# Supplementary material for: Implications of molecular characters for the phylogeny of the Microbotryaceae (Basidiomycota: Urediniomycetes)
Source: BMC Evol Biol. 2006 Apr 25;6:35. doi: 10.1186/1471-2148-6-35 (PMC1526759; doi:10.1186/1471-2148-6-35)
Supplement: Additional File 1 — Alignment, Bootstrap trees, Trees. Dialign NEXUS file and concatenated MAFFT, PCMA, and POA NEXUS file. Likelihood and Parsimony bootstrap .tre and .log files and PhyML bootstrap .rtf file. Likelihood and Parsimony .tre, .log and .con files. [file 1471-2148-6-35-S1.zip]

Archive with 26 entries (26 files):
- Alignments/mafft_pcma_poa.nex
- Alignments/dialign.nex
- Trees/Parsimony/mp_heur_dialign01.con
- Trees/Parsimony/mp_heur_dialign01.log
- Trees/Parsimony/mp_heur_dialign01.tre
- Trees/Parsimony/mp_heur_combined.con
- Trees/Parsimony/mp_heur_combined.tre
- Trees/Likelihood/dialign01_phyml.tre
- Trees/Likelihood/mafft_phyml.tre
- Trees/Likelihood/pcma_phyml.tre
- Trees/Likelihood/poa_phyml.tre
- Bootstrap_Trees/Likelihood/dialign01_phyml_boot.tre
- Bootstrap_Trees/Likelihood/mafft_phyml_boot.tre
- Bootstrap_Trees/Likelihood/pcma_phyml_boot.tre
- Bootstrap_Trees/Likelihood/poa_phyml_boot.tre
- Bootstrap_Trees/Likelihood/phyml_bootstrap.rtf
- Bootstrap_Trees/Parsimony/MPheur_boot_dialign01.tre
- Bootstrap_Trees/Parsimony/MPheur_boot_dialign01.log
- Bootstrap_Trees/Parsimony/MP_Bootstrap.rtf
- Bootstrap_Trees/Parsimony/MPheur_boot_PCMA.tre
- Bootstrap_Trees/Parsimony/MPheur_boot_PCMA_part1.log
- Bootstrap_Trees/Parsimony/MPheur_boot_mafft.log
- Bootstrap_Trees/Parsimony/MPheur_boot_PCMA_part2.log
- Bootstrap_Trees/Parsimony/MPheur_boot_poa.log
- Bootstrap_Trees/Parsimony/MPheur_boot_mafft.tre
- Bootstrap_Trees/Parsimony/MPheur_boot_poa.tre
