# Supplementary material for: Implications of molecular characters for the phylogeny of the Microbotryaceae (Basidiomycota: Urediniomycetes)
Source: BMC Evol Biol. 2006 Apr 25;6:35. doi: 10.1186/1471-2148-6-35 (PMC1526759; doi:10.1186/1471-2148-6-35)
Supplement: Additional File 1 — Alignment, Bootstrap trees, Trees. Dialign NEXUS file and concatenated MAFFT, PCMA, and POA NEXUS file. Likelihood and Parsimony bootstrap .tre and .log files and PhyML bootstrap .rtf file. Likelihood and Parsimony .tre, .log and .con files. [file 1471-2148-6-35-S1.zip › Alignments/mafft_pcma_poa.nex]

#NEXUS

Begin data;
	Dimensions ntax=77 nchar=2478;
	Format datatype=dna gap=- missing=? interleave;

[Eliminating positions with too much leading or trailing gaps, marked below as "[#]"]
	eliminate 1-40 779-811 812-851 1596-1628 1629-1671 2421-2478;

	Matrix
[See also the alignment comments at the end of the lines] 	

[mafft, length=811]
[                                                                     1         11        21        31        [#]41        51        61        71        81        91        101       111       121       131       141       151       161       171       181       191       201       211       221       231       241       251       261       271       281       291       301       311       321       331       341       351       361       371       381       391       401       411       421       431       441       451       461       471       481       491       501       511       521       531       541       551       561       571       581       591       601       611       621       631       641       651       661       671       681       691       701       711       721       731       741       751       761       771     [#]  781       791       801       811 ]
[                                                                     |         |         |         |         [#]|         |         |         |         |         |         |         |         |         |         |         |         |         |         |         |         |         |         |         |         |         |         |         |         |         |         |         |         |         |         |         |         |         |         |         |         |         |         |         |         |         |         |         |         |         |         |         |         |         |         |         |         |         |         |         |         |         |         |         |         |         |         |         |         |         |         |         |         |         |         |         |         |         |       [#]  |         |         |         | ]
M._bistortarum_mk070                   [mk070.ITS.659bp           ]   ----------TTCCGTAGG-TGAACCTGCGGAAGGATCAT[#]TA-GTGAA-TATATAGCGTA-CTTGTTTAA-CCAAGG-CG-TGA-CCTCTCAC--TTTCAAACTCTG-TGCATT---TTTTT----------TGGCAAGGAATAAGAAG-GGA-------ATT--CGTT--------------TCTAGATTTGAACT-TG--------CG----GCTCAT---TT--ATT--AAACACTTAAAA--AGTCAAT-GT--ATGTT---AA----AGAAAT--TTAATAA--T-AAGAAAAACTTTCAACAACGGATCTCTT-GGCTCTCGCATCGATGAAG-AACGCAGCGAAATGTGATAAGTAATGTGAATTGCAGAATTCAGTGAATCATCGAATCTTTGAACGCATCTTGCGCTCGCTGGTATTCCGGCGAGCATGTCTGTTTGAGTGTCGTGAACTCTTCAACCT-CTAATTTTTCTTTATTGAG-ATTTTAGTAAGGCTTGGATTTTGAATGCT-------GCTGAA-----------TTTGTTTATTCAAA--------------TT-GTTAGCTCGTTCGTAATACATTAGCATCCTAAT-CTTCGAGATCAGATTGACTCGGCGTAATAGACTATT-CGCTGAGGATTATG-T-----TTTTTATTAAGC------ATAAACTGAACTTGG-AA-AATTGAAAGCTTCTAAA---ACGGACT---ATTAGTCAAAAAACC---TAAGA-TTAGAC-CTCAGATCAGATAGG[#]ATTA-CCCGCTGAACTT-AAGCN----------
M._bistortarum_mk071                   [mk071.ITS.618bp           ]   --------------GAAGG-ATGACCTGCGGAAGGATCAT[#]TA-GTGAA-TATATAGCGTC-CTTGTTTAA-CCAAGG-CG-TGA-CCTCTCAC--TTTCAAACTCTG-TGCATT----TTTT----------TGGCAAGGAATAAGAAG-GAA-------ATT--CGTT--------------TCTAGATTTGAACT-TG--------CG----GCTCAT---TT--ATT--AAACACTTAAAA--AGTCAAT-GT--ATGTT---AA----AGAAAT--TTAATAA--T-AAGAAAAACTTTCAACAACGGATCTCTT-GGCTCTCGCATCGATGAAG-AACGCAGCGAAATGTGATAAGTAATGTGAATTGCAGAATTCAGTGAATCATCGAATCTTTGAACGCATCTTGCGCTCGCTGGTATTCCGGCGAGCATGTCTGTTTGAGTGTCGTGAACTCTTCAACCT-CTAATTTTTCTTTATTGAG-ATTTTAGTAAGGCTTGGATTTTGAATGCT-------GCTGAA-----------TTTGTTTATTCAAA--------------TT-GTTAGCTCGTTCGTAATACATTAGCATCCTAAT-CTTCGAGATCAGATTGACTCGGCGTAATAGACTATT-CGCTGAGGATTATG-T-----TTTTTATTAAGC------ATAAACTGAACTTGG-AA-AATTGAAAGCTTCTAAA---ACCGACT---ATTAGTCAAAAAACC---TAAGA-TTAGAC-CTCAGACCAGATCGG[#]T----CCCN------------------------
M._bistortarum_mk080                   [mk080.ITS.663bp           ]   ----------TTCCGTAGG-TGAACCTGCGGAAGGATCAT[#]TA-GTGAA-TATATAGCGTA-CTTGTTTAA-CCAAGG-CG-TGA-CCTCTCAC--TTTCAAACTCTG-TGCATT---TTTTT----------TGGCAAGGAATAAGAAG-GGA-------ATT--CGTT--------------TCTAGATTTGAACT-TG--------CG----GCTCAT---TT--ATT--AAACACTTAAAA--AGTCAAT-GT--ATGTT---AA----AGAAAT--TTAATAA--T-AAGAAAAACTTTCAACAACGGATCTCTT-GGCTCTCGCATCGATGAAG-AACGCAGCGAAATGTGATAAGTAATGTGAATTGCAGAATTCAGTGAATCATCGAATCTTTGAACGCATCTTGCGCTCGCTGGTATTCCGGCGAGCATGTCTGTTTGAGTGTCGTGAACTCTTCAACCT-CTAATTTTTCTTTATTGAG-ATTTTAGTAAGGCTTGGATTTTGAATGCT-------GCTGAA-----------TTTGTTTATTCAAA--------------TT-GTTAGCTCGTTCGTAATACATTAGCATCCTAAT-CTTCGAGATCAGATTGACTCGGCGTAATAGACTATT-CGCTGAGGATTATGTT-----TTTTTATTAAGC------ATAAACTGAACTTGG-AA-AATTGAAAGCTTCTAAA---ACCGACT---ATTAGTCAAAAAACC---TAAGA-TTAGAC-CTCAGATCAGATAGG[#]ATTA-CCCGCTGAACTT-AAGCATATN------
M._violaceum_s.l._mk113                [mk113.ITS.618             ]   ----------------------------------------[#]TA-GTGAA-TTTATAGCGTA-CCTGTTTAA-CCAGGG-CG-TG-ACCTCTCAC--TTTCAAACTCTG-TGCAC-------TTCTAAT-GGGGGGGCC------AAG--G-AAAGGCG---ATTAGCTTCG-------------CCCGG-----AATT-CG--------TG-CCCGCTCGTT--TT--ATT--AAACATTA--AA--AGTCAACTGT--ATGGGAA-AA----AGAAATGAT-AATAAC-C-AAAAAAAACTTTCAACAACGGATCTCTT-GGCTCTCGCATCGATGAAG-AACGCAGCGAAATGTGATAAGTAATGTGAATTGCAGAATTCAGTGAATCATCGAATCTTTGAACGCATCTTGCGCTCGCTGGTATTCCGGCGAGCATGTCTGTTTGAGTGTCGTGAACTCTTCAACCC-CCCCTTTTTCCTTCTGGAG-ATGGGGGCGTGGCTTGGTTTCTGAATGTT------TGCTGGACTT----------------------------TTTGAAA-GT-CGAAGCTCGTTCGTAATGCATTAGCATCCTAAT-CTTCGAGATCAGATTGACTCGGCGTAATAGACTATT-CGCTGAGGA-CATGGC-ATCCCTTTA--CCGGGGTGTA-ATG-GCTGGCCTGGG-AA-AAATGGAAGCTTCTAGA-CCCCCGACG--ATGGAGTC---CCCTTC--TAAGA-TTAGAC-CTCAGATCAGGCAGG[#]ATTA-CCCGCTGAACTT-AA-------------
M._violaceum_s.l._mk143                [mk143.ITS.639bp           ]   ----------TTCCGTAGGTGGAACCTGCGGAAGGATCAT[#]TA-GTGAA-TTTATAGCGTA-CCTGTTTAA-CCAGGG-CG-TGAACCTCTCAC--TTTCAAACTCTG-TGCAC-------TTCTAAT-GGGGGGGCC------AAG--G-AAAGGCG---ATTAGCTTCG-------------CCCGG-----AATT-CG--------TG-CCCGCTCGTT--TT--ATT--AAACATTA--AA--AGTCAACTGT--ATGGGAA-AA----AGAAATGAT-AATAAC-C-AAAAAAAACTTTCAACAACGGATCTCTT-GGCTCTCGCATCGATGAAG-AACGCAGCGAAATGTGATAAGTAATGTGAATTGCAGAATTCAGTGAATCATCGAATCTTTGAACGCATCTTGCGCTCGCTGGTATTCCGGCGAGCATGTCTGTTTGAGTGTCGTGAACTCTTCAACCC-CCCCTTTTTCCTTCTGGAG-ATGGGGGCGCGGCTTGGTTTCTGAATGTT------TGCTGGACTT----------------------------TTTGAAA-GT-CGAAGCTCGTTCGTAATGCATTAGCATCCTAAT-CTTCGAGATCAGATTGACTCGGCGTAATAGACTATT-CGCTGAGGA-CATGGC-ATCCCTTTA--CCGGGGTGTA-ATG-GCTGGCCTGGG-AA-AAGTGGAAGCTTCTAGA-CCCCCGACG--ATGGAGTC---CCCTTC--TAAGA-TTAGAC-CTCAGATCAGGCAGG[#]ATTA-----------------------------
M._violaceo_verrucosum_ml49            [M_Sil_vis_ml49g538I14     ]   ----------TTCCGTAGGT-GAACCTGCGGAAGGATCAT[#]TA-GTGAA-TATATAGCGCA-CCTGTTTAA-CCAGGG-CG-TG-ACCTCTCAC-TTTTCAAACTCTG-TGCAC-------TTCCAAT-GGGGGGGCC------GAG--G-AAAGGCG---ATTAGCTTCG-------------CCTGG-----ACTT-TG--------TG-CCCCCTCGTT--TT--ATT--AAACATTA--AA--AGTCAACTGT--ATGGGAA-AT----AGAAATGATACATAAC-CAAAAAAAAACTTTCAACAACGGATCTCTT-GGCTCTCGCATCGATGAAG-AACGCAGCGAAATGTGATAAGTAATGTGAATTGCAGAATTCAGTGAATCATCGAATCTTTGAACGCATCTTGCGCTCGCTGGTATTCCGGCGAGCATGTCTGTTTGAGTGTCGTGAACTCTTCAACCC-CCCCTTTTTCTTTCTAGAG-ATGGGGGTGTGGCTTGGTTTCTGAACGTT------TGCTGGACTG-------------------------------CCAA-GT-CGAAGCTCGTTCGTAATGCATTAGCATCCTAAC-CTTCGAGATCAGATTGACTCGGCGTAATAGACTATT-CGCTGAGGA-CAGGGC-ATCCCTTTTA-CGGGGGTGTC-CTG-GCTGGCCTGGG-AA-AAGTGGAAGCTGCTAGC-CCGGCGACT--AAAAAGTCCCCACATTC--TAAGA-TTAGAC-CTCAGATCAGGCAGG[#]ATTA-CCCGCTGAACTT-AAGCATATCAATA--
M._lychnidis_dioicae_mk115             [mk115.ITS4.526bp          ]   ----------------------------------------[#]------------------------------------------------------------------------------------------------------------G-AAGGGCG---ATTAGCTTCG-------------CCTGG-----AATT-CG--------TG-CCCGCTCGTT--TT--ATT--AAACATTT--AA--AGTCAATGGT--ATGGGA--AA----AGAAATCATAAATAAC-C-AAAAAAAACTTTCAACAACGGATCTCTT-GGCTCTCGCATCGATGAAG-AACGCAGCGAAATGTGATAAGTAATGTGAATTGCAGAATTCAGTGAATCATCGAATCTTTGAACGCATCTTGCGCTCGCTGGTATTCCGGCGAGCATGTCTGTTTGAGTGTCGTGAACTCTTCAA-CC-CCCCCTTTTTCTTATCGAG-ATAGGGGTGCGGCTTGGTTTCTGAATGGT------TGCTGGACTTT---------------------------TTCTAAA-GT-CGAAGCTCGTTCGTAATGCATTAGCATCCTAAC-CTTCGAGATCAGATTGACTCGGCGTAATAGACTATT-CGCTGAGGA-CATGGC-ATCCCTTTC--CGGGGGTGTA-ATG-GCTGGCCTGGGAAA-AAGTGGAAGCTTCTAAA-CCCCCGACT--AT--CGTCAAATC------TAAGATTTAGAC-CTCAGATCAGGCAGG[#]A-TA-CCCGCA----------------------
M._lychnidis_dioicae_DB3636            [M_Sil_dio_DB3636g750I14   ]   -------------------T-GAACCTGCGGAAGGATCAT[#]TA-GTGAA-TATATAGCGTA-CCTGTTTAA-CCAGGG-CG-TG-ACCTCTCAC-TTTTCAAACTCTG-TGCAC--------TCTAAT-GGGGGGGCCCA----AGG--G-AAGGGCG---ATTAGCTTTG-------------CCTGG-----AATT-CG--------TG-CCCGCTCGTT--TT--ATT--AAACATTT--AA--AGTCAATGGT--ATGGGA--AA----AGAAATCATAAATAAC-C-AAAAAAAACTTTCAACAACGGATCTCTT-GGCTCTCGCATCGATGAAG-AACGCAGCGAAATGTGATAAGTAATGTGAATTGCAGAATTCAGTGAATCATCGAATCTTTGAACGCATCTTGCGCTCGCTGGTATTCCGGCGAGCATGTCTGTTTGAGTGTCGTGAACTCTTCAA-CC-CCCCCTTTTTCTTATCGAG-ATGGGGGTGCGGCTTGGTTTCTGAATGGT------TGCTGGACTTT---------------------------TTCTAAA-GT-CGAAGCTCGTTCGTAATGCATTAGCATCCTAAC-CTTCGAGATCAGATTGACTCGGCGTAATAGACTATT-CGCTGAGGA-CATGGC-ATCCCTTTA--CGGGGGTGTA-ATG-GCTGGCCTGGG-AA-AAGTGGAAGCTTCTAAA-CCCCCGACT--AT--CGTCAAATC------TAAGATTTAGAC-CTCAGATCAGGCAGG[#]ATTA-CCCGCTGAACTT-AAGCATATCAATAA-
M._lychnidis_dioicae_ml326             [M_Sil_alb_ml326g717I1f4   ]   ----------TTCCGTAGGT-GAACCTGCGGAAGGATCAT[#]TA-GTGAA-TATATAGCGTA-CCTGTTTAA-CCAGGG-CG-TG-ACCTCTCAC-TTTTCAAACTCTG-TGCAC--------TCTAATGGGGGGGGGCCC----AAG--G-AAGGGCG---ATTAGCTTCG-------------CCTGG-----AATT-CG--------TG-CCCGCTCGTT--TT--ATT--AAACATTT--AA--AGTCAATGGT--ATGGGA--AA----AGAAATCATAAATAAC---AAAAAAAACTTTCAACAACGGATCTCTT-GGCTCTCGCATCGATGAAG-AACGCAGCGAAATGTGATAAGTAATGTGAATTGCAGAATTCAGTGAATCATCGAATCTTTGAACGCATCTTGCGCTCGCTGGTATTCCGGCGAGCATGTCTGTTTGAGTGTCGTGAACTCTTCAA-CC-CCCCCTTTTTCTTATCGAG-ATGGGGGTGCGGCTTGGTTTCTGAATGGT------TGCTGGACTTT---------------------------TTCTAAA-GT-CGAAGCTCGTTCGTAATGCATTAGCATCCTAAC-CTTCGAGATCAGATTGACTCGGCGTAATAGACTATT-CGCTGAGGA-CATGGC-ATCCCTTTC--CGGGGGTGTA-ATG-GCTGGCCTGGG-AA-AAGTGGAAGCTTCTAAACCCCCCGACT--AT--CGTCAAATC------TAAGATTTAGAC-CTCAGATCAGGCAGG[#]ATTA-CCCGCTGAACTT-AAGCATATCAATAAG
M._lychnidis_dioicae_ml215             [M_Sil_dio_ml215g665I14    ]   ----------------AGGT-GAACCTGCGGAAGGATCAT[#]TA-GTGAA-TATATAGCGTA-CCTGTTTAA-CCAGGG-CG-TG-ACCTCTCAC-TTTTCAAACTCTG-TGCAC--------TCTAAT-GGGGGGGCCCC----AAG--G-AAGGGCG---ATTAGCTTCG-------------CCTGG-----AATT-CG--------TG-CCCGCTCGTT--TT--ATT--AAACATTT--AA--AGTCAATGGT--ATGGGA--AA----AGAAATGATAAATAAC-CAAAAAAAAACTTTCAACAACGGATCTCTT-GGCTCTCGCATCGATGAAG-AACGCAGCGAAATGTGATAAGTAATGTGAATTGCAGAATTCAGTGAATCATCGAATCTTTGAACGCATCTTGCGCTCGCTGGTATTCCGGCGAGCATGTCTGTTTGAGTGTCGTGAACTCTTCAACCC-CCCCCTTTTTCTTATCGAG-ATGGGGGTGCGGCTTGGTTTCTGAATGGT------TGCTGGACTTT---------------------------TTCTAAA-GT-CGAAGCTCGTTCGTAATGCATTAGCATCCTAAC-CTTCGAGATCAGATTGACTCGGCGTAATAGACTATT-CGCTGAGGA-CATGGC-ATCCCTTTA--CGGGGGTGTA-ATG-GCTGGCCTGGG-AA-AAGTGGAAGCTTCTAAA-CCGCCGACT--AT--CGTCAAATC------TAAGATTTAGAC-CTCAGATCAGGCAGG[#]ATTA-CCCGCTGAACTT-AAGCATATCAATAAG
M._lychnidis_dioicae_mk147             [mk147.ITS.650bp           ]   ----------TTCCGTAGGT-GAACCTGCGGAAGGATCAT[#]TA-GTGAA-TATATAGCGTA-CCTGTTTAA-CCAGGG-CG-TG-ACCTCTCAC-TTTTCAAACTCTG-TGCAC--------TCTAAT-GGGGGGGCCCC----AAG--G-AAGGGCG---ATTAGCTTCG-------------CCTGG-----AATT-CG--------TG-CCCGCTCGTT--TT--ATT--AAACATTT--AA--AGTCAATGGT--ATGGGA--AA----AGAAATGATAAATAAC-C-AAAAAAAACTTTCAACAACGGATCTCTT-GGCTCTCGCATCGATGAAG-AACGCAGCGAAATGTGATAAGTAATGTGAATTGCAGAATTCAGTGAATCATCGAATCTTTGAACGCATCTTGCGCTCGCTGGTATTCCGGCGAGCATGTCTGTTTGAGTGTCGTGAACTCTTCAA-CC-CCCCCTTTTTCTTATCGAG-ATGGGGGTGCGGCTTGGTTTCTGAATGGT------TGCTGGACTTT---------------------------TTCTAAA-GT-CGAAGCTCGTTCGTAATGCATTAGCATCCTAAC-CTTCGAGATCAGATTGACTCGGCGTAATAGACTATT-CGCTGAGGA-CATGGC-ATCCCTTTA--CGGGGGTGTA-ATG-GCTGGCCTGGG-AA-AAGTGGAAGCTTCTAAA-CCCCCGACT--AT--CGTCAAATC------TAAGATTTAGAC-CTCAGATCAGGCAGG[#]ATTA-----------------------------
M._violaceo_irregulare_ml50            [M_Sil_vul_ml50g527I14     ]   ----------TTCCGTAGGT-GAACCTGCGGAAGGATCAT[#]TA-GTGAA-TATATAGCGTA-CCTGTTTAA-CCAGGG-CG-TG-ACCTCTCAC-TTTTCAAACTCTG-TGCAC--------TCTAAT-GGGGGGGCC------AAG--G-AAGGGCG---A------TCG-------------CCTGG-----AATT-CG--------TG-CCCGCTCGTT--TT--ATT--AAACATTT--AA--AGTCAATGGT--ATGGGA--AA----AGAAATGATAAATAAC-A-AAAAAAAACTTTCAACAACGGATCTCTT-GGCTCTCGCATCGATGAAG-AACGCAGCGAAATGTGATAAGTAATGTGAATTGCAGAATTCAGTGAATCATCGAATCTTTGAACGCATCTTGCGCTCGCTGGTATTCCGGCGAGCATGTCTGTTTGAGTGTTGTGAACTCTTCAA-CC-CCCCCTTTTTCTTATCGAG-ACTGGGGTGCGGCTTGGTTTCTGAATGAT------TGCTGGACTTT---------------------------TTCTAAA-GT-CGAAGCTCGTTCGTAATGCATTAGCATCCTAAC-CTTCGAGATCAGATTGACTCGGCGTAATAGACTATT-CGCTGAGGA-CATGGC-ATCCCTTTA--CCGGGGTGTA-ATG-GCTGGCCTGGG-AA-AAGTGGAAGCTTCTAAA-CCCTCGACT--AT--CGTCAAATC------TAAGATTTAGAC----------------[#]---------------------------------
M._silenes_inflatae_ml605              [M_Sil_vul_ml605gp92I14    ]   -------------CGTAGGT-GAACCTGCGGAAGGATCAT[#]TA-GTGAA-TATCTAGCGTA-CCTGTTTAA-CCAGGC-CG-TG-ACCTCTCAC-TTTTCAAACTCTG-TGCAC--------TCTAAT-GGGGGGGCC------AAG--G-AAGGGCG---ATTCACTTTG-------------CCTGG-----AATT-CG--------TG-CCCGCTCGTC--TT--ATG--AAACATTT--AA--AGTCACTGGT--ATGGGA--AA----AGCAATGATAAATAAC---AAAAAAAACTTTCAACAACGGATCTCTT-GGCTCTCGCATCGATGAAG-AACGCAGCGAAATGTGATAAGTAATGTGAATTGCAGAATTCAGTGAATCATCGAATCTTTGAACGCATCTTGCGCTCGCTGGTATTCCGGCGAGCATGTCTGTTTGAGTGTCGTGAACTCTTCAA-CC-CCCCCTTTTTCTTATCGAG-ATCGGGGTGCGGCTTGGTTTCTGAACGGT------TGCTGGACTT----------------------------TTCTAAA-GT-CGAAGCTCGTTCGTAATGCATTAGCATCCTAAC-CTTCGAGATCAGATTGACTCGGCGTAATAGACTATT-CGCTGAGGA-CATGGC-ATCCCTTTA--TGGGGGTGTC-ATG-GCTGGCCTGGG-AA-AAGTGGAAGCTGCTAAA-CCCCCGACT--AT-TAGTCCAAGC------TAAGA-TTAGAC-CTCAGATCAGGCAGG[#]ATTA-CCCGCTGAACTT-AAGCATATCAATAAG
M._silenes_inflatae_ml620              [M_Sil_vul_ml620P110I14    ]   -------------------------CTGCGGAAGGATCAT[#]TA-GTGAA-TATCTAGCGTA-CCTGTTTAA-CCAGGC-CG-TG-ACCTCTCAC-TTTTCAAACTCTG-TGCAC--------TCTAAT-GGGGGGGCC------AAG--G-AAGGGCG---ATTCACTTTG-------------CCTGG-----AATT-CG--------TG-CCCGCTCGTC--TT--ATG--AAACATTT--AA--AGTCACTGGT--ATGGGA--AA----AGCAATGATAAATAAC---AAAAAAAACTTTCAACAACGGATCTCTT-GGCTCTCGCATCGATGAAG-AACGCAGCGAAATGTGATAAGTAATGTGAATTGCAGAATTCAGTGAATCATCGAATCTTTGAACGCATCTTGCGCTCGCTGGTATTCCGGCGAGCATGTCTGTTTGAGTGTCGTGAACTCTTCAA-CC-CCCCCTTTTTCTTATCGAG-ATCGGGGTGCGGCTTGGTTTCTGAACGGT------TGCTGGACTT----------------------------TTCTAAA-GT-CGAAGCTCGTTCGTAATGCATTAGCATCCTAAC-CTTCGAGATCAGATTGACTCGGCGTAATAGACTATT-CGCTGAGGA-CATGGC-ATCCCTTTA--TGGGGGTGTC-ATG-GCTGGCCTGGG-AA-AAGTGGAAGCTGCTAAA-CCCCCGACT--AT-TAGTCCAAGC------TAAGA-TTAGAC-CTCAGATCAGGCAGG[#]ATTA-CCCGCTGAACTT-AAGCATATCAATAAG
M._silenes_inflatae_mk208              [violaceum.ITS1.mk208      ]   ----------------------------------------[#]TA-GTGA---TTCTAGCGTA-CCTGTTT-A-CCAGGC-CG-TG-ACCTCTCAC-TTTTCAAACTCTG-TGCAC--------TCTAAT-GGGGGGGCC------AAG--GNAAGGGCG---ATTCACTTTG-------------CCTGG-----AATT-CG--------TG-CCCGCTCGTC--TT--ATG--AAACATTT--AA--AGTCACTGGT--ATGGGA--AA----AGCAATGATAAATAAC---AAAAAAAACTTTCAACAACGGATCTCTT-GGCTCTCGCATCGATGAAG-AACGCAGCGAAATGTGATAAGTAATGTGAATTGCAGAATTCAGTGAATCATCGAATCTTTGAACGCATCTTGCGCTCGCTGGTATTCCGGCGAGCATGTCTGTTTGAGTGTCGTGAACTCTTCAA-CC-CCCCCTTTTTCTTATCGAG-ATCGGGGTGCGGCTTGGTTTCTGAACGGT------TGCTGGACTT----------------------------TTCTAAA-GT-CGAAGCTCGTTCGTAATGCATTAGCATCCTAAC-CTTCGAGATCAGATTGACTCGGCGTAATAGACTATT-CGCTGAGGA-CATGGC-ATCCCTTTA--TGGGGGTGTC-ATG-GCTGGCCTGGG-AA-AAGTGGAAGCTGCTAAA-CCCCCGACT--AT-TAGTCCAAGC------TAAGA-TTAGAC-CTCAGATCAGGCAGG[#]ATTA-CCCGCTGAACTT-AAGC-----------
M._silenes_inflatae_ml327              [M_Sil_hay_ml327g717I1f4   ]   ----------TTCCGTAGGT-GAACCTGCGGAAGGATCAT[#]TA-GTGAA-TATATAGCGTA-CCTGTTTAA-CCAGGG-CG-TG-ACCTCTCAC-TTTTCAAACTCTG-TGCAC--------TCTAAT-GGGGGGGCC------AAG--G-AAGGGCG---ATTAACTTTG-------------CCTGG-----AATT-CG--------TG-CCCGCTCGTC--TT--ATG--AAACATTT--AA--AGTCACTGGT--AGGGGA--AA----AGAAATGATAAATAAC-A-AAAAAAAACTTTCAACAACGGATCTCTT-GGCTCTCGCATCGATGAAG-AACGCAGCGAAATGTGATAAGTAATGTGAATTGCAGAATTCAGTGAATCATCGAATCTTTGAACGCATCTTGCGCTCGCTGGTATTCCGGCGAGCATGTCTGTTTGAGTGTCGTGAACTCTTCAA-CC-CCCCCTTTTTCTTATCGAG-ATCGGGGTGCGGCTTGGTTTCTGAATGGT------TGCTGGACTT----------------------------TTCTAAAAGT-CGAAGCTCGTTCGTAATGCATTAGCATCCTAAC-CTTCGAGATCAGATTGACTCGGCGTAATAGACTATT-CGCTGAGGA-CATGGC-ATCCCTTTA--CCGGGGTGTC-ATG-GCTGGCCTGGG-AA-AAGTGGAAGCTGCTAAA-CCCCCGACT--AT-TAGTC----C------AAAGA-TTAGAC-CTCAGATCAGGCAGG[#]ATTA-CCCGCTGAACTT-AAGCATATCAATAGC
M._violaceum_s.str._ml344              [M_Sil_nut_ml344g751I14    ]   ------------CCGTAGGT-GAACCTGCGGAAGGATCAT[#]TA-GTGAA-TTTATAGCGTA-CCTGTTTAA-CCAGGG-CG-TG-ACCTCTCAC-TTTTCAAACTCTG-TGCAC--------TCTAAT-GGGGGGGCC------AAG--G-AAAGGCG---ATTAGCTTTG-------------CCTGG-----AATT-CG--------TG-CCCGCTCGTC--TT--ATG--AAACATTT--AA--AGTCACTGGT--ATGGGA--AA----AGAAATGATAAATAAC-A-AAAAAAAACTTTCAACAACGGATCTCTT-GGCTCTCGCATCGATGAAG-AACGCAGCGAAATGTGATAAGTAATGTGAATTGCAGAATTCAGTGAATCATCGAATCTTTGAACGCATCTTGCGCTCGCTGGTATTCCGGCGAGCATGTCTGTTTGAGTGTCGTGAACTCTTCAACCC-CCCCCTTTTTCTTATCGAG-ATCGGGGTGCGGCTTGGTTTCTGAATGGT------TGCTGGACTT----------------------------TTCTAAA-GT-CGAAGCTCGTTCGTAATGCATTAGCATCCTAAC-CTTCGAGATCAGATTGACTCGGCGTAATAGACTATT-CGCTGAGGA-CATGGC-ATCCCTTTA--CGGGGGTGTA-ATG-GCTGGCCTGGG-AA-AAGTGGAAGCTGCTAAA-CCCCCGACT--AT-TAGTCAAATC------TAAGA-TTAGAC-CTCAGATCAGGCAGG[#]ATTA-CCCGCTGAACTT-AAGCATATCAATAAG
M._major_mk279                         [major.mk279               ]   ----------TTCCGTAGGT-GAACCTGCGGAAGGATCAT[#]TA-GTGAA-TTTATAGCGTA-CCTGTTTAA-CCAGGG-CG-TG-ACCTC--ACTTTTTCAAACTCTG-TGCAC-------TTCTAAT-GGGGGGGCC------AAG--G-AAAGGCG---ATTAGCTTCG-------------CCTGG-----AATT-CG--------TG-CCCGCTCGTT--TT--ATT--AAACATTT--AA--AGTCAATGGT--ATGGGAA-AA----AGAAATGATACATAAC---AAAAAAAACTTTCAACAACGGATCTCTT-GGCTCTCGCATCGATGAAG-AACGCAGCGAAATGTGATAAGTAATGTGAATTGCAGAATTCAGTGAATCATCGAATCTTTGAACGCATCTTGCGCTCGCTGGTATTCCGGCGAGCATGTCTGTTTGAGTGTCGTGAACTCTTCAA-CC-CCCCCTTTTTCTTATGGAG-ATTGGGGTGCGGCTTGGTTTCTGAATGGT------TGCTGGACTTGGT-----TTCC----TTTCG---GGGATTCTAAA-GT-CGAAGCTCGTTCGTAATGCATTAGCATCCTAAC-CTTCGAGATCAGATTGACTCGGCGTAATAGACTATT-CGCTGAGGA-CATGGC-GTCCCTTTA--CTGGGGTGTC-ATG-GCTGGCCTTGG-AA-AAAAGAAAGCTTATAAA-CCCCCGACT--AT-TAGTCAGATCAATT--TAAGA-TTAGAC-CTCAGATCAGGCAGG[#]ATTA-CCCGCTGAACTT-AAGCATATCAATAAG
M._stellariae_ml352                    [M_Myo_aqu_ml352g748I14    ]   ----------------------------------------[#]---------------------------------------------------ACTTTTTCAAACTCTG-TGCAC-------TTCTAAT-GGGGGGGCC------AAG--G-AAAGGCG---ATTAGCTTTG-------------CCAGG-----AATT-TG--------TG-CCCGCTCGTT--TT--ATT--AAACATTT--AA--AGTCAATGGT--ATGGGAAAAA----AGAAATTAT--ATAAC---AAAAAAAACTTTCAACAACGGATCTCTT-GGCTCTCGCATCGATGAAG-AACGCAGCGAAATGTGATAAGTAATGTGAATTGCAGAATTCAGTGAATCATCGAATCTTTGAACGCATCTTGCGCTCGCTGGTATTCCGGCGAGCATGTCTGTTTGAGTGTCGTGAACTCTTCAA-CC-CCCCCTTTTTCTTATGGAG-ATTGGGGCGCGGCTTGGTTTCTGAACGTT------TGCTGGACTGGGA-----TTCC----TTTTGG--GGGATTCTAGA-GT-CGAAGCTCGTTCGTAATGCATTAGCATCCTAAT-CTTCGAGATCAGATTGACTCGGTGTAATAGACTATT-CGCTGAGGA-CATGGC-ATCCCTTTA--CCGGGGTGTA-ATG-GCTGGCCTGGG-AA-AAGTGGAAGCTTATAGAC----------------------------------------------------------[#]---------------------------------
M._stellariae_DB3633                   [M_Stell_DB3633g750I14     ]   ---------------------GAACCTGCGAAAGGATCAT[#]TA-GTGAA-TTTATAGCGTA-CCTGTTTAA-CCAGGG-CG-TG-ACCTCTCACTTTTTCAAACTCTG-TGCAC-------TTCTAAT-GGGGGGGCC------AAG--G-AAAGGCG---ATTAGCTTTG-------------CCAGG-----AATT-TG--------TG-CCCGCTCGTT--TT--ATT--AAACATTT--AA--AGTCAATGGT--ATGGGAAAAA----AGAAATTAT--ATAAC---AAAAAAAACTTTCAACAACGGATCTCTT-GGCTCTCGCATCGATGAAG-AACGCAGCGAAATGTGATAAGTAATGTGAATTGCAGAATTCAGTGAATCATCGAATCTTTGAACGCATCTTGCGCTCGCTGGTATTCCGGCGAGCATGTCTGTTTGAGTGTCGTGAACTCTTCAA-CC-CCCCCTTTTTCTTATGGAG-ATTGGGGCGCGGCTTGGTTTCTGAACGTT------TGCTGGACTGGGA-----TTCC----TTTTGG--GGGATTCTAGA-GT-CGAAGCTCGTTCGTAATGCATTAGCATCCTAAT-CTTCGAGATCAGATTGACTCGGTGTAATAGACTATT-CGCTGAGGA-CATGGC-ATCCCTTTA--CCGGGGTGTA-ATG-GCTGGCCTGGG-AA-AAGTGGAAGCTTATAGACCCCCCGACT--AT-TAGTCCCATCATTT--TAAGA-TTAGAC-CTCAGATCAGGCAGG[#]ATTA-CCCGCTGAACTT-AAGCATATCAATAA-
M._stellariae_ml507                    [M_Stell_ml507g942I14      ]   ------------------GT-GAACCTGCGGAAGGATCAT[#]TA-GTGAA-TTTATAGCGTA-CCTGTTTAA-CCAGGG-CG-TG-ACCTCTCACTTTTTCAAACTCTG-TGCAC-------TTCTAAT-GGGGGGGCC------AAG--G-AAAGGCG---ATTAGCTTTG-------------CCAGG-----AATT-TG--------TG-CCCGCTCGTT--TT--ATT--AAACATTT--AA--AGTCAATGGT--ATGGGAAAAA----AGAAATTAT--ATAAC---AAAAAAAACTTTCAACAACGGATCTCTT-GGCTCTCGCATCGATGAAG-AACGCAGCGAAATGTGATAAGTAATGTGAATTGCAGAATTCAGTGAATCATCGAATCTTTGAACGCATCTTGCGCTCGCTGGTATTCCGGCGAGCATGTCTGTTTGAGTGTCGTGAACTCTTCAA-CC-CCCCCTTTTTCTTATGGAG-ATTGGGGCGCGGCTTGGTTTCTGAACGTT------TGCTGGACTGGGA-----TTCC----TTTTGG--GGGATTCTAGA-GT-CGAAGCTCGTTCGTAATGCATTAGCATCCTAAT-CTTCGAGATCAGATTGACTCGGTGTAATAGACTATT-CGCTGAGGA-CATGGC-ATCCCTTTA--CCGGGGTGTA-ATG-GCTGGCCTGGG-AA-AAGTGGAAGCTTATAGACCCCCCGACT--AT-TAGTCCCATCATTT--TAAGA-TTAGAC-CTCAGATCAGGCAGG[#]ATTA-CCCGCTGAACTT-AAGCATATCAATAA-
M._stellariae_ml48                     [M_Myo_aqu_ml48g527I4      ]   ----------TTCCGTAGGT-GAMCCTGCGGAAGGATCAT[#]TA-GTGAA-TTTATAGCGTA-CCTGTTTAA-CCAGGG-CG-TG-ACCTCTCACTTTTTCAAACTCTG-TGCAC-------TTCTAAT-GGGGGGGCC------AAG--G-AAAGGCG---ATTAGCTTTG-------------CCAGG-----AATT-TG--------TG-CCCGCTCGTT--TT--ATT--AAACATTT--AA--AGTCAATGGT--ATGGGAAAAA----AGAAATTAT--ATAAC---AAAAAAAACTTTCAACAACGGATCTCTT-GGCTCTCGCATCGATGAAG-AACGCAGCGAAATGTGATAAGTAATGTGAATTGCAGAATTCAGTGAATCATCGAATCTTTGAACGCATCTTGCGCTCGCTGGTATTCCGGCGAGCATGTCTGTTTGAGTGTCGTGAACTCTTCAA-CC-CCCCCTTTTTCTTATGGAG-ATTGGGGCGCGGCTTGGTTTCTGAACGTT------TGCTGGACTGGGA-----TTCC----TTTTGG--GGGATTCTAGA-GT-CGAAGCTCGTTCGTAATGCATTAGCATCCTAAT-CTTCGAGATCAGATTGACTCGGTGTAATAGACTATT-CGCTGAGGA-CATGGC-ATCCCTTTA--CCGGGGTGTA-ATG-GCTGGCCTGGG-AA-AAGTGGAAGCTTATAGACCCCCCGACT--AT-TAGTCCCATCATTT--TAAGA-TTAGAC-CTCAGATCAGGCAGG[#]ATTA-CCCGCTGAACTT-AAGCATATCAATA--
M._stellariae_HML791                   [M_Myo_aqu_Mste1HML791I14  ]   ----------TTCCGTAGGT-GAACCTGCGGAAGGATCAT[#]TA-GTGAA-TTTATAGCGTA-CCTGTTTAA-CCAGGG-CG-TG-ACCTCTCACTTTTTCAAACTCTG-TGCAC-------TTCTAAT-GGGGGGGCC------AAG--G-AAAGGCG---ATTAGCTTTG-------------CCAGG-----AATT-GG--------TG-CCCGCTCGTT--TT--ATT--AAACATTT--AA--AGTCAATGGT--ATGGGAAAAA----AGAAATTAT--ATAAC---AAAAAAAACTTTCAACAACGGATCTCTT-GGCTCTCGCATCGATGAAG-AACGCAGCGAAATGTGATAAGTAATGTGAATTGCAGAATTCAGTGAATCATCGAATCTTTGAACGCATCTTGCGCTCGCTGGTATTCCGGCGAGCATGTCTGTTTGAGTGTCGTGAACTCTTCAA-CC-CCCCCTTTTTCTTATGGAG-ATTGGGGCGCGGCTTGGTTTCTGAACGTT------TGCTGGACTGGGA-----TTCC----TTTTGG--GGGATTCTAGA-GT-CGAAGCTCGTTCGTAATGCATTAGCATCCTAAT-CTTCGAGATCAGATTGACTCGGTGTAATAGACTATT-CGCTGAGGA-CATGGC-ATCCCTTTA--CCGGGGTGTA-ATG-GCTGGCCTGGG-AA-AAGTGGAAGCTTATAGACCCCCCGACT--AT-TAGTCCCATCATTT--TAAGA-TTAGAC-CTCAAATGAGGGAGG[#]ACTA-CCCGATGAACTT-AAGCATATTAATAAG
M._dianthorum_mk119                    [mk119.ITS.675bp           ]   ----------TTCCGTAGGT-GAACCTGCGGAAGGATCAT[#]TA-GTGAA-TTTATAGCGCA-CCTGTTTAA-CCAGGG-CG-TG-ACCTC--ACTTTTTCAAACTCTG-TGCAC-------TTTTAAT-GGGGGGGCC------CAG--G-AAGGGCG---ATTAGCTTCG-------------TCTGG-----AATG-CG--------TG-CCCGCCCGTT--TT--ATT--AAACATTT--AA--AGTCAATCGT--ATGGGCATAA----AGAAATGAT--ATAAC-A-AAGAAAAACTTTCAACAACGGATCTCTT-GGCTCTCGCATCGATGAAG-AACGCAGCGAAATGTGATAAGTAATGTGAATTGCAGAATTCAGTGAATCATCGAATCTTTGAACGCATCTTGCGCTCGCTGGTATTCCGGCGAGCATGTCTGTTTGAGTGTCGTGAACTCTTCAA-CC-CCCCCTTTTTCTTATGGAG-ACTGGGGTGCGGCTTGGTTTCTGAACGCT------TGCTGGACTGGAA-----TTCC----TTTCGG--GGGATTCTAAG-GT-CGGAGCTCGTTCGTAATGCATTAGCATCCTAAC-CTTCGAGATCAGATTGACTCGGCGTAATAGACTATT-CGCTGAGGA-CATGGC-ATCCCTTTA--CTGGGGTGTG-ATG-GCTGGCCTGGGAAA-AAGTGGAAGCTGCTAGA-CCGCCGACGATAT-AAGTC--ACTATTC--TAAGC-TTAGAC-CTCAGATCAGGCAGG[#]ATTA-CCCGCA----------------------
M._dianthorum_ml354                    [M_Dia_car_ml354g748I14    ]   ----------TTCCGTAGGT-GAACCTGCGGAAGGATCAT[#]TA-GTGAA-TTTATAGCGCA-CCTGTTTAA-CCAGGG-CG-TG-ACCTC--ACTTTTTCAAACTCTG-TGCAC-------TTTTAAT-GGGGGGGCC------CAG--G-AAGGGCG---ATTAGCTTCG-------------TCTGG-----AATG-CG--------TG-CCCGCCCGTT--TT--ATT--AAACACTT--AA--AGTCAATTGT--ATGGGCATAA----AGAAATGAT--ATAAC-A-AAAAAAAACTTTCAACAACGGATCTCTT-GGCTCTCGCATCGATGAAG-AACGCAGCGAAATGTGATAAGTAATGTGAATTGCAGAATTCAGTGAATCATCGAATCTTTGAACGCATCTTGCGCTCGCTGGTATTCCGGCGAGCATGTCTGTTTGAGTGTCGTGAACTCTTCAA-CC-CCCCCTTTTTCTTATGGAG-ACTGGGGTGCGGCTTGGTTTCTGAACGCT------TGCTGGACTGGAA-----TTCC----TTTTGG--GGGATTCTAAG-GT-CGGAGCTCGTTCGTAATGCATTAGCATCCTAAC-CTTCGAGATCAGATTGACTCGGCGTAATAGACTATT-CGCTGAGGA-CATGGC-ATCCCTTTA--CTGGGGTGTG-ATG-GCTGGCCTGGGAAA-AAGTGGAAGCTGCTAGA-CCCCTGACG-CAT-AAGTC--ACTATTC--TAAGC-TTAGAC-CTCAGATC-------[#]---------------------------------
M._dianthorum_ml328                    [M_Dia_syl_ml328g717I1f4   ]   ----------TTCCGTAGGT-GAACCTGCGGAAGGATCAT[#]TA-GTGAA-TTTATAGCGCA-CCTGTTTAG-CCAGGG-CG-TG-ACCTC--ACTTTTTCAAACTCTG-TGCACT------TTTTAAT-GGGGGGGCC------CAG--G-AAGGGCG---ATTAGCTTCG-------------TCTGG-----AATG-CG--------TG-CCCGCCCGTT--TT--ATT--AAACACTT--AA--AGTCAATTGT--ATGGGCATAA----AGAAATGAT--ATAAC-A-AAAAAAAACTTTCAACAACGGATCTCTT-GGCTCTCGCATCGATGAAG-AACGCAGCGAAATGTGATAAGTAATGTGAATTGCAGAATTCAGTGAATCATCGAATCTTTGAACGCATCTTGCGCTCGCTGGTATTCCGGCGAGCATGTCTGTTTGAGTGTCGTGAACTCTTCAA-CC-CCCCCTTTTTCTTATGGAG-ACTGGGGTGCGGCTTGGTTTCTGAACGCT------TGCTGGACTGTAA-----TTCC----TTTTGG--GGGATTCTAAG-GT-CGGAGCTCGTTCGTAATGCATTAGCATCCTAAC-CTTCGAGATCAGATTGACTCGGCGTAATAGACTATT-CGCTGAGGA-CATGGC-ATCCCTTTA--CTGGGGTGTG-ATG-GCTGGCCTGGGAAA-AAGTGGAAGCTGCTAGA-CCCCCGACGATAT-AAGTC--ACTATTC--TAAGC-TTAGAC-CTCAGATCAGGCAGG[#]ATTA-CCCGCTGAACTT-AAGCATATCAATAAG
M._dianthorum_mk167                    [mk167.ITS4.453bp          ]   ----------------------------------------[#]----------------------------------------------------------------------------------------------------------------------------------------------------------------------------------------------------------xx--------------------------------------------------AAAAACTTTCAACAACGGATCTCTT-GGCTCTCGCATCGATGAAG-AACGCAGCGAAATGTGATAAGTAATGTGAATTGCAGAATTCAGTGAATCATCGAATCTTTGAACGCATCTTGCGCTCGCTGGTATTCCGGCGAGCATGTCTGTTTGAGTGTCGTGAACTCTTCAA-CC-CCCCCTTTTTCTTATGGAG-ACTGGGGTGCGGCTTGGTTTCTGAACGCT------TGCTGGACTGGAA-----TTCC----TTTTGG--GGGATTCTAAG-GT-CGGAGCTCGTTCGTAATGCATTAGCATCCTAAC-CTTCGAGATCAGATTGACTCGGCGTAATAGACTATT-CGCTGAGGA-CATCGC-ATCCCTTTA--CTGGGGTGTG-ATG-GCTGGCCTGGGAAA-AAGTGGAAGCTGCTAGA-CCCCTGACG--AT-AAGTC--ACTATTC--TAAGC-TTAGAC-CTCAGATCAGGCAGG[#]A-TA-CCCGC----------------------- [AA coded as missing: probably wrongly aligned because of incomplete sequencing]
M._dianthorum_ml622                    [M_Dia_sup_ml622P110I14    ]   -------------------------CTGCGGAAGGATCAT[#]TA-GTGAA-TTTATAGCGCA-CCTGTTTAA-CCAGGG-CG-TG-ACCTC--ACTTTTTCAAACTCTG-TGCAC-------TTTTAAT-GGGGGGGCC------CAG--G-AAGGGCG---ATTAGCTTCG-------------TCTGG-----AATG-CG--------TG-CCCGCCCGTT--TT--ATT--AAACATTT--AA--AGTCAATCGT--ATGGGCATAA----AGAAATGAT--ATAAC-A-AAGAAAAACTTTCAACAACGGATCTCTT-GGCTCTCGCATCGATGAAG-AACGCAGCGAAATGTGATAAGTAATGTGAATTGCAGAATTCAGTGAATCATCGAATCTTTGAACGCATCTTGCGCTCGCTGGTATTCCGGCGAGCATGTCTGTTTGAGTGTCGTGAACTCTTCAA-CC-CCCCCTTTTTCTTATGGAG-ACTGGGGTGCGGCTTGGTTTCTGAACGCT------TGCTGGACTGGAA-----TTCC----TTTCGG--GGGATTCTAAG-GT-CGGAGCTCGTTCGTAATGCATTAGCATCCTAAC-CTTCGAGATCAGATTGACTCGGCGTAATAGACTATT-CGCTGAGGA-CATGGC-ATCCCTTTA--CTGGGGTGTG-ATG-GCTGGCCTGGGAAA-AAGTGGAAGCTGCTAGA-CCCCCGACGATAT-AAGTC--ACTATTC--TAAGC-TTAGAC-CTCAGATCAGGCAGG[#]ATTA-CCCGCTGAACTT-AAGCATATCA-----
M._dianthorum_ml333                    [M_Dia_mon_ml333g717I1f4   ]   ----------TTCCGTAGGT-GAACCTGCGGAAGGATCAT[#]TA-GTGAA-TTTATAGCGCA-CCTGTTTAA-CCAGGG-CG-TG-ACCTC--ACTTTTTCAAACTCTG-TGCAC-------TTTTAAT-GGGGGGGCC------CAG--G-AAGGGCG---ATTAGCTTCG-------------TCTGG-----AATG-CG--------TG-CCCGCCCGTT--TT--ATT--AAACACTT--AA--AGTCAGTCGT--ATGGGCATAA----AGAAATGAT--ATAAC---AAAAAAAACTTTCAACAACGGATCTCTT-GGCTCTCGCATCGATGAAG-AACGCAGCGAAATGTGATAAGTAATGTGAATTGCAGAATTCAGTGAATCATCGAATCTTTGAACGCATCTTGCGCTCGCTGGTATTCCGGCGAGCATGTCTGTTTGAGTGTCGTGAACTCTTCAACCC-CCCCCTTTTTCTTATGGAG-ACTGGGGTGCGGCTTGGTTTCTGAACGCT------TGCTGGACTGGAA-----TTCC----TTTCGG--GGGATTCCAAG-GT-CGGAGCTCGTTCGTAATGCATTAGCATCCTAAC-CTTCGAGATCAGATTGACTCGGCGTAATAGACTATT-CGCTGAGGA-CATGGC-ATCCCTTTA--CTGGGGTGTG-ATG-GCTGGCCTGGGAAA-AAGTGGAAGCTGCTAGA--CCCTGACG--AT-AAGTC--ACTATTC--TAAGC-TTAGAC-CTCAGATCAGGCAGG[#]ATTA-CCCGCTGAACTT-AAGCATATCAATAAG
M._dianthorum_DB3637                   [M_Dia_car_DB3637g750I14   ]   -----------------GGT-GAACCTGCGGAAGGATCAT[#]TA-GTGAT-ATTATAGCGCA-CCTGTTTAA-CCAGGG-CG-TG-ACCTC--ACATTTTCAAACTCTG-TGCAC-------TTCAAAT-GGGGGGGCC--------------------------------------------------G-----AATG-CG--------TG-CCCGCCCGTA--TT--ATT--AAACATTT--AA--AGTCAATTGT--ATGGG-ATAA----AGAAATGAT--ATAAC-A-AATAAAAACTTTCAACAACGGATCTCTT-GGCTCTCGCATCGATGAAG-AACGCAGCGAAATGTGATAAGTAATGTGAATTGCAGAATTCAGTGAATCATCGAATCTTTGAACGCATCTTGCGCTCGCTGGTATTCCGGCGAGCATGTCTGTTTGAGTGTCGTGAACTCTTCAA-CC-CCCCCTTTTTCTTATGGGG---------GCGGCTTGGTTTCTGAACGTT------TGCTGGACTGGAA-----TTCC----TTTCGG--GGGATTCTAAC-GT-CGGAGCTCGTTCGTAATGCATTAGCATCCTAAC-CTTCGAGATCAGATTGACTCGGCGTAATAGACTATT-CGCTGAGGA-CATGGC-ATCCCTTTA--CTGGGGTGTG-ATG-GCTGGCCTGGG-AA-AAGTGGAAGCTGCTAGA-CCCCCGACA--AT-AA----------TC--TAAGA-TTAGAC-CTCAGATCAGGCAGG[#]ATTA-CCCGCTGAACTT-AAGCATATCAATAA-
M._dianthorum_ml329                    [M_Dia_segcar_ml329g717I1f4]   ----------TTCCGTAGGT-GAACCTGCGGAAGGATCAT[#]TA-GTGAT-ATTATAGCGCA-CCTGTTTAA-CCAGGG-CG-TG-ACCTC--ACATTTTCAAACTCTG-TGCAC-------TTCAAAT-GGGGGGGCC--------------------------------------------------G-----AATG-CG--------TG-CCCGCCCGTA--TT--ATT--AAACATTT--AA--AGTCAATTGT--ATGGG-ATAA----AGAAATGAT--ATAAC-A-AATAAAAACTTTCAACAACGGATCTCTT-GGCTCTCGCATCGATGAAG-AACGCAGCGAAATGTGATAAGTAATGTGAATTGCAGAATTCAGTGAATCATCGAATCTTTGAACGCATCTTGCGCTCGCTGGTATTCCGGCGAGCATGTCTGTTTGAGTGTCGTGAACTCTTCAA-CC-CCCCCTTTTTCTGATGGGG---------GCGGCTTGGTTTCTGAACGTT------TGCTGGACTGGAA-----TTCC----TTTCGG--GGGATTCTAAT-GT-CGGAGCTCGTTCGTAATGCATTAGCATCCTAAC-CTTCGAGATCAGATTGACTCGGCGTAATAGACTATT-CGCTGAGGA-CATGGC-ATCCCTTTA--CTGGGGTGTG-ATG-GCTGGCCTGGG-AA-AAGTGGAAGCTGCTAGA-CCCCCGACA--AT-AA----------TC--TAAGA-TTAGAC-CTCAGATCAGGCAGG[#]ATTA-CCCGCTGAACTT-AAGC-----------
M._dianthorum_mk145                    [mk145.ITS.640bp           ]   ----------TTCCGTAGGT-GAACCTGCGGAAGGATCAT[#]TA-GTGAA-TTTATAGCGCA-CCTGTTTAA-CCAGGG-CG-TG-ACCTC--ACTTTTTCAAACTCTG-TGCAC-------TTCTAAT-GGGGAGGCC------CAG--G-AAAGGCG---A-----------------------CTGG-----AATG-CG--------TG-CCCACTCGTT--TT--ATT--AAACATTT--AA--AGTCAATTGT--ATGGGAATAA----AGAAATGAT--ATAAC-A-AATAAAAACTTTCAACAACGGATCTCTT-GGCTCTCGCATCGATGAAG-AACGCAGCGAAATGTGATAAGTAATGTGAATTGCAGAATTCAGTGAATCATCGAATCTTTGAACGCATCTTGCGCTCGCTGGTATTCCGGCGAGCATGTCTGTTTGAGTGTCGTGAACTCTTCAACCC-CCCCTTTTTTCTTATGGAG-ATTGGGGCGTGGCTTGGTTTCTGAACGTT------TGCTGGACTGGGA-----TTCC----TTTCGG--GGGATTCTAAC-GT-CGGAGCTCGTTCGTAATGCATTAGCATCCTAAC-CTTCGAGATCAGATTGACTCGGCGTAATAGACTATT-CGCTGAGGA-CATGGC-ATCCCTTTA--CTGGGGTGTG-ATG-GCTGGCCTGGA-AA-AAGTGGAAGCTGCTAGA-CCCCCAA-------TAATC-----------TAAGA-TTAGAC-CTCAGATCAGGCAGG[#]ATTA-CCCG----------------------GA
M._saponariae_mk142                    [mk142.ITS.660bp           ]   ----------TTCCGTAGGTGGAACCTGCGGAAGGATCAT[#]TA-GTGAA-TTTATAGCGTA-CCTGTTTAA-CCAGGG-CG-TG-ACCTCTCACTTTTTCAAACTCTG-TGCAC-------TTCTAAT-GGGGGGGCC------AAG--G-AAGGGCG---ATTAGCTTCG-------------CCTGG-----AATT-CG--------GG-CCCGCCCGTT--TT--ATT--AAACATTT--AA--AGTCAATGGT--ATGGGAATAA----AGAAATGAT--ATAAC-A-AAAAAAAACTTTCAACAACGGATCTCTT-GGCTCTCGCATCGATGAAG-AACGCAGCGAAATGTGATAAGTAATGTGAATTGCAGAATTCAGTGAATCATCGAATCTTTGAACGCATCTTGCGCTCGCTGGTATTCCGGCGAGCATGTCTGTTTGAGTGTCGTGAACTCTTCAA-CC-CCCCCTTTTTCTTATGGAG-ATCGGGGCGCGGCTTGGTTTCTGAACGTT------TGCTGGACTGGGA-----TTCC----TTTGGG--GGGATTCTAAA-GT-CGGAGCTCGTTCGTAATGCATTAGCATCCTAAT-CTTCGAGATCAGATTGACTCGGCGTAATAGACTATT-CGCTGAGGA-CATGGC-ATCCCTTTA--CCGGGGTGTC-ATG-GCTGGCCTGGG-AA-AAGTGGAAGCTTCTAGA-CCCCCGACG--AT-TAGTCGGATCATTC--TAAGA-TTAGAC-CTCAGATCAGGCAGG[#]ATTA-CC--------------------------
M._saponariae_mk146                    [mk146.ITS.659bp           ]   ----------TTCCGTAGGT-GAACCTGCGGAAGGATCAT[#]TA-GTGAA-TTTATAGCGTA-CCTGTTTAA-CCAGGG-CG-TG-ACCTCTCACTTTTTCAAACTCTG-TGCAC-------TTCTAAT-GGGGGGGCC------AAG--G-AAGGGCG---ATTAGCTTCG-------------CCTGG-----AATT-CG--------GG-CCCGCCCGTT--TT--ATT--AAACATTT--AA--AGTCAATGGT--ATGGGAATAA----AGAAATGAT--ATAAC-A-AAAAAAAACTTTCAACAACGGATCTCTT-GGCTCTCGCATCGATGAAG-AACGCAGCGAAATGTGATAAGTAATGTGAATTGCAGAATTCAGTGAATCATCGAATCTTTGAACGCATCTTGCGCTCGCTGGTATTCCGGCGAGCATGTCTGTTTGAGTGTCGTGAACTCTTCAA-CC-CCCCCTTTTTCTTATGGAG-ATCGGGGCGCGGCTTGGTTTCTGAACGTT------TGCTGGACTGGGA-----TTCC----TTTGGG--GGGATTCTAAA-GT-CGGAGCTCGTTCGTAATGCATTAGCATCCTAAT-CTTCGAGATCAGATTGACTCGGCGTAATAGACTATT-CGCTGAGGA-CATGGC-ATCCCTTTA--CCGGGGTGTC-ATG-GCTGGCCTGGG-AA-AAGTGGAAGCTTCTAGA-CCCCCGACG--AT-TAGTCGGATCATTC--TAAGA-TTAGAC-CTCAGATCAGGCAGG[#]ATTA-CC--------------------------
M._saponariae_ml310                    [M_Sap_lem_ml310g697I1f4   ]   ----------TTCCGTAGGT-GAACCTGCGGAAGGATCAT[#]TA-GTGAA-TTTATAGCGTA-CCTGTTTAA-CCAGGG-CG-TG-ACCTCTCACTTTTTCAAACTCTG-TGCAC-------TTCTAAT-GGGGGGGCC------AAG--G-AAGGGCG---ATTAGCTTCG-------------CCTGG-----AATT-CG--------GG-CCCGCCCGTT--TT--ATT--AAACATTT--AA--AGTCAATGGT--ATGGGAATAA----AGAAATGAT--ATAAC-A-AAAAAAAACTTTCAACAACGGATCTCTT-GGCTCTCGCATCGATGAAG-AACGCAGCGAAATGTGATAAGTAATGTGAATTGCAGAATTCAGTGAATCATCGAATCTTTGAACGCATCTTGCGCTCGCTGGTATTCCGGCGAGCATGTCTGTTTGAGTGTCGTGAACTCTTCAA-CC-CCCCCTTTTTCTTATGGAG-ATCGGGGCGCGGCTTGGTTTCTGAACGTT------TGCTGGACTGGGA-----TTCC----TTTGGG--GGGATTCTAAA-GT-CGGAGCTCGTTCGTAATGCATTAGCATCCTAAT-CTTCGAGATCAGATTGACTCGGCGTAATAGACTATT-CGCTGAGGA-CATGGC-ATCCCTTTA--CCGGGGTGTC-ATG-GCTGGCCTGGG-AA-AAGTGGAAGCTTCTAGA-CCCCCGACG--AT-TAGTCGGATCATTC--TAAGA-TTAGAC-CTCAGATCAGGCAGG[#]ATTA-CCCGCTGAACTT-AAGCATATCAATA--
M._saponariae_ml373                    [M_Sap_pum_ml373g751I14    ]   -----------------GGT-GAACCTGCGGAAGGATCAT[#]TA-GTGAA-TTTATAGCGTA-CCTGTTTAA-CCAGGG-CG-TG-ACCTCTCACTTTTTCAAACTCTG-TGCAC-------TTCTAAT-GGGGGGGCC------AAG--G-AAGGGCG---ATTAGCTTCG-------------CCTGG-----AATT-CG--------GG-CCCGCCCGTT--TT--ATT--AAACATTT--AA--AGTCAATGGT--ATGGGAATAA----AGAAATGAT--ATAAC-A-AAAAAAAACTTTCAACAACGGATCTCTT-GGCTCTCGCATCGATGAAG-AACGCAGCGAAATGTGATAAGTAATGTGAATTGCAGAATTCAGTGAATCATCGAATCTTTGAACGCATCTTGCGCTCGCTGGTATTCCGGCGAGCATGTCTGTTTGAGTGTCGTGAACTCTTCAACCC-CCCCCTTTTTCTTATGGAG-ATCGGGGCGCGGCTTGGTTTCTGAACGTT------TGCTGGACTGGGA-----TTCC----TTTGGG--GGGATTCTAAA-GT-CGGAGCTCGTTCGTAATGCATTAGCATCCTAAT-CTTCGAGATCAGATTGACTCGGCGTAATAGACTATT-CGCTGAGGA-CATGGC-ATCCCTTTA--CCGGGGTGTC-ATG-GCTGGCCTGGG-AA-AAGTGGAAGCTTCTAGA-CCCCCGACG--AT-TAGTCGGATCATTC--TAAGA-TTAGAC-CTCAGATCAGGCAGG[#]ATTA-CCCGCTGAACTT-AAGCATATCAATAAG
M._violaceum_s.l._AY014238             [S.vir.AY014238            ]   ----------------------------------------[#]---------------GCGCA-CCTGTTTAA-CCAGGG-CG-TG-ACCTC--AT-TTTTCAAACTCTG-TGCA--------CTTCTAAAGGGCCGGTC------GAGG-A-AAGGTCA--------------------------CTCGG-----AACT-GG--------TG-CCGGCTCGTT--GT--ATT--AAACAT-TAAAA--GAGCAAT-GTAAATGGGGGGGAATA-AAAAATG-GAAATAAC-AAAGAAAAAACTTTCAACAACGG-TCTCTTGGGCTCTCGCATCGATAAAA-AACGCAGCGAAATGTGATAAGTAATGTGAATTGCAGAATTCAGTGAATCATCGAATCTTTGAACGCATCTTGCGCTTGCTGGTATTCCGGCAAGCATGTCTGTTTGAGTGTTGTGAACTGTTCAACCC-CCCATTTTTCTTTACTGAG-ATTTGGGTGTG-CTTGGTTTCTGAACGCT------TGCTGGGCTGGTCTCCCTT---------------GGGATTCCAAA-GT-CGAAGCTCGTTTGTAATGCATTAGCATCCTAAT-CTTCGA-ATCAGATTGACTCGGCGTAATAGACTATTCCGCTGAGGA-CATGGC--ACCTGTTAA-CTCGGGTGTG-GTG-GCTGGCCTTGG-AA-AATTGGAAGCTTAGAAA---CCCGTCGGATTT----------------TAAGA-TTAGAC-C--------------[#]---------------------------------
M._violaceum_s.l._AY014239             [S.car.AY014239            ]   ----------------------------------------[#]---------------GCGCA-CCTGTTTAA-CCAGGG-GG-TG-ACCTC--AT-TTTTCAAACTCTG-TGCA--------NTTTTAATGGGCCGGTC------GAGGNA-AAGGTCA--------------------------CTCGG-----AACT-GG--------TG-CCGGCTCGTT--GT--ATT--TAACAT-TAAAA--GGC-AAT-GTGAATGGGGGGGAATATAAAAATT-GAAATAAC-AAAGAAAAAACTTTCAACAACGGATCTCTT-GGCTCTCGCATCGATGAAAGAACGCAGCGAAATGTGATAAGTAATGTGAATTGCAGAATTCAGTGAATCATCGAATCTTTGAACGCATCTTGCGCTTGCTGGTATTCCGGCAAGCATGTCTGTTTGAGTGTTGTGAACTGTTCAACCC-CCCATTTTTCTTTACTGAG-ATTTGGGTGTG-CTTGGTTTCTGAACGCT------TGCTGGGCTGGTCTCCCTT---------------GGGATTCCAAA-GT-CGAAGCTCGTTTGTAATGCATTAGCATCCTAAT-CTTCGA-ATCAGATTGACTCGGCGTAATAGACTATTCCGCTGAGGA-CATGGC--ACCTGTTAA-CTCGGGTGTG-GTG-GCTGGCCNTGG-AA-AATTGGAAGCNTAGAAA---CCCGTCGGATTT----------------TAAGA-TTAGAC-C--------------[#]---------------------------------
M._violaceum_s.l._AY014235             [S.vir.AY014235            ]   ----------------------------------------[#]---------------GCGCA-CCTGTTTAA-CCAGGG-CG-TG-ACCTC--AT-TTTTCAAACTCTG-TGCA--------TTTCTAATGGGCCGGTC------GAGG-A-AAGGTCA--------------------------CTCGG-----AACT-GG--------TG-CCGGCTCGTT--GT--ATT--AAACAT-TAAAA--GGCAAAG-GTAAATGGGGGGAAT---AAAAATT-GAAATAAC-AAAGAAAAAACTTTCAACAACGG-TCTCTT-GGCTCTCGCATCGATGAAA-AACGCAGCGAAATGTGATAANTAATGTGAATTGCAGAATTCAGTGAATCATCGAATCTTTGAACGCATCTTGCGCTTGCTGGTATTCCGGCAAGCATGTCTGTTTGAGTGTTGTGAACTGTTCAACCC-CCCATTTTTCTTTAGTGAG-ATTTGGGTGTG-CTTGGTTTCTGAACGCT------TGCTGGGCTGGTCTCCCTT---------------GGGATTCCAAA-GT-CGAAGCTCGTTTGTAATGCATTAGCATCCTAAT-CTTCGA-ATCAGATTGACTCGGCGTAATAGACTATTCCGCTGAGGA-CATGGC--ACCTGTTAA-CTCGGGTGTG-GTG-GCTGGCCTTGG-AA-ANTTGGAAGCTTAGAAA---CCCGTCGGATTT----------------TAAGA-TTAGAC-C--------------[#]---------------------------------
M._violaceum_s.l._AY014236             [S.car.AY014236            ]   ----------------------------------------[#]---------------GCGCA-CCTGTTTAA-CCAGGG-CG-TG-ACCTC--AT-TTTTCAAACTCTG-TGCA--------TTTCTAATGGGCCGGTC------GAGG-A-AAGGTCA--------------------------CTCGG-----AACT-GG--------TG-CCGGCTCGTT--GT--ATT--AAACAT-TAAAA--GGC-AAT-GNAAATGGGGGGAATNA-AAAAATN-GAAATANC-AAAGAAAAANCTTTCAACAACGG-TCTTTT-GGCTCTCGCATCGATGAAG-AACGCAGCGAAATGTGATAAGTAATGTGAATTGCAGAATTCAGTGAATCATCGAATCTTTGAACGCATTTTGCGCTTGCTGGTATTCCGGCAAGCATGTCTGTTTGAGTGTTGTGAACTTTTCAACCC-CCCATTTTTCTTTACTGAG-ATTTGGGTGTG-CTTGGTTTCTGAACGCT------TGCTGGGCTGGTCTCCCTT---------------GGGATTCCAAA-GT-CGAAGCTCGTTTGTAATGCATTAGCATCCTAAT-CTTCGA-ATCAGATTGACTCGGCGTAATAGACTATTCCGCTGAGGA-CATGGC--ACCTGTTAA-CTCGGGTGTG-GTG-GCTGGCCTTGG-AA-AATTGGAAGCTTAGAAA---CCCG-CGGATTT----------------TAAGA-TTAGAC-C--------------[#]---------------------------------
Bauerago_abstrusa_DB1888               [Ust_abst_DB1888g727I1f4   ]   ----------TTCCGTAGG-TGAACCTGCGGAAGGATCAT[#]TA-GTGAA---TATAGCGCA-CCTTTTTAA-CAAGGG-CG-TG-ACCTCTCAC-TTTTCAAACTCTG-TGCAC-----ACTTTT--------TGGCA------ATGAGG-GAGTGTC---TTTTAGACC--------------TCT-------GATT-TG--------CG----GCTCATT--TT--A----AAACAC----AACCAGTCAGA-GT--ATGTT---AA----AGAAA---TTTATACC---AAAAAAAACTTTCAACAACGGATCTCTT-GGCTCTCGCATCGATGAAG-AACGCAGCGAAATGTGATAAGTAATGTGAATTGCAGAATTCAGTGAATCATCGAATCTTTGAACGCATCTTGCGCTCGCTGGTATTCCGGCGAGCATGTCTGTTTGAGTGTTGTGAACTCTTCAACCC-CCGCTTTTTCTTAATTGAG-ATTGCGGTGTGGCTTGGTTTTTGAGCTTT-------GCTGGA-----------CCCT----TTTTGG--------------GT-CGGAGCTAGCTCGTAATTCATTAGCATCCCTAT--TTCGAGATCAGATTGACTCGGTGTAATAGAGTATT-CACTGAGGA-CATTGGTG----------CAAGGC-----GTG-GCTGAACTTGATAAGAGTTTG----------------------------------------------------------------------[#]---------------------------------
Bauerago_vuyckii_DB1895                [Ust_vuyckii_DB1895g727I1f4]   ----------TTCCGTAGG-TGAACCTGCGGAAGGATCAT[#]TA-GTGAA---TATAGCGCA-CCTTTTTAA-CAAGGG-CG-TG-ACCTCTCAC-TTTTCAAACTCTG-TGCAC----ATTTTTT--------TGGCA------ATGA-G-GAGTGTC---TTTAAGATC--------------TCC-------GATT-TG--------CG----GCTCATT--AT--A----AAACAT----GATCAGTTAAA-GG--ATGTT---AA----AGAAA---TTTATAAC---AAAAAAAACTTTCAACAACGGATCTCTT-GGCTCTCGCATCGATGAAG-AACGCAGCGAAATGTGATAAGTAATGTGAATTGCAGAATTCAGTGAATCATCGAATCTTTGAACGCATCTTGCGCTTGCTGGTATTCCGGCAAGCATGTCTGTTTGAGTGTCGTGAACTCTTCAACCC-CCACTTTTTCTTTATTGAG-ATTGCGGTGTGGATTGGTTTTTGAGCTCT-------GCTGGA-----------CCCT----TTTGGG--------------GT-CGGAGCTAGCTCGTAATTCATTAGCATCCCTAT--TTCGAGATCAGATTGACTCGGCGTAATAGACTATT-CGCTGAGGA-CATTGCCG----------CAAGGT-----GTG-GCTGAACTTGATAACAGTTGGAAGCTTCTAAC-CCCTTGACAAT-ACTAGTCA---CTTTTCATAAGA-TTAGAC-CTC------------[#]---------------------------------
M._anomalum_mk067                      [mk067.ITS.703bp           ]   ----------TTCCGTAGG-TGAACCTGCGGAAGGATCAT[#]TAGGTGAA-TCTATAGCGCA-CCTGTTTAA-CCAGGGACG-TGAACCTCTCAC-TTTTCAAACTCTG-TGCACT--------TCAATTGGGCTGGCCT-----AAG-CA-ACGGGCG---ATT----TCG-------------CCTGG-----AACT-TG-------GCG-CGGGCTCATC--TTATCTTCAAAACATAT--CA--AGTCACT-GG--ATGTC---AA----AGAAAT--TTAATAACGAAAAAAAAAACTTTCAACAACGGATCTCTT-GGCTCTCGCATCGATGAAG-AACGCAGCGAAATGTGATAAGTAATGTGAATTGCAGAATTCAGTGAATCATCGAATCTTTGAACGCATCTTGCGCTCGCTGGTATTCCGGCGAGCATGTCTGTTTGAGTGTCGTGAACTGTTCAACCCCCCGATTTTTCTTTTGGGAA-AGTTGGGCGTGGCTTGGATTCTGAACGCT------TGCTGGACCGCATCTTCTTCCCTGTATGGGGG--GGGAGACCCAG-GT-CGAAGCTCGTTCGTAATACATTAGCATCCTAAT-CTTCGAGATCAGATCGACTCGGCGTAATAGACTATT-CGCTGAGGA-CATGGC-ACCCCCTTAAAAAAGGGCGTT-ATG-GCTGAACTGGA-AA-AGCTGGACGCTTCGAA--CCCCCGACGA--TCTAGTCGAATC------CAAGA-TTAGAC-CTCAGATCAGGCAGG[#]ATTA-CCCGCTGAACTT-AAGCATN--------
M._scabiosae_NO3                       [M_Kna_arv_Uscabg684I1f4   ]   ----------TTCCGTAGG-TGAACCTGCGGAAGGATCAT[#]TA-GTGAA-AAAATAGCGTA-CCTGTTTAA-CCAGGG-CG-TG-ACCTCTCACTTTTTCAAACTCTG-TGCACTTCAAATTTGC--------TGGCTAT----AGG--A-AAGGGTCG--ATTAACTTCG-------------CTCGG-----AACT-TG--------CG-CCGGCTCATC--TT--ATT--AAACATTT--AA--AGTTAAT-GT--ATGTC---AA----AGAAAT--TTAATAA--C-AAAAAAAACTTTCAACAACGGATCTCTT-GGCTCTCGCATCGATGAAG-AACGCAGCGAAATGTGATAAGTAATGTGAATTGCAGAATTCAGTGAATCATCGAATCTTTGAACGCATCTTGCGCTCGCTGGTATTCCGGCGAGCATGTCTGTTTGAGTGTCGTGAACTCTTCAACCC-CTAATTTTTCTTAAGTGAG-ATTTTGGTGCGGCTTGGTTTCTGAACGCC------TGCTGGA-----------CTTG----TTAAAA--------------GT-CG-AGCTCGTTCGTAATGCATTAGCATCCTAAT-CTTCGAGATCAGATTGACTCGGCGTAATAGACTATT-CGCTGAGGA-CATGGC-ACCCCGTCAA-AAAGGGTGTT-GTG-GCTGGACTTGG-AA-AGTTGGAAGCTTACAAA--CCCCGACAA--TTTAGTCAAATCATC---TAAGA-TTAGAC-CTCAGATCAGGCAGG[#]ATTA-CCCGCTGAACTT-AAGCATATCAATAAG
M._scabiosae_AF045880                  [M_Knau_dip_AF045880       ]   --------------GTAG--TGAACCTGCGGAAGGATCAT[#]TA-GTGAA-AAAATAGCGTA-CCTGTTTAA-CCAGGG-CG-TG-ACCTCTCACTTTTTCAAACTCTG-TGCACTTCAAATTTGC--------TGGCTAT----AGG--A-AAGGGTCG--ATTAACTTCG-------------CTCGG-----AACT-TG--------CG-CCGGCTCATC--TT--ATT--AAACATTT--AA--AGTTAAT-GT--ATGTC---AA----AGAAAT--TTAATAA--C-AAAAAAAACTTTCAACAACGGATCTCTT-GGCTCTCGCATCGATGAAG-AACGCAGCGAAATGTGATAAGTAATGTGAATTGCAGAATTCAGTGAATCATCGAATCTTTGAACGCATCTTGCGCTCGCTGGTATTCCGGCGAGCATGTCTGTTTGAGTGTCGTGAACTCTTCAACCC-CTAATTTTTCTTAAGTGAG-ATTTTGGTGCGGCTTGGTTTCTGAACGCC------TGCTGGA-----------CTTG----TTAAAA--------------GT-CG-AGCTCGTTCGTAATGCATTAGCATCCTAAT-CTTCGAGATCAGATTGACTCGGCGTAATAGACTATT-CGCTGAGGA-CATGGC-ACCCCGTCAA-AAAGGGTGTT-GTG-GCTGGACTTGG-AA-AGTTGGAAGCTTACAAA--CCCCGACAA--TTTAGTCAAATCATC---TAAGA-TTAGAC-CTCAGATCAGGCAGG[#]ATTA-CCCGCTGAACTT-AAGCATATCAATAAG
M._holostei_mk318                      [holostei.its.lsu.mk318.   ]   ----------TTCCGTAGG-TGAACCTGCGGAAGGATCAT[#]TA-GTGAATATATTAGCGTA-CCTGTTTAA-CCAGGG-CG-TG-ACCTCTCACTTTTTCAAACTCTG-TGCACC---TATTCAACTTTAG-CTGGCGCAAATTAGGGAA-ATGGGCTTCGGTC--------------------CCCGG-----AACT-TG-CGCGCGCCG----GCTGATCGTTTTAATTACAAACATTT--AA--AGTCAGC-GT--ATGTC---AA----AGGAAW--TTTATTA--CCAAAAAAAACTTTCAACAACGGATCTCTT-GGCTCTCGCATCGATGAAG-AACGCAGCGAAATGTGATAAGTAATGTGAATTGCAGAATTCAGTGAATCATCGAATCTTTGAACGCATCTTGCGCTCGCTGGTATTCCGGCGAGCATGTCTGTTTGAGTGTCGTGAACTCTTCAACCC-CCCATTTTTCTTTAGTGAG-ATTTTGGCGCGGCTTGGTTTCTGAACGTT------TGCTGGA------------CTT----CTGAAC--GA------A---GT-CGAAGCTCGTTCGCAATGCATTAGCATCCTAAT-CTTCGAGATCAGATTGACTCGGCGTAGTAGACTATT-CGCTGAGGA-CATGGC-AACCCGTTAAACAGGGTAGCC-GTG-GCTGGACTGGG-AA-ACTTGGCTGCTTACAACCCCCCCGACAA--TTTAGTCAAATCATTTTTTAAGA-TTAGAC-CTCAGATCAGGCAGG[#]ATTA-CCCGCTGAACTT-AAGCATATCAATAAG
M._intermedium_mk087                   [mk087.ITS.688bp           ]   ----------TTCCGTAGG-TGAACCTGCGGAAGGATCAT[#]TA-GTGAA-TTTTTAGCGTA-CCTGCTTAA-CCAGGG-CG-TG-ACCTCTCAC-TTTTCAAACTCTG-TGCACC---CA-TGAT-----G--TGGC----A--AGG--A-AAGG------ATTGGGCTAACACCCGTT-----TCTGG-----AACT-TG--------CG----GCTCACT--TT--ATT--AAACATTA--AA--AGTCAAT-GT--ATGTC---AA----AGAAAT--TTAATAA--CAAAAAAAAACTTTCAACAACGGATCTCTT-GGCTCTCGCATCGATGAAG-AACGCAGCGAAATGTGATAAGTAATGTGAATTGCAGAATTCAGTGAATCATCGAATCTTTGAACGCATCTTGCGCTCGCTGGTATTCCGGCGAGCATGTCTGTTTGAGTGTCGTGAACTCTTCAACCCTCCAATTTTTCTTTATTGAG-ATTTTGGCGCGGCTTGGTTTCTGAACGCT-T----TGCTGGATACACC-TTCTCCGC----TTGCGG--GGTTCGGCA---AT-CGAAGCTCGTTCGTAATACATTAGCATCCTAAT-CTTCGAGACCAGATTGACTCGGCGTAATAGACTATT-CGCTGAGGA-CATGGC-GCCCCGTCAA-AAAGGGAGTC-GTG-GCTGGACTTGG-AA-AGTTGGAAGCTTACAAA--ACCTGACAA--TTTAGTCA-ATCATTTTCTAAGA-TTAGAC-CTCAGATCAGGCAGG[#]ATTA-CCCGCTGAACTT-AAGN-----------
M._intermedium_mk088                   [mk088.ITS.692bp           ]   ----------TTCCGTAGGATGAACCTGCGGAAGGATCAT[#]TA-GTGAA-TTTTTAGCGTA-CCTGCTTAA-CCAGGG-CG-TG-ACCCCTCAC-TTTTCAAACTCTG-TGCACC---CA-TGAT-----G--TGGC----A--AGG--A-AAGG------ATTGGGTTAACACCCGTT-----TCTGG-----AACT-TG--------CG----GCTCACT--TT--ATT--AAACATTA--AA--AGTCAAT-GT--ATGTC---AA----AGAAAT--TTAATAA--CAAAAAAAAACTTTCAACAACGGATCTCTT-GGCTCTCGCATCGATGAAG-AACGCAGCGAAATGTGATAAGTAATGTGAATTGCAGAATTCAGTGAATCATCGAATCTTTGAACGCATCTTGCGCTCGCTGGTATTCCGGCGAGCATGTCTGTTTGAGTGTCGTGAACTCTTCAACCCTCCAATTTTTCTTTATTGAG-ATTTTGGCGCGGCTTGGTTTCTGAACGCT-T----TGCTGGATACACC-TTCTCCGC----TTGCGG--GGTTCGGCA---AT-CGAAGCTCGTTCGTAATACATTAGCATCCTAAT-CTTCGAGACCAGATTGACTCGGCGTAATAGACTATT-CGCTGAGGA-CATGGC-GCCCCGTCAA-AAAGGGAGTC-GTG-GCTGGACTTGG-AA-AGTTGGAAGCTTACAAA--ACCCGACAA--TTTAGTCA-ATCATTTTCTAAGA-TTAGAC-CTCAGATCAGGCAGG[#]ATTA-CCCGCTGAACTT-AAGCAN---------
M._betonicae_mk069                     [mk069.ITS.695bp           ]   ----------TTCCGTAGG-TGAACCTGCGGAAGGATCAT[#]TA-GTGAA-TTTTTAGCGTA-CCTGTTTAA-CCAGGG-CG-TG-ACCTCTCAC-TTTTCAAACTCTG-TGCACC---CATTGAT-----G--TGGC----A--AGG--A-AAGG------ATTGGGCCTAAACACCCTT----TCTGG-----AACT-TG--------CG----ACTCACT--TT--ATA--AAACACGC-AAA--AGTCAAT-GT--ATGTCA--AA----AGAAAT--TTAATAA--C-AAAAAAAACTTTCAACAACGGATCTCTT-GGCTCTCGCATCGATGAAG-AACGCAGCGAAATGTGATAAGTAATGTGAATTGCAGAATTCAGTGAATCATCGAATCTTTGAACGCATCTTGCGCTCGCTGGTATTCCGGCGAGCATGTCTGTTTGAGTGTCGTGAACTCTTCAACCC-CCAATTTTTCTTGATTGAG-ATCTTGGCGCGGCTTGGTTTCTGAACGCT-T----TGCTGGATACACCTTTCCCCGC----TTGCGG--GGTTTGGCA---AT-CGAAGCTCGTTCGTAATACATTAGCACCCTAAC-CTTTGAGATCAGATTGACTCGGCGTAATAGACTATT-CGCTGAGGA-CATGGC-ACCCTGTAGA-AAAGGGAGCT-GTG-GCTGAACTTGA-AA-AGTTGGAAGCTTATAAA--ACCCGACAA--TTTAGTCA-ATCATTTT-TAAGA-TTAGAC-CTCAGATCAGGCAGG[#]ATTA-CCCGCTGAACTT-AAGCATN--------
M._pinguiculae_AF045881                [M_pinguic_AF045881        ]   --------------------TGAACCTGCGGAAGGATCAT[#]TA-GTGAA-TTTTTAGCGTA-CCTGTTTAA-CCAGGG-CG-TG-ACCTCTCAC-TTTTCAAACTCTG-TGCA-C---CA-TTAT-----G--TGGC----A--AGG--T-GCGG------ATTGGGCTAACGCCC-TT-----TCTGG-----AACT-TG--------CG----GCTCATT--TT--ATT--AAACATT---AA--AGTCAAT-GT--ATGTC---AA----AGAAAT--TTAATAA--CAAAAAATAACTTTCAACAACGGATCTCTT-GGCTCTCGCATCGATGAAG-AACGCAGCGAAATGTGATAAGTAATGTGAATTGCAGAATTCAGTGAATCATCGAATCTTTGAACGCATCTTGCGCTCGCTGGTATTCCGGCGAGCATGTCTGTTTGAGTGTCGTGAACTCTTCAACCC-CCAATTTTTCTTTATTGAG-CTTTTGGCGCGGCTTGGTTTCTGAACGCT-T----TGCTGGATACACC-TTCCCCGC----TTACGA--GG-TCGGCA---AT-CGAAGCTCGTTCGTAATACATTAGCATCCTAAT-CTTCGAGATCAGATTGACTCGGCGTAATAGACTATT-CGCTGAGGA-CATGGC-GCCCCGTCAA-AAAGGGAGTT-GTG-GCTGGACTTGG-AA-AGTTGGAAGCTTACAAA--ACCCGACAA--TTTAGTCA-ATCATTT--TAAGA-TTAGAC-CTCAGATCAGGCAGG[#]ATTA-CCCGCTGAACTT-AAGCATATCAATAAG
M._cordae_mk315                        [cordae.its.lsu.mk315      ]   ------------------------------GAAGGATCAT[#]TA-GTGAA-TTTTTAGCGTA-CCTGTTTAA-CCAGGG-CG-TG-ACCTCTCAC-TTTTCAAACTCTG-TGCACC-----CTTAT-----G--TGGC----A--AGG--A-AAGGGGG---ACTCGTCT---------------CCCGG-----AACT-TG--------CG----GCTCATT--TT--ATT--AAACACC---A---AGTCAAT-GT--ATGTC---AA----AGAAAT--TTAATAA--CAAAAAAAAACTTTCAACAACGGATCTCTT-GGCTCTCGCATCGATGAAG-AACGCAGCGAAATGTGATAAGTAATGTGAATTGCAGAATTCAGTGAATCATCGAATCTTTGAACGCATCTTGCGCTCGCTGGTATTCCGGCGAGCATGTCTGTTTGAGTGTCGTGAACTCTTCAACCC-CCAATTTTTCTTTATTGGA-ATTTTGGCGCGGCTTGGTTTCTGAACGTT-TTTTATGCTGGAGATCAC-----CC-T----TTGGGT--GG------A---AT-CGAAGCTCGTTCGTAATACATTAGCATCCTAAT-CTTCGAGATCAGATTGACTCGGCGTAATAGACTATT-CGCTGAGGA-CATGGC-CCCCCGTCAA-AAAGGGAGTT-GTG-GCTGGACTTGG-AA-AGTTGGAAGCTTACAAA--ACCCGACAA--TTTAGTCAAATCATTTTCTAAGA-TTAGAC-CTCAGATCAGGCAGG[#]ATTA-CCCGCTGAACTT-AAGCATATCAATAAG
M._cordae_AF045878                     [M_corda_AF045878          ]   ----------------------------CGGAAGGATCAT[#]TA-GTGAA-TTTTTAGCGTA-CCTGTTTAA-CCAGGG-CG-TG-ACCTCTCAC-TTTTCAAACTTTG-TGCACC-----CTTAT-----G--TGGC----A--AGG--A-AAGGGGG---ACTCGTCT---------------CCCGG-----AACT-TG--------CG----GCTCATT--TT--ATT--AAACACC---A---AGTCAAT-GT--ATGTC---AA----AGAAAT--TTAATAA--CAAAAAAAAACTTTCAACAACGGATCTCTT-GGCTCTCGCATCGATGAAG-AACGCAGCGAAATGTGATAAGTAATGTGAATTGCAGAATTCAGTGAATCATCGAATCTTTGAACGCATCTTGCGCTCGCTGGTATTCCGGCGAGCATGTCTGTTTGAGTGTCGTGAACTCTTCAACCC-CCAATTTTTCTTTGTTGAA-ATTTTGGCGCGGCTTGGTTTCTGAACGTT-TTTTATGCTGGAGATCAC-----CCTT----TTGGGT--GG------A---AT-CGAAGCTCGTTCGTAATACATTAGCATCCTAAT-CTTCGAGATCAGATTGACTCGGCGTAATAGACTATT-CGCTGAGGA-CATGGC-CCCCCGTCAA-AAAGGGAGTT-GTG-GCTGGACTTGG-AA-AGTTGGAAGCTTACAAA--ACCCGACAA--TTTAGTCAAATCATTTTCTAAGA-TTAGAC-CTCAGATCAGGCAGG[#]ATTA-CCCGCTGAACTT-AAGCATATCAATAA-
M._tenuisporum_mk153                   [mk153.ITS.668bp           ]   ----------TTCCGTAGG-TGAACCTGCGGAAGGATCAT[#]TA-GTGAA-TTTTTAGCGTA-CCTGTTTAA-CCAGGG-CG-TG-ACCTCTCAC-TTTTCAAACTCTG-TGCACC-----CTTAT-----G--TGGC----A--AGG--A-AAGGGGG---ACTCGTCT---------------CCCGG-----AACT-TG--------CG----GCTCATT--TT--ATT--AAACACC---A---AGTCAAT-GT--ATGTC---AA----AGAAAT--TTAATAA--CAAAAAAAAACTTTCAACAACGGATCTCTT-GGCTCTCGCATCGATGAAG-AACGCAGCGAAATGTGATAAGTAATGTGAATTGCAGAATTCAGTGAATCATCGAATCTTTGAACGCATCTTGCGCTCGCTGGTATTCCGGCGAGCATGTCTGTTTGAGTGTCGTGAACTCTTCAACCC-CCAATTTTTCTTTATTGGA-ATTTTGGCGCGGCTTGGTTTCTGAACGTT-TTTCATGCTGGAGATCAC-----CC-T----TTGGGT--GG------A---AT-CGAAGCTCGTTCGTAATACATTAGCATCCTAAT-CTTCGAGATCAGATTGACTCGGCGTAATAGACTATT-CGCTGAGGA-CATGGC-CCCCCGTCAA-AAAGGGAGTT-GTG-GCTGGACTTGG-AA-AGTTGGAAGCTTACAAA--ACCCGACAA--TTTAGTCAAATCATTTTCTAAGA-TTAGAC-CTCAGATCAGGCAGG[#]ATTA-CCCGCTGAACTT-A--------------
M._reticulatum_mk122                   [mk122.ITS.627bp           ]   --------------------------------AGGATCAT[#]TA-GTGAA-TTTTTAGCGTA-CCTGTTTAA-CCAGGG-CG-TG-ACCTCTCAC-TTTTCAAACTCTG-TGCACC-----CTTAT-----G--TGGC----A--AGG--A-AAGGGGG---ATTCGTCT---------------CCCGG-----AACT-TG--------CG----GCTCATT--TT--ATT--AAACATTA--AA--AGTCAAC-GT--ATGTC---AA----AGAAAT--TTAATAA--C-AAAAAAAACTTTCAACAACGGATCTCTT-GGCTCTCGCATCGATGAAG-AACGCAGCGAAATGTGATAAGTAATGTGAATTGCAGAATTCAGTGAATCATCGAATCTTTGAACGCATCTTGCGCTCGCTGGTATTCCGGCGAGCATGTCTGTTTGAGTGTCGTGAACTCTTCAACCC-CCAATTTTTCTGTATGGGA-ATTTTGGCGCGGCTTGGTTTCTGAACGTT-TCA--TGCTGGATTCTAC-----CC------TCGGGT--GG------A---AT-CGAAGCTCGTTCGTAATGCATTAGCATCCTAAT-CTTCGAGATCAGATTGACTCGGCGTAATAGACTATT-CGCTGAGGA-CATGGC-TCCCCGTCAA-AAAGGGAGTT-GTG-GCTGGACTTGG-AA-AGTTGGAAGCTTACAAA--ACCCGACAA--TTTAGTCA-ATCATTTTTTAAGA-TTAGAC-CTCAGATCAGGCAGG[#]ATTA-CCCGCTGAACTT-AA-------------
M._reticulatum_mk123                   [mk123.ITS.625.bp          ]   ---------------------------------GGATCAT[#]TA-GTGAA-TTTTTAGCGTA-CCTGTTTAA-CCAGGG-CG-TG-ACCTCTCAC-TTTTCAAACTCTG-TGCACC-----CTTAT-----G--TGGC----A--AGG--A-AAGGGGGT--ATTCGTCT---------------CCCGG-----AACT-TG--------CG----GCTCATT--TT--ATT--AAACATTA--AA--AGTCAAC-GT--ATGTC---AA----AGAAAT--TTAATAA--C-AAAAAAAACTTTCAACAACGGATCTCTT-GGCTCTCGCATCGATGAAG-AACGCAGCGAAATGTGATAAGTAATGTGAATTGCAGAATTCAGTGAATCATCGAATCTTTGAACGCATCTTGCGCTCGCTGGTATTCCGGCGAGCATGTCTGTTTGAGTGTCGTGAACTCTTCAACCC-CCAATTTTTCTGTATGGGA-ATTTTGGCGCGGCTTGGTTTCTGAACGTT-TCA--TGCTGGATTCTAC-----CC------TCGGGT--GG------A---AT-CGAAGCTCGTTCGTAATGCATTAGCATCCTAAT-CTTCGAGATCAGATTGACTCGGCGTAATAGACTCTT-CGCTGAGGA-CATGGC-TCCCCGTCAACAAAGGGAGTT-GTGAGCTGGCCTGGG-AA-AGTTGGAAGCTTCCAAA--ACCAGAGAAA-TTTAGTCACATCATTTTTTAAGA-TGAGAC-CTCAGATCAGGCAGG[#]A-TA-CCCGC--------AA-------------
M._reticulatum_mk112                   [mk112.ITS.622             ]   ---------------------------GCGGAAGGATCAT[#]TA-GTGAATTTTTTAGCGTA-CCTGTTTAA-CCAGGG-CG-TG-ACCTCTCAC-TTTTCAAACTCTG-TGCACC-----CTTAT-----G--TGGC----A--AGG--A-AAGGGGG---ATTCGTCT---------------CCCGG-----AACT-TG--------CG----GCTCATT--TT--ATT--AAACATTA--AA--AGTCAAC-GT--ATGTC---AA----AGAAAT--TTAATAA--C-AAAAAAAACTTTCAACAACGGATCTCTT-GGCTCTCGCATCGATGAAG-AACGCAGCGAAATGTGATAAGTAATGTGAATTGCAGAATTCAGTGAATCATCGAATCTTTGAACGCATCTTGCGCTCGCTGGTATTCCGGCGAGCATGTCTGTTTGAGTGTCGTGAACTCTTCAACCC-CCAATTTTTCTGTATGGGA-ATTTTGGCGCGGCTTGGTTTCTGAACGTT-TCA--TGCTGGATTCTAC-----CC------TCGGGT--GG------A---AT-CGAAGCTCGTTCGTAATGCATTAGCATCCTAAT-CTTCGAGATCAGATTGACTCGGCGTAATAGACTATT-CGCTGAGGA-CATGGC-TCCCCGTCAA-AAAGGGAGTT-GTG-GCTGGACTTGG-AA-AGCTGGAAGCTTACAAA--ACCCGACAA--TTTAGTCA-ATCATTTTTTAAGA-TTAGAC-CTCAGATCAGGCAGG[#]ATTA-CCC-------------------------
M._scorzonerae_mk129                   [mk129.ITS.621bp           ]   ------------------------------GAAGGATCAT[#]TA-GTGAA-TTTTTAGCGTA-CCTGTTTAA-CCAGGG-CG-TG-ACCTCTCAC-TTTTCAAACTCTTGTGCACC---CATTT-------G--TGGC----A--AGG--A-AATGGAG---ATTCATTTCT-------------CCTGG-----AACT-TG--------CG----GCTCATT--TT--ATT--AAACATT---AA--AGTCAAT-GT--ATGTC---AA----AGAAAC--TTAATAA--C-AAAAAAAACTTTCAACAACGGATCTCTT-GGCTCTCGCATCGATGAAG-AACGCAGCGAAATGTGATAAGTAATGTGAATTGCAGAATTCAGTGAATCATCGAATCTTTGAACGCATCTTGCGCTCGCTGGTATTCCGGCGAGCATGTCTGTTTGAGTGTCATGAACTCTTCAACCC-CCAATTTTTCTTTATTGAG-ATTTTGGCGCGGATTGGTTTCTGAACGTT-TT---TGCTGGAAACCAC-CAC-CC------TCAGGT--GG------A---AT-CGAAGCTCGTTCGTAATACATTAGCATCCTAAT-CTTCGAGATCAGATTGACTCGGCGTAATAGACTATT-CGCTGAGGA-CATGGC-GCCCCGTTAA-AAAGGGAGTC-ATG-GCTGGACTTGG-AA-AGCTGGAAGCTTATAAA--ACCCGACAA--TTTAGTCA-ATCATTTTTAAAGA-TTAGAC-CTCAGATCAGGCAGG[#]ATTA-CC--------------------------
M._tragopo._pratensis_mk158            [mk158.ITS.670bp           ]   ----------TTCCGTAGG-TGAACCTGCGGAAGGATCAT[#]TA-GTGAA-TTTTTAGCGTA-CCTGTTTAA-CCAGGG-CG-TG-ACCTCTCAC-TTTTCAAACTCTTGTGCACC---CATTT-------G--TGGC----A--AGG--A-AATGGAG---ATTCACTTCT-------------CCTGG-----AACT-TG--------CG----GCTCATT--TT--ATT--AAACATT---AA--AGTCAAT-GT--ATGTC---AA----AGAAAC--TTAATAA--C-AAAAAAAACTTTCAACAACGGATCTCTT-GGCTCTCGCATCGATGAAG-AACGCAGCGAAATGTGATAAGTAATGTGAATTGCAGAATTCAGTGAATCATCGAATCTTTGAACGCATCTTGCGCTCGCTGGTATTCCGGCGAGCATGTCTGTTTGAGTGTCATGAACTCTTCAACCC-CCAATTTTTCTTTATTGAG-ATTTTGGCGCGGATTGGTTTCTGAACGTT-TT---TGCTGGAAACCAC-CAC-CC------TCAGGT--GG------A---AT-CGAAGCTCGTTCGTAATACATTAGCATCCTAAT-CTTCGAGATCAGATTGACTCGGCGTAATAGACTATT-CGCTGAGGA-CATGGC-GCCCCGTTAA-AAAGGGAGTC-ATG-GCTGGACTTGG-AA-AGCTGGAAGCTTATAAA--ACCCGACAA--TTTAGTCA-ATCATTTTTAAAGA-TTAGAC-CTCAGATCAGGCAGG[#]ATTA-CCCGCTGAACTT-AA-------------
M._tragopo._pratensis_mk148            [mk148.ITS.671bp           ]   ----------TTCCGTAGG-TGAACCTGCGGAAGGATCAT[#]TA-GTGAA-TTTTTAGCGTA-CCTGTTTAA-CCAGGG-CG-TG-ACCTCTCAC-TTTTCAAACTCTTGTGCACC---CATTT-------G--TGGC----A--AGG--A-AATGGAG---ATTCACTTCT-------------CCTGG-----AACT-TG--------CG----GCTCATT--TT--ATT--AAACATT---AA--AGTCAAT-GT--ATGTC---AA----AGAAAC--TTAATAA--C-AAAAAAAACTTTCAACAACGGATCTCTT-GGCTCTCGCATCGATGAAG-AACGCAGCGAAATGTGATAAGTAATGTGAATTGCAGAATTCAGTGAATCATCGAATCTTTGAACGCATCTTGCGCTCGCTGGTATTCCGGCGAGCATGTCTGTTTGAGTGTCATGAACTCTTCAACCC-CCAATTTTTCTTTATTGAG-ATTTTGGCGCGGATTGGTTTCTGAACGTT-TT---TGCTGGAAACCAC-CAC-CC------TCAGGT--GG------A---AT-CGAAGCTCGTTCGTAATACATTAGCATCCTAAT-CTTCGAGATCAGATTGACTCGGCGTAATAGACTATT-CGCTGAGGA-CATGGC-GCCCCGTTAA-AAAGGGAGTC-ATG-GCTGGACTTGG-AA-AGCTGGAAGCTTATAAA--ACCCGACAA--TTTAGTCA-ATCATTTTTAAAGA-TTAGAC-CTCAGATCAGGCAGG[#]ATTA-CCCGCTGAACTT-AAGCAT---------
M._scorzonerae_mk131                   [mk131.ITS.599bp           ]   ----------------------------------------[#]-----------------------TGTTTAACCCGAAA-AG-TG-ACCTCTCAC-TTTTCAAACTCTT-CGCACC---CATTT-------G--TGGC----A--AGG--A-AACGGAG---ATTCATTTCT-------------CCCGG-----AACT-CG--------CG----GCTCATT--TT--ATT--AAACATT---AA--AGTCAAT-GT--ATGTT---AA----AGAAAC--TTAATAA--C-AAAAAAAACTTTCAACAACGGATCTCTT-GGCTCTCGCATCGATGAAG-AACGCAGCGAAATGTGATAAGTAATGTGAATTGCAGAATTCAGTGAATCATCGAATCTTTGAACGCATCTTGCGCTCGCTGGTATTCCGGCGAGCATGTCTGTTTGAGTGTCGTGAACTCTTCAACCC-CCAATTTTTCTTTATTGAG-ATTTTGGCGCGGCTTGGTTTCTGAACGTT-TT---TGCTGGAAACCAC-----CT------TCGGGT--GG------A---AT-CGAAGCTCGTTCGTAATACATTAGCATCCTAAT-CTTCGAGATCAGATTGACTCGGCGTAATAGACTATT-CGCTGAGGA-CATGGC-GTCCCCTTAA-AAAGGGAGTC-GTG-GCTGGACTTGG-AC-AGCTGGAAGCTTACAAA--ACCCGACAA--TTTAGTCA-ATCATTTTTAAAGA-TTAGAC-CTCAGATCAGGCAGG[#]ATTA-CCCGCTGAACTT-A--------------
M._scolymi_NO1                         [Ust_scol_Scol_his_Aster   ]   ---------------------------------AGGACTT[#]TA-GGCA--TTTTTACCGTA-TCTGTTTAA-CCAGGG-CG-TGACCCTCTCAC-TTTTCAAACTCTTGTGCACC---CATTAGT----AG--TAGC----A--AGG--A-AACGGAG---ATTG-------------CTTTCTCCCGG-----AACT-TG--------CG----GCTCATCT-TT--ATT--AAACATTTAAAA--AGTCAAC-GT--ATGTCAAAAA----AGAAAT--TTAATAAC-CAAAAAAAAACTTTCAACAACGGATCTCTT-GGCTCTCGCATCGATGAAG-AACGCAGCGAAATGTGATAAGTAATGTGAATTGCAGAATTCAGTGAATCATCGAATCTTTGAACGCATCTTGCGCTCGCTGGTATTCCGGCGAGCATGTCTGTTTGAGTGTCGTGAACTCTTCAACCC-CCAATTTTTCTTTATTGAG-ATTTTGGTGCGGCTTGGTTTCTGAACGTT-TT---TGCTGGAAAAACCCACCTCTGG----GTGGGG--GA----------AT-CGAAGCTCGTTCGTAATGCATTAGCATCCTAAT-CTTCGAGATCAGATCGACTCGGCGTAATAGACTATT-CGCTGAGGA-CACGGCTCCCCT----------GGAGTT-GTG-GCTGGACTTGG-AA-AGTTGGAGGCTTACAAA--ACCCGACAAT-TTTAGTCA-ATCATTTT-TAAGA-TTAGAC-CTCAGATCAGGCAGG[#]ATTA-GCCGCTGAAATT-AA-------------
M._onopordi_mk104                      [mk104.ITS.665bp           ]   ----------TTCCGTAGG-TGAACCTGCGGAAGGATCAT[#]TA-GTGAA-TTTTTAGCGTA-CCTGTTTAA-CCAGGG-CG-TG-ACCTCTCAC-TTTTCAAACTCTG-TGCACC---CATTA-------G--TGGC----A--AGG--A-AAGGGAA---ATT--------------------CCCGG-----AACT-TG--------CG----GCTCATT--TT--ATT--AAACATTA--AA--AGTCAAT-GT--ATGTC---AA----AGAAAT--TTAATAA--CAAAAAAAAACTTTCAACAACGGATCTCTT-GGCTCTCGCATCGATGAAG-AACGCAGCGAAATGTGATAAGTAATGTGAATTGCAGAATTCAGTGAATCATCGAATCTTTGAACGCATCTTGCGCTCGCTGGTATTCCGGCGAGCATGTCTGTTTGAGTGTCATGAACTCTTCAACCC-CCAATTTTTCTGGATTGAG-ATTTTGGTGCGGCTTGGTTTCTGAACGTT-TT---TGCTGGAAACCGC-----CC------TCGGGT--GG------A---AT-CGAAGCTCGTTCGTAATGCATTAGCATCCTAAT-CTTCGAGATCAGCTTGACTCGGCGTAGTAGACTATT-CGCTGAGGA-CATGGC-GCCCTGTCA--AAAGGGAGTT-GTG-GCTGGACTTGG-AA-AGTTGGAAGCTTACAAA--ACCCGACAAT-TTTAGTCAAATCATC---TAAGA-TTAGAC-CTCAGATCAGGCAGG[#]ATTA-CCCGCTGAACTT-AAGCAN---------
M._parlatorei_mk277                    [parlatorei.its.lsu.mk277  ]   ----------TTCCGTAGG-TGAACCTGCGGAAGGATCAT[#]TA-GTGAA--TTTTAGCGTA-CCTGTTTAA-CCAGGG-CG-TG-ACCTCTCAC-TTTTCAAACTCTG-TGCACT---TATTT-------GGTCGGC----A--AGG--A-AAGAGCGA--ATCGGCGTTTGCGCGCCTTTTCGCTTGG-----AACT-TG--------CG----GCTCATT--TT--ACA--AAACATTA--AA--AGTCATT-GT--ATGTC---AA----AGAAAT--TTAATAA--CAAAAAAAAACTTTCAACAACGGATCTCTT-GGCTCTCGCATCGATGAAG-AACGCAGCGAAATGTGATAAGTAATGTGAATTGCAGAATTCAGTGAATCATCGAATCTTTGAACGCATCTTGCGCTCGCTGGTATTCCGGCGAGCATGTCTGTTTGAGTGTCGTGAACTCTTCAACCC-CCAATTTTTCTTTATTGAG-ATTTTGGCGTGGCTTGGTTTCTGAACGCT------TGCTGGATGACCCC------------TCGGGG--AA----------AT-CGAAGCTCGTTCGTAATACATTAGCATCCTAAT-CTTCGAGACCAGATTGACTCGGCGTAATAGACTATT-CGCTGAGGA-CATAGC-ACCCCGTAAA-AAAGGGCGTT-CTG-GCTGGACTTGG-AA-AGCTGGAAGCTTACAAA--ACCCGACAA--TTTAGTCAAATCATTT--TAAGA-TTAGAC-CTCAGATCAGGCAGG[#]ATTA-CCCGCTGAACTT-AAGCATATCAATAAG
M._stygium_mk139                       [mk139.ITS.639.bp          ]   ----------------------------------------[#]TA-GTGA--TTTTTAGCGTA-CCTGTTTAA-CCAGGG-CG-TG-ACCTCTCAC-TTTTCAAACTCTG-TGCACTATCAAATTTGCT---GGCAGGTCTTTA--GGG--A-AAGGGTGTCGAAAGGCAT---------------CTTGG-----AACT-TGAGACGCTCCG----GCTCATTT-TT--ACC--AAACATTT--AA--AGTCATT-GT--ATGTC---AA----AGAAAT--TTAATAA--C-AAAAAAAACTTTCAACAACGGATCTCTT-GGCTCTCGCATCGATGAAG-AACGCAGCGAAATGTGATAAGTAATGTGAATTGCAGAATTCAGTGAATCATCGAATCTTTGAACGCATCTTGCGCTCGCTGGTATTCCGGCGAGCATGTCTGTTTGAGTGTCGTGAACTCTTCAACCC-CCAATTTTTCTTTATTGAG-ATTTTGGCGCGGCTTGGTTTCTGAACGTC------TGCTGGACTAACC-----CCTT----TTTGGG--GC------ACCCGT-CGAAGCTCGTTCGTAATACATTAGCATCCTAAT-CTTCGAGATCAGATTGACTCGGCGTAATAGACTATT-CGCTGAGGA-CATGGC-ACCCCCTTAA-AAAGGATGTT-GTG-GCTGGACTTGG-AA-AGCTGGAAGCTTACAAA--ACCCGACAAT-TTTAGTCAAATCATTT--TAAGA-TTAGAC-CTCAGATCAGGCAGG[#]ATTA-CCCGCGAA--------------------
M._stygium_mk140                       [mk140.ITS.658bp           ]   -----------------------------------GAAAT[#]TA-GTGA--TTTTTAGCGTA-CCTGTTT-A-CCAGGG-CG-TG-ACCTCTCAC-TTTTCAAACTCTG-TGCACTATCAAATTTGCT---GGCAGGTCTTTA--GGG--A-AAGGGTGTCGAAAGGCAT---------------CTTGG-----AACT-TGAGACGCTCCG----GCTCATTT-TT--ACC--AAACATTT--AA--AGTCATT-GT--ATGTC---AA----AGAAAT--TTAATAA--C-AAAAAAAACTTTCAACAACGGATCTCTT-GGCTCTCGCATCGATGAAG-AACGCAGCGAAATGTGATAAGTAATGTGAATTGCAGAATTCAGTGAATCATCGAATCTTTGAACGCATCTTGCGCTCGCTGGTATTCCGGCGAGCATGTCTGTTTGAGTGTCGTGAACTCTTCAACCC-CCAATTTTTCTTTATTGAG-ATTTTGGCGCGGCTTGGTTTCTGAACGTC------TGCTGGACTAACC-----CCTT----TTTGGG--GC------ACCCGT-CGAAGCTCGTTCGTAATACATTAGCATCCTAAT-CTTCGAGATCAGATTGACTCGGCGTAATAGACTATT-CGCTGAGGA-CATGGC-ACCCCCTTAA-AAAGGATGTT-GTG-GCTGGACTTGG-AA-AGCTGGAAGCTTACAAA--ACCCGACAAT-TTTAGTCAAATCATTT--TAAGA-TTAGAC-CTCAGATCAGGCAGG[#]ATTA-CCCGCTGAACTT-AAGCA----------
M._shastense_mk133                     [shastense.mk133.its1      ]   ---------------------------------------C[#]xxxxxxxx----------TA-CCTGTTT-A-CCAGGG-CG-TGTACCTCTCAC-TTTTCAAACTCTGTTGCACT---TATTTTT-----GATCAGC----A--AGGTCA-AAGGGCTTC-ATTG-------------------CCTGG-----AACTCTG--------CA----GGTCAATCATT--ATT--AAACATTAA-AA--AGTCATT-GT--ATGTC---AA----AGAAAT--TTAATAA--C--AAAAAAACTTTCAACAACGGATCTCTT-GGCTCTCGCATCGATGAAG-AACGCAGCGAAATGTGATAAGTAATGTGAATTGCAGAATTCAGTGAATCATCGAATCTTTGAACGCATCTTGCGCTCGCTGGTATTCCGGCGAGCATGTCTGTTTGAGTGTCGTGAACTCTTCAACCC-CCAATTTTTC-AT-------ATTTTGGCGCGGCTTGGTTTCTGAACGCT-T----TGCTGGATTACCT-------------TTGGGA----------A---AT-CGAAGCTCGTTCGTAATACATTAGCATCCTAAT-CTTCGAGATCAGATTGACTCGGCGTAATAGACTATT-CGCTGAGGA-CACGGCTTCCCCGTCA--AAAGGGAGTG-GTG-GCTGGACTTGG-AA-AGCTGGAAGCTTAGAAA--ACCCGACGA--TTTAGTC--------CC-TAAGA-TTAGAC-CTCAGATCAGGCAGG[#]ATTA-CCCGCTGAACTT-AAGCATATCATTAAG [GA-GGCAA coded as missing: probably wrongly aligned because of incomplete sequencing]
M._vinosum_AF045876                    [M_vinos_AF045876          ]   ----------------------------------------[#]----------------------CTGTTTAA-CCAGGG-CG-TG-ACCTC--AC-TTTTCAAACTCTG-TGCACT---TATTTTT-----GATCGGC----G--AGG--G-AAGGGCTTC-ATTG-------------------CCTGG-----AACTCTG--------CG----GGTCAATCATT--ATT--AAACATTA--AA--AGTCATC-GT--ATGTC---AA----AGAAAT--TTAATAA--C-AAAAAAAACTTTCAACAACGGATCTCTT-GGCTCTCGCATCGATGAAG-AACGCAGCGAAATGTGATAAGTAATGTGAATTGCAGAATTCAGTGAATCATCGAATCTTTGAACGCATCTTGCGCTCGCTGGTATTCCGGCGAGCATGTCTGTTTGAGTGTCGTGAACTCTTCAACCCCCCAATTTTTCTTTATCGAG-ATTTTGGCGCGGCTTGGTTTCTGAACGCT-T----TGCTGGATTACTTTCCCT--------TTGGGTTTGA------A---AT-CGAAGCTCGTTCGTAATACATTAGCATCCTAAT-CTTCGAGATCAGATTGACTCGGCGTAATAGACTATT-CGCTGAGGA-CACGGCTTCCCCGTCA--AACGGGAGTT-GTG-GCTGGACTTGG-AA-AGCTGGGAGCTTACAAA--ACCCGACAA--TTTAGTCAAATCGTTTT-TAAGA-TTAGAC-CTCAGATCAGGCAGG[#]ATTA-CCCGCTGAACTT-AAGCATATCAATAAG
M._kuehneanum_AF045879                 [M_Rum_sp_AF045879         ]   ----------TAGTG--------ACCTGCGGAAGGATCAT[#]TA-GTGAA-TTTATAGCGTA-CCTGTTTAA-CCAGGG-CG-TG--CCTCTCAC-TTTTCAAACTCTG-TGCACT---CAATAATCTTTGGTTCAGCTTTGA--GGG--A-AACGGGCTTCATTGCC-----------------TTTAG-----TACT-TG---ATTGCCGTTCCAATCATTCTTT--ATG--AAACATTGAAAA--AGTCAAC-GT--ATGTC---AA----AGAAAT--TTAATAAA-C--AAAAAAACTTTCAACAACGGATCTCTT-GGCTCTCGCATCGATGAAG-AACGCAGCGAAATGTGATAAGTAATGTGAATTGCAGAATTCAGTGAATCATCGAATCTTTGAACGCATCTTGCGCTCGCTGGTATTCCGGCGAGCATGTCTGTTTGAGTGTCGTGAACTCTTCAACCC-CCAATTTTTCTTTGTTGAG-ATTTTGGCGCGGCTTGGTTTCTGAACGCT-T----TGCTGGACTTTAC---TCTCCT----TTGGGG--GG------AAAAGT-CGAAGCTCGTTCGTAATACATTAGCATCCTAAT-CTTCGAGATCAGATTGACTCGGCGTAATAGACTATT-CGCTGAGGA-CACGG--ATTCCTTTAG----GGGAGTTGGTG-GCTGGACTTGG-AA-AGCTGGACGCTCACAAA--ACCCGACAA--TTTAGTCAAATCATGA--TAAGA-TTAGAC-CTCAGATCAGGCAGG[#]A-TA-CCCGCTGAACTT-AAGCATATCAATAAG
M._bosniacum_mk082                     [mk082.ITS.637bp           ]   ----------TTCCGTAGG-TGAACCTGCGGAAGGATCAT[#]TA-GTGAA-AATTTAGCGTA-TCTGTTTAA-CCAGGA-CG-CGACCCTCTCAC-TTTTCAAACTCTG-TGCACT----A-TT----------TGGC-------AAGTTG-GAG-------GCTCACGCT--------------TCT-------AACT-TG--------CG----GCTCAT---AT--ATA--AAACACTA-TAA--AGTCAAT-GT--ATGTT---AA----AGAAAT--TTAATAAT-C-AAAAAAAACTTTCAACAACGGATCTCTT-GGCTCTCGCATCGATGAAG-AACGCAGCGAAATGTGATAAGTAATGTGAATTGCAGAATTCAGTGAATCATCGAATCTTTGAACGCATCTTGCGCTCGCTGGTATTCCGGTGAGCATGTCTGTTTGAGTGTTGTGAACTCTTCAACCC-CCAATTTTTC--TAACGAG-ATATTGGTGTGGCTTGGTTTTTGAGCGCT----TTTGCTTAA-----------TCTC------------------------GTATTAAGCTCGCTCGTAATACATTAGCATCCTAAT-CTTCGAGATCAGATTGACTCGGCGTAATAGATTATT-CGCTGAGGA-TATG-------CCCTAA-TAAGC------ATA-GCTGGACTTGG-AA-AATTGGAAGCTCATAAT--ACCCGACT---TCTAGTCAATACTATTT-TAAGA-TTAGAC-CTCAGATCAGATAGG[#]ATTA-CCCGCTGAACTT-AAGN-----------
M._pustulatum_mk327                    [mk327.its                 ]   ACGTACAGGTTTCCGTAGG-TGAACCTGCGGAAGGATCAT[#]TA-GTGAA-AATTTAGCGTACCCTGTTTAA-CCAGGG-CG-TG-ACCTCTCAC-TTTTCAAACTCTG-TGCACT----ATT-----------TGGC-------AAGTGG-GAA-------GTT--CGCT--------------TTC-------GACT-TG--------CG----GCTCAT---CT--ATA--AAACACTC--AA--AGTCAAT-GT--ATGTC---AA----AGAAAT--TTAATAAT-C-AAAAAAAACTTTCAACAACGGATCTCTT-GGCTCTCGCATCGATGAAG-AACGCAGCGAAATGTGATAAGTAATGTGAATTGCAGAATTCAGTGAATCATCGAATCTTTGAACGCATCTTGCGCTCGCTGGTATTCCGGCGAGCATGTCTGTTTGAGTGTCGTGAACTCTTCAACCC-CCCCTTTTTC--TAACGAG-ATTTGGGTGTGGCTTGGTTTTTGAGCGCC-----TTGCTTAA-----------CTTC------------------------GC-TTAAGCTCGCTCGTAATACATTAGCATCCTAAT-CTTCGAGATCAGATTGACTCGGCGTAATAGACTATT-CGCTGAGGA-CATG-------CCCTTA-TAAGC------ATG-GCTGGACTTGG-AA-AAATGGAAGCCTATAAA---CCCGACT---TGTAGTCAAATTAT----TAAGA-TTAGAC-CTCAGATCAGATAGG[#]ATT------------------------------
M._nepalense_mk103                     [mk103.ITS.1008bp          ]   ----------TTCCGTAGG-TGAACCTGCGGAAGGATCAT[#]TA-GTGAA-TATATAGCGTA-CTTGTTTAA-CCAAGG-CG-TGA-CCTCTCAC-TTTTCAAACTCTG-TGCACT----A-TT----------TGGC-------AAGTTG-GAA-------GTT--CGCT--------------TCT-------AACT-TG--------CG----GCTCATTT-TT--ATT--AAACATT---A---AGTCAAT-GT--ATGTT---AA----AGAAAT--TTAATAAT-C-AAAAAAAACTTTCAACAACGGATCTCTT-GGCTCTCGCATCGATGAAG-AACGCAGCGAAATGTGATAAGTAATGTGAATTGCAGAATTCAGTGAATCATCGAATCTTTGAACGCATCTTGCGCTCGCTGGTATTCCGGCGAGCATGTCTGTTTGAGTGTCGTGAACTCTTCAACCC-CCAATTTTTC--TAACGAG-ATTTTGGTGTGGCTTGGTTTTTGAGCGCTGTGCTTTGATTAA---------------------------------------TT-CAAAGCTCGCTCGTAATACATTAGCATCCTAAT-CTTCGAGATCAGATTGACTCGGCGTAATAGACTATT-CGCTGAGGA-CATG-------TCGTAAAAAAGC------ATG-GCTGGACTTGA-AA-AATTGAAAGCTTCTAAA---CCC--CT---CTTTGTGAAATC------TAAGA-TTAGAC-CTCAGATCAGATAGG[#]ATAN-----------------------------
Sphac._poly._persicariae_AF444593      [Sphac_pol_pers_PYCC4293   ]   -----------TCCGTAGG-TGAACCTGCGGAAGGATCAT[#]TA-GTGAA--ATATAGCGTA-CCTGTTTAA-CCAGGA-CG-TGACCCTCTCAC-TTTTCAAACTCTG-TGCACT----ATTT----------TGGC-------AAGTTG-GAA-------GTT--CGCT--------------TCT-------GACT-TG--------CG----GCTCATTA-TT--AAT--AAACACT---T---AGTCATT-GT--ATGTT---AA----AGAAAT--TTTATAA--C-AAAAAAAACTTTCAACAACGGATCTCTT-GGCTCTCGCATCGATGAAG-AACGCAGCGAAATGTGATAAGTAATGTGAATTGCAGAATTCAGTGAATCATCGAATCTTTGAACGCATCTTGCGCTCGCTGGTATTCCGGCGAGCATGTCTGTTTGAGTGTCGTGAACTCTTCAACCC-CCAATTTTTC--TAACGAG-ATTTTGGTGTGGCTTGGTTTCTGAGCGCT-------GCTGAA-----------TCTTCGGA--------------------TT-GTTAGCTCGCTCGTAATTCATTAGCATCCTAAT-CTTCGAGATCAGATTGACTCGGCGTAATAGACTATT-CGCTGAGGA-CATG-------CCCTAA-TAAGC------GTG-GCTGGACTTGA-AA-AACTGGAAGCTTATAAA-ACCCCGACT---TCTAGTCAAAATTTT---TAAGA-TTAGAC-CTCAGATCAGATAGG[#]ATTA-CCCGCTGAACTT-AAGCATATCAATAAG
Sphac._poly._serrulati_NO2             [Sphac_pol_ser_Poly_ser    ]   -----------TCCGTAGG-TGAACCTGCGGAAGGATCAT[#]TA-GTGAA---------------------A-C---------TGA-CCTCTCAC-TTTTCAAACTCTG-TGCACT----ATTT----------TGGC-------AAGTTG-GAA-------GTT--CGCT--------------TCT-------AACT-TG--------CG----GCTCATTA-TT--AAT--AAACACT---T---AGTCATT-GT--ATGTT---AA----AGAAAT--TTTATAA--C-AAAAAAAACTTTCAACAACGGATCTCTT-GGCTCTCGCATCGATGAAG-AACGCAGCGAAATGTGATAAGTAATGTGAATTGCAGAATTCAGTGAATCATCGAATCTTTGAACGCATCTTGCGCTCGCTGGTATTCCGGCGAGCATGTCTGTTTGAGTGTCGTGAACTCTTCAACCC-CCAATTTTTC--TAACGAG-ATTTTGGTGTGGCTTGGTTTCTGAGCGCT-------GCTGAA-----------TCTTCGGA--------------------TT-GTTAGCTCGCTCGTAATTCATTAGCATCCTAATCCTTCGAGATCAGATTGACTCGGCGTAATAGACTATT-CGCTGAGGA-CATG-------CCCTAA-TAAGC------GTG-GCTGGACTTGA-AA-AACTGGAAGCTTATAAA-ACCCCGACT---TCTAGTCAAAATTTT---TAAGT-CCTCACGCTCAGATCCGGCAGG[#]ATTACCCCGCTGAACTTAAAGCATATCAATAAG
Liroa_emodensis_DB1037                 [Liro.emo.DB1037g727I1f.4  ]   ----------TTCCGTAGG-TGAACCTGCGGAAGGATCAT[#]TA-GTGAA-TATATAGCGTA-CCTGTTTAA-CCAGGG-CG-TGA-CCTCTCAC-TTTTCAAACTCTG-TGCACT----ATT-----------TGGC-------AAGTTG-GAA-------GTT--CGCT--------------TCT-------GACT-TG--------CG----GCTCAT---TT--AAT--AAACAT----T---AGTCAAA-GT--ATGTT---AA----AGAAAT--TTTATAA--C-AAAAAAAACTTTCAACAACGGATCTCTT-GGCTCTCGCATCGATGAAG-AACGCAGCGAAATGTGATAAGTAATGTGAATTGCAGAATTCAGTGAATCATCGAATCTTTGAACGCATCTTGCGCTCGCTGGTATTCCGGCGAGCATGTCTGTTTGAGTGTCGTGAACTCTTCAACCC-CCAATTTTTC--TAACGAG-ACTTTGGAGTGGCTTGGTTTCTGAGCGTT-----TTGCTTGA----------ATTTT------------------------AT-TCAAGCTCGCTCGTAATATATTAGCATCCTAAT-CCTCGAGATCAGATTGACTCGGCGTAATAGACTATT-CGCTGAGGA-CATG-------CCTTTA-AAAGC------ATG-GCTGGACTTGA-AA-AATTGGAAGCTTACAAA---ACCGACT---TCTAGTCAAAACCC----TAAGA-TTAGAC-CTCAGATCAGATAGG[#]ATTA-CCCGCTGAACTT-AAGCATATCAATAAG
M._tuberculiforme_mk159                [tuberculiforme.ITS.mk159  ]   ---------------------------GCGGAAGGATCAT[#]TA-GTGAA-TAAATAGCGTA-CCTGTTTAA-CCAGGG-CG-TGA-CCTCTCAC-TTTTCAAACTCTG-TGCACT----A-TT----------TGGC-------AAGTTG-GAA-------GTT--CGCT--------------TCT-------AACT-TG--------CG----GCTCAT---TT--ATT--AAACACT---T---AGTCAAT-GT--ATGTT---AA----AGAAAT--TTAATAA--C-AAAAAAAACTTTCAACAACGGATCTCTT-GGCTCTCGCATCGATGAAG-AACGCAGCGAAATGTGATAAGTAATGTGAATTGCAGAATTCAGTGAATCATCGAATCTTTGAACGCATCTTGCGCTCGCTGGTATTCCGGCGAGCATGTCTGTTTGAGTGTCATGAATTCTTCAACCC-CCAATTTTTC--TAACGAG-ATTTTGGTGTGGCTTGGTTTTTGAGCGCT-----TTGCTGAA-----------TCTAGT----------------------AT-TCTAGCTCGCTCGTAATGCATTAGCATCCTAAT-CTTCGAGATCAGATTGACTCGGCGTAATAGACTATT-CGCTGAGGA-TATG-------CTTTTA-TTAGC------ATA-GCTGGACTTGG-AA-AATTGGAAGCTTATAAA---CCCGACT---ATTAGTCAAAACCC----TAAGA-TTAGAC-CTCAGATCAGATAGG[#]ATTA-CCCGCTGAACTT-AAGCA----------
Ustilentyloma_fluitans_1040            [Ustilentyloma.fluitans.104]   -------------------------------------CAT[#]TA-ATGAATTTTTAGGTGAAATCT-TTTAA--CAGATTCACTGACCCTTTCAT-TTTTCAAACTCTTGTGCATT------TTATTAATGG--TGACT------AAGTA------------ATTC-------------------TCCGG-----AAT--CACTTTTTCACG------TCTTTCATTTAA----AAAAACTTTAAT--AGTCAGA-GT--ATGTTTT-------AAAAAT--TTTATAA--TTAAAAAAAACTTTCAACAACGGATCTCTT-GGCTCTCGCATCGATGAAG-AACGCAGCGAAATGTGATAAGTAATGTGAATTGCAGAATTCAGTGAATCATCGAATCTTTGAACGCATCTTGCGCTCGCTGGTATTCCGGCGAGCATGTCTGTTTGAGTGTCGTGAACTCTTCAA-------ATCCTCCCTTA------ATTAGGAAGTGATTTGGTTTTTGAACATT-------GTTGGATTATTATTA------------------------------AT-CGAAACTTGTTCGTAATAGATTAGCATTTCCCCATTTCGAGATCAGATTGACTCGGCGTAATAGATTATT-CGCTGAGGATT-----------------TATGGAAACATAAA-GCTGAACTTATGAG-----GAAAGCTTCTAA----TCCCATCCTTTCTAAC------------TAAGATTTAGAC-CTCAGATCAGGCAGG[#]ATTA-CCCGCTGAACTT-AAGCATATCAATAAG
Ustilentyloma_spec._3638               [Ustilent3638g750I14       ]   ----------------------------------------[#]-----------------------TTTTTAACAAAGGTGCG-TGACCNTTTTTC-NTTACAAACTCTTGTGCATT------TTTTTTTTGG--TGATT-------AGTAG-AAAAATCTTTACGGAT-----------------TTTAGATACCATTT-CA--------CG----GCTCATTTTTT-------AAAAACACTAAT--AGTCAGA-GT--ATGTTT--------AAAAAT--TTTATAAT-TATAAAAAAACTTTCAACAACGGATCTCTT-GGCTCTCGCATCGATGAAG-AACGCAGCGAAATGTGATAAGTAATGTGAATTGCAGAATTCAGTGAATCATCGAATCTTTGAACGCATCTTGCGCTCGCTGGTATTCCGGCGAGCATGTCTGTTTGAGTGTCGTGAAATCTTCAACCCTTTAATTTTTTTATAATGAGAATTTTAATGTGGTTTGGTTTTTGAATATT-------GCTGG----------------------------------------------------------------------------------------------------------------------------------------------------------------------------xxx----------------------------------------------------------xxxxx----------[#]--------------------------------- [CAT and CTTTC coded as missing: probably wrongly aligned because of incomplete sequencing]


[pcma, length=817]

[                                                                     1         11        21        31        [#]41        51        61        71        81        91        101       111       121       131       141       151       161       171       181       191       201       211       221       231       241       251       261       271       281       291       301       311       321       331       341       351       361       371       381       391       401       411       421       431       441       451       461       471       481       491       501       511       521       531       541       551       561       571       581       591       601       611       621       631       641       651       661       671       681       691       701       711       721       731       741       751       761       771       781 [#]      791       801       811    ]
[                                                                     |         |         |         |         [#]|         |         |         |         |         |         |         |         |         |         |         |         |         |         |         |         |         |         |         |         |         |         |         |         |         |         |         |         |         |         |         |         |         |         |         |         |         |         |         |         |         |         |         |         |         |         |         |         |         |         |         |         |         |         |         |         |         |         |         |         |         |         |         |         |         |         |         |         |         |         |         |         |         |         |   [#]      |         |         |      ]
M._bistortarum_mk070                   [mk070.ITS.659bp           ]   ----------TTCCGTAGGTG-AACCTGCGGAAGGATCAT[#]TAG-TGAATATA-T-AGC-GTACTT-GTTTAACCAAGG--CG-TGAC-CTC-TCACTTT--CAAACTCTG-T-GCATT---TTT-T-----TTGGCAAGGA-ATAAGA--AGG-G---AATTCGTTTCTA---GATTT--GAA--------CTT-G---------CG-GCT--CA-TTTA--T----T--AA-ACACTTAAAAAGTCAAT-GTATG---------TTAAA---GA-AAT--TTAATAAT---A--A--GAAAAACTTTCAACAACGGATCTCTTGGCTCTCGCATCGATGAA-GAACGCAGCGAAATGTGATAAGTAATGTGAATTGCAGAATTCAGTGAATCATCGAATCTTTGAACGCATCTTGCGCTCGCTGGTATTCCGGCGAGCATGTCTGTTTGAGTGTCGTGAACTCTTCAACCTC-TA-ATTTTTCTTTATTGAGA-TTTTAGTAAGGCTTGGATTTTGAATGC---TG----CTGAATTT-----------GTTT------AT----T-CA-AATTGTTAGCTCGTTCGTAATACATTAGCATCCTAATC-TTCGAGATCAGATTGACTCGGCGTAATAGACTATTC-GCTGAGGATTAT--GTTTT--T-T-ATTAA-G------CATAAACTGAACTTGG--AAAAT-TGAAAGCTTCTAAAACG---GACTAT--TAGTCAAAA--A--A--CCTAAGATT-AGACC-TCAGATCAGATAGG[#]ATTACCC-GCTGAACTTAAG-CN----------
M._bistortarum_mk071                   [mk071.ITS.618bp           ]   --------------GAAGGAT-GACCTGCGGAAGGATCAT[#]TAG-TGAATATA-T-AGC-GTCCTT-GTTTAACCAAGG--CG-TGAC-CTC-TCACTTT--CAAACTCTG-T-GCATT---TTT-T-----T-GGCAAGGA-ATAAGA--AGG-A---AATTCGTTTCTA---GATTT--GAA--------CTT-G---------CG-GCT--CA-TTTA--T----T--AA-ACACTTAAAAAGTCAAT-GTATG---------TTAAA---GA-AAT--TTAATAAT---A--A--GAAAAACTTTCAACAACGGATCTCTTGGCTCTCGCATCGATGAA-GAACGCAGCGAAATGTGATAAGTAATGTGAATTGCAGAATTCAGTGAATCATCGAATCTTTGAACGCATCTTGCGCTCGCTGGTATTCCGGCGAGCATGTCTGTTTGAGTGTCGTGAACTCTTCAACCTC-TA-ATTTTTCTTTATTGAGA-TTTTAGTAAGGCTTGGATTTTGAATGC---TG----CTGAATTT-----------GTTT------AT----T-CA-AATTGTTAGCTCGTTCGTAATACATTAGCATCCTAATC-TTCGAGATCAGATTGACTCGGCGTAATAGACTATTC-GCTGAGGATTAT--GTTTT--T-T-ATTAA-G------CATAAACTGAACTTGG--AAAAT-TGAAAGCTTCTAAAACC---GACTAT--TAGTCAAAA--A--A--CCTAAGATT-AGACC-TCAGACCAGATCGG[#]TCCCN----------------------------
M._bistortarum_mk080                   [mk080.ITS.663bp           ]   ----------TTCCGTAGGTG-AACCTGCGGAAGGATCAT[#]TAG-TGAATATA-T-AGC-GTACTT-GTTTAACCAAGG--CG-TGAC-CTC-TCACTTT--CAAACTCTG-T-GCATT---TTT-T-----TTGGCAAGGA-ATAAGA--AGG-G---AATTCGTTTCTA---GATTT--GAA--------CTT-G---------CG-GCT--CA-TTTA--T----T--AA-ACACTTAAAAAGTCAAT-GTATG---------TTAAA---GA-AAT--TTAATAAT---A--A--GAAAAACTTTCAACAACGGATCTCTTGGCTCTCGCATCGATGAA-GAACGCAGCGAAATGTGATAAGTAATGTGAATTGCAGAATTCAGTGAATCATCGAATCTTTGAACGCATCTTGCGCTCGCTGGTATTCCGGCGAGCATGTCTGTTTGAGTGTCGTGAACTCTTCAACCTC-TA-ATTTTTCTTTATTGAGA-TTTTAGTAAGGCTTGGATTTTGAATGC---TG----CTGAATTT-----------GTTT------AT----T-CA-AATTGTTAGCTCGTTCGTAATACATTAGCATCCTAATC-TTCGAGATCAGATTGACTCGGCGTAATAGACTATTC-GCTGAGGATTAT--GTTTT--T-TTATTAA-G------CATAAACTGAACTTGG--AAAAT-TGAAAGCTTCTAAAACC---GACTAT--TAGTCAAAA--A--A--CCTAAGATT-AGACC-TCAGATCAGATAGG[#]ATTACCC-GCTGAACTTAAG-CATATN------
M._violaceum_s.l._mk113                [mk113.ITS.618             ]   ----------------------------------------[#]TAG-TGAATTTA-T-AGC-GTACCT-GTTTAACCAGGG--CG-TGA--CCTCTCACTTT--CAAACTCTG-T-GCACT---TCT-AA----TGGGGG-GGC---CAAGGAAAGGC---GAT-----TAGCTTCGCCCG--GAA--------TTC-G-------TGCCCGCT--CG-TTTT-AT----T--AA-ACATT--AAAAGTCAACTGTATG------GG-AAAAA---GA-AATGATA-ATAAC---C--AAAAAAAA-CTTTCAACAACGGATCTCTTGGCTCTCGCATCGATGAA-GAACGCAGCGAAATGTGATAAGTAATGTGAATTGCAGAATTCAGTGAATCATCGAATCTTTGAACGCATCTTGCGCTCGCTGGTATTCCGGCGAGCATGTCTGTTTGAGTGTCGTGAACTCTTCAACCCC-CC-CTTTTTCCTTCTGGAGA-TGGGGGCGTGGCTTGGTTTCTGAATGTT--TG----CTGGACTTT---------------------------TTGAAAGTCGAAGCTCGTTCGTAATGCATTAGCATCCTAATC-TTCGAGATCAGATTGACTCGGCGTAATAGACTATTC-GCTGAGGACATG--GCATC-CCTTT-ACCG-GGGT-GTAATG-GCTGGCCTGGG--AAAA-ATGGAAGCTTCTAGACCCCC-GACGATG-GAGTCCCC------T--TCTAAGATT-AGACC-TCAGATCAGGCAGG[#]ATTACCC-GCTGAACTTAA--------------
M._violaceum_s.l._mk143                [mk143.ITS.639bp           ]   ----------TTCCGTAGGTGGAACCTGCGGAAGGATCAT[#]TAG-TGAATTTA-T-AGC-GTACCT-GTTTAACCAGGG--CG-TGAA-CCTCTCACTTT--CAAACTCTG-T-GCACT---TCT-AA----TGGGGG-GGC---CAAGGAAAGGC---GAT-----TAGCTTCGCCCG--GAA--------TTC-G-------TGCCCGCT--CG-TTTT-AT----T--AA-ACATT--AAAAGTCAACTGTATG------GG-AAAAA---GA-AATGATA-ATAAC---C--AAAAAAAA-CTTTCAACAACGGATCTCTTGGCTCTCGCATCGATGAA-GAACGCAGCGAAATGTGATAAGTAATGTGAATTGCAGAATTCAGTGAATCATCGAATCTTTGAACGCATCTTGCGCTCGCTGGTATTCCGGCGAGCATGTCTGTTTGAGTGTCGTGAACTCTTCAACCCC-CC-CTTTTTCCTTCTGGAGA-TGGGGGCGCGGCTTGGTTTCTGAATGTT--TG----CTGGACTTT---------------------------TTGAAAGTCGAAGCTCGTTCGTAATGCATTAGCATCCTAATC-TTCGAGATCAGATTGACTCGGCGTAATAGACTATTC-GCTGAGGACATG--GCATC-CCTTT-ACCG-GGGT-GTAATG-GCTGGCCTGGG--AAAA-GTGGAAGCTTCTAGACCCCC-GACGATG-GAGTCCCC------T--TCTAAGATT-AGACC-TCAGATCAGGCAGG[#]ATTA-----------------------------
M._violaceo_verrucosum_ml49            [M_Sil_vis_ml49g538I14     ]   ----------TTCCGTAGGTG-AACCTGCGGAAGGATCAT[#]TAG-TGAATATA-T-AGC-GCACCT-GTTTAACCAGGG--CG-TGA--CCTCTCACTTTT-CAAACTCTG-T-GCACT---TCC-AA----TGGGGG-GGC---CGAGGAAAGGC---GAT-----TAGCTTCGCCTG--GAC--------TTT-G-------TGCCCCCT--CG-TTTT-AT----T--AA-ACATT--AAAAGTCAACTGTATG------GG-AAATA---GA-AATGATACATAAC---C--AAAAAAAAACTTTCAACAACGGATCTCTTGGCTCTCGCATCGATGAA-GAACGCAGCGAAATGTGATAAGTAATGTGAATTGCAGAATTCAGTGAATCATCGAATCTTTGAACGCATCTTGCGCTCGCTGGTATTCCGGCGAGCATGTCTGTTTGAGTGTCGTGAACTCTTCAACCCC-CC-CTTTTTCTTTCTAGAGA-TGGGGGTGTGGCTTGGTTTCTGAACGTT--TG----CTGGACTGC---------------------------C---AAGTCGAAGCTCGTTCGTAATGCATTAGCATCCTAACC-TTCGAGATCAGATTGACTCGGCGTAATAGACTATTC-GCTGAGGACAGG--GCATC-CCTTTTACGG-GGGT-GTCCTG-GCTGGCCTGGG--AAAA-GTGGAAGCTGCTAGCCCGGC-GACTAAA-AAGTCCCCAC-A--T--TCTAAGATT-AGACC-TCAGATCAGGCAGG[#]ATTACCC-GCTGAACTTAAG-CATATCAATA--
M._lychnidis_dioicae_mk115             [mk115.ITS4.526bp          ]   ----------------------------------------[#]------------------------------------------------------------------------------------------------------------GAAGGGC---GAT-----TAGCTTCGCCTG--GAA--------TTC-G-------TGCCCGCT--CG-TTTT-AT----T--AA-ACATT--TAAAGTCAATGGTATG------GG-AAAA----GA-AATCATAAATAAC---C---AAAAAAAACTTTCAACAACGGATCTCTTGGCTCTCGCATCGATGAA-GAACGCAGCGAAATGTGATAAGTAATGTGAATTGCAGAATTCAGTGAATCATCGAATCTTTGAACGCATCTTGCGCTCGCTGGTATTCCGGCGAGCATGTCTGTTTGAGTGTCGTGAACTCTTCAACCCC-CC-C-TTTTTCTTATCGAGA-TAGGGGTGCGGCTTGGTTTCTGAATGGT--TG----CTGGACTTT--------------------------TTCTAAAGTCGAAGCTCGTTCGTAATGCATTAGCATCCTAACC-TTCGAGATCAGATTGACTCGGCGTAATAGACTATTC-GCTGAGGACATG--GCATC-CCTTT-CCGG-GGGT-GTAATG-GCTGGCCTGGG--AAAAAGTGGAAGCTTCTAAACCCCC-GACTATC---GTC----A-A--A--TCTAAGATTTAGACC-TCAGATCAGGCAGG[#]AT-ACCC-GCA----------------------
M._lychnidis_dioicae_DB3636            [M_Sil_dio_DB3636g750I14   ]   -------------------TG-AACCTGCGGAAGGATCAT[#]TAG-TGAATATA-T-AGC-GTACCT-GTTTAACCAGGG--CG-TGA--CCTCTCACTTTT-CAAACTCTG-T-GCACT----CT-AA----TGGGGG-GGC-CCAAGGGAAGGGC---GAT-----TAGCTTTGCCTG--GAA--------TTC-G-------TGCCCGCT--CG-TTTT-AT----T--AA-ACATT--TAAAGTCAATGGTATG------GG-AAAA----GA-AATCATAAATAAC---C---AAAAAAAACTTTCAACAACGGATCTCTTGGCTCTCGCATCGATGAA-GAACGCAGCGAAATGTGATAAGTAATGTGAATTGCAGAATTCAGTGAATCATCGAATCTTTGAACGCATCTTGCGCTCGCTGGTATTCCGGCGAGCATGTCTGTTTGAGTGTCGTGAACTCTTCAACCCC-CC-C-TTTTTCTTATCGAGA-TGGGGGTGCGGCTTGGTTTCTGAATGGT--TG----CTGGACTTT--------------------------TTCTAAAGTCGAAGCTCGTTCGTAATGCATTAGCATCCTAACC-TTCGAGATCAGATTGACTCGGCGTAATAGACTATTC-GCTGAGGACATG--GCATC-CCTTT-ACGG-GGGT-GTAATG-GCTGGCCTGGG--AAAA-GTGGAAGCTTCTAAACCCCC-GACTATC---GTC----A-A--A--TCTAAGATTTAGACC-TCAGATCAGGCAGG[#]ATTACCC-GCTGAACTTAAG-CATATCAATAA-
M._lychnidis_dioicae_ml326             [M_Sil_alb_ml326g717I1f4   ]   ----------TTCCGTAGGTG-AACCTGCGGAAGGATCAT[#]TAG-TGAATATA-T-AGC-GTACCT-GTTTAACCAGGG--CG-TGA--CCTCTCACTTTT-CAAACTCTG-T-GCACT----CT-AA----TGGGGG-GGGGCCCAAGGAAGGGC---GAT-----TAGCTTCGCCTG--GAA--------TTC-G-------TGCCCGCT--CG-TTTT-AT----T--AA-ACATT--TAAAGTCAATGGTATG------GG-AAAA----GA-AATCATAAATAAC-------AAAAAAAACTTTCAACAACGGATCTCTTGGCTCTCGCATCGATGAA-GAACGCAGCGAAATGTGATAAGTAATGTGAATTGCAGAATTCAGTGAATCATCGAATCTTTGAACGCATCTTGCGCTCGCTGGTATTCCGGCGAGCATGTCTGTTTGAGTGTCGTGAACTCTTCAACCCC-CC-C-TTTTTCTTATCGAGA-TGGGGGTGCGGCTTGGTTTCTGAATGGT--TG----CTGGACTTT--------------------------TTCTAAAGTCGAAGCTCGTTCGTAATGCATTAGCATCCTAACC-TTCGAGATCAGATTGACTCGGCGTAATAGACTATTC-GCTGAGGACATG--GCATC-CCTTT-CCGG-GGGT-GTAATG-GCTGGCCTGGG--AAAA-GTGGAAGCTTCTAAACCCCCCGACTATC---GTC----A-A--A--TCTAAGATTTAGACC-TCAGATCAGGCAGG[#]ATTACCC-GCTGAACTTAAG-CATATCAATAAG
M._lychnidis_dioicae_ml215             [M_Sil_dio_ml215g665I14    ]   ----------------AGGTG-AACCTGCGGAAGGATCAT[#]TAG-TGAATATA-T-AGC-GTACCT-GTTTAACCAGGG--CG-TGA--CCTCTCACTTTT-CAAACTCTG-T-GCACT----CT-AA----TGGGGG-GGC-CCCAAGGAAGGGC---GAT-----TAGCTTCGCCTG--GAA--------TTC-G-------TGCCCGCT--CG-TTTT-AT----T--AA-ACATT--TAAAGTCAATGGTATG------GG-AAAA----GA-AATGATAAATAAC---C--AAAAAAAAACTTTCAACAACGGATCTCTTGGCTCTCGCATCGATGAA-GAACGCAGCGAAATGTGATAAGTAATGTGAATTGCAGAATTCAGTGAATCATCGAATCTTTGAACGCATCTTGCGCTCGCTGGTATTCCGGCGAGCATGTCTGTTTGAGTGTCGTGAACTCTTCAACCCC-CC-CCTTTTTCTTATCGAGA-TGGGGGTGCGGCTTGGTTTCTGAATGGT--TG----CTGGACTTT--------------------------TTCTAAAGTCGAAGCTCGTTCGTAATGCATTAGCATCCTAACC-TTCGAGATCAGATTGACTCGGCGTAATAGACTATTC-GCTGAGGACATG--GCATC-CCTTT-ACGG-GGGT-GTAATG-GCTGGCCTGGG--AAAA-GTGGAAGCTTCTAAACCGCC-GACTATC---GTC----A-A--A--TCTAAGATTTAGACC-TCAGATCAGGCAGG[#]ATTACCC-GCTGAACTTAAG-CATATCAATAAG
M._lychnidis_dioicae_mk147             [mk147.ITS.650bp           ]   ----------TTCCGTAGGTG-AACCTGCGGAAGGATCAT[#]TAG-TGAATATA-T-AGC-GTACCT-GTTTAACCAGGG--CG-TGA--CCTCTCACTTTT-CAAACTCTG-T-GCACT----CT-AA----TGGGGG-GGC-CCCAAGGAAGGGC---GAT-----TAGCTTCGCCTG--GAA--------TTC-G-------TGCCCGCT--CG-TTTT-AT----T--AA-ACATT--TAAAGTCAATGGTATG------GG-AAAA----GA-AATGATAAATAAC---C---AAAAAAAACTTTCAACAACGGATCTCTTGGCTCTCGCATCGATGAA-GAACGCAGCGAAATGTGATAAGTAATGTGAATTGCAGAATTCAGTGAATCATCGAATCTTTGAACGCATCTTGCGCTCGCTGGTATTCCGGCGAGCATGTCTGTTTGAGTGTCGTGAACTCTTCAACCCC-CC-C-TTTTTCTTATCGAGA-TGGGGGTGCGGCTTGGTTTCTGAATGGT--TG----CTGGACTTT--------------------------TTCTAAAGTCGAAGCTCGTTCGTAATGCATTAGCATCCTAACC-TTCGAGATCAGATTGACTCGGCGTAATAGACTATTC-GCTGAGGACATG--GCATC-CCTTT-ACGG-GGGT-GTAATG-GCTGGCCTGGG--AAAA-GTGGAAGCTTCTAAACCCCC-GACTATC---GTC----A-A--A--TCTAAGATTTAGACC-TCAGATCAGGCAGG[#]ATTA-----------------------------
M._violaceo_irregulare_ml50            [M_Sil_vul_ml50g527I14     ]   ----------TTCCGTAGGTG-AACCTGCGGAAGGATCAT[#]TAG-TGAATATA-T-AGC-GTACCT-GTTTAACCAGGG--CG-TGA--CCTCTCACTTTT-CAAACTCTG-T-GCACT----CT-AA----TGGGGG-GGC-C--AAGGAAGGGC---GA-----------TCGCCTG--GAA--------TTC-G-------TGCCCGCT--CG-TTTT-AT----T--AA-ACATT--TAAAGTCAATGGTATG------GG-AAAA----GA-AATGATAAATAAC---A---AAAAAAAACTTTCAACAACGGATCTCTTGGCTCTCGCATCGATGAA-GAACGCAGCGAAATGTGATAAGTAATGTGAATTGCAGAATTCAGTGAATCATCGAATCTTTGAACGCATCTTGCGCTCGCTGGTATTCCGGCGAGCATGTCTGTTTGAGTGTTGTGAACTCTTCAACCCC-CC-C-TTTTTCTTATCGAGA-CTGGGGTGCGGCTTGGTTTCTGAATGAT--TG----CTGGACTTT--------------------------TTCTAAAGTCGAAGCTCGTTCGTAATGCATTAGCATCCTAACC-TTCGAGATCAGATTGACTCGGCGTAATAGACTATTC-GCTGAGGACATG--GCATC-CCTTT-ACCG-GGGT-GTAATG-GCTGGCCTGGG--AAAA-GTGGAAGCTTCTAAACCCTC-GACTATC---GTC----A-A--A--TCTAAGATTTAGAC----------------[#]---------------------------------
M._silenes_inflatae_ml605              [M_Sil_vul_ml605gp92I14    ]   -------------CGTAGGTG-AACCTGCGGAAGGATCAT[#]TAG-TGAATATC-T-AGC-GTACCT-GTTTAACCAGGC--CG-TGA--CCTCTCACTTTT-CAAACTCTG-T-GCACT----CT-AA----TGGGGG-GGC--CAAGGAA-GGGC---GAT-----TCACTTTGCCTG--GAA--------TTC-G-------TGCCCGCT--CG-TCTT-AT----G--AA-ACATT--TAAAGTCACTGGTATG------GG-AAAA----GC-AATGATAAATAAC---A---AAAAAAA-CTTTCAACAACGGATCTCTTGGCTCTCGCATCGATGAA-GAACGCAGCGAAATGTGATAAGTAATGTGAATTGCAGAATTCAGTGAATCATCGAATCTTTGAACGCATCTTGCGCTCGCTGGTATTCCGGCGAGCATGTCTGTTTGAGTGTCGTGAACTCTTCAACCCC-CC-C-TTTTTCTTATCGAGA-TCGGGGTGCGGCTTGGTTTCTGAACGGT--TG----CTGGACTTT--------------------------TCTAAA-GTCGAAGCTCGTTCGTAATGCATTAGCATCCTAACC-TTCGAGATCAGATTGACTCGGCGTAATAGACTATTC-GCTGAGGACATG--GCATC-CCTTT-ATGG-GGGT-GTCATG-GCTGGCCTGGG--AAAA-GTGGAAGCTGCTAAACCCCC-GACTATT-A-GTC----C-A--A--GCTAAGATT-AGACC-TCAGATCAGGCAGG[#]ATTACCC-GCTGAACTTAAG-CATATCAATAAG
M._silenes_inflatae_ml620              [M_Sil_vul_ml620P110I14    ]   -------------------------CTGCGGAAGGATCAT[#]TAG-TGAATATC-T-AGC-GTACCT-GTTTAACCAGGC--CG-TGA--CCTCTCACTTTT-CAAACTCTG-T-GCACT----CT-AA----TGGGGG-GGC--CAAGGAA-GGGC---GAT-----TCACTTTGCCTG--GAA--------TTC-G-------TGCCCGCT--CG-TCTT-AT----G--AA-ACATT--TAAAGTCACTGGTATG------GG-AAAA----GC-AATGATAAATAAC---A---AAAAAAA-CTTTCAACAACGGATCTCTTGGCTCTCGCATCGATGAA-GAACGCAGCGAAATGTGATAAGTAATGTGAATTGCAGAATTCAGTGAATCATCGAATCTTTGAACGCATCTTGCGCTCGCTGGTATTCCGGCGAGCATGTCTGTTTGAGTGTCGTGAACTCTTCAACCCC-CC-C-TTTTTCTTATCGAGA-TCGGGGTGCGGCTTGGTTTCTGAACGGT--TG----CTGGACTTT--------------------------TCTAAA-GTCGAAGCTCGTTCGTAATGCATTAGCATCCTAACC-TTCGAGATCAGATTGACTCGGCGTAATAGACTATTC-GCTGAGGACATG--GCATC-CCTTT-ATGG-GGGT-GTCATG-GCTGGCCTGGG--AAAA-GTGGAAGCTGCTAAACCCCC-GACTATT-A-GTC----C-A--A--GCTAAGATT-AGACC-TCAGATCAGGCAGG[#]ATTACCC-GCTGAACTTAAG-CATATCAATAAG
M._silenes_inflatae_mk208              [violaceum.ITS1.mk208      ]   ----------------------------------------[#]TAG-TGAT--TC-T-AGC-GTACCT-GTTTA-CCAGGC--CG-TGA--CCTCTCACTTTT-CAAACTCTG-T-GCACT----CT-AA----TGGGGG-GGC--CAAGGNAAGGGC---GAT-----TCACTTTGCCTG--GAA--------TTC-G-------TGCCCGCT--CG-TCTT-AT----G--AA-ACATT--TAAAGTCACTGGTATG------GG-AAAA----GC-AATGATAAATAAC---A---AAAAAAA-CTTTCAACAACGGATCTCTTGGCTCTCGCATCGATGAA-GAACGCAGCGAAATGTGATAAGTAATGTGAATTGCAGAATTCAGTGAATCATCGAATCTTTGAACGCATCTTGCGCTCGCTGGTATTCCGGCGAGCATGTCTGTTTGAGTGTCGTGAACTCTTCAACCCC-CC-C-TTTTTCTTATCGAGA-TCGGGGTGCGGCTTGGTTTCTGAACGGT--TG----CTGGACTTT--------------------------TCTAAA-GTCGAAGCTCGTTCGTAATGCATTAGCATCCTAACC-TTCGAGATCAGATTGACTCGGCGTAATAGACTATTC-GCTGAGGACATG--GCATC-CCTTT-ATGG-GGGT-GTCATG-GCTGGCCTGGG--AAAA-GTGGAAGCTGCTAAACCCCC-GACTATT-A-GTC----C-A--A--GCTAAGATT-AGACC-TCAGATCAGGCAGG[#]ATTACCC-GCTGAACTTAAG-C-----------
M._silenes_inflatae_ml327              [M_Sil_hay_ml327g717I1f4   ]   ----------TTCCGTAGGTG-AACCTGCGGAAGGATCAT[#]TAG-TGAATATA-T-AGC-GTACCT-GTTTAACCAGGG--CG-TGA--CCTCTCACTTTT-CAAACTCTG-T-GCACT----CT-AA----TGGGGG-GGC--CAAGGAA-GGGC---GAT-----TAACTTTGCCTG--GAA--------TTC-G-------TGCCCGCT--CG-TCTT-AT----G--AA-ACATT--TAAAGTCACTGGTAGG------GG-AAAA----GA-AATGATAAATAAC---A---AAAAAAAACTTTCAACAACGGATCTCTTGGCTCTCGCATCGATGAA-GAACGCAGCGAAATGTGATAAGTAATGTGAATTGCAGAATTCAGTGAATCATCGAATCTTTGAACGCATCTTGCGCTCGCTGGTATTCCGGCGAGCATGTCTGTTTGAGTGTCGTGAACTCTTCAACCCC-CC-C-TTTTTCTTATCGAGA-TCGGGGTGCGGCTTGGTTTCTGAATGGT--TG----CTGGACTTT--------------------------TCTAAAAGTCGAAGCTCGTTCGTAATGCATTAGCATCCTAACC-TTCGAGATCAGATTGACTCGGCGTAATAGACTATTC-GCTGAGGACATG--GCATC-CCTTT-ACCG-GGGT-GTCATG-GCTGGCCTGGG--AAAA-GTGGAAGCTGCTAAACCCCC-GACTATT-A-GTC----C-A--A------AGATT-AGACC-TCAGATCAGGCAGG[#]ATTACCC-GCTGAACTTAAG-CATATCAATAGC
M._violaceum_s.str._ml344              [M_Sil_nut_ml344g751I14    ]   ------------CCGTAGGTG-AACCTGCGGAAGGATCAT[#]TAG-TGAATTTA-T-AGC-GTACCT-GTTTAACCAGGG--CG-TGA--CCTCTCACTTTT-CAAACTCTG-T-GCACT----CT-AA----TGGGGG-GGC--CAAGGAA-AGGC---GAT-----TAGCTTTGCCTG--GAA--------TTC-G-------TGCCCGCT--CG-TCTT-AT----G--AA-ACATT--TAAAGTCACTGGTATG------GG-AAAA----GA-AATGATAAATAAC---A---AAAAAAAACTTTCAACAACGGATCTCTTGGCTCTCGCATCGATGAA-GAACGCAGCGAAATGTGATAAGTAATGTGAATTGCAGAATTCAGTGAATCATCGAATCTTTGAACGCATCTTGCGCTCGCTGGTATTCCGGCGAGCATGTCTGTTTGAGTGTCGTGAACTCTTCAACCCC-CC-CCTTTTTCTTATCGAGA-TCGGGGTGCGGCTTGGTTTCTGAATGGT--TG----CTGGACTTT--------------------------TCTAAA-GTCGAAGCTCGTTCGTAATGCATTAGCATCCTAACC-TTCGAGATCAGATTGACTCGGCGTAATAGACTATTC-GCTGAGGACATG--GCATC-CCTTT-ACGG-GGGT-GTAATG-GCTGGCCTGGG--AAAA-GTGGAAGCTGCTAAACCCCC-GACTATT-A-GTC----A-A--A--TCTAAGATT-AGACC-TCAGATCAGGCAGG[#]ATTACCC-GCTGAACTTAAG-CATATCAATAAG
M._major_mk279                         [major.mk279               ]   ----------TTCCGTAGGTG-AACCTGCGGAAGGATCAT[#]TAG-TGAATTTA-T-AGC-GTACCT-GTTTAACCAGGG--CG-TGA--CCTCAC-TTTTT-CAAACTCTG-T-GCACT---TCT-AA----TGGGGG-GGC---CAAGGAAAGGC---GAT-----TAGCTTCGCCTG--GAA--------TTC-G-------TGCCCGCT--CG-TTTT-AT----T--AA-ACATT--TAAAGTCAATGGTATG------GG-AAAAA---GA-AATGATACATAAC---A----AAAAAAACTTTCAACAACGGATCTCTTGGCTCTCGCATCGATGAA-GAACGCAGCGAAATGTGATAAGTAATGTGAATTGCAGAATTCAGTGAATCATCGAATCTTTGAACGCATCTTGCGCTCGCTGGTATTCCGGCGAGCATGTCTGTTTGAGTGTCGTGAACTCTTCAACCCC-CC-C-TTTTTCTTATGGAGA-TTGGGGTGCGGCTTGGTTTCTGAATGGT--TG----CTGGACTTG----GTTT--CCTTTCGGGGA-----TTCTAAAGTCGAAGCTCGTTCGTAATGCATTAGCATCCTAACC-TTCGAGATCAGATTGACTCGGCGTAATAGACTATTC-GCTGAGGACATG--GCGTC-CCTTT-ACTG-GGGT-GTCATG-GCTGGCCTTGG--AAAA-AAGAAAGCTTATAAACCCCC-GACTATT-A-GTCAGATC-A--A--TTTAAGATT-AGACC-TCAGATCAGGCAGG[#]ATTACCC-GCTGAACTTAAG-CATATCAATAAG
M._stellariae_ml352                    [M_Myo_aqu_ml352g748I14    ]   ----------------------------------------[#]-----------------------------------------------------ACTTTTT-CAAACTCTG-T-GCACT---TCT-AA----TGGGGG-GGC---CAAGGAAAGGC---GAT-----TAGCTTTGCCAG--GAA--------TTT-G-------TGCCCGCT--CG-TTTT-AT----T--AA-ACATT--TAAAGTCAATGGTATG------GGAAAAAA---GA-AATTATA--TAAC---A---AA-AAAAACTTTCAACAACGGATCTCTTGGCTCTCGCATCGATGAA-GAACGCAGCGAAATGTGATAAGTAATGTGAATTGCAGAATTCAGTGAATCATCGAATCTTTGAACGCATCTTGCGCTCGCTGGTATTCCGGCGAGCATGTCTGTTTGAGTGTCGTGAACTCTTCAACCCC-CC-C-TTTTTCTTATGGAGA-TTGGGGCGCGGCTTGGTTTCTGAACGTT--TG----CTGGACTGG----GATT--CCTTTTGGGGGA----TTCTAGAGTCGAAGCTCGTTCGTAATGCATTAGCATCCTAATC-TTCGAGATCAGATTGACTCGGTGTAATAGACTATTC-GCTGAGGACATG--GCATC-CCTTT-ACCG-GGGT-GTAATG-GCTGGCCTGGG--AAAA-GTGGAAGCTTATAGAC------------------------------------------------------------[#]---------------------------------
M._stellariae_DB3633                   [M_Stell_DB3633g750I14     ]   --------------------G-AACCTGCGAAAGGATCAT[#]TAG-TGAATTTA-T-AGC-GTACCT-GTTTAACCAGGG--CG-TGAC-CTCTCACTTTTT-CAAACTCTG-T-GCACT---TCT-AA----TGGGGG-GGC---CAAGGAAAGGC---GAT-----TAGCTTTGCCAG--GAA--------TTT-G-------TGCCCGCT--CG-TTTT-AT----T--AA-ACATT--TAAAGTCAATGGTATG------GGAAAAAA---GA-AATTATA--TAAC---A---AA-AAAAACTTTCAACAACGGATCTCTTGGCTCTCGCATCGATGAA-GAACGCAGCGAAATGTGATAAGTAATGTGAATTGCAGAATTCAGTGAATCATCGAATCTTTGAACGCATCTTGCGCTCGCTGGTATTCCGGCGAGCATGTCTGTTTGAGTGTCGTGAACTCTTCAACCCC-CC-C-TTTTTCTTATGGAGA-TTGGGGCGCGGCTTGGTTTCTGAACGTT--TG----CTGGACTGG----GATT--CCTTTTGGGGGA----TTCTAGAGTCGAAGCTCGTTCGTAATGCATTAGCATCCTAATC-TTCGAGATCAGATTGACTCGGTGTAATAGACTATTC-GCTGAGGACATG--GCATC-CCTTT-ACCG-GGGT-GTAATG-GCTGGCCTGGG--AAAA-GTGGAAGCTTATAGACCCCCCGACTATT-AGTCCCAT-C-A--T--TTTAAGATT-AGACC-TCAGATCAGGCAGG[#]ATTACCC-GCTGAACTTAAG-CATATCAATAA-
M._stellariae_ml507                    [M_Stell_ml507g942I14      ]   ------------------GTG-AACCTGCGGAAGGATCAT[#]TAG-TGAATTTA-T-AGC-GTACCT-GTTTAACCAGGG--CG-TGAC-CTCTCACTTTTT-CAAACTCTG-T-GCACT---TCT-AA----TGGGGG-GGC---CAAGGAAAGGC---GAT-----TAGCTTTGCCAG--GAA--------TTT-G-------TGCCCGCT--CG-TTTT-AT----T--AA-ACATT--TAAAGTCAATGGTATG------GGAAAAAA---GA-AATTATA--TAAC---A---AA-AAAAACTTTCAACAACGGATCTCTTGGCTCTCGCATCGATGAA-GAACGCAGCGAAATGTGATAAGTAATGTGAATTGCAGAATTCAGTGAATCATCGAATCTTTGAACGCATCTTGCGCTCGCTGGTATTCCGGCGAGCATGTCTGTTTGAGTGTCGTGAACTCTTCAACCCC-CC-C-TTTTTCTTATGGAGA-TTGGGGCGCGGCTTGGTTTCTGAACGTT--TG----CTGGACTGG----GATT--CCTTTTGGGGGA----TTCTAGAGTCGAAGCTCGTTCGTAATGCATTAGCATCCTAATC-TTCGAGATCAGATTGACTCGGTGTAATAGACTATTC-GCTGAGGACATG--GCATC-CCTTT-ACCG-GGGT-GTAATG-GCTGGCCTGGG--AAAA-GTGGAAGCTTATAGACCCCCCGACTATT-AGTCCCAT-C-A--T--TTTAAGATT-AGACC-TCAGATCAGGCAGG[#]ATTACCC-GCTGAACTTAAG-CATATCAATAA-
M._stellariae_ml48                     [M_Myo_aqu_ml48g527I4      ]   ----------TTCCGTAGGTG-AMCCTGCGGAAGGATCAT[#]TAG-TGAATTTA-T-AGC-GTACCT-GTTTAACCAGGG--CG-TGAC-CTCTCACTTTTT-CAAACTCTG-T-GCACT---TCT-AA----TGGGGG-GGC---CAAGGAAAGGC---GAT-----TAGCTTTGCCAG--GAA--------TTT-G-------TGCCCGCT--CG-TTTT-AT----T--AA-ACATT--TAAAGTCAATGGTATG------GGAAAAAA---GA-AATTATA--TAAC---A---AA-AAAAACTTTCAACAACGGATCTCTTGGCTCTCGCATCGATGAA-GAACGCAGCGAAATGTGATAAGTAATGTGAATTGCAGAATTCAGTGAATCATCGAATCTTTGAACGCATCTTGCGCTCGCTGGTATTCCGGCGAGCATGTCTGTTTGAGTGTCGTGAACTCTTCAACCCC-CC-C-TTTTTCTTATGGAGA-TTGGGGCGCGGCTTGGTTTCTGAACGTT--TG----CTGGACTGG----GATT--CCTTTTGGGGGA----TTCTAGAGTCGAAGCTCGTTCGTAATGCATTAGCATCCTAATC-TTCGAGATCAGATTGACTCGGTGTAATAGACTATTC-GCTGAGGACATG--GCATC-CCTTT-ACCG-GGGT-GTAATG-GCTGGCCTGGG--AAAA-GTGGAAGCTTATAGACCCCCCGACTATT-AGTCCCAT-C-A--T--TTTAAGATT-AGACC-TCAGATCAGGCAGG[#]ATTACCC-GCTGAACTTAAG-CATATCAATA--
M._stellariae_HML791                   [M_Myo_aqu_Mste1HML791I14  ]   ----------TTCCGTAGGTG-AACCTGCGGAAGGATCAT[#]TAG-TGAATTTA-T-AGC-GTACCT-GTTTAACCAGGG--CG-TGAC-CTCTCACTTTTT-CAAACTCTG-T-GCACT---TCT-AA----TGGGGG-GGC---CAAGGAAAGGC---GAT-----TAGCTTTGCCAG--GAA--------TTG-G-------TGCCCGCT--CG-TTTT-AT----T--AA-ACATT--TAAAGTCAATGGTATG------GGAAAAAA---GA-AATTATA--TAAC---A---AA-AAAAACTTTCAACAACGGATCTCTTGGCTCTCGCATCGATGAA-GAACGCAGCGAAATGTGATAAGTAATGTGAATTGCAGAATTCAGTGAATCATCGAATCTTTGAACGCATCTTGCGCTCGCTGGTATTCCGGCGAGCATGTCTGTTTGAGTGTCGTGAACTCTTCAACCCC-CC-C-TTTTTCTTATGGAGA-TTGGGGCGCGGCTTGGTTTCTGAACGTT--TG----CTGGACTGG----GATT--CCTTTTGGGGGA----TTCTAGAGTCGAAGCTCGTTCGTAATGCATTAGCATCCTAATC-TTCGAGATCAGATTGACTCGGTGTAATAGACTATTC-GCTGAGGACATG--GCATC-CCTTT-ACCG-GGGT-GTAATG-GCTGGCCTGGG--AAAA-GTGGAAGCTTATAGACCCCCCGACTATT-AGTCCCAT-C-A--T--TTTAAGATT-AGACC-TCAAATGAGGGAGG[#]ACTACCC-GATGAACTTAAG-CATATTAATAAG
M._dianthorum_mk119                    [mk119.ITS.675bp           ]   ----------TTCCGTAGGTG-AACCTGCGGAAGGATCAT[#]TAG-TGAATTTA-T-AGC-GCACCT-GTTTAACCAGGG--CG-TGAC-CTC--ACTTTTT-CAAACTCTG-T-GCACT---TTT-AA----TGGGGG-GGC---CCAGGAAGGGC---GAT-----TAGCTTCGTCTG--GAA--------TGC-G-------TGCCCGCC--CG-TTTT-AT----T--AA-ACATT--TAAAGTCAATCGTATG------GGCATAAA---GA-AATGATA--TAAC---A---AAGAAAAACTTTCAACAACGGATCTCTTGGCTCTCGCATCGATGAA-GAACGCAGCGAAATGTGATAAGTAATGTGAATTGCAGAATTCAGTGAATCATCGAATCTTTGAACGCATCTTGCGCTCGCTGGTATTCCGGCGAGCATGTCTGTTTGAGTGTCGTGAACTCTTCAACCCC-CC-C-TTTTTCTTATGGAGA-CTGGGGTGCGGCTTGGTTTCTGAACGCT--TG----CTGGACTGG----AATT--CCTTTCGGGGGA----TTCTAAGGTCGGAGCTCGTTCGTAATGCATTAGCATCCTAACC-TTCGAGATCAGATTGACTCGGCGTAATAGACTATTC-GCTGAGGACATG--GCATC-CCTTT-ACTG-GGGT-GTGATG-GCTGGCCTGGG--AAAAAGTGGAAGCTGCTAGACCGC-CGACGATA-TAAGTCAC-T-A--T--TCTAAGCTT-AGACC-TCAGATCAGGCAGG[#]ATTACCC-GCA----------------------
M._dianthorum_ml354                    [M_Dia_car_ml354g748I14    ]   ----------TTCCGTAGGTG-AACCTGCGGAAGGATCAT[#]TAG-TGAATTTA-T-AGC-GCACCT-GTTTAACCAGGG--CG-TGAC-CTC--ACTTTTT-CAAACTCTG-T-GCACT---TTT-AA----TGGGGG-GGC---CCAGGAAGGGC---GAT-----TAGCTTCGTCTG--GAA--------TGC-G-------TGCCCGCC--CG-TTTT-AT----T--AA-ACACT--TAAAGTCAATTGTATG------GGCATAAA---GA-AATGATA--TAAC---A---AAAAAAAACTTTCAACAACGGATCTCTTGGCTCTCGCATCGATGAA-GAACGCAGCGAAATGTGATAAGTAATGTGAATTGCAGAATTCAGTGAATCATCGAATCTTTGAACGCATCTTGCGCTCGCTGGTATTCCGGCGAGCATGTCTGTTTGAGTGTCGTGAACTCTTCAACCCC-CC-C-TTTTTCTTATGGAGA-CTGGGGTGCGGCTTGGTTTCTGAACGCT--TG----CTGGACTGG----AATT--CCTTTTGGGGGA----TTCTAAGGTCGGAGCTCGTTCGTAATGCATTAGCATCCTAACC-TTCGAGATCAGATTGACTCGGCGTAATAGACTATTC-GCTGAGGACATG--GCATC-CCTTT-ACTG-GGGT-GTGATG-GCTGGCCTGGG--AAAAAGTGGAAGCTGCTAGACCCC-TGACG-CA-TAAGTCAC-T-A--T--TCTAAGCTT-AGACC-TCAGATC-------[#]---------------------------------
M._dianthorum_ml328                    [M_Dia_syl_ml328g717I1f4   ]   ----------TTCCGTAGGTG-AACCTGCGGAAGGATCAT[#]TAG-TGAATTTA-T-AGC-GCACCT-GTTTAGCCAGGG--CG-TGAC-CTC--ACTTTTT-CAAACTCTG-T-GCACT---TTTTAA----TGGGGG-GGC---CCAGGAAGGGC---GAT-----TAGCTTCGTCTG--GAA--------TGC-G-------TGCCCGCC--CG-TTTT-AT----T--AA-ACACT--TAAAGTCAATTGTATG------GGCATAAA---GA-AATGATA--TAAC---A---AAAAAAAACTTTCAACAACGGATCTCTTGGCTCTCGCATCGATGAA-GAACGCAGCGAAATGTGATAAGTAATGTGAATTGCAGAATTCAGTGAATCATCGAATCTTTGAACGCATCTTGCGCTCGCTGGTATTCCGGCGAGCATGTCTGTTTGAGTGTCGTGAACTCTTCAACCCC-CC-C-TTTTTCTTATGGAGA-CTGGGGTGCGGCTTGGTTTCTGAACGCT--TG----CTGGACTGT----AATT--CCTTTTGGGGGA----TTCTAAGGTCGGAGCTCGTTCGTAATGCATTAGCATCCTAACC-TTCGAGATCAGATTGACTCGGCGTAATAGACTATTC-GCTGAGGACATG--GCATC-CCTTT-ACTG-GGGT-GTGATG-GCTGGCCTGGG--AAAAAGTGGAAGCTGCTAGACCCC-CGACGATA-TAAGTCAC-T-A--T--TCTAAGCTT-AGACC-TCAGATCAGGCAGG[#]ATTACCC-GCTGAACTTAAG-CATATCAATAAG
M._dianthorum_mk167                    [mk167.ITS4.453bp          ]   ----------------------------------------[#]-----------------------------------------------------------------------------------------------------------------------------------------------------------------------------------------------------------------------------------------------------------------AAAAAAACTTTCAACAACGGATCTCTTGGCTCTCGCATCGATGAA-GAACGCAGCGAAATGTGATAAGTAATGTGAATTGCAGAATTCAGTGAATCATCGAATCTTTGAACGCATCTTGCGCTCGCTGGTATTCCGGCGAGCATGTCTGTTTGAGTGTCGTGAACTCTTCAACCCC-CC-C-TTTTTCTTATGGAGA-CTGGGGTGCGGCTTGGTTTCTGAACGCT--TG----CTGGACTGG----AATT--CCTTTTGGGGGA----TTCTAAGGTCGGAGCTCGTTCGTAATGCATTAGCATCCTAACC-TTCGAGATCAGATTGACTCGGCGTAATAGACTATTC-GCTGAGGACATC--GCATC-CCTTT-ACTG-GGGT-GTGATG-GCTGGCCTGGG--AAAAAGTGGAAGCTGCTAGACCCC-TGACGATA---AGTCAC-T-A--T--TCTAAGCTT-AGACC-TCAGATCAGGCAGG[#]AT-ACCC-GC-----------------------
M._dianthorum_ml622                    [M_Dia_sup_ml622P110I14    ]   -------------------------CTGCGGAAGGATCAT[#]TAG-TGAATTTA-T-AGC-GCACCT-GTTTAACCAGGG--CG-TGAC-CTC--ACTTTTT-CAAACTCTG-T-GCACT---TTT-AA----TGGGGG-GGC---CCAGGAAGGGC---GAT-----TAGCTTCGTCTG--GAA--------TGC-G-------TGCCCGCC--CG-TTTT-AT----T--AA-ACATT--TAAAGTCAATCGTATG------GGCATAAA---GA-AATGATA--TAAC---A---AAGAAAAACTTTCAACAACGGATCTCTTGGCTCTCGCATCGATGAA-GAACGCAGCGAAATGTGATAAGTAATGTGAATTGCAGAATTCAGTGAATCATCGAATCTTTGAACGCATCTTGCGCTCGCTGGTATTCCGGCGAGCATGTCTGTTTGAGTGTCGTGAACTCTTCAACCCC-CC-C-TTTTTCTTATGGAGA-CTGGGGTGCGGCTTGGTTTCTGAACGCT--TG----CTGGACTGG----AATT--CCTTTCGGGGGA----TTCTAAGGTCGGAGCTCGTTCGTAATGCATTAGCATCCTAACC-TTCGAGATCAGATTGACTCGGCGTAATAGACTATTC-GCTGAGGACATG--GCATC-CCTTT-ACTG-GGGT-GTGATG-GCTGGCCTGGG--AAAAAGTGGAAGCTGCTAGACCCC-CGACGATA-TAAGTCAC-T-A--T--TCTAAGCTT-AGACC-TCAGATCAGGCAGG[#]ATTACCC-GCTGAACTTAAG-CATATCA-----
M._dianthorum_ml333                    [M_Dia_mon_ml333g717I1f4   ]   ----------TTCCGTAGGTG-AACCTGCGGAAGGATCAT[#]TAG-TGAATTTA-T-AGC-GCACCT-GTTTAACCAGGG--CG-TGAC-CTC--ACTTTTT-CAAACTCTG-T-GCACT---TTT-AA----TGGGGG-GGC---CCAGGAAGGGC---GAT-----TAGCTTCGTCTG--GAA--------TGC-G-------TGCCCGCC--CG-TTTT-AT----T--AA-ACACT--TAAAGTCAGTCGTATG------GGCATAAA---GA-AATGATA--TAAC---A----AAAAAAACTTTCAACAACGGATCTCTTGGCTCTCGCATCGATGAA-GAACGCAGCGAAATGTGATAAGTAATGTGAATTGCAGAATTCAGTGAATCATCGAATCTTTGAACGCATCTTGCGCTCGCTGGTATTCCGGCGAGCATGTCTGTTTGAGTGTCGTGAACTCTTCAACCCC-CC-CCTTTTTCTTATGGAGA-CTGGGGTGCGGCTTGGTTTCTGAACGCT--TG----CTGGACTGG----AATT--CCTTTCGGGGGA----TTCCAAGGTCGGAGCTCGTTCGTAATGCATTAGCATCCTAACC-TTCGAGATCAGATTGACTCGGCGTAATAGACTATTC-GCTGAGGACATG--GCATC-CCTTT-ACTG-GGGT-GTGATG-GCTGGCCTGGG--AAAAAGTGGAAGCTGCTAGACCC--TGACGATA---AGTCAC-T-A--T--TCTAAGCTT-AGACC-TCAGATCAGGCAGG[#]ATTACCC-GCTGAACTTAAG-CATATCAATAAG
M._dianthorum_DB3637                   [M_Dia_car_DB3637g750I14   ]   -----------------GGTG-AACCTGCGGAAGGATCAT[#]TAG-TGATATTA-T-AGC-GCACCT-GTTTAACCAGGG--CG-TGAC-CTC--ACATTTT-CAAACTCTG-T-GCACT---TCA-AA----TGGGGG-GGC---C-----------------------------------GAA--------TGC-G-------TGCCCGCC--CG-TATT-AT----T--AA-ACATT--TAAAGTCAATTGTATG------GG-ATAAA---GA-AATGATA--TAAC---A---AATAAAAACTTTCAACAACGGATCTCTTGGCTCTCGCATCGATGAA-GAACGCAGCGAAATGTGATAAGTAATGTGAATTGCAGAATTCAGTGAATCATCGAATCTTTGAACGCATCTTGCGCTCGCTGGTATTCCGGCGAGCATGTCTGTTTGAGTGTCGTGAACTCTTCAACCCC-CC-C-TTTTTCTTATGGGG---------GCGGCTTGGTTTCTGAACGTT--TG----CTGGACTGG----AATT--CCTTTCGGGGGA----TTCTAACGTCGGAGCTCGTTCGTAATGCATTAGCATCCTAACC-TTCGAGATCAGATTGACTCGGCGTAATAGACTATTC-GCTGAGGACATG--GCATC-CCTTT-ACTG-GGGT-GTGATG-GCTGGCCTGGG--AAAA-GTGGAAGCTGCTAGACCCC-CGACAATA---------------A--TCTAAGATT-AGACC-TCAGATCAGGCAGG[#]ATTACCC-GCTGAACTTAAG-CATATCAATAA-
M._dianthorum_ml329                    [M_Dia_segcar_ml329g717I1f4]   ----------TTCCGTAGGTG-AACCTGCGGAAGGATCAT[#]TAG-TGATATTA-T-AGC-GCACCT-GTTTAACCAGGG--CG-TGAC-CTC--ACATTTT-CAAACTCTG-T-GCACT---TCA-AA----TGGGGG-GGC---C-----------------------------------GAA--------TGC-G-------TGCCCGCC--CG-TATT-AT----T--AA-ACATT--TAAAGTCAATTGTATG------GG-ATAAA---GA-AATGATA--TAAC---A---AATAAAAACTTTCAACAACGGATCTCTTGGCTCTCGCATCGATGAA-GAACGCAGCGAAATGTGATAAGTAATGTGAATTGCAGAATTCAGTGAATCATCGAATCTTTGAACGCATCTTGCGCTCGCTGGTATTCCGGCGAGCATGTCTGTTTGAGTGTCGTGAACTCTTCAACCCC-CC-C-TTTTTCTGATGGGG---------GCGGCTTGGTTTCTGAACGTT--TG----CTGGACTGG----AATT--CCTTTCGGGGGA----TTCTAATGTCGGAGCTCGTTCGTAATGCATTAGCATCCTAACC-TTCGAGATCAGATTGACTCGGCGTAATAGACTATTC-GCTGAGGACATG--GCATC-CCTTT-ACTG-GGGT-GTGATG-GCTGGCCTGGG--AAAA-GTGGAAGCTGCTAGACCCC-CGACAATA---------------A--TCTAAGATT-AGACC-TCAGATCAGGCAGG[#]ATTACCC-GCTGAACTTAAG-C-----------
M._dianthorum_mk145                    [mk145.ITS.640bp           ]   ----------TTCCGTAGGTG-AACCTGCGGAAGGATCAT[#]TAG-TGAATTTA-T-AGC-GCACCT-GTTTAACCAGGG--CG-TGAC-CTC--ACTTTTT-CAAACTCTG-T-GCACT---TCT-AA----TGGGGA-GGC---CCAGGAAAGGC---GA---------------CTG--GAA--------TGC-G-------TGCCCACT--CG-TTTT-AT----T--AA-ACATT--TAAAGTCAATTGTATG------GGAATAAA---GA-AATGATA--TAAC---A---AATAAAAACTTTCAACAACGGATCTCTTGGCTCTCGCATCGATGAA-GAACGCAGCGAAATGTGATAAGTAATGTGAATTGCAGAATTCAGTGAATCATCGAATCTTTGAACGCATCTTGCGCTCGCTGGTATTCCGGCGAGCATGTCTGTTTGAGTGTCGTGAACTCTTCAACCCC-CC-CTTTTTTCTTATGGAGA-TTGGGGCGTGGCTTGGTTTCTGAACGTT--TG----CTGGACTGG----GATT--CCTTTCGGGGGA----TTCTAACGTCGGAGCTCGTTCGTAATGCATTAGCATCCTAACC-TTCGAGATCAGATTGACTCGGCGTAATAGACTATTC-GCTGAGGACATG--GCATC-CCTTT-ACTG-GGGT-GTGATG-GCTGGCCTGGA--AAAA-GTGGAAGCTGCTAGACCCC-CAATAA--------------------TCTAAGATT-AGACC-TCAGATCAGGCAGG[#]ATTACCC-GGA----------------------
M._saponariae_mk142                    [mk142.ITS.660bp           ]   ----------TTCCGTAGGTGGAACCTGCGGAAGGATCAT[#]TAG-TGAATTTA-T-AGC-GTACCT-GTTTAACCAGGG--CG-TGAC-CTCTCACTTTTT-CAAACTCTG-T-GCACT---TCT-AA----TGGGGG-GGC---CAAGGAAGGGC---GAT-----TAGCTTCGCCTG--GAA--------TTC-G-------GGCCCGCC--CG-TTTT-AT----T--AA-ACATT--TAAAGTCAATGGTATG------GGAATAAA---GA-AATGATA--TAAC---A---AAAAAAAACTTTCAACAACGGATCTCTTGGCTCTCGCATCGATGAA-GAACGCAGCGAAATGTGATAAGTAATGTGAATTGCAGAATTCAGTGAATCATCGAATCTTTGAACGCATCTTGCGCTCGCTGGTATTCCGGCGAGCATGTCTGTTTGAGTGTCGTGAACTCTTCAACCCC-CC-C-TTTTTCTTATGGAGA-TCGGGGCGCGGCTTGGTTTCTGAACGTT--TG----CTGGACTGG----GATT--CCTTTGGGGGGA----TTCTAAAGTCGGAGCTCGTTCGTAATGCATTAGCATCCTAATC-TTCGAGATCAGATTGACTCGGCGTAATAGACTATTC-GCTGAGGACATG--GCATC-CCTTT-ACCG-GGGT-GTCATG-GCTGGCCTGGG--AAAA-GTGGAAGCTTCTAGACCCC-CGACGATT-AGTCGGAT-C-A--T--TCTAAGATT-AGACC-TCAGATCAGGCAGG[#]ATTACC---------------------------
M._saponariae_mk146                    [mk146.ITS.659bp           ]   ----------TTCCGTAGGTG-AACCTGCGGAAGGATCAT[#]TAG-TGAATTTA-T-AGC-GTACCT-GTTTAACCAGGG--CG-TGAC-CTCTCACTTTTT-CAAACTCTG-T-GCACT---TCT-AA----TGGGGG-GGC---CAAGGAAGGGC---GAT-----TAGCTTCGCCTG--GAA--------TTC-G-------GGCCCGCC--CG-TTTT-AT----T--AA-ACATT--TAAAGTCAATGGTATG------GGAATAAA---GA-AATGATA--TAAC---A---AAAAAAAACTTTCAACAACGGATCTCTTGGCTCTCGCATCGATGAA-GAACGCAGCGAAATGTGATAAGTAATGTGAATTGCAGAATTCAGTGAATCATCGAATCTTTGAACGCATCTTGCGCTCGCTGGTATTCCGGCGAGCATGTCTGTTTGAGTGTCGTGAACTCTTCAACCCC-CC-C-TTTTTCTTATGGAGA-TCGGGGCGCGGCTTGGTTTCTGAACGTT--TG----CTGGACTGG----GATT--CCTTTGGGGGGA----TTCTAAAGTCGGAGCTCGTTCGTAATGCATTAGCATCCTAATC-TTCGAGATCAGATTGACTCGGCGTAATAGACTATTC-GCTGAGGACATG--GCATC-CCTTT-ACCG-GGGT-GTCATG-GCTGGCCTGGG--AAAA-GTGGAAGCTTCTAGACCCC-CGACGATT-AGTCGGAT-C-A--T--TCTAAGATT-AGACC-TCAGATCAGGCAGG[#]ATTACC---------------------------
M._saponariae_ml310                    [M_Sap_lem_ml310g697I1f4   ]   ----------TTCCGTAGGTG-AACCTGCGGAAGGATCAT[#]TAG-TGAATTTA-T-AGC-GTACCT-GTTTAACCAGGG--CG-TGAC-CTCTCACTTTTT-CAAACTCTG-T-GCACT---TCT-AA----TGGGGG-GGC---CAAGGAAGGGC---GAT-----TAGCTTCGCCTG--GAA--------TTC-G-------GGCCCGCC--CG-TTTT-AT----T--AA-ACATT--TAAAGTCAATGGTATG------GGAATAAA---GA-AATGATA--TAAC---A---AAAAAAAACTTTCAACAACGGATCTCTTGGCTCTCGCATCGATGAA-GAACGCAGCGAAATGTGATAAGTAATGTGAATTGCAGAATTCAGTGAATCATCGAATCTTTGAACGCATCTTGCGCTCGCTGGTATTCCGGCGAGCATGTCTGTTTGAGTGTCGTGAACTCTTCAACCCC-CC-C-TTTTTCTTATGGAGA-TCGGGGCGCGGCTTGGTTTCTGAACGTT--TG----CTGGACTGG----GATT--CCTTTGGGGGGA----TTCTAAAGTCGGAGCTCGTTCGTAATGCATTAGCATCCTAATC-TTCGAGATCAGATTGACTCGGCGTAATAGACTATTC-GCTGAGGACATG--GCATC-CCTTT-ACCG-GGGT-GTCATG-GCTGGCCTGGG--AAAA-GTGGAAGCTTCTAGACCCC-CGACGATT-AGTCGGAT-C-A--T--TCTAAGATT-AGACC-TCAGATCAGGCAGG[#]ATTACCC-GCTGAACTTAAG-CATATCAATA--
M._saponariae_ml373                    [M_Sap_pum_ml373g751I14    ]   -----------------GGTG-AACCTGCGGAAGGATCAT[#]TAG-TGAATTTA-T-AGC-GTACCT-GTTTAACCAGGG--CG-TGAC-CTCTCACTTTTT-CAAACTCTG-T-GCACT---TCT-AA----TGGGGG-GGC---CAAGGAAGGGC---GAT-----TAGCTTCGCCTG--GAA--------TTC-G-------GGCCCGCC--CG-TTTT-AT----T--AA-ACATT--TAAAGTCAATGGTATG------GGAATAAA---GA-AATGATA--TAAC---A---AAAAAAAACTTTCAACAACGGATCTCTTGGCTCTCGCATCGATGAA-GAACGCAGCGAAATGTGATAAGTAATGTGAATTGCAGAATTCAGTGAATCATCGAATCTTTGAACGCATCTTGCGCTCGCTGGTATTCCGGCGAGCATGTCTGTTTGAGTGTCGTGAACTCTTCAACCCC-CC-CCTTTTTCTTATGGAGA-TCGGGGCGCGGCTTGGTTTCTGAACGTT--TG----CTGGACTGG----GATT--CCTTTGGGGGGA----TTCTAAAGTCGGAGCTCGTTCGTAATGCATTAGCATCCTAATC-TTCGAGATCAGATTGACTCGGCGTAATAGACTATTC-GCTGAGGACATG--GCATC-CCTTT-ACCG-GGGT-GTCATG-GCTGGCCTGGG--AAAA-GTGGAAGCTTCTAGACCCC-CGACGATT-AGTCGGAT-C-A--T--TCTAAGATT-AGACC-TCAGATCAGGCAGG[#]ATTACCC-GCTGAACTTAAG-CATATCAATAAG
M._violaceum_s.l._AY014238             [S.vir.AY014238            ]   ----------------------------------------[#]----------------GC-GCACCT-GTTTAACCAGGG--CG-TGAC-CTC---ATTTTT-CAAACTCTG-T-GCACT---TCT-AA----AGGGCC-GGT-CGAGGAAA-GG-------------TCA-----CTCG--GAA--------CTG-G-------TGCCGGCT--CG-TTGT-AT----T--AA-ACATT--AAAAGAGCAATGTAAATGGGGGGGAATA-A---AA-AATG-GAAATAAC---A--AAGAAAAAACTTTCAACAACGGTCTCTTGGGCTCTCGCATCGATAAAA-AACGCAGCGAAATGTGATAAGTAATGTGAATTGCAGAATTCAGTGAATCATCGAATCTTTGAACGCATCTTGCGCTTGCTGGTATTCCGGCAAGCATGTCTGTTTGAGTGTTGTGAACTGTTCAACCCC-CC-ATTTTTCTTTACTGAGA-TTTGGGTGTG-CTTGGTTTCTGAACGCT--TG----CTGGGCTGG----TCTC--CCTT---GGGAT----T-CCAAAGTCGAAGCTCGTTTGTAATGCATTAGCATCCTAATC-TTCGA-ATCAGATTGACTCGGCGTAATAGACTATTCCGCTGAGGACATG--GCACC-TG-TTAACTC-GGGT-GTGGTG-GCTGGCCTTGG--AAAAT-TGGAAGCTTAGAAACCCG---TCGG--------------A--T--TTTAAGATT-AGACC---------------[#]---------------------------------
M._violaceum_s.l._AY014239             [S.car.AY014239            ]   ----------------------------------------[#]----------------GC-GCACCT-GTTTAACCAGGG--GG-TGAC-CTC---ATTTTT-CAAACTCTG-T-GCANT---TTT-AA----TGGGCC-GGT-CGAGGNAAAGG-------------TCA-----CTCG--GAA--------CTG-G-------TGCCGGCT--CG-TTGT-AT----T--TA-ACATT--AAAAG-GCAATGTGAATGGGGGGGAATATA---AA-AATT-GAAATAAC---A--AAGAAAAAACTTTCAACAACGGATCTCTTGGCTCTCGCATCGATGAAAGAACGCAGCGAAATGTGATAAGTAATGTGAATTGCAGAATTCAGTGAATCATCGAATCTTTGAACGCATCTTGCGCTTGCTGGTATTCCGGCAAGCATGTCTGTTTGAGTGTTGTGAACTGTTCAACCCC-CC-ATTTTTCTTTACTGAGA-TTTGGGTGTG-CTTGGTTTCTGAACGCT--TG----CTGGGCTGG----TCTC--CCTT---GGGAT----T-CCAAAGTCGAAGCTCGTTTGTAATGCATTAGCATCCTAATC-TTCGA-ATCAGATTGACTCGGCGTAATAGACTATTCCGCTGAGGACATG--GCACC-TG-TTAACTC-GGGT-GTGGTG-GCTGGCCNTGG--AAAAT-TGGAAGCNTAGAAACCCG---TCGG--------------A--T--TTTAAGATT-AGACC---------------[#]---------------------------------
M._violaceum_s.l._AY014235             [S.vir.AY014235            ]   ----------------------------------------[#]----------------GC-GCACCT-GTTTAACCAGGG--CG-TGAC-CTC---ATTTTT-CAAACTCTG-T-GCATT---TCT-AA----TGGGCC-GGT-CGAGGAAA-GG-------------TCA-----CTCG--GAA--------CTG-G-------TGCCGGCT--CG-TTGT-AT----T--AA-ACATT--AAAAGGCAAAGGTAAATGGGGGG-AATA-----AA-AATT-GAAATAAC---A--AAGAAAAAACTTTCAACAACGG-TCTCTTGGCTCTCGCATCGATGAAA-AACGCAGCGAAATGTGATAANTAATGTGAATTGCAGAATTCAGTGAATCATCGAATCTTTGAACGCATCTTGCGCTTGCTGGTATTCCGGCAAGCATGTCTGTTTGAGTGTTGTGAACTGTTCAACCCC-CC-ATTTTTCTTTAGTGAGA-TTTGGGTGTG-CTTGGTTTCTGAACGCT--TG----CTGGGCTGG----TCTC--CCTT---GGGAT----T-CCAAAGTCGAAGCTCGTTTGTAATGCATTAGCATCCTAATC-TTCGA-ATCAGATTGACTCGGCGTAATAGACTATTCCGCTGAGGACATG--GCACC-TG-TTAACTC-GGGT-GTGGTG-GCTGGCCTTGG--AAANT-TGGAAGCTTAGAAACCCG---TCGG--------------A--T--TTTAAGATT-AGACC---------------[#]---------------------------------
M._violaceum_s.l._AY014236             [S.car.AY014236            ]   ----------------------------------------[#]----------------GC-GCACCT-GTTTAACCAGGG--CG-TGAC-CTC---ATTTTT-CAAACTCTG-T-GCATT---TCT-AA----TGGGCC-GGT-CGAGGAAA-GG-------------TCA-----CTCG--GAA--------CTG-G-------TGCCGGCT--CG-TTGT-AT----T--AA-ACATT--AAAAG-GCAATGNAAATGGGGGG-AATNAA---AA-AATN-GAAATANC---A--AAGAAAAANCTTTCAACAACGG-TCTTTTGGCTCTCGCATCGATGAAG-AACGCAGCGAAATGTGATAAGTAATGTGAATTGCAGAATTCAGTGAATCATCGAATCTTTGAACGCATTTTGCGCTTGCTGGTATTCCGGCAAGCATGTCTGTTTGAGTGTTGTGAACTTTTCAACCCC-CC-ATTTTTCTTTACTGAGA-TTTGGGTGTG-CTTGGTTTCTGAACGCT--TG----CTGGGCTGG----TCTC--CCTT---GGGAT----T-CCAAAGTCGAAGCTCGTTTGTAATGCATTAGCATCCTAATC-TTCGA-ATCAGATTGACTCGGCGTAATAGACTATTCCGCTGAGGACATG--GCACC-TG-TTAACTC-GGGT-GTGGTG-GCTGGCCTTGG--AAAAT-TGGAAGCTTAGAAACCCG----CGG--------------A--T--TTTAAGATT-AGACC---------------[#]---------------------------------
Bauerago_abstrusa_DB1888               [Ust_abst_DB1888g727I1f4   ]   ----------TTCCGTAGGTG-AACCTGCGGAAGGATCAT[#]TAG-TGAATA---T-AGC-GCACCT-TTTTAACAAGGG--CG-TGAC-CTC-TCACTTTT-CAAACTCTG-T-GCACA---CTT-TT----T-GGCA-A----TGAG----GG-A---GTG-----TCT-----TTTA--GAC--------CTCTGATT----TGCG-GCT--CA-TTTT-------A--AA-ACACA--ACCAGTCAGA-GTATG---------TTAAA---GA-AAT--TTA-TACC---A--A--AAAAAACTTTCAACAACGGATCTCTTGGCTCTCGCATCGATGAA-GAACGCAGCGAAATGTGATAAGTAATGTGAATTGCAGAATTCAGTGAATCATCGAATCTTTGAACGCATCTTGCGCTCGCTGGTATTCCGGCGAGCATGTCTGTTTGAGTGTTGTGAACTCTTCAACCCC-CG-CTTTTTCTTAATTGAGA-TTGCGGTGTGGCTTGGTTTTTGAGCT-T--TG----CTGGAC-------------CCTTTT-TGG-------------GTCGGAGCTAGCTCGTAATTCATTAGCATCCCTAT--TTCGAGATCAGATTGACTCGGTGTAATAGAGTATTC-ACTGAGGACATT--GG----------TGCA-AGG----CGTG-GCTGAACTTGATAAGAGT-TTG------------------------------------------------------------------------[#]---------------------------------
Bauerago_vuyckii_DB1895                [Ust_vuyckii_DB1895g727I1f4]   ----------TTCCGTAGGTG-AACCTGCGGAAGGATCAT[#]TAG-TGAATA---T-AGC-GCACCT-TTTTAACAAGGG--CG-TGAC-CTC-TCACTTTT-CAAACTCTG-T-GCACA---TTT-TT----TTGGCA-A----TGAG----G--A---GTG-----TCT-----TTAA--GAT--------CTCCGATT----TGCG-GCT--CA-TTAT-------A--AA-ACATG--ATCAGTTAAA-GGATG---------TTAAA---GA-AAT--TTA-TAAC---A--A--AAAAAACTTTCAACAACGGATCTCTTGGCTCTCGCATCGATGAA-GAACGCAGCGAAATGTGATAAGTAATGTGAATTGCAGAATTCAGTGAATCATCGAATCTTTGAACGCATCTTGCGCTTGCTGGTATTCCGGCAAGCATGTCTGTTTGAGTGTCGTGAACTCTTCAACCCC-CA-CTTTTTCTTTATTGAGA-TTGCGGTGTGGATTGGTTTTTGAGCT-C--TG----CTGGAC-------------CCTTTT-GGG-------------GTCGGAGCTAGCTCGTAATTCATTAGCATCCCTAT--TTCGAGATCAGATTGACTCGGCGTAATAGACTATTC-GCTGAGGACATT--GC----------CGCA-AGG----TGTG-GCTGAACTTGATAACAGT-TGGAAGCTTCTAACCCCT-TGACAATACTAGTCACTT--T--T--CATAAGATT-AGACC-TC------------[#]---------------------------------
M._anomalum_mk067                      [mk067.ITS.703bp           ]   ----------TTCCGTAGGTG-AACCTGCGGAAGGATCAT[#]TAGGTGAATCTA-T-AGC-GCACCT-GTTTAACCAGGG-ACG-TGAACCTC-TCACTTTT-CAAACTCTG-T-GCACT---TCA-AT----TGGGCT-GGC-CTAAGCAACGG-G---CGA---TTTCG-----CCTG--GAA--------CTTGG-------CGCGGGCT--CA-TCTT-ATCTTCA--AA-ACATA--TCAAGTCACT-GGATG---------TCAAA---GA-AAT--TTAATAACGAAA--A--AAAAAACTTTCAACAACGGATCTCTTGGCTCTCGCATCGATGAA-GAACGCAGCGAAATGTGATAAGTAATGTGAATTGCAGAATTCAGTGAATCATCGAATCTTTGAACGCATCTTGCGCTCGCTGGTATTCCGGCGAGCATGTCTGTTTGAGTGTCGTGAACTGTTCAACCCC-CCGATTTTTCTTTTGGGAAA-GTTGGGCGTGGCTTGGATTCTGAACGCT--TG----CTGGACCGCATCTTCTTCCCTGTAT-GGGGGGGGAGACCCAGGTCGAAGCTCGTTCGTAATACATTAGCATCCTAATC-TTCGAGATCAGATCGACTCGGCGTAATAGACTATTC-GCTGAGGACATG--GCACCCCCTTAAAAAA-GGGC-GTTATG-GCTGAACTGGA--AAAGC-TGGACGCTTCGAACCCCC--GACGATC-TAGTCGAAT---------CCAAGATT-AGACC-TCAGATCAGGCAGG[#]ATTACCC-GCTGAACTTAAG-CATN--------
M._scabiosae_NO3                       [M_Kna_arv_Uscabg684I1f4   ]   ----------TTCCGTAGGTG-AACCTGCGGAAGGATCAT[#]TAG-TGAAAAAA-T-AGC-GTACCT-GTTTAACCAGGG--CG-TGAC-CTC-TCACTTTTTCAAACTCTG-T-GCAC---TTCA-AAT---TTGCTG-GCT-ATAGGAAAGGGTC---GATTAACTTCG-----CTCG--GAA--------CTT-GCGC-------CGGCT--CA-TCTT-ATTAA-------ACATT--TAAAGTTAAT-GTATG---------TCAAA---G-AAAT--TTAATAAC---A--A--AAAAAACTTTCAACAACGGATCTCTTGGCTCTCGCATCGATGAA-GAACGCAGCGAAATGTGATAAGTAATGTGAATTGCAGAATTCAGTGAATCATCGAATCTTTGAACGCATCTTGCGCTCGCTGGTATTCCGGCGAGCATGTCTGTTTGAGTGTCGTGAACTCTTCAACCCC-TA-ATTTTTCTTAAGTGAGA-TTTTGGTGCGGCTTGGTTTCTGAACGCC--TG----CTGGACT---------T--GTTAA----------------AAGTCGA-GCTCGTTCGTAATGCATTAGCATCCTAATC-TTCGAGATCAGATTGACTCGGCGTAATAGACTATTC-GCTGAGGACATG--GCACC-CCGTCAAAAA-GGGT-GTTGTG-GCTGGACTTGG--AAAGT-TGGAAGCTTACAAACCCC--GACAATT-TAGTCAAATC-A--TCT---AAGATT-AGACC-TCAGATCAGGCAGG[#]ATTACCC-GCTGAACTTAAG-CATATCAATAAG
M._scabiosae_AF045880                  [M_Knau_dip_AF045880       ]   --------------GTAG-TG-AACCTGCGGAAGGATCAT[#]TAG-TGAAAAAA-T-AGC-GTACCT-GTTTAACCAGGG--CG-TGAC-CTC-TCACTTTTTCAAACTCTG-T-GCAC---TTCA-AAT---TTGCTG-GCT-ATAGGAAAGGGTC---GATTAACTTCG-----CTCG--GAA--------CTT-GCGC-------CGGCT--CA-TCTT-ATTAA-------ACATT--TAAAGTTAAT-GTATG---------TCAAA---G-AAAT--TTAATAAC---A--A--AAAAAACTTTCAACAACGGATCTCTTGGCTCTCGCATCGATGAA-GAACGCAGCGAAATGTGATAAGTAATGTGAATTGCAGAATTCAGTGAATCATCGAATCTTTGAACGCATCTTGCGCTCGCTGGTATTCCGGCGAGCATGTCTGTTTGAGTGTCGTGAACTCTTCAACCCC-TA-ATTTTTCTTAAGTGAGA-TTTTGGTGCGGCTTGGTTTCTGAACGCC--TG----CTGGACT---------T--GTTAA----------------AAGTCGA-GCTCGTTCGTAATGCATTAGCATCCTAATC-TTCGAGATCAGATTGACTCGGCGTAATAGACTATTC-GCTGAGGACATG--GCACC-CCGTCAAAAA-GGGT-GTTGTG-GCTGGACTTGG--AAAGT-TGGAAGCTTACAAACCCC--GACAATT-TAGTCAAATC-A--TCT---AAGATT-AGACC-TCAGATCAGGCAGG[#]ATTACCC-GCTGAACTTAAG-CATATCAATAAG
M._holostei_mk318                      [holostei.its.lsu.mk318.   ]   ----------TTCCGTAGGTG-AACCTGCGGAAGGATCAT[#]TAG-TGAATATA-TTAGC-GTACCT-GTTTAACCAGGG--CG-TGAC-CTC-TCACTTTTTCAAACTCTG-T-GCACCTATTCA-ACT---TTAGCT-GGC-GCAAATTAGGGA----AATGGGCTTCGG-TC-CCCG--GAA--------CTT-GCGC---GCGCCGGCT--GA-TCGT-TTTAATTACAA-ACATT--TAAAGTCAGC-GTATG---------TCAAA---GGAAWT--TTATTACC---A--A--AAAAAACTTTCAACAACGGATCTCTTGGCTCTCGCATCGATGAA-GAACGCAGCGAAATGTGATAAGTAATGTGAATTGCAGAATTCAGTGAATCATCGAATCTTTGAACGCATCTTGCGCTCGCTGGTATTCCGGCGAGCATGTCTGTTTGAGTGTCGTGAACTCTTCAACCCC-CC-ATTTTTCTTTAGTGAGA-TTTTGGCGCGGCTTGGTTTCTGAACGTT--TG----CTGGACT---------T--CTGAA------C--------GAAGTCGAAGCTCGTTCGCAATGCATTAGCATCCTAATC-TTCGAGATCAGATTGACTCGGCGTAGTAGACTATTC-GCTGAGGACATG--GCAAC-CCGTTAAACA-GGGTAGCCGTG-GCTGGACTGGG--AAACT-TGGCTGCTTACAACCCCCCCGACAATT-TAGTCAAATC-A--TTTTTTAAGATT-AGACC-TCAGATCAGGCAGG[#]ATTACCC-GCTGAACTTAAG-CATATCAATAAG
M._intermedium_mk087                   [mk087.ITS.688bp           ]   ---------TTCCGTAGG-TG-AACCTGCGGAAGGATCAT[#]TAG-TGAATTTTT--AGC-GTACCT-GCTTAACCAGGG--CG-TGA-CCTC-TCACTTTT-CAAACTCT-GT-GCACC---CAT-GAT--GT-GGCAAGGAAAGGATT-----GGGCTAACAC-CCGTTT--C---TG--GAA--------CTT-G---------CG-GCT--CA-C-TTTAT----T--AA-ACAT--TAAAAGTCAAT-GTATG---------TCAAA---GA-AAT--TTAATAAC----AAA--AAAAAACTTTCAACAACGGATCTCTTGGCTCTCGCATCGATGAA-GAACGCAGCGAAATGTGATAAGTAATGTGAATTGCAGAATTCAGTGAATCATCGAATCTTTGAACGCATCTTGCGCTCGCTGGTATTCCGGCGAGCATGTCTGTTTGAGTGTCGTGAACTCTTCAACCCTCCA-ATTTTTCTTTATTGAGA-TTTTGGCGCGGCTTGGTTTCTGAACGCTT-TGCTGGATACACCTT-----CTCC-GCTTGC-GGGGT----T-CGGCAATCGAAGCTCGTTCGTAATACATTAGCATCCTAATC-TTCGAGACCAGATTGACTCGGCGTAATAGACTATTC-GCTGAGGACATG--GCGCCCCG-TCAA-AAAGGGA-GTCGTG-GCTGGACTTGG--AAAGT-TGGAAGCTTACAAAACCT--GACAA-TTTAGTCA-ATC-ATTT--TCTAAGATT-AGACC-TCAGATCAGGCAGG[#]ATTACCC-GCTGAACTTAAG-N-----------
M._intermedium_mk088                   [mk088.ITS.692bp           ]   ---------TTCCGTAGGATG-AACCTGCGGAAGGATCAT[#]TAG-TGAATTTTT--AGC-GTACCT-GCTTAACCAGGG--CG-TGA-CCCC-TCACTTTT-CAAACTCT-GT-GCACC---CAT-GAT--GT-GGCAAGGAAAGGATT-----GGGTTAACAC-CCGTTT--C---TG--GAA--------CTT-G---------CG-GCT--CA-C-TTTAT----T--AA-ACAT--TAAAAGTCAAT-GTATG---------TCAAA---GA-AAT--TTAATAAC----AAA--AAAAAACTTTCAACAACGGATCTCTTGGCTCTCGCATCGATGAA-GAACGCAGCGAAATGTGATAAGTAATGTGAATTGCAGAATTCAGTGAATCATCGAATCTTTGAACGCATCTTGCGCTCGCTGGTATTCCGGCGAGCATGTCTGTTTGAGTGTCGTGAACTCTTCAACCCTCCA-ATTTTTCTTTATTGAGA-TTTTGGCGCGGCTTGGTTTCTGAACGCTT-TGCTGGATACACCTT-----CTCC-GCTTGC-GGGGT----T-CGGCAATCGAAGCTCGTTCGTAATACATTAGCATCCTAATC-TTCGAGACCAGATTGACTCGGCGTAATAGACTATTC-GCTGAGGACATG--GCGCCCCG-TCAA-AAAGGGA-GTCGTG-GCTGGACTTGG--AAAGT-TGGAAGCTTACAAAACCC--GACAA-TTTAGTCA-ATC-ATTT--TCTAAGATT-AGACC-TCAGATCAGGCAGG[#]ATTACCC-GCTGAACTTAAG-CAN---------
M._betonicae_mk069                     [mk069.ITS.695bp           ]   ---------TTCCGTAGG-TG-AACCTGCGGAAGGATCAT[#]TAG-TGAATTTTT--AGC-GTACCT-GTTTAACCAGGG--CG-TGA-CCTC-TCACTTTT-CAAACTCT-GT-GCACC---CATTGAT--GT-GGCAAGGAAAGGATT-----GGGCCTAAACACCCTTT--C---TG--GAA--------CTT-G---------CG-ACT--CA-C-TTTAT----A--AA-ACACG-CAAAAGTCAAT-GTATG---------TCAAAA--GA-AAT--TTAATAAC----AAA--AAAAA-CTTTCAACAACGGATCTCTTGGCTCTCGCATCGATGAA-GAACGCAGCGAAATGTGATAAGTAATGTGAATTGCAGAATTCAGTGAATCATCGAATCTTTGAACGCATCTTGCGCTCGCTGGTATTCCGGCGAGCATGTCTGTTTGAGTGTCGTGAACTCTTCAACCC-CCA-ATTTTTCTTGATTGAGA-TCTTGGCGCGGCTTGGTTTCTGAACGCTT-TGCTGGATACACCTT----TCCCC-GCTTGC-GGGGT----T-TGGCAATCGAAGCTCGTTCGTAATACATTAGCACCCTAACC-TTTGAGATCAGATTGACTCGGCGTAATAGACTATTC-GCTGAGGACATG--GCACCCTG-TAGA-AAAGGGA-GCTGTG-GCTGAACTTGA--AAAGT-TGGAAGCTTATAAAACCC--GACAA-TTTAGTCA-ATC-ATTT--T-TAAGATT-AGACC-TCAGATCAGGCAGG[#]ATTACCC-GCTGAACTTAAG-CATN--------
M._pinguiculae_AF045881                [M_pinguic_AF045881        ]   -------------------TG-AACCTGCGGAAGGATCAT[#]TAG-TGAATTTTT--AGC-GTACCT-GTTTAACCAGGG--CG-TGA-CCTC-TCACTTTT-CAAACTCT-GT-GCACC---ATT--AT--GT-GGCAAGGTGCGGATT-----GGGCTAACGC--CCTTT--C---TG--GAA--------CTT-G---------CG-GCT--CA-T-TTTAT----T--AA-ACAT---TAAAGTCAAT-GTATG---------TCAAA---GA-AAT--TTAATAAC----AAA--AAATAACTTTCAACAACGGATCTCTTGGCTCTCGCATCGATGAA-GAACGCAGCGAAATGTGATAAGTAATGTGAATTGCAGAATTCAGTGAATCATCGAATCTTTGAACGCATCTTGCGCTCGCTGGTATTCCGGCGAGCATGTCTGTTTGAGTGTCGTGAACTCTTCAACCC-CCA-ATTTTTCTTTATTGAGC-TTTTGGCGCGGCTTGGTTTCTGAACGCTT-TGCTGGATACACCTT-----CCCC-GCTTAC-GAGGT------CGGCAATCGAAGCTCGTTCGTAATACATTAGCATCCTAATC-TTCGAGATCAGATTGACTCGGCGTAATAGACTATTC-GCTGAGGACATG--GCGCCCCG-TCAA-AAAGGGA-GTTGTG-GCTGGACTTGG--AAAGT-TGGAAGCTTACAAAACCC--GACAA-TTTAGTCA-ATC-ATTT--T--AAGATT-AGACC-TCAGATCAGGCAGG[#]ATTACCC-GCTGAACTTAAG-CATATCAATAAG
M._cordae_mk315                        [cordae.its.lsu.mk315      ]   ------------------------------GAAGGATCAT[#]TAG-TGAATTTTT--AGC-GTACCT-GTTTAACCAGGG--CG-TGA-CCTC-TCACTTTT-CAAACTCT-GT-GCACC---CTT--AT--GT-GGCAAGGAAAGG--------GGG-----ACTCGTCTC--C---CG--GAA--------CTT-G---------CG-GCT--CA-T-TTTAT----T--AA-ACAC--CAA--GTCAAT-GTATG---------TCAAA---GA-AAT--TTAATAAC----AAA--AAAAAACTTTCAACAACGGATCTCTTGGCTCTCGCATCGATGAA-GAACGCAGCGAAATGTGATAAGTAATGTGAATTGCAGAATTCAGTGAATCATCGAATCTTTGAACGCATCTTGCGCTCGCTGGTATTCCGGCGAGCATGTCTGTTTGAGTGTCGTGAACTCTTCAACCC-CCA-ATTTTTCTTTATTGGAA-TTTTGGCGCGGCTTGGTTTCTGAACGTTT-TTTATGCTGGAGATC----ACCCT-TT------GGGT--------GGAATCGAAGCTCGTTCGTAATACATTAGCATCCTAATC-TTCGAGATCAGATTGACTCGGCGTAATAGACTATTC-GCTGAGGACATG--GCCCCCCG-TCAA-AAAGGGA-GTTGTG-GCTGGACTTGG--AAAGT-TGGAAGCTTACAAAACCC--GACAA-TTTAGTCAAATC-ATTT--TCTAAGATT-AGACC-TCAGATCAGGCAGG[#]ATTACCC-GCTGAACTTAAG-CATATCAATAAG
M._cordae_AF045878                     [M_corda_AF045878          ]   ----------------------------CGGAAGGATCAT[#]TAG-TGAATTTTT--AGC-GTACCT-GTTTAACCAGGG--CG-TGA-CCTC-TCACTTTT-CAAACTTT-GT-GCACC---CTT--AT--GT-GGCAAGGAAAGG--------GGG-----ACTCGTCTC--C---CG--GAA--------CTT-G---------CG-GCT--CA-T-TTTAT----T--AA-ACAC--CAA--GTCAAT-GTATG---------TCAAA---GA-AAT--TTAATAAC----AAA--AAAAAACTTTCAACAACGGATCTCTTGGCTCTCGCATCGATGAA-GAACGCAGCGAAATGTGATAAGTAATGTGAATTGCAGAATTCAGTGAATCATCGAATCTTTGAACGCATCTTGCGCTCGCTGGTATTCCGGCGAGCATGTCTGTTTGAGTGTCGTGAACTCTTCAACCC-CCA-ATTTTTCTTTGTTGAAA-TTTTGGCGCGGCTTGGTTTCTGAACGTTT-TTTATGCTGGAGATC----ACCCT-TTT-----GGGT--------GGAATCGAAGCTCGTTCGTAATACATTAGCATCCTAATC-TTCGAGATCAGATTGACTCGGCGTAATAGACTATTC-GCTGAGGACATG--GCCCCCCG-TCAA-AAAGGGA-GTTGTG-GCTGGACTTGG--AAAGT-TGGAAGCTTACAAAACCC--GACAA-TTTAGTCAAATC-ATTT--TCTAAGATT-AGACC-TCAGATCAGGCAGG[#]ATTACCC-GCTGAACTTAAG-CATATCAATAA-
M._tenuisporum_mk153                   [mk153.ITS.668bp           ]   ----------TTCCGTAGGTG-AACCTGCGGAAGGATCAT[#]TAG-TGAATTTTT--AGC-GTACCT-GTTTAACCAGGG--CG-TGA-CCTC-TCACTTTT-CAAACTCT-GT-GCACC---CTT--AT--GT-GGCAAGGAAAGG--------GGG-----ACTCGTCTC--C---CG--GAA--------CTT-G---------CG-GCT--CA-T-TTTAT----T--AA-ACAC--CAA--GTCAAT-GTATG---------TCAAA---GA-AAT--TTAATAAC----AAA--AAAAAACTTTCAACAACGGATCTCTTGGCTCTCGCATCGATGAA-GAACGCAGCGAAATGTGATAAGTAATGTGAATTGCAGAATTCAGTGAATCATCGAATCTTTGAACGCATCTTGCGCTCGCTGGTATTCCGGCGAGCATGTCTGTTTGAGTGTCGTGAACTCTTCAACCC-CCA-ATTTTTCTTTATTGGAA-TTTTGGCGCGGCTTGGTTTCTGAACGTTT-TTCATGCTGGAGATC----ACCCT-TT------GGGT--------GGAATCGAAGCTCGTTCGTAATACATTAGCATCCTAATC-TTCGAGATCAGATTGACTCGGCGTAATAGACTATTC-GCTGAGGACATG--GCCCCCCG-TCAA-AAAGGGA-GTTGTG-GCTGGACTTGG--AAAGT-TGGAAGCTTACAAAACCC--GACAA-TTTAGTCAAATC-ATTT--TCTAAGATT-AGACC-TCAGATCAGGCAGG[#]ATTACCC-GCTGAACTTA---------------
M._reticulatum_mk122                   [mk122.ITS.627bp           ]   --------------------------------AGGATCAT[#]TAG-TGAATTTTT--AGC-GTACCT-GTTTAACCAGGG--CG-TGA-CCTC-TCACTTTT-CAAACTCT-GT-GCACC---CTT--AT--GT-GGCAAGGAAAGG--------GGG-----ATTCGTCTC--C---CG--GAA--------CTT-G---------CG-GCT--CA-T-TTTAT----T--AA-ACAT--TAAAAGTCAAC-GTATG---------TCAAA---GA-AAT--TTAATAAC----AAA--AAAAA-CTTTCAACAACGGATCTCTTGGCTCTCGCATCGATGAA-GAACGCAGCGAAATGTGATAAGTAATGTGAATTGCAGAATTCAGTGAATCATCGAATCTTTGAACGCATCTTGCGCTCGCTGGTATTCCGGCGAGCATGTCTGTTTGAGTGTCGTGAACTCTTCAACCC-CCA-ATTTTTCTGTATGGGAA-TTTTGGCGCGGCTTGGTTTCTGAACGTTT---CATGCTGGATTCT----ACCCT-C-------GGGT--------GGAATCGAAGCTCGTTCGTAATGCATTAGCATCCTAATC-TTCGAGATCAGATTGACTCGGCGTAATAGACTATTC-GCTGAGGACATG--GCTCCCCG-TCAA-AAAGGGA-GTTGTG-GCTGGACTTGG--AAAGT-TGGAAGCTTACAAAACCC--GACAA-TTTAGTCA-ATC-ATTT--TTTAAGATT-AGACC-TCAGATCAGGCAGG[#]ATTACCC-GCTGAACTTAA--------------
M._reticulatum_mk123                   [mk123.ITS.625.bp          ]   ---------------------------------GGATCAT[#]TAG-TGAATTTTT--AGC-GTACCT-GTTTAACCAGGG--CG-TGA-CCTC-TCACTTTT-CAAACTCT-GT-GCACC---CTT--AT--GT-GGCAAGGAAAGG--------GGGT----ATTCGTCTC--C---CG--GAA--------CTT-G---------CG-GCT--CA-T-TTTAT----T--AA-ACAT--TAAAAGTCAAC-GTATG---------TCAAA---GA-AAT--TTAATAAC----AAA--AAAAA-CTTTCAACAACGGATCTCTTGGCTCTCGCATCGATGAA-GAACGCAGCGAAATGTGATAAGTAATGTGAATTGCAGAATTCAGTGAATCATCGAATCTTTGAACGCATCTTGCGCTCGCTGGTATTCCGGCGAGCATGTCTGTTTGAGTGTCGTGAACTCTTCAACCC-CCA-ATTTTTCTGTATGGGAA-TTTTGGCGCGGCTTGGTTTCTGAACGTTT---CATGCTGGATTCT----ACCCT-C-------GGGT--------GGAATCGAAGCTCGTTCGTAATGCATTAGCATCCTAATC-TTCGAGATCAGATTGACTCGGCGTAATAGACTCTTC-GCTGAGGACATG--GCTCCCCG-TCAACAAAGGGA-GTTGTGAGCTGGCCTGGG--AAAGT-TGGAAGCTTCCAAAACCA--GAGAAATTTAGTCACATC-ATTT--TTTAAGATG-AGACC-TCAGATCAGGCAGG[#]AT-ACCC-GCAA---------------------
M._reticulatum_mk112                   [mk112.ITS.622             ]   ---------------------------GCGGAAGGATCAT[#]TAG-TGAATTTTTT-AGC-GTACCT-GTTTAACCAGGG--CG-TGA-CCTC-TCACTTTT-CAAACTCT-GT-GCACC---CTT--AT--GT-GGCAAGGAAAGG--------GGG-----ATTCGTCTC--C---CG--GAA--------CTT-G---------CG-GCT--CA-T-TTTAT----T--AA-ACAT--TAAAAGTCAAC-GTATG---------TCAAA---GA-AAT--TTAATAAC----AAA--AAAAA-CTTTCAACAACGGATCTCTTGGCTCTCGCATCGATGAA-GAACGCAGCGAAATGTGATAAGTAATGTGAATTGCAGAATTCAGTGAATCATCGAATCTTTGAACGCATCTTGCGCTCGCTGGTATTCCGGCGAGCATGTCTGTTTGAGTGTCGTGAACTCTTCAACCC-CCA-ATTTTTCTGTATGGGAA-TTTTGGCGCGGCTTGGTTTCTGAACGTTT---CATGCTGGATTCT----ACCCT-C-------GGGT--------GGAATCGAAGCTCGTTCGTAATGCATTAGCATCCTAATC-TTCGAGATCAGATTGACTCGGCGTAATAGACTATTC-GCTGAGGACATG--GCTCCCCG-TCAA-AAAGGGA-GTTGTG-GCTGGACTTGG--AAAGC-TGGAAGCTTACAAAACCC--GACAA-TTTAGTCA-ATC-ATTT--TTTAAGATT-AGACC-TCAGATCAGGCAGG[#]ATTACCC--------------------------
M._scorzonerae_mk129                   [mk129.ITS.621bp           ]   ------------------------------GAAGGATCAT[#]TAG-TGAATTTTT--AGC-GTACCT-GTTTAACCAGGG--CG-TGA-CCTC-TCACTTTT-CAAACTCTTGT-GCACC---CATTTGT--GG---CAAGGAAATG--------GAG---ATTCATTTCTC--C---TG--GAA--------CTT-G---------CG-GCT--CA-T-TTTAT----T--AA-ACATT---AAAGTCAAT-GTATG---------TCAAA---GA-AAC--TTAATAAC-----AA--AAAAAACTTTCAACAACGGATCTCTTGGCTCTCGCATCGATGAA-GAACGCAGCGAAATGTGATAAGTAATGTGAATTGCAGAATTCAGTGAATCATCGAATCTTTGAACGCATCTTGCGCTCGCTGGTATTCCGGCGAGCATGTCTGTTTGAGTGTCATGAACTCTTCAACCC-CCA-ATTTTTCTTTATTGAGA-TTTTGGCGCGGATTGGTTTCTGAACGTTT-TTGCTGGAAACCACC----ACCCT-C-------AGGT----G-G---AATCGAAGCTCGTTCGTAATACATTAGCATCCTAATC-TTCGAGATCAGATTGACTCGGCGTAATAGACTATTC-GCTGAGGACATG--GCGCCCCG-TTAA-AAAGGGA-GTCATG-GCTGGACTTGG--AAAGC-TGGAAGCTTATAAAACCC--GACAATTT-AGTCA-ATC-ATTT--TTAAAGATT-AGACC-TCAGATCAGGCAGG[#]ATTACC---------------------------
M._tragopo._pratensis_mk158            [mk158.ITS.670bp           ]   ----------TTCCGTAGGTG-AACCTGCGGAAGGATCAT[#]TAG-TGAATTTTT--AGC-GTACCT-GTTTAACCAGGG--CG-TGA-CCTC-TCACTTTT-CAAACTCTTGT-GCACC---CATTTGT--GG---CAAGGAAATG--------GAG---ATTCACTTCTC--C---TG--GAA--------CTT-G---------CG-GCT--CA-T-TTTAT----T--AA-ACATT---AAAGTCAAT-GTATG---------TCAAA---GA-AAC--TTAATAAC-----AA--AAAAAACTTTCAACAACGGATCTCTTGGCTCTCGCATCGATGAA-GAACGCAGCGAAATGTGATAAGTAATGTGAATTGCAGAATTCAGTGAATCATCGAATCTTTGAACGCATCTTGCGCTCGCTGGTATTCCGGCGAGCATGTCTGTTTGAGTGTCATGAACTCTTCAACCC-CCA-ATTTTTCTTTATTGAGA-TTTTGGCGCGGATTGGTTTCTGAACGTTT-TTGCTGGAAACCACC----ACCCT-C-------AGGT----G-G---AATCGAAGCTCGTTCGTAATACATTAGCATCCTAATC-TTCGAGATCAGATTGACTCGGCGTAATAGACTATTC-GCTGAGGACATG--GCGCCCCG-TTAA-AAAGGGA-GTCATG-GCTGGACTTGG--AAAGC-TGGAAGCTTATAAAACCC--GACAATTT-AGTCA-ATC-ATTT--TTAAAGATT-AGACC-TCAGATCAGGCAGG[#]ATTACCC-GCTGAACTTAA--------------
M._tragopo._pratensis_mk148            [mk148.ITS.671bp           ]   ----------TTCCGTAGGTG-AACCTGCGGAAGGATCAT[#]TAG-TGAATTTTT--AGC-GTACCT-GTTTAACCAGGG--CG-TGA-CCTC-TCACTTTT-CAAACTCTTGT-GCACC---CATTTGT--GG---CAAGGAAATG--------GAG---ATTCACTTCTC--C---TG--GAA--------CTT-G---------CG-GCT--CA-T-TTTAT----T--AA-ACATT---AAAGTCAAT-GTATG---------TCAAA---GA-AAC--TTAATAAC-----AA--AAAAAACTTTCAACAACGGATCTCTTGGCTCTCGCATCGATGAA-GAACGCAGCGAAATGTGATAAGTAATGTGAATTGCAGAATTCAGTGAATCATCGAATCTTTGAACGCATCTTGCGCTCGCTGGTATTCCGGCGAGCATGTCTGTTTGAGTGTCATGAACTCTTCAACCC-CCA-ATTTTTCTTTATTGAGA-TTTTGGCGCGGATTGGTTTCTGAACGTTT-TTGCTGGAAACCACC----ACCCT-C-------AGGT----G-G---AATCGAAGCTCGTTCGTAATACATTAGCATCCTAATC-TTCGAGATCAGATTGACTCGGCGTAATAGACTATTC-GCTGAGGACATG--GCGCCCCG-TTAA-AAAGGGA-GTCATG-GCTGGACTTGG--AAAGC-TGGAAGCTTATAAAACCC--GACAATTT-AGTCA-ATC-ATTT--TTAAAGATT-AGACC-TCAGATCAGGCAGG[#]ATTACCC-GCTGAACTTAAG-CAT---------
M._scorzonerae_mk131                   [mk131.ITS.599bp           ]   ----------------------------------------[#]------------------------T-GTTTAACCCGAA--AA-GTGACCTC-TCACTTTT-CAAACTCTT-C-GCACC---CATTTGT--GG---CAAGGAAACG--------GAG---ATTCATTTCTC--C---CG--GAA--------CTC-G---------CG-GCT--CA-T-TTTAT----T--AA-ACATT---AAAGTCAAT-GTATG---------TTAAA---GA-AAC--TTAATAAC-----AA--AAAAAACTTTCAACAACGGATCTCTTGGCTCTCGCATCGATGAA-GAACGCAGCGAAATGTGATAAGTAATGTGAATTGCAGAATTCAGTGAATCATCGAATCTTTGAACGCATCTTGCGCTCGCTGGTATTCCGGCGAGCATGTCTGTTTGAGTGTCGTGAACTCTTCAACCC-CCA-ATTTTTCTTTATTGAGA-TTTTGGCGCGGCTTGGTTTCTGAACGTTT-TTGCTGGAAA---CC----ACCTT-C-------GGGT----G-G---AATCGAAGCTCGTTCGTAATACATTAGCATCCTAATC-TTCGAGATCAGATTGACTCGGCGTAATAGACTATTC-GCTGAGGACATG--GCGTCCCC-TTAA-AAAGGGA-GTCGTG-GCTGGACTTGG--ACAGC-TGGAAGCTTACAAAACCC--GACAATTT-AGTCA-ATC-ATTT--TTAAAGATT-AGACC-TCAGATCAGGCAGG[#]ATTACCC-GCTGAACTTA---------------
M._scolymi_NO1                         [Ust_scol_Scol_his_Aster   ]   ----------------------------------AGGACT[#]xxxxxxxATTTTT--ACC-GTATCT-GTTTAACCAGGG--CG-TGACCCTC-TCACTTTT-CAAACTCTTGT-GCACC---CATTAGT--AGTAGCAAGGAAACG--------GAG---ATTGCTTTCTC--C---CG--GAA--------CTT-G---------CG-GCT--CA-TCTTTAT----T--AA-ACATTTAAAAAGTCAAC-GTATG---------TCAAAAAAGA-AAT--TTAATAAC---CAAA--AAAAAACTTTCAACAACGGATCTCTTGGCTCTCGCATCGATGAA-GAACGCAGCGAAATGTGATAAGTAATGTGAATTGCAGAATTCAGTGAATCATCGAATCTTTGAACGCATCTTGCGCTCGCTGGTATTCCGGCGAGCATGTCTGTTTGAGTGTCGTGAACTCTTCAACCC-CCA-ATTTTTCTTTATTGAGA-TTTTGGTGCGGCTTGGTTTCTGAACGTTT-TTGCTGGAAAAACCC----ACCTC-T-------GGGT----G-GGGGAATCGAAGCTCGTTCGTAATGCATTAGCATCCTAATC-TTCGAGATCAGATCGACTCGGCGTAATAGACTATTC-GCTGAGGACACG--GC-TCCCC-T--------GGA-GTTGTG-GCTGGACTTGG--AAAGT-TGGAGGCTTACAAAACCC--GACAATTTTAGTCA-ATC-ATTT--TTAA-GATT-AGACC-TCAGATCAGGCAGG[#]ATTAGCC-GCTGAAATTAA-------------- [TTA-GGC coded as missing: probably wrongly aligned because of incomplete sequencing]
M._onopordi_mk104                      [mk104.ITS.665bp           ]   ----------TTCCGTAGGTG-AACCTGCGGAAGGATCAT[#]TAG-TGAATTTTT--AGC-GTACCT-GTTTAACCAGGG--CG-TGA-CCTC-TCACTTTT-CAAACTCT-GT-GCACC---CATTAGT--GG---CAAGGAAAGG--------GAA---ATT-------C--C---CG--GAA--------CTT-G---------CG-GCT--CA-T-TTTAT----T--AA-ACATT--AAAAGTCAAT-GTATG---------TCAAA---GA-AAT--TTAATAAC----AAA--AAAAAACTTTCAACAACGGATCTCTTGGCTCTCGCATCGATGAA-GAACGCAGCGAAATGTGATAAGTAATGTGAATTGCAGAATTCAGTGAATCATCGAATCTTTGAACGCATCTTGCGCTCGCTGGTATTCCGGCGAGCATGTCTGTTTGAGTGTCATGAACTCTTCAACCC-CCA-ATTTTTCTGGATTGAGA-TTTTGGTGCGGCTTGGTTTCTGAACGTTT-TTGCTGGAAA---CC----GCCCT-C-------GGGT----G-G---AATCGAAGCTCGTTCGTAATGCATTAGCATCCTAATC-TTCGAGATCAGCTTGACTCGGCGTAGTAGACTATTC-GCTGAGGACATG--GCGCCCTG-TCAA-AA-GGGA-GTTGTG-GCTGGACTTGG--AAAGT-TGGAAGCTTACAAAACCC--GACAATTTTAGTCA-A---ATCA--TCTAAGATT-AGACC-TCAGATCAGGCAGG[#]ATTACCC-GCTGAACTTAAG-CAN---------
M._parlatorei_mk277                    [parlatorei.its.lsu.mk277  ]   ----------TTCCGTAGGTG-AACCTGCGGAAGGATCAT[#]TAG-TGAATTTT---AGC-GTACCT-GTTTAACCAGGG--CG-TGA-CCTC-TCACTTTT-CAAACTCT-GT-GCACT---TATTTG---GTCGGCAAGGAAAGAGCGAATCGGCGTTTGCGCGCCTTTT--CGCTTG--GAA--------CTT-G---------CG-GCT--CA-T-TTTAC----A--AA-ACATT--AAAAGTCATT-GTATG---------TCAAA---GA-AAT--TTAATAAC----AAA--AAAAAACTTTCAACAACGGATCTCTTGGCTCTCGCATCGATGAA-GAACGCAGCGAAATGTGATAAGTAATGTGAATTGCAGAATTCAGTGAATCATCGAATCTTTGAACGCATCTTGCGCTCGCTGGTATTCCGGCGAGCATGTCTGTTTGAGTGTCGTGAACTCTTCAACCC-CCA-ATTTTTCTTTATTGAGA-TTTTGGCGTGGCTTGGTTTCTGAACGCTT------GCTGGATGAC----CCCTC-G-------GGGA----------AATCGAAGCTCGTTCGTAATACATTAGCATCCTAATC-TTCGAGACCAGATTGACTCGGCGTAATAGACTATTC-GCTGAGGACATA--GCACCCCG-TAAA-AAAGGGC-GTTCTG-GCTGGACTTGG--AAAGC-TGGAAGCTTACAAAACCC--GACAA-TTTAGTCAAATC-ATTT--T--AAGATT-AGACC-TCAGATCAGGCAGG[#]ATTACCC-GCTGAACTTAAG-CATATCAATAAG
M._stygium_mk139                       [mk139.ITS.639.bp          ]   ----------------------------------------[#]TAG-TGATTT-T-T-AGC-GTACCT-GTTTAACCAGGG--CG-TGA-CCTC-TCACTTTT-CAAACTCTG-T-GCACT---ATCAAATTTGCTGGCAGGTCTTTAGGGAAAGGGTGTCGAAAGGCATC-------TTG--GAA--------CTT-GAGA--CGCTCCGGCT--CA-TTTTTAC----C--AA-ACATT--TAAAGTCATT-GTATG---------TCAAA---GA-AAT--TTAATAAC---A--A--AAAAAACTTTCAACAACGGATCTCTTGGCTCTCGCATCGATGAA-GAACGCAGCGAAATGTGATAAGTAATGTGAATTGCAGAATTCAGTGAATCATCGAATCTTTGAACGCATCTTGCGCTCGCTGGTATTCCGGCGAGCATGTCTGTTTGAGTGTCGTGAACTCTTCAACCCC-CA-ATTTTTCTTTATTGAGA-TTTTGGCGCGGCTTGGTTTCTGAACGTC--TG----CTGGACT------AACCC-CTTTTT-GGGGC----A-CC--CGTCGAAGCTCGTTCGTAATACATTAGCATCCTAATC-TTCGAGATCAGATTGACTCGGCGTAATAGACTATTC-GCTGAGGACATG--GCACCCCC-TTAAAAA-GGAT-GTTGTG-GCTGGACTTGG--AAAGC-TGGAAGCTTACAAAACCC--GACAATTTTAGTCAAATC-A--T--TTTAAGATT-AGACC-TCAGATCAGGCAGG[#]ATTACCC-GCGAA--------------------
M._stygium_mk140                       [mk140.ITS.658bp           ]   -------------------GA-A---------------AT[#]TAG-TGATTT-T-T-AGC-GTACCT-GTTTA-CCAGGG--CG-TGA-CCTC-TCACTTTT-CAAACTCTG-T-GCACT---ATCAAATTTGCTGGCAGGTCTTTAGGGAAAGGGTGTCGAAAGGCATC-------TTG--GAA--------CTT-GAGA--CGCTCCGGCT--CA-TTTTTAC----C--AA-ACATT--TAAAGTCATT-GTATG---------TCAAA---GA-AAT--TTAATAAC---A--A--AAAAAACTTTCAACAACGGATCTCTTGGCTCTCGCATCGATGAA-GAACGCAGCGAAATGTGATAAGTAATGTGAATTGCAGAATTCAGTGAATCATCGAATCTTTGAACGCATCTTGCGCTCGCTGGTATTCCGGCGAGCATGTCTGTTTGAGTGTCGTGAACTCTTCAACCCC-CA-ATTTTTCTTTATTGAGA-TTTTGGCGCGGCTTGGTTTCTGAACGTC--TG----CTGGACT------AACCC-CTTTTT-GGGGC----A-CC--CGTCGAAGCTCGTTCGTAATACATTAGCATCCTAATC-TTCGAGATCAGATTGACTCGGCGTAATAGACTATTC-GCTGAGGACATG--GCACCCCC-TTAAAAA-GGAT-GTTGTG-GCTGGACTTGG--AAAGC-TGGAAGCTTACAAAACCC--GACAATTTTAGTCAAATC-A--T--TTTAAGATT-AGACC-TCAGATCAGGCAGG[#]ATTACCC-GCTGAACTTAAG-CA----------
M._shastense_mk133                     [shastense.mk133.its1      ]   ----------------------------------------[#]---------xxxxxxxxxxxTACCT-GTTTA-CCAGGG--CG-TGTACCTC-TCACTTTT-CAAACTCTG-TTGCACT---TA-----TTTTT-GATCAGC---AAGG-----TC---AAAGGGCTTCAT--TGCCT--GGAA--------CTC---------TGCA-GGT--CAATCATTAT----T--AA-ACATT-AAAAAGTCATT-GTATG---------TCAAA---GA-AAT--TTAATAAC---A--A--AAAAA-CTTTCAACAACGGATCTCTTGGCTCTCGCATCGATGAA-GAACGCAGCGAAATGTGATAAGTAATGTGAATTGCAGAATTCAGTGAATCATCGAATCTTTGAACGCATCTTGCGCTCGCTGGTATTCCGGCGAGCATGTCTGTTTGAGTGTCGTGAACTCTTCAACCCC-C-AATTTTTCAT-------A-TTTTGGCGCGGCTTGGTTTCTGAACGCTT-TG----CTGGA--TT----AC------CTTT-GGG---------A--AATCGAAGCTCGTTCGTAATACATTAGCATCCTAATC-TTCGAGATCAGATTGACTCGGCGTAATAGACTATTC-GCTGAGGACACG--GCTTCCCC-GTCAAAA-GGGA-GTGGTG-GCTGGACTTGG--AAAGC-TGGAAGCTTAGAAAACCC--GACGATT-TAGTC------------CCTAAGATT-AGACC-TCAGATCAGGCAGG[#]ATTACCC-GCTGAACTTAAG-CATATCATTAAG [CGA-G-GCA-A coded as missing: probably wrongly aligned because of incomplete sequencing]
M._vinosum_AF045876                    [M_vinos_AF045876          ]   ----------------------------------------[#]-----------------------CT-GTTTAACCAGGG--CG-TGA---CC-TCACTTTT-CAAACTCTG-T-GCACT---TA-----TTTTT-GATCGGC---GAGG----------GAAGGGCTTCAT--TGCCT--GGAA--------CTC---------TGCG-GGT--CAATCATTAT----T--AA-ACATT-AAAA-GTCATC-GTATG---------TCAAA---GA-AAT--TTAATAAC---A--A--AAAAAACTTTCAACAACGGATCTCTTGGCTCTCGCATCGATGAA-GAACGCAGCGAAATGTGATAAGTAATGTGAATTGCAGAATTCAGTGAATCATCGAATCTTTGAACGCATCTTGCGCTCGCTGGTATTCCGGCGAGCATGTCTGTTTGAGTGTCGTGAACTCTTCAACCCC-CCAATTTTTCTTTATCGAGA-TTTTGGCGCGGCTTGGTTTCTGAACGCTT-TG----CTGGA--TT----ACTTT-CCCTTT-GGGTT----T-GA--AATCGAAGCTCGTTCGTAATACATTAGCATCCTAATC-TTCGAGATCAGATTGACTCGGCGTAATAGACTATTC-GCTGAGGACACG--GCTTCCCC-GTCAAAC-GGGA-GTTGTG-GCTGGACTTGG--AAAGC-TGGGAGCTTACAAAACCC--GACAATT-TAGTCAAATC-GT-T--TTTAAGATT-AGACC-TCAGATCAGGCAGG[#]ATTACCC-GCTGAACTTAAG-CATATCAATAAG
M._kuehneanum_AF045879                 [M_Rum_sp_AF045879         ]   --------------T--AGTG-A-CCTGCGGAAGGATCAT[#]TAG-TGAATTTA-T-AGC-GTACCT-GTTTAACCAGGG--CG-TGC--CTC-TCACTTTT-CAAACTCTG-T-GCACT---CAATAATCTTTG-GTTCAGCTTTGAGG-----GA---AACGGGCTTCAT--TGCCTTTAGTA--------CTT-GATTGCCGTTCC-AAT--CATTCTTTAT----G--AA-ACATTGAAAAAGTCAAC-GTATG---------TCAAA---GA-AAT--TTAATAAA---C--A--AAAAAACTTTCAACAACGGATCTCTTGGCTCTCGCATCGATGAA-GAACGCAGCGAAATGTGATAAGTAATGTGAATTGCAGAATTCAGTGAATCATCGAATCTTTGAACGCATCTTGCGCTCGCTGGTATTCCGGCGAGCATGTCTGTTTGAGTGTCGTGAACTCTTCAACCCC-C-AATTTTTCTTTGTTGAGA-TTTTGGCGCGGCTTGGTTTCTGAACGCTT-TG----CTGGACTTT----ACTCT-CCTTTG-GGGGG----A-AA--AGTCGAAGCTCGTTCGTAATACATTAGCATCCTAATC-TTCGAGATCAGATTGACTCGGCGTAATAGACTATTC-GCTGAGGACACG--GATTCC----TTTAGG-GGAG-TTGGTG-GCTGGACTTGG--AAAGC-TGGACGCTCACAAAACCC--GACAATT-TAGTCAAATC-AT----GATAAGATT-AGACC-TCAGATCAGGCAGG[#]AT-ACCC-GCTGAACTTAAG-CATATCAATAAG
M._bosniacum_mk082                     [mk082.ITS.637bp           ]   ----------TTCCGTAGGTG-AACCTGCGGAAGGATCAT[#]TAG-TGAAAATT-T-AGC-GTATC-TGTTTAACCAGGA--CG-CGACCCTC-TCACTTTT-CAAACTCTG-T-GCACT---ATT-------T-GGCA-AG---TTGGAG----------GC-----TCAC---GCTTC--TAA--------CTT-G---------CG-GCT--CA-TATATAA----A--AC-ACTAT---AAAGTCAAT-GTATG---------TTAAA---GA-AAT--TTAATAAT-C-A--A--AAAAAACTTTCAACAACGGATCTCTTGGCTCTCGCATCGATGAA-GAACGCAGCGAAATGTGATAAGTAATGTGAATTGCAGAATTCAGTGAATCATCGAATCTTTGAACGCATCTTGCGCTCGCTGGTATTCCGGTGAGCATGTCTGTTTGAGTGTTGTGAACTCTTCAACCCC-CA-ATTTTTCT--AACGAGA-TATTGGTGTGGCTTGGTTTTTGAGCGCTTTTG----CTTAATC---------T--C---------------------GTATTAAGCTCGCTCGTAATACATTAGCATCCTAATC-TTCGAGATCAGATTGACTCGGCGTAATAGATTATTC-GCTGAGGATATG--C-----CC-TAATAA--G------CATA-GCTGGACTTGG--AAAAT-TGGAAGCTCATAATACCC--GACT-TC-TAGTCAATACTA--T--TTTAAGATT-AGAC-CTCAGATCAGATAGG[#]ATTACCC-GCTGAACTTAAGN------------
M._pustulatum_mk327                    [mk327.its                 ]   ACGTACAGGTTTCCGTAGGTG-AACCTGCGGAAGGATCAT[#]TAG-TGAAAATT-T-AGC-GTACCCTGTTTAACCAGGG--CG-TGACC-TC-TCACTTTT-CAAACTCTG-T-GCACT---ATT-------T-GGCA-AG---TGGGAA----------GT-----TC-----GCTTT--CGA--------CTT-G---------CG-GCT--CA-TCTATAA----A--AC-ACT-C---AAAGTCAAT-GTATG---------TCAAA---GA-AAT--TTAATAAT-C-A--A--AAAAAACTTTCAACAACGGATCTCTTGGCTCTCGCATCGATGAA-GAACGCAGCGAAATGTGATAAGTAATGTGAATTGCAGAATTCAGTGAATCATCGAATCTTTGAACGCATCTTGCGCTCGCTGGTATTCCGGCGAGCATGTCTGTTTGAGTGTCGTGAACTCTTCAACCCC-CC-CTTTTTCT--AACGAGA-TTTGGGTGTGGCTTGGTTTTTGAGCGCCTT-G----CTTAACT---------T--C---------------------GC-TTAAGCTCGCTCGTAATACATTAGCATCCTAATC-TTCGAGATCAGATTGACTCGGCGTAATAGACTATTC-GCTGAGGACATG--C-----CC-TTATAA--G------CATG-GCTGGACTTGG--AAAAA-TGGAAGCCTATAA-ACCC--GACT-TG-TAGTCAA-ATTA--T--T--AAGATT-AGAC-CTCAGATCAGATAGG[#]ATT------------------------------
M._nepalense_mk103                     [mk103.ITS.1008bp          ]   ----------TTCCGTAGGTG-AACCTGCGGAAGGATCAT[#]TAG-TGAATATA-T-AGC-GTACT-TGTTTAACCAAGG--CG-TGACC-TC-TCACTTTT-CAAACTCTG-T-GCACT---ATT-------T-GGCA-AG---TTGGAA----------GT-----TC-----GCTTC--TAA--------CTT-G---------CG-GCT--CA-TTTTTAT----T--AA-ACA-T---TAAGTCAAT-GTATG---------TTAAA---GA-AAT--TTAATAAT-C-A--A--AAAAAACTTTCAACAACGGATCTCTTGGCTCTCGCATCGATGAA-GAACGCAGCGAAATGTGATAAGTAATGTGAATTGCAGAATTCAGTGAATCATCGAATCTTTGAACGCATCTTGCGCTCGCTGGTATTCCGGCGAGCATGTCTGTTTGAGTGTCGTGAACTCTTCAACCCC-CA-ATTTTTCT--AACGAGA-TTTTGGTGTGGCTTGGTTTTTGAGCGCTGT-G----CTTTGAT---------T--A---------------------ATTCAAAGCTCGCTCGTAATACATTAGCATCCTAATC-TTCGAGATCAGATTGACTCGGCGTAATAGACTATTC-GCTGAGGACATG--T-----CG-TAAAAAA-G------CATG-GCTGGACTTGA--AAAAT-TGAAAGCTTCTAA-ACCC----CT-CT-TTGTGAA----A--T--CT-AAGATT-AGAC-CTCAGATCAGATAGG[#]ATAN-----------------------------
Sphac._poly._persicariae_AF444593      [Sphac_pol_pers_PYCC4293   ]   -----------TCCGTAGGTG-AACCTGCGGAAGGATCAT[#]TAG-TGAA-ATA-T-AGC-GTACC-TGTTTAACCAGGA--CG-TGACCCTC-TCACTTTT-CAAACTCTG-T-GCACT---ATT-------TTGGCA-AG---TTGGAA----------GT-----TC-----GCTTC--TGA--------CTT-G---------CG-GCT--CA-TTATTAA----T--AA-ACA-C---TTAGTCATT-GTATG---------TTAAA---GA-AAT--TTTATAA--C-A--A--AAAAAACTTTCAACAACGGATCTCTTGGCTCTCGCATCGATGAA-GAACGCAGCGAAATGTGATAAGTAATGTGAATTGCAGAATTCAGTGAATCATCGAATCTTTGAACGCATCTTGCGCTCGCTGGTATTCCGGCGAGCATGTCTGTTTGAGTGTCGTGAACTCTTCAACCCC-CA-ATTTTTCT--AACGAGA-TTTTGGTGTGGCTTGGTTTCTGAGCGCT---G----CTGAATC---------T--TC-----GG-------------ATTGTTAGCTCGCTCGTAATTCATTAGCATCCTAATC-TTCGAGATCAGATTGACTCGGCGTAATAGACTATTC-GCTGAGGACATG--C-----CC-TAATAA--G------CGTG-GCTGGACTTGA--AAAAC-TGGAAGCTTATAAAACCC-CGACT-TC-TAGTCAAAATTT--T--T--AAGATT-AGAC-CTCAGATCAGATAGG[#]ATTACCC-GCTGAACTTAA-GCATATCAATAAG
Sphac._poly._serrulati_NO2             [Sphac_pol_ser_Poly_ser    ]   -----------TCCGTAGGTG-AACCTGCGGAAGGATCAT[#]TAG-TGAA-AC--------------------------------TGACC-TC-TCACTTTT-CAAACTCTG-T-GCACT---ATT-------TTGGCA-AG---TTGGAA----------GT-----TC-----GCTTC--TAA--------CTT-G---------CG-GCT--CA-TTATTAA----T--AA-ACA-C---TTAGTCATT-GTATG---------TTAAA---GA-AAT--TTTATAA--C-A--A--AAAAAACTTTCAACAACGGATCTCTTGGCTCTCGCATCGATGAA-GAACGCAGCGAAATGTGATAAGTAATGTGAATTGCAGAATTCAGTGAATCATCGAATCTTTGAACGCATCTTGCGCTCGCTGGTATTCCGGCGAGCATGTCTGTTTGAGTGTCGTGAACTCTTCAACCCC-CA-ATTTTTCT--AACGAGA-TTTTGGTGTGGCTTGGTTTCTGAGCGCT---G----CTGAATC---------T--TC-----GG-------------ATTGTTAGCTCGCTCGTAATTCATTAGCATCCTAATCCTTCGAGATCAGATTGACTCGGCGTAATAGACTATTC-GCTGAGGACATG--C-----CC-TAATAA--G------CGTG-GCTGGACTTGA--AAAAC-TGGAAGCTTATAAAACCC-CGACT-TC-TAGTCAAAATTT--T--T--AAGTCC-TCACGCTCAGATCCGGCAGG[#]ATTACCCCGCTGAACTTAAAGCATATCAATAAG
Liroa_emodensis_DB1037                 [Liro.emo.DB1037g727I1f.4  ]   ----------TTCCGTAGGTG-AACCTGCGGAAGGATCAT[#]TAG-TGAATATA-T-AGC-GTACC-TGTTTAACCAGGG--CG-TGACC-TC-TCACTTTT-CAAACTCTG-T-GCACT---ATT-------T-GGCA-AG---TTGGAA----------GT-----TC-----GCTTC--TGA--------CTT-G---------CG-GCT--CA-T--TTAA----T--AA-ACA-----TTAGTCAAA-GTATG---------TTAAA---GA-AAT--TTTATAA--C-A--A--AAAAAACTTTCAACAACGGATCTCTTGGCTCTCGCATCGATGAA-GAACGCAGCGAAATGTGATAAGTAATGTGAATTGCAGAATTCAGTGAATCATCGAATCTTTGAACGCATCTTGCGCTCGCTGGTATTCCGGCGAGCATGTCTGTTTGAGTGTCGTGAACTCTTCAACCCC-CA-ATTTTTCT--AACGAGA-CTTTGGAGTGGCTTGGTTTCTGAGCGTTTT-G----CTTGAAT---------T--TT-----A----------------TTCAAGCTCGCTCGTAATATATTAGCATCCTAATC-CTCGAGATCAGATTGACTCGGCGTAATAGACTATTC-GCTGAGGACATG--C-----CT-TTAAAA--G------CATG-GCTGGACTTGA--AAAAT-TGGAAGCTTACAAAACC---GACT-TC-TAGTCAAAACCC--T-----AAGATT-AGAC-CTCAGATCAGATAGG[#]ATTACCC-GCTGAACTTAA-GCATATCAATAAG
M._tuberculiforme_mk159                [tuberculiforme.ITS.mk159  ]   ---------------------------GCGGAAGGATCAT[#]TAG-TGAATAAA-T-AGC-GTACC-TGTTTAACCAGGG--CG-TGACC-TC-TCACTTTT-CAAACTCTG-T-GCACT---ATT-------T-GGCA-AG---TTGGAA----------GT-----TC-----GCTTC--TAA--------CTT-G---------CG-GCT--CA-TTTATTA----A--AC-ACT------TAGTCAAT-GTATG---------TTAAA---GA-AAT--TTAATAA--C-A--A--AAAAAACTTTCAACAACGGATCTCTTGGCTCTCGCATCGATGAA-GAACGCAGCGAAATGTGATAAGTAATGTGAATTGCAGAATTCAGTGAATCATCGAATCTTTGAACGCATCTTGCGCTCGCTGGTATTCCGGCGAGCATGTCTGTTTGAGTGTCATGAATTCTTCAACCCC-CA-ATTTTTCT--AACGAGA-TTTTGGTGTGGCTTGGTTTTTGAGCGCTTT-G----CTGAATC---------T--AG-----T---------------ATTCTAGCTCGCTCGTAATGCATTAGCATCCTAATC-TTCGAGATCAGATTGACTCGGCGTAATAGACTATTC-GCTGAGGATATG--C-----TT-TTATTA--G------CATA-GCTGGACTTGG--AAAAT-TGGAAGCTTATAA-ACCC--GACT-AT-TAGTCAAAACCC--T-----AAGATT-AGAC-CTCAGATCAGATAGG[#]ATTACCC-GCTGAACTTAAGCA-----------
Ustilentyloma_fluitans_1040            [Ustilentyloma.fluitans.104]   -------------------------------------CAT[#]TAA-TGAATTTT-T-AGGTGAAATC-TTTTAACAGATT--CACTGACCCTT-TCATTTTT-CAAACTCTTGT-GCATT---TTA-TTA---ATGGTG-AC---TAAGTAAT---------------TC------TCCG--GAA-TC----ACTT-T-TT----CACG-TCTTTCA-TTTA-AA----A--AA-ACTTT--AATAGTCAGA-GTATG---------TTTTA---AA-AAT--TTTATAAT-T-A--A--AAAAAACTTTCAACAACGGATCTCTTGGCTCTCGCATCGATGAA-GAACGCAGCGAAATGTGATAAGTAATGTGAATTGCAGAATTCAGTGAATCATCGAATCTTTGAACGCATCTTGCGCTCGCTGGTATTCCGGCGAGCATGTCTGTTTGAGTGTCGTGAACTCTTCAAATCC-TCC------CTTAA-------TTAGGAAGTGATTTGGTTTTTGAACAT---TG----TTGGATTAT----T--A--T--------------------TAATCGAAACTTGTTCGTAATAGATTAGCATTTCCCCATTTCGAGATCAGATTGACTCGGCGTAATAGATTATTC-GCTGAGGATTTATGGAAAC--------------A----TAAA-GCTGAACTTAT--GAG----GAAAGCTTCTAATCCC---ATCCTT-----TCTAA----------CTAAGATTTAGACC-TCAGATCAGGCAGG[#]ATTACCC-GCTGAACTTAAG-CATATCAATAAG
Ustilentyloma_spec._3638               [Ustilent3638g750I14       ]   ----------------------------------------[#]------------------------T-TTTTAACAAAGGTGCG-TGACCNTT-TTTCNTTA-CAAACTCTTGT-GCATT---TTT-TTT---TTGGTG-ATT--AGTAGAAA--------AA-----TCTT----TACG--GATTTTAGATACCA-T-TT----CACG-GCT--CA-TTTT-TT----A--AAAACACT--AATAGTCAGA-GTATG---------TTTAA---A--AAT--TTTATAAT-T-A-TA--AAAAAACTTTCAACAACGGATCTCTTGGCTCTCGCATCGATGAA-GAACGCAGCGAAATGTGATAAGTAATGTGAATTGCAGAATTCAGTGAATCATCGAATCTTTGAACGCATCTTGCGCTCGCTGGTATTCCGGCGAGCATGTCTGTTTGAGTGTCGTGAAATCTTCAACCCT-TTAATTTTTTTATAATGAGAATTTTAATGTGGTTTGGTTTTTGAATAT---TG----CTGGCATCT----T--T--C-----------------------------------------------------------------------------------------------------------------------------------------------------------------------------------------------------------------------------------------[#]---------------------------------


[poa, length=850]
[                                                                     1         11        21        31        41 [#]       51        61        71        81        91        101       111       121       131       141       151       161       171       181       191       201       211       221       231       241       251       261       271       281       291       301       311       321       331       341       351       361       371       381       391       401       411       421       431       441       451       461       471       481       491       501       511       521       531       541       551       561       571       581       591       601       611       621       631       641       651       661       671       681       691       701       711       721       731       741       751       761       771       781       79[#]1       801       811 ]
[                                                                     |         |         |         |         |  [#]       |         |         |         |         |         |         |         |         |         |         |         |         |         |         |         |         |         |         |         |         |         |         |         |         |         |         |         |         |         |         |         |         |         |         |         |         |         |         |         |         |         |         |         |         |         |         |         |         |         |         |         |         |         |         |         |         |         |         |         |         |         |         |         |         |         |         |         |         |         |         |         |         |         |         | [#]        |         | ]
M._bistortarum_mk070                   [mk070.ITS.659bp           ]   ----------ttccgtag--g-tg-aacctgcggaaggatcat[#]tag-tgaatatat-agcg--------tact-tgtttaaccaagg-c-g-tgac-c-tctcacttt--caaactct-gt-gcat---t--t-ttt--t-t-ggc---a-agga-ata--------agaa-gggaattcgtttct-agatt---tgaact-tgcg-g----c---tcat-t--tattaaa------cactt-aaaaa-gtcaatg-tatgttaaa----g-aaatt-taa-taa-t-aagaaaaa-ctttcaacaacggatctcttgg-ctctcgcatcgatgaag-aacgcagcgaaatgtgataagtaatgtgaattgcagaattcagtgaatcatcgaatctttgaacgcatcttgcgctcgctggtattccggcgagcatgtctgtttgagtgtcgtgaactcttcaacct-ct-aatttttct-ttattgagattttagtaaggcttggattttgaatgctg--c-tgaatttg--t-tta---------ttc------a---------a---a--ttgttagctcgttcgtaatacattagcat--cctaatc-ttcgagatcagattgactcggcgtaatagactattc-gctgaggattatgttt-ttt-a-t---------taa-g-ca-ta-aactgaacttgg--aaaa-ttgaaagcttctaa-aacg---gact-att---agtc-a----aaaaacct--aagatt-agac-ctcagatcagatagg[#]at--taccc-gc-----tgaacttaa-g--cn--------------------------
M._bistortarum_mk071                   [mk071.ITS.618bp           ]   --------------gaag--g-at-gacctgcggaaggatcat[#]tag-tgaatatat-agcg--------tcct-tgtttaaccaagg-c-g-tgac-c-tctcacttt--caaactct-gt-gcat---t--t-ttt--t---ggc---a-agga-ata--------agaa-ggaaattcgtttct-agatt---tgaact-tgcg-g----c---tcat-t--tattaaa------cactt-aaaaa-gtcaatg-tatgttaaa----g-aaatt-taa-taa-t-aagaaaaa-ctttcaacaacggatctcttgg-ctctcgcatcgatgaag-aacgcagcgaaatgtgataagtaatgtgaattgcagaattcagtgaatcatcgaatctttgaacgcatcttgcgctcgctggtattccggcgagcatgtctgtttgagtgtcgtgaactcttcaacct-ct-aatttttct-ttattgagattttagtaaggcttggattttgaatgctg--c-tgaatttg--t-tta---------ttc------a---------a---a--ttgttagctcgttcgtaatacattagcat--cctaatc-ttcgagatcagattgactcggcgtaatagactattc-gctgaggattatgttt-ttt-a-t---------taa-g-ca-ta-aactgaacttgg--aaaa-ttgaaagcttctaa-aacc---gact-att---agtc-a----aaaaacct--aagatt-agac-ctcagaccagatcgg[#]--------------------------------------tcccn---------------
M._bistortarum_mk080                   [mk080.ITS.663bp           ]   ----------ttccgtag--g-tg-aacctgcggaaggatcat[#]tag-tgaatatat-agcg--------tact-tgtttaaccaagg-c-g-tgac-c-tctcacttt--caaactct-gt-gcat---t--t-ttt--t-t-ggc---a-agga-ata--------agaa-gggaattcgtttct-agatt---tgaact-tgcg-g----c---tcat-t--tattaaa------cactt-aaaaa-gtcaatg-tatgttaaa----g-aaatt-taa-taa-t-aagaaaaa-ctttcaacaacggatctcttgg-ctctcgcatcgatgaag-aacgcagcgaaatgtgataagtaatgtgaattgcagaattcagtgaatcatcgaatctttgaacgcatcttgcgctcgctggtattccggcgagcatgtctgtttgagtgtcgtgaactcttcaacct-ct-aatttttct-ttattgagattttagtaaggcttggattttgaatgctg--c-tgaatttg--t-tta---------ttc------a---------a---a--ttgttagctcgttcgtaatacattagcat--cctaatc-ttcgagatcagattgactcggcgtaatagactattc-gctgaggattatgttt-tttta-t---------taa-g-ca-ta-aactgaacttgg--aaaa-ttgaaagcttctaa-aacc---gact-att---agtc-a----aaaaacct--aagatt-agac-ctcagatcagatagg[#]at--taccc-gc-----tgaacttaa-g--c-a-tatn--------------------
M._violaceum_s.l._mk113                [mk113.ITS.618             ]   -------------------------------------------[#]tag-tgaatttat-agcg--------tacc-tgtttaaccaggg-c-g-tg-a-cctctcacttt--caaactct-gt-gcac---ttct-aatggggg-ggc-c-a-agg--aaa--------ggcg--attag-----ctt-cgccc---ggaatt-cgtg-c----ccgctcgt-t--ttattaa------acatt-aaaa--gtcaactgtatgggaaa-aa-g-aaatgataa-taa-ccaaaaaaaa-ctttcaacaacggatctcttgg-ctctcgcatcgatgaag-aacgcagcgaaatgtgataagtaatgtgaattgcagaattcagtgaatcatcgaatctttgaacgcatcttgcgctcgctggtattccggcgagcatgtctgtttgagtgtcgtgaactcttcaaccc-cc-cctttttcc-ttctggagatgggggcgtggcttggtttctgaatgttt-----gc-tggacttt-----------------------t-tg----a---aa-gtcgaagctcgttcgtaatgcattagcat--cctaatc-ttcgagatcagattgactcggcgtaatagactattc-gctgaggac-atggca-tcc-c-ttt-a-ccggggt-gtaa-tg-g-ctggcctggg--aaaa-atggaagcttctag-accccc-gacg-atgg--agtc-c---cc---ttct--aagatt-agac-ctcagatcaggcagg[#]at--taccc-gc-----tgaacttaa--------------------------------
M._violaceum_s.l._mk143                [mk143.ITS.639bp           ]   ----------ttccgtag--g-tggaacctgcggaaggatcat[#]tag-tgaatttat-agcg--------tacc-tgtttaaccaggg-c-g-tg-aacctctcacttt--caaactct-gt-gcac---ttct-aatggggg-ggc-c-a-agg--aaa--------ggcg--attag-----ctt-cgccc---ggaatt-cgtg-c----ccgctcgt-t--ttattaa------acatt-aaaa--gtcaactgtatgggaaa-aa-g-aaatgataa-taa-ccaaaaaaaa-ctttcaacaacggatctcttgg-ctctcgcatcgatgaag-aacgcagcgaaatgtgataagtaatgtgaattgcagaattcagtgaatcatcgaatctttgaacgcatcttgcgctcgctggtattccggcgagcatgtctgtttgagtgtcgtgaactcttcaaccc-cc-cctttttcc-ttctggagatgggggcgcggcttggtttctgaatgttt-----gc-tggacttt-----------------------t-tg----a---aa-gtcgaagctcgttcgtaatgcattagcat--cctaatc-ttcgagatcagattgactcggcgtaatagactattc-gctgaggac-atggca-tcc-c-ttt-a-ccggggt-gtaa-tg-g-ctggcctggg--aaaa-gtggaagcttctag-accccc-gacg-atgg--agtc-c---cc---ttct--aagatt-agac-ctcagatcaggcagg[#]at--ta----------------------------------------------------
M._violaceo_verrucosum_ml49            [M_Sil_vis_ml49g538I14     ]   ----------ttccgtag--g-tg-aacctgcggaaggatcat[#]tag-tgaatatat-agcg--------cacc-tgtttaaccaggg-c-g-tg-a-cctctcactttt-caaactct-gt-gcac---ttcc-aatggggg-ggc-c-g-agg--aaa--------ggcg--attag-----ctt-cgcct---ggactt-tgtg-c----cccctcgt-t--ttattaa------acatt-aaaa--gtcaactgtatgggaaa-ta-g-aaatgatacataa-ccaaaaaaaaactttcaacaacggatctcttgg-ctctcgcatcgatgaag-aacgcagcgaaatgtgataagtaatgtgaattgcagaattcagtgaatcatcgaatctttgaacgcatcttgcgctcgctggtattccggcgagcatgtctgtttgagtgtcgtgaactcttcaaccc-cc-cctttttct-ttctagagatgggggtgtggcttggtttctgaacgttt-----gc-tggactg--------------------------cc----a---a--gtcgaagctcgttcgtaatgcattagcat--cctaacc-ttcgagatcagattgactcggcgtaatagactattc-gctgaggac-agggca-tcc-c-tttta-cgggggt-gtcc-tg-g-ctggcctggg--aaaa-gtggaagctgctag-cccggc-gact-aaaa--agtc-c---ccacattct--aagatt-agac-ctcagatcaggcagg[#]at--taccc-gc-----tgaacttaa-g--c-a-tat------caata----------
M._lychnidis_dioicae_mk115             [mk115.ITS4.526bp          ]   -------------------------------------------[#]---------------------------------------------------------------------------------------------------------------g-aag--------ggcg--attag-----ctt-cgcct---ggaatt-cgtg-c----ccgctcgt-t--ttattaa------acatt-taaa--gtcaatggtatgggaaa-a--g-aaatcataaataa-ccaaaaaaaa-ctttcaacaacggatctcttgg-ctctcgcatcgatgaag-aacgcagcgaaatgtgataagtaatgtgaattgcagaattcagtgaatcatcgaatctttgaacgcatcttgcgctcgctggtattccggcgagcatgtctgtttgagtgtcgtgaactcttcaaccc-cc-cc-tttttc-ttatcgagataggggtgcggcttggtttctgaatggtt-----gc-tggacttt-----------------------ttct----a---aa-gtcgaagctcgttcgtaatgcattagcat--cctaacc-ttcgagatcagattgactcggcgtaatagactattc-gctgaggac-atggca-tcc-c-ttt-c-cgggggt-gtaa-tg-g-ctggcctggg--aaaaagtggaagcttctaa-accccc-gact-atc----gtc-a---aa---t-ct--aagatttagac-ctcagatcaggcagg[#]at---accc-gca---------------------------------------------
M._lychnidis_dioicae_DB3636            [M_Sil_dio_DB3636g750I14   ]   ----------------------tg-aacctgcggaaggatcat[#]tag-tgaatatat-agcg--------tacc-tgtttaaccaggg-c-g-tg-a-cctctcactttt-caaactct-gt-gcac---t-ct-aatggggg-ggc-cca-aggg-aag--------ggcg--attag-----ctt-tgcct---ggaatt-cgtg-c----ccgctcgt-t--ttattaa------acatt-taaa--gtcaatggtatgggaaa-a--g-aaatcataaataa-ccaaaaaaaa-ctttcaacaacggatctcttgg-ctctcgcatcgatgaag-aacgcagcgaaatgtgataagtaatgtgaattgcagaattcagtgaatcatcgaatctttgaacgcatcttgcgctcgctggtattccggcgagcatgtctgtttgagtgtcgtgaactcttcaaccc-cc-cc-tttttc-ttatcgagatgggggtgcggcttggtttctgaatggtt-----gc-tggacttt-----------------------ttct----a---aa-gtcgaagctcgttcgtaatgcattagcat--cctaacc-ttcgagatcagattgactcggcgtaatagactattc-gctgaggac-atggca-tcc-c-ttt-a-cgggggt-gtaa-tg-g-ctggcctggg--aaaa-gtggaagcttctaa-accccc-gact-atc----gtc-a---aa---t-ct--aagatttagac-ctcagatcaggcagg[#]at--taccc-gc-----tgaacttaa-g--c-a-tat------caataa---------
M._lychnidis_dioicae_ml326             [M_Sil_alb_ml326g717I1f4   ]   ----------ttccgtag--g-tg-aacctgcggaaggatcat[#]tag-tgaatatat-agcg--------tacc-tgtttaaccaggg-c-g-tg-a-cctctcactttt-caaactct-gt-gcac---t-ct-aatggggg-ggggccc-aagg-aag--------ggcg--attag-----ctt-cgcct---ggaatt-cgtg-c----ccgctcgt-t--ttattaa------acatt-taaa--gtcaatggtatgggaaa-a--g-aaatcataaataa-c-aaaaaaaa-ctttcaacaacggatctcttgg-ctctcgcatcgatgaag-aacgcagcgaaatgtgataagtaatgtgaattgcagaattcagtgaatcatcgaatctttgaacgcatcttgcgctcgctggtattccggcgagcatgtctgtttgagtgtcgtgaactcttcaaccc-cc-cc-tttttc-ttatcgagatgggggtgcggcttggtttctgaatggtt-----gc-tggacttt-----------------------ttct----a---aa-gtcgaagctcgttcgtaatgcattagcat--cctaacc-ttcgagatcagattgactcggcgtaatagactattc-gctgaggac-atggca-tcc-c-ttt-c-cgggggt-gtaa-tg-g-ctggcctggg--aaaa-gtggaagcttctaa-accccccgact-atc----gtc-a---aa---t-ct--aagatttagac-ctcagatcaggcagg[#]at--taccc-gc-----tgaacttaa-g--c-a-tat------caataag--------
M._lychnidis_dioicae_ml215             [M_Sil_dio_ml215g665I14    ]   ----------------ag--g-tg-aacctgcggaaggatcat[#]tag-tgaatatat-agcg--------tacc-tgtttaaccaggg-c-g-tg-a-cctctcactttt-caaactct-gt-gcac---t-ct-aatggggg-ggc-ccc-aagg-aag--------ggcg--attag-----ctt-cgcct---ggaatt-cgtg-c----ccgctcgt-t--ttattaa------acatt-taaa--gtcaatggtatgggaaa-a--g-aaatgataaataa-ccaaaaaaaaactttcaacaacggatctcttgg-ctctcgcatcgatgaag-aacgcagcgaaatgtgataagtaatgtgaattgcagaattcagtgaatcatcgaatctttgaacgcatcttgcgctcgctggtattccggcgagcatgtctgtttgagtgtcgtgaactcttcaaccc-cc-ccctttttc-ttatcgagatgggggtgcggcttggtttctgaatggtt-----gc-tggacttt-----------------------ttct----a---aa-gtcgaagctcgttcgtaatgcattagcat--cctaacc-ttcgagatcagattgactcggcgtaatagactattc-gctgaggac-atggca-tcc-c-ttt-a-cgggggt-gtaa-tg-g-ctggcctggg--aaaa-gtggaagcttctaa-accgcc-gact-atc----gtc-a---aa---t-ct--aagatttagac-ctcagatcaggcagg[#]at--taccc-gc-----tgaacttaa-g--c-a-tat------caataag--------
M._lychnidis_dioicae_mk147             [mk147.ITS.650bp           ]   ----------ttccgtag--g-tg-aacctgcggaaggatcat[#]tag-tgaatatat-agcg--------tacc-tgtttaaccaggg-c-g-tg-a-cctctcactttt-caaactct-gt-gcac---t-ct-aatggggg-ggc-ccc-aagg-aag--------ggcg--attag-----ctt-cgcct---ggaatt-cgtg-c----ccgctcgt-t--ttattaa------acatt-taaa--gtcaatggtatgggaaa-a--g-aaatgataaataa-ccaaaaaaaa-ctttcaacaacggatctcttgg-ctctcgcatcgatgaag-aacgcagcgaaatgtgataagtaatgtgaattgcagaattcagtgaatcatcgaatctttgaacgcatcttgcgctcgctggtattccggcgagcatgtctgtttgagtgtcgtgaactcttcaaccc-cc-cc-tttttc-ttatcgagatgggggtgcggcttggtttctgaatggtt-----gc-tggacttt-----------------------ttct----a---aa-gtcgaagctcgttcgtaatgcattagcat--cctaacc-ttcgagatcagattgactcggcgtaatagactattc-gctgaggac-atggca-tcc-c-ttt-a-cgggggt-gtaa-tg-g-ctggcctggg--aaaa-gtggaagcttctaa-accccc-gact-atc----gtc-a---aa---t-ct--aagatttagac-ctcagatcaggcagg[#]at--ta----------------------------------------------------
M._violaceo_irregulare_ml50            [M_Sil_vul_ml50g527I14     ]   ----------ttccgtag--g-tg-aacctgcggaaggatcat[#]tag-tgaatatat-agcg--------tacc-tgtttaaccaggg-c-g-tg-a-cctctcactttt-caaactct-gt-gcac---t-ct-aatggggg-ggc-c-a-agg--aag--------ggcg--at------------cgcct---ggaatt-cgtg-c----ccgctcgt-t--ttattaa------acatt-taaa--gtcaatggtatgggaaa-a--g-aaatgataaataa-c-aaaaaaaaactttcaacaacggatctcttgg-ctctcgcatcgatgaag-aacgcagcgaaatgtgataagtaatgtgaattgcagaattcagtgaatcatcgaatctttgaacgcatcttgcgctcgctggtattccggcgagcatgtctgtttgagtgttgtgaactcttcaaccc-cc-cc-tttttc-ttatcgagactggggtgcggcttggtttctgaatgatt-----gc-tggacttt-----------------------ttct----a---aa-gtcgaagctcgttcgtaatgcattagcat--cctaacc-ttcgagatcagattgactcggcgtaatagactattc-gctgaggac-atggca-tcc-c-ttt-a-ccggggt-gtaa-tg-g-ctggcctggg--aaaa-gtggaagcttctaa-accctc-gact-atc----gtc-a---aa---t-ct--aagatttagac----------------[#]----------------------------------------------------------
M._silenes_inflatae_ml605              [M_Sil_vul_ml605gp92I14    ]   -------------cgtag--g-tg-aacctgcggaaggatcat[#]tag-tgaatatct-agcg--------tacc-tgtttaaccaggc-c-g-tg-a-cctctcactttt-caaactct-gt-gcac---t-ct-aatggggg-ggc-c-a-agg--aag--------ggcg--attca-----ctt-tgcct---ggaatt-cgtg-c----ccgctcgt-c--ttatgaa------acatt-taaa--gtcactggtatgggaaa-a--g-caatgataaataa-c-aaaaaaaa-ctttcaacaacggatctcttgg-ctctcgcatcgatgaag-aacgcagcgaaatgtgataagtaatgtgaattgcagaattcagtgaatcatcgaatctttgaacgcatcttgcgctcgctggtattccggcgagcatgtctgtttgagtgtcgtgaactcttcaaccc-cc-cc-tttttc-ttatcgagatcggggtgcggcttggtttctgaacggtt-----gc-tggacttt-----------------------t-ct----a---aa-gtcgaagctcgttcgtaatgcattagcat--cctaacc-ttcgagatcagattgactcggcgtaatagactattc-gctgaggac-atggca-tcc-c-ttt-a-tgggggt-gtca-tg-g-ctggcctggg--aaaa-gtggaagctgctaa-accccc-gact-att---agtc-c---aa---g-ct--aagatt-agac-ctcagatcaggcagg[#]at--taccc-gc-----tgaacttaa-g--c-a-tat------caataag--------
M._silenes_inflatae_ml620              [M_Sil_vul_ml620P110I14    ]   ----------------------------ctgcggaaggatcat[#]tag-tgaatatct-agcg--------tacc-tgtttaaccaggc-c-g-tg-a-cctctcactttt-caaactct-gt-gcac---t-ct-aatggggg-ggc-c-a-agg--aag--------ggcg--attca-----ctt-tgcct---ggaatt-cgtg-c----ccgctcgt-c--ttatgaa------acatt-taaa--gtcactggtatgggaaa-a--g-caatgataaataa-c-aaaaaaaa-ctttcaacaacggatctcttgg-ctctcgcatcgatgaag-aacgcagcgaaatgtgataagtaatgtgaattgcagaattcagtgaatcatcgaatctttgaacgcatcttgcgctcgctggtattccggcgagcatgtctgtttgagtgtcgtgaactcttcaaccc-cc-cc-tttttc-ttatcgagatcggggtgcggcttggtttctgaacggtt-----gc-tggacttt-----------------------t-ct----a---aa-gtcgaagctcgttcgtaatgcattagcat--cctaacc-ttcgagatcagattgactcggcgtaatagactattc-gctgaggac-atggca-tcc-c-ttt-a-tgggggt-gtca-tg-g-ctggcctggg--aaaa-gtggaagctgctaa-accccc-gact-att---agtc-c---aa---g-ct--aagatt-agac-ctcagatcaggcagg[#]at--taccc-gc-----tgaacttaa-g--c-a-tat------caataag--------
M._silenes_inflatae_mk208              [violaceum.ITS1.mk208      ]   -------------------------------------------[#]tag-tgatt--ct-agcg--------tacc-tgttta-ccaggc-c-g-tg-a-cctctcactttt-caaactct-gt-gcac---t-ct-aatggggg-ggc-c-a-aggn-aag--------ggcg--attca-----ctt-tgcct---ggaatt-cgtg-c----ccgctcgt-c--ttatgaa------acatt-taaa--gtcactggtatgggaaa-a--g-caatgataaataa-c-aaaaaaaa-ctttcaacaacggatctcttgg-ctctcgcatcgatgaag-aacgcagcgaaatgtgataagtaatgtgaattgcagaattcagtgaatcatcgaatctttgaacgcatcttgcgctcgctggtattccggcgagcatgtctgtttgagtgtcgtgaactcttcaaccc-cc-cc-tttttc-ttatcgagatcggggtgcggcttggtttctgaacggtt-----gc-tggacttt-----------------------t-ct----a---aa-gtcgaagctcgttcgtaatgcattagcat--cctaacc-ttcgagatcagattgactcggcgtaatagactattc-gctgaggac-atggca-tcc-c-ttt-a-tgggggt-gtca-tg-g-ctggcctggg--aaaa-gtggaagctgctaa-accccc-gact-att---agtc-c---aa---g-ct--aagatt-agac-ctcagatcaggcagg[#]at--taccc-gc-----tgaacttaa-g--c---------------------------
M._silenes_inflatae_ml327              [M_Sil_hay_ml327g717I1f4   ]   ----------ttccgtag--g-tg-aacctgcggaaggatcat[#]tag-tgaatatat-agcg--------tacc-tgtttaaccaggg-c-g-tg-a-cctctcactttt-caaactct-gt-gcac---t-ct-aatggggg-ggc-c-a-agg--aag--------ggcg--attaa-----ctt-tgcct---ggaatt-cgtg-c----ccgctcgt-c--ttatgaa------acatt-taaa--gtcactggtaggggaaa-a--g-aaatgataaataa-c-aaaaaaaaactttcaacaacggatctcttgg-ctctcgcatcgatgaag-aacgcagcgaaatgtgataagtaatgtgaattgcagaattcagtgaatcatcgaatctttgaacgcatcttgcgctcgctggtattccggcgagcatgtctgtttgagtgtcgtgaactcttcaaccc-cc-cc-tttttc-ttatcgagatcggggtgcggcttggtttctgaatggtt-----gc-tggacttt-----------------------t-ct----a---aaagtcgaagctcgttcgtaatgcattagcat--cctaacc-ttcgagatcagattgactcggcgtaatagactattc-gctgaggac-atggca-tcc-c-ttt-a-ccggggt-gtca-tg-g-ctggcctggg--aaaa-gtggaagctgctaa-accccc-gact-att---agtc-c---aa----------agatt-agac-ctcagatcaggcagg[#]at--taccc-gc-----tgaacttaa-g--c-a-tat------caata--gc------
M._violaceum_s.str._ml344              [M_Sil_nut_ml344g751I14    ]   ------------ccgtag--g-tg-aacctgcggaaggatcat[#]tag-tgaatttat-agcg--------tacc-tgtttaaccaggg-c-g-tg-a-cctctcactttt-caaactct-gt-gcac---t-ct-aatggggg-ggc-c-a-agg--aaa--------ggcg--attag-----ctt-tgcct---ggaatt-cgtg-c----ccgctcgt-c--ttatgaa------acatt-taaa--gtcactggtatgggaaa-a--g-aaatgataaataa-c-aaaaaaaaactttcaacaacggatctcttgg-ctctcgcatcgatgaag-aacgcagcgaaatgtgataagtaatgtgaattgcagaattcagtgaatcatcgaatctttgaacgcatcttgcgctcgctggtattccggcgagcatgtctgtttgagtgtcgtgaactcttcaaccc-cc-ccctttttc-ttatcgagatcggggtgcggcttggtttctgaatggtt-----gc-tggacttt-----------------------t-ct----a---aa-gtcgaagctcgttcgtaatgcattagcat--cctaacc-ttcgagatcagattgactcggcgtaatagactattc-gctgaggac-atggca-tcc-c-ttt-a-cgggggt-gtaa-tg-g-ctggcctggg--aaaa-gtggaagctgctaa-accccc-gact-att---agtc-a---aa---t-ct--aagatt-agac-ctcagatcaggcagg[#]at--taccc-gc-----tgaacttaa-g--c-a-tat------caataag--------
M._major_mk279                         [major.mk279               ]   ----------ttccgtag--g-tg-aacctgcggaaggatcat[#]tag-tgaatttat-agcg--------tacc-tgtttaaccaggg-c-g-tg-a-cctc--actttttcaaactct-gt-gcac---ttct-aatggggg-ggc-c-a-agg--aaa--------ggcg--attag-----ctt-cgcct---ggaatt-cgtg-c----ccgctcgt-t--ttattaa------acatt-taaa--gtcaatggtatgggaaa-aa-g-aaatgatacataa-c-aaaaaaaa-ctttcaacaacggatctcttgg-ctctcgcatcgatgaag-aacgcagcgaaatgtgataagtaatgtgaattgcagaattcagtgaatcatcgaatctttgaacgcatcttgcgctcgctggtattccggcgagcatgtctgtttgagtgtcgtgaactcttcaaccc-cc-cc-tttttc-ttatggagattggggtgcggcttggtttctgaatggtt-----gc-tggactt-ggt-tt-cctt-tcg---ggg-attct----a---aa-gtcgaagctcgttcgtaatgcattagcat--cctaacc-ttcgagatcagattgactcggcgtaatagactattc-gctgaggac-atggcg-tcc-c-ttt-a-ctggggt-gtca-tg-g-ctggccttgg--aaaa-aagaaagcttataa-accccc-gact-att---agtc-a---gatcaattt--aagatt-agac-ctcagatcaggcagg[#]at--taccc-gc-----tgaacttaa-g--c-a-tat------caataag--------
M._stellariae_ml352                    [M_Myo_aqu_ml352g748I14    ]   -------------------------------------------[#]------------------------------------------------------------actttttcaaactct-gt-gcac---ttct-aatggggg-ggc-c-a-agg--aaa--------ggcg--attag-----ctt-tgcca---ggaatt-tgtg-c----ccgctcgt-t--ttattaa------acatt-taaa--gtcaatggtatgggaaa-aaag-aaattata--taa-c-aaaaaaaa-ctttcaacaacggatctcttgg-ctctcgcatcgatgaag-aacgcagcgaaatgtgataagtaatgtgaattgcagaattcagtgaatcatcgaatctttgaacgcatcttgcgctcgctggtattccggcgagcatgtctgtttgagtgtcgtgaactcttcaaccc-cc-cc-tttttc-ttatggagattggggcgcggcttggtttctgaacgttt-----gc-tggactg-gga-tt-cctt-ttg---ggggattct----a---ga-gtcgaagctcgttcgtaatgcattagcat--cctaatc-ttcgagatcagattgactcggtgtaatagactattc-gctgaggac-atggca-tcc-c-ttt-a-ccggggt-gtaa-tg-g-ctggcctggg--aaaa-gtggaagcttatag-ac---------------------------------------------------------------[#]----------------------------------------------------------
M._stellariae_DB3633                   [M_Stell_DB3633g750I14     ]   -----------------------g-aacctgcgaaaggatcat[#]tag-tgaatttat-agcg--------tacc-tgtttaaccaggg-c-g-tg-a-cctctcactttttcaaactct-gt-gcac---ttct-aatggggg-ggc-c-a-agg--aaa--------ggcg--attag-----ctt-tgcca---ggaatt-tgtg-c----ccgctcgt-t--ttattaa------acatt-taaa--gtcaatggtatgggaaa-aaag-aaattata--taa-c-aaaaaaaa-ctttcaacaacggatctcttgg-ctctcgcatcgatgaag-aacgcagcgaaatgtgataagtaatgtgaattgcagaattcagtgaatcatcgaatctttgaacgcatcttgcgctcgctggtattccggcgagcatgtctgtttgagtgtcgtgaactcttcaaccc-cc-cc-tttttc-ttatggagattggggcgcggcttggtttctgaacgttt-----gc-tggactg-gga-tt-cctt-ttg---ggggattct----a---ga-gtcgaagctcgttcgtaatgcattagcat--cctaatc-ttcgagatcagattgactcggtgtaatagactattc-gctgaggac-atggca-tcc-c-ttt-a-ccggggt-gtaa-tg-g-ctggcctggg--aaaa-gtggaagcttatag-accccccgact-att---agtc-c---catcatttt--aagatt-agac-ctcagatcaggcagg[#]at--taccc-gc-----tgaacttaa-g--c-a-tat------caataa---------
M._stellariae_ml507                    [M_Stell_ml507g942I14      ]   --------------------g-tg-aacctgcggaaggatcat[#]tag-tgaatttat-agcg--------tacc-tgtttaaccaggg-c-g-tg-a-cctctcactttttcaaactct-gt-gcac---ttct-aatggggg-ggc-c-a-agg--aaa--------ggcg--attag-----ctt-tgcca---ggaatt-tgtg-c----ccgctcgt-t--ttattaa------acatt-taaa--gtcaatggtatgggaaa-aaag-aaattata--taa-c-aaaaaaaa-ctttcaacaacggatctcttgg-ctctcgcatcgatgaag-aacgcagcgaaatgtgataagtaatgtgaattgcagaattcagtgaatcatcgaatctttgaacgcatcttgcgctcgctggtattccggcgagcatgtctgtttgagtgtcgtgaactcttcaaccc-cc-cc-tttttc-ttatggagattggggcgcggcttggtttctgaacgttt-----gc-tggactg-gga-tt-cctt-ttg---ggggattct----a---ga-gtcgaagctcgttcgtaatgcattagcat--cctaatc-ttcgagatcagattgactcggtgtaatagactattc-gctgaggac-atggca-tcc-c-ttt-a-ccggggt-gtaa-tg-g-ctggcctggg--aaaa-gtggaagcttatag-accccccgact-att---agtc-c---catcatttt--aagatt-agac-ctcagatcaggcagg[#]at--taccc-gc-----tgaacttaa-g--c-a-tat------caataa---------
M._stellariae_ml48                     [M_Myo_aqu_ml48g527I4      ]   ----------ttccgtag--g-tg-amcctgcggaaggatcat[#]tag-tgaatttat-agcg--------tacc-tgtttaaccaggg-c-g-tg-a-cctctcactttttcaaactct-gt-gcac---ttct-aatggggg-ggc-c-a-agg--aaa--------ggcg--attag-----ctt-tgcca---ggaatt-tgtg-c----ccgctcgt-t--ttattaa------acatt-taaa--gtcaatggtatgggaaa-aaag-aaattata--taa-c-aaaaaaaa-ctttcaacaacggatctcttgg-ctctcgcatcgatgaag-aacgcagcgaaatgtgataagtaatgtgaattgcagaattcagtgaatcatcgaatctttgaacgcatcttgcgctcgctggtattccggcgagcatgtctgtttgagtgtcgtgaactcttcaaccc-cc-cc-tttttc-ttatggagattggggcgcggcttggtttctgaacgttt-----gc-tggactg-gga-tt-cctt-ttg---ggggattct----a---ga-gtcgaagctcgttcgtaatgcattagcat--cctaatc-ttcgagatcagattgactcggtgtaatagactattc-gctgaggac-atggca-tcc-c-ttt-a-ccggggt-gtaa-tg-g-ctggcctggg--aaaa-gtggaagcttatag-accccccgact-att---agtc-c---catcatttt--aagatt-agac-ctcagatcaggcagg[#]at--taccc-gc-----tgaacttaa-g--c-a-tat------caata----------
M._stellariae_HML791                   [M_Myo_aqu_Mste1HML791I14  ]   ----------ttccgtag--g-tg-aacctgcggaaggatcat[#]tag-tgaatttat-agcg--------tacc-tgtttaaccaggg-c-g-tg-a-cctctcactttttcaaactct-gt-gcac---ttct-aatggggg-ggc-c-a-agg--aaa--------ggcg--attag-----ctt-tgcca---ggaatt-ggtg-c----ccgctcgt-t--ttattaa------acatt-taaa--gtcaatggtatgggaaa-aaag-aaattata--taa-c-aaaaaaaa-ctttcaacaacggatctcttgg-ctctcgcatcgatgaag-aacgcagcgaaatgtgataagtaatgtgaattgcagaattcagtgaatcatcgaatctttgaacgcatcttgcgctcgctggtattccggcgagcatgtctgtttgagtgtcgtgaactcttcaaccc-cc-cc-tttttc-ttatggagattggggcgcggcttggtttctgaacgttt-----gc-tggactg-gga-tt-cctt-ttg---ggggattct----a---ga-gtcgaagctcgttcgtaatgcattagcat--cctaatc-ttcgagatcagattgactcggtgtaatagactattc-gctgaggac-atggca-tcc-c-ttt-a-ccggggt-gtaa-tg-g-ctggcctggg--aaaa-gtggaagcttatag-accccccgact-att---agtc-c---catcatttt--aagatt-agac-ctcaaatgagggagg[#]ac--taccc-ga-----tgaacttaa-g--c-a-tat------taataag--------
M._dianthorum_mk119                    [mk119.ITS.675bp           ]   ----------ttccgtag--g-tg-aacctgcggaaggatcat[#]tag-tgaatttat-agcg--------cacc-tgtttaaccaggg-c-g-tg-a-cctc--actttttcaaactct-gt-gcac---tttt-aatggggg-ggc-c-c-agg--aag--------ggcg--attag-----ctt-cgtct---ggaatg-cgtg-c----ccgcccgt-t--ttattaa------acatt-taaa--gtcaatcgtatgggcat-aaag-aaatgata--taa-c-aaagaaaaactttcaacaacggatctcttgg-ctctcgcatcgatgaag-aacgcagcgaaatgtgataagtaatgtgaattgcagaattcagtgaatcatcgaatctttgaacgcatcttgcgctcgctggtattccggcgagcatgtctgtttgagtgtcgtgaactcttcaaccc-cc-cc-tttttc-ttatggagactggggtgcggcttggtttctgaacgctt-----gc-tggactg-gaa-tt-cctt-tcg---ggggattct----a---ag-gtcggagctcgttcgtaatgcattagcat--cctaacc-ttcgagatcagattgactcggcgtaatagactattc-gctgaggac-atggca-tcc-c-ttt-a-ctggggt-gtga-tg-g-ctggcctggg--aaaaagtggaagctgctag-accgcc-gacg-ata-taagtc-a---c-t-attct--aagctt-agac-ctcagatcaggcagg[#]at--taccc-gc-a--------------------------------------------
M._dianthorum_ml354                    [M_Dia_car_ml354g748I14    ]   ----------ttccgtag--g-tg-aacctgcggaaggatcat[#]tag-tgaatttat-agcg--------cacc-tgtttaaccaggg-c-g-tg-a-cctc--actttttcaaactct-gt-gcac---tttt-aatggggg-ggc-c-c-agg--aag--------ggcg--attag-----ctt-cgtct---ggaatg-cgtg-c----ccgcccgt-t--ttattaa------acact-taaa--gtcaattgtatgggcat-aaag-aaatgata--taa-c-aaaaaaaaactttcaacaacggatctcttgg-ctctcgcatcgatgaag-aacgcagcgaaatgtgataagtaatgtgaattgcagaattcagtgaatcatcgaatctttgaacgcatcttgcgctcgctggtattccggcgagcatgtctgtttgagtgtcgtgaactcttcaaccc-cc-cc-tttttc-ttatggagactggggtgcggcttggtttctgaacgctt-----gc-tggactg-gaa-tt-cctt-ttg---ggggattct----a---ag-gtcggagctcgttcgtaatgcattagcat--cctaacc-ttcgagatcagattgactcggcgtaatagactattc-gctgaggac-atggca-tcc-c-ttt-a-ctggggt-gtga-tg-g-ctggcctggg--aaaaagtggaagctgctag-acccct-gacgcata---agtc-a---c-t-attct--aagctt-agac-ctcagatc-------[#]----------------------------------------------------------
M._dianthorum_ml328                    [M_Dia_syl_ml328g717I1f4   ]   ----------ttccgtag--g-tg-aacctgcggaaggatcat[#]tag-tgaatttat-agcg--------cacc-tgtttagccaggg-c-g-tg-a-cctc--actttttcaaactct-gt-gcac---tttttaatggggg-ggc-c-c-agg--aag--------ggcg--attag-----ctt-cgtct---ggaatg-cgtg-c----ccgcccgt-t--ttattaa------acact-taaa--gtcaattgtatgggcat-aaag-aaatgata--taa-c-aaaaaaaaactttcaacaacggatctcttgg-ctctcgcatcgatgaag-aacgcagcgaaatgtgataagtaatgtgaattgcagaattcagtgaatcatcgaatctttgaacgcatcttgcgctcgctggtattccggcgagcatgtctgtttgagtgtcgtgaactcttcaaccc-cc-cc-tttttc-ttatggagactggggtgcggcttggtttctgaacgctt-----gc-tggactg-taa-tt-cctt-ttg---ggggattct----a---ag-gtcggagctcgttcgtaatgcattagcat--cctaacc-ttcgagatcagattgactcggcgtaatagactattc-gctgaggac-atggca-tcc-c-ttt-a-ctggggt-gtga-tg-g-ctggcctggg--aaaaagtggaagctgctag-accccc-gacg-ata-taagtc-a---c-t-attct--aagctt-agac-ctcagatcaggcagg[#]at--taccc-gc-----tgaacttaa-g--c-a-tat------caataag--------
M._dianthorum_mk167                    [mk167.ITS4.453bp          ]   -------------------------------------------[#]------------------------------------------------------------------------------------------------------------------------------------------------------------------------------------------------------------------------------------------------------aaaaaaa-ctttcaacaacggatctcttgg-ctctcgcatcgatgaag-aacgcagcgaaatgtgataagtaatgtgaattgcagaattcagtgaatcatcgaatctttgaacgcatcttgcgctcgctggtattccggcgagcatgtctgtttgagtgtcgtgaactcttcaaccc-cc-cc-tttttc-ttatggagactggggtgcggcttggtttctgaacgctt-----gc-tggactg-gaa-tt-cctt-ttg---ggggattct----a---ag-gtcggagctcgttcgtaatgcattagcat--cctaacc-ttcgagatcagattgactcggcgtaatagactattc-gctgaggac-atcgca-tcc-c-ttt-a-ctggggt-gtga-tg-g-ctggcctggg--aaaaagtggaagctgctag-acccct-gacg-ata---agtc-a---c-t-attct--aagctt-agac-ctcagatcaggcagg[#]at---accc-gc----------------------------------------------
M._dianthorum_ml622                    [M_Dia_sup_ml622P110I14    ]   ----------------------------ctgcggaaggatcat[#]tag-tgaatttat-agcg--------cacc-tgtttaaccaggg-c-g-tg-a-cctc--actttttcaaactct-gt-gcac---tttt-aatggggg-ggc-c-c-agg--aag--------ggcg--attag-----ctt-cgtct---ggaatg-cgtg-c----ccgcccgt-t--ttattaa------acatt-taaa--gtcaatcgtatgggcat-aaag-aaatgata--taa-c-aaagaaaaactttcaacaacggatctcttgg-ctctcgcatcgatgaag-aacgcagcgaaatgtgataagtaatgtgaattgcagaattcagtgaatcatcgaatctttgaacgcatcttgcgctcgctggtattccggcgagcatgtctgtttgagtgtcgtgaactcttcaaccc-cc-cc-tttttc-ttatggagactggggtgcggcttggtttctgaacgctt-----gc-tggactg-gaa-tt-cctt-tcg---ggggattct----a---ag-gtcggagctcgttcgtaatgcattagcat--cctaacc-ttcgagatcagattgactcggcgtaatagactattc-gctgaggac-atggca-tcc-c-ttt-a-ctggggt-gtga-tg-g-ctggcctggg--aaaaagtggaagctgctag-accccc-gacg-ata-taagtc-a---c-t-attct--aagctt-agac-ctcagatcaggcagg[#]at--taccc-gc-----tgaacttaa-g--c-a-tat------ca-------------
M._dianthorum_ml333                    [M_Dia_mon_ml333g717I1f4   ]   ----------ttccgtag--g-tg-aacctgcggaaggatcat[#]tag-tgaatttat-agcg--------cacc-tgtttaaccaggg-c-g-tg-a-cctc--actttttcaaactct-gt-gcac---tttt-aatggggg-ggc-c-c-agg--aag--------ggcg--attag-----ctt-cgtct---ggaatg-cgtg-c----ccgcccgt-t--ttattaa------acact-taaa--gtcagtcgtatgggcat-aaag-aaatgata--taa-c-aaaaaaaa-ctttcaacaacggatctcttgg-ctctcgcatcgatgaag-aacgcagcgaaatgtgataagtaatgtgaattgcagaattcagtgaatcatcgaatctttgaacgcatcttgcgctcgctggtattccggcgagcatgtctgtttgagtgtcgtgaactcttcaaccc-cc-ccctttttc-ttatggagactggggtgcggcttggtttctgaacgctt-----gc-tggactg-gaa-tt-cctt-tcg---ggggattcc----a---ag-gtcggagctcgttcgtaatgcattagcat--cctaacc-ttcgagatcagattgactcggcgtaatagactattc-gctgaggac-atggca-tcc-c-ttt-a-ctggggt-gtga-tg-g-ctggcctggg--aaaaagtggaagctgctag-accct--gacg-ata---agtc-a---c-t-attct--aagctt-agac-ctcagatcaggcagg[#]at--taccc-gc-----tgaacttaa-g--c-a-tat------caataag--------
M._dianthorum_DB3637                   [M_Dia_car_DB3637g750I14   ]   -----------------g--g-tg-aacctgcggaaggatcat[#]tag-tgatattat-agcg--------cacc-tgtttaaccaggg-c-g-tg-a-cctc--acattttcaaactct-gt-gcac---ttca-aatggggg-ggc-c------------------------------------------------gaatg-cgtg-c----ccgcccgt-a--ttattaa------acatt-taaa--gtcaattgtatgggata-aa-g-aaatgata--taa-c-aaataaaaactttcaacaacggatctcttgg-ctctcgcatcgatgaag-aacgcagcgaaatgtgataagtaatgtgaattgcagaattcagtgaatcatcgaatctttgaacgcatcttgcgctcgctggtattccggcgagcatgtctgtttgagtgtcgtgaactcttcaaccc-cc-cc-tttttc-ttatgg------gggcg--gcttggtttctgaacgttt-----gc-tggactg-gaa-tt-cctt-tcg---ggggattct----a---ac-gtcggagctcgttcgtaatgcattagcat--cctaacc-ttcgagatcagattgactcggcgtaatagactattc-gctgaggac-atggca-tcc-c-ttt-a-ctggggt-gtga-tg-g-ctggcctggg--aaaa-gtggaagctgctag-accc-----------------c-cgacaat-aatct--aagatt-agac-ctcagatcaggcagg[#]at--taccc-gc-----tgaacttaa-g--c-a-tat------caataa---------
M._dianthorum_ml329                    [M_Dia_segcar_ml329g717I1f4]   ----------ttccgtag--g-tg-aacctgcggaaggatcat[#]tag-tgatattat-agcg--------cacc-tgtttaaccaggg-c-g-tg-a-cctc--acattttcaaactct-gt-gcac---ttca-aatggggg-ggc-c------------------------------------------------gaatg-cgtg-c----ccgcccgt-a--ttattaa------acatt-taaa--gtcaattgtatgggata-aa-g-aaatgata--taa-c-aaataaaaactttcaacaacggatctcttgg-ctctcgcatcgatgaag-aacgcagcgaaatgtgataagtaatgtgaattgcagaattcagtgaatcatcgaatctttgaacgcatcttgcgctcgctggtattccggcgagcatgtctgtttgagtgtcgtgaactcttcaaccc-cc-cc-tttttc-tgatgg------gggcg--gcttggtttctgaacgttt-----gc-tggactg-gaa-tt-cctt-tcg---ggggattct----a---at-gtcggagctcgttcgtaatgcattagcat--cctaacc-ttcgagatcagattgactcggcgtaatagactattc-gctgaggac-atggca-tcc-c-ttt-a-ctggggt-gtga-tg-g-ctggcctggg--aaaa-gtggaagctgctag-accc-----------------c-cgacaat-aatct--aagatt-agac-ctcagatcaggcagg[#]at--taccc-gc-----tgaacttaa-g--c---------------------------
M._dianthorum_mk145                    [mk145.ITS.640bp           ]   ----------ttccgtag--g-tg-aacctgcggaaggatcat[#]tag-tgaatttat-agcg--------cacc-tgtttaaccaggg-c-g-tg-a-cctc--actttttcaaactct-gt-gcac---ttct-aatgggga-ggc-c-c-agg--aaa--------ggcg--a----------------ct---ggaatg-cgtg-c----ccactcgt-t--ttattaa------acatt-taaa--gtcaattgtatgggaat-aaag-aaatgata--taa-c-aaataaaaactttcaacaacggatctcttgg-ctctcgcatcgatgaag-aacgcagcgaaatgtgataagtaatgtgaattgcagaattcagtgaatcatcgaatctttgaacgcatcttgcgctcgctggtattccggcgagcatgtctgtttgagtgtcgtgaactcttcaaccc-cc-ccttttttc-ttatggagattggggcgtggcttggtttctgaacgttt-----gc-tggactg-gga-tt-cctt-tcg---ggggattct----a---ac-gtcggagctcgttcgtaatgcattagcat--cctaacc-ttcgagatcagattgactcggcgtaatagactattc-gctgaggac-atggca-tcc-c-ttt-a-ctggggt-gtga-tg-g-ctggcctgga--aaaa-gtggaagctgctag-accc-----------------c-c---aat-aatct--aagatt-agac-ctcagatcaggcagg[#]at--taccc-gg-a--------------------------------------------
M._saponariae_mk142                    [mk142.ITS.660bp           ]   ----------ttccgtag--g-tggaacctgcggaaggatcat[#]tag-tgaatttat-agcg--------tacc-tgtttaaccaggg-c-g-tg-a-cctctcactttttcaaactct-gt-gcac---ttct-aatggggg-ggc-c-a-agg--aag--------ggcg--attag-----ctt-cgcct---ggaatt-cggg-c----ccgcccgt-t--ttattaa------acatt-taaa--gtcaatggtatgggaat-aaag-aaatgata--taa-c-aaaaaaaaactttcaacaacggatctcttgg-ctctcgcatcgatgaag-aacgcagcgaaatgtgataagtaatgtgaattgcagaattcagtgaatcatcgaatctttgaacgcatcttgcgctcgctggtattccggcgagcatgtctgtttgagtgtcgtgaactcttcaaccc-cc-cc-tttttc-ttatggagatcggggcgcggcttggtttctgaacgttt-----gc-tggactg-gga-tt-cctt-tgg---ggggattct----a---aa-gtcggagctcgttcgtaatgcattagcat--cctaatc-ttcgagatcagattgactcggcgtaatagactattc-gctgaggac-atggca-tcc-c-ttt-a-ccggggt-gtca-tg-g-ctggcctggg--aaaa-gtggaagcttctag-accccc-gacg-att---agtc-g---gatcattct--aagatt-agac-ctcagatcaggcagg[#]at--tacc--------------------------------------------------
M._saponariae_mk146                    [mk146.ITS.659bp           ]   ----------ttccgtag--g-tg-aacctgcggaaggatcat[#]tag-tgaatttat-agcg--------tacc-tgtttaaccaggg-c-g-tg-a-cctctcactttttcaaactct-gt-gcac---ttct-aatggggg-ggc-c-a-agg--aag--------ggcg--attag-----ctt-cgcct---ggaatt-cggg-c----ccgcccgt-t--ttattaa------acatt-taaa--gtcaatggtatgggaat-aaag-aaatgata--taa-c-aaaaaaaaactttcaacaacggatctcttgg-ctctcgcatcgatgaag-aacgcagcgaaatgtgataagtaatgtgaattgcagaattcagtgaatcatcgaatctttgaacgcatcttgcgctcgctggtattccggcgagcatgtctgtttgagtgtcgtgaactcttcaaccc-cc-cc-tttttc-ttatggagatcggggcgcggcttggtttctgaacgttt-----gc-tggactg-gga-tt-cctt-tgg---ggggattct----a---aa-gtcggagctcgttcgtaatgcattagcat--cctaatc-ttcgagatcagattgactcggcgtaatagactattc-gctgaggac-atggca-tcc-c-ttt-a-ccggggt-gtca-tg-g-ctggcctggg--aaaa-gtggaagcttctag-accccc-gacg-att---agtc-g---gatcattct--aagatt-agac-ctcagatcaggcagg[#]at--tacc--------------------------------------------------
M._saponariae_ml310                    [M_Sap_lem_ml310g697I1f4   ]   ----------ttccgtag--g-tg-aacctgcggaaggatcat[#]tag-tgaatttat-agcg--------tacc-tgtttaaccaggg-c-g-tg-a-cctctcactttttcaaactct-gt-gcac---ttct-aatggggg-ggc-c-a-agg--aag--------ggcg--attag-----ctt-cgcct---ggaatt-cggg-c----ccgcccgt-t--ttattaa------acatt-taaa--gtcaatggtatgggaat-aaag-aaatgata--taa-c-aaaaaaaaactttcaacaacggatctcttgg-ctctcgcatcgatgaag-aacgcagcgaaatgtgataagtaatgtgaattgcagaattcagtgaatcatcgaatctttgaacgcatcttgcgctcgctggtattccggcgagcatgtctgtttgagtgtcgtgaactcttcaaccc-cc-cc-tttttc-ttatggagatcggggcgcggcttggtttctgaacgttt-----gc-tggactg-gga-tt-cctt-tgg---ggggattct----a---aa-gtcggagctcgttcgtaatgcattagcat--cctaatc-ttcgagatcagattgactcggcgtaatagactattc-gctgaggac-atggca-tcc-c-ttt-a-ccggggt-gtca-tg-g-ctggcctggg--aaaa-gtggaagcttctag-accccc-gacg-att---agtc-g---gatcattct--aagatt-agac-ctcagatcaggcagg[#]at--taccc-gc-----tgaacttaa-g--c-a-tat------caata----------
M._saponariae_ml373                    [M_Sap_pum_ml373g751I14    ]   -----------------g--g-tg-aacctgcggaaggatcat[#]tag-tgaatttat-agcg--------tacc-tgtttaaccaggg-c-g-tg-a-cctctcactttttcaaactct-gt-gcac---ttct-aatggggg-ggc-c-a-agg--aag--------ggcg--attag-----ctt-cgcct---ggaatt-cggg-c----ccgcccgt-t--ttattaa------acatt-taaa--gtcaatggtatgggaat-aaag-aaatgata--taa-c-aaaaaaaaactttcaacaacggatctcttgg-ctctcgcatcgatgaag-aacgcagcgaaatgtgataagtaatgtgaattgcagaattcagtgaatcatcgaatctttgaacgcatcttgcgctcgctggtattccggcgagcatgtctgtttgagtgtcgtgaactcttcaaccc-cc-ccctttttc-ttatggagatcggggcgcggcttggtttctgaacgttt-----gc-tggactg-gga-tt-cctt-tgg---ggggattct----a---aa-gtcggagctcgttcgtaatgcattagcat--cctaatc-ttcgagatcagattgactcggcgtaatagactattc-gctgaggac-atggca-tcc-c-ttt-a-ccggggt-gtca-tg-g-ctggcctggg--aaaa-gtggaagcttctag-accccc-gacg-att---agtc-g---gatcattct--aagatt-agac-ctcagatcaggcagg[#]at--taccc-gc-----tgaacttaa-g--c-a-tat------caataag--------
M._violaceum_s.l._AY014238             [S.vir.AY014238            ]   -------------------------------------------[#]---------------gcg--------cacc-tgtttaaccaggg-c-g-tg-a-cctc--attttt-caaactct-gt-gcac---ttct-aaaggg-ccggt-c-g-agg--aaa--------ggtca-c----------------tc---ggaact-ggtg-c----cggctcgt-t--gtattaaacattaaaagagcaa---tgtaaatgggggggaat-aa-a-aaatg-gaaataa-caaagaaaaaactttcaacaacgg-tctcttgggctctcgcatcgataaaa-aacgcagcgaaatgtgataagtaatgtgaattgcagaattcagtgaatcatcgaatctttgaacgcatcttgcgcttgctggtattccggcaagcatgtctgtttgagtgttgtgaactgttcaaccc-cc-catttttct-ttactgagatttgggtgtg-cttggtttctgaacgctt-----gc-tgggctg-gtctcc-c-----tt---ggg-attcc----a---aa-gtcgaagctcgtttgtaatgcattagcat--cctaatc-ttcga-atcagattgactcggcgtaatagactattccgctgaggac-atggca-cct-g-tta-a-ctcgggt-gtgg-tg-g-ctggccttgg--aaaa-ttggaagcttagaa-accc-----------------gtc---g-g-atttt--aagatt-agac-c--------------[#]----------------------------------------------------------
M._violaceum_s.l._AY014239             [S.car.AY014239            ]   -------------------------------------------[#]---------------gcg--------cacc-tgtttaaccaggg-g-g-tg-a-cctc--attttt-caaactct-gt-gcan---tttt-aatggg-ccggt-c-g-agg-naaa--------ggtca-c----------------tc---ggaact-ggtg-c----cggctcgt-t--gtatttaacattaaaaggcaa----tgtgaatgggggggaatata-a-aaatt-gaaataa-caaagaaaaaactttcaacaacggatctcttgg-ctctcgcatcgatgaaagaacgcagcgaaatgtgataagtaatgtgaattgcagaattcagtgaatcatcgaatctttgaacgcatcttgcgcttgctggtattccggcaagcatgtctgtttgagtgttgtgaactgttcaaccc-cc-catttttct-ttactgagatttgggtgtg-cttggtttctgaacgctt-----gc-tgggctg-gtctcc-c-----tt---ggg-attcc----a---aa-gtcgaagctcgtttgtaatgcattagcat--cctaatc-ttcga-atcagattgactcggcgtaatagactattccgctgaggac-atggca-cct-g-tta-a-ctcgggt-gtgg-tg-g-ctggccntgg--aaaa-ttggaagcntagaa-accc-----------------gtc---g-g-atttt--aagatt-agac-c--------------[#]----------------------------------------------------------
M._violaceum_s.l._AY014235             [S.vir.AY014235            ]   -------------------------------------------[#]---------------gcg--------cacc-tgtttaaccaggg-c-g-tg-a-cctc--attttt-caaactct-gt-gcat---ttct-aatggg-ccggt-c-g-agg--aaa--------ggtca-c----------------tc---ggaact-ggtg-c----cggctcgt-t--gtattaaacattaaaaggcaaa---ggtaaatgggggg-aat-aa-a-aattg--aaataa-caaagaaaaaactttcaacaacgg-tctcttgg-ctctcgcatcgatgaaa-aacgcagcgaaatgtgataantaatgtgaattgcagaattcagtgaatcatcgaatctttgaacgcatcttgcgcttgctggtattccggcaagcatgtctgtttgagtgttgtgaactgttcaaccc-cc-catttttct-ttagtgagatttgggtgtg-cttggtttctgaacgctt-----gc-tgggctg-gtctcc-c-----tt---ggg-attcc----a---aa-gtcgaagctcgtttgtaatgcattagcat--cctaatc-ttcga-atcagattgactcggcgtaatagactattccgctgaggac-atggca-cct-g-tta-a-ctcgggt-gtgg-tg-g-ctggccttgg--aaan-ttggaagcttagaa-accc-----------------gtc---g-g-atttt--aagatt-agac-c--------------[#]----------------------------------------------------------
M._violaceum_s.l._AY014236             [S.car.AY014236            ]   -------------------------------------------[#]---------------gcg--------cacc-tgtttaaccaggg-c-g-tg-a-cctc--attttt-caaactct-gt-gcat---ttct-aatggg-ccggt-c-g-agg--aaa--------ggtca-c----------------tc---ggaact-ggtg-c----cggctcgt-t--gtattaaacattaaaaggcaa----tgnaaatgggggg-aatnaa-a-aaatn-gaaatan-caaagaaaaanctttcaacaacgg-tcttttgg-ctctcgcatcgatgaag-aacgcagcgaaatgtgataagtaatgtgaattgcagaattcagtgaatcatcgaatctttgaacgcattttgcgcttgctggtattccggcaagcatgtctgtttgagtgttgtgaacttttcaaccc-cc-catttttct-ttactgagatttgggtgtg-cttggtttctgaacgctt-----gc-tgggctg-gtctcc-c-----tt---ggg-attcc----a---aa-gtcgaagctcgtttgtaatgcattagcat--cctaatc-ttcga-atcagattgactcggcgtaatagactattccgctgaggac-atggca-cct-g-tta-a-ctcgggt-gtgg-tg-g-ctggccttgg--aaaa-ttggaagcttagaa-accc-----------------g-c---g-g-atttt--aagatt-agac-c--------------[#]----------------------------------------------------------
Bauerago_abstrusa_DB1888               [Ust_abst_DB1888g727I1f4   ]   ----------ttccgtag--g-tg-aacctgcggaaggatcat[#]tag-tgaat--at-agcg--------cacc-tttttaacaaggg-c-g-tgac-c-tctcactttt-caaactct-gt-gcac---a-ct-ttt--t---ggc---a-atg--a-g--------ggag-tgtc-----tttta-gacct---ctgatt-tgcg-g----c---tcat-t----ttaaa------acaca-acca--gtcagag-tatgttaaa----g-aaatt-ta--tac-c-aaaaaaaa-ctttcaacaacggatctcttgg-ctctcgcatcgatgaag-aacgcagcgaaatgtgataagtaatgtgaattgcagaattcagtgaatcatcgaatctttgaacgcatcttgcgctcgctggtattccggcgagcatgtctgtttgagtgttgtgaactcttcaaccc-cc-gctttttct-taattgagattgcggtgtggcttggtttttgagcttt------gc-tggaccct-----------------------t-tt----t---gg-gtcggagctagctcgtaattcattagcat--ccctat--ttcgagatcagattgactcggtgtaatagagtattc-actgaggac-attggt-gc--a-a---------g---g-cg-tg-g-ctgaacttgataagag-tttg----------------------------------------------------------------------------[#]----------------------------------------------------------
Bauerago_vuyckii_DB1895                [Ust_vuyckii_DB1895g727I1f4]   ----------ttccgtag--g-tg-aacctgcggaaggatcat[#]tag-tgaat--at-agcg--------cacc-tttttaacaaggg-c-g-tgac-c-tctcactttt-caaactct-gt-gcac---a-tt-ttt--t-t-ggc---a-atg--a-g--------g-ag-tgtc-----tttaa-gatct---ccgatt-tgcg-g----c---tcat-t----ataaa------acatg-atca--gttaaag-gatgttaaa----g-aaatt-ta--taa-c-aaaaaaaa-ctttcaacaacggatctcttgg-ctctcgcatcgatgaag-aacgcagcgaaatgtgataagtaatgtgaattgcagaattcagtgaatcatcgaatctttgaacgcatcttgcgcttgctggtattccggcaagcatgtctgtttgagtgtcgtgaactcttcaaccc-cc-actttttct-ttattgagattgcggtgtggattggtttttgagctct------gc-tggaccct-----------------------t-tt----g---gg-gtcggagctagctcgtaattcattagcat--ccctat--ttcgagatcagattgactcggcgtaatagactattc-gctgaggac-attgcc-gc--a-a---------g---g-tg-tg-g-ctgaacttgataacag-ttggaagcttctaa-cccctt-gaca-ata-ctagtc-a---c-ttttcat--aagatt-agac-ctc------------[#]----------------------------------------------------------
M._anomalum_mk067                      [mk067.ITS.703bp           ]   ----------ttccgtag--g-tg-aacctgcggaaggatcat[#]taggtgaatctat-agcg--------cacc-tgtttaaccagggac-g-tg-aacctctcactttt-caaactct-gt-gcac---ttca-attgggct-ggc-c-t-aagc-aac--------g-gg--cga-----ttt---cgcct---ggaacttggcg-c----gggctcatcttatcttcaa------aacat-atcaa-gtcactg-gatgtcaaa----g-aaatt-taa-taacgaaaaaaaaaactttcaacaacggatctcttgg-ctctcgcatcgatgaag-aacgcagcgaaatgtgataagtaatgtgaattgcagaattcagtgaatcatcgaatctttgaacgcatcttgcgctcgctggtattccggcgagcatgtctgtttgagtgtcgtgaactgttcaaccc-cccgatttttct-tttgggaaagttgggcgtggcttggattctgaacgctt-----gc-tggaccg-cat-cttcttccctgtatgggggg---ggagacccag-gtcgaagctcgttcgtaatacattagcat--cctaatc-ttcgagatcagatcgactcggcgtaatagactattc-gctgaggac-atggca-ccc-cctta-aaaaagggc-gtta-tg-g-ctgaactgga--aaag-ctggacgcttcgaa-ccccc--gacg-a-t-ctagtc--------gaatcc--aagatt-agac-ctcagatcaggcagg[#]at--taccc-gc-----tgaacttaa-g--c-a-t---------------------n-
M._scabiosae_NO3                       [M_Kna_arv_Uscabg684I1f4   ]   ----------ttccgtag--g-tg-aacctgcggaaggatcat[#]tag-tgaaaaaat-agcg--------tacc-tgtttaaccaggg-c-g-tg-a-cctctcactttttcaaactct-gt-gcac---ttca-aattt-gctggcta-t-agga-aag--------ggtcg-attaa-----ctt-cgctc---ggaact-tgcg-c----cggctcat-c--ttattaa------acatt-taaa--gttaatg-tatgtcaaa----g-aaatt-taa-taa-c-aaaaaaaa-ctttcaacaacggatctcttgg-ctctcgcatcgatgaag-aacgcagcgaaatgtgataagtaatgtgaattgcagaattcagtgaatcatcgaatctttgaacgcatcttgcgctcgctggtattccggcgagcatgtctgtttgagtgtcgtgaactcttcaaccc-ct-aatttttct-taagtgagattttggtgcggcttggtttctgaacgcct-----gc-tgga--c-ttg---------tta------a---------a---a--gtcga-gctcgttcgtaatgcattagcat--cctaatc-ttcgagatcagattgactcggcgtaatagactattc-gctgaggac-atggca-ccc-cgtca-a-aaagggt-gttg-tg-g-ctggacttgg--aaag-ttggaagcttacaa-acccc--gaca-a-t-ttagtc-a---aatcatct---aagatt-agac-ctcagatcaggcagg[#]at--taccc-gc-----tgaacttaa-g--c-a-tat------caataag--------
M._scabiosae_AF045880                  [M_Knau_dip_AF045880       ]   --------------gtag----tg-aacctgcggaaggatcat[#]tag-tgaaaaaat-agcg--------tacc-tgtttaaccaggg-c-g-tg-a-cctctcactttttcaaactct-gt-gcac---ttca-aattt-gctggcta-t-agga-aag--------ggtcg-attaa-----ctt-cgctc---ggaact-tgcg-c----cggctcat-c--ttattaa------acatt-taaa--gttaatg-tatgtcaaa----g-aaatt-taa-taa-c-aaaaaaaa-ctttcaacaacggatctcttgg-ctctcgcatcgatgaag-aacgcagcgaaatgtgataagtaatgtgaattgcagaattcagtgaatcatcgaatctttgaacgcatcttgcgctcgctggtattccggcgagcatgtctgtttgagtgtcgtgaactcttcaaccc-ct-aatttttct-taagtgagattttggtgcggcttggtttctgaacgcct-----gc-tgga--c-ttg---------tta------a---------a---a--gtcga-gctcgttcgtaatgcattagcat--cctaatc-ttcgagatcagattgactcggcgtaatagactattc-gctgaggac-atggca-ccc-cgtca-a-aaagggt-gttg-tg-g-ctggacttgg--aaag-ttggaagcttacaa-acccc--gaca-a-t-ttagtc-a---aatcatct---aagatt-agac-ctcagatcaggcagg[#]at--taccc-gc-----tgaacttaa-g--c-a-tat------caataag--------
M._holostei_mk318                      [holostei.its.lsu.mk318.   ]   ----------ttccgtag--g-tg-aacctgcggaaggatcat[#]tag-tgaatatattagcg--------tacc-tgtttaaccaggg-c-g-tg-a-cctctcactttttcaaactct-gt-gcacctattca-actttagctggcgc-a-aatt-a-g--------ggaa--atggg-----ctt-cggtccccggaact-tgcg-cgcgccggctgat-c--gttttaattacaaacatt-taaa--gtcagcg-tatgtcaaa----ggaawtt-tat-tac-c-aaaaaaaa-ctttcaacaacggatctcttgg-ctctcgcatcgatgaag-aacgcagcgaaatgtgataagtaatgtgaattgcagaattcagtgaatcatcgaatctttgaacgcatcttgcgctcgctggtattccggcgagcatgtctgtttgagtgtcgtgaactcttcaaccc-cc-catttttct-ttagtgagattttggcgcggcttggtttctgaacgttt-----gc-tgga--c-ttc---------tga------acg-------a---a--gtcgaagctcgttcgcaatgcattagcat--cctaatc-ttcgagatcagattgactcggcgtagtagactattc-gctgaggac-atggca-acc-cgtta-a-acagggtagccg-tg-g-ctggactggg--aaac-ttggctgcttacaa-cccccccgaca-a-t-ttagtc-a---aatcattttttaagatt-agac-ctcagatcaggcagg[#]at--taccc-gc-----tgaacttaa-g--c-a-tat------caataag--------
M._intermedium_mk087                   [mk087.ITS.688bp           ]   ----------ttccgtag--g-tg-aacctgcggaaggatcat[#]tag-tgaattttt-agcg--------tacc-tgcttaaccaggg-c-g-tg-a-cctctcactttt-caaactct-gt-gcac---c-ca-t-gatg-t-ggc---a-agg--a-aagg-attgggc--taa-ca-----cccgtttct---ggaact-tgcg-g----c---tcac-t--ttattaa------acatt-aaaa--gtcaatg-tatgtcaaa----g-aaatt-taa-taa-c-aaaaaaaaactttcaacaacggatctcttgg-ctctcgcatcgatgaag-aacgcagcgaaatgtgataagtaatgtgaattgcagaattcagtgaatcatcgaatctttgaacgcatcttgcgctcgctggtattccggcgagcatgtctgtttgagtgtcgtgaactcttcaaccctcc-aatttttct-ttattgagattttggcgcggcttggtttctgaacgctt--t--gc-tggatac-acc-tt-ctccgctt---gcgggg---ttcgg---ca-atcgaagctcgttcgtaatacattagcat--cctaatc-ttcgagaccagattgactcggcgtaatagactattc-gctgaggac-atggcg-ccc-cgtca-a-aaaggga-gtcg-tg-g-ctggacttgg--aaag-ttggaagcttacaa-aacct--gaca-a-t-ttagtc-a----atcattttctaagatt-agac-ctcagatcaggcagg[#]at--taccc-gc-----tgaacttaa-g-n----------------------------
M._intermedium_mk088                   [mk088.ITS.692bp           ]   ----------ttccgtag--gatg-aacctgcggaaggatcat[#]tag-tgaattttt-agcg--------tacc-tgcttaaccaggg-c-g-tg-a-cccctcactttt-caaactct-gt-gcac---c-ca-t-gatg-t-ggc---a-agg--a-aagg-attgggt--taa-ca-----cccgtttct---ggaact-tgcg-g----c---tcac-t--ttattaa------acatt-aaaa--gtcaatg-tatgtcaaa----g-aaatt-taa-taa-c-aaaaaaaaactttcaacaacggatctcttgg-ctctcgcatcgatgaag-aacgcagcgaaatgtgataagtaatgtgaattgcagaattcagtgaatcatcgaatctttgaacgcatcttgcgctcgctggtattccggcgagcatgtctgtttgagtgtcgtgaactcttcaaccctcc-aatttttct-ttattgagattttggcgcggcttggtttctgaacgctt--t--gc-tggatac-acc-tt-ctccgctt---gcgggg---ttcgg---ca-atcgaagctcgttcgtaatacattagcat--cctaatc-ttcgagaccagattgactcggcgtaatagactattc-gctgaggac-atggcg-ccc-cgtca-a-aaaggga-gtcg-tg-g-ctggacttgg--aaag-ttggaagcttacaa-aaccc--gaca-a-t-ttagtc-a----atcattttctaagatt-agac-ctcagatcaggcagg[#]at--taccc-gc-----tgaacttaa-g--c-an------------------------
M._betonicae_mk069                     [mk069.ITS.695bp           ]   ----------ttccgtag--g-tg-aacctgcggaaggatcat[#]tag-tgaattttt-agcg--------tacc-tgtttaaccaggg-c-g-tg-a-cctctcactttt-caaactct-gt-gcac---c-ca-ttgatg-t-ggc---a-agg--a-aagg-attgggcc-taaaca-----ccc-tttct---ggaact-tgcg-a----c---tcac-t--ttataaa------acacgcaaaa--gtcaatg-tatgtcaaa-a--g-aaatt-taa-taa-c-aaaaaaaa-ctttcaacaacggatctcttgg-ctctcgcatcgatgaag-aacgcagcgaaatgtgataagtaatgtgaattgcagaattcagtgaatcatcgaatctttgaacgcatcttgcgctcgctggtattccggcgagcatgtctgtttgagtgtcgtgaactcttcaaccc-cc-aatttttct-tgattgagatcttggcgcggcttggtttctgaacgctt--t--gc-tggatac-acc-tttccccgctt---gcgggg---tttgg---ca-atcgaagctcgttcgtaatacattagcac--cctaacc-tttgagatcagattgactcggcgtaatagactattc-gctgaggac-atggca-ccc-tgtag-a-aaaggga-gctg-tg-g-ctgaacttga--aaag-ttggaagcttataa-aaccc--gaca-a-t-ttagtc-a----atcatttt-taagatt-agac-ctcagatcaggcagg[#]at--taccc-gc-----tgaacttaa-g--c-a-t--------------------n--
M._pinguiculae_AF045881                [M_pinguic_AF045881        ]   ----------------------tg-aacctgcggaaggatcat[#]tag-tgaattttt-agcg--------tacc-tgtttaaccaggg-c-g-tg-a-cctctcactttt-caaactct-gt-gcac---c--a-t-tatg-t-ggc---a-agg--t-gcgg-attgggc--taa-cg-----ccc-tttct---ggaact-tgcg-g----c---tcat-t--ttattaa------acatt-aaa---gtcaatg-tatgtcaaa----g-aaatt-taa-taa-c-aaaaaataactttcaacaacggatctcttgg-ctctcgcatcgatgaag-aacgcagcgaaatgtgataagtaatgtgaattgcagaattcagtgaatcatcgaatctttgaacgcatcttgcgctcgctggtattccggcgagcatgtctgtttgagtgtcgtgaactcttcaaccc-cc-aatttttct-ttattgagcttttggcgcggcttggtttctgaacgctt--t--gc-tggatac-acc-tt-ccccgctt---acgagg---t-cgg---ca-atcgaagctcgttcgtaatacattagcat--cctaatc-ttcgagatcagattgactcggcgtaatagactattc-gctgaggac-atggcg-ccc-cgtca-a-aaaggga-gttg-tg-g-ctggacttgg--aaag-ttggaagcttacaa-aaccc--gaca-a-t-ttagtc-a----atcatttt--aagatt-agac-ctcagatcaggcagg[#]at--taccc-gc-----tgaacttaa-g--c-a-tat------caataag--------
M._cordae_mk315                        [cordae.its.lsu.mk315      ]   ---------------------------------gaaggatcat[#]tag-tgaattttt-agcg--------tacc-tgtttaaccaggg-c-g-tg-a-cctctcactttt-caaactct-gt-gcac---c-ct-tat--g-t-ggc---a-agga-aag--------gggg--actcg-----t---ctccc---ggaact-tgcg-g----c---tcat-t--ttattaa------acacc--aa---gtcaatg-tatgtcaaa----g-aaatt-taa-taa-c-aaaaaaaaactttcaacaacggatctcttgg-ctctcgcatcgatgaag-aacgcagcgaaatgtgataagtaatgtgaattgcagaattcagtgaatcatcgaatctttgaacgcatcttgcgctcgctggtattccggcgagcatgtctgtttgagtgtcgtgaactcttcaaccc-cc-aatttttct-ttattggaattttggcgcggcttggtttctgaacgttttttatgc-tgga--g-atcacc-c-----tt---t--ggg-tg----g---a--atcgaagctcgttcgtaatacattagcat--cctaatc-ttcgagatcagattgactcggcgtaatagactattc-gctgaggac-atggcc-ccc-cgtca-a-aaaggga-gttg-tg-g-ctggacttgg--aaag-ttggaagcttacaa-aaccc--gaca-a-t-ttagtc-a---aatcattttctaagatt-agac-ctcagatcaggcagg[#]at--taccc-gc-----tgaacttaa-g--c-a-tat------caataag--------
M._cordae_AF045878                     [M_corda_AF045878          ]   -------------------------------cggaaggatcat[#]tag-tgaattttt-agcg--------tacc-tgtttaaccaggg-c-g-tg-a-cctctcactttt-caaacttt-gt-gcac---c-ct-tat--g-t-ggc---a-agga-aag--------gggg--actcg-----t---ctccc---ggaact-tgcg-g----c---tcat-t--ttattaa------acacc--aa---gtcaatg-tatgtcaaa----g-aaatt-taa-taa-c-aaaaaaaaactttcaacaacggatctcttgg-ctctcgcatcgatgaag-aacgcagcgaaatgtgataagtaatgtgaattgcagaattcagtgaatcatcgaatctttgaacgcatcttgcgctcgctggtattccggcgagcatgtctgtttgagtgtcgtgaactcttcaaccc-cc-aatttttct-ttgttgaaattttggcgcggcttggtttctgaacgttttttatgc-tgga--g-atcacc-c-----tt---t-tggg-tg----g---a--atcgaagctcgttcgtaatacattagcat--cctaatc-ttcgagatcagattgactcggcgtaatagactattc-gctgaggac-atggcc-ccc-cgtca-a-aaaggga-gttg-tg-g-ctggacttgg--aaag-ttggaagcttacaa-aaccc--gaca-a-t-ttagtc-a---aatcattttctaagatt-agac-ctcagatcaggcagg[#]at--taccc-gc-----tgaacttaa-g--c-a-tat------caataa---------
M._tenuisporum_mk153                   [mk153.ITS.668bp           ]   ----------ttccgtag--g-tg-aacctgcggaaggatcat[#]tag-tgaattttt-agcg--------tacc-tgtttaaccaggg-c-g-tg-a-cctctcactttt-caaactct-gt-gcac---c-ct-tat--g-t-ggc---a-agga-aag--------gggg--actcg-----t---ctccc---ggaact-tgcg-g----c---tcat-t--ttattaa------acacc--aa---gtcaatg-tatgtcaaa----g-aaatt-taa-taa-c-aaaaaaaaactttcaacaacggatctcttgg-ctctcgcatcgatgaag-aacgcagcgaaatgtgataagtaatgtgaattgcagaattcagtgaatcatcgaatctttgaacgcatcttgcgctcgctggtattccggcgagcatgtctgtttgagtgtcgtgaactcttcaaccc-cc-aatttttct-ttattggaattttggcgcggcttggtttctgaacgtttttcatgc-tgga--g-atcacc-c-----tt---t--ggg-tg----g---a--atcgaagctcgttcgtaatacattagcat--cctaatc-ttcgagatcagattgactcggcgtaatagactattc-gctgaggac-atggcc-ccc-cgtca-a-aaaggga-gttg-tg-g-ctggacttgg--aaag-ttggaagcttacaa-aaccc--gaca-a-t-ttagtc-a---aatcattttctaagatt-agac-ctcagatcaggcagg[#]at--taccc-gc-----tgaactta---------------------------------
M._reticulatum_mk122                   [mk122.ITS.627bp           ]   -----------------------------------aggatcat[#]tag-tgaattttt-agcg--------tacc-tgtttaaccaggg-c-g-tg-a-cctctcactttt-caaactct-gt-gcac---c-ct-tat--g-t-ggc---a-agga-aag--------gggg--attcg-----t---ctccc---ggaact-tgcg-g----c---tcat-t--ttattaa------acatt--aaaa-gtcaacg-tatgtcaaa----g-aaatt-taa-taa-c-aaaaaaaa-ctttcaacaacggatctcttgg-ctctcgcatcgatgaag-aacgcagcgaaatgtgataagtaatgtgaattgcagaattcagtgaatcatcgaatctttgaacgcatcttgcgctcgctggtattccggcgagcatgtctgtttgagtgtcgtgaactcttcaaccc-cc-aatttttct-gtatgggaattttggcgcggcttggtttctgaacgttt--catgc-tgga--t-tctacc-c-----tc------ggg-tg----g---a--atcgaagctcgttcgtaatgcattagcat--cctaatc-ttcgagatcagattgactcggcgtaatagactattc-gctgaggac-atggct-ccc-cgtca-a-aaaggga-gttg-tg-g-ctggacttgg--aaag-ttggaagcttacaa-aaccc--gaca-a-t-ttagtc-a----atcattttttaagatt-agac-ctcagatcaggcagg[#]at--taccc-gc-----tgaacttaa--------------------------------
M._reticulatum_mk123                   [mk123.ITS.625.bp          ]   ------------------------------------ggatcat[#]tag-tgaattttt-agcg--------tacc-tgtttaaccaggg-c-g-tg-a-cctctcactttt-caaactct-gt-gcac---c-ct-tat--g-t-ggc---a-agga-aag--------gggg-tattcg-----t---ctccc---ggaact-tgcg-g----c---tcat-t--ttattaa------acatt--aaaa-gtcaacg-tatgtcaaa----g-aaatt-taa-taa-c-aaaaaaaa-ctttcaacaacggatctcttgg-ctctcgcatcgatgaag-aacgcagcgaaatgtgataagtaatgtgaattgcagaattcagtgaatcatcgaatctttgaacgcatcttgcgctcgctggtattccggcgagcatgtctgtttgagtgtcgtgaactcttcaaccc-cc-aatttttct-gtatgggaattttggcgcggcttggtttctgaacgttt--catgc-tgga--t-tctacc-c-----tc------ggg-tg----g---a--atcgaagctcgttcgtaatgcattagcat--cctaatc-ttcgagatcagattgactcggcgtaatagactcttc-gctgaggac-atggct-ccc-cgtca-acaaaggga-gttg-tgag-ctggcctggg--aaag-ttggaagcttccaa-aacca--gaga-aat-ttagtc-a---catcattttttaagatg-agac-ctcagatcaggcagg[#]at---accc-gc----------------------------------------aa----
M._reticulatum_mk112                   [mk112.ITS.622             ]   ------------------------------gcggaaggatcat[#]tag-tgaattttttagcg--------tacc-tgtttaaccaggg-c-g-tg-a-cctctcactttt-caaactct-gt-gcac---c-ct-tat--g-t-ggc---a-agga-aag--------gggg--attcg-----t---ctccc---ggaact-tgcg-g----c---tcat-t--ttattaa------acatt--aaaa-gtcaacg-tatgtcaaa----g-aaatt-taa-taa-c-aaaaaaaa-ctttcaacaacggatctcttgg-ctctcgcatcgatgaag-aacgcagcgaaatgtgataagtaatgtgaattgcagaattcagtgaatcatcgaatctttgaacgcatcttgcgctcgctggtattccggcgagcatgtctgtttgagtgtcgtgaactcttcaaccc-cc-aatttttct-gtatgggaattttggcgcggcttggtttctgaacgttt--catgc-tgga--t-tctacc-c-----tc------ggg-tg----g---a--atcgaagctcgttcgtaatgcattagcat--cctaatc-ttcgagatcagattgactcggcgtaatagactattc-gctgaggac-atggct-ccc-cgtca-a-aaaggga-gttg-tg-g-ctggacttgg--aaag-ctggaagcttacaa-aaccc--gaca-a-t-ttagtc-a----atcattttttaagatt-agac-ctcagatcaggcagg[#]at--taccc-------------------------------------------------
M._scorzonerae_mk129                   [mk129.ITS.621bp           ]   ---------------------------------gaaggatcat[#]tag-tgaattttt-agcg--------tacc-tgtttaaccaggg-c-g-tg-a-cctctcactttt-caaactcttgt-gcac---c-ca-ttt--g-t-ggc---a-agga-aat--------ggag--attca-----ttt-ctcct---ggaact-tgcg-g----c---tcat-t--ttattaa------acatt--aaa--gtcaatg-tatgtcaaa----g-aaact-taa-taa-c-aaaaaaaa-ctttcaacaacggatctcttgg-ctctcgcatcgatgaag-aacgcagcgaaatgtgataagtaatgtgaattgcagaattcagtgaatcatcgaatctttgaacgcatcttgcgctcgctggtattccggcgagcatgtctgtttgagtgtcatgaactcttcaaccc-cc-aatttttct-ttattgagattttggcgcggattggtttctgaacgttt--t-tgc-tgga--a-accacc-acc--ctc------agg-tg----g---a--atcgaagctcgttcgtaatacattagcat--cctaatc-ttcgagatcagattgactcggcgtaatagactattc-gctgaggac-atggcg-ccc-cgtta-a-aaaggga-gtca-tg-g-ctggacttgg--aaag-ctggaagcttataa-aaccc--gaca-a-t-ttagtc-a----atcatttttaaagatt-agac-ctcagatcaggcagg[#]at--tacc--------------------------------------------------
M._tragopo._pratensis_mk158            [mk158.ITS.670bp           ]   ----------ttccgtag--g-tg-aacctgcggaaggatcat[#]tag-tgaattttt-agcg--------tacc-tgtttaaccaggg-c-g-tg-a-cctctcactttt-caaactcttgt-gcac---c-ca-ttt--g-t-ggc---a-agga-aat--------ggag--attca-----ctt-ctcct---ggaact-tgcg-g----c---tcat-t--ttattaa------acatt--aaa--gtcaatg-tatgtcaaa----g-aaact-taa-taa-c-aaaaaaaa-ctttcaacaacggatctcttgg-ctctcgcatcgatgaag-aacgcagcgaaatgtgataagtaatgtgaattgcagaattcagtgaatcatcgaatctttgaacgcatcttgcgctcgctggtattccggcgagcatgtctgtttgagtgtcatgaactcttcaaccc-cc-aatttttct-ttattgagattttggcgcggattggtttctgaacgttt--t-tgc-tgga--a-accacc-acc--ctc------agg-tg----g---a--atcgaagctcgttcgtaatacattagcat--cctaatc-ttcgagatcagattgactcggcgtaatagactattc-gctgaggac-atggcg-ccc-cgtta-a-aaaggga-gtca-tg-g-ctggacttgg--aaag-ctggaagcttataa-aaccc--gaca-a-t-ttagtc-a----atcatttttaaagatt-agac-ctcagatcaggcagg[#]at--taccc-gc-----tgaacttaa--------------------------------
M._tragopo._pratensis_mk148            [mk148.ITS.671bp           ]   ----------ttccgtag--g-tg-aacctgcggaaggatcat[#]tag-tgaattttt-agcg--------tacc-tgtttaaccaggg-c-g-tg-a-cctctcactttt-caaactcttgt-gcac---c-ca-ttt--g-t-ggc---a-agga-aat--------ggag--attca-----ctt-ctcct---ggaact-tgcg-g----c---tcat-t--ttattaa------acatt--aaa--gtcaatg-tatgtcaaa----g-aaact-taa-taa-c-aaaaaaaa-ctttcaacaacggatctcttgg-ctctcgcatcgatgaag-aacgcagcgaaatgtgataagtaatgtgaattgcagaattcagtgaatcatcgaatctttgaacgcatcttgcgctcgctggtattccggcgagcatgtctgtttgagtgtcatgaactcttcaaccc-cc-aatttttct-ttattgagattttggcgcggattggtttctgaacgttt--t-tgc-tgga--a-accacc-acc--ctc------agg-tg----g---a--atcgaagctcgttcgtaatacattagcat--cctaatc-ttcgagatcagattgactcggcgtaatagactattc-gctgaggac-atggcg-ccc-cgtta-a-aaaggga-gtca-tg-g-ctggacttgg--aaag-ctggaagcttataa-aaccc--gaca-a-t-ttagtc-a----atcatttttaaagatt-agac-ctcagatcaggcagg[#]at--taccc-gc-----tgaacttaa-g--c-a-t-----------------------
M._scorzonerae_mk131                   [mk131.ITS.599bp           ]   -------------------------------------------[#]-------------------------------tgtttaacccgaa-aag-tg-a-cctctcactttt-caaactcttc--gcac---c-ca-ttt--g-t-ggc---a-agga-aac--------ggag--attca-----ttt-ctccc---ggaact-cgcg-g----c---tcat-t--ttattaa------acatt--aaa--gtcaatg-tatgttaaa----g-aaact-taa-taa-c-aaaaaaaa-ctttcaacaacggatctcttgg-ctctcgcatcgatgaag-aacgcagcgaaatgtgataagtaatgtgaattgcagaattcagtgaatcatcgaatctttgaacgcatcttgcgctcgctggtattccggcgagcatgtctgtttgagtgtcgtgaactcttcaaccc-cc-aatttttct-ttattgagattttggcgcggcttggtttctgaacgttt--t-tgc-tgga--a-accacc-t-----tc------ggg-tg----g---a--atcgaagctcgttcgtaatacattagcat--cctaatc-ttcgagatcagattgactcggcgtaatagactattc-gctgaggac-atggcg-tcc-cctta-a-aaaggga-gtcg-tg-g-ctggacttgg--acag-ctggaagcttacaa-aaccc--gaca-a-t-ttagtc-a----atcatttttaaagatt-agac-ctcagatcaggcagg[#]at--taccc-gc-----tgaactta---------------------------------
M._scolymi_NO1                         [Ust_scol_Scol_his_Aster   ]   -----------------------------------agga-ctt[#]tag--gcattttt-accg--------tatc-tgtttaaccaggg-c-g-tgac-cctctcactttt-caaactcttgt-gcac---c-ca-ttagtagt-agc---a-agga-aac--------ggag--attgc-----ttt-ctccc---ggaact-tgcg-g----c---tcatct--ttattaa------acatt-taaaaagtcaacg-tatgtcaaa-aaag-aaatt-taa-taa-ccaaaaaaaaactttcaacaacggatctcttgg-ctctcgcatcgatgaag-aacgcagcgaaatgtgataagtaatgtgaattgcagaattcagtgaatcatcgaatctttgaacgcatcttgcgctcgctggtattccggcgagcatgtctgtttgagtgtcgtgaactcttcaaccc-cc-aatttttct-ttattgagattttggtgcggcttggtttctgaacgttt--t-tgc-tgga--a-aaaccc-acct-ctg---ggtggg--g----g---a--atcgaagctcgttcgtaatgcattagcat--cctaatc-ttcgagatcagatcgactcggcgtaatagactattc-gctgaggac-acggct-ccc-c-t---------gga-gttg-tg-g-ctggacttgg--aaag-ttggaggcttacaa-aaccc--gaca-att-ttagtc-a----atcatttttaa-gatt-agac-ctcagatcaggcagg[#]at--tagcc-gc-----tgaaattaa--------------------------------
M._onopordi_mk104                      [mk104.ITS.665bp           ]   ----------ttccgtag--g-tg-aacctgcggaaggatcat[#]tag-tgaattttt-agcg--------tacc-tgtttaaccaggg-c-g-tg-a-cctctcactttt-caaactct-gt-gcac---c-ca-tta--g-t-ggc---a-agga-aag--------ggaa--attc-------------cc---ggaact-tgcg-g----c---tcat-t--ttattaa------acatt--aaaa-gtcaatg-tatgtcaaa----g-aaatt-taa-taa-c-aaaaaaaaactttcaacaacggatctcttgg-ctctcgcatcgatgaag-aacgcagcgaaatgtgataagtaatgtgaattgcagaattcagtgaatcatcgaatctttgaacgcatcttgcgctcgctggtattccggcgagcatgtctgtttgagtgtcatgaactcttcaaccc-cc-aatttttct-ggattgagattttggtgcggcttggtttctgaacgttt--t-tgc-tgga--a-accgcc-c-----tc------ggg-tg----g---a--atcgaagctcgttcgtaatgcattagcat--cctaatc-ttcgagatcagcttgactcggcgtagtagactattc-gctgaggac-atggcg-ccc-tgtca-a-aa-ggga-gttg-tg-g-ctggacttgg--aaag-ttggaagcttacaa-aaccc--gaca-att-ttagtc-a---aatcat---ctaagatt-agac-ctcagatcaggcagg[#]at--taccc-gc-----tgaacttaa-g--c-a---------------------n---
M._parlatorei_mk277                    [parlatorei.its.lsu.mk277  ]   ----------ttccgtag--g-tg-aacctgcggaaggatcat[#]tag-tgaatttt--agcg--------tacc-tgtttaaccaggg-c-g-tg-a-cctctcactttt-caaactct-gt-gcac---t-ta-ttt--ggtcggc---a-agga-aagagcgaatcggcg-tttgcgcgcctttt-cgctt---ggaact-tgcg-g----c---tcat-t--ttacaaa------acatt--aaaa-gtcattg-tatgtcaaa----g-aaatt-taa-taa-c-aaaaaaaaactttcaacaacggatctcttgg-ctctcgcatcgatgaag-aacgcagcgaaatgtgataagtaatgtgaattgcagaattcagtgaatcatcgaatctttgaacgcatcttgcgctcgctggtattccggcgagcatgtctgtttgagtgtcgtgaactcttcaaccc-cc-aatttttct-ttattgagattttggcgtggcttggtttctgaacgctt-----gc-tgga--t-gac-cc-c-----tc------ggg--g----a---a--atcgaagctcgttcgtaatacattagcat--cctaatc-ttcgagaccagattgactcggcgtaatagactattc-gctgaggac-atagca-ccc-cgtaa-a-aaagggc-gttc-tg-g-ctggacttgg--aaag-ctggaagcttacaa-aaccc--gaca-a-t-ttagtc-a---aatcatttt--aagatt-agac-ctcagatcaggcagg[#]at--taccc-gc-----tgaacttaa-g--c-a-tat------caataag--------
M._stygium_mk139                       [mk139.ITS.639.bp          ]   -------------------------------------------[#]tag-tgattttt--agcg--------tacc-tgtttaaccaggg-c-g-tg-a-cctctcactttt-caaactct-gt-gcac-tat-ca-aattt-gctggc---a-ggtc-tttagggaaagggtg-tcgaaa-----ggc-atctt---ggaact-tgagacgctccggctcattt--ttaccaa------acatt-taaa--gtcattg-tatgtcaaa----g-aaatt-taa-taa-c-aaaaaaaa-ctttcaacaacggatctcttgg-ctctcgcatcgatgaag-aacgcagcgaaatgtgataagtaatgtgaattgcagaattcagtgaatcatcgaatctttgaacgcatcttgcgctcgctggtattccggcgagcatgtctgtttgagtgtcgtgaactcttcaaccc-cc-aatttttct-ttattgagattttggcgcggcttggtttctgaacgtct-----gc-tggacta-acc-cc-t-----tt---t-tggg---gcacc---c--gtcgaagctcgttcgtaatacattagcat--cctaatc-ttcgagatcagattgactcggcgtaatagactattc-gctgaggac-atggca-ccc-cctta-a-aaaggat-gttg-tg-g-ctggacttgg--aaag-ctggaagcttacaa-aaccc--gaca-att-ttagtc-a---aatcatttt--aagatt-agac-ctcagatcaggcagg[#]at--taccc-gc--gaa-----------------------------------------
M._stygium_mk140                       [mk140.ITS.658bp           ]   -------------------------------------ga-aat[#]tag-tgattttt--agcg--------tacc-tgttta-ccaggg-c-g-tg-a-cctctcactttt-caaactct-gt-gcac-tat-ca-aattt-gctggc---a-ggtc-tttagggaaagggtg-tcgaaa-----ggc-atctt---ggaact-tgagacgctccggctcattt--ttaccaa------acatt-taaa--gtcattg-tatgtcaaa----g-aaatt-taa-taa-c-aaaaaaaa-ctttcaacaacggatctcttgg-ctctcgcatcgatgaag-aacgcagcgaaatgtgataagtaatgtgaattgcagaattcagtgaatcatcgaatctttgaacgcatcttgcgctcgctggtattccggcgagcatgtctgtttgagtgtcgtgaactcttcaaccc-cc-aatttttct-ttattgagattttggcgcggcttggtttctgaacgtct-----gc-tggacta-acc-cc-t-----tt---t-tggg---gcacc---c--gtcgaagctcgttcgtaatacattagcat--cctaatc-ttcgagatcagattgactcggcgtaatagactattc-gctgaggac-atggca-ccc-cctta-a-aaaggat-gttg-tg-g-ctggacttgg--aaag-ctggaagcttacaa-aaccc--gaca-att-ttagtc-a---aatcatttt--aagatt-agac-ctcagatcaggcagg[#]at--taccc-gc-----tgaacttaa-g--c-a-------------------------
M._shastense_mk133                     [shastense.mk133.its1      ]   -------------------------------------------[#]------------------cgaggcaatacc-tgttta-ccaggg-c-g-tgta-cctctcactttt-caaactct-gttgcac---t-ta-tttttgatcagc---a-aggt-caa--------aggg--cttca-----t---tgcct---ggaactctgca-g----g---tcaa-tcattattaa------acatt--aaaaagtcattg-tatgtcaaa----g-aaatt-taa-taa-c-aaaaaaa--ctttcaacaacggatctcttgg-ctctcgcatcgatgaag-aacgcagcgaaatgtgataagtaatgtgaattgcagaattcagtgaatcatcgaatctttgaacgcatcttgcgctcgctggtattccggcgagcatgtctgtttgagtgtcgtgaactcttcaaccc-cc-aatttttc----at----attttggcgcggcttggtttctgaacgctt--t--gc-tgga--t-tac---------ctt---t--ggg-------a---a--atcgaagctcgttcgtaatacattagcat--cctaatc-ttcgagatcagattgactcggcgtaatagactattc-gctgaggac-acggcttccc-cgtca-a-aa-ggga-gtgg-tg-g-ctggacttgg--aaag-ctggaagcttagaa-aaccc--gacg-a-t-ttagtc--------cct----aa-gatt-agac-ctcagatcaggcagg[#]at--taccc-gc-----tgaacttaa-g--c-a-tat------cattaag--------
M._vinosum_AF045876                    [M_vinos_AF045876          ]   -------------------------------------------[#]-----------------------------c-tgtttaaccaggg-c-g-tg-a-cctc--actttt-caaactct-gt-gcac---t-ta-tttttgatcggc---g-aggg---a--------aggg--cttca-----t---tgcct---ggaactctgcg-g----g---tcaa-tcattattaa------acatt--aaaa-gtcatcg-tatgtcaaa----g-aaatt-taa-taa-c-aaaaaaaa-ctttcaacaacggatctcttgg-ctctcgcatcgatgaag-aacgcagcgaaatgtgataagtaatgtgaattgcagaattcagtgaatcatcgaatctttgaacgcatcttgcgctcgctggtattccggcgagcatgtctgtttgagtgtcgtgaactcttcaaccc-cccaatttttct-ttatcgagattttggcgcggcttggtttctgaacgctt--t--gc-tgga--t-tac-tt-tcc--ctt---t--ggg---tttga---a--atcgaagctcgttcgtaatacattagcat--cctaatc-ttcgagatcagattgactcggcgtaatagactattc-gctgaggac-acggcttccc-cgtca-a-ac-ggga-gttg-tg-g-ctggacttgg--aaag-ctgggagcttacaa-aaccc--gaca-a-t-ttagtc-a---aatcgtttttaa-gatt-agac-ctcagatcaggcagg[#]at--taccc-gc-----tgaacttaa-g--c-a-tat------caataag--------
M._kuehneanum_AF045879                 [M_Rum_sp_AF045879         ]   ------------------tag-tg-a-cctgcggaaggatcat[#]tag-tgaatttat-agcg--------tacc-tgtttaaccaggg-c-g-tg---cctctcactttt-caaactct-gt-gcac---t-ca-ataatctttggt---tcagct-ttgagggaaacgggc--ttcattgccttta-gtact---tgattgccgtt-c----caa-tcat-tctttatgaa------acatt-gaaaaagtcaacg-tatgtcaaa----g-aaatt-taa-taa-acaaaaaaa--ctttcaacaacggatctcttgg-ctctcgcatcgatgaag-aacgcagcgaaatgtgataagtaatgtgaattgcagaattcagtgaatcatcgaatctttgaacgcatcttgcgctcgctggtattccggcgagcatgtctgtttgagtgtcgtgaactcttcaaccc-cc-aatttttct-ttgttgagattttggcgcggcttggtttctgaacgctt--t--gc-tggactt-tac-tc-tcct-ttg---ggggga--a----a---a--gtcgaagctcgttcgtaatacattagcat--cctaatc-ttcgagatcagattgactcggcgtaatagactattc-gctgaggac-acggat-tcc-t-tta-g----ggga-gttggtg-g-ctggacttgg--aaag-ctggacgctcacaa-aaccc--gaca-a-t-ttagtc-a---aatcatgat--aagatt-agac-ctcagatcaggcagg[#]at---accc-gc-----tgaacttaa-g--c-a-tat------caataag--------
M._bosniacum_mk082                     [mk082.ITS.637bp           ]   ----------ttccgtag--g-tg-aacctgcggaaggatcat[#]tag-tgaaaattt-agcg--------tatc-tgtttaaccagga-c-g-cgac-cctctcactttt-caaactct-gt-gcac---t--a-ttt------ggc---a-ag----tt--------ggag-gctca--cgcttct-a----------act-tgcg-g----c---tcat-a--tataaaa------cact--ataaa-gtcaatg-tatgttaaa----g-aaatt-taa-taatc-aaaaaaaa-ctttcaacaacggatctcttgg-ctctcgcatcgatgaag-aacgcagcgaaatgtgataagtaatgtgaattgcagaattcagtgaatcatcgaatctttgaacgcatcttgcgctcgctggtattccggtgagcatgtctgtttgagtgttgtgaactcttcaaccc-cc-aatttttct---aacgagatattggtgtggcttggtttttgagcgctt--t-tgc-ttaa--t-ct-----------c-------g---------t---a--tt-a-agctcgctcgtaatacattagcat--cctaatc-ttcgagatcagattgactcggcgtaatagattattc-gctgaggat-atgccc-ta--a-t---------aa--g-ca-ta-g-ctggacttgg--aaaa-ttggaagctcataataccc---gact-tct---agtc-a----atactattttaagatt-agac-ctcagatcagatagg[#]at--taccc-gc-----tgaacttaa-gn-----------------------------
M._pustulatum_mk327                    [mk327.its                 ]   acgtacaggtttccgtag--g-tg-aacctgcggaaggatcat[#]tag-tgaaaattt-agcg--------taccctgtttaaccaggg-c-g-tgac-c-tctcactttt-caaactct-gt-gcac---t--a-ttt------ggc---a-ag----tg--------ggaa-gttc----gctttc-g----------act-tgcg-g----c---tcat-c--tataaaa------cact--c-aaa-gtcaatg-tatgtcaaa----g-aaatt-taa-taatc-aaaaaaaa-ctttcaacaacggatctcttgg-ctctcgcatcgatgaag-aacgcagcgaaatgtgataagtaatgtgaattgcagaattcagtgaatcatcgaatctttgaacgcatcttgcgctcgctggtattccggcgagcatgtctgtttgagtgtcgtgaactcttcaaccc-cc-cctttttct---aacgagatttgggtgtggcttggtttttgagcgcct--t--gc-ttaa--c-tt-----------c-------g---------c------tt-a-agctcgctcgtaatacattagcat--cctaatc-ttcgagatcagattgactcggcgtaatagactattc-gctgaggac-atgccc-tt--a-t---------aa--g-ca-tg-g-ctggacttgg--aaaa-atggaagcctataa-accc---gact-tgt---agtc-a----a-attatt--aagatt-agac-ctcagatcagatagg[#]at--t-----------------------------------------------------
M._nepalense_mk103                     [mk103.ITS.1008bp          ]   ----------ttccgtag--g-tg-aacctgcggaaggatcat[#]tag-tgaatatat-agcg--------tact-tgtttaaccaagg-c-g-tgac-c-tctcactttt-caaactct-gt-gcac---t--a-ttt------ggc---a-ag----tt--------ggaa-gttc----gcttct-a----------act-tgcg-g----c---tcat-t--tttatta------aaca--t-taa-gtcaatg-tatgttaaa----g-aaatt-taa-taatc-aaaaaaaa-ctttcaacaacggatctcttgg-ctctcgcatcgatgaag-aacgcagcgaaatgtgataagtaatgtgaattgcagaattcagtgaatcatcgaatctttgaacgcatcttgcgctcgctggtattccggcgagcatgtctgtttgagtgtcgtgaactcttcaaccc-cc-aatttttct---aacgagattttggtgtggcttggtttttgagcgctg--t--gc-tttg--a-tt-----------a---------------------a--ttcaaagctcgctcgtaatacattagcat--cctaatc-ttcgagatcagattgactcggcgtaatagactattc-gctgaggac-atgtcg-ta--a-a---------aaa-g-ca-tg-g-ctggacttga--aaaa-ttgaaagcttctaa-accc-----ct-ctt---tgtg-a----aa--tct---aagatt-agac-ctcagatcagatagg[#]atan------------------------------------------------------
Sphac._poly._persicariae_AF444593      [Sphac_pol_pers_PYCC4293   ]   -----------tccgtag--g-tg-aacctgcggaaggatcat[#]tag-tgaa-atat-agcg--------tacc-tgtttaaccagga-c-g-tgac-cctctcactttt-caaactct-gt-gcac---t--a-ttt--t---ggc---a-ag----tt--------ggaa-gttc----gcttct-g----------act-tgcg-g----c---tcat-t--attaata------aaca--c-tta-gtcattg-tatgttaaa----g-aaatt-tta-taa-c-aaaaaaaa-ctttcaacaacggatctcttgg-ctctcgcatcgatgaag-aacgcagcgaaatgtgataagtaatgtgaattgcagaattcagtgaatcatcgaatctttgaacgcatcttgcgctcgctggtattccggcgagcatgtctgtttgagtgtcgtgaactcttcaaccc-cc-aatttttct---aacgagattttggtgtggcttggtttctgagcgct------gc-tgaa--t-ct-----------tc------g---------g---a--ttgttagctcgctcgtaattcattagcat--cctaatc-ttcgagatcagattgactcggcgtaatagactattc-gctgaggac-atgccc-ta--a-t---------aa--g-cg-tg-g-ctggacttga--aaaa-ctggaagcttataa-aacccc-gact-tct---agtc-a----aaattttt--aagatt-agac-ctcagatcagatagg[#]at--taccc-gc-----tgaacttaa-g--c-a-tat------caataag--------
Sphac._poly._serrulati_NO2             [Sphac_pol_ser_Poly_ser    ]   -----------tccgtag--g-tg-aacctgcggaaggatcat[#]tag-tgaa-a--------------------------------------ctgac-c-tctcactttt-caaactct-gt-gcac---t--a-ttt--t---ggc---a-ag----tt--------ggaa-gttc----gcttct-a----------act-tgcg-g----c---tcat-t--attaata------aaca--c-tta-gtcattg-tatgttaaa----g-aaatt-tta-taa-c-aaaaaaaa-ctttcaacaacggatctcttgg-ctctcgcatcgatgaag-aacgcagcgaaatgtgataagtaatgtgaattgcagaattcagtgaatcatcgaatctttgaacgcatcttgcgctcgctggtattccggcgagcatgtctgtttgagtgtcgtgaactcttcaaccc-cc-aatttttct---aacgagattttggtgtggcttggtttctgagcgct------gc-tgaa--t-ct-----------tc------g---------g---a--ttgttagctcgctcgtaattcattagcat--cctaatccttcgagatcagattgactcggcgtaatagactattc-gctgaggac-atgccc-ta--a-t---------aa--g-cg-tg-g-ctggacttga--aaaa-ctggaagcttataa-aacccc-gact-tct---agtc-a----aaattttt--aagtcc-tcacgctcagatccggcagg[#]at--taccccgc-----tgaacttaaag--c-a-tat------caataag--------
Liroa_emodensis_DB1037                 [Liro.emo.DB1037g727I1f.4  ]   ----------ttccgtag--g-tg-aacctgcggaaggatcat[#]tag-tgaatatat-agcg--------tacc-tgtttaaccaggg-c-g-tgac-c-tctcactttt-caaactct-gt-gcac---t--a-ttt------ggc---a-ag----tt--------ggaa-gttc----gcttct-g----------act-tgcg-g----c---tcat-t----taata------aaca----tta-gtcaaag-tatgttaaa----g-aaatt-tta-taa-c-aaaaaaaa-ctttcaacaacggatctcttgg-ctctcgcatcgatgaag-aacgcagcgaaatgtgataagtaatgtgaattgcagaattcagtgaatcatcgaatctttgaacgcatcttgcgctcgctggtattccggcgagcatgtctgtttgagtgtcgtgaactcttcaaccc-cc-aatttttct---aacgagactttggagtggcttggtttctgagcgttt--t--gc-ttga--a-tt-----------t-----------------t---a--ttca-agctcgctcgtaatatattagcat--cctaatc-ctcgagatcagattgactcggcgtaatagactattc-gctgaggac-atgcct-tt--a-a---------aa--g-ca-tg-g-ctggacttga--aaaa-ttggaagcttacaa-aacc---gact-tct---agtc-a----aaaccct---aagatt-agac-ctcagatcagatagg[#]at--taccc-gc-----tgaacttaa-g--c-a-tat------caataag--------
M._tuberculiforme_mk159                [tuberculiforme.ITS.mk159  ]   ------------------------------gcggaaggatcat[#]tag-tgaataaat-agcg--------tacc-tgtttaaccaggg-c-g-tgac-c-tctcactttt-caaactct-gt-gcac---t--a-ttt------ggc---a-ag----tt--------ggaa-gttc----gcttct-a----------act-tgcg-g----c---tcat-t----tatta------aaca--c-tta-gtcaatg-tatgttaaa----g-aaatt-taa-taa-c-aaaaaaaa-ctttcaacaacggatctcttgg-ctctcgcatcgatgaag-aacgcagcgaaatgtgataagtaatgtgaattgcagaattcagtgaatcatcgaatctttgaacgcatcttgcgctcgctggtattccggcgagcatgtctgtttgagtgtcatgaattcttcaaccc-cc-aatttttct---aacgagattttggtgtggcttggtttttgagcgctt--t--gc-tgaa--t-ct-----------a-------g---------t---a--ttct-agctcgctcgtaatgcattagcat--cctaatc-ttcgagatcagattgactcggcgtaatagactattc-gctgaggat-atgctt-tt--a-t---------ta--g-ca-ta-g-ctggacttgg--aaaa-ttggaagcttataa-accc---gact-att---agtc-a----aaaccct---aagatt-agac-ctcagatcagatagg[#]at--taccc-gc-----tgaacttaa-g--c-a-------------------------
Ustilentyloma_fluitans_1040            [Ustilentyloma.fluitans.104]   ----------------------------------------cat[#]taa-tgaatttttaggtg--------aaat-cttttaacagattca-c-tgac-cctttcattttt-caaactcttgt-gcat---ttta-ttaatggt-gac---t-aagt-aat--------tct--ccggaa-----tca-c----------ttt-ttca-c----g---tctt-tcatttaaaa------aaact-ttaatagtcagag-tatgtttta----a-aaatt-tta-taatt-aaaaaaaa-ctttcaacaacggatctcttgg-ctctcgcatcgatgaag-aacgcagcgaaatgtgataagtaatgtgaattgcagaattcagtgaatcatcgaatctttgaacgcatcttgcgctcgctggtattccggcgagcatgtctgtttgagtgtcgtgaactcttcaaatc-ct-cc-ctta-----atta------ggaagtgatttggtttttgaacattg--t-tgg-atta--t-ta-----------t-----------------t---a--atcgaaacttgttcgtaatagattagcatttccccat--ttcgagatcagattgactcggcgtaatagattattc-gctgaggat-tta--t-gg--a-a---------ac--ataa--a-g-ctgaactt-a--tgag---gaaagcttctaa-tccc-----------------atc---c-tttctaactaagatttagac-ctcagatcaggcagg[#]at--taccc-gc-----tgaacttaa-g--c-a-tat------caataag--------
Ustilentyloma_spec._3638               [Ustilent3638g750I14       ]   -------------------------------------------[#]-------------------------------tttttaacaaagg-t-g-cgtgaccntttttcnttacaaactcttgt-gcat---tttt-tttttggt-gatta-g-taga-aaa--------atc--tttac--ggatttt-agata---ccattt-cacg-g----c---tcattt--tttaaaa------acact--aata-gtcagag-tatgtttaa----a-aattt-ta--taatt-ataaaaaaactttcaacaacggatctcttgg-ctctcgcatcgatgaag-aacgcagcgaaatgtgataagtaatgtgaattgcagaattcagtgaatcatcgaatctttgaacgcatcttgcgctcgctggtattccggcgagcatgtctgtttgagtgtcgtgaaatcttcaacccttt-aatttttttataatgagaattttaatgtggtttggtttttgaatatt------gc-tggc--a-tc-----------tt---t-----------------------------------------------------------------------------------------------------------------------------------------------------------------------------------------------------------------------------------------------[#]---------------------------------------------------------c

;
end;


[The three alignments as character sets]

begin assumptions;
	charset mafft=1-811;
	charset pcma=812-1628;
	charset poa=1629-2478;
end;


[Parsimony and general settings as well as rooting]

begin paup;
	set criterion=parsimony outroot=monophyl rootm=outgroup 
		maxtrees=1000 increase=auto autoinc=1000 autoclose
		tcompress taxlabels=full torder=left;
	pset gapmode=missing mstaxa=uncertain collapse=no;
	outgroup 76 77 ;
end;


[Likelihood settings from best-fit model for the three separate 
alignments/partitions selected by AICc in Modeltest 3.6]

BEGIN PAUP;
include mafft/only;
set criterion=distance;
dset dist=ml;
default nj bionj;
Lset  Base=(0.2767 0.2059 0.1930)  Nst=6  Rmat=(1.0000 2.1289 1.0000 1.0000 3.1769)  Rates=gamma  Shape=0.5456  Pinvar=0.1687;
END;

BEGIN PAUP;
include pcma/only;
set criterion=distance;
dset dist=ml;
default nj bionj;
Lset  Base=(0.2879 0.1967 0.2016)  Nst=6  Rmat=(1.0000 1.8561 1.0000 1.0000 2.9876)  Rates=gamma  Shape=0.5717  Pinvar=0.1839;
END;

BEGIN PAUP;
include poa/only;
set criterion=distance;
dset dist=ml;
default nj bionj;
Lset  Base=(0.2839 0.2006 0.1973)  Nst=6  Rmat=(1.0000 1.6113 1.0000 1.0000 2.7801)  Rates=gamma  Shape=0.7685  Pinvar=0.2996;
END;
