# Supplementary material for: Implications of molecular characters for the phylogeny of the Microbotryaceae (Basidiomycota: Urediniomycetes)
Source: BMC Evol Biol. 2006 Apr 25;6:35. doi: 10.1186/1471-2148-6-35 (PMC1526759; doi:10.1186/1471-2148-6-35)
Supplement: Additional File 1 — Alignment, Bootstrap trees, Trees. Dialign NEXUS file and concatenated MAFFT, PCMA, and POA NEXUS file. Likelihood and Parsimony bootstrap .tre and .log files and PhyML bootstrap .rtf file. Likelihood and Parsimony .tre, .log and .con files. [file 1471-2148-6-35-S1.zip › Alignments/dialign.nex]

#NEXUS 

[!
#####################################################
### program call:  dialign2-2 -fa -n -pst its.fas ###
#####################################################
]
Begin data;
    Dimensions ntax=77 nchar=910;
    Format datatype=dna gap=-;
    Matrix
[BASES NOT ALIGNED BY DIALIGN ARE CODED AS "x"]
[                                                                    1         11        21        31        41        51        61        71        81        91        101       111       121       131       141       151       161       171       181       191       201       211       221       231       241       251       261       271       281       291       301       311       321       331       341       351       361       371       381       391       401       411       421       431       441       451       461       471       481       491       501       511       521       531       541       551       561       571       581       591       601       611       621       631       641       651       661       671       681       691       701       711       721       731       741       751       761       771       781       791       801       811       821       831       841       851       861       871       881       891       901       911   ]
[                                                                    |         |         |         |         |         |         |         |         |         |         |         |         |         |         |         |         |         |         |         |         |         |         |         |         |         |         |         |         |         |         |         |         |         |         |         |         |         |         |         |         |         |         |         |         |         |         |         |         |         |         |         |         |         |         |         |         |         |         |         |         |         |         |         |         |         |         |         |         |         |         |         |         |         |         |         |         |         |         |         |         |         |         |         |         |         |         |         |         |         |         |         |     ]  
M._bistortarum_mk070                   [mk070.ITS.659bp           ]  ----------TTCCGTAGG-TGAACCTGCGGAAGGATCATTAG-TGAA-TATA-TAGCGTA-CTTGTTTAACCA-AGGCG--TGA-CCTCTCAC--TTT--CAAACTCTGT-GCATTTTTT----------T------TGG-----C------------------------------AAGG-AATAAGAAGGG--A-A-----------TTCG--------------TTTCTAGA-TTTGAACT--------TG----CGGC----------TCAT--TTA-TT----AAACACT-T-AAAAAG-TCAATGTATGT--------T-A-AAGAA---A-TT-T-A-AT-A-A--TAAGAAAAACTTTCAACAACGGATCTCTTGG-CTCTCGCATCGATG-AAGAACGCAGCGAAATGTGATAAGTAATGTGAATTGCAGAATTCAGTGAATCATCGAATCTTTGAACGCATCTTGCGCTCGCTGGTATTCCGGCGAGCATGTCTGTTTGAGTGTCGTGAACTCTTCAA-CCT-CTAA-TTTTT-CTTTATTGAGATTTT-AGTAAGGCTTGGATTTTGAATGCTG--CTGAA-TTTGTTTATTCAAATTGT--------------------------------TAGCTCGTTCGTAATACATTAGCA--TCCTAA-TCTTCGAGATCAGATTGACTCGGCGTAATAGACTATTC-GCTGAGGATTATGTTTTTT-ATT-----------AAGCAT-AAACTGAACTTGG-AAAA--T-TGAAAGCTTCTAAA-ACG-------------GAC------TATTAGTCAAA---A---A-----AC----C-TAAGA-TTAGACCTCAGATCAGATAGGATTACCC-GCTGAACTT-AAGCx----------
M._bistortarum_mk071                   [mk071.ITS.618bp           ]  xxxxxxTG---------------ACCTGCGGAAGGATCATTAG-TGAA-TATA-TAGCGTC-CTTGTTTAACCA-AGGCG--TGA-CCTCTCAC--TTT--CAAACTCTGT-GCAT-TTTT----------T------TGG-----C------------------------------AAGG-AATAAGAAGGA--A-A-----------TTCG--------------TTTCTAGA-TTTGAACT--------TG----CGGC----------TCAT--TTA-TT----AAACACT-T-AAAAAG-TCAATGTATGT--------T-A-AAGAA---A-TT-T-A-AT-A-A--TAAGAAAAACTTTCAACAACGGATCTCTTGG-CTCTCGCATCGATG-AAGAACGCAGCGAAATGTGATAAGTAATGTGAATTGCAGAATTCAGTGAATCATCGAATCTTTGAACGCATCTTGCGCTCGCTGGTATTCCGGCGAGCATGTCTGTTTGAGTGTCGTGAACTCTTCAA-CCT-CTAA-TTTTT-CTTTATTGAGATTTT-AGTAAGGCTTGGATTTTGAATGCTG--CTGAA-TTTGTTTATTCAAATTGT--------------------------------TAGCTCGTTCGTAATACATTAGCA--TCCTAA-TCTTCGAGATCAGATTGACTCGGCGTAATAGACTATTC-GCTGAGGATTATGTTTTTT-ATT-----------AAGCAT-AAACTGAACTTGG-AAAA--T-TGAAAGCTTCTAAA-ACC-------------GAC------TATTAGTCAAA---A---A-----AC----C-TAAGA-TTAGACCTCAGACCAGATCGGxxxxx----------------------------
M._bistortarum_mk080                   [mk080.ITS.663bp           ]  ----------TTCCGTAGG-TGAACCTGCGGAAGGATCATTAG-TGAA-TATA-TAGCGTA-CTTGTTTAACCA-AGGCG--TGA-CCTCTCAC--TTT--CAAACTCTGT-GCATTTTTT----------T------TGG-----C------------------------------AAGG-AATAAGAAGGG--A-A-----------TTCG--------------TTTCTAGA-TTTGAACT--------TG----CGGC----------TCAT--TTA-TT----AAACACT-T-AAAAAG-TCAATGTATGT--------T-A-AAGAA---A-TT-T-A-AT-A-A--TAAGAAAAACTTTCAACAACGGATCTCTTGG-CTCTCGCATCGATG-AAGAACGCAGCGAAATGTGATAAGTAATGTGAATTGCAGAATTCAGTGAATCATCGAATCTTTGAACGCATCTTGCGCTCGCTGGTATTCCGGCGAGCATGTCTGTTTGAGTGTCGTGAACTCTTCAA-CCT-CTAA-TTTTT-CTTTATTGAGATTTT-AGTAAGGCTTGGATTTTGAATGCTG--CTGAA-TTTGTTTATTCAAATTGT--------------------------------TAGCTCGTTCGTAATACATTAGCA--TCCTAA-TCTTCGAGATCAGATTGACTCGGCGTAATAGACTATTC-GCTGAGGATTATGTTTTTTxATT-----------AAGCAT-AAACTGAACTTGG-AAAA--T-TGAAAGCTTCTAAA-ACC-------------GAC------TATTAGTCAAA---A---A-----AC----C-TAAGA-TTAGACCTCAGATCAGATAGGATTACCC-GCTGAACTT-AAGCATATx------
M._violaceum_s.l._mk113                [mk113.ITS.618             ]  ----------------------------------------TAG-TGAA-TTTA-TAGCGTA-CCTGTTTAACCA-GGGCG--TGA-CCTCTCAC--TTT--CAAACTCTGT-GCACTTCT-A---A-----T---G--GGGGGGC-C------------------------------AAGG-AA----AGG-C--G-A-----------TTAG--------------CTTCG---CCCGGAATT--------C-GTGCCCGC----------TCGT--TTT-AT----TAA-ACA-T-TAAAAG-TCAACTGTAT----GGGAAA-A-A----GAAA-TGAT-A-ATAA-C--CAAAAAAAACTTTCAACAACGGATCTCTTGG-CTCTCGCATCGATG-AAGAACGCAGCGAAATGTGATAAGTAATGTGAATTGCAGAATTCAGTGAATCATCGAATCTTTGAACGCATCTTGCGCTCGCTGGTATTCCGGCGAGCATGTCTGTTTGAGTGTCGTGAACTCTTCAA-CCC-CCCC-TTTTT-CCTTCTGGAGATGGG-GGCGTGGCTTGGTTTCTGAATGTTT--GCTGG-ACTTT----------------------------------TTG-AAAGTCGAAGCTCGTTCGTAATGCATTAGCA--TCCTAA-TCTTCGAGATCAGATTGACTCGGCGTAATAGACTATTC-GCTGAGGACATGGCA-T-CCCTTTACC-G-GGG-TGTAAT-G-GCTGGCCTGGG-AAAA--A-TGGAAGCTTCTAGACCCC-------------C--GAC--G-ATGGAGTCCCC------------TT----C-TAAGA-TTAGACCTCAGATCAGGCAGGATTACCC-GCTGAACTT-AA-------------
M._violaceum_s.l._mk143                [mk143.ITS.639bp           ]  ----------TTCCGTAGGTGGAACCTGCGGAAGGATCATTAG-TGAA-TTTA-TAGCGTA-CCTGTTTAACCA-GGGCG--TGAACCTCTCAC--TTT--CAAACTCTGT-GCACTTCT-A---A-----T---G--GGGGGGC-C------------------------------AAGG-AA----AGG-C--G-A-----------TTAG--------------CTTCG---CCCGGAATT--------C-GTGCCCGC----------TCGT--TTT-AT----TAA-ACA-T-TAAAAG-TCAACTGTAT----GGGAAA-A-A----GAAA-TGAT-A-ATAA-C--CAAAAAAAACTTTCAACAACGGATCTCTTGG-CTCTCGCATCGATG-AAGAACGCAGCGAAATGTGATAAGTAATGTGAATTGCAGAATTCAGTGAATCATCGAATCTTTGAACGCATCTTGCGCTCGCTGGTATTCCGGCGAGCATGTCTGTTTGAGTGTCGTGAACTCTTCAA-CCC-CCCC-TTTTT-CCTTCTGGAGATGGG-GGCGCGGCTTGGTTTCTGAATGTTT--GCTGG-ACTTT----------------------------------TTG-AAAGTCGAAGCTCGTTCGTAATGCATTAGCA--TCCTAA-TCTTCGAGATCAGATTGACTCGGCGTAATAGACTATTC-GCTGAGGACATGGCA-T-CCCTTTACC-G-GGG-TGTAAT-G-GCTGGCCTGGG-AAAA--G-TGGAAGCTTCTAGACCCC-------------C--GAC--G-ATGGAGTCCCC------------TT----C-TAAGA-TTAGACCTCAGATCAGGCAGGATTA-----------------------------
M._violaceo_verrucosum_ml49            [M_Sil_vis_ml49g538I14     ]  ----------TTCCGTAGG-TGAACCTGCGGAAGGATCATTAG-TGAA-TATA-TAGCGCA-CCTGTTTAACCA-GGGCG--TGA-CCTCTCAC--TTTT-CAAACTCTGT-GCAC-TTCCA---A-----T---G--GGGGGGC-C------------------------------GAGG-AA----AGG-C--G-A-----------TTAG--------------CTTCG---CCTGGACTT--------T-GTGCCCCC----------TCGT--TTT-AT----TAA-ACA-T-TAAAAG-TCAACTGTAT----GGGAAA-T-A----GAAA-TGAT-AxATAACC--AAAAAAAAACTTTCAACAACGGATCTCTTGG-CTCTCGCATCGATG-AAGAACGCAGCGAAATGTGATAAGTAATGTGAATTGCAGAATTCAGTGAATCATCGAATCTTTGAACGCATCTTGCGCTCGCTGGTATTCCGGCGAGCATGTCTGTTTGAGTGTCGTGAACTCTTCAA-CCC-CCCC-TTTTT-CTTTCTAGAGATGGG-GGTGTGGCTTGGTTTCTGAACGTTT--GCTGG-ACTG--------------------------------------CCAAGTCGAAGCTCGTTCGTAATGCATTAGCA--TCCTAA-CCTTCGAGATCAGATTGACTCGGCGTAATAGACTATTC-GCTGAGGACAGGGCA-TxCCTTTTACG-G-GGG-TGTCCT-G-GCTGGCCTGGG-AAAA--G-TGGAAGCTGCTAGCCCGG-------------C--GAC--T-AAAAAGTCCCCx----CA-----TT----C-TAAGA-TTAGACCTCAGATCAGGCAGGATTACCC-GCTGAACTT-AAGCATATCAATA--
M._lychnidis_dioicae_mk115             [mk115.ITS4.526bp          ]  ------------------------------------------------------------------------------------------------------------------------------------------------------------------------------------G--A----AGGGC--G-A-----------TTAG--------------CTTCG---CCTGGAATT--------C-GTGCCCGC----------TCGT--TTT-AT----TAA-ACA-T-TTAAAG-TCAATGGTAT----GGGAAA-A------GAAA-TCATAA-ATAA-C--CAAAAAAAACTTTCAACAACGGATCTCTTGG-CTCTCGCATCGATG-AAGAACGCAGCGAAATGTGATAAGTAATGTGAATTGCAGAATTCAGTGAATCATCGAATCTTTGAACGCATCTTGCGCTCGCTGGTATTCCGGCGAGCATGTCTGTTTGAGTGTCGTGAACTCTTCAA-CCC-CCCC-TTTTT-CTTA-TCGAGATAGG-GGTGCGGCTTGGTTTCTGAATGGTT--GCTGG-ACTTT----------------------------------TTCTAAAGTCGAAGCTCGTTCGTAATGCATTAGCA--TCCTAA-CCTTCGAGATCAGATTGACTCGGCGTAATAGACTATTC-GCTGAGGACATGGCA-T-CCCTTTCCG-G-GGG-TGTAAT-G-GCTGGCCTGGGxAAAA--G-TGGAAGCTTCTAAACCCC-------------C--GAC--T-ATC-GT-----C-A---A-----AT----C-TAAGATTTAGACCTCAGATCAGGCAGGAT-ACCC-GCA----------------------
M._lychnidis_dioicae_DB3636            [M_Sil_dio_DB3636g750I14   ]  --------------------TGAACCTGCGGAAGGATCATTAG-TGAA-TATA-TAGCGTA-CCTGTTTAACCA-GGGCG--TGA-CCTCTCAC--TTTT-CAAACTCTGT-GCAC-TCT-A---A-----T---G--GGGGGGC-C---CA-------------------------AGGG--A----AGGGC--G-A-----------TTAG--------------CTTTG---CCTGGAATT--------C-GTGCCCGC----------TCGT--TTT-AT----TAA-ACA-T-TTAAAG-TCAATGGTAT----GGGAAA-A------GAAA-TCATAA-ATAA-C--CAAAAAAAACTTTCAACAACGGATCTCTTGG-CTCTCGCATCGATG-AAGAACGCAGCGAAATGTGATAAGTAATGTGAATTGCAGAATTCAGTGAATCATCGAATCTTTGAACGCATCTTGCGCTCGCTGGTATTCCGGCGAGCATGTCTGTTTGAGTGTCGTGAACTCTTCAA-CCC-CCCC-TTTTT-CTTA-TCGAGATGGG-GGTGCGGCTTGGTTTCTGAATGGTT--GCTGG-ACTTT----------------------------------TTCTAAAGTCGAAGCTCGTTCGTAATGCATTAGCA--TCCTAA-CCTTCGAGATCAGATTGACTCGGCGTAATAGACTATTC-GCTGAGGACATGGCA-T-CCCTTTACG-G-GGG-TGTAAT-G-GCTGGCCTGGG-AAAA--G-TGGAAGCTTCTAAACCCC-------------C--GAC--T-ATC-GT-----C-A---A-----AT----C-TAAGATTTAGACCTCAGATCAGGCAGGATTACCC-GCTGAACTT-AAGCATATCAATAA-
M._lychnidis_dioicae_ml326             [M_Sil_alb_ml326g717I1f4   ]  ----------TTCCGTAGG-TGAACCTGCGGAAGGATCATTAG-TGAA-TATA-TAGCGTA-CCTGTTTAACCA-GGGCG--TGA-CCTCTCAC--TTTT-CAAACTCTGT-GCAC-TCT-A---A-----T---G--GGGGGGxxC---CC-------------------------AAGG--A----AGGGC--G-A-----------TTAG--------------CTTCG---CCTGGAATT--------C-GTGCCCGC----------TCGT--TTT-AT----TAA-ACA-T-TTAAAG-TCAATGGTAT----GGGAAA-A------GAAA-TCATAA-AT-A-A--CAAAAAAAACTTTCAACAACGGATCTCTTGG-CTCTCGCATCGATG-AAGAACGCAGCGAAATGTGATAAGTAATGTGAATTGCAGAATTCAGTGAATCATCGAATCTTTGAACGCATCTTGCGCTCGCTGGTATTCCGGCGAGCATGTCTGTTTGAGTGTCGTGAACTCTTCAA-CCC-CCCC-TTTTT-CTTA-TCGAGATGGG-GGTGCGGCTTGGTTTCTGAATGGTT--GCTGG-ACTTT----------------------------------TTCTAAAGTCGAAGCTCGTTCGTAATGCATTAGCA--TCCTAA-CCTTCGAGATCAGATTGACTCGGCGTAATAGACTATTC-GCTGAGGACATGGCA-T-CCCTTTCCG-G-GGG-TGTAAT-G-GCTGGCCTGGG-AAAA--G-TGGAAGCTTCTAAACCCC-------------C-CGAC--T-ATC-GT-----C-A---A-----AT----C-TAAGATTTAGACCTCAGATCAGGCAGGATTACCC-GCTGAACTT-AAGCATATCAATAAG
M._lychnidis_dioicae_ml215             [M_Sil_dio_ml215g665I14    ]  ----------------AGG-TGAACCTGCGGAAGGATCATTAG-TGAA-TATA-TAGCGTA-CCTGTTTAACCA-GGGCG--TGA-CCTCTCAC--TTTT-CAAACTCTGT-GCAC-TCT-A---A-----T---G--GGGGGGC-C---CC-------------------------AAGG--A----AGGGC--G-A-----------TTAG--------------CTTCG---CCTGGAATT--------C-GTGCCCGC----------TCGT--TTT-AT----TAA-ACA-T-TTAAAG-TCAATGGTAT----GGGAAA-A------GAAA-TGATAA-ATAACC--AAAAAAAAACTTTCAACAACGGATCTCTTGG-CTCTCGCATCGATG-AAGAACGCAGCGAAATGTGATAAGTAATGTGAATTGCAGAATTCAGTGAATCATCGAATCTTTGAACGCATCTTGCGCTCGCTGGTATTCCGGCGAGCATGTCTGTTTGAGTGTCGTGAACTCTTCAA-CCC-CCCCCTTTTT-CTTA-TCGAGATGGG-GGTGCGGCTTGGTTTCTGAATGGTT--GCTGG-ACTTT----------------------------------TTCTAAAGTCGAAGCTCGTTCGTAATGCATTAGCA--TCCTAA-CCTTCGAGATCAGATTGACTCGGCGTAATAGACTATTC-GCTGAGGACATGGCA-T-CCCTTTACG-G-GGG-TGTAAT-G-GCTGGCCTGGG-AAAA--G-TGGAAGCTTCTAAACCGC-------------C--GAC--T-ATC-GT-----C-A---A-----AT----C-TAAGATTTAGACCTCAGATCAGGCAGGATTACCC-GCTGAACTT-AAGCATATCAATAAG
M._lychnidis_dioicae_mk147             [mk147.ITS.650bp           ]  ----------TTCCGTAGG-TGAACCTGCGGAAGGATCATTAG-TGAA-TATA-TAGCGTA-CCTGTTTAACCA-GGGCG--TGA-CCTCTCAC--TTTT-CAAACTCTGT-GCAC-TCT-A---A-----T---G--GGGGGGC-C---CC-------------------------AAGG--A----AGGGC--G-A-----------TTAG--------------CTTCG---CCTGGAATT--------C-GTGCCCGC----------TCGT--TTT-AT----TAA-ACA-T-TTAAAG-TCAATGGTAT----GGGAAA-A------GAAA-TGATAA-ATAA-C--CAAAAAAAACTTTCAACAACGGATCTCTTGG-CTCTCGCATCGATG-AAGAACGCAGCGAAATGTGATAAGTAATGTGAATTGCAGAATTCAGTGAATCATCGAATCTTTGAACGCATCTTGCGCTCGCTGGTATTCCGGCGAGCATGTCTGTTTGAGTGTCGTGAACTCTTCAA-CCC-CCCC-TTTTT-CTTA-TCGAGATGGG-GGTGCGGCTTGGTTTCTGAATGGTT--GCTGG-ACTTT----------------------------------TTCTAAAGTCGAAGCTCGTTCGTAATGCATTAGCA--TCCTAA-CCTTCGAGATCAGATTGACTCGGCGTAATAGACTATTC-GCTGAGGACATGGCA-T-CCCTTTACG-G-GGG-TGTAAT-G-GCTGGCCTGGG-AAAA--G-TGGAAGCTTCTAAACCCC-------------C--GAC--T-ATC-GT-----C-A---A-----AT----C-TAAGATTTAGACCTCAGATCAGGCAGGATTA-----------------------------
M._violaceo_irregulare_ml50            [M_Sil_vul_ml50g527I14     ]  ----------TTCCGTAGG-TGAACCTGCGGAAGGATCATTAG-TGAA-TATA-TAGCGTA-CCTGTTTAACCA-GGGCG--TGA-CCTCTCAC--TTTT-CAAACTCTGT-GCAC-TCT-A---A-----T---G--GGGGGGC-C------------------------------AAGG--A----AGGGC--G-A-------------------------------TCG---CCTGGAATT--------C-GTGCCCGC----------TCGT--TTT-AT----TAA-ACA-T-TTAAAG-TCAATGGTAT----GGGAAA-A------GAAA-TGATAA-ATAA-C--AAAAAAAAACTTTCAACAACGGATCTCTTGG-CTCTCGCATCGATG-AAGAACGCAGCGAAATGTGATAAGTAATGTGAATTGCAGAATTCAGTGAATCATCGAATCTTTGAACGCATCTTGCGCTCGCTGGTATTCCGGCGAGCATGTCTGTTTGAGTGTTGTGAACTCTTCAA-CCC-CCCC-TTTTT-CTTA-TCGAGACTGG-GGTGCGGCTTGGTTTCTGAATGATT--GCTGG-ACTTT----------------------------------TTCTAAAGTCGAAGCTCGTTCGTAATGCATTAGCA--TCCTAA-CCTTCGAGATCAGATTGACTCGGCGTAATAGACTATTC-GCTGAGGACATGGCA-T-CCCTTTACC-G-GGG-TGTAAT-G-GCTGGCCTGGG-AAAA--G-TGGAAGCTTCTAAACCCT-------------C--GAC--T-ATC-GT-----C-A---A-----AT----C-TAAGATTTAGAC------------------------------------------------
M._silenes_inflatae_ml605              [M_Sil_vul_ml605gp92I14    ]  -------------CGTAGG-TGAACCTGCGGAAGGATCATTAG-TGAA-TATC-TAGCGTA-CCTGTTTAACCA-GGCCG--TGA-CCTCTCAC--TTTT-CAAACTCTGT-GCAC-TCT-A---A-----T---G--GGGGGGC-C------------------------------AAGG--A----AGGGC--G-A-----------TTCA--------------CTTTG---CCTGGAATT--------C-GTGCCCGC----------TCGT--CTT-AT----GAA-ACA-T-TTAAAG-TCACTGGTAT----GGGAAA-A------GCAA-TGATAA-AT-A-A--CAAAAAAAACTTTCAACAACGGATCTCTTGG-CTCTCGCATCGATG-AAGAACGCAGCGAAATGTGATAAGTAATGTGAATTGCAGAATTCAGTGAATCATCGAATCTTTGAACGCATCTTGCGCTCGCTGGTATTCCGGCGAGCATGTCTGTTTGAGTGTCGTGAACTCTTCAA-CCC-CCCC-TTTTT-CTTA-TCGAGATCGG-GGTGCGGCTTGGTTTCTGAACGGTT--GCTGG-ACT-T----------------------------------TTCTAAAGTCGAAGCTCGTTCGTAATGCATTAGCA--TCCTAA-CCTTCGAGATCAGATTGACTCGGCGTAATAGACTATTC-GCTGAGGACATGGCA-T-CCCTTTATG-G-GGG-TGTCAT-G-GCTGGCCTGGG-AAAA--G-TGGAAGCTGCTAAACCCC-------------C--GAC--T-ATTAGT-----CC-------------AAGC-TAAGA-TTAGACCTCAGATCAGGCAGGATTACCC-GCTGAACTT-AAGCATATCAATAAG
M._silenes_inflatae_ml620              [M_Sil_vul_ml620P110I14    ]  -------------------------CTGCGGAAGGATCATTAG-TGAA-TATC-TAGCGTA-CCTGTTTAACCA-GGCCG--TGA-CCTCTCAC--TTTT-CAAACTCTGT-GCAC-TCT-A---A-----T---G--GGGGGGC-C------------------------------AAGG--A----AGGGC--G-A-----------TTCA--------------CTTTG---CCTGGAATT--------C-GTGCCCGC----------TCGT--CTT-AT----GAA-ACA-T-TTAAAG-TCACTGGTAT----GGGAAA-A------GCAA-TGATAA-AT-A-A--CAAAAAAAACTTTCAACAACGGATCTCTTGG-CTCTCGCATCGATG-AAGAACGCAGCGAAATGTGATAAGTAATGTGAATTGCAGAATTCAGTGAATCATCGAATCTTTGAACGCATCTTGCGCTCGCTGGTATTCCGGCGAGCATGTCTGTTTGAGTGTCGTGAACTCTTCAA-CCC-CCCC-TTTTT-CTTA-TCGAGATCGG-GGTGCGGCTTGGTTTCTGAACGGTT--GCTGG-ACT-T----------------------------------TTCTAAAGTCGAAGCTCGTTCGTAATGCATTAGCA--TCCTAA-CCTTCGAGATCAGATTGACTCGGCGTAATAGACTATTC-GCTGAGGACATGGCA-T-CCCTTTATG-G-GGG-TGTCAT-G-GCTGGCCTGGG-AAAA--G-TGGAAGCTGCTAAACCCC-------------C--GAC--T-ATTAGT-----CC-------------AAGC-TAAGA-TTAGACCTCAGATCAGGCAGGATTACCC-GCTGAACTT-AAGCATATCAATAAG
M._silenes_inflatae_mk208              [violaceum.ITS1.mk208      ]  xxxxx--------------------------------------------ATTC-TAGCGTA-CCTGTTT-ACCA-GGCCG--TGA-CCTCTCAC--TTTT-CAAACTCTGT-GCAC-TCT-A---A-----T---G--GGGGGGC-C------------------------------AAGG-NA----AGGGC--G-A-----------TTCA--------------CTTTG---CCTGGAATT--------C-GTGCCCGC----------TCGT--CTT-AT----GAA-ACA-T-TTAAAG-TCACTGGTAT----GGGAAA-A------GCAA-TGATAA-AT-A-A--CAAAAAAAACTTTCAACAACGGATCTCTTGG-CTCTCGCATCGATG-AAGAACGCAGCGAAATGTGATAAGTAATGTGAATTGCAGAATTCAGTGAATCATCGAATCTTTGAACGCATCTTGCGCTCGCTGGTATTCCGGCGAGCATGTCTGTTTGAGTGTCGTGAACTCTTCAA-CCC-CCCC-TTTTT-CTTA-TCGAGATCGG-GGTGCGGCTTGGTTTCTGAACGGTT--GCTGG-ACT-T----------------------------------TTCTAAAGTCGAAGCTCGTTCGTAATGCATTAGCA--TCCTAA-CCTTCGAGATCAGATTGACTCGGCGTAATAGACTATTC-GCTGAGGACATGGCA-T-CCCTTTATG-G-GGG-TGTCAT-G-GCTGGCCTGGG-AAAA--G-TGGAAGCTGCTAAACCCC-------------C--GAC--T-ATTAGT-----CC-------------AAGC-TAAGA-TTAGACCTCAGATCAGGCAGGATTACCC-GCTGAACTT-AAGC-----------
M._silenes_inflatae_ml327              [M_Sil_hay_ml327g717I1f4   ]  ----------TTCCGTAGG-TGAACCTGCGGAAGGATCATTAG-TGAA-TATA-TAGCGTA-CCTGTTTAACCA-GGGCG--TGA-CCTCTCAC--TTTT-CAAACTCTGT-GCAC-TCT-A---A-----T---G--GGGGGGC-C------------------------------AAGG--A----AGGGC--G-A-----------TTAA--------------CTTTG---CCTGGAATT--------C-GTGCCCGC----------TCGT--CTT-AT----GAA-ACA-T-TTAAAG-TCACTGGTAG----GGGAAA-A------GAAA-TGATAA-ATAA-C--AAAAAAAAACTTTCAACAACGGATCTCTTGG-CTCTCGCATCGATG-AAGAACGCAGCGAAATGTGATAAGTAATGTGAATTGCAGAATTCAGTGAATCATCGAATCTTTGAACGCATCTTGCGCTCGCTGGTATTCCGGCGAGCATGTCTGTTTGAGTGTCGTGAACTCTTCAA-CCC-CCCC-TTTTT-CTTA-TCGAGATCGG-GGTGCGGCTTGGTTTCTGAATGGTT--GCTGG-ACTTT----------------------------------TxTAAAAGTCGAAGCTCGTTCGTAATGCATTAGCA--TCCTAA-CCTTCGAGATCAGATTGACTCGGCGTAATAGACTATTC-GCTGAGGACATGGCA-T-CCCTTTACC-G-GGG-TGTCAT-G-GCTGGCCTGGG-AAAA--G-TGGAAGCTGCTAAACCCC-------------C--GAC--T-ATTAGT-----CC-------------A-----AAGA-TTAGACCTCAGATCAGGCAGGATTACCC-GCTGAACTT-AAGCATATCAATAxx
M._violaceum_s.str._ml344              [M_Sil_nut_ml344g751I14    ]  ------------CCGTAGG-TGAACCTGCGGAAGGATCATTAG-TGAA-TTTA-TAGCGTA-CCTGTTTAACCA-GGGCG--TGA-CCTCTCAC--TTTT-CAAACTCTGT-GCAC-TCT-A---A-----T---G--GGGGGGC-C------------------------------AAGG-AA----AGG-C--G-A-----------TTAG--------------CTTTG---CCTGGAATT--------C-GTGCCCGC----------TCGT--CTT-AT----GAA-ACA-T-TTAAAG-TCACTGGTAT----GGGAAA-A------GAAA-TGATAA-ATAA-C--AAAAAAAAACTTTCAACAACGGATCTCTTGG-CTCTCGCATCGATG-AAGAACGCAGCGAAATGTGATAAGTAATGTGAATTGCAGAATTCAGTGAATCATCGAATCTTTGAACGCATCTTGCGCTCGCTGGTATTCCGGCGAGCATGTCTGTTTGAGTGTCGTGAACTCTTCAA-CCC-CCCCCTTTTT-CTTA-TCGAGATCGG-GGTGCGGCTTGGTTTCTGAATGGTT--GCTGG-ACT-T----------------------------------TTCTAAAGTCGAAGCTCGTTCGTAATGCATTAGCA--TCCTAA-CCTTCGAGATCAGATTGACTCGGCGTAATAGACTATTC-GCTGAGGACATGGCA-T-CCCTTTACG-G-GGG-TGTAAT-G-GCTGGCCTGGG-AAAA--G-TGGAAGCTGCTAAACCCC-------------C--GAC--T-ATTAGT-----C-A---A-----AT----C-TAAGA-TTAGACCTCAGATCAGGCAGGATTACCC-GCTGAACTT-AAGCATATCAATAAG
M._major_mk279                         [major.mk279               ]  ----------TTCCGTAGG-TGAACCTGCGGAAGGATCATTAG-TGAA-TTTA-TAGCGTA-CCTGTTTAACCA-GGGCG--TGA-CCTC--ACTTTTT--CAAACTCTGT-GCACTTCT-A---A-----T---G--GGGGGGC-C------------------------------AAGG-AA----AGG-C--G-A-----------TTAG--------------CTTCG---CCTGGAATT--------C-GTGCCCGC----------TCGT--TTT-AT----TAA-ACA-T-TTAAAG-TCAATGGTAT----GGGAAA-A-A----GAAA-TGATAC-AT-A-A--CAAAAAAAACTTTCAACAACGGATCTCTTGG-CTCTCGCATCGATG-AAGAACGCAGCGAAATGTGATAAGTAATGTGAATTGCAGAATTCAGTGAATCATCGAATCTTTGAACGCATCTTGCGCTCGCTGGTATTCCGGCGAGCATGTCTGTTTGAGTGTCGTGAACTCTTCAA-CCC-CCCC-TTTTT-CTTA-TGGAGATTGG-GGTGCGGCTTGGTTTCTGAATGGTT--GCTGG-ACTTGGT------T----TCCTT--T------C-GGGGATTCTAAAGTCGAAGCTCGTTCGTAATGCATTAGCA--TCCTAA-CCTTCGAGATCAGATTGACTCGGCGTAATAGACTATTC-GCTGAGGACATGGCG-T-CCCTTTACT-G-GGG-TGTCAT-G-GCTGGCCTTGG-AAAA--A-AGAAAGCTTATAAA-CCC-------------C-CGAC--T-ATTAGTCA----GA-----TC-AATT-----TAAGA-TTAGACCTCAGATCAGGCAGGATTACCC-GCTGAACTT-AAGCATATCAATAAG
M._stellariae_ml352                    [M_Myo_aqu_ml352g748I14    ]  --------------------------------------------------------------------------------------------ACTTTTT--CAAACTCTGT-GCACTTCT-A---A-----T---G--GGGGGGC-C------------------------------AAGG-AA----AGG-C--G-A-----------TTAG--------------CTTTG---CCAGGAATT--------T-GTGCCCGC----------TCGT--TTT-AT----TAA-ACA-T-TTAAAG-TCAATGGTAT----GGGAAA-A-AAGAA---A-TT-A-T-AT-A-A--CAAAAAAAACTTTCAACAACGGATCTCTTGG-CTCTCGCATCGATG-AAGAACGCAGCGAAATGTGATAAGTAATGTGAATTGCAGAATTCAGTGAATCATCGAATCTTTGAACGCATCTTGCGCTCGCTGGTATTCCGGCGAGCATGTCTGTTTGAGTGTCGTGAACTCTTCAA-CCC-CCCC-TTTTT-CTTA-TGGAGATTGG-GGCGCGGCTTGGTTTCTGAACGTTT--GCTGG-ACTGGGA------T----TCCTT--T------TGGGGGATTCTAGAGTCGAAGCTCGTTCGTAATGCATTAGCA--TCCTAA-TCTTCGAGATCAGATTGACTCGGTGTAATAGACTATTC-GCTGAGGACATGGCA-T-CCCTTTACC-G-GGG-TGTAAT-G-GCTGGCCTGGG-AAAA--G-TGGAAGCTTATAGA-C--------------------------------------------------------------------------------------------------------------------
M._stellariae_DB3633                   [M_Stell_DB3633g750I14     ]  ---------------------GAACCTGCGAAAGGATCATTAG-TGAA-TTTA-TAGCGTA-CCTGTTTAACCA-GGGCG--TGA-CCTCTCACTTTTT--CAAACTCTGT-GCACTTCT-A---A-----T---G--GGGGGGC-C------------------------------AAGG-AA----AGG-C--G-A-----------TTAG--------------CTTTG---CCAGGAATT--------T-GTGCCCGC----------TCGT--TTT-AT----TAA-ACA-T-TTAAAG-TCAATGGTAT----GGGAAA-A-AAGAA---A-TT-A-T-AT-A-A--CAAAAAAAACTTTCAACAACGGATCTCTTGG-CTCTCGCATCGATG-AAGAACGCAGCGAAATGTGATAAGTAATGTGAATTGCAGAATTCAGTGAATCATCGAATCTTTGAACGCATCTTGCGCTCGCTGGTATTCCGGCGAGCATGTCTGTTTGAGTGTCGTGAACTCTTCAA-CCC-CCCC-TTTTT-CTTA-TGGAGATTGG-GGCGCGGCTTGGTTTCTGAACGTTT--GCTGG-ACTGGGA------T----TCCTT--T------TGGGGGATTCTAGAGTCGAAGCTCGTTCGTAATGCATTAGCA--TCCTAA-TCTTCGAGATCAGATTGACTCGGTGTAATAGACTATTC-GCTGAGGACATGGCA-T-CCCTTTACC-G-GGG-TGTAAT-G-GCTGGCCTGGG-AAAA--G-TGGAAGCTTATAGACCCC-------------C-CGAC--T-ATTAGTCC----CA-----TC-ATTT-----TAAGA-TTAGACCTCAGATCAGGCAGGATTACCC-GCTGAACTT-AAGCATATCAATAA-
M._stellariae_ml507                    [M_Stell_ml507g942I14      ]  ------------------G-TGAACCTGCGGAAGGATCATTAG-TGAA-TTTA-TAGCGTA-CCTGTTTAACCA-GGGCG--TGA-CCTCTCACTTTTT--CAAACTCTGT-GCACTTCT-A---A-----T---G--GGGGGGC-C------------------------------AAGG-AA----AGG-C--G-A-----------TTAG--------------CTTTG---CCAGGAATT--------T-GTGCCCGC----------TCGT--TTT-AT----TAA-ACA-T-TTAAAG-TCAATGGTAT----GGGAAA-A-AAGAA---A-TT-A-T-AT-A-A--CAAAAAAAACTTTCAACAACGGATCTCTTGG-CTCTCGCATCGATG-AAGAACGCAGCGAAATGTGATAAGTAATGTGAATTGCAGAATTCAGTGAATCATCGAATCTTTGAACGCATCTTGCGCTCGCTGGTATTCCGGCGAGCATGTCTGTTTGAGTGTCGTGAACTCTTCAA-CCC-CCCC-TTTTT-CTTA-TGGAGATTGG-GGCGCGGCTTGGTTTCTGAACGTTT--GCTGG-ACTGGGA------T----TCCTT--T------TGGGGGATTCTAGAGTCGAAGCTCGTTCGTAATGCATTAGCA--TCCTAA-TCTTCGAGATCAGATTGACTCGGTGTAATAGACTATTC-GCTGAGGACATGGCA-T-CCCTTTACC-G-GGG-TGTAAT-G-GCTGGCCTGGG-AAAA--G-TGGAAGCTTATAGACCCC-------------C-CGAC--T-ATTAGTCC----CA-----TC-ATTT-----TAAGA-TTAGACCTCAGATCAGGCAGGATTACCC-GCTGAACTT-AAGCATATCAATAA-
M._stellariae_ml48                     [M_Myo_aqu_ml48g527I4      ]  ----------TTCCGTAGG-TGAMCCTGCGGAAGGATCATTAG-TGAA-TTTA-TAGCGTA-CCTGTTTAACCA-GGGCG--TGA-CCTCTCACTTTTT--CAAACTCTGT-GCACTTCT-A---A-----T---G--GGGGGGC-C------------------------------AAGG-AA----AGG-C--G-A-----------TTAG--------------CTTTG---CCAGGAATT--------T-GTGCCCGC----------TCGT--TTT-AT----TAA-ACA-T-TTAAAG-TCAATGGTAT----GGGAAA-A-AAGAA---A-TT-A-T-AT-A-A--CAAAAAAAACTTTCAACAACGGATCTCTTGG-CTCTCGCATCGATG-AAGAACGCAGCGAAATGTGATAAGTAATGTGAATTGCAGAATTCAGTGAATCATCGAATCTTTGAACGCATCTTGCGCTCGCTGGTATTCCGGCGAGCATGTCTGTTTGAGTGTCGTGAACTCTTCAA-CCC-CCCC-TTTTT-CTTA-TGGAGATTGG-GGCGCGGCTTGGTTTCTGAACGTTT--GCTGG-ACTGGGA------T----TCCTT--T------TGGGGGATTCTAGAGTCGAAGCTCGTTCGTAATGCATTAGCA--TCCTAA-TCTTCGAGATCAGATTGACTCGGTGTAATAGACTATTC-GCTGAGGACATGGCA-T-CCCTTTACC-G-GGG-TGTAAT-G-GCTGGCCTGGG-AAAA--G-TGGAAGCTTATAGACCCC-------------C-CGAC--T-ATTAGTCC----CA-----TC-ATTT-----TAAGA-TTAGACCTCAGATCAGGCAGGATTACCC-GCTGAACTT-AAGCATATCAATA--
M._stellariae_HML791                   [M_Myo_aqu_Mste1HML791I14  ]  ----------TTCCGTAGG-TGAACCTGCGGAAGGATCATTAG-TGAA-TTTA-TAGCGTA-CCTGTTTAACCA-GGGCG--TGA-CCTCTCACTTTTT--CAAACTCTGT-GCACTTCT-A---A-----T---G--GGGGGGC-C------------------------------AAGG-AA----AGG-C--G-A-----------TTAG--------------CTTTG---CCAGGAATT--------G-GTGCCCGC----------TCGT--TTT-AT----TAA-ACA-T-TTAAAG-TCAATGGTAT----GGGAAA-A-AAGAA---A-TT-A-T-AT-A-A--CAAAAAAAACTTTCAACAACGGATCTCTTGG-CTCTCGCATCGATG-AAGAACGCAGCGAAATGTGATAAGTAATGTGAATTGCAGAATTCAGTGAATCATCGAATCTTTGAACGCATCTTGCGCTCGCTGGTATTCCGGCGAGCATGTCTGTTTGAGTGTCGTGAACTCTTCAA-CCC-CCCC-TTTTT-CTTA-TGGAGATTGG-GGCGCGGCTTGGTTTCTGAACGTTT--GCTGG-ACTGGGA------T----TCCTT--T------TGGGGGATTCTAGAGTCGAAGCTCGTTCGTAATGCATTAGCA--TCCTAA-TCTTCGAGATCAGATTGACTCGGTGTAATAGACTATTC-GCTGAGGACATGGCA-T-CCCTTTACC-G-GGG-TGTAAT-G-GCTGGCCTGGG-AAAA--G-TGGAAGCTTATAGACCCC-------------C-CGAC--T-ATTAGTCC----CA-----TC-ATTT-----TAAGA-TTAGACCTCAAATGAGGGAGGACTACCC-GATGAACTT-AAGCATATTAATAAG
M._dianthorum_mk119                    [mk119.ITS.675bp           ]  ----------TTCCGTAGG-TGAACCTGCGGAAGGATCATTAG-TGAA-TTTA-TAGCGCA-CCTGTTTAACCA-GGGCG--TGA-CCTC--ACTTTTT--CAAACTCTGT-GCACTTTT-A---A-----T---G--GGGGGGC-C---CAGG--AAGGGCGATTAGCTTCGTCTGGAA--------------------------------------------------------------TG--------C-GTGCCCGC----------CCGT--TTT-AT----TAA-ACA-T-TTAAAG-TCAATCGTAT----GGGCATAA-A----GAAA-TG-A-T-ATAA-C--AAAGAAAAACTTTCAACAACGGATCTCTTGG-CTCTCGCATCGATG-AAGAACGCAGCGAAATGTGATAAGTAATGTGAATTGCAGAATTCAGTGAATCATCGAATCTTTGAACGCATCTTGCGCTCGCTGGTATTCCGGCGAGCATGTCTGTTTGAGTGTCGTGAACTCTTCAA-CCC-CCCC-TTTTT-CTTA-TGGAGACTGG-GGTGCGGCTTGGTTTCTGAACGCTT--GCTGG-ACTGGAA------T----TCCTT--T------CGGGGGATTCTAAGGTCGGAGCTCGTTCGTAATGCATTAGCA--TCCTAA-CCTTCGAGATCAGATTGACTCGGCGTAATAGACTATTC-GCTGAGGACATGGCA-T-CCCTTTACT-G-GGG-TGTGAT-G-GCTGGCCTGGG-AAAA--AGTGGAAGCTGCTAGACCGCCGACGATATAAGTC-----------------AC---T---A-----TT----C-TAAGC-TTAGACCTCAGATCAGGCAGGATTACCC-GCA----------------------
M._dianthorum_ml354                    [M_Dia_car_ml354g748I14    ]  ----------TTCCGTAGG-TGAACCTGCGGAAGGATCATTAG-TGAA-TTTA-TAGCGCA-CCTGTTTAACCA-GGGCG--TGA-CCTC--ACTTTTT--CAAACTCTGT-GCACTTTT-A---A-----T---G--GGGGGGC-C---CAGG--AAGGGCGATTAGCTTCGTCTGGAA--------------------------------------------------------------TG--------C-GTGCCCGC----------CCGT--TTT-AT----TAA-ACA-C-TTAAAG-TCAATTGTAT----GGGCATAA-A----GAAA-TG-A-T-ATAA-C--AAAAAAAAACTTTCAACAACGGATCTCTTGG-CTCTCGCATCGATG-AAGAACGCAGCGAAATGTGATAAGTAATGTGAATTGCAGAATTCAGTGAATCATCGAATCTTTGAACGCATCTTGCGCTCGCTGGTATTCCGGCGAGCATGTCTGTTTGAGTGTCGTGAACTCTTCAA-CCC-CCCC-TTTTT-CTTA-TGGAGACTGG-GGTGCGGCTTGGTTTCTGAACGCTT--GCTGG-ACTGGAA------T----TCCTT--T------TGGGGGATTCTAAGGTCGGAGCTCGTTCGTAATGCATTAGCA--TCCTAA-CCTTCGAGATCAGATTGACTCGGCGTAATAGACTATTC-GCTGAGGACATGGCA-T-CCCTTTACT-G-GGG-TGTGAT-G-GCTGGCCTGGG-AAAA--AGTGGAAGCTGCTAGACCCCTGACGx-ATAAGTC-----------------AC---T---A-----TT----C-TAAGC-TTAGACCTCAGATC----------------------------------------
M._dianthorum_ml328                    [M_Dia_syl_ml328g717I1f4   ]  ----------TTCCGTAGG-TGAACCTGCGGAAGGATCATTAG-TGAA-TTTA-TAGCGCA-CCTGTTTAGCCA-GGGCG--TGA-CCTC--ACTTTTT--CAAACTCTGT-GCACTTTTTA---A-----T---G--GGGGGGC-C---CAGG--AAGGGCGATTAGCTTCGTCTGGAA--------------------------------------------------------------TG--------C-GTGCCCGC----------CCGT--TTT-AT----TAA-ACA-C-TTAAAG-TCAATTGTAT----GGGCATAA-A----GAAA-TG-A-T-ATAA-C--AAAAAAAAACTTTCAACAACGGATCTCTTGG-CTCTCGCATCGATG-AAGAACGCAGCGAAATGTGATAAGTAATGTGAATTGCAGAATTCAGTGAATCATCGAATCTTTGAACGCATCTTGCGCTCGCTGGTATTCCGGCGAGCATGTCTGTTTGAGTGTCGTGAACTCTTCAA-CCC-CCCC-TTTTT-CTTA-TGGAGACTGG-GGTGCGGCTTGGTTTCTGAACGCTT--GCTGG-ACTGTAA------T----TCCTT--T------TGGGGGATTCTAAGGTCGGAGCTCGTTCGTAATGCATTAGCA--TCCTAA-CCTTCGAGATCAGATTGACTCGGCGTAATAGACTATTC-GCTGAGGACATGGCA-T-CCCTTTACT-G-GGG-TGTGAT-G-GCTGGCCTGGG-AAAA--AGTGGAAGCTGCTAGACCCCCGACGATATAAGTC-----------------AC---T---A-----TT----C-TAAGC-TTAGACCTCAGATCAGGCAGGATTACCC-GCTGAACTT-AAGCATATCAATAAG
M._dianthorum_mk167                    [mk167.ITS4.453bp          ]  -------------------------------------------------------------------------------------------------------------------------------------------------------------------------------------------------------------------------------------------------------------------------------------------------------------------------------------------------------------------AAAAAAACTTTCAACAACGGATCTCTTGG-CTCTCGCATCGATG-AAGAACGCAGCGAAATGTGATAAGTAATGTGAATTGCAGAATTCAGTGAATCATCGAATCTTTGAACGCATCTTGCGCTCGCTGGTATTCCGGCGAGCATGTCTGTTTGAGTGTCGTGAACTCTTCAA-CCC-CCCC-TTTTT-CTTA-TGGAGACTGG-GGTGCGGCTTGGTTTCTGAACGCTT--GCTGG-ACTGGAA------T----TCCTT--T------TGGGGGATTCTAAGGTCGGAGCTCGTTCGTAATGCATTAGCA--TCCTAA-CCTTCGAGATCAGATTGACTCGGCGTAATAGACTATTC-GCTGAGGACATCGCA-T-CCCTTTACT-G-GGG-TGTGAT-G-GCTGGCCTGGG-AAAA--AGTGGAAGCTGCTAGACCCCTGACG--ATAAGTC-----------------AC---T---A-----TT----C-TAAGC-TTAGACCTCAGATCAGGCAGGAT-ACCC-GC-----------------------
M._dianthorum_ml622                    [M_Dia_sup_ml622P110I14    ]  -------------------------CTGCGGAAGGATCATTAG-TGAA-TTTA-TAGCGCA-CCTGTTTAACCA-GGGCG--TGA-CCTC--ACTTTTT--CAAACTCTGT-GCACTTTT-A---A-----T---G--GGGGGGC-C---CAGG--AAGGGCGATTAGCTTCGTCTGGAA--------------------------------------------------------------TG--------C-GTGCCCGC----------CCGT--TTT-AT----TAA-ACA-T-TTAAAG-TCAATCGTAT----GGGCATAA-A----GAAA-TG-A-T-ATAA-C--AAAGAAAAACTTTCAACAACGGATCTCTTGG-CTCTCGCATCGATG-AAGAACGCAGCGAAATGTGATAAGTAATGTGAATTGCAGAATTCAGTGAATCATCGAATCTTTGAACGCATCTTGCGCTCGCTGGTATTCCGGCGAGCATGTCTGTTTGAGTGTCGTGAACTCTTCAA-CCC-CCCC-TTTTT-CTTA-TGGAGACTGG-GGTGCGGCTTGGTTTCTGAACGCTT--GCTGG-ACTGGAA------T----TCCTT--T------CGGGGGATTCTAAGGTCGGAGCTCGTTCGTAATGCATTAGCA--TCCTAA-CCTTCGAGATCAGATTGACTCGGCGTAATAGACTATTC-GCTGAGGACATGGCA-T-CCCTTTACT-G-GGG-TGTGAT-G-GCTGGCCTGGG-AAAA--AGTGGAAGCTGCTAGACCCCCGACGATATAAGTC-----------------AC---T---A-----TT----C-TAAGC-TTAGACCTCAGATCAGGCAGGATTACCC-GCTGAACTT-AAGCATATCA-----
M._dianthorum_ml333                    [M_Dia_mon_ml333g717I1f4   ]  ----------TTCCGTAGG-TGAACCTGCGGAAGGATCATTAG-TGAA-TTTA-TAGCGCA-CCTGTTTAACCA-GGGCG--TGA-CCTC--ACTTTTT--CAAACTCTGT-GCACTTTT-A---A-----T---G--GGGGGGC-C---CAGG--AAGGGCGATTAGCTTCGTCTGGAA--------------------------------------------------------------TG--------C-GTGCCCGC----------CCGT--TTT-AT----TAA-ACA-C-TTAAAG-TCAGTCGTAT----GGGCAT-A-AAGAA---A-TG-A-T-AT-A-A--CAAAAAAAACTTTCAACAACGGATCTCTTGG-CTCTCGCATCGATG-AAGAACGCAGCGAAATGTGATAAGTAATGTGAATTGCAGAATTCAGTGAATCATCGAATCTTTGAACGCATCTTGCGCTCGCTGGTATTCCGGCGAGCATGTCTGTTTGAGTGTCGTGAACTCTTCAAxCCC-CCCC-TTTTT-CTTA-TGGAGACTGG-GGTGCGGCTTGGTTTCTGAACGCTT--GCTGG-ACTGGAA------T----TCCTT--T------CGGGGGATTCCAAGGTCGGAGCTCGTTCGTAATGCATTAGCA--TCCTAA-CCTTCGAGATCAGATTGACTCGGCGTAATAGACTATTC-GCTGAGGACATGGCA-T-CCCTTTACT-G-GGG-TGTGAT-G-GCTGGCCTGGG-AAAA--AGTGGAAGCTGCTAGACCC-TGACG--ATAAGTC-----------------AC---T---A-----TT----C-TAAGC-TTAGACCTCAGATCAGGCAGGATTACCC-GCTGAACTT-AAGCATATCAATAAG
M._dianthorum_DB3637                   [M_Dia_car_DB3637g750I14   ]  -----------------GG-TGAACCTGCGGAAGGATCATTAG-TGAT-ATTA-TAGCGCA-CCTGTTTAACCA-GGGCG--TGA-CCTC--ACA-TTTT-CAAACTCTGT-GCAC-TTCAA---A-----T---G--GGGGGGC-C------------------------------GAA--------------------------------------------------------------TG--------C-GTGCCCGC----------CCGT--ATT-AT----TAA-ACA-T-TTAAAG-TCAATTGTAT----GGG-ATAA-A----GAAA-TG-A-T-ATAA-C--AAATAAAAACTTTCAACAACGGATCTCTTGG-CTCTCGCATCGATG-AAGAACGCAGCGAAATGTGATAAGTAATGTGAATTGCAGAATTCAGTGAATCATCGAATCTTTGAACGCATCTTGCGCTCGCTGGTATTCCGGCGAGCATGTCTGTTTGAGTGTCGTGAACTCTTCAA-CCC-CCCC-TTTTT-CTTA-TGG---------GGGCGGCTTGGTTTCTGAACGTTT--GCTGG-ACTGGAA------T----TCCTT--T------CGGGGGATTCTAACGTCGGAGCTCGTTCGTAATGCATTAGCA--TCCTAA-CCTTCGAGATCAGATTGACTCGGCGTAATAGACTATTC-GCTGAGGACATGGCA-T-CCCTTTACT-G-GGG-TGTGAT-G-GCTGGCCTGGG-AAAA--G-TGGAAGCTGCTAGACCCC-------------C--GAC------------AA---T---A-----AT----C-TAAGA-TTAGACCTCAGATCAGGCAGGATTACCC-GCTGAACTT-AAGCATATCAATAA-
M._dianthorum_ml329                    [M_Dia_segcar_ml329g717I1f4]  ----------TTCCGTAGG-TGAACCTGCGGAAGGATCATTAG-TGAT-ATTA-TAGCGCA-CCTGTTTAACCA-GGGCG--TGA-CCTC--ACA-TTTT-CAAACTCTGT-GCAC-TTCAA---A-----T---G--GGGGGGC-C------------------------------GAA--------------------------------------------------------------TG--------C-GTGCCCGC----------CCGT--ATT-AT----TAA-ACA-T-TTAAAG-TCAATTGTAT----GGG-ATAA-A----GAAA-TG-A-T-ATAA-C--AAATAAAAACTTTCAACAACGGATCTCTTGG-CTCTCGCATCGATG-AAGAACGCAGCGAAATGTGATAAGTAATGTGAATTGCAGAATTCAGTGAATCATCGAATCTTTGAACGCATCTTGCGCTCGCTGGTATTCCGGCGAGCATGTCTGTTTGAGTGTCGTGAACTCTTCAA-CCC-CCCC-TTTTT-CTGA-TGG---------GGGCGGCTTGGTTTCTGAACGTTT--GCTGG-ACTGGAA------T----TCCTT--T------CGGGGGATTCTAATGTCGGAGCTCGTTCGTAATGCATTAGCA--TCCTAA-CCTTCGAGATCAGATTGACTCGGCGTAATAGACTATTC-GCTGAGGACATGGCA-T-CCCTTTACT-G-GGG-TGTGAT-G-GCTGGCCTGGG-AAAA--G-TGGAAGCTGCTAGACCCC-------------C--GAC------------AA---T---A-----AT----C-TAAGA-TTAGACCTCAGATCAGGCAGGATTACCC-GCTGAACTT-AAGC-----------
M._dianthorum_mk145                    [mk145.ITS.640bp           ]  ----------TTCCGTAGG-TGAACCTGCGGAAGGATCATTAG-TGAA-TTTA-TAGCGCA-CCTGTTTAACCA-GGGCG--TGA-CCTC--ACTTTTT--CAAACTCTGT-GCACTTCT-A---A-----T---G--GGGAGGC-C------------------------------CAGG-AA----AGG-C--G-A--------------------------------------CTGGAATG--------C-GTGCCCAC----------TCGT--TTT-AT----TAA-ACA-T-TTAAAG-TCAATTGTAT----GGGAATAA-A----GAAA-TG-A-T-ATAA-C--AAATAAAAACTTTCAACAACGGATCTCTTGG-CTCTCGCATCGATG-AAGAACGCAGCGAAATGTGATAAGTAATGTGAATTGCAGAATTCAGTGAATCATCGAATCTTTGAACGCATCTTGCGCTCGCTGGTATTCCGGCGAGCATGTCTGTTTGAGTGTCGTGAACTCTTCAA-CCC-CCCC-TTTTTxCTTA-TGGAGATTGG-GGCGTGGCTTGGTTTCTGAACGTTT--GCTGG-ACTGGGA------T----TCCTT--T------CGGGGGATTCTAACGTCGGAGCTCGTTCGTAATGCATTAGCA--TCCTAA-CCTTCGAGATCAGATTGACTCGGCGTAATAGACTATTC-GCTGAGGACATGGCA-T-CCCTTTACT-G-GGG-TGTGAT-G-GCTGGCCTGGA-AAAA--G-TGGAAGCTGCTAGACCCC-------------C-----------------AA---T---A-----AT----C-TAAGA-TTAGACCTCAGATCAGGCAGGATTACCC-Gxx----------------------
M._saponariae_mk142                    [mk142.ITS.660bp           ]  ----------TTCCGTAGGTGGAACCTGCGGAAGGATCATTAG-TGAA-TTTA-TAGCGTA-CCTGTTTAACCA-GGGCG--TGA-CCTCTCACTTTTT--CAAACTCTGT-GCACTTCT-A---A-----T---G--GGGGGGC-C------------------------------AAGG-AA----GGG-C--G-A-----------TTAG--------------CTTCG---CCTGGAATT--------C-GGGCCCGC----------CCGT--TTT-AT----TAA-ACA-T-TTAAAG-TCAATGGTAT----GGGAATAA-A----GAAA-TG-A-T-ATAA-C--AAAAAAAAACTTTCAACAACGGATCTCTTGG-CTCTCGCATCGATG-AAGAACGCAGCGAAATGTGATAAGTAATGTGAATTGCAGAATTCAGTGAATCATCGAATCTTTGAACGCATCTTGCGCTCGCTGGTATTCCGGCGAGCATGTCTGTTTGAGTGTCGTGAACTCTTCAA-CCC-CCCC-TTTTT-CTTA-TGGAGATCGG-GGCGCGGCTTGGTTTCTGAACGTTT--GCTGG-ACTGGGA------T----TCCTT--T------GGGGGGATTCTAAAGTCGGAGCTCGTTCGTAATGCATTAGCA--TCCTAA-TCTTCGAGATCAGATTGACTCGGCGTAATAGACTATTC-GCTGAGGACATGGCA-T-CCCTTTACC-G-GGG-TGTCAT-G-GCTGGCCTGGG-AAAA--G-TGGAAGCTTCTAGACCCC-------------C--GAC--G-ATTAGT-----CGGATCA-----TT----C-TAAGA-TTAGACCTCAGATCAGGCAGGATTACC---------------------------
M._saponariae_mk146                    [mk146.ITS.659bp           ]  ----------TTCCGTAGG-TGAACCTGCGGAAGGATCATTAG-TGAA-TTTA-TAGCGTA-CCTGTTTAACCA-GGGCG--TGA-CCTCTCACTTTTT--CAAACTCTGT-GCACTTCT-A---A-----T---G--GGGGGGC-C------------------------------AAGG-AA----GGG-C--G-A-----------TTAG--------------CTTCG---CCTGGAATT--------C-GGGCCCGC----------CCGT--TTT-AT----TAA-ACA-T-TTAAAG-TCAATGGTAT----GGGAATAA-A----GAAA-TG-A-T-ATAA-C--AAAAAAAAACTTTCAACAACGGATCTCTTGG-CTCTCGCATCGATG-AAGAACGCAGCGAAATGTGATAAGTAATGTGAATTGCAGAATTCAGTGAATCATCGAATCTTTGAACGCATCTTGCGCTCGCTGGTATTCCGGCGAGCATGTCTGTTTGAGTGTCGTGAACTCTTCAA-CCC-CCCC-TTTTT-CTTA-TGGAGATCGG-GGCGCGGCTTGGTTTCTGAACGTTT--GCTGG-ACTGGGA------T----TCCTT--T------GGGGGGATTCTAAAGTCGGAGCTCGTTCGTAATGCATTAGCA--TCCTAA-TCTTCGAGATCAGATTGACTCGGCGTAATAGACTATTC-GCTGAGGACATGGCA-T-CCCTTTACC-G-GGG-TGTCAT-G-GCTGGCCTGGG-AAAA--G-TGGAAGCTTCTAGACCCC-------------C--GAC--G-ATTAGT-----CGGATCA-----TT----C-TAAGA-TTAGACCTCAGATCAGGCAGGATTACC---------------------------
M._saponariae_ml310                    [M_Sap_lem_ml310g697I1f4   ]  ----------TTCCGTAGG-TGAACCTGCGGAAGGATCATTAG-TGAA-TTTA-TAGCGTA-CCTGTTTAACCA-GGGCG--TGA-CCTCTCACTTTTT--CAAACTCTGT-GCACTTCT-A---A-----T---G--GGGGGGC-C------------------------------AAGG-AA----GGG-C--G-A-----------TTAG--------------CTTCG---CCTGGAATT--------C-GGGCCCGC----------CCGT--TTT-AT----TAA-ACA-T-TTAAAG-TCAATGGTAT----GGGAATAA-A----GAAA-TG-A-T-ATAA-C--AAAAAAAAACTTTCAACAACGGATCTCTTGG-CTCTCGCATCGATG-AAGAACGCAGCGAAATGTGATAAGTAATGTGAATTGCAGAATTCAGTGAATCATCGAATCTTTGAACGCATCTTGCGCTCGCTGGTATTCCGGCGAGCATGTCTGTTTGAGTGTCGTGAACTCTTCAA-CCC-CCCC-TTTTT-CTTA-TGGAGATCGG-GGCGCGGCTTGGTTTCTGAACGTTT--GCTGG-ACTGGGA------T----TCCTT--T------GGGGGGATTCTAAAGTCGGAGCTCGTTCGTAATGCATTAGCA--TCCTAA-TCTTCGAGATCAGATTGACTCGGCGTAATAGACTATTC-GCTGAGGACATGGCA-T-CCCTTTACC-G-GGG-TGTCAT-G-GCTGGCCTGGG-AAAA--G-TGGAAGCTTCTAGACCCC-------------C--GAC--G-ATTAGT-----CGGATCA-----TT----C-TAAGA-TTAGACCTCAGATCAGGCAGGATTACCC-GCTGAACTT-AAGCATATCAATA--
M._saponariae_ml373                    [M_Sap_pum_ml373g751I14    ]  -----------------GG-TGAACCTGCGGAAGGATCATTAG-TGAA-TTTA-TAGCGTA-CCTGTTTAACCA-GGGCG--TGA-CCTCTCACTTTTT--CAAACTCTGT-GCACTTCT-A---A-----T---G--GGGGGGC-C------------------------------AAGG-AA----GGG-C--G-A-----------TTAG--------------CTTCG---CCTGGAATT--------C-GGGCCCGC----------CCGT--TTT-AT----TAA-ACA-T-TTAAAG-TCAATGGTAT----GGGAATAA-A----GAAA-TG-A-T-ATAA-C--AAAAAAAAACTTTCAACAACGGATCTCTTGG-CTCTCGCATCGATG-AAGAACGCAGCGAAATGTGATAAGTAATGTGAATTGCAGAATTCAGTGAATCATCGAATCTTTGAACGCATCTTGCGCTCGCTGGTATTCCGGCGAGCATGTCTGTTTGAGTGTCGTGAACTCTTCAA-CCC-CCCCCTTTTT-CTTA-TGGAGATCGG-GGCGCGGCTTGGTTTCTGAACGTTT--GCTGG-ACTGGGA------T----TCCTT--T------GGGGGGATTCTAAAGTCGGAGCTCGTTCGTAATGCATTAGCA--TCCTAA-TCTTCGAGATCAGATTGACTCGGCGTAATAGACTATTC-GCTGAGGACATGGCA-T-CCCTTTACC-G-GGG-TGTCAT-G-GCTGGCCTGGG-AAAA--G-TGGAAGCTTCTAGACCCC-------------C--GAC--G-ATTAGT-----CGGATCA-----TT----C-TAAGA-TTAGACCTCAGATCAGGCAGGATTACCC-GCTGAACTT-AAGCATATCAATAAG
M._violaceum_s.l._AY014238             [S.vir.AY014238            ]  --------------------------------------------------------GCGCA-CCTGTTTAACCA-GGGCG--TGA-CCTC--ATTTTT---CAAACTCTGT-GCACTTCT-A---A-----A---G--GGCCGGT-C------------------------------GAGG-AA----AGG-T--C-A-------------------------------------CTCGGAACT--------G-GTGCCGGC----------TCGT--TGT-AT----TAA-ACA-T-TAAAAGxGCAATGTAAATGGGGGGGAATA-A----AAAA-TGG-AA-ATAACA--AAGAAAAAACTTTCAACAACGG-TCTCTTGGxCTCTCGCATCGATA-AAAAACGCAGCGAAATGTGATAAGTAATGTGAATTGCAGAATTCAGTGAATCATCGAATCTTTGAACGCATCTTGCGCTTGCTGGTATTCCGGCAAGCATGTCTGTTTGAGTGTTGTGAACTGTTCAA-CCC-CCCA-TTTTT-CTTTACTGAGATTTG-GGTGT-GCTTGGTTTCTGAACGCTT--GCTGG-GCTGGTC------T----CCCTT------------GGGATTCCAAAGTCGAAGCTCGTTTGTAATGCATTAGCA--TCCTAA-TCTTCGA-ATCAGATTGACTCGGCGTAATAGACTATTCCGCTGAGGACATGGCA-C-CTGTTAACT-C-GGG-TGTGGT-G-GCTGGCCTTGG-AAAA--T-TGGAAGCTTAGAAA-CCC-------------GTCGG---------------------------ATTT-----TAAGA-TTAGACC-----------------------------------------------
M._violaceum_s.l._AY014239             [S.car.AY014239            ]  --------------------------------------------------------GCGCA-CCTGTTTAACCA-GGGGG--TGA-CCTC--ATTTTT---CAAACTCTGT-GCANTTTT-A---A-----T---G--GGCCGGT-C------------------------------GAGGNAA----AGG-T--C-A-------------------------------------CTCGGAACT--------G-GTGCCGGC----------TCGT--TGT-AT----TTA-ACA-T-TAAAAG-GCAATGTGAATGGGGGGGAATATA----AAAA-TTG-AA-ATAACA--AAGAAAAAACTTTCAACAACGGATCTCTTGG-CTCTCGCATCGATGxAAGAACGCAGCGAAATGTGATAAGTAATGTGAATTGCAGAATTCAGTGAATCATCGAATCTTTGAACGCATCTTGCGCTTGCTGGTATTCCGGCAAGCATGTCTGTTTGAGTGTTGTGAACTGTTCAA-CCC-CCCA-TTTTT-CTTTACTGAGATTTG-GGTGT-GCTTGGTTTCTGAACGCTT--GCTGG-GCTGGTC------T----CCCTT------------GGGATTCCAAAGTCGAAGCTCGTTTGTAATGCATTAGCA--TCCTAA-TCTTCGA-ATCAGATTGACTCGGCGTAATAGACTATTCCGCTGAGGACATGGCA-C-CTGTTAACT-C-GGG-TGTGGT-G-GCTGGCCNTGG-AAAA--T-TGGAAGCNTAGAAA-CCC-------------GTCGG---------------------------ATTT-----TAAGA-TTAGACC-----------------------------------------------
M._violaceum_s.l._AY014235             [S.vir.AY014235            ]  --------------------------------------------------------GCGCA-CCTGTTTAACCA-GGGCG--TGA-CCTC--ATTTTT---CAAACTCTGT-GCATTTCT-A---A-----T---G--GGCCGGT-C------------------------------GAGG-AA----AGG-T--C-A-------------------------------------CTCGGAACT--------G-GTGCCGGC----------TCGT--TGT-AT----TAA-ACA-T-TAAAAG-GCAAAGGTAAATGGGGGGA--ATA----AAAA-TTG-AA-ATAACA--AAGAAAAAACTTTCAACAACGG-TCTCTTGG-CTCTCGCATCGATG-AAAAACGCAGCGAAATGTGATAANTAATGTGAATTGCAGAATTCAGTGAATCATCGAATCTTTGAACGCATCTTGCGCTTGCTGGTATTCCGGCAAGCATGTCTGTTTGAGTGTTGTGAACTGTTCAA-CCC-CCCA-TTTTT-CTTTAGTGAGATTTG-GGTGT-GCTTGGTTTCTGAACGCTT--GCTGG-GCTGGTC------T----CCCTT------------GGGATTCCAAAGTCGAAGCTCGTTTGTAATGCATTAGCA--TCCTAA-TCTTCGA-ATCAGATTGACTCGGCGTAATAGACTATTCCGCTGAGGACATGGCA-C-CTGTTAACT-C-GGG-TGTGGT-G-GCTGGCCTTGG-AAAN--T-TGGAAGCTTAGAAA-CCC-------------GTCGG---------------------------ATTT-----TAAGA-TTAGACC-----------------------------------------------
M._violaceum_s.l._AY014236             [S.car.AY014236            ]  --------------------------------------------------------GCGCA-CCTGTTTAACCA-GGGCG--TGA-CCTC--ATTTTT---CAAACTCTGT-GCATTTCT-A---A-----T---G--GGCCGGT-C------------------------------GAGG-AA----AGG-T--C-A-------------------------------------CTCGGAACT--------G-GTGCCGGC----------TCGT--TGT-AT----TAA-ACA-T-TAAAAG-GCAATGNAAATGGGGGGAATNA-A----AAAA-TNG-AA-ATANCA--AAGAAAAANCTTTCAACAACGG-TCTTTTGG-CTCTCGCATCGATG-AAGAACGCAGCGAAATGTGATAAGTAATGTGAATTGCAGAATTCAGTGAATCATCGAATCTTTGAACGCATTTTGCGCTTGCTGGTATTCCGGCAAGCATGTCTGTTTGAGTGTTGTGAACTTTTCAA-CCC-CCCA-TTTTT-CTTTACTGAGATTTG-GGTGT-GCTTGGTTTCTGAACGCTT--GCTGG-GCTGGTC------T----CCCTT------------GGGATTCCAAAGTCGAAGCTCGTTTGTAATGCATTAGCA--TCCTAA-TCTTCGA-ATCAGATTGACTCGGCGTAATAGACTATTCCGCTGAGGACATGGCA-C-CTGTTAACT-C-GGG-TGTGGT-G-GCTGGCCTTGG-AAAA--T-TGGAAGCTTAGAAA-CCC-------------G-CGG---------------------------ATTT-----TAAGA-TTAGACC-----------------------------------------------
Bauerago_abstrusa_DB1888               [Ust_abst_DB1888g727I1f4   ]  ----------TTCCGTAGG-TGAACCTGCGGAAGGATCATTAG-TGAA-TATA---GCGCA-CCTTTTTAACAA-GGGCG--TGA-CCTCTCAC--TTTT-CAAACTCTGT-GCAC-ACT-T---T-----T------TGG-----C------------------------------AATG-AG----------GG-A-----------GTGT--------------CTTTTAGACCTCTGATT--------TG----CGGC----------TCAT--TTT--------AAAACA-C-AACCAG-TCAGAGTATGT--------T-A-AAGAA---A--T-T-T-AT-A-C--CAAAAAAAACTTTCAACAACGGATCTCTTGG-CTCTCGCATCGATG-AAGAACGCAGCGAAATGTGATAAGTAATGTGAATTGCAGAATTCAGTGAATCATCGAATCTTTGAACGCATCTTGCGCTCGCTGGTATTCCGGCGAGCATGTCTGTTTGAGTGTTGTGAACTCTTCAA-CCC-CCGC-TTTTT-CTTAATTGAGATTGC-GGTGTGGCTTGGTTTTTGAGCTTTG--CTGGACCC-------------------------------------TTTTTGGGTCGGAGCTAGCTCGTAATTCATTAGCA--TCCCTAT--TTCGAGATCAGATTGACTCGGTGTAATAGAGTATTC-ACTGAGGACATTGxxGC-----A-----------AGGCGT-G-GCTGAACTTGA-TAAGAGT-Txx---------------------------------------------------------------------------------------------------------------------------------
Bauerago_vuyckii_DB1895                [Ust_vuyckii_DB1895g727I1f4]  ----------TTCCGTAGG-TGAACCTGCGGAAGGATCATTAG-TGAA-TATA---GCGCA-CCTTTTTAACAA-GGGCG--TGA-CCTCTCAC--TTTT-CAAACTCTGT-GCAC-ATT-T---T-----T---T--TGG-----C------------------------------AATG-AG----------G--A-----------GTGT--------------CTTTAAGATCTCCGATT--------TG----CGGC----------TCAT--TAT--------AAAACA-T-GATCAG-TTAAAGGATGT--------T-A-AAGAA---A--T-T-T-AT-A-A--CAAAAAAAACTTTCAACAACGGATCTCTTGG-CTCTCGCATCGATG-AAGAACGCAGCGAAATGTGATAAGTAATGTGAATTGCAGAATTCAGTGAATCATCGAATCTTTGAACGCATCTTGCGCTTGCTGGTATTCCGGCAAGCATGTCTGTTTGAGTGTCGTGAACTCTTCAA-CCC-CCAC-TTTTT-CTTTATTGAGATTGC-GGTGTGGATTGGTTTTTGAGCTCTG--CTGGACCC-------------------------------------TTTTGGGGTCGGAGCTAGCTCGTAATTCATTAGCA--TCCCTAT--TTCGAGATCAGATTGACTCGGCGTAATAGACTATTC-GCTGAGGACATTGCCGC-----A-----------AGGTGT-G-GCTGAACTTGA-TAACAGT-TGGAAGCTTCTAACCCCTTGACAATACTAGTC-----------------AC---T---T-----TT----CxTAAGA-TTAGACCTC---------------------------------------------
M._anomalum_mk067                      [mk067.ITS.703bp           ]  ----------TTCCGTAGG-TGAACCTGCGGAAGGATCATTAGxTGAA-TCTA-TAGCGCA-CCTGTTTAACCAGGGACG--TGAACCTCTCAC--TTTT-CAAACTCTGT-GCAC-TTCAA---T-----T---G--GGCTGGC-C------------------------------TAAGCAA----CGG-G--C---------------GA--------------TTTCG---CCTGGAACT--------TGGCGCGGGC----------TCAT--CTT-ATxxxxAAA-ACA-T-ATCAAG-TCACTGGATGT--------CAA-A----GAAA-TT-T-A-ATAA-CxxAAAAAAAAACTTTCAACAACGGATCTCTTGG-CTCTCGCATCGATG-AAGAACGCAGCGAAATGTGATAAGTAATGTGAATTGCAGAATTCAGTGAATCATCGAATCTTTGAACGCATCTTGCGCTCGCTGGTATTCCGGCGAGCATGTCTGTTTGAGTGTCGTGAACTGTTCAA-CCC-CCCGATTTTT-CTTTTGGGAAAGTTG-GGCGTGGCTTGGATTCTGAACGCTT--GCTGG-ACxxxxxxTTCT---------TCCCTxxxxxxGGGGGGAGACCCAGGTCGAAGCTCGTTCGTAATACATTAGCA--TCCTAA-TCTTCGAGATCAGATCGACTCGGCGTAATAGACTATTC-GCTGAGGACATGGCA-C-CCCCTTAAAAAxGGG-CGTTAT-G-GCTGAACTGGA-AAAG--C-TGGACGCTTCGAAC-CCC-------------C-GACG--ATCT-AGT-----C-G---A-----AT----C-CAAGA-TTAGACCTCAGATCAGGCAGGATTACCC-GCTGAACTT-AAGCATx--------
M._scabiosae_NO3                       [M_Kna_arv_Uscabg684I1f4   ]  ----------TTCCGTAGG-TGAACCTGCGGAAGGATCATTAG-TGAA-AAAA-TAGCGTA-CCTGTTTAACCA-GGGCG--TGA-CCTCTCAC--TTTTTCAAACTCTGT-GCACTTCA-A---A-----T---T--TGCTGGCTAT-----------------------------AGGA-AA----GGGTC--G-A-----------TTAA--------------CTTCG---CTCGGAACT--------T-GCGCCGGC----------TCAT--CTT-AT----TAA-ACA-T-TTAAAG-TTAATGTATGT--------C-A-AAGAA---A-TT-T-A-AT-A-A--CAAAAAAAACTTTCAACAACGGATCTCTTGG-CTCTCGCATCGATG-AAGAACGCAGCGAAATGTGATAAGTAATGTGAATTGCAGAATTCAGTGAATCATCGAATCTTTGAACGCATCTTGCGCTCGCTGGTATTCCGGCGAGCATGTCTGTTTGAGTGTCGTGAACTCTTCAA-CCC-CTAA-TTTTT-CTTAAGTGAGATTTT-GGTGCGGCTTGGTTTCTGAACGCCT--GCTGG-ACT-TGT----------------------------------TAAAAGTC-GAGCTCGTTCGTAATGCATTAGCA--TCCTAA-TCTTCGAGATCAGATTGACTCGGCGTAATAGACTATTC-GCTGAGGACATGGCA-C-CCCGTCAAAAA-GGG-TGTTGT-G-GCTGGACTTGG-AAAG--T-TGGAAGCTTACAAA-CCC-------------C-GACA--A-TTTAGTCAAA---T---C-----AT----C-TAAGA-TTAGACCTCAGATCAGGCAGGATTACCC-GCTGAACTT-AAGCATATCAATAAG
M._scabiosae_AF045880                  [M_Knau_dip_AF045880       ]  xxx---------------G-TGAACCTGCGGAAGGATCATTAG-TGAA-AAAA-TAGCGTA-CCTGTTTAACCA-GGGCG--TGA-CCTCTCAC--TTTTTCAAACTCTGT-GCACTTCA-A---A-----T---T--TGCTGGCTAT-----------------------------AGGA-AA----GGGTC--G-A-----------TTAA--------------CTTCG---CTCGGAACT--------T-GCGCCGGC----------TCAT--CTT-AT----TAA-ACA-T-TTAAAG-TTAATGTATGT--------C-A-AAGAA---A-TT-T-A-AT-A-A--CAAAAAAAACTTTCAACAACGGATCTCTTGG-CTCTCGCATCGATG-AAGAACGCAGCGAAATGTGATAAGTAATGTGAATTGCAGAATTCAGTGAATCATCGAATCTTTGAACGCATCTTGCGCTCGCTGGTATTCCGGCGAGCATGTCTGTTTGAGTGTCGTGAACTCTTCAA-CCC-CTAA-TTTTT-CTTAAGTGAGATTTT-GGTGCGGCTTGGTTTCTGAACGCCT--GCTGG-ACT-TGT----------------------------------TAAAAGTC-GAGCTCGTTCGTAATGCATTAGCA--TCCTAA-TCTTCGAGATCAGATTGACTCGGCGTAATAGACTATTC-GCTGAGGACATGGCA-C-CCCGTCAAAAA-GGG-TGTTGT-G-GCTGGACTTGG-AAAG--T-TGGAAGCTTACAAA-CCC-------------C-GACA--A-TTTAGTCAAA---T---C-----AT----C-TAAGA-TTAGACCTCAGATCAGGCAGGATTACCC-GCTGAACTT-AAGCATATCAATAAG
M._holostei_mk318                      [holostei.its.lsu.mk318.   ]  ----------TTCCGTAGG-TGAACCTGCGGAAGGATCATTAG-TGAA-TATATTAGCGTA-CCTGTTTAACCA-GGGCG--TGA-CCTCTCAC--TTTTTCAAACTCTGT-GCAC-CTA-T---TCAACTT---T--AGCTGGCxxxxx-TT-------------------------AGG-GA----AATGG--G-C-----------TTCG----------------GTC---CCCGGAACT--------TG----CGxxxxxxxxxxxxTCGT--TTT-Axxxx-CAA-ACATT-T-AAAG-TCAGCGTATGT--------C-A-AAGGA---AxTT-T-A-TT-A-C--CAAAAAAAACTTTCAACAACGGATCTCTTGG-CTCTCGCATCGATG-AAGAACGCAGCGAAATGTGATAAGTAATGTGAATTGCAGAATTCAGTGAATCATCGAATCTTTGAACGCATCTTGCGCTCGCTGGTATTCCGGCGAGCATGTCTGTTTGAGTGTCGTGAACTCTTCAA-CCC-CCCA-TTTTT-CTTTAGTGAGATTTT-GGCGCGGCTTGGTTTCTGAACGTTT--GCTGG-ACTTxxxxxx---------------------------------GAAGTCGAAGCTCGTTCGCAATGCATTAGCA--TCCTAA-TCTTCGAGATCAGATTGACTCGGCGTAGTAGACTATTC-GCTGAGGACATGGCA-A-CCCGTTAAACA-GGGTAGCCGT-G-GCTGGACTGGG-AAAC--T-TGGCTGCTTACAAC-CCC-------------C-CxxxxAATTT-AGT-----C-AA--ATCATTTTT-----TAAGA-TTAGACCTCAGATCAGGCAGGATTACCC-GCTGAACTT-AAGCATATCAATAAG
M._intermedium_mk087                   [mk087.ITS.688bp           ]  ----------TTCCGTAGG-TGAACCTGCGGAAGGATCATTAG-TGAA-TTT-TTAGCGTA-CCTGCTTAACCA-GGGCG--TGA-CCTCTCAC--TTTT-CAAACTCTGT-GCAC-CCA-T---------G---ATGTGG-----C------------------------------AAGG-AA----AGGATTGGGCT--AACACCCGT---------------------T---TCTGGAACT--------TG----CGGC----------TCAC--TTT-AT----TAA-ACA-T-TAAAAG-TCAATGTATGT--------CAA-A----GAAA-TT-T-A-ATAA-C--AAAAAAAAACTTTCAACAACGGATCTCTTGG-CTCTCGCATCGATG-AAGAACGCAGCGAAATGTGATAAGTAATGTGAATTGCAGAATTCAGTGAATCATCGAATCTTTGAACGCATCTTGCGCTCGCTGGTATTCCGGCGAGCATGTCTGTTTGAGTGTCGTGAACTCTTCAA-CCCTCCAA-TTTTT-CTTTATTGAGATTTT-GGCGCGGCTTGGTTTCTGAACGCTT--TGCTG-GA------TACACC-TTCTCCGC--T------TGCGGGGTTCGGCAATCGAAGCTCGTTCGTAATACATTAGCA--TCCTAA-TCTTCGAGACCAGATTGACTCGGCGTAATAGACTATTC-GCTGAGGACATGGCG-C-CCCGTCAAAAA-GGG-AGTCGT-G-GCTGGACTTGG-AAAG--T-TGGAAGCTTACAAA-ACC-------------T-GACA--ATTT-AGT-----C-A---ATCATTTT----C-TAAGA-TTAGACCTCAGATCAGGCAGGATTACCC-GCTGAACTT-AAGx-----------
M._intermedium_mk088                   [mk088.ITS.692bp           ]  ----------TTCCGTAGGATGAACCTGCGGAAGGATCATTAG-TGAA-TTT-TTAGCGTA-CCTGCTTAACCA-GGGCG--TGA-CCCCTCAC--TTTT-CAAACTCTGT-GCAC-CCA-T---------G---ATGTGG-----C------------------------------AAGG-AA----AGGATTGGGTT--AACACCCGT---------------------T---TCTGGAACT--------TG----CGGC----------TCAC--TTT-AT----TAA-ACA-T-TAAAAG-TCAATGTATGT--------CAA-A----GAAA-TT-T-A-ATAA-C--AAAAAAAAACTTTCAACAACGGATCTCTTGG-CTCTCGCATCGATG-AAGAACGCAGCGAAATGTGATAAGTAATGTGAATTGCAGAATTCAGTGAATCATCGAATCTTTGAACGCATCTTGCGCTCGCTGGTATTCCGGCGAGCATGTCTGTTTGAGTGTCGTGAACTCTTCAA-CCCTCCAA-TTTTT-CTTTATTGAGATTTT-GGCGCGGCTTGGTTTCTGAACGCTT--TGCTG-GA------TACACC-TTCTCCGC--T------TGCGGGGTTCGGCAATCGAAGCTCGTTCGTAATACATTAGCA--TCCTAA-TCTTCGAGACCAGATTGACTCGGCGTAATAGACTATTC-GCTGAGGACATGGCG-C-CCCGTCAAAAA-GGG-AGTCGT-G-GCTGGACTTGG-AAAG--T-TGGAAGCTTACAAA-ACC-------------C-GACA--ATTT-AGT-----C-A---ATCATTTT----C-TAAGA-TTAGACCTCAGATCAGGCAGGATTACCC-GCTGAACTT-AAGCAx---------
M._betonicae_mk069                     [mk069.ITS.695bp           ]  ----------TTCCGTAGG-TGAACCTGCGGAAGGATCATTAG-TGAA-TTT-TTAGCGTA-CCTGTTTAACCA-GGGCG--TGA-CCTCTCAC--TTTT-CAAACTCTGT-GCAC-CCA-T---T-----G---ATGTGG-----C------------------------------AAGG-AA----AGGATTGGGCxxxAACA-CCCT---------------------T---TCTGGAACT--------TG----CGAC----------TCAC--TTT-AT----AAA-ACA-CGCAAAAG-TCAATGTATGT--------CAA-AAGAA---A-TT-T-A-AT-A-A--CAAAAAAAACTTTCAACAACGGATCTCTTGG-CTCTCGCATCGATG-AAGAACGCAGCGAAATGTGATAAGTAATGTGAATTGCAGAATTCAGTGAATCATCGAATCTTTGAACGCATCTTGCGCTCGCTGGTATTCCGGCGAGCATGTCTGTTTGAGTGTCGTGAACTCTTCAA-CCC-CCAA-TTTTT-CTTGATTGAGATCTT-GGCGCGGCTTGGTTTCTGAACGCTT--TGCTG-GA------TACACCxTTCCCCGC--T------TGCGGGGTTTGGCAATCGAAGCTCGTTCGTAATACATTAGCA--CCCTAA-CCTTTGAGATCAGATTGACTCGGCGTAATAGACTATTC-GCTGAGGACATGGCA-C-CCTGTAGAAAA-GGG-AGCTGT-G-GCTGAACTTGA-AAAG--T-TGGAAGCTTATAAA-ACC-------------C-GACA--ATTT-AGT-----C-A---ATCA-TTTT-----TAAGA-TTAGACCTCAGATCAGGCAGGATTACCC-GCTGAACTT-AAGCATx--------
M._pinguiculae_AF045881                [M_pinguic_AF045881        ]  --------------------TGAACCTGCGGAAGGATCATTAG-TGAA-TTT-TTAGCGTA-CCTGTTTAACCA-GGGCG--TGA-CCTCTCAC--TTTT-CAAACTCTGT-GCAC-CAT-T---A-----T---G--TGG-----C------------------------------AAGG-TG----CGGATTGGGCT--AACG-CCCT---------------------T---TCTGGAACT--------TG----CGGC----------TCAT--TTT-AT----TAA-ACA-T-T-AAAG-TCAATGTATGT--------CAA-A----GAAA-TT-T-A-ATAA-C--AAAAAATAACTTTCAACAACGGATCTCTTGG-CTCTCGCATCGATG-AAGAACGCAGCGAAATGTGATAAGTAATGTGAATTGCAGAATTCAGTGAATCATCGAATCTTTGAACGCATCTTGCGCTCGCTGGTATTCCGGCGAGCATGTCTGTTTGAGTGTCGTGAACTCTTCAA-CCC-CCAA-TTTTT-CTTTATTGAGCTTTT-GGCGCGGCTTGGTTTCTGAACGCTT--TGCTG-GA------TACACC-TTCCCCGC--T------TACGAGG-TCGGCAATCGAAGCTCGTTCGTAATACATTAGCA--TCCTAA-TCTTCGAGATCAGATTGACTCGGCGTAATAGACTATTC-GCTGAGGACATGGCG-C-CCCGTCAAAAA-GGG-AGTTGT-G-GCTGGACTTGG-AAAG--T-TGGAAGCTTACAAA-ACC-------------C-GACA--ATTT-AGT-----CAA-----TC-ATTT-----TAAGA-TTAGACCTCAGATCAGGCAGGATTACCC-GCTGAACTT-AAGCATATCAATAAG
M._cordae_mk315                        [cordae.its.lsu.mk315      ]  ------------------------------GAAGGATCATTAG-TGAA-TTT-TTAGCGTA-CCTGTTTAACCA-GGGCG--TGA-CCTCTCAC--TTTT-CAAACTCTGT-GCAC-CCT-T---A-----T---G--TGG-----C------------------------------AAGG-AA----AGGGG--G-A-----------CTCG----------------TCT---CCCGGAACT--------TG----CGGC----------TCAT--TTT-AT----TAA-ACA-C---CAAG-TCAATGTATGT--------CAA-A----GAAA-TT-T-A-ATAA-C--AAAAAAAAACTTTCAACAACGGATCTCTTGG-CTCTCGCATCGATG-AAGAACGCAGCGAAATGTGATAAGTAATGTGAATTGCAGAATTCAGTGAATCATCGAATCTTTGAACGCATCTTGCGCTCGCTGGTATTCCGGCGAGCATGTCTGTTTGAGTGTCGTGAACTCTTCAA-CCC-CCAA-TTTTT-CTTTATTGGAATTTT-GGCGCGGCTTGGTTTCTGAACGTTT--TTTAT-GCTGGAGATCAC-------CC-T--T------TG------GGTGGAATCGAAGCTCGTTCGTAATACATTAGCA--TCCTAA-TCTTCGAGATCAGATTGACTCGGCGTAATAGACTATTC-GCTGAGGACATGGCC-C-CCCGTCAAAAA-GGG-AGTTGT-G-GCTGGACTTGG-AAAG--T-TGGAAGCTTACAAA-ACC-------------C-GACA--ATTT-AGT-----CAA---ATCATTTT----C-TAAGA-TTAGACCTCAGATCAGGCAGGATTACCC-GCTGAACTT-AAGCATATCAATAAG
M._cordae_AF045878                     [M_corda_AF045878          ]  ----------------------------CGGAAGGATCATTAG-TGAA-TTT-TTAGCGTA-CCTGTTTAACCA-GGGCG--TGA-CCTCTCAC--TTTT-CAAACTTTGT-GCAC-CCT-T---A-----T---G--TGG-----C------------------------------AAGG-AA----AGGGG--G-A-----------CTCG----------------TCT---CCCGGAACT--------TG----CGGC----------TCAT--TTT-AT----TAA-ACA-C---CAAG-TCAATGTATGT--------CAA-A----GAAA-TT-T-A-ATAA-C--AAAAAAAAACTTTCAACAACGGATCTCTTGG-CTCTCGCATCGATG-AAGAACGCAGCGAAATGTGATAAGTAATGTGAATTGCAGAATTCAGTGAATCATCGAATCTTTGAACGCATCTTGCGCTCGCTGGTATTCCGGCGAGCATGTCTGTTTGAGTGTCGTGAACTCTTCAA-CCC-CCAA-TTTTT-CTTTGTTGAAATTTT-GGCGCGGCTTGGTTTCTGAACGTTT--TTTAT-GCTGGAGATCAC-------CCTT--T------TG------GGTGGAATCGAAGCTCGTTCGTAATACATTAGCA--TCCTAA-TCTTCGAGATCAGATTGACTCGGCGTAATAGACTATTC-GCTGAGGACATGGCC-C-CCCGTCAAAAA-GGG-AGTTGT-G-GCTGGACTTGG-AAAG--T-TGGAAGCTTACAAA-ACC-------------C-GACA--ATTT-AGT-----CAA---ATCATTTT----C-TAAGA-TTAGACCTCAGATCAGGCAGGATTACCC-GCTGAACTT-AAGCATATCAATAA-
M._tenuisporum_mk153                   [mk153.ITS.668bp           ]  ----------TTCCGTAGG-TGAACCTGCGGAAGGATCATTAG-TGAA-TTT-TTAGCGTA-CCTGTTTAACCA-GGGCG--TGA-CCTCTCAC--TTTT-CAAACTCTGT-GCAC-CCT-T---A-----T---G--TGG-----C------------------------------AAGG-AA----AGGGG--G-A-----------CTCG----------------TCT---CCCGGAACT--------TG----CGGC----------TCAT--TTT-AT----TAA-ACA-C---CAAG-TCAATGTATGT--------CAA-A----GAAA-TT-T-A-ATAA-C--AAAAAAAAACTTTCAACAACGGATCTCTTGG-CTCTCGCATCGATG-AAGAACGCAGCGAAATGTGATAAGTAATGTGAATTGCAGAATTCAGTGAATCATCGAATCTTTGAACGCATCTTGCGCTCGCTGGTATTCCGGCGAGCATGTCTGTTTGAGTGTCGTGAACTCTTCAA-CCC-CCAA-TTTTT-CTTTATTGGAATTTT-GGCGCGGCTTGGTTTCTGAACGTTT--TTCAT-GCTGGAGATCAC-------CC-T--T------TG------GGTGGAATCGAAGCTCGTTCGTAATACATTAGCA--TCCTAA-TCTTCGAGATCAGATTGACTCGGCGTAATAGACTATTC-GCTGAGGACATGGCC-C-CCCGTCAAAAA-GGG-AGTTGT-G-GCTGGACTTGG-AAAG--T-TGGAAGCTTACAAA-ACC-------------C-GACA--ATTT-AGT-----CAA---ATCATTTT----C-TAAGA-TTAGACCTCAGATCAGGCAGGATTACCC-GCTGAACTT-A--------------
M._reticulatum_mk122                   [mk122.ITS.627bp           ]  --------------------------------AGGATCATTAG-TGAA-TTT-TTAGCGTA-CCTGTTTAACCA-GGGCG--TGA-CCTCTCAC--TTTT-CAAACTCTGT-GCAC-CCT-T---A-----T---G--TGG-----C------------------------------AAGG-AA----AGGGG--G-A-----------TTCG----------------TCT---CCCGGAACT--------TG----CGGC----------TCAT--TTT-AT----TAA-ACA-T-TAAAAG-TCAACGTATGT--------C-A-AAGAA---A-TT-T-A-AT-A-A--CAAAAAAAACTTTCAACAACGGATCTCTTGG-CTCTCGCATCGATG-AAGAACGCAGCGAAATGTGATAAGTAATGTGAATTGCAGAATTCAGTGAATCATCGAATCTTTGAACGCATCTTGCGCTCGCTGGTATTCCGGCGAGCATGTCTGTTTGAGTGTCGTGAACTCTTCAA-CCC-CCAA-TTTTT-CTGTATGGGAATTTT-GGCGCGGCTTGGTTTCTGAACGTTTCATGCTG-GA------TTCT---------ACCCT------CG------GGTGGAATCGAAGCTCGTTCGTAATGCATTAGCA--TCCTAA-TCTTCGAGATCAGATTGACTCGGCGTAATAGACTATTC-GCTGAGGACATGGCT-C-CCCGTCAAAAA-GGG-AGTTGT-G-GCTGGACTTGG-AAAG--T-TGGAAGCTTACAAA-ACC-------------C-GACA--ATTT-AGT-----C-A---ATCATTTTT-----TAAGA-TTAGACCTCAGATCAGGCAGGATTACCC-GCTGAACTT-AA-------------
M._reticulatum_mk123                   [mk123.ITS.625.bp          ]  ---------------------------------GGATCATTAG-TGAA-TTT-TTAGCGTA-CCTGTTTAACCA-GGGCG--TGA-CCTCTCAC--TTTT-CAAACTCTGT-GCAC-CCT-T---A-----T---G--TGG-----C------------------------------AAGG-AA----AGGGG--GxA-----------TTCG----------------TCT---CCCGGAACT--------TG----CGGC----------TCAT--TTT-AT----TAA-ACA-T-TAAAAG-TCAACGTATGT--------C-A-AAGAA---A-TT-T-A-AT-A-A--CAAAAAAAACTTTCAACAACGGATCTCTTGG-CTCTCGCATCGATG-AAGAACGCAGCGAAATGTGATAAGTAATGTGAATTGCAGAATTCAGTGAATCATCGAATCTTTGAACGCATCTTGCGCTCGCTGGTATTCCGGCGAGCATGTCTGTTTGAGTGTCGTGAACTCTTCAA-CCC-CCAA-TTTTT-CTGTATGGGAATTTT-GGCGCGGCTTGGTTTCTGAACGTTTCATGCTG-GA------TTCT---------ACCCT------CG------GGTGGAATCGAAGCTCGTTCGTAATGCATTAGCA--TCCTAA-TCTTCGAGATCAGATTGACTCGGCGTAATAGACTCTTC-GCTGAGGACATGGCT-C-CCCGTCAACAA-AGGGAGTTGTxA-GCTGGCCTGGG-AAAG--T-TGGAAGCTTCCAAA-ACC-------------A-GAGA-AATTT-AGT-----C-AC--ATCATTTTT-----TAAGA-TGAGACCTCAGATCAGGCAGGAT-ACCC-GCAx---------------------
M._reticulatum_mk112                   [mk112.ITS.622             ]  ---------------------------GCGGAAGGATCATTAG-TGAAxTTT-TTAGCGTA-CCTGTTTAACCA-GGGCG--TGA-CCTCTCAC--TTTT-CAAACTCTGT-GCAC-CCT-T---A-----T---G--TGG-----C------------------------------AAGG-AA----AGGGG--G-A-----------TTCG----------------TCT---CCCGGAACT--------TG----CGGC----------TCAT--TTT-AT----TAA-ACA-T-TAAAAG-TCAACGTATGT--------C-A-AAGAA---A-TT-T-A-AT-A-A--CAAAAAAAACTTTCAACAACGGATCTCTTGG-CTCTCGCATCGATG-AAGAACGCAGCGAAATGTGATAAGTAATGTGAATTGCAGAATTCAGTGAATCATCGAATCTTTGAACGCATCTTGCGCTCGCTGGTATTCCGGCGAGCATGTCTGTTTGAGTGTCGTGAACTCTTCAA-CCC-CCAA-TTTTT-CTGTATGGGAATTTT-GGCGCGGCTTGGTTTCTGAACGTTTCATGCTG-GA------TTCT---------ACCCT------CG------GGTGGAATCGAAGCTCGTTCGTAATGCATTAGCA--TCCTAA-TCTTCGAGATCAGATTGACTCGGCGTAATAGACTATTC-GCTGAGGACATGGCT-C-CCCGTCAAAAA-GGG-AGTTGT-G-GCTGGACTTGG-AAAG--C-TGGAAGCTTACAAA-ACC-------------C-GACA--ATTT-AGT-----C-A---ATCATTTTT-----TAAGA-TTAGACCTCAGATCAGGCAGGATTACCC--------------------------
M._scorzonerae_mk129                   [mk129.ITS.621bp           ]  ------------------------------GAAGGATCATTAG-TGAA-TTT-TTAGCGTA-CCTGTTTAACCA-GGGCG--TGA-CCTCTCAC--TTTT-CAAACTCTTGTGCAC-CCA-T---T-----T---G--TGG-----C------------------------------AAGG-AA----ATGGA--G-A-----------TTCA--------------TTTCT---CCTGGAACT--------TG----CGGC----------TCAT--TTT-AT----TAA-ACA-T-T-AAAG-TCAATGTATGT--------C-A-AAGAA---A-CT-T-A-AT-A-A--CAAAAAAAACTTTCAACAACGGATCTCTTGG-CTCTCGCATCGATG-AAGAACGCAGCGAAATGTGATAAGTAATGTGAATTGCAGAATTCAGTGAATCATCGAATCTTTGAACGCATCTTGCGCTCGCTGGTATTCCGGCGAGCATGTCTGTTTGAGTGTCATGAACTCTTCAA-CCC-CCAA-TTTTT-CTTTATTGAGATTTT-GGCGCGGATTGGTTTCTGAACGTTT--TTGCTGGAAACCA------------CCACCCT------CA------GGTGGAATCGAAGCTCGTTCGTAATACATTAGCA--TCCTAA-TCTTCGAGATCAGATTGACTCGGCGTAATAGACTATTC-GCTGAGGACATGGCG-C-CCCGTTAAAAA-GGG-AGTCAT-G-GCTGGACTTGG-AAAG--C-TGGAAGCTTATAAA-ACC-------------C-GACA--ATTT-AGT-----C-A---ATCATTTTTA-----AAGA-TTAGACCTCAGATCAGGCAGGATTACC---------------------------
M._tragopo._pratensis_mk158            [mk158.ITS.670bp           ]  ----------TTCCGTAGG-TGAACCTGCGGAAGGATCATTAG-TGAA-TTT-TTAGCGTA-CCTGTTTAACCA-GGGCG--TGA-CCTCTCAC--TTTT-CAAACTCTTGTGCAC-CCA-T---T-----T---G--TGG-----C------------------------------AAGG-AA----ATGGA--G-A-----------TTCA--------------CTTCT---CCTGGAACT--------TG----CGGC----------TCAT--TTT-AT----TAA-ACA-T-T-AAAG-TCAATGTATGT--------C-A-AAGAA---A-CT-T-A-AT-A-A--CAAAAAAAACTTTCAACAACGGATCTCTTGG-CTCTCGCATCGATG-AAGAACGCAGCGAAATGTGATAAGTAATGTGAATTGCAGAATTCAGTGAATCATCGAATCTTTGAACGCATCTTGCGCTCGCTGGTATTCCGGCGAGCATGTCTGTTTGAGTGTCATGAACTCTTCAA-CCC-CCAA-TTTTT-CTTTATTGAGATTTT-GGCGCGGATTGGTTTCTGAACGTTT--TTGCTGGAAACCA------------CCACCCT------CA------GGTGGAATCGAAGCTCGTTCGTAATACATTAGCA--TCCTAA-TCTTCGAGATCAGATTGACTCGGCGTAATAGACTATTC-GCTGAGGACATGGCG-C-CCCGTTAAAAA-GGG-AGTCAT-G-GCTGGACTTGG-AAAG--C-TGGAAGCTTATAAA-ACC-------------C-GACA--ATTT-AGT-----C-A---ATCATTTTTA-----AAGA-TTAGACCTCAGATCAGGCAGGATTACCC-GCTGAACTT-AA-------------
M._tragopo._pratensis_mk148            [mk148.ITS.671bp           ]  ----------TTCCGTAGG-TGAACCTGCGGAAGGATCATTAG-TGAA-TTT-TTAGCGTA-CCTGTTTAACCA-GGGCG--TGA-CCTCTCAC--TTTT-CAAACTCTTGTGCAC-CCA-T---T-----T---G--TGG-----C------------------------------AAGG-AA----ATGGA--G-A-----------TTCA--------------CTTCT---CCTGGAACT--------TG----CGGC----------TCAT--TTT-AT----TAA-ACA-T-T-AAAG-TCAATGTATGT--------C-A-AAGAA---A-CT-T-A-AT-A-A--CAAAAAAAACTTTCAACAACGGATCTCTTGG-CTCTCGCATCGATG-AAGAACGCAGCGAAATGTGATAAGTAATGTGAATTGCAGAATTCAGTGAATCATCGAATCTTTGAACGCATCTTGCGCTCGCTGGTATTCCGGCGAGCATGTCTGTTTGAGTGTCATGAACTCTTCAA-CCC-CCAA-TTTTT-CTTTATTGAGATTTT-GGCGCGGATTGGTTTCTGAACGTTT--TTGCTGGAAACCA------------CCACCCT------CA------GGTGGAATCGAAGCTCGTTCGTAATACATTAGCA--TCCTAA-TCTTCGAGATCAGATTGACTCGGCGTAATAGACTATTC-GCTGAGGACATGGCG-C-CCCGTTAAAAA-GGG-AGTCAT-G-GCTGGACTTGG-AAAG--C-TGGAAGCTTATAAA-ACC-------------C-GACA--ATTT-AGT-----C-A---ATCATTTTTA-----AAGA-TTAGACCTCAGATCAGGCAGGATTACCC-GCTGAACTT-AAGCAT---------
M._scorzonerae_mk131                   [mk131.ITS.599bp           ]  xxxxxxxxxxxx----------------------------------AA-A-----------------------------G--TGA-CCTCTCAC--TTTT-CAAACTCTTC-GCAC-CCA-T---T-----T---G--TGG-----C------------------------------AAGG-AA----ACGGA--G-A-----------TTCA--------------TTTCT---CCCGGAACT--------CG----CGGC----------TCAT--TTT-AT----TAA-ACA-T-T-AAAG-TCAATGTATGT--------T-A-AAGAA---A-CT-T-A-AT-A-A--CAAAAAAAACTTTCAACAACGGATCTCTTGG-CTCTCGCATCGATG-AAGAACGCAGCGAAATGTGATAAGTAATGTGAATTGCAGAATTCAGTGAATCATCGAATCTTTGAACGCATCTTGCGCTCGCTGGTATTCCGGCGAGCATGTCTGTTTGAGTGTCGTGAACTCTTCAA-CCC-CCAA-TTTTT-CTTTATTGAGATTTT-GGCGCGGCTTGGTTTCTGAACGTTT--TTGCTGGAAACCA------------CC-T--T------CG------GGTGGAATCGAAGCTCGTTCGTAATACATTAGCA--TCCTAA-TCTTCGAGATCAGATTGACTCGGCGTAATAGACTATTC-GCTGAGGACATGGCG-T-CCCCTTAAAAA-GGG-AGTCGT-G-GCTGGACTTGG-ACAG--C-TGGAAGCTTACAAA-ACC-------------C-GACA--ATTT-AGT-----C-A---ATCATTTTTA-----AAGA-TTAGACCTCAGATCAGGCAGGATTACCC-GCTGAACTT-A--------------
M._scolymi_NO1                         [Ust_scol_Scol_his_Aster   ]  xxxxxxxxxxxx-----------------------------------A-TTTT-TACCGTA-TCTGTTTAACCA-GGGCG--TGACCCTCTCAC--TTTT-CAAACTCTTGTGCAC-CCA-T---T-----AxxxG--TAG-----C------------------------------AAGG-AA----ACGGA--G-A-----------TTGC--------------TTTCT---CCCGGAACT--------TG----CGGC----------TCATCTTTA-TT----AAACATT-T-AAAAAG-TCAACGTATGT--------C-A-AAAAAGAAA-TT-T-A-ATAACC--AAAAAAAAACTTTCAACAACGGATCTCTTGG-CTCTCGCATCGATG-AAGAACGCAGCGAAATGTGATAAGTAATGTGAATTGCAGAATTCAGTGAATCATCGAATCTTTGAACGCATCTTGCGCTCGCTGGTATTCCGGCGAGCATGTCTGTTTGAGTGTCGTGAACTCTTCAA-CCC-CCAA-TTTTT-CTTTATTGAGATTTT-GGTGCGGCTTGGTTTCTGAACGTTT--TTGCTGGAAAx-----ACCC----ACCTC--T------GGGT----GGGGGAATCGAAGCTCGTTCGTAATGCATTAGCA--TCCTAA-TCTTCGAGATCAGATCGACTCGGCGTAATAGACTATTC-GCTGAGGACACGGCT-C-CCCx---------GG-AGTTGT-G-GCTGGACTTGG-AAAG--T-TGGAGGCTTACAAA-ACC-------------C-GACA-ATTTT-AGT-----C-A---ATCA-TTTT-----TAAGA-TTAGACCTCAGATCAGGCAGGATTAGCC-GCTGAAATT-AA-------------
M._onopordi_mk104                      [mk104.ITS.665bp           ]  ----------TTCCGTAGG-TGAACCTGCGGAAGGATCATTAG-TGAA-TTT-TTAGCGTA-CCTGTTTAACCA-GGGCG--TGA-CCTCTCAC--TTTT-CAAACTCTGT-GCAC-CCA-T---T-----A---G--TGG-----C------------------------------AAGG-AA----AGGGA--A-A-----------T---------------------T---CCCGGAACT--------TG----CGGC----------TCAT--TTT-AT----TAA-ACA-T-TAAAAG-TCAATGTATGT--------CAA-A----GAAA-TT-T-A-ATAA-C--AAAAAAAAACTTTCAACAACGGATCTCTTGG-CTCTCGCATCGATG-AAGAACGCAGCGAAATGTGATAAGTAATGTGAATTGCAGAATTCAGTGAATCATCGAATCTTTGAACGCATCTTGCGCTCGCTGGTATTCCGGCGAGCATGTCTGTTTGAGTGTCATGAACTCTTCAA-CCC-CCAA-TTTTT-CTGGATTGAGATTTT-GGTGCGGCTTGGTTTCTGAACGTTT--TTGCTGGAAACCx---------------CCCT------CG------GGTGGAATCGAAGCTCGTTCGTAATGCATTAGCA--TCCTAA-TCTTCGAGATCAGCTTGACTCGGCGTAGTAGACTATTC-GCTGAGGACATGGCG-C-CCTGTC-AAAA-GGG-AGTTGT-G-GCTGGACTTGG-AAAG--T-TGGAAGCTTACAAA-ACC-------------C-GACA--ATTTTAGTCAAA---T---C-----AT----C-TAAGA-TTAGACCTCAGATCAGGCAGGATTACCC-GCTGAACTT-AAGCAx---------
M._parlatorei_mk277                    [parlatorei.its.lsu.mk277  ]  ----------TTCCGTAGG-TGAACCTGCGGAAGGATCATTAG-TGAA-TTT-T-AGCGTA-CCTGTTTAACCA-GGGCG--TGA-CCTCTCAC--TTTT-CAAACTCTGT-GCAC-TTA-T---T-----T---GGTCGG-----C------------------------------AAGG-AA----AGAGC--G-A-----------ATCGxxxxxxxxxxxxxxTTTCG---CTTGGAACT--------TG----CGGC----------TCAT--TTT-AC----AAA-ACA-T-TAAAAG-TCATTGTATGT--------CAA-A----GAAA-TT-T-A-ATAA-C--AAAAAAAAACTTTCAACAACGGATCTCTTGG-CTCTCGCATCGATG-AAGAACGCAGCGAAATGTGATAAGTAATGTGAATTGCAGAATTCAGTGAATCATCGAATCTTTGAACGCATCTTGCGCTCGCTGGTATTCCGGCGAGCATGTCTGTTTGAGTGTCGTGAACTCTTCAA-CCC-CCAA-TTTTT-CTTTATTGAGATTTT-GGCGTGGCTTGGTTTCTGAACGCTT--GCTGG-ATGACC-----C-------Cxxx------------------GGGAAATCGAAGCTCGTTCGTAATACATTAGCA--TCCTAA-TCTTCGAGACCAGATTGACTCGGCGTAATAGACTATTC-GCTGAGGACATAGCA-C-CCCGTAAAAAA-GGG-CGTTCT-G-GCTGGACTTGG-AAAG--C-TGGAAGCTTACAAA-ACC-------------C-GACA--ATTT-AGT-----C-A---AxTC-ATTT-----TAAGA-TTAGACCTCAGATCAGGCAGGATTACCC-GCTGAACTT-AAGCATATCAATAAG
M._stygium_mk139                       [mk139.ITS.639.bp          ]  ----------------------------------------TAG-TG-A-TTT-TTAGCGTA-CCTGTTTAACCA-GGGCG--TGA-CCTCTCAC--TTTT-CAAACTCTGT-GCAC-TA--TCAAA-----T---T--TGCTGGCAGGTCTTT-------------------------AGG-GA----AAGGGTGTCGAAAGGCA--------------------------T---CTTGGAACTTGAGACGCTC----CGGC----------TCAT--TTTTAC----CAA-ACATT-T-AAAG-TCATTGTATGT--------C-A-AAGAA---A-TT-T-A-AT-A-A--CAAAAAAAACTTTCAACAACGGATCTCTTGG-CTCTCGCATCGATG-AAGAACGCAGCGAAATGTGATAAGTAATGTGAATTGCAGAATTCAGTGAATCATCGAATCTTTGAACGCATCTTGCGCTCGCTGGTATTCCGGCGAGCATGTCTGTTTGAGTGTCGTGAACTCTTCAA-CCC-CCAA-TTTTT-CTTTATTGAGATTTT-GGCGCGGCTTGGTTTCTGAACGTCT--GCTGG-ACTAAC-----C-------CCTT--T------TTGGGGCACC---CGTCGAAGCTCGTTCGTAATACATTAGCA--TCCTAA-TCTTCGAGATCAGATTGACTCGGCGTAATAGACTATTC-GCTGAGGACATGGCA-C-CCCCTTAAAAA-GGA-TGTTGT-G-GCTGGACTTGG-AAAG--C-TGGAAGCTTACAAA-ACC-------------C-GACA--ATTTTAGTCA----AA-----TC-ATTT-----TAAGA-TTAGACCTCAGATCAGGCAGGATTACCC-GCxxx--------------------
M._stygium_mk140                       [mk140.ITS.658bp           ]  xxx-----------------------------------ATTAG-TG-A-TTT-TTAGCGTA-CCTGTTT-ACCA-GGGCG--TGA-CCTCTCAC--TTTT-CAAACTCTGT-GCAC-TA--TCAAA-----T---T--TGCTGGCAGGTCTTT-------------------------AGG-GA----AAGGGTGTCGAAAGGCA--------------------------T---CTTGGAACTTGAGACGCTC----CGGC----------TCAT--TTTTAC----CAA-ACATT-T-AAAG-TCATTGTATGT--------C-A-AAGAA---A-TT-T-A-AT-A-A--CAAAAAAAACTTTCAACAACGGATCTCTTGG-CTCTCGCATCGATG-AAGAACGCAGCGAAATGTGATAAGTAATGTGAATTGCAGAATTCAGTGAATCATCGAATCTTTGAACGCATCTTGCGCTCGCTGGTATTCCGGCGAGCATGTCTGTTTGAGTGTCGTGAACTCTTCAA-CCC-CCAA-TTTTT-CTTTATTGAGATTTT-GGCGCGGCTTGGTTTCTGAACGTCT--GCTGG-ACTAAC-----C-------CCTT--T------TTGGGGCACC---CGTCGAAGCTCGTTCGTAATACATTAGCA--TCCTAA-TCTTCGAGATCAGATTGACTCGGCGTAATAGACTATTC-GCTGAGGACATGGCA-C-CCCCTTAAAAA-GGA-TGTTGT-G-GCTGGACTTGG-AAAG--C-TGGAAGCTTACAAA-ACC-------------C-GACA--ATTTTAGTCA----AA-----TC-ATTT-----TAAGA-TTAGACCTCAGATCAGGCAGGATTACCC-GCTGAACTT-AAGCA----------
M._shastense_mk133                     [shastense.mk133.its1      ]  xxxxxxxxxxxxxx-----------------------------------------------------TTTACCA-GGGCG--TGTACCTCTCAC--TTTT-CAAACTCTGTTGCACTTAT-T---T-----T---T--GATCAGC-A---AGGTCAAAGGGCTTC--------------------------------A-------------------------------TTG---CCTGGAACT--------CTGCxGGTCAATC-------------ATT-AT----TAA-ACA-TTAAAAAG-TCATTGTATGT--------C-A-AAGAA---A-TT-T-A-AT---A--ACAAAAAAACTTTCAACAACGGATCTCTTGG-CTCTCGCATCGATG-AAGAACGCAGCGAAATGTGATAAGTAATGTGAATTGCAGAATTCAGTGAATCATCGAATCTTTGAACGCATCTTGCGCTCGCTGGTATTCCGGCGAGCATGTCTGTTTGAGTGTCGTGAACTCTTCAA-CCC-CCAA-TTTTT-C-------ATATTTT-GGCGCGGCTTGGTTTCTGAACGCTT--TGCTG-GA------TTAxxxxx-------------------------GGGAAATCGAAGCTCGTTCGTAATACATTAGCA--TCCTAA-TCTTCGAGATCAGATTGACTCGGCGTAATAGACTATTC-GCTGAGGACACGGCTTC-CCCGTC-AAAA-GGG-AGTGGT-G-GCTGGACTTGG-AAAG--C-TGGAAGCTTAGAAA-ACC-------------C-GACG--ATTT-AGT-----C------------C----C-TAAGA-TTAGACCTCAGATCAGGCAGGATTACCC-GCTGAACTT-AAGCATATCATTAAG
M._vinosum_AF045876                    [M_vinos_AF045876          ]  ---------------------------------------------------------------CTGTTTAACCA-GGGCG--TGA-CCTC--ACTTTT---CAAACTCTGT-GCACTTAT-T---T-----T---T--GATCGGC-G---AGGG--AAGGGCTTC--------------------------------A-------------------------------TTG---CCTGGAACT--------CTGCGGGTCAATC-------------ATT-AT----TAA-ACA-TTAAAA-G-TCATCGTATGT--------C-A-AAGAA---A-TT-T-A-AT-A-A--CAAAAAAAACTTTCAACAACGGATCTCTTGG-CTCTCGCATCGATG-AAGAACGCAGCGAAATGTGATAAGTAATGTGAATTGCAGAATTCAGTGAATCATCGAATCTTTGAACGCATCTTGCGCTCGCTGGTATTCCGGCGAGCATGTCTGTTTGAGTGTCGTGAACTCTTCAA-CCC-CCCAATTTTT-CTTTATCGAGATTTT-GGCGCGGCTTGGTTTCTGAACGCTT--TGCTG-GA------TTACTT----TCCCT--T------TGGG----TTTGAAATCGAAGCTCGTTCGTAATACATTAGCA--TCCTAA-TCTTCGAGATCAGATTGACTCGGCGTAATAGACTATTC-GCTGAGGACACGGCTTC-CCCGTC-AAAC-GGG-AGTTGT-G-GCTGGACTTGG-AAAG--C-TGGGAGCTTACAAA-ACC-------------C-GACA--ATTT-AGT-----CAA---ATCG-TTTT-----TAAGA-TTAGACCTCAGATCAGGCAGGATTACCC-GCTGAACTT-AAGCATATCAATAAG
M._kuehneanum_AF045879                 [M_Rum_sp_AF045879         ]  xxx---TG---------------ACCTGCGGAAGGATCATTAG-TGAA-TTTA-TAGCGTA-CCTGTTTAACCA-GGGCG--TG--CCTCTCAC--TTTT-CAAACTCTGT-GCAC-TCA-A---TAATCTT---T--GxxxxxxxxxxxAGGGAAACGGGCTTC--------------------------------A-------------------------------TTG---CCTxxxxxxxxxxxxxxxxxxxxxxxxxxT----------TCTTTA-TG----AAACATT-G-AAAAAG-TCAACGTATGT--------C-A-AAGAA---A-TT-T-A-AT-A-A--ACAAAAAAACTTTCAACAACGGATCTCTTGG-CTCTCGCATCGATG-AAGAACGCAGCGAAATGTGATAAGTAATGTGAATTGCAGAATTCAGTGAATCATCGAATCTTTGAACGCATCTTGCGCTCGCTGGTATTCCGGCGAGCATGTCTGTTTGAGTGTCGTGAACTCTTCAA-CCC-CCAA-TTTTT-CTTTGTTGAGATTTT-GGCGCGGCTTGGTTTCTGAACGCTT--TGCTG-GAxx----TTACTC----TCCTT--T------GGGG----GGAAAAGTCGAAGCTCGTTCGTAATACATTAGCA--TCCTAA-TCTTCGAGATCAGATTGACTCGGCGTAATAGACTATTC-GCTGAGGACACGGAT-T-CCTTTx--G-G-GGA-GTTGGT-G-GCTGGACTTGG-AAAG--C-TGGACGCTCACAAA-ACC-------------C-GACA--A-TTTAGTCA----AA-----TC-ATGA-----TAAGA-TTAGACCTCAGATCAGGCAGGAT-ACCC-GCTGAACTT-AAGCATATCAATAAG
M._bosniacum_mk082                     [mk082.ITS.637bp           ]  ----------TTCCGTAGG-TGAACCTGCGGAAGGATCATTAG-TGAA-AATT-TAGCGTA-TCTGTTTAACCA-GGACG--CGACCCTCTCAC--TTTT-CAAACTCTGT-GCAC-TA--T---T-----T---GG--------------------------------------------CAA----GTT-G--G---------------Axxxxxx------------CG---CTTCTAACT--------TG----CGGC----------TCAT--ATA-TA----AAACACTx--T-AAAG-TCAATGTATGT--------TAA-A----GAAA-TT-T-A-ATAA-T--CAAAAAAAACTTTCAACAACGGATCTCTTGG-CTCTCGCATCGATG-AAGAACGCAGCGAAATGTGATAAGTAATGTGAATTGCAGAATTCAGTGAATCATCGAATCTTTGAACGCATCTTGCGCTCGCTGGTATTCCGGTGAGCATGTCTGTTTGAGTGTTGTGAACTCTTCAA-CCC-CCAA-TTTTT-CT-A-ACGAGATATT-GGTGTGGCTTGGTTTTTGAGCGCTT--TTGCTxAA------TCTCGT--------------------------------ATT-AAGCTCGCTCGTAATACATTAGCA--TCCTAA-TCTTCGAGATCAGATTGACTCGGCGTAATAGATTATTC-GCTGAGGATATGCCC---T-AAT-----------AAGCAT-A-GCTGGACTTGG-AAAA--T-TGGAAGCTCATAAT-ACC-------------C-GAC---TTCT-AGT-----C-A---ATACTATTT-----TAAGA-TTAGACCTCAGATCAGATAGGATTACCC-GCTGAACTT-AAGx-----------
M._pustulatum_mk327                    [mk327.its                 ]  xxxxxxxxxxTTCCGTAGG-TGAACCTGCGGAAGGATCATTAG-TGAA-AATT-TAGCGTAxCCTGTTTAACCA-GGGCG--TGA-CCTCTCAC--TTTT-CAAACTCTGT-GCAC-TA--T---T-----T---GG--------------------------------------------CAA----GTG-G--G---------------AA--------------GTTCG---CTTTCGACT--------TG----CGGC----------TCATC---T-AT----AAA-ACA-C-TCAAAG-TCAATGTATGT--------CAA-A----GAAA-TT-T-A-ATAA-T--CAAAAAAAACTTTCAACAACGGATCTCTTGG-CTCTCGCATCGATG-AAGAACGCAGCGAAATGTGATAAGTAATGTGAATTGCAGAATTCAGTGAATCATCGAATCTTTGAACGCATCTTGCGCTCGCTGGTATTCCGGCGAGCATGTCTGTTTGAGTGTCGTGAACTCTTCAA-CCC-CCCC-TTTTT-CT-A-ACGAGATTTG-GGTGTGGCTTGGTTTTTGAGCGCCT--TGCTT-AACTTxxx---------------------------------------TT-AAGCTCGCTCGTAATACATTAGCA--TCCTAA-TCTTCGAGATCAGATTGACTCGGCGTAATAGACTATTC-GCTGAGGACATGCCC---T-TAT-----------AAGCAT-G-GCTGGACTTGG-AAAA--A-TGGAAGCCTATAAA-CCC-------------GAC------TTGTAGTCAA-----------A-TTAT-----TAAGA-TTAGACCTCAGATCAGATAGGATT------------------------------
M._nepalense_mk103                     [mk103.ITS.1008bp          ]  ----------TTCCGTAGG-TGAACCTGCGGAAGGATCATTAG-TGAA-TATA-TAGCGTA-CTTGTTTAACCA-AGGCG--TGA-CCTCTCAC--TTTT-CAAACTCTGT-GCAC-TA--T---T-----T---GG--------------------------------------------CAA----GTT-G--G---------------AA--------------GTTCG---CTTCTAACT--------TG----CGGC----------TCAT--TTTTAT----TAA-ACA-T---TAAG-TCAATGTATGT--------TAA-A----GAAA-TT-T-A-ATAA-T--CAAAAAAAACTTTCAACAACGGATCTCTTGG-CTCTCGCATCGATG-AAGAACGCAGCGAAATGTGATAAGTAATGTGAATTGCAGAATTCAGTGAATCATCGAATCTTTGAACGCATCTTGCGCTCGCTGGTATTCCGGCGAGCATGTCTGTTTGAGTGTCGTGAACTCTTCAA-CCC-CCAA-TTTTT-CT-A-ACGAGATTTT-GGTGTGGCTTGGTTTTTGAGCGCTG--TGCTT-TGATTAAT---------------------------------------TCAAAGCTCGCTCGTAATACATTAGCA--TCCTAA-TCTTCGAGATCAGATTGACTCGGCGTAATAGACTATTC-GCTGAGGACATGxxxxx---AAA-----------AAGCAT-G-GCTGGACTTGA-AAAA--T-TGAAAGCTTCTAAA-CCC-------------CTC--------TTTGT-----G-A---A-----AT----C-TAAGA-TTAGACCTCAGATCAGATAGGAT-Ax----------------------------
Sphac._poly._persicariae_AF444593      [Sphac_pol_pers_PYCC4293   ]  -----------TCCGTAGG-TGAACCTGCGGAAGGATCATTAG-TGAA-A-TA-TAGCGTA-CCTGTTTAACCA-GGACG--TGACCCTCTCAC--TTTT-CAAACTCTGT-GCAC-TAT-T---T-----T---GG--------------------------------------------CAA----GTT-G--G---------------AA--------------GTTCG---CTTCTGACT--------TG----CGGC----------TCAT--TATTAA----TAA-ACACTT---A-G-TCATTGTATGT--------T-A-AAGAA---A-TT-T-T-AT-A-A--CAAAAAAAACTTTCAACAACGGATCTCTTGG-CTCTCGCATCGATG-AAGAACGCAGCGAAATGTGATAAGTAATGTGAATTGCAGAATTCAGTGAATCATCGAATCTTTGAACGCATCTTGCGCTCGCTGGTATTCCGGCGAGCATGTCTGTTTGAGTGTCGTGAACTCTTCAA-CCC-CCAA-TTTTT-CT-A-ACGAGATTTT-GGTGTGGCTTGGTTTCTGAGCGCTG--CTGAA-TCTTCGG------ATTGT--------------------------------TAGCTCGCTCGTAATTCATTAGCA--TCCTAATC-TTCGAGATCAGATTGACTCGGCGTAATAGACTATTC-GCTGAGGACATGCCC---T-AAT-----------AAGCGT-G-GCTGGACTTGA-AAAA--C-TGGAAGCTTATAAA-ACC-------------C-CGAC--TTCT-AGT-----CAA-----AA-TTTT-----TAAGA-TTAGACCTCAGATCAGATAGGATTACCC-GCTGAACTT-AAGCATATCAATAAG
Sphac._poly._serrulati_NO2             [Sphac_pol_ser_Poly_ser    ]  -----------TCCGTAGG-TGAACCTGCGGAAGGATCATTAG-TGAA-A-----------------------------C--TGA-CCTCTCAC--TTTT-CAAACTCTGT-GCAC-TAT-T---T-----T---GG--------------------------------------------CAA----GTT-G--G---------------AA--------------GTTCG---CTTCTAACT--------TG----CGGC----------TCAT--TATTAA----TAA-ACACTT---A-G-TCATTGTATGT--------T-A-AAGAA---A-TT-T-T-AT-A-A--CAAAAAAAACTTTCAACAACGGATCTCTTGG-CTCTCGCATCGATG-AAGAACGCAGCGAAATGTGATAAGTAATGTGAATTGCAGAATTCAGTGAATCATCGAATCTTTGAACGCATCTTGCGCTCGCTGGTATTCCGGCGAGCATGTCTGTTTGAGTGTCGTGAACTCTTCAA-CCC-CCAA-TTTTT-CT-A-ACGAGATTTT-GGTGTGGCTTGGTTTCTGAGCGCTG--CTGAA-TCTTCGG------ATTGT--------------------------------TAGCTCGCTCGTAATTCATTAGCA--TCCTAATCCTTCGAGATCAGATTGACTCGGCGTAATAGACTATTC-GCTGAGGACATGCCC---T-AAT-----------AAGCGT-G-GCTGGACTTGA-AAAA--C-TGGAAGCTTATAAA-ACC-------------C-CGAC--TTCT-AGT-----CAA-----AA-TTTT-----TAAGxxxxxxxxCTCAGATCCGGCAGGATTACCCxGCTGAACTTxAAGCATATCAATAAG
Liroa_emodensis_DB1037                 [Liro.emo.DB1037g727I1f.4  ]  ----------TTCCGTAGG-TGAACCTGCGGAAGGATCATTAG-TGAA-TATA-TAGCGTA-CCTGTTTAACCA-GGGCG--TGA-CCTCTCAC--TTTT-CAAACTCTGT-GCAC-TA--T---T-----T---GG--------------------------------------------CAA----GTT-G--G---------------AA--------------GTTCG---CTTCTGACT--------TG----CGGC----------TCAT--TTA-AT----AAACA-T-T-----AG-TCAAAGTATGT--------T-A-AAGAA---A-TT-T-T-AT-A-A--CAAAAAAAACTTTCAACAACGGATCTCTTGG-CTCTCGCATCGATG-AAGAACGCAGCGAAATGTGATAAGTAATGTGAATTGCAGAATTCAGTGAATCATCGAATCTTTGAACGCATCTTGCGCTCGCTGGTATTCCGGCGAGCATGTCTGTTTGAGTGTCGTGAACTCTTCAA-CCC-CCAA-TTTTT-CT-A-ACGAGACTTT-GGAGTGGCTTGGTTTCTGAGCGTTT--TGCTT-GAATTx-------T--------------------------------ATTCAAGCTCGCTCGTAATATATTAGCA--TCCTAA-TCCTCGAGATCAGATTGACTCGGCGTAATAGACTATTC-GCTGAGGACATGCCT---T-TAA-----------AAGCAT-G-GCTGGACTTGA-AAAA--T-TGGAAGCTTACAAA-ACC-------------GAC------TTCTAGTCAAAAC------------C----C-TAAGA-TTAGACCTCAGATCAGATAGGATTACCC-GCTGAACTT-AAGCATATCAATAAG
M._tuberculiforme_mk159                [tuberculiforme.ITS.mk159  ]  ---------------------------GCGGAAGGATCATTAG-TGAA-TAAA-TAGCGTA-CCTGTTTAACCA-GGGCG--TGA-CCTCTCAC--TTTT-CAAACTCTGT-GCAC-TA--T---T-----T---GG--------------------------------------------CAA----GTT-G--G---------------AA--------------GTTCG---CTTCTAACT--------TG----CGGC----------TCAT--TTA-TT----AAACACT-T-----AG-TCAATGTATGT--------T-A-AAGAA---A-TT-T-A-AT-A-A--CAAAAAAAACTTTCAACAACGGATCTCTTGG-CTCTCGCATCGATG-AAGAACGCAGCGAAATGTGATAAGTAATGTGAATTGCAGAATTCAGTGAATCATCGAATCTTTGAACGCATCTTGCGCTCGCTGGTATTCCGGCGAGCATGTCTGTTTGAGTGTCATGAATTCTTCAA-CCC-CCAA-TTTTT-CT-A-ACGAGATTTT-GGTGTGGCTTGGTTTTTGAGCGCTT--TGCTG-AA------TCTAGT--------------------------------ATTCTAGCTCGCTCGTAATGCATTAGCA--TCCTAA-TCTTCGAGATCAGATTGACTCGGCGTAATAGACTATTC-GCTGAGGATATGCTT---T-TAT-----------TAGCAT-A-GCTGGACTTGG-AAAA--T-TGGAAGCTTATAAA-CCC-------------GAC------TATTAGTCAAAAC------------C----C-TAAGA-TTAGACCTCAGATCAGATAGGATTACCC-GCTGAACTT-AAGCA----------
Ustilentyloma_fluitans_1040            [Ustilentyloma.fluitans.104]  -------------------------------------CATTAA-TGAA-TTT-TTAGGTGA-AATCTTTTAACA-GxxxxxxTGACCCTTTCAT--TTTT-CAAACTCTTGTGCATTTTA-T---T-----A---A--TGG-----T------------------------------GACT-AxxxxxxxxxxxGG-A-----------ATCA--------------CTTTTTCACGTCT------------------------T----------TCATTT-AA----AAAAACT-T-TAATAG-TCAGAGTATGT--------TTT-A----AAAA-TT-T-T-ATAA-T--TAAAAAAAACTTTCAACAACGGATCTCTTGG-CTCTCGCATCGATG-AAGAACGCAGCGAAATGTGATAAGTAATGTGAATTGCAGAATTCAGTGAATCATCGAATCTTTGAACGCATCTTGCGCTCGCTGGTATTCCGGCGAGCATGTCTGTTTGAGTGTCGTGAACTCTTCAA-ATC-CTCCCTT--------------AATTAGGAAGTGATTTGGTTTTTGAACATTG--TTGGA-TTATTATT-------------------------------------AATCGAAACTTGTTCGTAATAGATTAGCAxxTCCCCAT--TTCGAGATCAGATTGACTCGGCGTAATAGATTATTC-GCTGAGGAxxxxxxxxxxxxxx-------------------AAGCTGAACTTxxx------A-GGAAAGCTTCTAAT-CCC-------------ATC--------CTTxxxxx--------------------C-TAAGATTTAGACCTCAGATCAGGCAGGATTACCC-GCTGAACTT-AAGCATATCAATAAG
Ustilentyloma_spec._3638               [Ustilent3638g750I14       ]  xxx---------------------------------------------------------------TTAACAAAGGTGCG--TGACCNTTTTTC--NTTA-CAAACTCTTGTGCATTTTT-T---T-----T---T--TGG-----T------------------------------GATT-AG----------T--A-----------Gxxxxxxxxxxxxxxx---TTTTAGAxxxxxxx-T--------CA----CGGC----------TCAT--TTT-TT----AAAAACA-C-TAATAG-TCAGAGTATGT--------T-T-AAAAA---T--T-T-T-AT-A-AxxxxAAAAAAACTTTCAACAACGGATCTCTTGG-CTCTCGCATCGATG-AAGAACGCAGCGAAATGTGATAAGTAATGTGAATTGCAGAATTCAGTGAATCATCGAATCTTTGAACGCATCTTGCGCTCGCTGGTATTCCGGCGAGCATGTCTGTTTGAGTGTCGTGAAATCTTCAA-CCCTTTAA-TTTTT-TTATAATGAGAATTTTAATGTGGTTTGGTTTTTGAATATTG--CTGGCATC-------------------------------------TTTx----------------------------------------------------------------------------------------------------------------------------------------------------------------------------------------------------------------------------------------------------------------------------------
    ;
[DIALIGN ALIGNMENT QUALITY SCORES:                                   0000000000111111222022233333333333333333333033330322103333333034444444444404444400444044443333003322033222222220222201110100010000010000000000000000000000000000000000000000000000000000000000000000000000000000000000000000000000000000000000111111000000001000111112000000000012220022202200002220222020112222022211111110000000001010100000001011010102212020035567777777777788888888888888880888888888888880888888888888888888888888888888888888888988888888888888888888888888888888888888888888888888888888888888888888888888766665555555550444044430444430332101122232232033333333333333333333333320022111011100000000000000000000000000000000000001111112333466666666666666666666666006666660566666666677777777777777777777777777770777666665444222010111111111010222022222303033333333333033330020333333332222220111000000000000010000000000000000000000000000000001000010233330444444444444554444554444444303333332210111110000000000    ]
End;

begin assumptions;

[DIALIGN ALIGNMENT QUALITY SCORES AS WEIGHTS (NOT USED)]

	wtset dialign_weights = 0: 1-10 20 44-54\5 62
		75 81 82 86 95 96 101 112 117 121 123-125 127-131 133-238
		245-252 254-256 263-272 277 278 282 285-288 292 296 298
		305 316-324 326-330\2 331-336 338 341-345\2 350 352 353
		385 400 529 533 538 544 549 560 586 587 593 597-633 668
		669 676 715 731 733 743 745 749 756 758 770 775 776 778
		793 797-809 811-843 845-848 850 856 885 895 901-910, 1:
		11-16 53 118-120 122 126 132 239-244 253 257-261 273
		299 300 309-315 325-329\2 337 339 340-344\2 348 548 550
		551 590-592 594-596 634-639 732 734-742 744 794-796 810
		844 849 894 896-900, 2: 17-19 21-23 51 52 99 100 104-111
		113-116 262 274-276 279-281 283 284 289-291 293-295 297
		301-304 306-308 346 347-351\2 547 552-554 556 557 559
		585 588 589 640 728-730 746-748 750-754 777 787-792 851
		892 893, 3: 24-43 45-48 50 55-61 63 91-94 97 98 102 103
		354 537 543 545 546 555-561\3 562-584 641-643 755-759\2
		760-769 771-774 779-786 852-855 884 886-891, 4: 64-74
		76-80 83-85 87-90 530-532 534-536 539-542 644 725-727
		857-868 871-874 877-883, 5: 355 356 520-528 677 724 869
		870 875 876, 6: 357 516-519 645-667 670-675 678-686 719-723, 7:
		358-368 515 687-714 716-718, 8: 369-384 386-399 401-439
		441-514, 9: 440;

[DIALIGN ALIGNMENT QUALITY SCORES CONVERTED TO CHARACTER SETS]

	charset score_0 = 1-10 20 44-54\5 62
		75 81 82 86 95 96 101 112 117 121 123-125 127-131 133-238
		245-252 254-256 263-272 277 278 282 285-288 292 296 298
		305 316-324 326-330\2 331-336 338 341-345\2 350 352 353
		385 400 529 533 538 544 549 560 586 587 593 597-633 668
		669 676 715 731 733 743 745 749 756 758 770 775 776 778
		793 797-809 811-843 845-848 850 856 885 895 901-910;
	charset score_1 =
		11-16 53 118-120 122 126 132 239-244 253 257-261 273
		299 300 309-315 325-329\2 337 339 340-344\2 348 548 550
		551 590-592 594-596 634-639 732 734-742 744 794-796 810
		844 849 894 896-900;
	charset score_2 = 17-19 21-23 51 52 99 100 104-111
		113-116 262 274-276 279-281 283 284 289-291 293-295 297
		301-304 306-308 346 347-351\2 547 552-554 556 557 559
		585 588 589 640 728-730 746-748 750-754 777 787-792 851
		892 893;
	charset score_3 = 24-43 45-48 50 55-61 63 91-94 97 98 102 103
		354 537 543 545 546 555-561\3 562-584 641-643 755-759\2
		760-769 771-774 779-786 852-855 884 886-891;
	charset score_4 = 64-74
		76-80 83-85 87-90 530-532 534-536 539-542 644 725-727
		857-868 871-874 877-883;
	charset score_5 = 355 356 520-528 677 724 869
		870 875 876;
	charset score_6 = 357 516-519 645-667 670-675 678-686 719-723;
	charset score_7 =
		358-368 515 687-714 716-718;
	charset score_8 = 369-384 386-399 401-439
		441-514;
	charset score_9 = 440;

[EXCLUDING POSITIONS WITH A SCORE OF 0 OR 1]
	         
    exset * score_01 = score_0 score_1;
    exset score_0 = score_0;    
end;

[GENERAL SETTINGS]

begin paup;
	set taxlabels=full tcompress torder=left autoclose
		maxtrees=1000 increase=auto autoinc=1000;
	outgroup 76 77;
end;
