# Supplementary material for: Implications of molecular characters for the phylogeny of the Microbotryaceae (Basidiomycota: Urediniomycetes)
Source: BMC Evol Biol. 2006 Apr 25;6:35. doi: 10.1186/1471-2148-6-35 (PMC1526759; doi:10.1186/1471-2148-6-35)
Supplement: Additional File 1 — Alignment, Bootstrap trees, Trees. Dialign NEXUS file and concatenated MAFFT, PCMA, and POA NEXUS file. Likelihood and Parsimony bootstrap .tre and .log files and PhyML bootstrap .rtf file. Likelihood and Parsimony .tre, .log and .con files. [file 1471-2148-6-35-S1.zip › Trees/Parsimony/mp_heur_dialign01.con]

#NEXUS 

Begin trees;  [Treefile saved Fri Jul 29 01:37:56 2005]
[!
>Data file = its_dialign3.nex
>
>Processing TREES block from file "mp_heur.con":
>   Keeping: trees from file (replacing trees in memory)
>   1 tree read from file
>   1 tree now in memory
]
	Translate
		1 mk070.ITS.659bp,
		2 mk071.ITS.618bp,
		3 mk080.ITS.663bp,
		4 mk113.ITS.618,
		5 mk143.ITS.639bp,
		6 M_Sil_vis_ml49g538I14,
		7 mk115.ITS4.526bp,
		8 M_Sil_dio_DB3636g750I14,
		9 M_Sil_alb_ml326g717I1f4,
		10 M_Sil_dio_ml215g665I14,
		11 mk147.ITS.650bp,
		12 M_Sil_vul_ml50g527I14,
		13 M_Sil_vul_ml605gp92I14,
		14 M_Sil_vul_ml620P110I14,
		15 violaceum.ITS1.mk208,
		16 M_Sil_hay_ml327g717I1f4,
		17 M_Sil_nut_ml344g751I14,
		18 major.mk279,
		19 M_Myo_aqu_ml352g748I14,
		20 M_Stell_DB3633g750I14,
		21 M_Stell_ml507g942I14,
		22 M_Myo_aqu_ml48g527I4,
		23 M_Myo_aqu_Mste1HML791I14,
		24 mk119.ITS.675bp,
		25 M_Dia_car_ml354g748I14,
		26 M_Dia_syl_ml328g717I1f4,
		27 mk167.ITS4.453bp,
		28 M_Dia_sup_ml622P110I14,
		29 M_Dia_mon_ml333g717I1f4,
		30 M_Dia_car_DB3637g750I14,
		31 M_Dia_segcar_ml329g717I1f4,
		32 mk145.ITS.640bp,
		33 mk142.ITS.660bp,
		34 mk146.ITS.659bp,
		35 M_Sap_lem_ml310g697I1f4,
		36 M_Sap_pum_ml373g751I14,
		37 S.vir.AY014238,
		38 S.car.AY014239,
		39 S.vir.AY014235,
		40 S.car.AY014236,
		41 Ust_abst_DB1888g727I1f4,
		42 Ust_vuyckii_DB1895g727I1f4,
		43 mk067.ITS.703bp,
		44 M_Kna_arv_Uscabg684I1f4,
		45 M_Knau_dip_AF045880,
		46 holostei.its.lsu.mk318.,
		47 mk087.ITS.688bp,
		48 mk088.ITS.692bp,
		49 mk069.ITS.695bp,
		50 M_pinguic_AF045881,
		51 cordae.its.lsu.mk315,
		52 M_corda_AF045878,
		53 mk153.ITS.668bp,
		54 mk122.ITS.627bp,
		55 mk123.ITS.625.bp,
		56 mk112.ITS.622,
		57 mk129.ITS.621bp,
		58 mk158.ITS.670bp,
		59 mk148.ITS.671bp,
		60 mk131.ITS.599bp,
		61 Ust_scol_Scol_his_Aster,
		62 mk104.ITS.665bp,
		63 parlatorei.its.lsu.mk277,
		64 mk139.ITS.639.bp,
		65 mk140.ITS.658bp,
		66 shastense.mk133.its1,
		67 M_vinos_AF045876,
		68 M_Rum_sp_AF045879,
		69 mk082.ITS.637bp,
		70 mk327.its,
		71 mk103.ITS.1008bp,
		72 Sphac_pol_pers_PYCC4293,
		73 Sphac_pol_ser_Poly_ser,
		74 Liro.emo.DB1037g727I1f.4,
		75 tuberculiforme.ITS.mk159,
		76 Ustilentyloma.fluitans.1040,
		77 Ustilent3638g750I14
		;
tree PAUP_1 = [&R] (((1:0,2:3,3:0):38,(((((((((((4:2,5:0):6,6:10,(19:0,20:1,21:0,22:0,23:5):5,((24:1,28:0):2,25:0,26:1,27:1,29:2):10,((30:0,31:1):4,32:2):5,(33:1,34:0,35:0,36:0):4):7,7:2,8:0,9:1,10:1,11:0,12:5,((13:0,14:0,15:2):4,16:0,17:2):6):6,18:4):8,(37:3,38:2,39:1,40:3):14):3,46:14):4,(44:0,45:0):7):4,(43:21,63:5):6,(64:0,65:0):5):7,(47:0,48:1):6,49:13,50:4,((51:0,53:0):1,52:1):7,(54:0,55:8,56:1):6,((57:0,58:0,59:0):5,60:2):8,61:19,62:10,66:10,67:7,68:18):18,(((41:11,42:5):18,(72:0,73:4):6):8,71:5):8,70:10,74:11):5,69:15,75:8):33):3,76:23,77:13);
End;
