# Supplementary material for: Implications of molecular characters for the phylogeny of the Microbotryaceae (Basidiomycota: Urediniomycetes)
Source: BMC Evol Biol. 2006 Apr 25;6:35. doi: 10.1186/1471-2148-6-35 (PMC1526759; doi:10.1186/1471-2148-6-35)
Supplement: Additional File 1 — Alignment, Bootstrap trees, Trees. Dialign NEXUS file and concatenated MAFFT, PCMA, and POA NEXUS file. Likelihood and Parsimony bootstrap .tre and .log files and PhyML bootstrap .rtf file. Likelihood and Parsimony .tre, .log and .con files. [file 1471-2148-6-35-S1.zip › Trees/Parsimony/mp_heur_dialign01.log]

P A U P *
Version 4.0b10 for 32-bit Microsoft Windows
Fri Jul 29 01:24:43 2005

      -----------------------------NOTICE-----------------------------
        This is a beta-test version.  Please report any crashes,
        apparent calculation errors, or other anomalous results.
        There are no restrictions on publication of results obtained
        with this version, but you should check the WWW site
        frequently for bug announcements and/or updated versions.  
        See the README file on the distribution media for details.
      ----------------------------------------------------------------

Heuristic search settings:
  Optimality criterion = parsimony
    Character-status summary:
      406 characters are excluded
      Of the remaining 504 included characters:
        All characters are of type 'unord'
        All characters have equal weight
        323 characters are constant
        57 variable characters are parsimony-uninformative
        Number of (included) parsimony-informative characters = 124
    Gaps are treated as "missing"
    Multistate taxa interpreted as uncertainty
  Starting tree(s) obtained via stepwise addition
  Addition sequence: random
    Number of replicates = 100
    Starting seed = 1633579690
  Number of trees held at each step during stepwise addition = 1
  Branch-swapping algorithm: tree-bisection-reconnection (TBR)
  Steepest descent option not in effect
  No more than 25 trees of score (length) greater than or equal to 1 will be saved in each replicate
  Initial 'MaxTrees' setting = 1000 (will be auto-increased by 1000)
  Zero-length branches not collapsed
  'MulTrees' option in effect
  Topological constraints not enforced
  Trees are unrooted

  Random-addition-sequence replicate 1 (seed = 1633579690):
    0 trees in memory at start of replicate
    25 trees found (score=509)
  Random-addition-sequence replicate 2 (seed = 1525523243):
    25 trees in memory at start of replicate
    25 additional trees found (score=509)
  Random-addition-sequence replicate 3 (seed = 516609034):
    50 trees in memory at start of replicate
    25 better trees found (score=508)
  Random-addition-sequence replicate 4 (seed = 906537406):
    25 trees in memory at start of replicate
    25 suboptimal trees found (score=509), discarded
  Random-addition-sequence replicate 5 (seed = 428680275):
    25 trees in memory at start of replicate
    25 additional trees found (score=508)
  Random-addition-sequence replicate 6 (seed = 561391600):
    50 trees in memory at start of replicate
    25 additional trees found (score=508)
  Random-addition-sequence replicate 7 (seed = 1970183645):
    75 trees in memory at start of replicate
    25 suboptimal trees found (score=510), discarded
  Random-addition-sequence replicate 8 (seed = 528810138):
    75 trees in memory at start of replicate
    25 additional trees found (score=508)
  Random-addition-sequence replicate 9 (seed = 836664417):
    100 trees in memory at start of replicate
    25 suboptimal trees found (score=511), discarded
  Random-addition-sequence replicate 10 (seed = 1316495821):
    100 trees in memory at start of replicate
    25 suboptimal trees found (score=510), discarded
  Random-addition-sequence replicate 11 (seed = 488069403):
    100 trees in memory at start of replicate
    25 suboptimal trees found (score=510), discarded
  Random-addition-sequence replicate 12 (seed = 964660857):
    100 trees in memory at start of replicate
    25 suboptimal trees found (score=510), discarded
  Random-addition-sequence replicate 13 (seed = 1335799097):
    100 trees in memory at start of replicate
    25 additional trees found (score=508)
  Random-addition-sequence replicate 14 (seed = 179483947):
    125 trees in memory at start of replicate
    25 suboptimal trees found (score=510), discarded
  Random-addition-sequence replicate 15 (seed = 867737504):
    125 trees in memory at start of replicate
    25 suboptimal trees found (score=512), discarded
  Random-addition-sequence replicate 16 (seed = 1187231719):
    125 trees in memory at start of replicate
    25 suboptimal trees found (score=511), discarded
  Random-addition-sequence replicate 17 (seed = 546902836):
    125 trees in memory at start of replicate
    25 suboptimal trees found (score=511), discarded
  Random-addition-sequence replicate 18 (seed = 1784592201):
    125 trees in memory at start of replicate
    25 suboptimal trees found (score=509), discarded
  Random-addition-sequence replicate 19 (seed = 951759239):
    125 trees in memory at start of replicate
    25 additional trees found (score=508)
  Random-addition-sequence replicate 20 (seed = 1203914668):
    150 trees in memory at start of replicate
    25 suboptimal trees found (score=510), discarded
  Random-addition-sequence replicate 21 (seed = 181655160):
    150 trees in memory at start of replicate
    25 suboptimal trees found (score=509), discarded
  Random-addition-sequence replicate 22 (seed = 140638921):
    150 trees in memory at start of replicate
    25 suboptimal trees found (score=510), discarded
  Random-addition-sequence replicate 23 (seed = 2082516861):
    150 trees in memory at start of replicate
    25 suboptimal trees found (score=509), discarded
  Random-addition-sequence replicate 24 (seed = 770816994):
    150 trees in memory at start of replicate
    25 suboptimal trees found (score=509), discarded
  Random-addition-sequence replicate 25 (seed = 199783256):
    150 trees in memory at start of replicate
    25 suboptimal trees found (score=510), discarded
  Random-addition-sequence replicate 26 (seed = 1887223560):
    150 trees in memory at start of replicate
    25 suboptimal trees found (score=509), discarded
  Random-addition-sequence replicate 27 (seed = 170660124):
    150 trees in memory at start of replicate
    25 suboptimal trees found (score=510), discarded
  Random-addition-sequence replicate 28 (seed = 2022083820):
    150 trees in memory at start of replicate
    25 additional trees found (score=508)
  Random-addition-sequence replicate 29 (seed = 108744273):
    175 trees in memory at start of replicate
    25 additional trees found (score=508)
  Random-addition-sequence replicate 30 (seed = 1885485960):
    200 trees in memory at start of replicate
    25 additional trees found (score=508)
  Random-addition-sequence replicate 31 (seed = 1784417854):
    225 trees in memory at start of replicate
    25 suboptimal trees found (score=510), discarded
  Random-addition-sequence replicate 32 (seed = 1945768294):
    225 trees in memory at start of replicate
    25 additional trees found (score=508)
  Random-addition-sequence replicate 33 (seed = 1981450817):
    250 trees in memory at start of replicate
    25 suboptimal trees found (score=510), discarded
  Random-addition-sequence replicate 34 (seed = 886477149):
    250 trees in memory at start of replicate
    25 additional trees found (score=508)
  Random-addition-sequence replicate 35 (seed = 1408668720):
    275 trees in memory at start of replicate
    25 additional trees found (score=508)
  Random-addition-sequence replicate 36 (seed = 1336073726):
    300 trees in memory at start of replicate
    25 suboptimal trees found (score=509), discarded
  Random-addition-sequence replicate 37 (seed = 1574972675):
    300 trees in memory at start of replicate
    25 additional trees found (score=508)
  Random-addition-sequence replicate 38 (seed = 2128936188):
    325 trees in memory at start of replicate
    25 suboptimal trees found (score=510), discarded
  Random-addition-sequence replicate 39 (seed = 1548011222):
    325 trees in memory at start of replicate
    25 suboptimal trees found (score=511), discarded
  Random-addition-sequence replicate 40 (seed = 1922919218):
    325 trees in memory at start of replicate
    25 suboptimal trees found (score=509), discarded
  Random-addition-sequence replicate 41 (seed = 572819108):
    325 trees in memory at start of replicate
    25 additional trees found (score=508)
  Random-addition-sequence replicate 42 (seed = 1518284405):
    350 trees in memory at start of replicate
    25 suboptimal trees found (score=509), discarded
  Random-addition-sequence replicate 43 (seed = 842525512):
    350 trees in memory at start of replicate
    25 suboptimal trees found (score=509), discarded
  Random-addition-sequence replicate 44 (seed = 74234325):
    350 trees in memory at start of replicate
    25 additional trees found (score=508)
  Random-addition-sequence replicate 45 (seed = 307106364):
    375 trees in memory at start of replicate
    25 additional trees found (score=508)
  Random-addition-sequence replicate 46 (seed = 869114195):
    400 trees in memory at start of replicate
    25 additional trees found (score=508)
  Random-addition-sequence replicate 47 (seed = 1181244549):
    425 trees in memory at start of replicate
    25 suboptimal trees found (score=509), discarded
  Random-addition-sequence replicate 48 (seed = 1461518450):
    425 trees in memory at start of replicate
    25 suboptimal trees found (score=509), discarded
  Random-addition-sequence replicate 49 (seed = 2092938059):
    425 trees in memory at start of replicate
    25 suboptimal trees found (score=511), discarded
  Random-addition-sequence replicate 50 (seed = 244401262):
    425 trees in memory at start of replicate
    25 additional trees found (score=508)
  Random-addition-sequence replicate 51 (seed = 1396194710):
    450 trees in memory at start of replicate
    25 additional trees found (score=508)
  Random-addition-sequence replicate 52 (seed = 1733382568):
    475 trees in memory at start of replicate
    25 additional trees found (score=508)
  Random-addition-sequence replicate 53 (seed = 653107956):
    500 trees in memory at start of replicate
    25 suboptimal trees found (score=511), discarded
  Random-addition-sequence replicate 54 (seed = 1498140372):
    500 trees in memory at start of replicate
    25 suboptimal trees found (score=510), discarded
  Random-addition-sequence replicate 55 (seed = 1460539732):
    500 trees in memory at start of replicate
    25 suboptimal trees found (score=509), discarded
  Random-addition-sequence replicate 56 (seed = 1827779981):
    500 trees in memory at start of replicate
    25 suboptimal trees found (score=513), discarded
  Random-addition-sequence replicate 57 (seed = 1183261828):
    500 trees in memory at start of replicate
    25 suboptimal trees found (score=511), discarded
  Random-addition-sequence replicate 58 (seed = 698104377):
    500 trees in memory at start of replicate
    25 suboptimal trees found (score=511), discarded
  Random-addition-sequence replicate 59 (seed = 213279856):
    500 trees in memory at start of replicate
    25 suboptimal trees found (score=509), discarded
  Random-addition-sequence replicate 60 (seed = 1907719816):
    500 trees in memory at start of replicate
    25 suboptimal trees found (score=509), discarded
  Random-addition-sequence replicate 61 (seed = 1115907859):
    500 trees in memory at start of replicate
    25 additional trees found (score=508)
  Random-addition-sequence replicate 62 (seed = 926505370):
    525 trees in memory at start of replicate
    25 suboptimal trees found (score=510), discarded
  Random-addition-sequence replicate 63 (seed = 609545301):
    525 trees in memory at start of replicate
    25 suboptimal trees found (score=509), discarded
  Random-addition-sequence replicate 64 (seed = 942655536):
    525 trees in memory at start of replicate
    25 additional trees found (score=508)
  Random-addition-sequence replicate 65 (seed = 1511329676):
    550 trees in memory at start of replicate
    25 suboptimal trees found (score=509), discarded
  Random-addition-sequence replicate 66 (seed = 1281170263):
    550 trees in memory at start of replicate
    25 suboptimal trees found (score=512), discarded
  Random-addition-sequence replicate 67 (seed = 191805225):
    550 trees in memory at start of replicate
    25 suboptimal trees found (score=511), discarded
  Random-addition-sequence replicate 68 (seed = 744910931):
    550 trees in memory at start of replicate
    25 additional trees found (score=508)
  Random-addition-sequence replicate 69 (seed = 549190239):
    575 trees in memory at start of replicate
    25 suboptimal trees found (score=510), discarded
  Random-addition-sequence replicate 70 (seed = 238823984):
    575 trees in memory at start of replicate
    25 additional trees found (score=508)
  Random-addition-sequence replicate 71 (seed = 1164225984):
    600 trees in memory at start of replicate
    25 suboptimal trees found (score=509), discarded
  Random-addition-sequence replicate 72 (seed = 1979477117):
    600 trees in memory at start of replicate
    25 suboptimal trees found (score=509), discarded
  Random-addition-sequence replicate 73 (seed = 835268622):
    600 trees in memory at start of replicate
    25 suboptimal trees found (score=509), discarded
  Random-addition-sequence replicate 74 (seed = 781405080):
    600 trees in memory at start of replicate
    25 suboptimal trees found (score=509), discarded
  Random-addition-sequence replicate 75 (seed = 1701352397):
    600 trees in memory at start of replicate
    25 suboptimal trees found (score=509), discarded
  Random-addition-sequence replicate 76 (seed = 908500451):
    600 trees in memory at start of replicate
    25 suboptimal trees found (score=510), discarded
  Random-addition-sequence replicate 77 (seed = 1900121049):
    600 trees in memory at start of replicate
    25 suboptimal trees found (score=510), discarded
  Random-addition-sequence replicate 78 (seed = 1344885851):
    600 trees in memory at start of replicate
    25 additional trees found (score=508)
  Random-addition-sequence replicate 79 (seed = 1783777484):
    625 trees in memory at start of replicate
    25 suboptimal trees found (score=510), discarded
  Random-addition-sequence replicate 80 (seed = 755006561):
    625 trees in memory at start of replicate
    25 additional trees found (score=508)
  Random-addition-sequence replicate 81 (seed = 1244245798):
    650 trees in memory at start of replicate
    25 suboptimal trees found (score=511), discarded
  Random-addition-sequence replicate 82 (seed = 1590678636):
    650 trees in memory at start of replicate
    25 suboptimal trees found (score=509), discarded
  Random-addition-sequence replicate 83 (seed = 1031116537):
    650 trees in memory at start of replicate
    25 additional trees found (score=508)
  Random-addition-sequence replicate 84 (seed = 833675874):
    675 trees in memory at start of replicate
    25 suboptimal trees found (score=509), discarded
  Random-addition-sequence replicate 85 (seed = 1891202263):
    675 trees in memory at start of replicate
    25 additional trees found (score=508)
  Random-addition-sequence replicate 86 (seed = 372006404):
    700 trees in memory at start of replicate
    25 suboptimal trees found (score=509), discarded
  Random-addition-sequence replicate 87 (seed = 1316906731):
    700 trees in memory at start of replicate
    25 additional trees found (score=508)
  Random-addition-sequence replicate 88 (seed = 2005886178):
    725 trees in memory at start of replicate
    25 suboptimal trees found (score=510), discarded
  Random-addition-sequence replicate 89 (seed = 1177509145):
    725 trees in memory at start of replicate
    25 suboptimal trees found (score=510), discarded
  Random-addition-sequence replicate 90 (seed = 2108462121):
    725 trees in memory at start of replicate
    25 suboptimal trees found (score=510), discarded
  Random-addition-sequence replicate 91 (seed = 664107853):
    725 trees in memory at start of replicate
    25 suboptimal trees found (score=512), discarded
  Random-addition-sequence replicate 92 (seed = 228630839):
    725 trees in memory at start of replicate
    25 suboptimal trees found (score=512), discarded
  Random-addition-sequence replicate 93 (seed = 1387473117):
    725 trees in memory at start of replicate
    25 additional trees found (score=508)
  Random-addition-sequence replicate 94 (seed = 714140487):
    750 trees in memory at start of replicate
    25 suboptimal trees found (score=510), discarded
  Random-addition-sequence replicate 95 (seed = 220117520):
    750 trees in memory at start of replicate
    25 additional trees found (score=508)
  Random-addition-sequence replicate 96 (seed = 1202147633):
    775 trees in memory at start of replicate
    25 suboptimal trees found (score=512), discarded
  Random-addition-sequence replicate 97 (seed = 1611350897):
    775 trees in memory at start of replicate
    25 suboptimal trees found (score=509), discarded
  Random-addition-sequence replicate 98 (seed = 35383733):
    775 trees in memory at start of replicate
    25 suboptimal trees found (score=509), discarded
  Random-addition-sequence replicate 99 (seed = 1851426889):
    775 trees in memory at start of replicate
    25 additional trees found (score=508)
  Random-addition-sequence replicate 100 (seed = 1547488759):
    800 trees in memory at start of replicate
    25 suboptimal trees found (score=510), discarded

Heuristic search completed
   Total number of rearrangements tried = 342775254
   Score of best tree(s) found = 508
   Number of trees retained = 800
   Time used = 00:13:12.6

Tree-island profile:
                     First      Last                     First   Times
Island      Size      tree      tree        Score    replicate     hit
----------------------------------------------------------------------
     1        25         1        25          508            3       1*
     2        25        26        50          508            5       1*
     3        25        51        75          508            6       1*
     4        25        76       100          508            8       1*
     5        25       101       125          508           13       1*
     6        25       126       150          508           19       1*
     7        25       151       175          508           28       1*
     8        25       176       200          508           29       1*
     9        25       201       225          508           30       1*
    10        25       226       250          508           32       1*
    11        25       251       275          508           34       1*
    12        25       276       300          508           35       1*
    13        25       301       325          508           37       1*
    14        25       326       350          508           41       1*
    15        25       351       375          508           44       1*
    16        25       376       400          508           45       1*
    17        25       401       425          508           46       1*
    18        25       426       450          508           50       1*
    19        25       451       475          508           51       1*
    20        25       476       500          508           52       1*
    21        25       501       525          508           61       1*
    22        25       526       550          508           64       1*
    23        25       551       575          508           68       1*
    24        25       576       600          508           70       1*
    25        25       601       625          508           78       1*
    26        25       626       650          508           80       1*
    27        25       651       675          508           83       1*
    28        25       676       700          508           85       1*
    29        25       701       725          508           87       1*
    30        25       726       750          508           93       1*
    31        25       751       775          508           95       1*
    32        25       776       800          508           99       1*
    33        25         -         -          509            1      29**
    34        25         -         -          510            7      23**
    35        25         -         -          511            9      10**
    36        25         -         -          512           15       5**
    37        25         -         -          513           56       1

Note(s):
    * Islands of size 25 (= limit on trees saved per replicate) found in different replicates may in fact belong to the same island
   ** Multiple hits on islands of unsaved trees may in fact represent different islands

800 trees saved to file "E:\Markus\Microbotryum\Mic_Martin\dialign_versuch3\mp_heur.tre"

Tree description:

  Unrooted tree(s) rooted using outgroup method
  Optimality criterion = parsimony
    Character-status summary:
      406 characters are excluded
      Of the remaining 504 included characters:
        All characters are of type 'unord'
        All characters have equal weight
        323 characters are constant
        57 variable characters are parsimony-uninformative
        Number of (included) parsimony-informative characters = 124
    Gaps are treated as "missing"
    Multistate taxa interpreted as uncertainty
    Character-state optimization: Accelerated transformation (ACCTRAN)

Tree number 1 (rooted using user-specified outgroup)

Tree length = 508
Consistency index (CI) = 0.5000
Homoplasy index (HI) = 0.5000
CI excluding uninformative characters = 0.4305
HI excluding uninformative characters = 0.5695
Retention index (RI) = 0.8052
Rescaled consistency index (RC) = 0.4026

Strict consensus of 800 trees:

                                                                                                   /-------- mk119.ITS.675bp
                                                                                            /------+-------- M Dia sup ml622P110I14
                                                                                            +--------------- M Dia car ml354g748I14
                                                                                    /-------+--------------- M Dia syl ml328g717I1f4
                                                                                    |       +--------------- mk167.ITS4.453bp
                                                                                    |       \--------------- M Dia mon ml333g717I1f4
                                                                                    |              /-------- M Myo aqu ml352g748I14
                                                                                    |              +-------- M Stell DB3633g750I14
                                                                                    +--------------+-------- M Stell ml507g942I14
                                                                                    |              +-------- M Myo aqu ml48g527I4
                                                                                    |              \-------- M Myo aqu Mste1HML791I14
                                                                                    |              /-------- mk142.ITS.660bp
                                                                            /-------+              +-------- mk146.ITS.659bp
                                                                            |       +--------------+-------- M Sap lem ml310g697I1f4
                                                                            |       |              \-------- M Sap pum ml373g751I14
                                                                            |       |              /-------- M Dia car DB3637g750I14
                                                                            |       |       /------+-------- M Dia segcar ml329g717I1f4
                                                                            |       +-------+--------------- mk145.ITS.640bp
                                                                            |       |              /-------- mk113.ITS.618
                                                                            |       +--------------+-------- mk143.ITS.639bp
                                                                            |       \----------------------- M Sil vis ml49g538I14
                                                                            |                      /-------- M Sil vul ml605gp92I14
                                                                     /------+               /------+-------- M Sil vul ml620P110I14
                                                                     |      |               |      \-------- violaceum.ITS1.mk208
                                                                     |      +---------------+--------------- M Sil hay ml327g717I1f4
                                                                     |      |               \--------------- M Sil nut ml344g751I14
                                                                     |      +------------------------------- mk115.ITS4.526bp
                                                             /-------+      +------------------------------- M Sil dio DB3636g750I14
                                                             |       |      +------------------------------- M Sil alb ml326g717I1f4
                                                             |       |      +------------------------------- M Sil dio ml215g665I14
                                                             |       |      +------------------------------- mk147.ITS.650bp
                                                     /-------+       |      \------------------------------- M Sil vul ml50g527I14
                                                     |       |       \-------------------------------------- major.mk279
                                                     |       |                                     /-------- S.vir.AY014238
                                              /------+       |                                     +-------- S.car.AY014239
                                              |      |       \-------------------------------------+-------- S.vir.AY014235
                                              |      |                                             \-------- S.car.AY014236
                                      /-------+      \------------------------------------------------------ holostei.its.lsu.mk318.
                                      |       |                                                    /-------- M Kna arv Uscabg684I1f4
                                      |       \----------------------------------------------------+-------- M Knau dip AF045880
                               /------+                                                            /-------- mk067.ITS.703bp
                               |      +------------------------------------------------------------+-------- parlatorei.its.lsu.mk277
                               |      |                                                            /-------- mk139.ITS.639.bp
                               |      \------------------------------------------------------------+-------- mk140.ITS.658bp
                               |                                                                   /-------- mk129.ITS.621bp
                               |                                                            /------+-------- mk158.ITS.670bp
                               +------------------------------------------------------------+      \-------- mk148.ITS.671bp
                               |                                                            \--------------- mk131.ITS.599bp
                               |                                                                   /-------- cordae.its.lsu.mk315
                               |                                                            /------+-------- mk153.ITS.668bp
                               +------------------------------------------------------------+--------------- M corda AF045878
                       /-------+                                                                   /-------- mk122.ITS.627bp
                       |       +-------------------------------------------------------------------+-------- mk123.ITS.625.bp
                       |       |                                                                   \-------- mk112.ITS.622
                       |       |                                                                   /-------- mk087.ITS.688bp
                       |       +-------------------------------------------------------------------+-------- mk088.ITS.692bp
                       |       +---------------------------------------------------------------------------- mk069.ITS.695bp
                       |       +---------------------------------------------------------------------------- M pinguic AF045881
                       |       +---------------------------------------------------------------------------- Ust scol Scol his Aster
                       |       +---------------------------------------------------------------------------- mk104.ITS.665bp
               /-------+       +---------------------------------------------------------------------------- shastense.mk133.its1
               |       |       +---------------------------------------------------------------------------- M vinos AF045876
               |       |       \---------------------------------------------------------------------------- M Rum sp AF045879
               |       |                                                                           /-------- Ust abst DB1888g727I1f4
               |       |                                                                    /------+-------- Ust vuyckii DB1895g727I1f4
               |       |                                                            /-------+      /-------- Sphac pol pers PYCC4293
        /------+       +------------------------------------------------------------+       \------+-------- Sphac pol ser Poly ser
        |      |       |                                                            \----------------------- mk103.ITS.1008bp
        |      |       +------------------------------------------------------------------------------------ mk327.its
        |      |       \------------------------------------------------------------------------------------ Liro.emo.DB1037g727I1f.4
/-------+      +-------------------------------------------------------------------------------------------- mk082.ITS.637bp
|       |      \-------------------------------------------------------------------------------------------- tuberculiforme.ITS.mk159
|       |                                                                                          /-------- mk070.ITS.659bp
|       \------------------------------------------------------------------------------------------+-------- mk071.ITS.618bp
|                                                                                                  \-------- mk080.ITS.663bp
+----------------------------------------------------------------------------------------------------------- Ustilentyloma.fluitans.1040
\----------------------------------------------------------------------------------------------------------- Ustilent3638g750I14

Consensus tree(s) written to treefile: E:\Markus\Microbotryum\Mic_Martin\dialign_versuch3\mp_heur.con

Processing TREES block from file "mp_heur.con":
   Keeping: trees from file (replacing trees in memory)
   1 tree read from file
   Time used = 0.00 sec
   1 tree now in memory

1 tree saved to file "E:\Markus\Microbotryum\Mic_Martin\dialign_versuch3\mp_heur.con"
