# Supplementary material for: Implications of molecular characters for the phylogeny of the Microbotryaceae (Basidiomycota: Urediniomycetes)
Source: BMC Evol Biol. 2006 Apr 25;6:35. doi: 10.1186/1471-2148-6-35 (PMC1526759; doi:10.1186/1471-2148-6-35)
Supplement: Additional File 1 — Alignment, Bootstrap trees, Trees. Dialign NEXUS file and concatenated MAFFT, PCMA, and POA NEXUS file. Likelihood and Parsimony bootstrap .tre and .log files and PhyML bootstrap .rtf file. Likelihood and Parsimony .tre, .log and .con files. [file 1471-2148-6-35-S1.zip › Trees/Parsimony/mp_heur_dialign01.tre]

#NEXUS 

Begin trees;  [Treefile saved Fri Jul 29 01:37:56 2005]
[!
>Data file = its_dialign3.nex
>Heuristic search settings:
>  Optimality criterion = parsimony
>    Character-status summary:
>      406 characters are excluded
>      Of the remaining 504 included characters:
>        All characters are of type 'unord'
>        All characters have equal weight
>        323 characters are constant
>        57 variable characters are parsimony-uninformative
>        Number of (included) parsimony-informative characters = 124
>    Gaps are treated as "missing"
>    Multistate taxa interpreted as uncertainty
>  Starting tree(s) obtained via stepwise addition
>  Addition sequence: random
>    Number of replicates = 100
>    Starting seed = 1633579690
>  Number of trees held at each step during stepwise addition = 1
>  Branch-swapping algorithm: tree-bisection-reconnection (TBR)
>  Steepest descent option not in effect
>  No more than 25 trees of score (length) greater than or equal to 1 will be saved in each replicate
>  Initial 'MaxTrees' setting = 1000 (will be auto-increased by 1000)
>  Zero-length branches not collapsed
>  'MulTrees' option in effect
>  Topological constraints not enforced
>  Trees are unrooted
>
>Heuristic search completed
>   Total number of rearrangements tried = 342775254
>   Score of best tree(s) found = 508
>   Number of trees retained = 800
>   Time used = 00:13:12.6
]
	Translate
		1 mk070.ITS.659bp,
		2 mk071.ITS.618bp,
		3 mk080.ITS.663bp,
		4 mk113.ITS.618,
		5 mk143.ITS.639bp,
		6 M_Sil_vis_ml49g538I14,
		7 mk115.ITS4.526bp,
		8 M_Sil_dio_DB3636g750I14,
		9 M_Sil_alb_ml326g717I1f4,
		10 M_Sil_dio_ml215g665I14,
		11 mk147.ITS.650bp,
		12 M_Sil_vul_ml50g527I14,
		13 M_Sil_vul_ml605gp92I14,
		14 M_Sil_vul_ml620P110I14,
		15 violaceum.ITS1.mk208,
		16 M_Sil_hay_ml327g717I1f4,
		17 M_Sil_nut_ml344g751I14,
		18 major.mk279,
		19 M_Myo_aqu_ml352g748I14,
		20 M_Stell_DB3633g750I14,
		21 M_Stell_ml507g942I14,
		22 M_Myo_aqu_ml48g527I4,
		23 M_Myo_aqu_Mste1HML791I14,
		24 mk119.ITS.675bp,
		25 M_Dia_car_ml354g748I14,
		26 M_Dia_syl_ml328g717I1f4,
		27 mk167.ITS4.453bp,
		28 M_Dia_sup_ml622P110I14,
		29 M_Dia_mon_ml333g717I1f4,
		30 M_Dia_car_DB3637g750I14,
		31 M_Dia_segcar_ml329g717I1f4,
		32 mk145.ITS.640bp,
		33 mk142.ITS.660bp,
		34 mk146.ITS.659bp,
		35 M_Sap_lem_ml310g697I1f4,
		36 M_Sap_pum_ml373g751I14,
		37 S.vir.AY014238,
		38 S.car.AY014239,
		39 S.vir.AY014235,
		40 S.car.AY014236,
		41 Ust_abst_DB1888g727I1f4,
		42 Ust_vuyckii_DB1895g727I1f4,
		43 mk067.ITS.703bp,
		44 M_Kna_arv_Uscabg684I1f4,
		45 M_Knau_dip_AF045880,
		46 holostei.its.lsu.mk318.,
		47 mk087.ITS.688bp,
		48 mk088.ITS.692bp,
		49 mk069.ITS.695bp,
		50 M_pinguic_AF045881,
		51 cordae.its.lsu.mk315,
		52 M_corda_AF045878,
		53 mk153.ITS.668bp,
		54 mk122.ITS.627bp,
		55 mk123.ITS.625.bp,
		56 mk112.ITS.622,
		57 mk129.ITS.621bp,
		58 mk158.ITS.670bp,
		59 mk148.ITS.671bp,
		60 mk131.ITS.599bp,
		61 Ust_scol_Scol_his_Aster,
		62 mk104.ITS.665bp,
		63 parlatorei.its.lsu.mk277,
		64 mk139.ITS.639.bp,
		65 mk140.ITS.658bp,
		66 shastense.mk133.its1,
		67 M_vinos_AF045876,
		68 M_Rum_sp_AF045879,
		69 mk082.ITS.637bp,
		70 mk327.its,
		71 mk103.ITS.1008bp,
		72 Sphac_pol_pers_PYCC4293,
		73 Sphac_pol_ser_Poly_ser,
		74 Liro.emo.DB1037g727I1f.4,
		75 tuberculiforme.ITS.mk159,
		76 Ustilentyloma.fluitans.1040,
		77 Ustilent3638g750I14
		;
tree PAUP_1 = [&U] (1,(2,(3,((((((((((((((((((((((((4,5),((((19,23),21),20),22)),(((33,35),34),36)),((30,31),32)),(((24,28),(25,(26,29))),27)),6),((((13,14),15),17),16)),10),12),((7,11),8)),9),18),(((37,39),40),38)),46),(44,45)),((43,63),(64,65))),49),(((((((47,48),50),62),((51,53),52)),(((57,58),59),60)),(54,(55,56))),(66,67))),(61,68)),74),((((41,42),(72,73)),71),70)),69),75),(76,77)))));
tree PAUP_2 = [&U] (1,(2,(3,((((((((((((((((((((((((4,5),((((19,23),21),20),22)),(((33,35),34),36)),((30,31),32)),(((24,28),(25,(26,29))),27)),6),((((13,14),15),17),16)),10),12),((7,11),8)),9),18),(37,((38,40),39))),46),(44,45)),((43,63),(64,65))),49),(((((((47,48),50),62),((51,53),52)),(((57,58),59),60)),(54,(55,56))),(66,67))),(61,68)),74),((((41,42),(72,73)),71),70)),69),75),(76,77)))));
tree PAUP_3 = [&U] (1,(2,(3,((((((((((((((((((((((((((4,5),((((19,23),21),20),22)),(((33,35),34),36)),((30,31),32)),(((24,28),(25,(26,29))),27)),6),((((13,14),15),17),16)),10),12),8),7),11),9),18),(((37,39),40),38)),46),(44,45)),((43,63),(64,65))),49),(((((((47,48),50),62),((51,53),52)),(((57,58),59),60)),(54,(55,56))),(66,67))),(61,68)),74),((((41,42),(72,73)),71),70)),69),75),(76,77)))));
tree PAUP_4 = [&U] (1,(2,(3,((((((((((((((((((((((((((4,5),((((19,23),21),20),22)),(((33,35),34),36)),((30,31),32)),(((24,28),(25,(26,29))),27)),6),((((13,14),15),17),16)),10),12),8),11),7),9),18),(((37,39),40),38)),46),(44,45)),((43,63),(64,65))),49),(((((((47,48),50),62),((51,53),52)),(((57,58),59),60)),(54,(55,56))),(66,67))),(61,68)),74),((((41,42),(72,73)),71),70)),69),75),(76,77)))));
tree PAUP_5 = [&U] (1,(2,(3,((((((((((((((((((((((((4,5),((((19,23),21),20),22)),(((33,35),34),36)),((30,31),32)),(((24,28),(25,(26,29))),27)),6),((((13,14),15),17),16)),10),12),((7,11),8)),9),18),((37,39),(38,40))),46),(44,45)),((43,63),(64,65))),49),(((((((47,48),50),62),((51,53),52)),(((57,58),59),60)),(54,(55,56))),(66,67))),(61,68)),74),((((41,42),(72,73)),71),70)),69),75),(76,77)))));
tree PAUP_6 = [&U] (1,(2,(3,((((((((((((((((((((((((4,5),((((19,23),21),20),22)),(((33,35),34),36)),((30,31),32)),(((24,28),(25,(26,29))),27)),6),((((13,14),15),17),16)),10),12),((7,11),8)),9),18),(((37,39),38),40)),46),(44,45)),((43,63),(64,65))),49),(((((((47,48),50),62),((51,53),52)),(((57,58),59),60)),(54,(55,56))),(66,67))),(61,68)),74),((((41,42),(72,73)),71),70)),69),75),(76,77)))));
tree PAUP_7 = [&U] (1,(2,(3,((((((((((((((((((((((((((4,5),((((19,23),21),20),22)),(((33,35),34),36)),((30,31),32)),(((24,28),(25,(26,29))),27)),6),((((13,14),15),17),16)),10),12),11),7),8),9),18),(((37,39),40),38)),46),(44,45)),((43,63),(64,65))),49),(((((((47,48),50),62),((51,53),52)),(((57,58),59),60)),(54,(55,56))),(66,67))),(61,68)),74),((((41,42),(72,73)),71),70)),69),75),(76,77)))));
tree PAUP_8 = [&U] (1,(2,(3,((((((((((((((((((((((((((4,5),((((19,23),21),20),22)),(((33,35),34),36)),((30,31),32)),(((24,28),(25,(26,29))),27)),6),((((13,14),15),17),16)),10),12),7),11),8),9),18),(((37,39),40),38)),46),(44,45)),((43,63),(64,65))),49),(((((((47,48),50),62),((51,53),52)),(((57,58),59),60)),(54,(55,56))),(66,67))),(61,68)),74),((((41,42),(72,73)),71),70)),69),75),(76,77)))));
tree PAUP_9 = [&U] (1,(2,(3,(((((((((((((((((((((((((4,5),((((19,23),21),20),22)),(((33,35),34),36)),((30,31),32)),(((24,28),(25,(26,29))),27)),6),((((13,14),15),17),16)),12),10),8),(7,11)),9),18),(((37,39),40),38)),46),(44,45)),((43,63),(64,65))),49),(((((((47,48),50),62),((51,53),52)),(((57,58),59),60)),(54,(55,56))),(66,67))),(61,68)),74),((((41,42),(72,73)),71),70)),69),75),(76,77)))));
tree PAUP_10 = [&U] (1,(2,(3,(((((((((((((((((((((((((4,5),((((19,23),21),20),22)),(((33,35),34),36)),((30,31),32)),(((24,28),(25,(26,29))),27)),6),((((13,14),15),17),16)),12),10),(7,11)),8),9),18),(((37,39),40),38)),46),(44,45)),((43,63),(64,65))),49),(((((((47,48),50),62),((51,53),52)),(((57,58),59),60)),(54,(55,56))),(66,67))),(61,68)),74),((((41,42),(72,73)),71),70)),69),75),(76,77)))));
tree PAUP_11 = [&U] (1,(2,(3,((((((((((((((((((((((((4,5),((((19,23),21),20),22)),(((33,35),34),36)),((30,31),32)),(((24,28),(25,(26,29))),27)),6),((((13,14),15),17),16)),(10,12)),8),(7,11)),9),18),(((37,39),40),38)),46),(44,45)),((43,63),(64,65))),49),(((((((47,48),50),62),((51,53),52)),(((57,58),59),60)),(54,(55,56))),(66,67))),(61,68)),74),((((41,42),(72,73)),71),70)),69),75),(76,77)))));
tree PAUP_12 = [&U] (1,(2,(3,((((((((((((((((((((((((4,5),((((19,23),21),20),22)),(((33,35),34),36)),((30,31),32)),(((24,28),(25,(26,29))),27)),6),((((13,14),15),17),16)),(10,12)),(7,11)),8),9),18),(((37,39),40),38)),46),(44,45)),((43,63),(64,65))),49),(((((((47,48),50),62),((51,53),52)),(((57,58),59),60)),(54,(55,56))),(66,67))),(61,68)),74),((((41,42),(72,73)),71),70)),69),75),(76,77)))));
tree PAUP_13 = [&U] (1,(2,(3,((((((((((((((((((((((((((4,5),((((19,23),21),20),22)),(((33,35),34),36)),((30,31),32)),(((24,28),(25,(26,29))),27)),6),((((13,14),15),17),16)),12),10),11),7),8),9),18),(((37,39),40),38)),46),(44,45)),((43,63),(64,65))),49),(((((((47,48),50),62),((51,53),52)),(((57,58),59),60)),(54,(55,56))),(66,67))),(61,68)),74),((((41,42),(72,73)),71),70)),69),75),(76,77)))));
tree PAUP_14 = [&U] (1,(2,(3,((((((((((((((((((((((((((4,5),((((19,23),21),20),22)),(((33,35),34),36)),((30,31),32)),(((24,28),(25,(26,29))),27)),6),((((13,14),15),17),16)),12),10),7),11),8),9),18),(((37,39),40),38)),46),(44,45)),((43,63),(64,65))),49),(((((((47,48),50),62),((51,53),52)),(((57,58),59),60)),(54,(55,56))),(66,67))),(61,68)),74),((((41,42),(72,73)),71),70)),69),75),(76,77)))));
tree PAUP_15 = [&U] (1,(2,(3,(((((((((((((((((((((((((4,5),((((19,23),21),20),22)),(((33,35),34),36)),((30,31),32)),(((24,28),(25,(26,29))),27)),6),((((13,14),15),17),16)),(10,12)),11),7),8),9),18),(((37,39),40),38)),46),(44,45)),((43,63),(64,65))),49),(((((((47,48),50),62),((51,53),52)),(((57,58),59),60)),(54,(55,56))),(66,67))),(61,68)),74),((((41,42),(72,73)),71),70)),69),75),(76,77)))));
tree PAUP_16 = [&U] (1,(2,(3,(((((((((((((((((((((((((4,5),((((19,23),21),20),22)),(((33,35),34),36)),((30,31),32)),(((24,28),(25,(26,29))),27)),6),((((13,14),15),17),16)),(10,12)),7),11),8),9),18),(((37,39),40),38)),46),(44,45)),((43,63),(64,65))),49),(((((((47,48),50),62),((51,53),52)),(((57,58),59),60)),(54,(55,56))),(66,67))),(61,68)),74),((((41,42),(72,73)),71),70)),69),75),(76,77)))));
tree PAUP_17 = [&U] (1,(2,(3,((((((((((((((((((((((((4,5),((((19,23),21),20),22)),(((33,35),34),36)),((30,31),32)),(((24,28),(25,(26,29))),27)),6),((((13,14),15),17),16)),10),12),((7,11),8)),9),18),((37,(39,40)),38)),46),(44,45)),((43,63),(64,65))),49),(((((((47,48),50),62),((51,53),52)),(((57,58),59),60)),(54,(55,56))),(66,67))),(61,68)),74),((((41,42),(72,73)),71),70)),69),75),(76,77)))));
tree PAUP_18 = [&U] (1,(2,(3,((((((((((((((((((((((((4,5),((((19,23),21),20),22)),(((33,35),34),36)),((30,31),32)),(((24,28),(25,(26,29))),27)),6),((((13,14),15),17),16)),10),12),((7,11),8)),9),18),((37,38),(39,40))),46),(44,45)),((43,63),(64,65))),49),(((((((47,48),50),62),((51,53),52)),(((57,58),59),60)),(54,(55,56))),(66,67))),(61,68)),74),((((41,42),(72,73)),71),70)),69),75),(76,77)))));
tree PAUP_19 = [&U] (1,(2,(3,((((((((((((((((((((((((4,5),((((19,23),21),20),22)),(((33,35),34),36)),((30,31),32)),(((24,28),(25,(26,29))),27)),6),((((13,14),15),17),16)),10),12),((7,11),8)),9),18),(37,(38,(39,40)))),46),(44,45)),((43,63),(64,65))),49),(((((((47,48),50),62),((51,53),52)),(((57,58),59),60)),(54,(55,56))),(66,67))),(61,68)),74),((((41,42),(72,73)),71),70)),69),75),(76,77)))));
tree PAUP_20 = [&U] (1,(2,(3,(((((((((((((((((((((((((4,5),((((19,23),21),20),22)),(((33,35),34),36)),((30,31),32)),(((24,28),(25,(26,29))),27)),6),((((13,14),15),17),16)),10),12),8),(7,11)),9),18),(((37,39),40),38)),46),(44,45)),((43,63),(64,65))),49),(((((((47,48),50),62),((51,53),52)),(((57,58),59),60)),(54,(55,56))),(66,67))),(61,68)),74),((((41,42),(72,73)),71),70)),69),75),(76,77)))));
tree PAUP_21 = [&U] (1,(2,(3,(((((((((((((((((((((((((4,5),((((19,23),21),20),22)),(((33,35),34),36)),((30,31),32)),(((24,28),(25,(26,29))),27)),6),((((13,14),15),17),16)),10),12),(7,11)),8),9),18),(((37,39),40),38)),46),(44,45)),((43,63),(64,65))),49),(((((((47,48),50),62),((51,53),52)),(((57,58),59),60)),(54,(55,56))),(66,67))),(61,68)),74),((((41,42),(72,73)),71),70)),69),75),(76,77)))));
tree PAUP_22 = [&U] (1,(2,(3,((((((((((((((((((((((((4,5),((((19,23),21),20),22)),(((33,35),34),36)),((30,31),32)),(((24,28),(25,(26,29))),27)),6),((((13,14),15),17),16)),10),12),(7,(8,11))),9),18),(((37,39),40),38)),46),(44,45)),((43,63),(64,65))),49),(((((((47,48),50),62),((51,53),52)),(((57,58),59),60)),(54,(55,56))),(66,67))),(61,68)),74),((((41,42),(72,73)),71),70)),69),75),(76,77)))));
tree PAUP_23 = [&U] (1,(2,(3,(((((((((((((((((((((((((4,5),((((19,23),21),20),22)),(((33,35),34),36)),((30,31),32)),(((24,28),(25,(26,29))),27)),6),((((13,14),15),17),16)),10),12),11),(7,8)),9),18),(((37,39),40),38)),46),(44,45)),((43,63),(64,65))),49),(((((((47,48),50),62),((51,53),52)),(((57,58),59),60)),(54,(55,56))),(66,67))),(61,68)),74),((((41,42),(72,73)),71),70)),69),75),(76,77)))));
tree PAUP_24 = [&U] (1,(2,(3,(((((((((((((((((((((((((4,5),((((19,23),21),20),22)),(((33,35),34),36)),((30,31),32)),(((24,28),(25,(26,29))),27)),6),((((13,14),15),17),16)),10),12),(7,8)),11),9),18),(((37,39),40),38)),46),(44,45)),((43,63),(64,65))),49),(((((((47,48),50),62),((51,53),52)),(((57,58),59),60)),(54,(55,56))),(66,67))),(61,68)),74),((((41,42),(72,73)),71),70)),69),75),(76,77)))));
tree PAUP_25 = [&U] (1,(2,(3,((((((((((((((((((((((((4,5),((((19,23),21),20),22)),(((33,35),34),36)),((30,31),32)),(((24,28),(25,(26,29))),27)),6),((((13,14),15),17),16)),10),12),((7,8),11)),9),18),(((37,39),40),38)),46),(44,45)),((43,63),(64,65))),49),(((((((47,48),50),62),((51,53),52)),(((57,58),59),60)),(54,(55,56))),(66,67))),(61,68)),74),((((41,42),(72,73)),71),70)),69),75),(76,77)))));
tree PAUP_26 = [&U] (1,((2,(((((((((((((((((((((((((4,5),((19,(20,(21,22))),23)),(((33,34),36),35)),(6,(((24,28),(25,(26,(27,29)))),((30,31),32)))),10),12),((((13,15),14),16),17)),7),8),11),9),18),(37,(38,(39,40)))),46),(44,45)),((43,63),(64,65))),(((47,48),(((51,53),52),(61,62))),50)),((((54,55),56),(((57,58),59),60)),((66,68),67))),49),(((41,42),(72,73)),71)),70),74),69),75),(76,77))),3));
tree PAUP_27 = [&U] (1,((2,((((((((((((((((((((((((4,5),((19,(20,(21,22))),23)),(((33,34),36),35)),(6,(((24,28),(25,(26,(27,29)))),((30,31),32)))),10),12),((((13,15),14),16),17)),7),8),11),9),18),(37,(38,(39,40)))),46),(44,45)),((43,63),(64,65))),((((47,48),(((51,53),52),(61,62))),50),((((54,55),56),((66,68),67)),(((57,58),59),60)))),49),(((41,42),(72,73)),71)),70),74),69),75),(76,77))),3));
tree PAUP_28 = [&U] (1,((2,(((((((((((((((((((((((((4,5),((19,(20,(21,22))),23)),(((33,34),36),35)),(6,(((24,28),(25,(26,(27,29)))),((30,31),32)))),10),12),((((13,15),14),16),17)),7),8),11),9),18),(37,(38,(39,40)))),46),(44,45)),((43,63),(64,65))),(((47,48),(((51,53),52),(61,62))),50)),((((54,55),56),(((57,58),59),60)),((66,68),67))),49),(((41,42),(72,73)),71)),70),74),75),69),(76,77))),3));
tree PAUP_29 = [&U] (1,((2,((((((((((((((((((((((((4,5),((19,(20,(21,22))),23)),(((33,34),36),35)),(6,(((24,28),(25,(26,(27,29)))),((30,31),32)))),10),12),((((13,15),14),16),17)),7),8),11),9),18),(37,(38,(39,40)))),46),(44,45)),((43,63),(64,65))),((((47,48),(((51,53),52),(61,62))),50),((((54,55),56),(((57,58),59),60)),((66,68),67)))),49),(((41,42),(72,73)),71)),70),74),69),75),(76,77))),3));
tree PAUP_30 = [&U] (1,((2,((((((((((((((((((((((((4,5),((19,(20,(21,22))),23)),(((33,34),36),35)),(6,(((24,28),(25,(26,(27,29)))),((30,31),32)))),10),12),((((13,15),14),16),17)),7),8),11),9),18),(37,(38,(39,40)))),46),(44,45)),((43,63),(64,65))),((((47,48),50),(((51,53),52),(61,62))),((((54,55),56),(((57,58),59),60)),((66,68),67)))),49),(((41,42),(72,73)),71)),70),74),69),75),(76,77))),3));
tree PAUP_31 = [&U] (1,((2,(((((((((((((((((((((((((4,5),((19,(20,(21,22))),23)),(((33,34),36),35)),(6,(((24,28),(25,(26,(27,29)))),((30,31),32)))),10),12),((((13,15),14),16),17)),7),8),11),9),18),(37,(38,(39,40)))),46),(44,45)),((43,63),(64,65))),((((54,55),56),(((57,58),59),60)),((66,68),67))),(((47,48),50),(((51,53),52),(61,62)))),49),(((41,42),(72,73)),71)),70),74),69),75),(76,77))),3));
tree PAUP_32 = [&U] (1,((2,((((((((((((((((((((((((4,5),((19,(20,(21,22))),23)),(((33,34),36),35)),(6,(((24,28),(25,(26,(27,29)))),((30,31),32)))),10),12),((((13,15),14),16),17)),7),8),11),9),18),(37,(38,(39,40)))),46),(44,45)),((43,63),(64,65))),(((47,48),(50,(((51,53),52),(61,62)))),((((54,55),56),(((57,58),59),60)),((66,68),67)))),49),(((41,42),(72,73)),71)),70),74),69),75),(76,77))),3));
tree PAUP_33 = [&U] (1,((2,(((((((((((((((((((((((((4,5),((19,(20,(21,22))),23)),(((33,34),36),35)),(6,(((24,28),(25,(26,(27,29)))),((30,31),32)))),10),12),((((13,15),14),16),17)),7),8),11),9),18),(37,(38,(39,40)))),46),(44,45)),((43,63),(64,65))),((((54,55),56),(((57,58),59),60)),((66,68),67))),((47,48),(50,(((51,53),52),(61,62))))),49),(((41,42),(72,73)),71)),70),74),69),75),(76,77))),3));
tree PAUP_34 = [&U] (1,((2,((((((((((((((((((((((((4,5),((19,(20,(21,22))),23)),(((33,34),36),35)),(6,(((24,28),(25,(26,(27,29)))),((30,31),32)))),10),12),((((13,15),14),16),17)),7),8),11),9),18),(37,(38,(39,40)))),46),(44,45)),((43,63),(64,65))),((((((47,48),50),(((51,53),52),(61,62))),(((57,58),59),60)),((54,55),56)),((66,68),67))),49),(((41,42),(72,73)),71)),70),74),69),75),(76,77))),3));
tree PAUP_35 = [&U] (1,((2,(((((((((((((((((((((((((4,5),((19,(20,(21,22))),23)),(((33,34),36),35)),(6,(((24,28),(25,(26,(27,29)))),((30,31),32)))),10),12),((((13,15),14),16),17)),7),8),11),9),18),(37,(38,(39,40)))),46),(44,45)),((43,63),(64,65))),((((54,55),56),(((57,58),59),60)),((66,68),67))),(((47,48),(((51,53),52),(61,62))),50)),49),(((41,42),(72,73)),71)),70),74),69),75),(76,77))),3));
tree PAUP_36 = [&U] (1,((2,((((((((((((((((((((((((((4,5),((19,(20,(21,22))),23)),(((33,34),36),35)),(6,(((24,28),(25,(26,(27,29)))),((30,31),32)))),10),12),((((13,15),14),16),17)),7),8),11),9),18),(37,(38,(39,40)))),46),(44,45)),(43,63)),(64,65)),((((54,55),56),(((57,58),59),60)),((66,68),67))),(((47,48),(((51,53),52),(61,62))),50)),49),(((41,42),(72,73)),71)),70),74),69),75),(76,77))),3));
tree PAUP_37 = [&U] (1,((2,((((((((((((((((((((((((((4,5),((19,(20,(21,22))),23)),(((33,34),36),35)),(6,(((24,28),(25,(26,(27,29)))),((30,31),32)))),10),12),((((13,15),14),16),17)),7),8),11),9),18),(37,(38,(39,40)))),46),(44,45)),(64,65)),(43,63)),((((54,55),56),(((57,58),59),60)),((66,68),67))),(((47,48),(((51,53),52),(61,62))),50)),49),(((41,42),(72,73)),71)),70),74),69),75),(76,77))),3));
tree PAUP_38 = [&U] (1,((2,(((((((((((((((((((((((((4,5),((19,(20,(21,22))),23)),(((33,34),36),35)),(6,(((24,28),(25,(26,(27,29)))),((30,31),32)))),10),12),((((13,15),14),16),17)),7),8),11),9),18),(37,(38,(39,40)))),46),(44,45)),((43,63),(64,65))),((47,48),(50,(((51,53),52),(61,62))))),((((54,55),56),(((57,58),59),60)),((66,68),67))),49),(((41,42),(72,73)),71)),70),74),69),75),(76,77))),3));
tree PAUP_39 = [&U] (1,((2,(((((((((((((((((((((((((4,5),((19,(20,(21,22))),23)),(((33,34),36),35)),(6,(((24,28),(25,(26,(27,29)))),((30,31),32)))),10),12),((((13,15),14),16),17)),7),8),11),9),18),(37,(38,(39,40)))),46),(44,45)),((43,63),(64,65))),(((47,48),50),(((51,53),52),(61,62)))),((((54,55),56),(((57,58),59),60)),((66,68),67))),49),(((41,42),(72,73)),71)),70),74),69),75),(76,77))),3));
tree PAUP_40 = [&U] (1,(2,(3,(((((((((((((((((((((((((4,5),((19,(20,(21,22))),23)),(((33,34),36),35)),(6,(((24,28),(25,(26,(27,29)))),((30,31),32)))),10),12),((((13,15),14),16),17)),7),8),11),9),18),(37,(38,(39,40)))),46),(44,45)),((43,63),(64,65))),(((47,48),(((51,53),52),(61,62))),50)),((((54,55),56),(((57,58),59),60)),((66,68),67))),49),(((41,42),(72,73)),71)),70),74),69),75),(76,77)))));
tree PAUP_41 = [&U] (1,((2,3),(((((((((((((((((((((((((4,5),((19,(20,(21,22))),23)),(((33,34),36),35)),(6,(((24,28),(25,(26,(27,29)))),((30,31),32)))),10),12),((((13,15),14),16),17)),7),8),11),9),18),(37,(38,(39,40)))),46),(44,45)),((43,63),(64,65))),(((47,48),(((51,53),52),(61,62))),50)),((((54,55),56),(((57,58),59),60)),((66,68),67))),49),(((41,42),(72,73)),71)),70),74),69),75),(76,77))));
tree PAUP_42 = [&U] (1,((2,(((((((((((((((((((((((((4,5),((19,(20,(21,22))),23)),(((33,34),36),35)),(6,(((24,28),(25,(26,(27,29)))),((30,31),32)))),10),12),((((13,15),14),16),17)),7),8),11),9),18),(37,(38,(39,40)))),46),(44,45)),((43,63),(64,65))),(((47,48),(((51,53),52),(61,62))),50)),((((54,55),56),((57,(58,59)),60)),((66,68),67))),49),(((41,42),(72,73)),71)),70),74),69),75),(76,77))),3));
tree PAUP_43 = [&U] (1,((2,(((((((((((((((((((((((((4,5),((19,(20,(21,22))),23)),(((33,34),36),35)),(6,(((24,28),(25,(26,(27,29)))),((30,31),32)))),10),12),((((13,15),14),16),17)),7),8),11),9),18),(37,(38,(39,40)))),46),(44,45)),((43,63),(64,65))),(((47,48),(((51,53),52),(61,62))),50)),((((54,55),56),(((57,59),58),60)),((66,68),67))),49),(((41,42),(72,73)),71)),70),74),69),75),(76,77))),3));
tree PAUP_44 = [&U] (1,((2,(((((((((((((((((((((((((4,5),((19,(20,(21,22))),23)),(((33,34),36),35)),(6,(((24,28),(25,(26,(27,29)))),((30,31),32)))),10),12),((((13,15),14),16),17)),7),8),11),9),18),(((37,39),40),38)),46),(44,45)),((43,63),(64,65))),(((47,48),(((51,53),52),(61,62))),50)),((((54,55),56),(((57,58),59),60)),((66,68),67))),49),(((41,42),(72,73)),71)),70),74),69),75),(76,77))),3));
tree PAUP_45 = [&U] (1,((2,(((((((((((((((((((((((((4,5),((19,(20,(21,22))),23)),(((33,34),36),35)),(6,(((24,28),(25,(26,(27,29)))),((30,31),32)))),10),12),((((13,15),14),16),17)),7),8),11),9),18),((37,(39,40)),38)),46),(44,45)),((43,63),(64,65))),(((47,48),(((51,53),52),(61,62))),50)),((((54,55),56),(((57,58),59),60)),((66,68),67))),49),(((41,42),(72,73)),71)),70),74),69),75),(76,77))),3));
tree PAUP_46 = [&U] (1,((2,(((((((((((((((((((((((((4,5),((19,(20,(21,22))),23)),(((33,34),36),35)),(6,(((24,28),(25,(26,(27,29)))),((30,31),32)))),10),12),((((13,15),14),16),17)),7),8),11),9),18),((37,38),(39,40))),46),(44,45)),((43,63),(64,65))),(((47,48),(((51,53),52),(61,62))),50)),((((54,55),56),(((57,58),59),60)),((66,68),67))),49),(((41,42),(72,73)),71)),70),74),69),75),(76,77))),3));
tree PAUP_47 = [&U] (1,((2,((((((((((((((((((((((((4,5),((19,(20,(21,22))),23)),(((33,34),36),35)),(6,(((24,28),(25,(26,(27,29)))),((30,31),32)))),10),12),((((13,15),14),16),17)),(8,11)),7),9),18),(37,(38,(39,40)))),46),(44,45)),((43,63),(64,65))),(((47,48),(((51,53),52),(61,62))),50)),((((54,55),56),(((57,58),59),60)),((66,68),67))),49),(((41,42),(72,73)),71)),70),74),69),75),(76,77))),3));
tree PAUP_48 = [&U] (1,((2,(((((((((((((((((((((((4,5),((19,(20,(21,22))),23)),(((33,34),36),35)),(6,(((24,28),(25,(26,(27,29)))),((30,31),32)))),10),12),((((13,15),14),16),17)),(7,(8,11))),9),18),(37,(38,(39,40)))),46),(44,45)),((43,63),(64,65))),(((47,48),(((51,53),52),(61,62))),50)),((((54,55),56),(((57,58),59),60)),((66,68),67))),49),(((41,42),(72,73)),71)),70),74),69),75),(76,77))),3));
tree PAUP_49 = [&U] (1,((2,(((((((((((((((((((((((((4,5),((19,(20,(21,22))),23)),(((33,34),36),35)),(6,(((24,28),(25,(26,(27,29)))),((30,31),32)))),10),12),((((13,15),14),16),17)),7),8),11),9),18),(37,((38,40),39))),46),(44,45)),((43,63),(64,65))),(((47,48),(((51,53),52),(61,62))),50)),((((54,55),56),(((57,58),59),60)),((66,68),67))),49),(((41,42),(72,73)),71)),70),74),69),75),(76,77))),3));
tree PAUP_50 = [&U] (1,((2,(((((((((((((((((((((((((4,5),((19,(20,(21,22))),23)),(((33,34),36),35)),(6,(((24,28),(25,(26,(27,29)))),((30,31),32)))),10),12),((((13,15),14),16),17)),7),8),11),9),18),(37,((38,39),40))),46),(44,45)),((43,63),(64,65))),(((47,48),(((51,53),52),(61,62))),50)),((((54,55),56),(((57,58),59),60)),((66,68),67))),49),(((41,42),(72,73)),71)),70),74),69),75),(76,77))),3));
tree PAUP_51 = [&U] (1,((2,3),((((((((((((((((((4,5),((((19,21),22),20),23)),(((33,35),34),36)),(6,(((24,28),((25,(27,29)),26)),((30,31),32)))),((((7,(8,(9,11))),10),12),((((13,14),15),16),17))),18),(((37,39),38),40)),46),(44,45)),((43,63),(64,65))),(((((((47,48),50),((51,53),52)),(61,62)),((57,(58,59)),60)),((54,56),55)),((66,68),67))),49),(((41,42),(72,73)),71)),70),74),69),75),(76,77))));
tree PAUP_52 = [&U] (1,((2,3),((((((((((((((((((4,5),((((19,21),22),20),23)),(((33,35),34),36)),(6,(((24,28),((25,(27,29)),26)),((30,31),32)))),((((7,(8,(9,11))),10),12),((((13,14),15),16),17))),18),(37,((38,40),39))),46),(44,45)),((43,63),(64,65))),(((((((47,48),50),((51,53),52)),(61,62)),((57,(58,59)),60)),((54,56),55)),((66,68),67))),49),(((41,42),(72,73)),71)),70),74),69),75),(76,77))));
tree PAUP_53 = [&U] (1,((2,3),((((((((((((((((((4,5),((((19,21),22),20),23)),(((33,35),34),36)),(6,(((24,28),((25,(27,29)),26)),((30,31),32)))),((((7,(8,(9,11))),10),12),((((13,14),15),16),17))),18),((37,(39,40)),38)),46),(44,45)),((43,63),(64,65))),(((((((47,48),50),((51,53),52)),(61,62)),((57,(58,59)),60)),((54,56),55)),((66,68),67))),49),(((41,42),(72,73)),71)),70),74),69),75),(76,77))));
tree PAUP_54 = [&U] (1,((2,3),((((((((((((((((((((4,5),((((19,21),22),20),23)),(((33,35),34),36)),(((24,28),((25,(27,29)),26)),((30,31),32))),6),((((13,14),15),16),17)),(((7,(8,(9,11))),10),12)),18),(((37,39),38),40)),46),(44,45)),((43,63),(64,65))),(((((((47,48),50),((51,53),52)),(61,62)),((57,(58,59)),60)),((54,56),55)),((66,68),67))),49),(((41,42),(72,73)),71)),70),74),69),75),(76,77))));
tree PAUP_55 = [&U] (1,((2,3),((((((((((((((((((4,5),((((19,21),22),20),23)),(((33,35),34),36)),(6,(((24,28),((25,(27,29)),26)),((30,31),32)))),((((7,(8,(9,11))),10),12),((((13,14),15),16),17))),18),((37,39),(38,40))),46),(44,45)),((43,63),(64,65))),(((((((47,48),50),((51,53),52)),(61,62)),((57,(58,59)),60)),((54,56),55)),((66,68),67))),49),(((41,42),(72,73)),71)),70),74),69),75),(76,77))));
tree PAUP_56 = [&U] (1,((2,3),((((((((((((((((((4,5),((((19,21),22),20),23)),(((33,35),34),36)),(6,(((24,28),((25,(27,29)),26)),((30,31),32)))),((((7,(8,(9,11))),10),12),((((13,14),15),16),17))),18),(((37,39),40),38)),46),(44,45)),((43,63),(64,65))),(((((((47,48),50),((51,53),52)),(61,62)),((57,(58,59)),60)),((54,56),55)),((66,68),67))),49),(((41,42),(72,73)),71)),70),74),69),75),(76,77))));
tree PAUP_57 = [&U] (1,((2,3),(((((((((((((((((((4,5),((((19,21),22),20),23)),(((33,35),34),36)),(6,(((24,28),((25,(27,29)),26)),((30,31),32)))),((((13,14),15),16),17)),(((7,(8,(9,11))),10),12)),18),(((37,39),38),40)),46),(44,45)),((43,63),(64,65))),(((((((47,48),50),((51,53),52)),(61,62)),((57,(58,59)),60)),((54,56),55)),((66,68),67))),49),(((41,42),(72,73)),71)),70),74),69),75),(76,77))));
tree PAUP_58 = [&U] (1,((2,3),((((((((((((((((((4,5),((((19,21),22),20),23)),(((33,35),34),36)),(6,(((24,28),((25,(27,29)),26)),((30,31),32)))),((((7,(8,(9,11))),((((13,14),15),16),17)),10),12)),18),(((37,39),38),40)),46),(44,45)),((43,63),(64,65))),(((((((47,48),50),((51,53),52)),(61,62)),((57,(58,59)),60)),((54,56),55)),((66,68),67))),49),(((41,42),(72,73)),71)),70),74),69),75),(76,77))));
tree PAUP_59 = [&U] (1,((2,3),((((((((((((((((((4,5),((((19,21),22),20),23)),(((33,35),34),36)),(6,(((24,28),((25,(27,29)),26)),((30,31),32)))),(((7,(8,(9,11))),(10,((((13,14),15),16),17))),12)),18),(((37,39),38),40)),46),(44,45)),((43,63),(64,65))),(((((((47,48),50),((51,53),52)),(61,62)),((57,(58,59)),60)),((54,56),55)),((66,68),67))),49),(((41,42),(72,73)),71)),70),74),69),75),(76,77))));
tree PAUP_60 = [&U] (1,((2,3),(((((((((((((((((((4,5),((((19,21),22),20),23)),(((33,35),34),36)),(6,(((24,28),((25,(27,29)),26)),((30,31),32)))),((((13,14),15),17),16)),(((7,(8,(9,11))),10),12)),18),(((37,39),38),40)),46),(44,45)),((43,63),(64,65))),(((((((47,48),50),((51,53),52)),(61,62)),((57,(58,59)),60)),((54,56),55)),((66,68),67))),49),(((41,42),(72,73)),71)),70),74),69),75),(76,77))));
tree PAUP_61 = [&U] (1,((2,3),(((((((((((((((((((4,5),((((19,21),22),20),23)),(((33,35),34),36)),(6,(((24,28),((25,(27,29)),26)),((30,31),32)))),(((7,(8,(9,11))),10),12)),((((13,14),15),17),16)),18),(((37,39),38),40)),46),(44,45)),((43,63),(64,65))),(((((((47,48),50),((51,53),52)),(61,62)),((57,(58,59)),60)),((54,56),55)),((66,68),67))),49),(((41,42),(72,73)),71)),70),74),69),75),(76,77))));
tree PAUP_62 = [&U] (1,((2,3),(((((((((((((((((((4,5),((((19,21),22),20),23)),(((33,35),34),36)),(6,(((24,28),((25,(27,29)),26)),((30,31),32)))),(((13,14),15),(16,17))),(((7,(8,(9,11))),10),12)),18),(((37,39),38),40)),46),(44,45)),((43,63),(64,65))),(((((((47,48),50),((51,53),52)),(61,62)),((57,(58,59)),60)),((54,56),55)),((66,68),67))),49),(((41,42),(72,73)),71)),70),74),69),75),(76,77))));
tree PAUP_63 = [&U] (1,((2,3),(((((((((((((((((((4,5),((((19,21),22),20),23)),(((33,35),34),36)),(6,(((24,28),((25,(27,29)),26)),((30,31),32)))),(((7,(8,(9,11))),10),12)),(((13,14),15),(16,17))),18),(((37,39),38),40)),46),(44,45)),((43,63),(64,65))),(((((((47,48),50),((51,53),52)),(61,62)),((57,(58,59)),60)),((54,56),55)),((66,68),67))),49),(((41,42),(72,73)),71)),70),74),69),75),(76,77))));
tree PAUP_64 = [&U] (1,((2,3),(((((((((((((((((((4,5),((((19,21),22),20),23)),(((33,35),34),36)),(6,(((24,28),((25,(27,29)),26)),((30,31),32)))),(((7,(8,(9,11))),10),12)),((((13,14),15),16),17)),18),(((37,39),38),40)),46),(44,45)),((43,63),(64,65))),(((((((47,48),50),((51,53),52)),(61,62)),((57,(58,59)),60)),((54,56),55)),((66,68),67))),49),(((41,42),(72,73)),71)),70),74),69),75),(76,77))));
tree PAUP_65 = [&U] (1,((2,3),((((((((((((((((((4,5),((((19,21),22),20),23)),(((33,35),34),36)),(6,(((24,28),((25,(27,29)),26)),((30,31),32)))),((((7,(8,(9,11))),10),12),((((13,14),15),16),17))),18),((37,38),(39,40))),46),(44,45)),((43,63),(64,65))),(((((((47,48),50),((51,53),52)),(61,62)),((57,(58,59)),60)),((54,56),55)),((66,68),67))),49),(((41,42),(72,73)),71)),70),74),69),75),(76,77))));
tree PAUP_66 = [&U] (1,((2,3),((((((((((((((((((4,5),((((19,21),22),20),23)),(((33,35),34),36)),(6,(((24,28),((25,(27,29)),26)),((30,31),32)))),((((7,(8,(9,11))),10),12),((((13,14),15),16),17))),18),(37,((38,39),40))),46),(44,45)),((43,63),(64,65))),(((((((47,48),50),((51,53),52)),(61,62)),((57,(58,59)),60)),((54,56),55)),((66,68),67))),49),(((41,42),(72,73)),71)),70),74),69),75),(76,77))));
tree PAUP_67 = [&U] (1,((2,3),((((((((((((((((((4,5),((((19,21),22),20),23)),(((33,35),34),36)),(6,(((24,28),((25,(27,29)),26)),((30,31),32)))),((((7,(8,(9,11))),10),((((13,14),15),16),17)),12)),18),(((37,39),38),40)),46),(44,45)),((43,63),(64,65))),(((((((47,48),50),((51,53),52)),(61,62)),((57,(58,59)),60)),((54,56),55)),((66,68),67))),49),(((41,42),(72,73)),71)),70),74),69),75),(76,77))));
tree PAUP_68 = [&U] (1,((2,3),((((((((((((((((((4,5),((((19,21),22),20),23)),(((33,35),34),36)),(6,(((24,28),((25,(27,29)),26)),((30,31),32)))),(((7,(8,(9,11))),10),(12,((((13,14),15),16),17)))),18),(((37,39),38),40)),46),(44,45)),((43,63),(64,65))),(((((((47,48),50),((51,53),52)),(61,62)),((57,(58,59)),60)),((54,56),55)),((66,68),67))),49),(((41,42),(72,73)),71)),70),74),69),75),(76,77))));
tree PAUP_69 = [&U] (1,((2,3),((((((((((((((((((4,5),((((19,21),22),20),23)),((33,(34,36)),35)),(6,(((24,28),((25,(27,29)),26)),((30,31),32)))),((((7,(8,(9,11))),10),12),((((13,14),15),16),17))),18),(((37,39),38),40)),46),(44,45)),((43,63),(64,65))),(((((((47,48),50),((51,53),52)),(61,62)),((57,(58,59)),60)),((54,56),55)),((66,68),67))),49),(((41,42),(72,73)),71)),70),74),69),75),(76,77))));
tree PAUP_70 = [&U] (1,((2,3),((((((((((((((((((4,5),((((19,21),22),20),23)),(33,((34,36),35))),(6,(((24,28),((25,(27,29)),26)),((30,31),32)))),((((7,(8,(9,11))),10),12),((((13,14),15),16),17))),18),(((37,39),38),40)),46),(44,45)),((43,63),(64,65))),(((((((47,48),50),((51,53),52)),(61,62)),((57,(58,59)),60)),((54,56),55)),((66,68),67))),49),(((41,42),(72,73)),71)),70),74),69),75),(76,77))));
tree PAUP_71 = [&U] (1,((2,3),((((((((((((((((((4,5),((((19,21),22),20),23)),(((33,35),34),36)),(6,(((24,28),((25,(27,29)),26)),((30,31),32)))),((((7,(8,(9,11))),10),12),(((13,14),15),(16,17)))),18),(((37,39),38),40)),46),(44,45)),((43,63),(64,65))),(((((((47,48),50),((51,53),52)),(61,62)),((57,(58,59)),60)),((54,56),55)),((66,68),67))),49),(((41,42),(72,73)),71)),70),74),69),75),(76,77))));
tree PAUP_72 = [&U] (1,((2,3),((((((((((((((((((4,5),((((19,21),22),20),23)),(((33,35),34),36)),(6,(((24,28),((25,(27,29)),26)),((30,31),32)))),((((7,(8,(9,11))),10),12),((((13,14),15),17),16))),18),(((37,39),38),40)),46),(44,45)),((43,63),(64,65))),(((((((47,48),50),((51,53),52)),(61,62)),((57,(58,59)),60)),((54,56),55)),((66,68),67))),49),(((41,42),(72,73)),71)),70),74),69),75),(76,77))));
tree PAUP_73 = [&U] (1,((2,3),((((((((((((((((((4,5),((((19,21),22),20),23)),(((33,35),34),36)),(6,(((24,28),((25,(27,29)),26)),((30,31),32)))),((((7,(8,(9,11))),10),12),((((13,15),14),17),16))),18),(((37,39),38),40)),46),(44,45)),((43,63),(64,65))),(((((((47,48),50),((51,53),52)),(61,62)),((57,(58,59)),60)),((54,56),55)),((66,68),67))),49),(((41,42),(72,73)),71)),70),74),69),75),(76,77))));
tree PAUP_74 = [&U] (1,((2,3),((((((((((((((((((4,5),((((19,21),22),20),23)),(((33,35),34),36)),(6,(((24,28),((25,(27,29)),26)),((30,31),32)))),((((7,(8,(9,11))),10),12),(((13,15),14),(16,17)))),18),(((37,39),38),40)),46),(44,45)),((43,63),(64,65))),(((((((47,48),50),((51,53),52)),(61,62)),((57,(58,59)),60)),((54,56),55)),((66,68),67))),49),(((41,42),(72,73)),71)),70),74),69),75),(76,77))));
tree PAUP_75 = [&U] (1,((2,3),((((((((((((((((((4,5),((((19,21),22),20),23)),(((33,35),34),36)),(6,(((24,28),((25,(27,29)),26)),((30,31),32)))),((((7,(8,(9,11))),10),12),(((13,(14,15)),17),16))),18),(((37,39),38),40)),46),(44,45)),((43,63),(64,65))),(((((((47,48),50),((51,53),52)),(61,62)),((57,(58,59)),60)),((54,56),55)),((66,68),67))),49),(((41,42),(72,73)),71)),70),74),69),75),(76,77))));
tree PAUP_76 = [&U] (1,((2,3),((((((((((((((((((4,5),((((6,((24,28),(((25,29),27),26))),((30,31),32)),(((33,35),34),36)),((19,((20,22),21)),23))),7),(8,(((10,((((13,15),14),16),17)),12),11))),9),18),(((37,39),40),38)),46),(44,45)),((43,63),(64,65))),(((((((47,48),50),((51,53),52)),(61,62)),((57,(58,59)),60)),((54,55),56)),((66,68),67))),49),(((41,42),(72,73)),71)),70),74),69),75),(76,77))));
tree PAUP_77 = [&U] (1,((2,3),((((((((((((((((((4,5),((((6,((24,28),(((25,29),27),26))),((30,31),32)),(((33,35),34),36)),((19,((20,22),21)),23))),7),((8,((10,((((13,15),14),16),17)),12)),11)),9),18),(((37,39),40),38)),46),(44,45)),((43,63),(64,65))),(((((((47,48),50),((51,53),52)),(61,62)),((57,(58,59)),60)),((54,55),56)),((66,68),67))),49),(((41,42),(72,73)),71)),70),74),69),75),(76,77))));
tree PAUP_78 = [&U] (1,((2,3),(((((((((((((((((((4,5),((((6,((24,28),(((25,29),27),26))),((30,31),32)),(((33,35),34),36)),((19,((20,22),21)),23))),7),((10,((((13,15),14),16),17)),12)),(8,11)),9),18),(((37,39),40),38)),46),(44,45)),((43,63),(64,65))),(((((((47,48),50),((51,53),52)),(61,62)),((57,(58,59)),60)),((54,55),56)),((66,68),67))),49),(((41,42),(72,73)),71)),70),74),69),75),(76,77))));
tree PAUP_79 = [&U] (1,((2,3),(((((((((((((((((((4,5),((((6,((24,28),(((25,29),27),26))),((30,31),32)),(((33,35),34),36)),((19,((20,22),21)),23))),7),(8,11)),((10,((((13,15),14),16),17)),12)),9),18),(((37,39),40),38)),46),(44,45)),((43,63),(64,65))),(((((((47,48),50),((51,53),52)),(61,62)),((57,(58,59)),60)),((54,55),56)),((66,68),67))),49),(((41,42),(72,73)),71)),70),74),69),75),(76,77))));
tree PAUP_80 = [&U] (1,((2,3),((((((((((((((((((4,5),((((6,((24,28),(((25,29),27),26))),((30,31),32)),(((33,35),34),36)),((19,((20,22),21)),23))),7),((8,((10,12),((((13,15),14),16),17))),11)),9),18),(((37,39),40),38)),46),(44,45)),((43,63),(64,65))),(((((((47,48),50),((51,53),52)),(61,62)),((57,(58,59)),60)),((54,55),56)),((66,68),67))),49),(((41,42),(72,73)),71)),70),74),69),75),(76,77))));
tree PAUP_81 = [&U] (1,((2,3),((((((((((((((((((4,5),((((6,((24,28),(((25,29),27),26))),((30,31),32)),(((33,35),34),36)),((19,((20,22),21)),23))),7),((8,11),((10,12),((((13,15),14),16),17)))),9),18),(((37,39),40),38)),46),(44,45)),((43,63),(64,65))),(((((((47,48),50),((51,53),52)),(61,62)),((57,(58,59)),60)),((54,55),56)),((66,68),67))),49),(((41,42),(72,73)),71)),70),74),69),75),(76,77))));
tree PAUP_82 = [&U] (1,((2,3),((((((((((((((((((4,5),((((6,((24,28),(((25,29),27),26))),((30,31),32)),(((33,35),34),36)),((19,((20,22),21)),23))),7),((8,(10,(12,((((13,15),14),16),17)))),11)),9),18),(((37,39),40),38)),46),(44,45)),((43,63),(64,65))),(((((((47,48),50),((51,53),52)),(61,62)),((57,(58,59)),60)),((54,55),56)),((66,68),67))),49),(((41,42),(72,73)),71)),70),74),69),75),(76,77))));
tree PAUP_83 = [&U] (1,((2,3),((((((((((((((((((4,5),((((6,((24,28),(((25,29),27),26))),((30,31),32)),(((33,35),34),36)),((19,((20,22),21)),23))),7),((8,11),(10,(12,((((13,15),14),16),17))))),9),18),(((37,39),40),38)),46),(44,45)),((43,63),(64,65))),(((((((47,48),50),((51,53),52)),(61,62)),((57,(58,59)),60)),((54,55),56)),((66,68),67))),49),(((41,42),(72,73)),71)),70),74),69),75),(76,77))));
tree PAUP_84 = [&U] (1,((2,3),((((((((((((((((((4,5),((((6,((24,28),(((25,29),27),26))),((30,31),32)),(((33,35),34),36)),((19,((20,22),21)),23))),(7,((10,((((13,15),14),16),17)),12))),(8,11)),9),18),(((37,39),40),38)),46),(44,45)),((43,63),(64,65))),(((((((47,48),50),((51,53),52)),(61,62)),((57,(58,59)),60)),((54,55),56)),((66,68),67))),49),(((41,42),(72,73)),71)),70),74),69),75),(76,77))));
tree PAUP_85 = [&U] (1,((2,3),(((((((((((((((((((4,5),((((6,((24,28),(((25,29),27),26))),((30,31),32)),(((33,35),34),36)),((19,((20,22),21)),23))),((10,((((13,15),14),16),17)),12)),7),(8,11)),9),18),(((37,39),40),38)),46),(44,45)),((43,63),(64,65))),(((((((47,48),50),((51,53),52)),(61,62)),((57,(58,59)),60)),((54,55),56)),((66,68),67))),49),(((41,42),(72,73)),71)),70),74),69),75),(76,77))));
tree PAUP_86 = [&U] (1,((2,3),(((((((((((((((((((4,5),((((6,((24,28),(((25,29),27),26))),((30,31),32)),(((33,35),34),36)),((19,((20,22),21)),23))),7),((10,12),((((13,15),14),16),17))),(8,11)),9),18),(((37,39),40),38)),46),(44,45)),((43,63),(64,65))),(((((((47,48),50),((51,53),52)),(61,62)),((57,(58,59)),60)),((54,55),56)),((66,68),67))),49),(((41,42),(72,73)),71)),70),74),69),75),(76,77))));
tree PAUP_87 = [&U] (1,((2,3),(((((((((((((((((((4,5),((((6,((24,28),(((25,29),27),26))),((30,31),32)),(((33,35),34),36)),((19,((20,22),21)),23))),7),(8,11)),((10,12),((((13,15),14),16),17))),9),18),(((37,39),40),38)),46),(44,45)),((43,63),(64,65))),(((((((47,48),50),((51,53),52)),(61,62)),((57,(58,59)),60)),((54,55),56)),((66,68),67))),49),(((41,42),(72,73)),71)),70),74),69),75),(76,77))));
tree PAUP_88 = [&U] (1,((2,3),(((((((((((((((((((4,5),((((6,((24,28),(((25,29),27),26))),((30,31),32)),(((33,35),34),36)),((19,((20,22),21)),23))),7),(10,(12,((((13,15),14),16),17)))),(8,11)),9),18),(((37,39),40),38)),46),(44,45)),((43,63),(64,65))),(((((((47,48),50),((51,53),52)),(61,62)),((57,(58,59)),60)),((54,55),56)),((66,68),67))),49),(((41,42),(72,73)),71)),70),74),69),75),(76,77))));
tree PAUP_89 = [&U] (1,((2,3),(((((((((((((((((((4,5),((((6,((24,28),(((25,29),27),26))),((30,31),32)),(((33,35),34),36)),((19,((20,22),21)),23))),7),(8,11)),(10,(12,((((13,15),14),16),17)))),9),18),(((37,39),40),38)),46),(44,45)),((43,63),(64,65))),(((((((47,48),50),((51,53),52)),(61,62)),((57,(58,59)),60)),((54,55),56)),((66,68),67))),49),(((41,42),(72,73)),71)),70),74),69),75),(76,77))));
tree PAUP_90 = [&U] (1,((2,3),((((((((((((((((((4,5),((((6,((24,28),(((25,29),27),26))),((30,31),32)),(((33,35),34),36)),((19,((20,22),21)),23))),(7,((10,12),((((13,15),14),16),17)))),(8,11)),9),18),(((37,39),40),38)),46),(44,45)),((43,63),(64,65))),(((((((47,48),50),((51,53),52)),(61,62)),((57,(58,59)),60)),((54,55),56)),((66,68),67))),49),(((41,42),(72,73)),71)),70),74),69),75),(76,77))));
tree PAUP_91 = [&U] (1,((2,3),(((((((((((((((((((4,5),((((6,((24,28),(((25,29),27),26))),((30,31),32)),(((33,35),34),36)),((19,((20,22),21)),23))),((10,12),((((13,15),14),16),17))),7),(8,11)),9),18),(((37,39),40),38)),46),(44,45)),((43,63),(64,65))),(((((((47,48),50),((51,53),52)),(61,62)),((57,(58,59)),60)),((54,55),56)),((66,68),67))),49),(((41,42),(72,73)),71)),70),74),69),75),(76,77))));
tree PAUP_92 = [&U] (1,((2,3),((((((((((((((((((4,5),((((6,((24,28),(((25,29),27),26))),((30,31),32)),(((33,35),34),36)),((19,((20,22),21)),23))),(7,(10,(12,((((13,15),14),16),17))))),(8,11)),9),18),(((37,39),40),38)),46),(44,45)),((43,63),(64,65))),(((((((47,48),50),((51,53),52)),(61,62)),((57,(58,59)),60)),((54,55),56)),((66,68),67))),49),(((41,42),(72,73)),71)),70),74),69),75),(76,77))));
tree PAUP_93 = [&U] (1,((2,3),(((((((((((((((((((4,5),((((6,((24,28),(((25,29),27),26))),((30,31),32)),(((33,35),34),36)),((19,((20,22),21)),23))),(10,(12,((((13,15),14),16),17)))),7),(8,11)),9),18),(((37,39),40),38)),46),(44,45)),((43,63),(64,65))),(((((((47,48),50),((51,53),52)),(61,62)),((57,(58,59)),60)),((54,55),56)),((66,68),67))),49),(((41,42),(72,73)),71)),70),74),69),75),(76,77))));
tree PAUP_94 = [&U] (1,((2,3),((((((((((((((((((4,5),((((6,((24,28),(((25,29),27),26))),((30,31),32)),(((33,35),34),36)),((19,((20,22),21)),23))),7),((8,11),((10,((((13,15),14),16),17)),12))),9),18),(((37,39),40),38)),46),(44,45)),((43,63),(64,65))),(((((((47,48),50),((51,53),52)),(61,62)),((57,(58,59)),60)),((54,55),56)),((66,68),67))),49),(((41,42),(72,73)),71)),70),74),69),75),(76,77))));
tree PAUP_95 = [&U] (1,((2,3),(((((((((((((((((((4,5),((((6,((24,28),(((25,29),27),26))),((30,31),32)),(((33,35),34),36)),((19,((20,22),21)),23))),7),11),(8,((10,((((13,15),14),16),17)),12))),9),18),(((37,39),40),38)),46),(44,45)),((43,63),(64,65))),(((((((47,48),50),((51,53),52)),(61,62)),((57,(58,59)),60)),((54,55),56)),((66,68),67))),49),(((41,42),(72,73)),71)),70),74),69),75),(76,77))));
tree PAUP_96 = [&U] (1,((2,3),(((((((((((((((((((4,5),((((6,((24,28),(((25,29),27),26))),((30,31),32)),(((33,35),34),36)),((19,((20,22),21)),23))),7),(8,((10,((((13,15),14),16),17)),12))),11),9),18),(((37,39),40),38)),46),(44,45)),((43,63),(64,65))),(((((((47,48),50),((51,53),52)),(61,62)),((57,(58,59)),60)),((54,55),56)),((66,68),67))),49),(((41,42),(72,73)),71)),70),74),69),75),(76,77))));
tree PAUP_97 = [&U] (1,((2,3),((((((((((((((((((4,5),((((6,((24,28),(((25,29),27),26))),((30,31),32)),(((33,35),34),36)),((19,((20,22),21)),23))),(7,11)),(8,((10,((((13,15),14),16),17)),12))),9),18),(((37,39),40),38)),46),(44,45)),((43,63),(64,65))),(((((((47,48),50),((51,53),52)),(61,62)),((57,(58,59)),60)),((54,55),56)),((66,68),67))),49),(((41,42),(72,73)),71)),70),74),69),75),(76,77))));
tree PAUP_98 = [&U] (1,((2,3),(((((((((((((((((((4,5),((((6,((24,28),(((25,29),27),26))),((30,31),32)),(((33,35),34),36)),((19,((20,22),21)),23))),11),7),(8,((10,((((13,15),14),16),17)),12))),9),18),(((37,39),40),38)),46),(44,45)),((43,63),(64,65))),(((((((47,48),50),((51,53),52)),(61,62)),((57,(58,59)),60)),((54,55),56)),((66,68),67))),49),(((41,42),(72,73)),71)),70),74),69),75),(76,77))));
tree PAUP_99 = [&U] (1,((2,3),(((((((((((((((((((4,5),((((6,((24,28),(((25,29),27),26))),((30,31),32)),(((33,35),34),36)),((19,((20,22),21)),23))),7),(((10,((((13,15),14),16),17)),12),11)),8),9),18),(((37,39),40),38)),46),(44,45)),((43,63),(64,65))),(((((((47,48),50),((51,53),52)),(61,62)),((57,(58,59)),60)),((54,55),56)),((66,68),67))),49),(((41,42),(72,73)),71)),70),74),69),75),(76,77))));
tree PAUP_100 = [&U] (1,((2,3),((((((((((((((((((4,5),((((6,((24,28),(((25,29),27),26))),((30,31),32)),(((33,35),34),36)),((19,((20,22),21)),23))),(7,(((10,((((13,15),14),16),17)),12),11))),8),9),18),(((37,39),40),38)),46),(44,45)),((43,63),(64,65))),(((((((47,48),50),((51,53),52)),(61,62)),((57,(58,59)),60)),((54,55),56)),((66,68),67))),49),(((41,42),(72,73)),71)),70),74),69),75),(76,77))));
tree PAUP_101 = [&U] (1,(2,(3,(((((((((((((((((((4,5),((((19,22),21),23),20)),(((33,34),35),36)),(6,((((24,28),((25,26),29)),27),((30,31),32)))),(((((7,11),9),8),10),12)),(((13,14),15),(16,17))),18),((37,39),(38,40))),46),(44,45)),((43,63),(64,65))),((((((47,48),50),(((51,53),52),(61,62))),(((57,59),58),60)),(54,(55,56))),((66,68),67))),49),(((41,42),(72,73)),71)),70),74),69),75),(76,77)))));
tree PAUP_102 = [&U] (1,(2,(3,(((((((((((((((((((4,5),((((19,22),21),23),20)),(((33,34),35),36)),(6,((((24,28),((25,26),29)),27),((30,31),32)))),(((((7,11),9),8),10),12)),(((13,14),15),(16,17))),18),((37,39),(38,40))),46),(44,45)),((43,63),(64,65))),((((((47,48),50),(((51,53),52),(61,62))),(((57,59),58),60)),(54,(55,56))),((66,68),67))),49),(((41,42),(72,73)),71)),70),74),75),69),(76,77)))));
tree PAUP_103 = [&U] (1,(2,(3,(((((((((((((((((((4,5),((((19,22),21),23),20)),(((33,34),35),36)),(6,((((24,28),((25,26),29)),27),((30,31),32)))),(((((7,11),9),8),10),12)),(((13,14),15),(16,17))),18),((37,39),(38,40))),46),(44,45)),((43,63),(64,65))),((((((47,48),50),(((51,53),52),(61,62))),(((57,59),58),60)),((54,56),55)),((66,68),67))),49),(((41,42),(72,73)),71)),70),74),69),75),(76,77)))));
tree PAUP_104 = [&U] (1,(2,(3,(((((((((((((((((((4,5),((((19,22),21),23),20)),(((33,34),35),36)),(6,((((24,28),((25,26),29)),27),((30,31),32)))),(((((7,11),9),8),10),12)),(((13,14),15),(16,17))),18),((37,39),(38,40))),46),(44,45)),((43,63),(64,65))),((((((47,48),50),(((51,53),52),(61,62))),(((57,59),58),60)),((54,55),56)),((66,68),67))),49),(((41,42),(72,73)),71)),70),74),69),75),(76,77)))));
tree PAUP_105 = [&U] (1,(2,(3,(((((((((((((((((((4,5),((((19,22),21),23),20)),(((33,34),35),36)),(6,((((24,28),((25,26),29)),27),((30,31),32)))),(((((7,11),9),8),10),12)),(((13,14),15),(16,17))),18),(((37,39),40),38)),46),(44,45)),((43,63),(64,65))),((((((47,48),50),(((51,53),52),(61,62))),(((57,59),58),60)),(54,(55,56))),((66,68),67))),49),(((41,42),(72,73)),71)),70),74),69),75),(76,77)))));
tree PAUP_106 = [&U] (1,(2,(3,(((((((((((((((((((4,5),((((19,22),21),23),20)),(((33,34),35),36)),(6,((((24,28),((25,26),29)),27),((30,31),32)))),(((((7,11),9),8),10),12)),(((13,14),15),(16,17))),18),((37,(39,40)),38)),46),(44,45)),((43,63),(64,65))),((((((47,48),50),(((51,53),52),(61,62))),(((57,59),58),60)),(54,(55,56))),((66,68),67))),49),(((41,42),(72,73)),71)),70),74),69),75),(76,77)))));
tree PAUP_107 = [&U] (1,(2,(3,(((((((((((((((((((4,5),((((19,22),21),23),20)),(((33,34),35),36)),(6,((((24,28),((25,26),29)),27),((30,31),32)))),(((((7,11),9),8),10),12)),(((13,14),15),(16,17))),18),(((37,39),38),40)),46),(44,45)),((43,63),(64,65))),((((((47,48),50),(((51,53),52),(61,62))),(((57,59),58),60)),(54,(55,56))),((66,68),67))),49),(((41,42),(72,73)),71)),70),74),69),75),(76,77)))));
tree PAUP_108 = [&U] (1,(2,(3,(((((((((((((((((((4,5),((((19,22),21),23),20)),(((33,34),35),36)),(6,((((24,28),((25,26),29)),27),((30,31),32)))),(((((7,11),9),8),10),12)),(((13,14),15),(16,17))),18),(37,((38,40),39))),46),(44,45)),((43,63),(64,65))),((((((47,48),50),(((51,53),52),(61,62))),(((57,59),58),60)),(54,(55,56))),((66,68),67))),49),(((41,42),(72,73)),71)),70),74),69),75),(76,77)))));
tree PAUP_109 = [&U] (1,(2,(3,(((((((((((((((((((4,5),((((19,22),21),23),20)),(((33,34),35),36)),(6,((((24,28),((25,26),29)),27),((30,31),32)))),(((((7,11),9),8),10),12)),(((13,14),15),(16,17))),18),(37,(38,(39,40)))),46),(44,45)),((43,63),(64,65))),((((((47,48),50),(((51,53),52),(61,62))),(((57,59),58),60)),(54,(55,56))),((66,68),67))),49),(((41,42),(72,73)),71)),70),74),69),75),(76,77)))));
tree PAUP_110 = [&U] (1,(2,(3,(((((((((((((((((((4,5),((((19,22),21),23),20)),(((33,34),35),36)),(6,((((24,28),((25,26),29)),27),((30,31),32)))),(((((7,11),9),8),10),12)),(((13,14),15),(16,17))),18),(37,((38,39),40))),46),(44,45)),((43,63),(64,65))),((((((47,48),50),(((51,53),52),(61,62))),(((57,59),58),60)),(54,(55,56))),((66,68),67))),49),(((41,42),(72,73)),71)),70),74),69),75),(76,77)))));
tree PAUP_111 = [&U] (1,(2,(3,((((((((((((((((((4,5),((((19,22),21),23),20)),(((33,34),35),36)),(6,((((24,28),((25,26),29)),27),((30,31),32)))),((((((7,11),9),8),10),12),((((13,14),15),16),17))),18),((37,39),(38,40))),46),(44,45)),((43,63),(64,65))),((((((47,48),50),(((51,53),52),(61,62))),(((57,59),58),60)),(54,(55,56))),((66,68),67))),49),(((41,42),(72,73)),71)),70),74),69),75),(76,77)))));
tree PAUP_112 = [&U] (1,(2,(3,(((((((((((((((((((4,5),((((19,22),21),23),20)),(((33,34),35),36)),(6,((((24,28),((25,26),29)),27),((30,31),32)))),((((13,14),15),16),17)),(((((7,11),9),8),10),12)),18),((37,39),(38,40))),46),(44,45)),((43,63),(64,65))),((((((47,48),50),(((51,53),52),(61,62))),(((57,59),58),60)),(54,(55,56))),((66,68),67))),49),(((41,42),(72,73)),71)),70),74),69),75),(76,77)))));
tree PAUP_113 = [&U] (1,(2,(3,((((((((((((((((((4,5),((((19,22),21),23),20)),(((33,34),35),36)),(6,((((24,28),((25,26),29)),27),((30,31),32)))),((((((7,11),9),8),10),12),((((13,14),15),17),16))),18),((37,39),(38,40))),46),(44,45)),((43,63),(64,65))),((((((47,48),50),(((51,53),52),(61,62))),(((57,59),58),60)),(54,(55,56))),((66,68),67))),49),(((41,42),(72,73)),71)),70),74),69),75),(76,77)))));
tree PAUP_114 = [&U] (1,(2,(3,(((((((((((((((((((4,5),((((19,22),21),23),20)),(((33,34),35),36)),(6,((((24,28),((25,26),29)),27),((30,31),32)))),((((13,14),15),17),16)),(((((7,11),9),8),10),12)),18),((37,39),(38,40))),46),(44,45)),((43,63),(64,65))),((((((47,48),50),(((51,53),52),(61,62))),(((57,59),58),60)),(54,(55,56))),((66,68),67))),49),(((41,42),(72,73)),71)),70),74),69),75),(76,77)))));
tree PAUP_115 = [&U] (1,(2,(3,((((((((((((((((((4,5),((((19,22),21),23),20)),(((33,34),35),36)),(6,((((24,28),((25,26),29)),27),((30,31),32)))),(((((7,11),9),8),10),(12,((((13,14),15),16),17)))),18),((37,39),(38,40))),46),(44,45)),((43,63),(64,65))),((((((47,48),50),(((51,53),52),(61,62))),(((57,59),58),60)),(54,(55,56))),((66,68),67))),49),(((41,42),(72,73)),71)),70),74),69),75),(76,77)))));
tree PAUP_116 = [&U] (1,(2,(3,((((((((((((((((((4,5),((((19,22),21),23),20)),(((33,34),35),36)),(6,((((24,28),((25,26),29)),27),((30,31),32)))),((((((7,11),9),8),10),((((13,14),15),16),17)),12)),18),((37,39),(38,40))),46),(44,45)),((43,63),(64,65))),((((((47,48),50),(((51,53),52),(61,62))),(((57,59),58),60)),(54,(55,56))),((66,68),67))),49),(((41,42),(72,73)),71)),70),74),69),75),(76,77)))));
tree PAUP_117 = [&U] (1,(2,(3,((((((((((((((((((4,5),((((19,22),21),23),20)),(((33,34),35),36)),(6,((((24,28),((25,26),29)),27),((30,31),32)))),(((((7,11),9),8),(10,((((13,14),15),16),17))),12)),18),((37,39),(38,40))),46),(44,45)),((43,63),(64,65))),((((((47,48),50),(((51,53),52),(61,62))),(((57,59),58),60)),(54,(55,56))),((66,68),67))),49),(((41,42),(72,73)),71)),70),74),69),75),(76,77)))));
tree PAUP_118 = [&U] (1,(2,(3,((((((((((((((((((4,5),((((19,22),21),23),20)),(((33,34),35),36)),(6,((((24,28),((25,26),29)),27),((30,31),32)))),((((((7,11),9),8),((((13,14),15),16),17)),10),12)),18),((37,39),(38,40))),46),(44,45)),((43,63),(64,65))),((((((47,48),50),(((51,53),52),(61,62))),(((57,59),58),60)),(54,(55,56))),((66,68),67))),49),(((41,42),(72,73)),71)),70),74),69),75),(76,77)))));
tree PAUP_119 = [&U] (1,(2,(3,(((((((((((((((((((((((4,5),((((19,22),21),23),20)),(((33,34),35),36)),(6,((((24,28),((25,26),29)),27),((30,31),32)))),12),10),8),(7,11)),9),(((13,14),15),(16,17))),18),((37,39),(38,40))),46),(44,45)),((43,63),(64,65))),((((((47,48),50),(((51,53),52),(61,62))),(((57,59),58),60)),(54,(55,56))),((66,68),67))),49),(((41,42),(72,73)),71)),70),74),69),75),(76,77)))));
tree PAUP_120 = [&U] (1,(2,(3,(((((((((((((((((((4,5),((((19,22),21),23),20)),(((33,34),35),36)),(6,((((24,28),((25,26),29)),27),((30,31),32)))),(((((7,11),9),8),10),12)),(((13,14),15),(16,17))),18),((37,39),(38,40))),46),(44,45)),((43,63),(64,65))),(((((((47,48),50),(61,62)),((51,53),52)),(((57,59),58),60)),(54,(55,56))),((66,68),67))),49),(((41,42),(72,73)),71)),70),74),69),75),(76,77)))));
tree PAUP_121 = [&U] (1,(2,(3,(((((((((((((((((((4,5),((((19,22),21),23),20)),(((33,34),35),36)),(6,((((24,28),((25,26),29)),27),((30,31),32)))),(((((7,11),9),8),10),12)),(((13,14),15),(16,17))),18),((37,39),(38,40))),46),(44,45)),((43,63),(64,65))),(((((((47,48),50),((51,53),52)),(61,62)),(((57,59),58),60)),(54,(55,56))),((66,68),67))),49),(((41,42),(72,73)),71)),70),74),69),75),(76,77)))));
tree PAUP_122 = [&U] (1,(2,(3,(((((((((((((((((((4,5),((((19,22),21),23),20)),(((33,34),35),36)),(6,((((24,28),((25,26),29)),27),((30,31),32)))),(((((7,11),9),8),10),12)),((((13,15),14),17),16)),18),((37,39),(38,40))),46),(44,45)),((43,63),(64,65))),((((((47,48),50),(((51,53),52),(61,62))),(((57,59),58),60)),(54,(55,56))),((66,68),67))),49),(((41,42),(72,73)),71)),70),74),69),75),(76,77)))));
tree PAUP_123 = [&U] (1,(2,(3,(((((((((((((((((((4,5),((((19,22),21),23),20)),(((33,34),35),36)),(6,((((24,28),((25,26),29)),27),((30,31),32)))),(((((7,11),9),8),10),12)),((((13,15),14),16),17)),18),((37,39),(38,40))),46),(44,45)),((43,63),(64,65))),((((((47,48),50),(((51,53),52),(61,62))),(((57,59),58),60)),(54,(55,56))),((66,68),67))),49),(((41,42),(72,73)),71)),70),74),69),75),(76,77)))));
tree PAUP_124 = [&U] (1,(2,(3,(((((((((((((((((((4,5),((((19,22),21),23),20)),(((33,34),35),36)),(6,((((24,28),((25,26),29)),27),((30,31),32)))),(((((7,11),9),8),10),12)),(((13,(14,15)),17),16)),18),((37,39),(38,40))),46),(44,45)),((43,63),(64,65))),((((((47,48),50),(((51,53),52),(61,62))),(((57,59),58),60)),(54,(55,56))),((66,68),67))),49),(((41,42),(72,73)),71)),70),74),69),75),(76,77)))));
tree PAUP_125 = [&U] (1,(2,(3,(((((((((((((((((((4,5),((((19,22),21),23),20)),(((33,34),35),36)),(6,((((24,28),((25,26),29)),27),((30,31),32)))),(((((7,11),9),8),10),12)),(((13,(14,15)),16),17)),18),((37,39),(38,40))),46),(44,45)),((43,63),(64,65))),((((((47,48),50),(((51,53),52),(61,62))),(((57,59),58),60)),(54,(55,56))),((66,68),67))),49),(((41,42),(72,73)),71)),70),74),69),75),(76,77)))));
tree PAUP_126 = [&U] (1,((2,(((((((((((((((((((((4,5),(((6,((((24,28),((25,29),26)),27),((30,31),32))),(((33,36),34),35)),((((19,21),22),20),23))),7),(10,12)),8),11),9),(((13,14),15),(16,17))),18),(37,((38,40),39))),46),(44,45)),((43,63),(64,65))),49),(((47,48),(50,(((51,53),52),62))),((((54,55),56),(((57,58),59),60)),(66,67)))),(61,68)),74),((((41,42),(72,73)),71),70)),75),69),(76,77))),3));
tree PAUP_127 = [&U] (1,((2,(((((((((((((((((((((4,5),(((6,((((24,28),((25,29),26)),27),((30,31),32))),(((33,36),34),35)),((((19,21),22),20),23))),7),(10,12)),8),11),9),(((13,14),15),(16,17))),18),(37,((38,40),39))),46),(44,45)),((43,63),(64,65))),49),((((((47,48),50),(((51,53),52),62)),(((57,58),59),60)),((54,55),56)),(66,67))),(61,68)),74),((((41,42),(72,73)),71),70)),75),69),(76,77))),3));
tree PAUP_128 = [&U] (1,((2,(((((((((((((((((((((4,5),(((6,((((24,28),((25,29),26)),27),((30,31),32))),(((33,36),34),35)),((((19,21),22),20),23))),7),(10,12)),8),11),9),(((13,14),15),(16,17))),18),(37,((38,40),39))),46),(44,45)),((43,63),(64,65))),49),(((((((47,48),50),((51,53),52)),62),(((57,58),59),60)),((54,55),56)),(66,67))),(61,68)),74),((((41,42),(72,73)),71),70)),75),69),(76,77))),3));
tree PAUP_129 = [&U] (1,((2,(((((((((((((((((((((4,5),(((6,((((24,28),((25,29),26)),27),((30,31),32))),(((33,36),34),35)),((((19,21),22),20),23))),7),(10,12)),8),11),9),(((13,14),15),(16,17))),18),(37,((38,40),39))),46),(44,45)),((43,63),(64,65))),49),(((((((47,48),50),62),((51,53),52)),(((57,58),59),60)),((54,55),56)),(66,67))),(61,68)),74),((((41,42),(72,73)),71),70)),75),69),(76,77))),3));
tree PAUP_130 = [&U] (1,((2,(((((((((((((((((((((4,5),(((6,((((24,28),((25,29),26)),27),((30,31),32))),(((33,36),34),35)),((((19,21),22),20),23))),7),(10,12)),8),11),9),(((13,14),15),(16,17))),18),(37,((38,40),39))),46),(44,45)),((43,63),(64,65))),49),(((47,48),(50,(((51,53),52),62))),((((54,55),56),((57,(58,59)),60)),(66,67)))),(61,68)),74),((((41,42),(72,73)),71),70)),75),69),(76,77))),3));
tree PAUP_131 = [&U] (1,((2,(((((((((((((((((((((4,5),(((6,((((24,28),((25,29),26)),27),((30,31),32))),(((33,36),34),35)),((((19,21),22),20),23))),7),(10,12)),8),11),9),(((13,14),15),(16,17))),18),(37,((38,40),39))),46),(44,45)),((43,63),(64,65))),49),(((47,48),(50,(((51,53),52),62))),((((54,55),56),(((57,59),58),60)),(66,67)))),(61,68)),74),((((41,42),(72,73)),71),70)),75),69),(76,77))),3));
tree PAUP_132 = [&U] (1,((2,(((((((((((((((((((((4,5),(((6,((((24,28),((25,29),26)),27),((30,31),32))),(((33,36),34),35)),((((19,21),22),20),23))),7),(10,12)),8),11),9),(((13,14),15),(16,17))),18),(37,((38,40),39))),46),(44,45)),((43,63),(64,65))),49),((((47,48),(((51,53),52),62)),50),((((54,55),56),(((57,58),59),60)),(66,67)))),(61,68)),74),((((41,42),(72,73)),71),70)),75),69),(76,77))),3));
tree PAUP_133 = [&U] (1,((2,(((((((((((((((((((((4,5),(((6,((((24,28),((25,29),26)),27),((30,31),32))),(((33,36),34),35)),((((19,21),22),20),23))),7),(10,12)),8),11),9),(((13,14),15),(16,17))),18),(37,((38,40),39))),46),(44,45)),((43,63),(64,65))),49),((((47,48),50),(((51,53),52),62)),((((54,55),56),(((57,58),59),60)),(66,67)))),(61,68)),74),((((41,42),(72,73)),71),70)),75),69),(76,77))),3));
tree PAUP_134 = [&U] (1,((2,(((((((((((((((((((((4,5),(((6,((((24,28),((25,29),26)),27),((30,31),32))),(((33,36),34),35)),((((19,21),22),20),23))),7),(10,12)),8),11),9),(((13,14),15),(16,17))),18),(37,((38,40),39))),46),(44,45)),((43,63),(64,65))),49),(((47,48),(50,(((51,53),52),62))),((((54,55),56),(((57,58),59),60)),(66,67)))),(61,68)),74),((((41,42),(72,73)),71),70)),69),75),(76,77))),3));
tree PAUP_135 = [&U] (1,((2,(((((((((((((((((((((4,5),(((6,((((24,28),((25,29),26)),27),((30,31),32))),(((33,36),34),35)),((((19,21),22),20),23))),7),(10,12)),8),11),9),(((13,14),15),(16,17))),18),(((37,39),38),40)),46),(44,45)),((43,63),(64,65))),49),(((47,48),(50,(((51,53),52),62))),((((54,55),56),(((57,58),59),60)),(66,67)))),(61,68)),74),((((41,42),(72,73)),71),70)),75),69),(76,77))),3));
tree PAUP_136 = [&U] (1,((2,(((((((((((((((((((((4,5),(((6,((((24,28),((25,29),26)),27),((30,31),32))),(((33,36),34),35)),((((19,21),22),20),23))),7),(10,12)),8),11),9),(((13,14),15),(16,17))),18),(((37,39),40),38)),46),(44,45)),((43,63),(64,65))),49),(((47,48),(50,(((51,53),52),62))),((((54,55),56),(((57,58),59),60)),(66,67)))),(61,68)),74),((((41,42),(72,73)),71),70)),75),69),(76,77))),3));
tree PAUP_137 = [&U] (1,(2,(3,(((((((((((((((((((((4,5),(((6,((((24,28),((25,29),26)),27),((30,31),32))),(((33,36),34),35)),((((19,21),22),20),23))),7),(10,12)),8),11),9),(((13,14),15),(16,17))),18),(37,((38,40),39))),46),(44,45)),((43,63),(64,65))),49),(((47,48),(50,(((51,53),52),62))),((((54,55),56),(((57,58),59),60)),(66,67)))),(61,68)),74),((((41,42),(72,73)),71),70)),75),69),(76,77)))));
tree PAUP_138 = [&U] (1,((2,3),(((((((((((((((((((((4,5),(((6,((((24,28),((25,29),26)),27),((30,31),32))),(((33,36),34),35)),((((19,21),22),20),23))),7),(10,12)),8),11),9),(((13,14),15),(16,17))),18),(37,((38,40),39))),46),(44,45)),((43,63),(64,65))),49),(((47,48),(50,(((51,53),52),62))),((((54,55),56),(((57,58),59),60)),(66,67)))),(61,68)),74),((((41,42),(72,73)),71),70)),75),69),(76,77))));
tree PAUP_139 = [&U] (1,((2,(((((((((((((((((((((4,5),(((6,((((24,28),((25,29),26)),27),((30,31),32))),(((33,36),34),35)),((((19,21),22),20),23))),7),(10,12)),8),11),9),(((13,14),15),(16,17))),18),((37,39),(38,40))),46),(44,45)),((43,63),(64,65))),49),(((47,48),(50,(((51,53),52),62))),((((54,55),56),(((57,58),59),60)),(66,67)))),(61,68)),74),((((41,42),(72,73)),71),70)),75),69),(76,77))),3));
tree PAUP_140 = [&U] (1,((2,(((((((((((((((((((((4,5),(((6,((((24,28),((25,29),26)),27),((30,31),32))),(((33,36),34),35)),((((19,21),22),20),23))),7),(10,12)),8),11),9),(((13,14),15),(16,17))),18),(37,(38,(39,40)))),46),(44,45)),((43,63),(64,65))),49),(((47,48),(50,(((51,53),52),62))),((((54,55),56),(((57,58),59),60)),(66,67)))),(61,68)),74),((((41,42),(72,73)),71),70)),75),69),(76,77))),3));
tree PAUP_141 = [&U] (1,((2,(((((((((((((((((((((4,5),(((6,((((24,28),((25,29),26)),27),((30,31),32))),(((33,36),34),35)),((((19,21),22),20),23))),7),(10,12)),8),11),9),(((13,14),15),(16,17))),18),(37,((38,39),40))),46),(44,45)),((43,63),(64,65))),49),(((47,48),(50,(((51,53),52),62))),((((54,55),56),(((57,58),59),60)),(66,67)))),(61,68)),74),((((41,42),(72,73)),71),70)),75),69),(76,77))),3));
tree PAUP_142 = [&U] (1,((2,(((((((((((((((((((((4,5),(((6,((((24,28),((25,29),26)),27),((30,31),32))),(((33,36),34),35)),((((19,21),22),20),23))),7),(10,12)),8),11),9),(((13,14),15),(16,17))),18),((37,38),(39,40))),46),(44,45)),((43,63),(64,65))),49),(((47,48),(50,(((51,53),52),62))),((((54,55),56),(((57,58),59),60)),(66,67)))),(61,68)),74),((((41,42),(72,73)),71),70)),75),69),(76,77))),3));
tree PAUP_143 = [&U] (1,((2,(((((((((((((((((((((4,5),(((6,((((24,28),((25,29),26)),27),((30,31),32))),(((33,36),34),35)),((((19,21),22),20),23))),7),(10,12)),8),11),9),(((13,14),15),(16,17))),18),((37,(39,40)),38)),46),(44,45)),((43,63),(64,65))),49),(((47,48),(50,(((51,53),52),62))),((((54,55),56),(((57,58),59),60)),(66,67)))),(61,68)),74),((((41,42),(72,73)),71),70)),75),69),(76,77))),3));
tree PAUP_144 = [&U] (1,((2,((((((((((((((((((((4,5),(((6,((((24,28),((25,29),26)),27),((30,31),32))),(((33,36),34),35)),((((19,21),22),20),23))),7),(8,11)),(10,12)),9),(((13,14),15),(16,17))),18),(37,((38,40),39))),46),(44,45)),((43,63),(64,65))),49),(((47,48),(50,(((51,53),52),62))),((((54,55),56),(((57,58),59),60)),(66,67)))),(61,68)),74),((((41,42),(72,73)),71),70)),75),69),(76,77))),3));
tree PAUP_145 = [&U] (1,((2,(((((((((((((((((((4,5),(((6,((((24,28),((25,29),26)),27),((30,31),32))),(((33,36),34),35)),((((19,21),22),20),23))),7),((8,11),(10,12))),9),(((13,14),15),(16,17))),18),(37,((38,40),39))),46),(44,45)),((43,63),(64,65))),49),(((47,48),(50,(((51,53),52),62))),((((54,55),56),(((57,58),59),60)),(66,67)))),(61,68)),74),((((41,42),(72,73)),71),70)),75),69),(76,77))),3));
tree PAUP_146 = [&U] (1,((2,(((((((((((((((((((4,5),(((6,((((24,28),((25,29),26)),27),((30,31),32))),(((33,36),34),35)),((((19,21),22),20),23))),((8,11),(10,12))),7),9),(((13,14),15),(16,17))),18),(37,((38,40),39))),46),(44,45)),((43,63),(64,65))),49),(((47,48),(50,(((51,53),52),62))),((((54,55),56),(((57,58),59),60)),(66,67)))),(61,68)),74),((((41,42),(72,73)),71),70)),75),69),(76,77))),3));
tree PAUP_147 = [&U] (1,((2,((((((((((((((((((4,5),(((6,((((24,28),((25,29),26)),27),((30,31),32))),(((33,36),34),35)),((((19,21),22),20),23))),(7,((8,11),(10,12)))),9),(((13,14),15),(16,17))),18),(37,((38,40),39))),46),(44,45)),((43,63),(64,65))),49),(((47,48),(50,(((51,53),52),62))),((((54,55),56),(((57,58),59),60)),(66,67)))),(61,68)),74),((((41,42),(72,73)),71),70)),75),69),(76,77))),3));
tree PAUP_148 = [&U] (1,((2,((((((((((((((((((((4,5),(((6,((((24,28),((25,29),26)),27),((30,31),32))),(((33,36),34),35)),((((19,21),22),20),23))),7),((10,12),11)),8),9),(((13,14),15),(16,17))),18),(37,((38,40),39))),46),(44,45)),((43,63),(64,65))),49),(((47,48),(50,(((51,53),52),62))),((((54,55),56),(((57,58),59),60)),(66,67)))),(61,68)),74),((((41,42),(72,73)),71),70)),75),69),(76,77))),3));
tree PAUP_149 = [&U] (1,((2,(((((((((((((((((((((4,5),(((6,((((24,28),((25,29),26)),27),((30,31),32))),(((33,36),34),35)),((((19,21),22),20),23))),7),11),(10,12)),8),9),(((13,14),15),(16,17))),18),(37,((38,40),39))),46),(44,45)),((43,63),(64,65))),49),(((47,48),(50,(((51,53),52),62))),((((54,55),56),(((57,58),59),60)),(66,67)))),(61,68)),74),((((41,42),(72,73)),71),70)),75),69),(76,77))),3));
tree PAUP_150 = [&U] (1,((2,((((((((((((((((((((4,5),(((6,((((24,28),((25,29),26)),27),((30,31),32))),(((33,36),34),35)),((((19,21),22),20),23))),(7,11)),(10,12)),8),9),(((13,14),15),(16,17))),18),(37,((38,40),39))),46),(44,45)),((43,63),(64,65))),49),(((47,48),(50,(((51,53),52),62))),((((54,55),56),(((57,58),59),60)),(66,67)))),(61,68)),74),((((41,42),(72,73)),71),70)),75),69),(76,77))),3));
tree PAUP_151 = [&U] (1,((2,(((((((((((((((((((4,5),(((19,(22,23)),21),20)),((33,(34,36)),35)),(6,((((24,28),(25,(26,29))),27),((30,31),32)))),(((7,((8,9),11)),10),12)),(((13,14),15),(16,17))),18),(37,(38,(39,40)))),46),(44,45)),((43,63),(64,65))),((((47,48),(((51,53),52),(61,62))),50),((((54,55),56),((66,68),67)),(((57,59),58),60)))),49),(((41,42),(72,73)),71)),70),74),69),75),(76,77))),3));
tree PAUP_152 = [&U] (1,((2,(((((((((((((((((((4,5),(((19,(22,23)),21),20)),((33,(34,36)),35)),(6,((((24,28),(25,(26,29))),27),((30,31),32)))),(((7,((8,9),11)),10),12)),(((13,14),15),(16,17))),18),(37,(38,(39,40)))),46),(44,45)),((43,63),(64,65))),((((47,48),(((51,53),52),(61,62))),50),((((54,55),56),((66,68),67)),(((57,59),58),60)))),49),(((41,42),(72,73)),71)),70),74),75),69),(76,77))),3));
tree PAUP_153 = [&U] (1,((2,((((((((((((((((((((4,5),(((19,(22,23)),21),20)),((33,(34,36)),35)),(6,((((24,28),(25,(26,29))),27),((30,31),32)))),(((7,((8,9),11)),10),12)),(((13,14),15),(16,17))),18),(37,(38,(39,40)))),46),(44,45)),((43,63),(64,65))),((((54,55),56),(((57,59),58),60)),((66,68),67))),(((47,48),(((51,53),52),(61,62))),50)),49),(((41,42),(72,73)),71)),70),74),69),75),(76,77))),3));
tree PAUP_154 = [&U] (1,((2,((((((((((((((((((((4,5),(((19,(22,23)),21),20)),((33,(34,36)),35)),(6,((((24,28),(25,(26,29))),27),((30,31),32)))),(((7,((8,9),11)),10),12)),(((13,14),15),(16,17))),18),(37,(38,(39,40)))),46),(44,45)),((43,63),(64,65))),(((47,48),(((51,53),52),(61,62))),50)),((((54,55),56),(((57,59),58),60)),((66,68),67))),49),(((41,42),(72,73)),71)),70),74),69),75),(76,77))),3));
tree PAUP_155 = [&U] (1,(2,(3,(((((((((((((((((((4,5),(((19,(22,23)),21),20)),((33,(34,36)),35)),(6,((((24,28),(25,(26,29))),27),((30,31),32)))),(((7,((8,9),11)),10),12)),(((13,14),15),(16,17))),18),(37,(38,(39,40)))),46),(44,45)),((43,63),(64,65))),((((47,48),(((51,53),52),(61,62))),50),((((54,55),56),((66,68),67)),(((57,59),58),60)))),49),(((41,42),(72,73)),71)),70),74),69),75),(76,77)))));
tree PAUP_156 = [&U] (1,((2,(((((((((((((((((((4,5),(((19,(22,23)),21),20)),((33,(34,36)),35)),(6,((((24,28),(25,(26,29))),27),((30,31),32)))),(((7,((8,9),11)),10),12)),(((13,14),15),(16,17))),18),(37,(38,(39,40)))),46),(44,45)),((43,63),(64,65))),((((47,48),(((51,53),52),(61,62))),50),((((54,55),56),(((57,59),58),60)),((66,68),67)))),49),(((41,42),(72,73)),71)),70),74),69),75),(76,77))),3));
tree PAUP_157 = [&U] (1,((2,(((((((((((((((((((4,5),(((19,(22,23)),21),20)),((33,(34,36)),35)),(6,((((24,28),(25,(26,29))),27),((30,31),32)))),(((7,((8,9),11)),10),12)),(((13,14),15),(16,17))),18),(37,(38,(39,40)))),46),(44,45)),((43,63),(64,65))),(((47,48),(50,(((51,53),52),(61,62)))),((((54,55),56),((66,68),67)),(((57,59),58),60)))),49),(((41,42),(72,73)),71)),70),74),69),75),(76,77))),3));
tree PAUP_158 = [&U] (1,((2,(((((((((((((((((((4,5),(((19,(22,23)),21),20)),((33,(34,36)),35)),(6,((((24,28),(25,(26,29))),27),((30,31),32)))),(((7,((8,9),11)),10),12)),(((13,14),15),(16,17))),18),(37,(38,(39,40)))),46),(44,45)),((43,63),(64,65))),((((47,48),50),(((51,53),52),(61,62))),((((54,55),56),((66,68),67)),(((57,59),58),60)))),49),(((41,42),(72,73)),71)),70),74),69),75),(76,77))),3));
tree PAUP_159 = [&U] (1,((2,3),(((((((((((((((((((4,5),(((19,(22,23)),21),20)),((33,(34,36)),35)),(6,((((24,28),(25,(26,29))),27),((30,31),32)))),(((7,((8,9),11)),10),12)),(((13,14),15),(16,17))),18),(37,(38,(39,40)))),46),(44,45)),((43,63),(64,65))),((((47,48),(((51,53),52),(61,62))),50),((((54,55),56),((66,68),67)),(((57,59),58),60)))),49),(((41,42),(72,73)),71)),70),74),69),75),(76,77))));
tree PAUP_160 = [&U] (1,((2,(((((((((((((((((((4,5),(((19,(22,23)),21),20)),((33,(34,36)),35)),(6,((((24,28),(25,(26,29))),27),((30,31),32)))),(((7,((8,9),11)),10),12)),(((13,14),15),(16,17))),18),(37,(38,(39,40)))),46),(44,45)),((43,63),(64,65))),((((47,48),(((51,53),52),(61,62))),50),((((54,55),56),((66,68),67)),((57,(58,59)),60)))),49),(((41,42),(72,73)),71)),70),74),69),75),(76,77))),3));
tree PAUP_161 = [&U] (1,((2,(((((((((((((((((((4,5),(((19,(22,23)),21),20)),((33,(34,36)),35)),(6,((((24,28),(25,(26,29))),27),((30,31),32)))),(((7,((8,9),11)),10),12)),(((13,14),15),(16,17))),18),(37,(38,(39,40)))),46),(44,45)),((43,63),(64,65))),((((47,48),(((51,53),52),(61,62))),50),((((54,55),56),((66,68),67)),(((57,58),59),60)))),49),(((41,42),(72,73)),71)),70),74),69),75),(76,77))),3));
tree PAUP_162 = [&U] (1,((2,(((((((((((((((((((4,5),(((19,(22,23)),21),20)),((33,(34,36)),35)),(6,((((24,28),(25,(26,29))),27),((30,31),32)))),(((7,((8,9),11)),10),12)),(((13,14),15),(16,17))),18),(((37,39),40),38)),46),(44,45)),((43,63),(64,65))),((((47,48),(((51,53),52),(61,62))),50),((((54,55),56),((66,68),67)),(((57,59),58),60)))),49),(((41,42),(72,73)),71)),70),74),69),75),(76,77))),3));
tree PAUP_163 = [&U] (1,((2,(((((((((((((((((((4,5),(((19,(22,23)),21),20)),((33,(34,36)),35)),(6,((((24,28),(25,(26,29))),27),((30,31),32)))),(((7,((8,9),11)),10),12)),(((13,14),15),(16,17))),18),((37,(39,40)),38)),46),(44,45)),((43,63),(64,65))),((((47,48),(((51,53),52),(61,62))),50),((((54,55),56),((66,68),67)),(((57,59),58),60)))),49),(((41,42),(72,73)),71)),70),74),69),75),(76,77))),3));
tree PAUP_164 = [&U] (1,((2,(((((((((((((((((((4,5),(((19,(22,23)),21),20)),((33,(34,36)),35)),(6,((((24,28),(25,(26,29))),27),((30,31),32)))),(((7,((8,9),11)),10),12)),(((13,14),15),(16,17))),18),((37,38),(39,40))),46),(44,45)),((43,63),(64,65))),((((47,48),(((51,53),52),(61,62))),50),((((54,55),56),((66,68),67)),(((57,59),58),60)))),49),(((41,42),(72,73)),71)),70),74),69),75),(76,77))),3));
tree PAUP_165 = [&U] (1,((2,((((((((((((((((((4,5),(((19,(22,23)),21),20)),((33,(34,36)),35)),(6,((((24,28),(25,(26,29))),27),((30,31),32)))),((((7,((8,9),11)),10),12),((((13,14),15),16),17))),18),(37,(38,(39,40)))),46),(44,45)),((43,63),(64,65))),((((47,48),(((51,53),52),(61,62))),50),((((54,55),56),((66,68),67)),(((57,59),58),60)))),49),(((41,42),(72,73)),71)),70),74),69),75),(76,77))),3));
tree PAUP_166 = [&U] (1,((2,(((((((((((((((((((4,5),(((19,(22,23)),21),20)),((33,(34,36)),35)),(6,((((24,28),(25,(26,29))),27),((30,31),32)))),((((13,14),15),16),17)),(((7,((8,9),11)),10),12)),18),(37,(38,(39,40)))),46),(44,45)),((43,63),(64,65))),((((47,48),(((51,53),52),(61,62))),50),((((54,55),56),((66,68),67)),(((57,59),58),60)))),49),(((41,42),(72,73)),71)),70),74),69),75),(76,77))),3));
tree PAUP_167 = [&U] (1,((2,((((((((((((((((((4,5),(((19,(22,23)),21),20)),((33,(34,36)),35)),(6,((((24,28),(25,(26,29))),27),((30,31),32)))),((((7,((8,9),11)),10),12),((((13,14),15),17),16))),18),(37,(38,(39,40)))),46),(44,45)),((43,63),(64,65))),((((47,48),(((51,53),52),(61,62))),50),((((54,55),56),((66,68),67)),(((57,59),58),60)))),49),(((41,42),(72,73)),71)),70),74),69),75),(76,77))),3));
tree PAUP_168 = [&U] (1,((2,(((((((((((((((((((4,5),(((19,(22,23)),21),20)),((33,(34,36)),35)),(6,((((24,28),(25,(26,29))),27),((30,31),32)))),((((13,14),15),17),16)),(((7,((8,9),11)),10),12)),18),(37,(38,(39,40)))),46),(44,45)),((43,63),(64,65))),((((47,48),(((51,53),52),(61,62))),50),((((54,55),56),((66,68),67)),(((57,59),58),60)))),49),(((41,42),(72,73)),71)),70),74),69),75),(76,77))),3));
tree PAUP_169 = [&U] (1,((2,((((((((((((((((((4,5),(((19,(22,23)),21),20)),((33,(34,36)),35)),(6,((((24,28),(25,(26,29))),27),((30,31),32)))),(((7,((8,9),11)),10),(12,((((13,14),15),16),17)))),18),(37,(38,(39,40)))),46),(44,45)),((43,63),(64,65))),((((47,48),(((51,53),52),(61,62))),50),((((54,55),56),((66,68),67)),(((57,59),58),60)))),49),(((41,42),(72,73)),71)),70),74),69),75),(76,77))),3));
tree PAUP_170 = [&U] (1,((2,((((((((((((((((((4,5),(((19,(22,23)),21),20)),((33,(34,36)),35)),(6,((((24,28),(25,(26,29))),27),((30,31),32)))),((((7,((8,9),11)),10),((((13,14),15),16),17)),12)),18),(37,(38,(39,40)))),46),(44,45)),((43,63),(64,65))),((((47,48),(((51,53),52),(61,62))),50),((((54,55),56),((66,68),67)),(((57,59),58),60)))),49),(((41,42),(72,73)),71)),70),74),69),75),(76,77))),3));
tree PAUP_171 = [&U] (1,((2,((((((((((((((((((4,5),(((19,(22,23)),21),20)),((33,(34,36)),35)),(6,((((24,28),(25,(26,29))),27),((30,31),32)))),(((7,((8,9),11)),(10,((((13,14),15),16),17))),12)),18),(37,(38,(39,40)))),46),(44,45)),((43,63),(64,65))),((((47,48),(((51,53),52),(61,62))),50),((((54,55),56),((66,68),67)),(((57,59),58),60)))),49),(((41,42),(72,73)),71)),70),74),69),75),(76,77))),3));
tree PAUP_172 = [&U] (1,((2,((((((((((((((((((4,5),(((19,(22,23)),21),20)),((33,(34,36)),35)),(6,((((24,28),(25,(26,29))),27),((30,31),32)))),((((7,((8,9),11)),((((13,14),15),16),17)),10),12)),18),(37,(38,(39,40)))),46),(44,45)),((43,63),(64,65))),((((47,48),(((51,53),52),(61,62))),50),((((54,55),56),((66,68),67)),(((57,59),58),60)))),49),(((41,42),(72,73)),71)),70),74),69),75),(76,77))),3));
tree PAUP_173 = [&U] (1,((2,(((((((((((((((((((4,5),(((19,(22,23)),21),20)),((33,(34,36)),35)),(6,((((24,28),(25,(26,29))),27),((30,31),32)))),(((7,((8,9),11)),10),12)),(((13,14),15),(16,17))),18),(37,((38,40),39))),46),(44,45)),((43,63),(64,65))),((((47,48),(((51,53),52),(61,62))),50),((((54,55),56),((66,68),67)),(((57,59),58),60)))),49),(((41,42),(72,73)),71)),70),74),69),75),(76,77))),3));
tree PAUP_174 = [&U] (1,((2,(((((((((((((((((((4,5),(((19,(22,23)),21),20)),((33,(34,36)),35)),(6,((((24,28),(25,(26,29))),27),((30,31),32)))),(((7,((8,9),11)),10),12)),(((13,14),15),(16,17))),18),(37,((38,39),40))),46),(44,45)),((43,63),(64,65))),((((47,48),(((51,53),52),(61,62))),50),((((54,55),56),((66,68),67)),(((57,59),58),60)))),49),(((41,42),(72,73)),71)),70),74),69),75),(76,77))),3));
tree PAUP_175 = [&U] (1,((2,(((((((((((((((((((4,5),(((19,(22,23)),21),20)),((33,(34,36)),35)),(6,((((24,28),(25,(26,29))),27),((30,31),32)))),(((7,((8,9),11)),10),12)),(((13,14),15),(16,17))),18),((37,39),(38,40))),46),(44,45)),((43,63),(64,65))),((((47,48),(((51,53),52),(61,62))),50),((((54,55),56),((66,68),67)),(((57,59),58),60)))),49),(((41,42),(72,73)),71)),70),74),69),75),(76,77))),3));
tree PAUP_176 = [&U] (1,((2,3),((((((((((((((((((4,5),(((6,((((24,28),((25,29),26)),27),((30,31),32))),(((33,36),35),34)),((19,((20,23),22)),21))),((7,8),((10,12),11))),9),(((13,14),15),(16,17))),18),((37,(39,40)),38)),46),(44,45)),((43,63),(64,65))),((((((47,48),50),(((51,53),52),(61,62))),(((57,58),59),60)),(54,(55,56))),((66,68),67))),49),(((41,42),(72,73)),71)),70),74),69),75),(76,77))));
tree PAUP_177 = [&U] (1,((2,3),((((((((((((((((((4,5),(((6,((((24,28),((25,29),26)),27),((30,31),32))),(((33,36),35),34)),((19,((20,23),22)),21))),((7,8),((10,12),11))),9),(((13,14),15),(16,17))),18),((37,(39,40)),38)),46),(44,45)),((43,63),(64,65))),(((((((47,48),50),(61,62)),((51,53),52)),(((57,58),59),60)),(54,(55,56))),((66,68),67))),49),(((41,42),(72,73)),71)),70),74),69),75),(76,77))));
tree PAUP_178 = [&U] (1,((2,3),((((((((((((((((((4,5),(((6,((((24,28),((25,29),26)),27),((30,31),32))),(((33,36),35),34)),((19,((20,23),22)),21))),((7,8),((10,12),11))),9),(((13,14),15),(16,17))),18),((37,(39,40)),38)),46),(44,45)),((43,63),(64,65))),(((((((47,48),50),((51,53),52)),(61,62)),(((57,58),59),60)),(54,(55,56))),((66,68),67))),49),(((41,42),(72,73)),71)),70),74),69),75),(76,77))));
tree PAUP_179 = [&U] (1,((2,3),((((((((((((((((((4,5),(((6,((((24,28),((25,29),26)),27),((30,31),32))),(((33,36),35),34)),((19,((20,23),22)),21))),((7,8),((10,12),11))),9),(((13,14),15),(16,17))),18),((37,(39,40)),38)),46),(44,45)),((43,63),(64,65))),((((((47,48),50),(((51,53),52),(61,62))),((57,(58,59)),60)),(54,(55,56))),((66,68),67))),49),(((41,42),(72,73)),71)),70),74),69),75),(76,77))));
tree PAUP_180 = [&U] (1,((2,3),((((((((((((((((((4,5),(((6,((((24,28),((25,29),26)),27),((30,31),32))),(((33,36),35),34)),((19,((20,23),22)),21))),((7,8),((10,12),11))),9),(((13,14),15),(16,17))),18),((37,(39,40)),38)),46),(44,45)),((43,63),(64,65))),((((((47,48),50),(((51,53),52),(61,62))),(((57,59),58),60)),(54,(55,56))),((66,68),67))),49),(((41,42),(72,73)),71)),70),74),69),75),(76,77))));
tree PAUP_181 = [&U] (1,((2,3),((((((((((((((((((4,5),(((6,((((24,28),((25,29),26)),27),((30,31),32))),(((33,36),35),34)),((19,((20,23),22)),21))),((7,8),((10,12),11))),9),(((13,14),15),(16,17))),18),((37,(39,40)),38)),46),(44,45)),((43,63),(64,65))),((((((47,48),50),(((51,53),52),(61,62))),(((57,58),59),60)),((54,56),55)),((66,68),67))),49),(((41,42),(72,73)),71)),70),74),69),75),(76,77))));
tree PAUP_182 = [&U] (1,((2,3),((((((((((((((((((4,5),(((6,((((24,28),((25,29),26)),27),((30,31),32))),(((33,36),35),34)),((19,((20,23),22)),21))),((7,8),((10,12),11))),9),(((13,14),15),(16,17))),18),((37,(39,40)),38)),46),(44,45)),((43,63),(64,65))),((((((47,48),50),(((51,53),52),(61,62))),(((57,58),59),60)),((54,55),56)),((66,68),67))),49),(((41,42),(72,73)),71)),70),74),69),75),(76,77))));
tree PAUP_183 = [&U] (1,((2,3),((((((((((((((((((4,5),(((6,((((24,28),((25,29),26)),27),((30,31),32))),(((33,36),35),34)),((19,((20,23),22)),21))),((7,8),((10,12),11))),9),(((13,14),15),(16,17))),18),((37,(39,40)),38)),46),(44,45)),((43,63),(64,65))),((((((47,48),50),(((51,53),52),(61,62))),(((57,58),59),60)),(54,(55,56))),((66,68),67))),49),(((41,42),(72,73)),71)),70),74),75),69),(76,77))));
tree PAUP_184 = [&U] (1,((2,3),((((((((((((((((((4,5),(((6,((((24,28),((25,29),26)),27),((30,31),32))),(((33,36),35),34)),((19,((20,23),22)),21))),((7,8),((10,12),11))),9),(((13,14),15),(16,17))),18),(37,((38,40),39))),46),(44,45)),((43,63),(64,65))),((((((47,48),50),(((51,53),52),(61,62))),(((57,58),59),60)),(54,(55,56))),((66,68),67))),49),(((41,42),(72,73)),71)),70),74),69),75),(76,77))));
tree PAUP_185 = [&U] (1,((2,3),((((((((((((((((((4,5),(((6,((((24,28),((25,29),26)),27),((30,31),32))),(((33,36),35),34)),((19,((20,23),22)),21))),((7,8),((10,12),11))),9),(((13,14),15),(16,17))),18),(37,((38,39),40))),46),(44,45)),((43,63),(64,65))),((((((47,48),50),(((51,53),52),(61,62))),(((57,58),59),60)),(54,(55,56))),((66,68),67))),49),(((41,42),(72,73)),71)),70),74),69),75),(76,77))));
tree PAUP_186 = [&U] (1,((2,3),((((((((((((((((((4,5),(((6,((((24,28),((25,29),26)),27),((30,31),32))),(((33,36),35),34)),((19,((20,23),22)),21))),((7,8),((10,12),11))),9),(((13,14),15),(16,17))),18),(37,(38,(39,40)))),46),(44,45)),((43,63),(64,65))),((((((47,48),50),(((51,53),52),(61,62))),(((57,58),59),60)),(54,(55,56))),((66,68),67))),49),(((41,42),(72,73)),71)),70),74),69),75),(76,77))));
tree PAUP_187 = [&U] (1,((2,3),((((((((((((((((((4,5),(((6,((((24,28),((25,29),26)),27),((30,31),32))),(((33,36),35),34)),((19,((20,23),22)),21))),((7,8),((10,12),11))),9),(((13,14),15),(16,17))),18),((37,38),(39,40))),46),(44,45)),((43,63),(64,65))),((((((47,48),50),(((51,53),52),(61,62))),(((57,58),59),60)),(54,(55,56))),((66,68),67))),49),(((41,42),(72,73)),71)),70),74),69),75),(76,77))));
tree PAUP_188 = [&U] (1,((2,3),((((((((((((((((((4,5),(((6,((((24,28),((25,29),26)),27),((30,31),32))),(((33,36),35),34)),((19,((20,23),22)),21))),((7,8),((10,12),11))),9),(((13,14),15),(16,17))),18),((37,39),(38,40))),46),(44,45)),((43,63),(64,65))),((((((47,48),50),(((51,53),52),(61,62))),(((57,58),59),60)),(54,(55,56))),((66,68),67))),49),(((41,42),(72,73)),71)),70),74),69),75),(76,77))));
tree PAUP_189 = [&U] (1,((2,3),((((((((((((((((((4,5),(((6,((((24,28),((25,29),26)),27),((30,31),32))),(((33,36),35),34)),((19,((20,23),22)),21))),((7,8),((10,12),11))),9),(((13,14),15),(16,17))),18),(((37,39),38),40)),46),(44,45)),((43,63),(64,65))),((((((47,48),50),(((51,53),52),(61,62))),(((57,58),59),60)),(54,(55,56))),((66,68),67))),49),(((41,42),(72,73)),71)),70),74),69),75),(76,77))));
tree PAUP_190 = [&U] (1,((2,3),((((((((((((((((((4,5),(((6,((((24,28),((25,29),26)),27),((30,31),32))),(((33,36),35),34)),((19,((20,23),22)),21))),((7,8),((10,12),11))),9),(((13,14),15),(16,17))),18),(((37,39),40),38)),46),(44,45)),((43,63),(64,65))),((((((47,48),50),(((51,53),52),(61,62))),(((57,58),59),60)),(54,(55,56))),((66,68),67))),49),(((41,42),(72,73)),71)),70),74),69),75),(76,77))));
tree PAUP_191 = [&U] (1,((2,3),((((((((((((((((((((4,5),(((6,((((24,28),((25,29),26)),27),((30,31),32))),(((33,36),35),34)),((19,((20,23),22)),21))),(7,8)),(10,12)),11),9),(((13,14),15),(16,17))),18),((37,(39,40)),38)),46),(44,45)),((43,63),(64,65))),((((((47,48),50),(((51,53),52),(61,62))),(((57,58),59),60)),(54,(55,56))),((66,68),67))),49),(((41,42),(72,73)),71)),70),74),69),75),(76,77))));
tree PAUP_192 = [&U] (1,((2,3),((((((((((((((((((((4,5),(((6,((((24,28),((25,29),26)),27),((30,31),32))),(((33,36),35),34)),((19,((20,23),22)),21))),(7,8)),11),(10,12)),9),(((13,14),15),(16,17))),18),((37,(39,40)),38)),46),(44,45)),((43,63),(64,65))),((((((47,48),50),(((51,53),52),(61,62))),(((57,58),59),60)),(54,(55,56))),((66,68),67))),49),(((41,42),(72,73)),71)),70),74),69),75),(76,77))));
tree PAUP_193 = [&U] (1,((2,3),((((((((((((((((((((4,5),(((6,((((24,28),((25,29),26)),27),((30,31),32))),(((33,36),35),34)),((19,((20,23),22)),21))),((10,12),11)),7),8),9),(((13,14),15),(16,17))),18),((37,(39,40)),38)),46),(44,45)),((43,63),(64,65))),((((((47,48),50),(((51,53),52),(61,62))),(((57,58),59),60)),(54,(55,56))),((66,68),67))),49),(((41,42),(72,73)),71)),70),74),69),75),(76,77))));
tree PAUP_194 = [&U] (1,((2,3),((((((((((((((((((((4,5),(((6,((((24,28),((25,29),26)),27),((30,31),32))),(((33,36),35),34)),((19,((20,23),22)),21))),((10,12),11)),8),7),9),(((13,14),15),(16,17))),18),((37,(39,40)),38)),46),(44,45)),((43,63),(64,65))),((((((47,48),50),(((51,53),52),(61,62))),(((57,58),59),60)),(54,(55,56))),((66,68),67))),49),(((41,42),(72,73)),71)),70),74),69),75),(76,77))));
tree PAUP_195 = [&U] (1,((2,3),((((((((((((((((((((4,5),(((6,((((24,28),((25,29),26)),27),((30,31),32))),(((33,36),35),34)),((19,((20,23),22)),21))),11),(10,12)),(7,8)),9),(((13,14),15),(16,17))),18),((37,(39,40)),38)),46),(44,45)),((43,63),(64,65))),((((((47,48),50),(((51,53),52),(61,62))),(((57,58),59),60)),(54,(55,56))),((66,68),67))),49),(((41,42),(72,73)),71)),70),74),69),75),(76,77))));
tree PAUP_196 = [&U] (1,((2,3),((((((((((((((((((((4,5),(((6,((((24,28),((25,29),26)),27),((30,31),32))),(((33,36),35),34)),((19,((20,23),22)),21))),(10,12)),11),(7,8)),9),(((13,14),15),(16,17))),18),((37,(39,40)),38)),46),(44,45)),((43,63),(64,65))),((((((47,48),50),(((51,53),52),(61,62))),(((57,58),59),60)),(54,(55,56))),((66,68),67))),49),(((41,42),(72,73)),71)),70),74),69),75),(76,77))));
tree PAUP_197 = [&U] (1,((2,3),((((((((((((((((((((4,5),(((6,((((24,28),((25,29),26)),27),((30,31),32))),(((33,36),35),34)),((19,((20,23),22)),21))),8),7),((10,12),11)),9),(((13,14),15),(16,17))),18),((37,(39,40)),38)),46),(44,45)),((43,63),(64,65))),((((((47,48),50),(((51,53),52),(61,62))),(((57,58),59),60)),(54,(55,56))),((66,68),67))),49),(((41,42),(72,73)),71)),70),74),69),75),(76,77))));
tree PAUP_198 = [&U] (1,((2,3),((((((((((((((((((((4,5),(((6,((((24,28),((25,29),26)),27),((30,31),32))),(((33,36),35),34)),((19,((20,23),22)),21))),7),8),((10,12),11)),9),(((13,14),15),(16,17))),18),((37,(39,40)),38)),46),(44,45)),((43,63),(64,65))),((((((47,48),50),(((51,53),52),(61,62))),(((57,58),59),60)),(54,(55,56))),((66,68),67))),49),(((41,42),(72,73)),71)),70),74),69),75),(76,77))));
tree PAUP_199 = [&U] (1,((2,3),((((((((((((((((((((((4,5),((19,((20,23),22)),21)),(((33,36),35),34)),(6,((((24,28),((25,29),26)),27),((30,31),32)))),(10,12)),11),(7,8)),9),(((13,14),15),(16,17))),18),((37,(39,40)),38)),46),(44,45)),((43,63),(64,65))),((((((47,48),50),(((51,53),52),(61,62))),(((57,58),59),60)),(54,(55,56))),((66,68),67))),49),(((41,42),(72,73)),71)),70),74),69),75),(76,77))));
tree PAUP_200 = [&U] (1,(2,(3,((((((((((((((((((4,5),(((6,((((24,28),((25,29),26)),27),((30,31),32))),(((33,36),35),34)),((19,((20,23),22)),21))),((7,8),((10,12),11))),9),(((13,14),15),(16,17))),18),((37,(39,40)),38)),46),(44,45)),((43,63),(64,65))),((((((47,48),50),(((51,53),52),(61,62))),(((57,58),59),60)),(54,(55,56))),((66,68),67))),49),(((41,42),(72,73)),71)),70),74),69),75),(76,77)))));
tree PAUP_201 = [&U] (1,((2,3),(((((((((((((((((4,5),(((6,(((24,28),(((25,27),29),26)),((30,31),32))),(((33,35),36),34)),((((19,21),23),22),20))),(7,(8,(((10,12),((((13,14),15),16),17)),11)))),9),18),((37,38),(39,40))),46),(44,45)),((43,63),(64,65))),49),(((((((47,48),50),62),((51,53),52)),(((57,58),59),60)),((54,55),56)),(66,67))),(61,68)),74),((((41,42),(72,73)),71),70)),69),75),(76,77))));
tree PAUP_202 = [&U] (1,((2,3),(((((((((((((((((4,5),(((6,(((24,28),(((25,27),29),26)),((30,31),32))),(((33,35),36),34)),((((19,21),23),22),20))),(7,(8,(((10,12),((((13,14),15),16),17)),11)))),9),18),((37,38),(39,40))),46),(44,45)),((43,63),(64,65))),49),(((((((47,48),50),62),((51,53),52)),(((57,58),59),60)),((54,55),56)),(66,67))),(61,68)),74),((((41,42),(72,73)),71),70)),75),69),(76,77))));
tree PAUP_203 = [&U] (1,((2,3),(((((((((((((((((4,5),(((6,(((24,28),(((25,27),29),26)),((30,31),32))),(((33,35),36),34)),((((19,21),23),22),20))),(7,(8,(((10,12),((((13,14),15),16),17)),11)))),9),18),((37,38),(39,40))),46),(44,45)),((43,63),(64,65))),49),((((47,48),50),(((51,53),52),62)),((((54,55),56),(((57,58),59),60)),(66,67)))),(61,68)),74),((((41,42),(72,73)),71),70)),69),75),(76,77))));
tree PAUP_204 = [&U] (1,((2,3),(((((((((((((((((4,5),(((6,(((24,28),(((25,27),29),26)),((30,31),32))),(((33,35),36),34)),((((19,21),23),22),20))),(7,(8,(((10,12),((((13,14),15),16),17)),11)))),9),18),((37,38),(39,40))),46),(44,45)),((43,63),(64,65))),49),((((47,48),(((51,53),52),62)),50),((((54,55),56),(((57,58),59),60)),(66,67)))),(61,68)),74),((((41,42),(72,73)),71),70)),69),75),(76,77))));
tree PAUP_205 = [&U] (1,((2,3),(((((((((((((((((4,5),(((6,(((24,28),(((25,27),29),26)),((30,31),32))),(((33,35),36),34)),((((19,21),23),22),20))),(7,(8,(((10,12),((((13,14),15),16),17)),11)))),9),18),((37,38),(39,40))),46),(44,45)),((43,63),(64,65))),49),(((47,48),(50,(((51,53),52),62))),((((54,55),56),(((57,58),59),60)),(66,67)))),(61,68)),74),((((41,42),(72,73)),71),70)),69),75),(76,77))));
tree PAUP_206 = [&U] (1,((2,3),(((((((((((((((((4,5),(((6,(((24,28),(((25,27),29),26)),((30,31),32))),(((33,35),36),34)),((((19,21),23),22),20))),(7,(8,(((10,12),((((13,14),15),16),17)),11)))),9),18),((37,38),(39,40))),46),(44,45)),((43,63),(64,65))),49),(((((((47,48),50),62),((51,53),52)),(((57,58),59),60)),(54,(55,56))),(66,67))),(61,68)),74),((((41,42),(72,73)),71),70)),69),75),(76,77))));
tree PAUP_207 = [&U] (1,((2,3),(((((((((((((((((4,5),(((6,(((24,28),(((25,27),29),26)),((30,31),32))),(((33,35),36),34)),((((19,21),23),22),20))),(7,(8,(((10,12),((((13,14),15),16),17)),11)))),9),18),((37,38),(39,40))),46),(44,45)),((43,63),(64,65))),49),(((((((47,48),50),62),((51,53),52)),(((57,58),59),60)),((54,56),55)),(66,67))),(61,68)),74),((((41,42),(72,73)),71),70)),69),75),(76,77))));
tree PAUP_208 = [&U] (1,(2,(3,(((((((((((((((((4,5),(((6,(((24,28),(((25,27),29),26)),((30,31),32))),(((33,35),36),34)),((((19,21),23),22),20))),(7,(8,(((10,12),((((13,14),15),16),17)),11)))),9),18),((37,38),(39,40))),46),(44,45)),((43,63),(64,65))),49),(((((((47,48),50),62),((51,53),52)),(((57,58),59),60)),((54,55),56)),(66,67))),(61,68)),74),((((41,42),(72,73)),71),70)),69),75),(76,77)))));
tree PAUP_209 = [&U] (1,((2,(((((((((((((((((4,5),(((6,(((24,28),(((25,27),29),26)),((30,31),32))),(((33,35),36),34)),((((19,21),23),22),20))),(7,(8,(((10,12),((((13,14),15),16),17)),11)))),9),18),((37,38),(39,40))),46),(44,45)),((43,63),(64,65))),49),(((((((47,48),50),62),((51,53),52)),(((57,58),59),60)),((54,55),56)),(66,67))),(61,68)),74),((((41,42),(72,73)),71),70)),69),75),(76,77))),3));
tree PAUP_210 = [&U] (1,((2,3),(((((((((((((((((4,5),(((6,(((24,28),(((25,27),29),26)),((30,31),32))),(((33,35),36),34)),((((19,21),23),22),20))),(7,(8,(((10,12),((((13,14),15),16),17)),11)))),9),18),((37,38),(39,40))),46),(44,45)),((43,63),(64,65))),49),((((((47,48),50),(((51,53),52),62)),(((57,58),59),60)),((54,55),56)),(66,67))),(61,68)),74),((((41,42),(72,73)),71),70)),69),75),(76,77))));
tree PAUP_211 = [&U] (1,((2,3),(((((((((((((((((4,5),(((6,(((24,28),(((25,27),29),26)),((30,31),32))),(((33,35),36),34)),((((19,21),23),22),20))),(7,(8,(((10,12),((((13,14),15),16),17)),11)))),9),18),((37,38),(39,40))),46),(44,45)),((43,63),(64,65))),49),(((((((47,48),50),((51,53),52)),62),(((57,58),59),60)),((54,55),56)),(66,67))),(61,68)),74),((((41,42),(72,73)),71),70)),69),75),(76,77))));
tree PAUP_212 = [&U] (1,((2,3),(((((((((((((((((4,5),(((6,(((24,28),(((25,27),29),26)),((30,31),32))),(((33,35),36),34)),((((19,21),23),22),20))),(7,(8,(((10,12),((((13,14),15),16),17)),11)))),9),18),((37,38),(39,40))),46),(44,45)),((43,63),(64,65))),49),(((((((47,48),50),62),((51,53),52)),((57,(58,59)),60)),((54,55),56)),(66,67))),(61,68)),74),((((41,42),(72,73)),71),70)),69),75),(76,77))));
tree PAUP_213 = [&U] (1,((2,3),(((((((((((((((((4,5),(((6,(((24,28),(((25,27),29),26)),((30,31),32))),(((33,35),36),34)),((((19,21),23),22),20))),(7,(8,(((10,12),((((13,14),15),16),17)),11)))),9),18),((37,38),(39,40))),46),(44,45)),((43,63),(64,65))),49),(((((((47,48),50),62),((51,53),52)),(((57,59),58),60)),((54,55),56)),(66,67))),(61,68)),74),((((41,42),(72,73)),71),70)),69),75),(76,77))));
tree PAUP_214 = [&U] (1,((2,3),(((((((((((((((((4,5),(((6,(((24,28),(((25,27),29),26)),((30,31),32))),(((33,35),36),34)),((((19,21),23),22),20))),(7,(8,(((10,12),((((13,14),15),16),17)),11)))),9),18),(((37,39),38),40)),46),(44,45)),((43,63),(64,65))),49),(((((((47,48),50),62),((51,53),52)),(((57,58),59),60)),((54,55),56)),(66,67))),(61,68)),74),((((41,42),(72,73)),71),70)),69),75),(76,77))));
tree PAUP_215 = [&U] (1,((2,3),(((((((((((((((((4,5),(((6,(((24,28),(((25,27),29),26)),((30,31),32))),(((33,35),36),34)),((((19,21),23),22),20))),(7,(8,(((10,12),((((13,14),15),16),17)),11)))),9),18),(37,(38,(39,40)))),46),(44,45)),((43,63),(64,65))),49),(((((((47,48),50),62),((51,53),52)),(((57,58),59),60)),((54,55),56)),(66,67))),(61,68)),74),((((41,42),(72,73)),71),70)),69),75),(76,77))));
tree PAUP_216 = [&U] (1,((2,3),(((((((((((((((((4,5),(((6,(((24,28),(((25,27),29),26)),((30,31),32))),(((33,35),36),34)),((((19,21),23),22),20))),(7,(8,(((10,12),((((13,14),15),16),17)),11)))),9),18),(37,((38,40),39))),46),(44,45)),((43,63),(64,65))),49),(((((((47,48),50),62),((51,53),52)),(((57,58),59),60)),((54,55),56)),(66,67))),(61,68)),74),((((41,42),(72,73)),71),70)),69),75),(76,77))));
tree PAUP_217 = [&U] (1,((2,3),(((((((((((((((((4,5),(((6,(((24,28),(((25,27),29),26)),((30,31),32))),(((33,35),36),34)),((((19,21),23),22),20))),(7,(8,(((10,12),((((13,14),15),16),17)),11)))),9),18),(37,((38,39),40))),46),(44,45)),((43,63),(64,65))),49),(((((((47,48),50),62),((51,53),52)),(((57,58),59),60)),((54,55),56)),(66,67))),(61,68)),74),((((41,42),(72,73)),71),70)),69),75),(76,77))));
tree PAUP_218 = [&U] (1,((2,3),(((((((((((((((((4,5),(((6,(((24,28),(((25,27),29),26)),((30,31),32))),(((33,35),36),34)),((((19,21),23),22),20))),(7,(8,(((10,12),((((13,14),15),16),17)),11)))),9),18),((37,(39,40)),38)),46),(44,45)),((43,63),(64,65))),49),(((((((47,48),50),62),((51,53),52)),(((57,58),59),60)),((54,55),56)),(66,67))),(61,68)),74),((((41,42),(72,73)),71),70)),69),75),(76,77))));
tree PAUP_219 = [&U] (1,((2,3),(((((((((((((((((4,5),(((6,(((24,28),(((25,27),29),26)),((30,31),32))),(((33,35),36),34)),((((19,21),23),22),20))),(7,(8,(((10,12),((((13,14),15),16),17)),11)))),9),18),(((37,39),40),38)),46),(44,45)),((43,63),(64,65))),49),(((((((47,48),50),62),((51,53),52)),(((57,58),59),60)),((54,55),56)),(66,67))),(61,68)),74),((((41,42),(72,73)),71),70)),69),75),(76,77))));
tree PAUP_220 = [&U] (1,((2,3),(((((((((((((((((((4,5),(((6,(((24,28),(((25,27),29),26)),((30,31),32))),(((33,35),36),34)),((((19,21),23),22),20))),7),8),(((10,12),((((13,14),15),16),17)),11)),9),18),((37,38),(39,40))),46),(44,45)),((43,63),(64,65))),49),(((((((47,48),50),62),((51,53),52)),(((57,58),59),60)),((54,55),56)),(66,67))),(61,68)),74),((((41,42),(72,73)),71),70)),69),75),(76,77))));
tree PAUP_221 = [&U] (1,((2,3),(((((((((((((((((((4,5),(((6,(((24,28),(((25,27),29),26)),((30,31),32))),(((33,35),36),34)),((((19,21),23),22),20))),7),(((10,12),((((13,14),15),16),17)),11)),8),9),18),((37,38),(39,40))),46),(44,45)),((43,63),(64,65))),49),(((((((47,48),50),62),((51,53),52)),(((57,58),59),60)),((54,55),56)),(66,67))),(61,68)),74),((((41,42),(72,73)),71),70)),69),75),(76,77))));
tree PAUP_222 = [&U] (1,((2,3),((((((((((((((((((((4,5),(((6,(((24,28),(((25,27),29),26)),((30,31),32))),(((33,35),36),34)),((((19,21),23),22),20))),7),8),((10,12),((((13,14),15),16),17))),11),9),18),((37,38),(39,40))),46),(44,45)),((43,63),(64,65))),49),(((((((47,48),50),62),((51,53),52)),(((57,58),59),60)),((54,55),56)),(66,67))),(61,68)),74),((((41,42),(72,73)),71),70)),69),75),(76,77))));
tree PAUP_223 = [&U] (1,((2,3),((((((((((((((((((((4,5),(((6,(((24,28),(((25,27),29),26)),((30,31),32))),(((33,35),36),34)),((((19,21),23),22),20))),7),8),11),((10,12),((((13,14),15),16),17))),9),18),((37,38),(39,40))),46),(44,45)),((43,63),(64,65))),49),(((((((47,48),50),62),((51,53),52)),(((57,58),59),60)),((54,55),56)),(66,67))),(61,68)),74),((((41,42),(72,73)),71),70)),69),75),(76,77))));
tree PAUP_224 = [&U] (1,((2,3),(((((((((((((((((4,5),(((6,(((24,28),(((25,27),29),26)),((30,31),32))),(((33,35),36),34)),((((19,21),23),22),20))),(((7,8),((10,12),((((13,14),15),16),17))),11)),9),18),((37,38),(39,40))),46),(44,45)),((43,63),(64,65))),49),(((((((47,48),50),62),((51,53),52)),(((57,58),59),60)),((54,55),56)),(66,67))),(61,68)),74),((((41,42),(72,73)),71),70)),69),75),(76,77))));
tree PAUP_225 = [&U] (1,((2,3),(((((((((((((((((4,5),(((6,(((24,28),(((25,27),29),26)),((30,31),32))),(((33,35),36),34)),((((19,21),23),22),20))),(((7,8),11),((10,12),((((13,14),15),16),17)))),9),18),((37,38),(39,40))),46),(44,45)),((43,63),(64,65))),49),(((((((47,48),50),62),((51,53),52)),(((57,58),59),60)),((54,55),56)),(66,67))),(61,68)),74),((((41,42),(72,73)),71),70)),69),75),(76,77))));
tree PAUP_226 = [&U] (1,(2,(3,(((((((((((((((((((((4,5),((((19,22),21),23),20)),(((33,36),34),35)),(6,((((24,28),(25,(26,29))),27),((30,31),32)))),((13,(14,15)),(16,17))),(((((7,9),11),8),10),12)),18),((37,(39,40)),38)),46),(44,45)),(64,65)),(43,63)),((((54,55),56),(((57,59),58),60)),((66,68),67))),((47,48),(50,(((51,53),52),(61,62))))),49),(((41,42),(72,73)),71)),70),74),75),69),(76,77)))));
tree PAUP_227 = [&U] (1,(2,(3,((((((((((((((((((((4,5),((((19,22),21),23),20)),(((33,36),34),35)),(6,((((24,28),(25,(26,29))),27),((30,31),32)))),((13,(14,15)),(16,17))),(((((7,9),11),8),10),12)),18),((37,(39,40)),38)),46),(44,45)),((43,63),(64,65))),((47,48),(50,(((51,53),52),(61,62))))),((((54,55),56),(((57,59),58),60)),((66,68),67))),49),(((41,42),(72,73)),71)),70),74),75),69),(76,77)))));
tree PAUP_228 = [&U] (1,(2,(3,(((((((((((((((((((4,5),((((19,22),21),23),20)),(((33,36),34),35)),(6,((((24,28),(25,(26,29))),27),((30,31),32)))),((13,(14,15)),(16,17))),(((((7,9),11),8),10),12)),18),((37,(39,40)),38)),46),(44,45)),((43,63),(64,65))),(((47,48),(50,(((51,53),52),(61,62)))),((((54,55),56),(((57,59),58),60)),((66,68),67)))),49),(((41,42),(72,73)),71)),70),74),75),69),(76,77)))));
tree PAUP_229 = [&U] (1,(2,(3,(((((((((((((((((((((4,5),((((19,22),21),23),20)),(((33,36),34),35)),(6,((((24,28),(25,(26,29))),27),((30,31),32)))),((13,(14,15)),(16,17))),(((((7,9),11),8),10),12)),18),((37,(39,40)),38)),46),(44,45)),(64,65)),(43,63)),((((54,55),56),((57,(58,59)),60)),((66,68),67))),((47,48),(50,(((51,53),52),(61,62))))),49),(((41,42),(72,73)),71)),70),74),75),69),(76,77)))));
tree PAUP_230 = [&U] (1,(2,(3,(((((((((((((((((((((4,5),((((19,22),21),23),20)),(((33,36),34),35)),(6,((((24,28),(25,(26,29))),27),((30,31),32)))),((13,(14,15)),(16,17))),(((((7,9),11),8),10),12)),18),((37,(39,40)),38)),46),(44,45)),(64,65)),(43,63)),((((54,55),56),(((57,58),59),60)),((66,68),67))),((47,48),(50,(((51,53),52),(61,62))))),49),(((41,42),(72,73)),71)),70),74),75),69),(76,77)))));
tree PAUP_231 = [&U] (1,(2,(3,((((((((((((((((((((4,5),((((19,22),21),23),20)),(((33,36),34),35)),(6,((((24,28),(25,(26,29))),27),((30,31),32)))),((13,(14,15)),(16,17))),(((((7,9),11),8),10),12)),18),((37,(39,40)),38)),46),(44,45)),(64,65)),(43,63)),((((((47,48),50),(((51,53),52),(61,62))),(((57,59),58),60)),((54,55),56)),((66,68),67))),49),(((41,42),(72,73)),71)),70),74),75),69),(76,77)))));
tree PAUP_232 = [&U] (1,(2,(3,((((((((((((((((((((4,5),((((19,22),21),23),20)),(((33,36),34),35)),(6,((((24,28),(25,(26,29))),27),((30,31),32)))),((13,(14,15)),(16,17))),(((((7,9),11),8),10),12)),18),((37,(39,40)),38)),46),(44,45)),((43,63),(64,65))),((((54,55),56),(((57,59),58),60)),((66,68),67))),((47,48),(50,(((51,53),52),(61,62))))),49),(((41,42),(72,73)),71)),70),74),75),69),(76,77)))));
tree PAUP_233 = [&U] (1,(2,(3,(((((((((((((((((((((4,5),((((19,22),21),23),20)),(((33,36),34),35)),(6,((((24,28),(25,(26,29))),27),((30,31),32)))),((13,(14,15)),(16,17))),(((((7,9),11),8),10),12)),18),((37,(39,40)),38)),46),(44,45)),(43,63)),(64,65)),((((54,55),56),(((57,59),58),60)),((66,68),67))),((47,48),(50,(((51,53),52),(61,62))))),49),(((41,42),(72,73)),71)),70),74),75),69),(76,77)))));
tree PAUP_234 = [&U] (1,(2,(3,(((((((((((((((((((((4,5),((((19,22),21),23),20)),(((33,36),34),35)),(6,((((24,28),(25,(26,29))),27),((30,31),32)))),((13,(14,15)),(16,17))),(((((7,9),11),8),10),12)),18),((37,(39,40)),38)),46),(44,45)),(64,65)),(43,63)),((((54,55),56),(((57,59),58),60)),((66,68),67))),(((47,48),(((51,53),52),(61,62))),50)),49),(((41,42),(72,73)),71)),70),74),75),69),(76,77)))));
tree PAUP_235 = [&U] (1,(2,(3,(((((((((((((((((((((4,5),((((19,22),21),23),20)),(((33,36),34),35)),(6,((((24,28),(25,(26,29))),27),((30,31),32)))),((13,(14,15)),(16,17))),(((((7,9),11),8),10),12)),18),((37,(39,40)),38)),46),(44,45)),(64,65)),(43,63)),((((54,55),56),(((57,59),58),60)),((66,68),67))),(((47,48),50),(((51,53),52),(61,62)))),49),(((41,42),(72,73)),71)),70),74),75),69),(76,77)))));
tree PAUP_236 = [&U] (1,(2,(3,(((((((((((((((((((((4,5),((((19,22),21),23),20)),(((33,36),34),35)),(6,((((24,28),(25,(26,29))),27),((30,31),32)))),((13,(14,15)),(16,17))),(((((7,9),11),8),10),12)),18),((37,(39,40)),38)),46),(44,45)),(64,65)),(43,63)),((((54,55),56),(((57,59),58),60)),((66,68),67))),((47,48),(50,(((51,53),52),(61,62))))),49),(((41,42),(72,73)),71)),70),74),69),75),(76,77)))));
tree PAUP_237 = [&U] (1,(2,(3,(((((((((((((((((((((4,5),((((19,22),21),23),20)),(((33,36),34),35)),(6,((((24,28),(25,(26,29))),27),((30,31),32)))),((13,(14,15)),(16,17))),(((((7,9),11),8),10),12)),18),(37,((38,40),39))),46),(44,45)),(64,65)),(43,63)),((((54,55),56),(((57,59),58),60)),((66,68),67))),((47,48),(50,(((51,53),52),(61,62))))),49),(((41,42),(72,73)),71)),70),74),75),69),(76,77)))));
tree PAUP_238 = [&U] (1,(2,(3,(((((((((((((((((((((4,5),((((19,22),21),23),20)),(((33,36),34),35)),(6,((((24,28),(25,(26,29))),27),((30,31),32)))),((13,(14,15)),(16,17))),(((((7,9),11),8),10),12)),18),(37,((38,39),40))),46),(44,45)),(64,65)),(43,63)),((((54,55),56),(((57,59),58),60)),((66,68),67))),((47,48),(50,(((51,53),52),(61,62))))),49),(((41,42),(72,73)),71)),70),74),75),69),(76,77)))));
tree PAUP_239 = [&U] (1,(2,(3,(((((((((((((((((((((4,5),((((19,22),21),23),20)),(((33,36),34),35)),(6,((((24,28),(25,(26,29))),27),((30,31),32)))),((13,(14,15)),(16,17))),(((((7,9),11),8),10),12)),18),(37,(38,(39,40)))),46),(44,45)),(64,65)),(43,63)),((((54,55),56),(((57,59),58),60)),((66,68),67))),((47,48),(50,(((51,53),52),(61,62))))),49),(((41,42),(72,73)),71)),70),74),75),69),(76,77)))));
tree PAUP_240 = [&U] (1,(2,(3,(((((((((((((((((((((4,5),((((19,22),21),23),20)),(((33,36),34),35)),(6,((((24,28),(25,(26,29))),27),((30,31),32)))),((13,(14,15)),(16,17))),(((((7,9),11),8),10),12)),18),((37,38),(39,40))),46),(44,45)),(64,65)),(43,63)),((((54,55),56),(((57,59),58),60)),((66,68),67))),((47,48),(50,(((51,53),52),(61,62))))),49),(((41,42),(72,73)),71)),70),74),75),69),(76,77)))));
tree PAUP_241 = [&U] (1,((2,(((((((((((((((((((((4,5),((((19,22),21),23),20)),(((33,36),34),35)),(6,((((24,28),(25,(26,29))),27),((30,31),32)))),((13,(14,15)),(16,17))),(((((7,9),11),8),10),12)),18),((37,(39,40)),38)),46),(44,45)),(64,65)),(43,63)),((((54,55),56),(((57,59),58),60)),((66,68),67))),((47,48),(50,(((51,53),52),(61,62))))),49),(((41,42),(72,73)),71)),70),74),75),69),(76,77))),3));
tree PAUP_242 = [&U] (1,(2,(3,(((((((((((((((((((((4,5),((((19,22),21),23),20)),(((33,36),34),35)),(6,((((24,28),(25,(26,29))),27),((30,31),32)))),((13,(14,15)),(16,17))),(((((7,9),11),8),10),12)),18),((37,39),(38,40))),46),(44,45)),(64,65)),(43,63)),((((54,55),56),(((57,59),58),60)),((66,68),67))),((47,48),(50,(((51,53),52),(61,62))))),49),(((41,42),(72,73)),71)),70),74),75),69),(76,77)))));
tree PAUP_243 = [&U] (1,(2,(3,(((((((((((((((((((((4,5),((((19,22),21),23),20)),(((33,36),34),35)),(6,((((24,28),(25,(26,29))),27),((30,31),32)))),((13,(14,15)),(16,17))),(((((7,9),11),8),10),12)),18),(((37,39),38),40)),46),(44,45)),(64,65)),(43,63)),((((54,55),56),(((57,59),58),60)),((66,68),67))),((47,48),(50,(((51,53),52),(61,62))))),49),(((41,42),(72,73)),71)),70),74),75),69),(76,77)))));
tree PAUP_244 = [&U] (1,(2,(3,(((((((((((((((((((((4,5),((((19,22),21),23),20)),(((33,36),34),35)),(6,((((24,28),(25,(26,29))),27),((30,31),32)))),((13,(14,15)),(16,17))),(((((7,9),11),8),10),12)),18),(((37,39),40),38)),46),(44,45)),(64,65)),(43,63)),((((54,55),56),(((57,59),58),60)),((66,68),67))),((47,48),(50,(((51,53),52),(61,62))))),49),(((41,42),(72,73)),71)),70),74),75),69),(76,77)))));
tree PAUP_245 = [&U] (1,(2,(3,((((((((((((((((((((4,5),((((19,22),21),23),20)),(((33,36),34),35)),(6,((((24,28),(25,(26,29))),27),((30,31),32)))),((((((7,9),11),8),10),12),((13,(14,15)),(16,17)))),18),((37,(39,40)),38)),46),(44,45)),(64,65)),(43,63)),((((54,55),56),(((57,59),58),60)),((66,68),67))),((47,48),(50,(((51,53),52),(61,62))))),49),(((41,42),(72,73)),71)),70),74),75),69),(76,77)))));
tree PAUP_246 = [&U] (1,(2,(3,((((((((((((((((((((4,5),((((19,22),21),23),20)),(((33,36),34),35)),(6,((((24,28),(25,(26,29))),27),((30,31),32)))),((((((7,9),11),8),10),12),(((13,(14,15)),16),17))),18),((37,(39,40)),38)),46),(44,45)),(64,65)),(43,63)),((((54,55),56),(((57,59),58),60)),((66,68),67))),((47,48),(50,(((51,53),52),(61,62))))),49),(((41,42),(72,73)),71)),70),74),75),69),(76,77)))));
tree PAUP_247 = [&U] (1,(2,(3,(((((((((((((((((((((4,5),((((19,22),21),23),20)),(((33,36),34),35)),(6,((((24,28),(25,(26,29))),27),((30,31),32)))),(((((7,9),11),8),10),12)),(((13,(14,15)),16),17)),18),((37,(39,40)),38)),46),(44,45)),(64,65)),(43,63)),((((54,55),56),(((57,59),58),60)),((66,68),67))),((47,48),(50,(((51,53),52),(61,62))))),49),(((41,42),(72,73)),71)),70),74),75),69),(76,77)))));
tree PAUP_248 = [&U] (1,(2,(3,((((((((((((((((((((4,5),((((19,22),21),23),20)),(((33,36),34),35)),(6,((((24,28),(25,(26,29))),27),((30,31),32)))),((((((7,9),11),8),10),12),(((13,(14,15)),17),16))),18),((37,(39,40)),38)),46),(44,45)),(64,65)),(43,63)),((((54,55),56),(((57,59),58),60)),((66,68),67))),((47,48),(50,(((51,53),52),(61,62))))),49),(((41,42),(72,73)),71)),70),74),75),69),(76,77)))));
tree PAUP_249 = [&U] (1,(2,(3,(((((((((((((((((((((4,5),((((19,22),21),23),20)),(((33,36),34),35)),(6,((((24,28),(25,(26,29))),27),((30,31),32)))),(((((7,9),11),8),10),12)),(((13,(14,15)),17),16)),18),((37,(39,40)),38)),46),(44,45)),(64,65)),(43,63)),((((54,55),56),(((57,59),58),60)),((66,68),67))),((47,48),(50,(((51,53),52),(61,62))))),49),(((41,42),(72,73)),71)),70),74),75),69),(76,77)))));
tree PAUP_250 = [&U] (1,(2,(3,((((((((((((((((((((4,5),((((19,22),21),23),20)),(((33,36),34),35)),(6,((((24,28),(25,(26,29))),27),((30,31),32)))),(((((7,9),11),8),10),(12,(((13,(14,15)),16),17)))),18),((37,(39,40)),38)),46),(44,45)),(64,65)),(43,63)),((((54,55),56),(((57,59),58),60)),((66,68),67))),((47,48),(50,(((51,53),52),(61,62))))),49),(((41,42),(72,73)),71)),70),74),75),69),(76,77)))));
tree PAUP_251 = [&U] (1,(2,(3,(((((((((((((((((((((((4,5),(((19,(20,23)),22),21)),(((33,36),35),34)),(6,((((24,28),((25,26),29)),27),((30,31),32)))),((((13,14),15),17),16)),(10,12)),7),11),8),9),18),((37,39),(38,40))),46),(44,45)),((43,63),(64,65))),49),(((((((47,48),50),62),((51,53),52)),(((57,59),58),60)),(54,(55,56))),(66,67))),(61,68)),74),((((41,42),(72,73)),71),70)),69),75),(76,77)))));
tree PAUP_252 = [&U] (1,(2,(3,(((((((((((((((((((((((4,5),(((19,(20,23)),22),21)),(((33,36),35),34)),(6,((((24,28),((25,26),29)),27),((30,31),32)))),((((13,14),15),17),16)),(10,12)),11),7),8),9),18),((37,39),(38,40))),46),(44,45)),((43,63),(64,65))),49),(((((((47,48),50),62),((51,53),52)),(((57,59),58),60)),(54,(55,56))),(66,67))),(61,68)),74),((((41,42),(72,73)),71),70)),69),75),(76,77)))));
tree PAUP_253 = [&U] (1,(2,(3,((((((((((((((((((((((4,5),(((19,(20,23)),22),21)),(((33,36),35),34)),(6,((((24,28),((25,26),29)),27),((30,31),32)))),((((13,14),15),17),16)),(10,12)),8),(7,11)),9),18),((37,39),(38,40))),46),(44,45)),((43,63),(64,65))),49),(((((((47,48),50),62),((51,53),52)),(((57,59),58),60)),(54,(55,56))),(66,67))),(61,68)),74),((((41,42),(72,73)),71),70)),69),75),(76,77)))));
tree PAUP_254 = [&U] (1,(2,(3,(((((((((((((((((((((4,5),(((19,(20,23)),22),21)),(((33,36),35),34)),(6,((((24,28),((25,26),29)),27),((30,31),32)))),((((13,14),15),17),16)),(10,12)),((7,11),8)),9),18),((37,39),(38,40))),46),(44,45)),((43,63),(64,65))),49),(((((((47,48),50),62),((51,53),52)),(((57,59),58),60)),(54,(55,56))),(66,67))),(61,68)),74),((((41,42),(72,73)),71),70)),69),75),(76,77)))));
tree PAUP_255 = [&U] (1,(2,(3,((((((((((((((((((((((((4,5),(((19,(20,23)),22),21)),(((33,36),35),34)),(6,((((24,28),((25,26),29)),27),((30,31),32)))),((((13,14),15),17),16)),12),10),11),7),8),9),18),((37,39),(38,40))),46),(44,45)),((43,63),(64,65))),49),(((((((47,48),50),62),((51,53),52)),(((57,59),58),60)),(54,(55,56))),(66,67))),(61,68)),74),((((41,42),(72,73)),71),70)),69),75),(76,77)))));
tree PAUP_256 = [&U] (1,(2,(3,(((((((((((((((((((((((4,5),(((19,(20,23)),22),21)),(((33,36),35),34)),(6,((((24,28),((25,26),29)),27),((30,31),32)))),((((13,14),15),17),16)),12),10),(7,11)),8),9),18),((37,39),(38,40))),46),(44,45)),((43,63),(64,65))),49),(((((((47,48),50),62),((51,53),52)),(((57,59),58),60)),(54,(55,56))),(66,67))),(61,68)),74),((((41,42),(72,73)),71),70)),69),75),(76,77)))));
tree PAUP_257 = [&U] (1,(2,(3,((((((((((((((((((((((((4,5),(((19,(20,23)),22),21)),(((33,36),35),34)),(6,((((24,28),((25,26),29)),27),((30,31),32)))),((((13,14),15),17),16)),10),12),11),7),8),9),18),((37,39),(38,40))),46),(44,45)),((43,63),(64,65))),49),(((((((47,48),50),62),((51,53),52)),(((57,59),58),60)),(54,(55,56))),(66,67))),(61,68)),74),((((41,42),(72,73)),71),70)),69),75),(76,77)))));
tree PAUP_258 = [&U] (1,(2,(3,(((((((((((((((((((((((4,5),(((19,(20,23)),22),21)),(((33,36),35),34)),(6,((((24,28),((25,26),29)),27),((30,31),32)))),((((13,14),15),17),16)),10),12),(7,11)),8),9),18),((37,39),(38,40))),46),(44,45)),((43,63),(64,65))),49),(((((((47,48),50),62),((51,53),52)),(((57,59),58),60)),(54,(55,56))),(66,67))),(61,68)),74),((((41,42),(72,73)),71),70)),69),75),(76,77)))));
tree PAUP_259 = [&U] (1,(2,(3,(((((((((((((((((((((((4,5),(((19,(20,23)),22),21)),(((33,36),35),34)),(6,((((24,28),((25,26),29)),27),((30,31),32)))),((((13,14),15),17),16)),12),10),8),(7,11)),9),18),((37,39),(38,40))),46),(44,45)),((43,63),(64,65))),49),(((((((47,48),50),62),((51,53),52)),(((57,59),58),60)),(54,(55,56))),(66,67))),(61,68)),74),((((41,42),(72,73)),71),70)),69),75),(76,77)))));
tree PAUP_260 = [&U] (1,(2,(3,((((((((((((((((((((((4,5),(((19,(20,23)),22),21)),(((33,36),35),34)),(6,((((24,28),((25,26),29)),27),((30,31),32)))),((((13,14),15),17),16)),12),10),((7,11),8)),9),18),((37,39),(38,40))),46),(44,45)),((43,63),(64,65))),49),(((((((47,48),50),62),((51,53),52)),(((57,59),58),60)),(54,(55,56))),(66,67))),(61,68)),74),((((41,42),(72,73)),71),70)),69),75),(76,77)))));
tree PAUP_261 = [&U] (1,(2,(3,(((((((((((((((((((((((4,5),(((19,(20,23)),22),21)),(((33,36),35),34)),(6,((((24,28),((25,26),29)),27),((30,31),32)))),((((13,14),15),17),16)),10),12),8),(7,11)),9),18),((37,39),(38,40))),46),(44,45)),((43,63),(64,65))),49),(((((((47,48),50),62),((51,53),52)),(((57,59),58),60)),(54,(55,56))),(66,67))),(61,68)),74),((((41,42),(72,73)),71),70)),69),75),(76,77)))));
tree PAUP_262 = [&U] (1,(2,(3,((((((((((((((((((((((4,5),(((19,(20,23)),22),21)),(((33,36),35),34)),(6,((((24,28),((25,26),29)),27),((30,31),32)))),((((13,14),15),17),16)),10),12),((7,11),8)),9),18),((37,39),(38,40))),46),(44,45)),((43,63),(64,65))),49),(((((((47,48),50),62),((51,53),52)),(((57,59),58),60)),(54,(55,56))),(66,67))),(61,68)),74),((((41,42),(72,73)),71),70)),69),75),(76,77)))));
tree PAUP_263 = [&U] (1,(2,(3,((((((((((((((((((((((4,5),(((19,(20,23)),22),21)),(((33,36),35),34)),(6,((((24,28),((25,26),29)),27),((30,31),32)))),((10,12),((((13,14),15),16),17))),7),11),8),9),18),((37,39),(38,40))),46),(44,45)),((43,63),(64,65))),49),(((((((47,48),50),62),((51,53),52)),(((57,59),58),60)),(54,(55,56))),(66,67))),(61,68)),74),((((41,42),(72,73)),71),70)),69),75),(76,77)))));
tree PAUP_264 = [&U] (1,(2,(3,(((((((((((((((((((((((4,5),(((19,(20,23)),22),21)),(((33,36),35),34)),(6,((((24,28),((25,26),29)),27),((30,31),32)))),(10,12)),((((13,14),15),16),17)),7),11),8),9),18),((37,39),(38,40))),46),(44,45)),((43,63),(64,65))),49),(((((((47,48),50),62),((51,53),52)),(((57,59),58),60)),(54,(55,56))),(66,67))),(61,68)),74),((((41,42),(72,73)),71),70)),69),75),(76,77)))));
tree PAUP_265 = [&U] (1,(2,(3,((((((((((((((((((((((4,5),(((19,(20,23)),22),21)),(((33,36),35),34)),(6,((((24,28),((25,26),29)),27),((30,31),32)))),((10,((((13,14),15),16),17)),12)),7),11),8),9),18),((37,39),(38,40))),46),(44,45)),((43,63),(64,65))),49),(((((((47,48),50),62),((51,53),52)),(((57,59),58),60)),(54,(55,56))),(66,67))),(61,68)),74),((((41,42),(72,73)),71),70)),69),75),(76,77)))));
tree PAUP_266 = [&U] (1,(2,(3,((((((((((((((((((((((4,5),(((19,(20,23)),22),21)),(((33,36),35),34)),(6,((((24,28),((25,26),29)),27),((30,31),32)))),(10,(12,((((13,14),15),16),17)))),7),11),8),9),18),((37,39),(38,40))),46),(44,45)),((43,63),(64,65))),49),(((((((47,48),50),62),((51,53),52)),(((57,59),58),60)),(54,(55,56))),(66,67))),(61,68)),74),((((41,42),(72,73)),71),70)),69),75),(76,77)))));
tree PAUP_267 = [&U] (1,(2,(3,((((((((((((((((((((((4,5),(((19,(20,23)),22),21)),(((33,36),35),34)),(6,((((24,28),((25,26),29)),27),((30,31),32)))),((((13,14),15),17),16)),(10,12)),(7,11)),8),9),18),((37,39),(38,40))),46),(44,45)),((43,63),(64,65))),49),(((((((47,48),50),62),((51,53),52)),(((57,59),58),60)),(54,(55,56))),(66,67))),(61,68)),74),((((41,42),(72,73)),71),70)),69),75),(76,77)))));
tree PAUP_268 = [&U] (1,(2,(3,((((((((((((((((((((((4,5),(((19,(20,23)),22),21)),(((33,36),35),34)),(6,((((24,28),((25,26),29)),27),((30,31),32)))),((((13,14),15),17),16)),(10,12)),11),(7,8)),9),18),((37,39),(38,40))),46),(44,45)),((43,63),(64,65))),49),(((((((47,48),50),62),((51,53),52)),(((57,59),58),60)),(54,(55,56))),(66,67))),(61,68)),74),((((41,42),(72,73)),71),70)),69),75),(76,77)))));
tree PAUP_269 = [&U] (1,(2,(3,(((((((((((((((((((((((4,5),(((19,(20,23)),22),21)),(((33,36),35),34)),(6,((((24,28),((25,26),29)),27),((30,31),32)))),((((13,14),15),17),16)),(10,12)),11),8),7),9),18),((37,39),(38,40))),46),(44,45)),((43,63),(64,65))),49),(((((((47,48),50),62),((51,53),52)),(((57,59),58),60)),(54,(55,56))),(66,67))),(61,68)),74),((((41,42),(72,73)),71),70)),69),75),(76,77)))));
tree PAUP_270 = [&U] (1,(2,(3,(((((((((((((((((((((((4,5),(((19,(20,23)),22),21)),(((33,36),35),34)),(6,((((24,28),((25,26),29)),27),((30,31),32)))),((((13,14),15),17),16)),(10,12)),7),8),11),9),18),((37,39),(38,40))),46),(44,45)),((43,63),(64,65))),49),(((((((47,48),50),62),((51,53),52)),(((57,59),58),60)),(54,(55,56))),(66,67))),(61,68)),74),((((41,42),(72,73)),71),70)),69),75),(76,77)))));
tree PAUP_271 = [&U] (1,(2,(3,((((((((((((((((((((((((4,5),(((19,(20,23)),22),21)),(((33,36),35),34)),(6,((((24,28),((25,26),29)),27),((30,31),32)))),((((13,14),15),17),16)),10),12),7),11),8),9),18),((37,39),(38,40))),46),(44,45)),((43,63),(64,65))),49),(((((((47,48),50),62),((51,53),52)),(((57,59),58),60)),(54,(55,56))),(66,67))),(61,68)),74),((((41,42),(72,73)),71),70)),69),75),(76,77)))));
tree PAUP_272 = [&U] (1,(2,(3,((((((((((((((((((((((((4,5),(((19,(20,23)),22),21)),(((33,36),35),34)),(6,((((24,28),((25,26),29)),27),((30,31),32)))),((((13,14),15),17),16)),12),10),7),11),8),9),18),((37,39),(38,40))),46),(44,45)),((43,63),(64,65))),49),(((((((47,48),50),62),((51,53),52)),(((57,59),58),60)),(54,(55,56))),(66,67))),(61,68)),74),((((41,42),(72,73)),71),70)),69),75),(76,77)))));
tree PAUP_273 = [&U] (1,(2,(3,(((((((((((((((((((((((((4,5),(((19,(20,23)),22),21)),(((33,36),35),34)),((30,31),32)),(((24,28),((25,26),29)),27)),6),((((13,14),15),17),16)),(10,12)),7),11),8),9),18),((37,39),(38,40))),46),(44,45)),((43,63),(64,65))),49),(((((((47,48),50),62),((51,53),52)),(((57,59),58),60)),(54,(55,56))),(66,67))),(61,68)),74),((((41,42),(72,73)),71),70)),69),75),(76,77)))));
tree PAUP_274 = [&U] (1,(2,(3,((((((((((((((((((((((4,5),(((19,(20,23)),22),21)),(((33,36),35),34)),(6,((((24,28),((25,26),29)),27),((30,31),32)))),((((13,14),15),17),16)),(10,12)),7),(8,11)),9),18),((37,39),(38,40))),46),(44,45)),((43,63),(64,65))),49),(((((((47,48),50),62),((51,53),52)),(((57,59),58),60)),(54,(55,56))),(66,67))),(61,68)),74),((((41,42),(72,73)),71),70)),69),75),(76,77)))));
tree PAUP_275 = [&U] (1,(2,(3,(((((((((((((((((((((((4,5),(((19,(20,23)),22),21)),(((33,36),35),34)),(6,((((24,28),((25,26),29)),27),((30,31),32)))),((((13,14),15),16),17)),(10,12)),7),11),8),9),18),((37,39),(38,40))),46),(44,45)),((43,63),(64,65))),49),(((((((47,48),50),62),((51,53),52)),(((57,59),58),60)),(54,(55,56))),(66,67))),(61,68)),74),((((41,42),(72,73)),71),70)),69),75),(76,77)))));
tree PAUP_276 = [&U] (1,(2,(3,((((((((((((((((((4,5),((((19,23),21),22),20)),(((33,34),36),35)),(6,(((24,28),(((25,26),27),29)),((30,31),32)))),((((((7,8),11),9),10),(((13,(14,15)),16),17)),12)),18),(37,((38,40),39))),46),(44,45)),((43,63),(64,65))),((((47,48),(((51,53),52),(61,62))),50),((((54,55),56),((66,68),67)),(((57,58),59),60)))),49),(((41,42),(72,73)),71)),70),74),69),75),(76,77)))));
tree PAUP_277 = [&U] (1,((2,((((((((((((((((((4,5),((((19,23),21),22),20)),(((33,34),36),35)),(6,(((24,28),(((25,26),27),29)),((30,31),32)))),((((((7,8),11),9),10),(((13,(14,15)),16),17)),12)),18),(37,((38,40),39))),46),(44,45)),((43,63),(64,65))),((((47,48),(((51,53),52),(61,62))),50),((((54,55),56),((66,68),67)),(((57,58),59),60)))),49),(((41,42),(72,73)),71)),70),74),69),75),(76,77))),3));
tree PAUP_278 = [&U] (1,((2,3),((((((((((((((((((4,5),((((19,23),21),22),20)),(((33,34),36),35)),(6,(((24,28),(((25,26),27),29)),((30,31),32)))),((((((7,8),11),9),10),(((13,(14,15)),16),17)),12)),18),(37,((38,40),39))),46),(44,45)),((43,63),(64,65))),((((47,48),(((51,53),52),(61,62))),50),((((54,55),56),((66,68),67)),(((57,58),59),60)))),49),(((41,42),(72,73)),71)),70),74),69),75),(76,77))));
tree PAUP_279 = [&U] (1,(2,(3,((((((((((((((((((4,5),((((19,23),21),22),20)),(((33,34),36),35)),(6,(((24,28),(((25,26),27),29)),((30,31),32)))),((((((7,8),11),9),10),(((13,(14,15)),16),17)),12)),18),(37,((38,40),39))),46),(44,45)),((43,63),(64,65))),((((47,48),(((51,53),52),(61,62))),50),((((54,55),56),((66,68),67)),(((57,58),59),60)))),49),(((41,42),(72,73)),71)),70),74),75),69),(76,77)))));
tree PAUP_280 = [&U] (1,(2,(3,(((((((((((((((((((4,5),((((19,23),21),22),20)),(((33,34),36),35)),(6,(((24,28),(((25,26),27),29)),((30,31),32)))),((((((7,8),11),9),10),(((13,(14,15)),16),17)),12)),18),(37,((38,40),39))),46),(44,45)),((43,63),(64,65))),((((54,55),56),(((57,58),59),60)),((66,68),67))),(((47,48),(((51,53),52),(61,62))),50)),49),(((41,42),(72,73)),71)),70),74),69),75),(76,77)))));
tree PAUP_281 = [&U] (1,(2,(3,(((((((((((((((((((4,5),((((19,23),21),22),20)),(((33,34),36),35)),(6,(((24,28),(((25,26),27),29)),((30,31),32)))),((((((7,8),11),9),10),(((13,(14,15)),16),17)),12)),18),(37,((38,40),39))),46),(44,45)),((43,63),(64,65))),(((47,48),(((51,53),52),(61,62))),50)),((((54,55),56),(((57,58),59),60)),((66,68),67))),49),(((41,42),(72,73)),71)),70),74),69),75),(76,77)))));
tree PAUP_282 = [&U] (1,(2,(3,((((((((((((((((((4,5),((((19,23),21),22),20)),(((33,34),36),35)),(6,(((24,28),(((25,26),27),29)),((30,31),32)))),((((((7,8),11),9),10),(((13,(14,15)),16),17)),12)),18),(37,((38,40),39))),46),(44,45)),((43,63),(64,65))),((((47,48),(((51,53),52),(61,62))),50),((((54,55),56),(((57,58),59),60)),((66,68),67)))),49),(((41,42),(72,73)),71)),70),74),69),75),(76,77)))));
tree PAUP_283 = [&U] (1,(2,(3,((((((((((((((((((4,5),((((19,23),21),22),20)),(((33,34),36),35)),(6,(((24,28),(((25,26),27),29)),((30,31),32)))),((((((7,8),11),9),10),(((13,(14,15)),16),17)),12)),18),(37,((38,40),39))),46),(44,45)),((43,63),(64,65))),(((47,48),(50,(((51,53),52),(61,62)))),((((54,55),56),((66,68),67)),(((57,58),59),60)))),49),(((41,42),(72,73)),71)),70),74),69),75),(76,77)))));
tree PAUP_284 = [&U] (1,(2,(3,((((((((((((((((((4,5),((((19,23),21),22),20)),(((33,34),36),35)),(6,(((24,28),(((25,26),27),29)),((30,31),32)))),((((((7,8),11),9),10),(((13,(14,15)),16),17)),12)),18),(37,((38,40),39))),46),(44,45)),((43,63),(64,65))),((((47,48),50),(((51,53),52),(61,62))),((((54,55),56),((66,68),67)),(((57,58),59),60)))),49),(((41,42),(72,73)),71)),70),74),69),75),(76,77)))));
tree PAUP_285 = [&U] (1,(2,(3,((((((((((((((((((4,5),((((19,23),21),22),20)),(((33,34),36),35)),(6,(((24,28),(((25,26),27),29)),((30,31),32)))),((((((7,8),11),9),10),(((13,(14,15)),16),17)),12)),18),(((37,39),38),40)),46),(44,45)),((43,63),(64,65))),((((47,48),(((51,53),52),(61,62))),50),((((54,55),56),((66,68),67)),(((57,58),59),60)))),49),(((41,42),(72,73)),71)),70),74),69),75),(76,77)))));
tree PAUP_286 = [&U] (1,(2,(3,((((((((((((((((((4,5),((((19,23),21),22),20)),(((33,34),36),35)),(6,(((24,28),(((25,26),27),29)),((30,31),32)))),((((((7,8),11),9),10),(((13,(14,15)),16),17)),12)),18),(((37,39),40),38)),46),(44,45)),((43,63),(64,65))),((((47,48),(((51,53),52),(61,62))),50),((((54,55),56),((66,68),67)),(((57,58),59),60)))),49),(((41,42),(72,73)),71)),70),74),69),75),(76,77)))));
tree PAUP_287 = [&U] (1,(2,(3,((((((((((((((((((4,5),((((19,23),21),22),20)),(((33,34),36),35)),(6,(((24,28),(((25,26),27),29)),((30,31),32)))),((((((7,8),11),9),10),(((13,(14,15)),16),17)),12)),18),(37,((38,40),39))),46),(44,45)),((43,63),(64,65))),((((47,48),(((51,53),52),(61,62))),50),((((54,55),56),((66,68),67)),((57,(58,59)),60)))),49),(((41,42),(72,73)),71)),70),74),69),75),(76,77)))));
tree PAUP_288 = [&U] (1,(2,(3,((((((((((((((((((4,5),((((19,23),21),22),20)),(((33,34),36),35)),(6,(((24,28),(((25,26),27),29)),((30,31),32)))),((((((7,8),11),9),10),(((13,(14,15)),16),17)),12)),18),(37,((38,40),39))),46),(44,45)),((43,63),(64,65))),((((47,48),(((51,53),52),(61,62))),50),((((54,55),56),((66,68),67)),(((57,59),58),60)))),49),(((41,42),(72,73)),71)),70),74),69),75),(76,77)))));
tree PAUP_289 = [&U] (1,(2,(3,((((((((((((((((((((((4,5),((((19,23),21),22),20)),(((33,34),36),35)),(6,(((24,28),(((25,26),27),29)),((30,31),32)))),12),(((13,(14,15)),16),17)),10),((7,8),11)),9),18),(37,((38,40),39))),46),(44,45)),((43,63),(64,65))),((((47,48),(((51,53),52),(61,62))),50),((((54,55),56),((66,68),67)),(((57,58),59),60)))),49),(((41,42),(72,73)),71)),70),74),69),75),(76,77)))));
tree PAUP_290 = [&U] (1,(2,(3,((((((((((((((((((4,5),((((19,23),21),22),20)),(((33,34),36),35)),(6,(((24,28),(((25,26),27),29)),((30,31),32)))),((((((7,8),11),9),10),(((13,(14,15)),16),17)),12)),18),((37,39),(38,40))),46),(44,45)),((43,63),(64,65))),((((47,48),(((51,53),52),(61,62))),50),((((54,55),56),((66,68),67)),(((57,58),59),60)))),49),(((41,42),(72,73)),71)),70),74),69),75),(76,77)))));
tree PAUP_291 = [&U] (1,(2,(3,((((((((((((((((((4,5),((((19,23),21),22),20)),(((33,34),36),35)),(6,(((24,28),(((25,26),27),29)),((30,31),32)))),((((((7,8),11),9),10),(((13,(14,15)),16),17)),12)),18),(37,(38,(39,40)))),46),(44,45)),((43,63),(64,65))),((((47,48),(((51,53),52),(61,62))),50),((((54,55),56),((66,68),67)),(((57,58),59),60)))),49),(((41,42),(72,73)),71)),70),74),69),75),(76,77)))));
tree PAUP_292 = [&U] (1,(2,(3,((((((((((((((((((4,5),((((19,23),21),22),20)),(((33,34),36),35)),(6,(((24,28),(((25,26),27),29)),((30,31),32)))),((((((7,8),11),9),10),(((13,(14,15)),16),17)),12)),18),(37,((38,39),40))),46),(44,45)),((43,63),(64,65))),((((47,48),(((51,53),52),(61,62))),50),((((54,55),56),((66,68),67)),(((57,58),59),60)))),49),(((41,42),(72,73)),71)),70),74),69),75),(76,77)))));
tree PAUP_293 = [&U] (1,(2,(3,((((((((((((((((((4,5),((((19,23),21),22),20)),(((33,34),36),35)),(6,(((24,28),(((25,26),27),29)),((30,31),32)))),((((((7,8),11),9),10),(((13,(14,15)),16),17)),12)),18),((37,38),(39,40))),46),(44,45)),((43,63),(64,65))),((((47,48),(((51,53),52),(61,62))),50),((((54,55),56),((66,68),67)),(((57,58),59),60)))),49),(((41,42),(72,73)),71)),70),74),69),75),(76,77)))));
tree PAUP_294 = [&U] (1,(2,(3,((((((((((((((((((4,5),((((19,23),21),22),20)),(((33,34),36),35)),(6,(((24,28),(((25,26),27),29)),((30,31),32)))),((((((7,8),11),9),10),(((13,(14,15)),16),17)),12)),18),((37,(39,40)),38)),46),(44,45)),((43,63),(64,65))),((((47,48),(((51,53),52),(61,62))),50),((((54,55),56),((66,68),67)),(((57,58),59),60)))),49),(((41,42),(72,73)),71)),70),74),69),75),(76,77)))));
tree PAUP_295 = [&U] (1,(2,(3,((((((((((((((((((4,5),((((19,23),21),22),20)),(((33,34),36),35)),(6,(((24,28),(((25,26),27),29)),((30,31),32)))),(((((7,8),11),9),10),(12,(((13,(14,15)),16),17)))),18),(37,((38,40),39))),46),(44,45)),((43,63),(64,65))),((((47,48),(((51,53),52),(61,62))),50),((((54,55),56),((66,68),67)),(((57,58),59),60)))),49),(((41,42),(72,73)),71)),70),74),69),75),(76,77)))));
tree PAUP_296 = [&U] (1,(2,(3,(((((((((((((((((((4,5),((((19,23),21),22),20)),(((33,34),36),35)),(6,(((24,28),(((25,26),27),29)),((30,31),32)))),(((13,(14,15)),16),17)),(((((7,8),11),9),10),12)),18),(37,((38,40),39))),46),(44,45)),((43,63),(64,65))),((((47,48),(((51,53),52),(61,62))),50),((((54,55),56),((66,68),67)),(((57,58),59),60)))),49),(((41,42),(72,73)),71)),70),74),69),75),(76,77)))));
tree PAUP_297 = [&U] (1,(2,(3,(((((((((((((((((((4,5),((((19,23),21),22),20)),(((33,34),36),35)),(6,(((24,28),(((25,26),27),29)),((30,31),32)))),(((((7,8),11),9),10),12)),(((13,(14,15)),16),17)),18),(37,((38,40),39))),46),(44,45)),((43,63),(64,65))),((((47,48),(((51,53),52),(61,62))),50),((((54,55),56),((66,68),67)),(((57,58),59),60)))),49),(((41,42),(72,73)),71)),70),74),69),75),(76,77)))));
tree PAUP_298 = [&U] (1,(2,(3,((((((((((((((((((4,5),((((19,23),21),22),20)),(((33,34),36),35)),(6,(((24,28),(((25,26),27),29)),((30,31),32)))),((((((7,8),11),9),10),12),(((13,(14,15)),17),16))),18),(37,((38,40),39))),46),(44,45)),((43,63),(64,65))),((((47,48),(((51,53),52),(61,62))),50),((((54,55),56),((66,68),67)),(((57,58),59),60)))),49),(((41,42),(72,73)),71)),70),74),69),75),(76,77)))));
tree PAUP_299 = [&U] (1,(2,(3,((((((((((((((((((4,5),((((19,23),21),22),20)),(((33,34),36),35)),(6,(((24,28),(((25,26),27),29)),((30,31),32)))),((((((7,8),11),9),10),12),((13,(14,15)),(16,17)))),18),(37,((38,40),39))),46),(44,45)),((43,63),(64,65))),((((47,48),(((51,53),52),(61,62))),50),((((54,55),56),((66,68),67)),(((57,58),59),60)))),49),(((41,42),(72,73)),71)),70),74),69),75),(76,77)))));
tree PAUP_300 = [&U] (1,(2,(3,(((((((((((((((((((4,5),((((19,23),21),22),20)),(((33,34),36),35)),(6,(((24,28),(((25,26),27),29)),((30,31),32)))),(((13,(14,15)),17),16)),(((((7,8),11),9),10),12)),18),(37,((38,40),39))),46),(44,45)),((43,63),(64,65))),((((47,48),(((51,53),52),(61,62))),50),((((54,55),56),((66,68),67)),(((57,58),59),60)))),49),(((41,42),(72,73)),71)),70),74),69),75),(76,77)))));
tree PAUP_301 = [&U] (1,((2,(((((((((((((((((((4,5),((19,((20,21),22)),23)),(((33,35),36),34)),(6,((((24,28),27),((25,26),29)),((30,31),32)))),(((13,(14,15)),16),17)),(((7,((8,11),9)),10),12)),18),(((37,39),38),40)),46),(44,45)),((43,63),(64,65))),(((((((47,48),50),(61,62)),((51,53),52)),(((57,59),58),60)),((54,56),55)),((66,68),67))),49),(((41,42),(72,73)),71)),70),74),69),75),(76,77))),3));
tree PAUP_302 = [&U] (1,((2,(((((((((((((((((((4,5),((19,((20,21),22)),23)),(((33,35),36),34)),(6,((((24,28),27),((25,26),29)),((30,31),32)))),(((13,(14,15)),16),17)),(((7,((8,11),9)),10),12)),18),(37,((38,40),39))),46),(44,45)),((43,63),(64,65))),(((((((47,48),50),(61,62)),((51,53),52)),(((57,59),58),60)),((54,56),55)),((66,68),67))),49),(((41,42),(72,73)),71)),70),74),69),75),(76,77))),3));
tree PAUP_303 = [&U] (1,((2,(((((((((((((((((((4,5),((19,((20,21),22)),23)),(((33,35),36),34)),(6,((((24,28),27),((25,26),29)),((30,31),32)))),(((13,(14,15)),16),17)),(((7,((8,11),9)),10),12)),18),(((37,39),38),40)),46),(44,45)),((43,63),(64,65))),(((((((47,48),50),(61,62)),((51,53),52)),(((57,59),58),60)),((54,56),55)),((66,68),67))),49),(((41,42),(72,73)),71)),70),74),75),69),(76,77))),3));
tree PAUP_304 = [&U] (1,((2,(((((((((((((((((((4,5),((19,((20,21),22)),23)),(((33,35),36),34)),(6,((((24,28),27),((25,26),29)),((30,31),32)))),(((13,(14,15)),16),17)),(((7,((8,11),9)),10),12)),18),(((37,39),38),40)),46),(44,45)),((43,63),(64,65))),(((((((47,48),50),(61,62)),((51,53),52)),(((57,59),58),60)),(54,(55,56))),((66,68),67))),49),(((41,42),(72,73)),71)),70),74),69),75),(76,77))),3));
tree PAUP_305 = [&U] (1,((2,(((((((((((((((((((4,5),((19,((20,21),22)),23)),(((33,35),36),34)),(6,((((24,28),27),((25,26),29)),((30,31),32)))),(((13,(14,15)),16),17)),(((7,((8,11),9)),10),12)),18),(((37,39),38),40)),46),(44,45)),((43,63),(64,65))),(((((((47,48),50),(61,62)),((51,53),52)),(((57,59),58),60)),((54,55),56)),((66,68),67))),49),(((41,42),(72,73)),71)),70),74),69),75),(76,77))),3));
tree PAUP_306 = [&U] (1,((2,(((((((((((((((((((4,5),((19,((20,21),22)),23)),(((33,35),36),34)),(6,((((24,28),27),((25,26),29)),((30,31),32)))),(((13,(14,15)),16),17)),(((7,((8,11),9)),10),12)),18),((37,(39,40)),38)),46),(44,45)),((43,63),(64,65))),(((((((47,48),50),(61,62)),((51,53),52)),(((57,59),58),60)),((54,56),55)),((66,68),67))),49),(((41,42),(72,73)),71)),70),74),69),75),(76,77))),3));
tree PAUP_307 = [&U] (1,((2,(((((((((((((((((((((((4,5),((19,((20,21),22)),23)),(((33,35),36),34)),(6,((((24,28),27),((25,26),29)),((30,31),32)))),(((13,(14,15)),16),17)),12),10),7),(8,11)),9),18),(((37,39),38),40)),46),(44,45)),((43,63),(64,65))),(((((((47,48),50),(61,62)),((51,53),52)),(((57,59),58),60)),((54,56),55)),((66,68),67))),49),(((41,42),(72,73)),71)),70),74),69),75),(76,77))),3));
tree PAUP_308 = [&U] (1,((2,(((((((((((((((((((4,5),((19,((20,21),22)),23)),(((33,35),36),34)),(6,((((24,28),27),((25,26),29)),((30,31),32)))),(((13,(14,15)),16),17)),(((7,((8,11),9)),10),12)),18),(((37,39),38),40)),46),(44,45)),((43,63),(64,65))),((((((47,48),50),(((51,53),52),(61,62))),(((57,59),58),60)),((54,56),55)),((66,68),67))),49),(((41,42),(72,73)),71)),70),74),69),75),(76,77))),3));
tree PAUP_309 = [&U] (1,((2,(((((((((((((((((((4,5),((19,((20,21),22)),23)),(((33,35),36),34)),(6,((((24,28),27),((25,26),29)),((30,31),32)))),(((13,(14,15)),16),17)),(((7,((8,11),9)),10),12)),18),(((37,39),38),40)),46),(44,45)),((43,63),(64,65))),(((((((47,48),50),((51,53),52)),(61,62)),(((57,59),58),60)),((54,56),55)),((66,68),67))),49),(((41,42),(72,73)),71)),70),74),69),75),(76,77))),3));
tree PAUP_310 = [&U] (1,((2,(((((((((((((((((((4,5),((19,((20,21),22)),23)),(((33,35),36),34)),(6,((((24,28),27),((25,26),29)),((30,31),32)))),(((13,(14,15)),16),17)),(((7,((8,11),9)),10),12)),18),((37,39),(38,40))),46),(44,45)),((43,63),(64,65))),(((((((47,48),50),(61,62)),((51,53),52)),(((57,59),58),60)),((54,56),55)),((66,68),67))),49),(((41,42),(72,73)),71)),70),74),69),75),(76,77))),3));
tree PAUP_311 = [&U] (1,((2,(((((((((((((((((((4,5),((19,((20,21),22)),23)),(((33,35),36),34)),(6,((((24,28),27),((25,26),29)),((30,31),32)))),(((13,(14,15)),16),17)),(((7,((8,11),9)),10),12)),18),(((37,39),40),38)),46),(44,45)),((43,63),(64,65))),(((((((47,48),50),(61,62)),((51,53),52)),(((57,59),58),60)),((54,56),55)),((66,68),67))),49),(((41,42),(72,73)),71)),70),74),69),75),(76,77))),3));
tree PAUP_312 = [&U] (1,((2,(((((((((((((((((((4,5),((19,((20,21),22)),23)),(((33,35),36),34)),(6,((((24,28),27),((25,26),29)),((30,31),32)))),(((13,(14,15)),16),17)),(((7,((8,11),9)),10),12)),18),(((37,39),38),40)),46),(44,45)),((43,63),(64,65))),(((((((47,48),50),(61,62)),((51,53),52)),((57,(58,59)),60)),((54,56),55)),((66,68),67))),49),(((41,42),(72,73)),71)),70),74),69),75),(76,77))),3));
tree PAUP_313 = [&U] (1,((2,(((((((((((((((((((4,5),((19,((20,21),22)),23)),(((33,35),36),34)),(6,((((24,28),27),((25,26),29)),((30,31),32)))),(((13,(14,15)),16),17)),(((7,((8,11),9)),10),12)),18),(((37,39),38),40)),46),(44,45)),((43,63),(64,65))),(((((((47,48),50),(61,62)),((51,53),52)),(((57,58),59),60)),((54,56),55)),((66,68),67))),49),(((41,42),(72,73)),71)),70),74),69),75),(76,77))),3));
tree PAUP_314 = [&U] (1,((2,(((((((((((((((((((4,5),((19,((20,21),22)),23)),(((33,35),36),34)),(6,((((24,28),27),((25,26),29)),((30,31),32)))),(((13,(14,15)),16),17)),(((7,((8,11),9)),10),12)),18),((37,38),(39,40))),46),(44,45)),((43,63),(64,65))),(((((((47,48),50),(61,62)),((51,53),52)),(((57,59),58),60)),((54,56),55)),((66,68),67))),49),(((41,42),(72,73)),71)),70),74),69),75),(76,77))),3));
tree PAUP_315 = [&U] (1,((2,(((((((((((((((((((4,5),((19,((20,21),22)),23)),(((33,35),36),34)),(6,((((24,28),27),((25,26),29)),((30,31),32)))),(((13,(14,15)),16),17)),(((7,((8,11),9)),10),12)),18),(37,((38,39),40))),46),(44,45)),((43,63),(64,65))),(((((((47,48),50),(61,62)),((51,53),52)),(((57,59),58),60)),((54,56),55)),((66,68),67))),49),(((41,42),(72,73)),71)),70),74),69),75),(76,77))),3));
tree PAUP_316 = [&U] (1,((2,((((((((((((((((((4,5),((19,((20,21),22)),23)),(((33,35),36),34)),(6,((((24,28),27),((25,26),29)),((30,31),32)))),((((7,((8,11),9)),10),12),(((13,(14,15)),16),17))),18),(((37,39),38),40)),46),(44,45)),((43,63),(64,65))),(((((((47,48),50),(61,62)),((51,53),52)),(((57,59),58),60)),((54,56),55)),((66,68),67))),49),(((41,42),(72,73)),71)),70),74),69),75),(76,77))),3));
tree PAUP_317 = [&U] (1,((2,((((((((((((((((((4,5),((19,((20,21),22)),23)),(((33,35),36),34)),(6,((((24,28),27),((25,26),29)),((30,31),32)))),(((7,((8,11),9)),10),(12,(((13,(14,15)),16),17)))),18),(((37,39),38),40)),46),(44,45)),((43,63),(64,65))),(((((((47,48),50),(61,62)),((51,53),52)),(((57,59),58),60)),((54,56),55)),((66,68),67))),49),(((41,42),(72,73)),71)),70),74),69),75),(76,77))),3));
tree PAUP_318 = [&U] (1,((2,((((((((((((((((((4,5),((19,((20,21),22)),23)),(((33,35),36),34)),(6,((((24,28),27),((25,26),29)),((30,31),32)))),((((7,((8,11),9)),10),(((13,(14,15)),16),17)),12)),18),(((37,39),38),40)),46),(44,45)),((43,63),(64,65))),(((((((47,48),50),(61,62)),((51,53),52)),(((57,59),58),60)),((54,56),55)),((66,68),67))),49),(((41,42),(72,73)),71)),70),74),69),75),(76,77))),3));
tree PAUP_319 = [&U] (1,((2,((((((((((((((((((4,5),((19,((20,21),22)),23)),(((33,35),36),34)),(6,((((24,28),27),((25,26),29)),((30,31),32)))),((((7,((8,11),9)),10),12),(((13,(14,15)),17),16))),18),(((37,39),38),40)),46),(44,45)),((43,63),(64,65))),(((((((47,48),50),(61,62)),((51,53),52)),(((57,59),58),60)),((54,56),55)),((66,68),67))),49),(((41,42),(72,73)),71)),70),74),69),75),(76,77))),3));
tree PAUP_320 = [&U] (1,((2,(((((((((((((((((((4,5),((19,((20,21),22)),23)),(((33,35),36),34)),(6,((((24,28),27),((25,26),29)),((30,31),32)))),(((7,((8,11),9)),10),12)),(((13,(14,15)),17),16)),18),(((37,39),38),40)),46),(44,45)),((43,63),(64,65))),(((((((47,48),50),(61,62)),((51,53),52)),(((57,59),58),60)),((54,56),55)),((66,68),67))),49),(((41,42),(72,73)),71)),70),74),69),75),(76,77))),3));
tree PAUP_321 = [&U] (1,((2,((((((((((((((((((4,5),((19,((20,21),22)),23)),(((33,35),36),34)),(6,((((24,28),27),((25,26),29)),((30,31),32)))),((((7,((8,11),9)),10),12),((13,(14,15)),(16,17)))),18),(((37,39),38),40)),46),(44,45)),((43,63),(64,65))),(((((((47,48),50),(61,62)),((51,53),52)),(((57,59),58),60)),((54,56),55)),((66,68),67))),49),(((41,42),(72,73)),71)),70),74),69),75),(76,77))),3));
tree PAUP_322 = [&U] (1,((2,(((((((((((((((((((4,5),((19,((20,21),22)),23)),(((33,35),36),34)),(6,((((24,28),27),((25,26),29)),((30,31),32)))),(((7,((8,11),9)),10),12)),((13,(14,15)),(16,17))),18),(((37,39),38),40)),46),(44,45)),((43,63),(64,65))),(((((((47,48),50),(61,62)),((51,53),52)),(((57,59),58),60)),((54,56),55)),((66,68),67))),49),(((41,42),(72,73)),71)),70),74),69),75),(76,77))),3));
tree PAUP_323 = [&U] (1,((2,((((((((((((((((((4,5),((19,((20,21),22)),23)),(((33,35),36),34)),(6,((((24,28),27),((25,26),29)),((30,31),32)))),(((7,((8,11),9)),(10,(((13,(14,15)),16),17))),12)),18),(((37,39),38),40)),46),(44,45)),((43,63),(64,65))),(((((((47,48),50),(61,62)),((51,53),52)),(((57,59),58),60)),((54,56),55)),((66,68),67))),49),(((41,42),(72,73)),71)),70),74),69),75),(76,77))),3));
tree PAUP_324 = [&U] (1,((2,((((((((((((((((((4,5),((19,((20,21),22)),23)),(((33,35),36),34)),(6,((((24,28),27),((25,26),29)),((30,31),32)))),((((7,((8,11),9)),(((13,(14,15)),16),17)),10),12)),18),(((37,39),38),40)),46),(44,45)),((43,63),(64,65))),(((((((47,48),50),(61,62)),((51,53),52)),(((57,59),58),60)),((54,56),55)),((66,68),67))),49),(((41,42),(72,73)),71)),70),74),69),75),(76,77))),3));
tree PAUP_325 = [&U] (1,((2,(((((((((((((((((((4,5),((19,((20,21),22)),23)),(((33,35),36),34)),(6,((((24,28),27),((25,26),29)),((30,31),32)))),(((7,((8,11),9)),10),12)),(((13,(14,15)),16),17)),18),(((37,39),38),40)),46),(44,45)),((43,63),(64,65))),(((((((47,48),50),(61,62)),((51,53),52)),(((57,59),58),60)),((54,56),55)),((66,68),67))),49),(((41,42),(72,73)),71)),70),74),69),75),(76,77))),3));
tree PAUP_326 = [&U] (1,(2,(3,((((((((((((((((((4,5),((19,((20,21),23)),22)),(((33,36),35),34)),(6,(((24,28),(((25,27),26),29)),((30,31),32)))),((((7,((8,9),11)),10),12),(((13,(14,15)),16),17))),18),((37,39),(38,40))),46),(44,45)),((43,63),(64,65))),((((((47,48),50),(((51,53),52),(61,62))),(((57,58),59),60)),(54,(55,56))),((66,68),67))),49),(((41,42),(72,73)),71)),70),74),69),75),(76,77)))));
tree PAUP_327 = [&U] (1,(2,(3,((((((((((((((((((4,5),((19,((20,21),23)),22)),(((33,36),35),34)),(6,(((24,28),(((25,27),26),29)),((30,31),32)))),((((7,((8,9),11)),10),12),(((13,(14,15)),16),17))),18),((37,39),(38,40))),46),(44,45)),((43,63),(64,65))),(((((((47,48),50),((51,53),52)),(61,62)),(((57,58),59),60)),(54,(55,56))),((66,68),67))),49),(((41,42),(72,73)),71)),70),74),69),75),(76,77)))));
tree PAUP_328 = [&U] (1,(2,(3,((((((((((((((((((4,5),((19,((20,21),23)),22)),(((33,36),35),34)),(6,(((24,28),(((25,27),26),29)),((30,31),32)))),((((7,((8,9),11)),10),12),(((13,(14,15)),16),17))),18),((37,39),(38,40))),46),(44,45)),((43,63),(64,65))),(((((((47,48),50),(61,62)),((51,53),52)),(((57,58),59),60)),(54,(55,56))),((66,68),67))),49),(((41,42),(72,73)),71)),70),74),69),75),(76,77)))));
tree PAUP_329 = [&U] (1,(2,(3,((((((((((((((((((4,5),((19,((20,21),23)),22)),(((33,36),35),34)),(6,(((24,28),(((25,27),26),29)),((30,31),32)))),((((7,((8,9),11)),10),12),(((13,(14,15)),16),17))),18),((37,39),(38,40))),46),(44,45)),((43,63),(64,65))),((((((47,48),50),(((51,53),52),(61,62))),((57,(58,59)),60)),(54,(55,56))),((66,68),67))),49),(((41,42),(72,73)),71)),70),74),69),75),(76,77)))));
tree PAUP_330 = [&U] (1,(2,(3,((((((((((((((((((4,5),((19,((20,21),23)),22)),(((33,36),35),34)),(6,(((24,28),(((25,27),26),29)),((30,31),32)))),((((7,((8,9),11)),10),12),(((13,(14,15)),16),17))),18),((37,39),(38,40))),46),(44,45)),((43,63),(64,65))),((((((47,48),50),(((51,53),52),(61,62))),(((57,59),58),60)),(54,(55,56))),((66,68),67))),49),(((41,42),(72,73)),71)),70),74),69),75),(76,77)))));
tree PAUP_331 = [&U] (1,(2,(3,((((((((((((((((((4,5),((19,((20,21),23)),22)),(((33,36),35),34)),(6,(((24,28),(((25,27),26),29)),((30,31),32)))),((((7,((8,9),11)),10),12),(((13,(14,15)),16),17))),18),((37,39),(38,40))),46),(44,45)),((43,63),(64,65))),((((((47,48),50),(((51,53),52),(61,62))),(((57,58),59),60)),((54,56),55)),((66,68),67))),49),(((41,42),(72,73)),71)),70),74),69),75),(76,77)))));
tree PAUP_332 = [&U] (1,(2,(3,((((((((((((((((((4,5),((19,((20,21),23)),22)),(((33,36),35),34)),(6,(((24,28),(((25,27),26),29)),((30,31),32)))),((((7,((8,9),11)),10),12),(((13,(14,15)),16),17))),18),((37,39),(38,40))),46),(44,45)),((43,63),(64,65))),((((((47,48),50),(((51,53),52),(61,62))),(((57,58),59),60)),((54,55),56)),((66,68),67))),49),(((41,42),(72,73)),71)),70),74),69),75),(76,77)))));
tree PAUP_333 = [&U] (1,(2,(3,((((((((((((((((((4,5),((19,((20,21),23)),22)),(((33,36),35),34)),(6,(((24,28),(((25,27),26),29)),((30,31),32)))),((((7,((8,9),11)),10),12),(((13,(14,15)),16),17))),18),((37,39),(38,40))),46),(44,45)),((43,63),(64,65))),((((((47,48),50),(((51,53),52),(61,62))),(((57,58),59),60)),(54,(55,56))),((66,68),67))),49),(((41,42),(72,73)),71)),70),74),75),69),(76,77)))));
tree PAUP_334 = [&U] (1,(2,(3,((((((((((((((((((4,5),((19,((20,21),23)),22)),(((33,36),35),34)),(6,(((24,28),(((25,27),26),29)),((30,31),32)))),((((7,((8,9),11)),10),12),(((13,(14,15)),16),17))),18),(((37,39),40),38)),46),(44,45)),((43,63),(64,65))),((((((47,48),50),(((51,53),52),(61,62))),(((57,58),59),60)),(54,(55,56))),((66,68),67))),49),(((41,42),(72,73)),71)),70),74),69),75),(76,77)))));
tree PAUP_335 = [&U] (1,(2,(3,((((((((((((((((((4,5),((19,((20,21),23)),22)),(((33,36),35),34)),(6,(((24,28),(((25,27),26),29)),((30,31),32)))),((((7,((8,9),11)),10),12),(((13,(14,15)),16),17))),18),((37,(39,40)),38)),46),(44,45)),((43,63),(64,65))),((((((47,48),50),(((51,53),52),(61,62))),(((57,58),59),60)),(54,(55,56))),((66,68),67))),49),(((41,42),(72,73)),71)),70),74),69),75),(76,77)))));
tree PAUP_336 = [&U] (1,(2,(3,((((((((((((((((((4,5),((19,((20,21),23)),22)),(((33,36),35),34)),(6,(((24,28),(((25,27),26),29)),((30,31),32)))),((((7,((8,9),11)),10),12),(((13,(14,15)),16),17))),18),(((37,39),38),40)),46),(44,45)),((43,63),(64,65))),((((((47,48),50),(((51,53),52),(61,62))),(((57,58),59),60)),(54,(55,56))),((66,68),67))),49),(((41,42),(72,73)),71)),70),74),69),75),(76,77)))));
tree PAUP_337 = [&U] (1,(2,(3,((((((((((((((((((4,5),((19,((20,21),23)),22)),(((33,36),35),34)),(6,(((24,28),(((25,27),26),29)),((30,31),32)))),((((7,((8,9),11)),10),12),(((13,(14,15)),16),17))),18),(37,((38,40),39))),46),(44,45)),((43,63),(64,65))),((((((47,48),50),(((51,53),52),(61,62))),(((57,58),59),60)),(54,(55,56))),((66,68),67))),49),(((41,42),(72,73)),71)),70),74),69),75),(76,77)))));
tree PAUP_338 = [&U] (1,(2,(3,((((((((((((((((((4,5),((19,((20,21),23)),22)),(((33,36),35),34)),(6,(((24,28),(((25,27),26),29)),((30,31),32)))),((((7,((8,9),11)),10),12),(((13,(14,15)),16),17))),18),(37,(38,(39,40)))),46),(44,45)),((43,63),(64,65))),((((((47,48),50),(((51,53),52),(61,62))),(((57,58),59),60)),(54,(55,56))),((66,68),67))),49),(((41,42),(72,73)),71)),70),74),69),75),(76,77)))));
tree PAUP_339 = [&U] (1,(2,(3,((((((((((((((((((4,5),((19,((20,21),23)),22)),(((33,36),35),34)),(6,(((24,28),(((25,27),26),29)),((30,31),32)))),((((7,((8,9),11)),10),12),(((13,(14,15)),16),17))),18),(37,((38,39),40))),46),(44,45)),((43,63),(64,65))),((((((47,48),50),(((51,53),52),(61,62))),(((57,58),59),60)),(54,(55,56))),((66,68),67))),49),(((41,42),(72,73)),71)),70),74),69),75),(76,77)))));
tree PAUP_340 = [&U] (1,(2,(3,((((((((((((((((((((4,5),((19,((20,21),23)),22)),(((33,36),35),34)),(((24,28),(((25,27),26),29)),((30,31),32))),6),(((13,(14,15)),16),17)),(((7,((8,9),11)),10),12)),18),((37,39),(38,40))),46),(44,45)),((43,63),(64,65))),((((((47,48),50),(((51,53),52),(61,62))),(((57,58),59),60)),(54,(55,56))),((66,68),67))),49),(((41,42),(72,73)),71)),70),74),69),75),(76,77)))));
tree PAUP_341 = [&U] (1,((2,((((((((((((((((((4,5),((19,((20,21),23)),22)),(((33,36),35),34)),(6,(((24,28),(((25,27),26),29)),((30,31),32)))),((((7,((8,9),11)),10),12),(((13,(14,15)),16),17))),18),((37,39),(38,40))),46),(44,45)),((43,63),(64,65))),((((((47,48),50),(((51,53),52),(61,62))),(((57,58),59),60)),(54,(55,56))),((66,68),67))),49),(((41,42),(72,73)),71)),70),74),69),75),(76,77))),3));
tree PAUP_342 = [&U] (1,(2,(3,(((((((((((((((((((4,5),((19,((20,21),23)),22)),(((33,36),35),34)),(6,(((24,28),(((25,27),26),29)),((30,31),32)))),(((13,(14,15)),16),17)),(((7,((8,9),11)),10),12)),18),((37,39),(38,40))),46),(44,45)),((43,63),(64,65))),((((((47,48),50),(((51,53),52),(61,62))),(((57,58),59),60)),(54,(55,56))),((66,68),67))),49),(((41,42),(72,73)),71)),70),74),69),75),(76,77)))));
tree PAUP_343 = [&U] (1,(2,(3,((((((((((((((((((4,5),((19,((20,21),23)),22)),(((33,36),35),34)),(6,(((24,28),(((25,27),26),29)),((30,31),32)))),(((7,((8,9),11)),(10,(((13,(14,15)),16),17))),12)),18),((37,39),(38,40))),46),(44,45)),((43,63),(64,65))),((((((47,48),50),(((51,53),52),(61,62))),(((57,58),59),60)),(54,(55,56))),((66,68),67))),49),(((41,42),(72,73)),71)),70),74),69),75),(76,77)))));
tree PAUP_344 = [&U] (1,(2,(3,((((((((((((((((((4,5),((19,((20,21),23)),22)),(((33,36),35),34)),(6,(((24,28),(((25,27),26),29)),((30,31),32)))),((((7,((8,9),11)),(((13,(14,15)),16),17)),10),12)),18),((37,39),(38,40))),46),(44,45)),((43,63),(64,65))),((((((47,48),50),(((51,53),52),(61,62))),(((57,58),59),60)),(54,(55,56))),((66,68),67))),49),(((41,42),(72,73)),71)),70),74),69),75),(76,77)))));
tree PAUP_345 = [&U] (1,(2,(3,(((((((((((((((((((4,5),((19,((20,21),23)),22)),(((33,36),35),34)),(6,(((24,28),(((25,27),26),29)),((30,31),32)))),(((13,(14,15)),17),16)),(((7,((8,9),11)),10),12)),18),((37,39),(38,40))),46),(44,45)),((43,63),(64,65))),((((((47,48),50),(((51,53),52),(61,62))),(((57,58),59),60)),(54,(55,56))),((66,68),67))),49),(((41,42),(72,73)),71)),70),74),69),75),(76,77)))));
tree PAUP_346 = [&U] (1,(2,(3,(((((((((((((((((((4,5),((19,((20,21),23)),22)),(((33,36),35),34)),(6,(((24,28),(((25,27),26),29)),((30,31),32)))),(((7,((8,9),11)),10),12)),(((13,(14,15)),17),16)),18),((37,39),(38,40))),46),(44,45)),((43,63),(64,65))),((((((47,48),50),(((51,53),52),(61,62))),(((57,58),59),60)),(54,(55,56))),((66,68),67))),49),(((41,42),(72,73)),71)),70),74),69),75),(76,77)))));
tree PAUP_347 = [&U] (1,(2,(3,(((((((((((((((((((4,5),((19,((20,21),23)),22)),(((33,36),35),34)),(6,(((24,28),(((25,27),26),29)),((30,31),32)))),((13,(14,15)),(16,17))),(((7,((8,9),11)),10),12)),18),((37,39),(38,40))),46),(44,45)),((43,63),(64,65))),((((((47,48),50),(((51,53),52),(61,62))),(((57,58),59),60)),(54,(55,56))),((66,68),67))),49),(((41,42),(72,73)),71)),70),74),69),75),(76,77)))));
tree PAUP_348 = [&U] (1,(2,(3,(((((((((((((((((((4,5),((19,((20,21),23)),22)),(((33,36),35),34)),(6,(((24,28),(((25,27),26),29)),((30,31),32)))),(((7,((8,9),11)),10),12)),((13,(14,15)),(16,17))),18),((37,39),(38,40))),46),(44,45)),((43,63),(64,65))),((((((47,48),50),(((51,53),52),(61,62))),(((57,58),59),60)),(54,(55,56))),((66,68),67))),49),(((41,42),(72,73)),71)),70),74),69),75),(76,77)))));
tree PAUP_349 = [&U] (1,(2,(3,(((((((((((((((((((4,5),((19,((20,21),23)),22)),(((33,36),35),34)),(6,(((24,28),(((25,27),26),29)),((30,31),32)))),(((7,((8,9),11)),10),12)),(((13,(14,15)),16),17)),18),((37,39),(38,40))),46),(44,45)),((43,63),(64,65))),((((((47,48),50),(((51,53),52),(61,62))),(((57,58),59),60)),(54,(55,56))),((66,68),67))),49),(((41,42),(72,73)),71)),70),74),69),75),(76,77)))));
tree PAUP_350 = [&U] (1,((2,3),((((((((((((((((((4,5),((19,((20,21),23)),22)),(((33,36),35),34)),(6,(((24,28),(((25,27),26),29)),((30,31),32)))),((((7,((8,9),11)),10),12),(((13,(14,15)),16),17))),18),((37,39),(38,40))),46),(44,45)),((43,63),(64,65))),((((((47,48),50),(((51,53),52),(61,62))),(((57,58),59),60)),(54,(55,56))),((66,68),67))),49),(((41,42),(72,73)),71)),70),74),69),75),(76,77))));
tree PAUP_351 = [&U] (1,((2,((((((((((((((((((((4,5),((19,(20,(22,23))),21)),(33,((34,35),36))),(((24,28),(((25,26),29),27)),((30,31),32))),6),((((13,14),15),16),17)),(((((7,9),8),11),10),12)),18),((37,39),(38,40))),46),(44,45)),((43,63),(64,65))),(((((((47,48),50),((51,53),52)),(61,62)),(((57,59),58),60)),(54,(55,56))),((66,68),67))),49),(((41,42),(72,73)),71)),70),74),69),75),(76,77))),3));
tree PAUP_352 = [&U] (1,((2,(((((((((((((((((((4,5),((19,(20,(22,23))),21)),(33,((34,35),36))),(6,(((24,28),(((25,26),29),27)),((30,31),32)))),(((((7,9),8),11),10),12)),((((13,14),15),16),17)),18),((37,39),(38,40))),46),(44,45)),((43,63),(64,65))),(((((((47,48),50),((51,53),52)),(61,62)),(((57,59),58),60)),(54,(55,56))),((66,68),67))),49),(((41,42),(72,73)),71)),70),74),69),75),(76,77))),3));
tree PAUP_353 = [&U] (1,((2,((((((((((((((((((4,5),((19,(20,(22,23))),21)),(33,((34,35),36))),(6,(((24,28),(((25,26),29),27)),((30,31),32)))),((((((7,9),8),11),10),12),((((13,14),15),16),17))),18),((37,39),(38,40))),46),(44,45)),((43,63),(64,65))),(((((((47,48),50),((51,53),52)),(61,62)),(((57,59),58),60)),(54,(55,56))),((66,68),67))),49),(((41,42),(72,73)),71)),70),74),69),75),(76,77))),3));
tree PAUP_354 = [&U] (1,((2,((((((((((((((((((((4,5),((19,(20,(22,23))),21)),(33,((34,35),36))),(((24,28),(((25,26),29),27)),((30,31),32))),6),(((13,14),15),(16,17))),(((((7,9),8),11),10),12)),18),((37,39),(38,40))),46),(44,45)),((43,63),(64,65))),(((((((47,48),50),((51,53),52)),(61,62)),(((57,59),58),60)),(54,(55,56))),((66,68),67))),49),(((41,42),(72,73)),71)),70),74),69),75),(76,77))),3));
tree PAUP_355 = [&U] (1,((2,((((((((((((((((((((4,5),((19,(20,(22,23))),21)),(33,((34,35),36))),(((24,28),(((25,26),29),27)),((30,31),32))),6),((((13,14),15),17),16)),(((((7,9),8),11),10),12)),18),((37,39),(38,40))),46),(44,45)),((43,63),(64,65))),(((((((47,48),50),((51,53),52)),(61,62)),(((57,59),58),60)),(54,(55,56))),((66,68),67))),49),(((41,42),(72,73)),71)),70),74),69),75),(76,77))),3));
tree PAUP_356 = [&U] (1,((2,((((((((((((((((((((4,5),((19,(20,(22,23))),21)),(33,((34,35),36))),(((24,28),(((25,26),29),27)),((30,31),32))),6),((((13,15),14),17),16)),(((((7,9),8),11),10),12)),18),((37,39),(38,40))),46),(44,45)),((43,63),(64,65))),(((((((47,48),50),((51,53),52)),(61,62)),(((57,59),58),60)),(54,(55,56))),((66,68),67))),49),(((41,42),(72,73)),71)),70),74),69),75),(76,77))),3));
tree PAUP_357 = [&U] (1,((2,((((((((((((((((((((4,5),((19,(20,(22,23))),21)),(33,((34,35),36))),(((24,28),(((25,26),29),27)),((30,31),32))),6),(((13,15),14),(16,17))),(((((7,9),8),11),10),12)),18),((37,39),(38,40))),46),(44,45)),((43,63),(64,65))),(((((((47,48),50),((51,53),52)),(61,62)),(((57,59),58),60)),(54,(55,56))),((66,68),67))),49),(((41,42),(72,73)),71)),70),74),69),75),(76,77))),3));
tree PAUP_358 = [&U] (1,((2,((((((((((((((((((((4,5),((19,(20,(22,23))),21)),(33,((34,35),36))),(((24,28),(((25,26),29),27)),((30,31),32))),6),(((13,(14,15)),17),16)),(((((7,9),8),11),10),12)),18),((37,39),(38,40))),46),(44,45)),((43,63),(64,65))),(((((((47,48),50),((51,53),52)),(61,62)),(((57,59),58),60)),(54,(55,56))),((66,68),67))),49),(((41,42),(72,73)),71)),70),74),69),75),(76,77))),3));
tree PAUP_359 = [&U] (1,((2,((((((((((((((((((((4,5),((19,(20,(22,23))),21)),(33,((34,35),36))),(((24,28),(((25,26),29),27)),((30,31),32))),6),((13,(14,15)),(16,17))),(((((7,9),8),11),10),12)),18),((37,39),(38,40))),46),(44,45)),((43,63),(64,65))),(((((((47,48),50),((51,53),52)),(61,62)),(((57,59),58),60)),(54,(55,56))),((66,68),67))),49),(((41,42),(72,73)),71)),70),74),69),75),(76,77))),3));
tree PAUP_360 = [&U] (1,((2,(((((((((((((((((((4,5),((19,(20,(22,23))),21)),(33,((34,35),36))),(6,(((24,28),(((25,26),29),27)),((30,31),32)))),((((13,14),15),16),17)),(((((7,9),8),11),10),12)),18),((37,39),(38,40))),46),(44,45)),((43,63),(64,65))),(((((((47,48),50),((51,53),52)),(61,62)),(((57,59),58),60)),(54,(55,56))),((66,68),67))),49),(((41,42),(72,73)),71)),70),74),69),75),(76,77))),3));
tree PAUP_361 = [&U] (1,((2,((((((((((((((((((((4,5),((19,(20,(22,23))),21)),(33,((34,35),36))),(((24,28),(((25,26),29),27)),((30,31),32))),6),((((13,14),15),16),17)),((((7,(8,11)),9),10),12)),18),((37,39),(38,40))),46),(44,45)),((43,63),(64,65))),(((((((47,48),50),((51,53),52)),(61,62)),(((57,59),58),60)),(54,(55,56))),((66,68),67))),49),(((41,42),(72,73)),71)),70),74),69),75),(76,77))),3));
tree PAUP_362 = [&U] (1,((2,((((((((((((((((((((4,5),((19,(20,(22,23))),21)),(33,((34,35),36))),(((24,28),(((25,26),29),27)),((30,31),32))),6),((((13,14),15),16),17)),(((7,((8,11),9)),10),12)),18),((37,39),(38,40))),46),(44,45)),((43,63),(64,65))),(((((((47,48),50),((51,53),52)),(61,62)),(((57,59),58),60)),(54,(55,56))),((66,68),67))),49),(((41,42),(72,73)),71)),70),74),69),75),(76,77))),3));
tree PAUP_363 = [&U] (1,((2,(((((((((((((((((((((4,5),((19,(20,(22,23))),21)),(33,((34,35),36))),((30,31),32)),((24,28),(((25,26),29),27))),6),((((13,14),15),16),17)),(((((7,9),8),11),10),12)),18),((37,39),(38,40))),46),(44,45)),((43,63),(64,65))),(((((((47,48),50),((51,53),52)),(61,62)),(((57,59),58),60)),(54,(55,56))),((66,68),67))),49),(((41,42),(72,73)),71)),70),74),69),75),(76,77))),3));
tree PAUP_364 = [&U] (1,((2,(((((((((((((((((((((4,5),((19,(20,(22,23))),21)),(33,((34,35),36))),((30,31),32)),(((24,28),((25,26),29)),27)),6),((((13,14),15),16),17)),(((((7,9),8),11),10),12)),18),((37,39),(38,40))),46),(44,45)),((43,63),(64,65))),(((((((47,48),50),((51,53),52)),(61,62)),(((57,59),58),60)),(54,(55,56))),((66,68),67))),49),(((41,42),(72,73)),71)),70),74),69),75),(76,77))),3));
tree PAUP_365 = [&U] (1,((2,(((((((((((((((((((((4,5),((19,(20,(22,23))),21)),(33,((34,35),36))),((30,31),32)),(((24,28),27),((25,26),29))),6),((((13,14),15),16),17)),(((((7,9),8),11),10),12)),18),((37,39),(38,40))),46),(44,45)),((43,63),(64,65))),(((((((47,48),50),((51,53),52)),(61,62)),(((57,59),58),60)),(54,(55,56))),((66,68),67))),49),(((41,42),(72,73)),71)),70),74),69),75),(76,77))),3));
tree PAUP_366 = [&U] (1,((2,((((((((((((((((((((4,5),((19,(20,(22,23))),21)),(((33,36),34),35)),(((24,28),(((25,26),29),27)),((30,31),32))),6),((((13,14),15),16),17)),(((((7,9),8),11),10),12)),18),((37,39),(38,40))),46),(44,45)),((43,63),(64,65))),(((((((47,48),50),((51,53),52)),(61,62)),(((57,59),58),60)),(54,(55,56))),((66,68),67))),49),(((41,42),(72,73)),71)),70),74),69),75),(76,77))),3));
tree PAUP_367 = [&U] (1,((2,((((((((((((((((((((4,5),((19,(20,(22,23))),21)),(((33,36),35),34)),(((24,28),(((25,26),29),27)),((30,31),32))),6),((((13,14),15),16),17)),(((((7,9),8),11),10),12)),18),((37,39),(38,40))),46),(44,45)),((43,63),(64,65))),(((((((47,48),50),((51,53),52)),(61,62)),(((57,59),58),60)),(54,(55,56))),((66,68),67))),49),(((41,42),(72,73)),71)),70),74),69),75),(76,77))),3));
tree PAUP_368 = [&U] (1,((2,((((((((((((((((((((4,5),((19,(20,(22,23))),21)),(33,((34,35),36))),(((24,28),(((25,26),29),27)),((30,31),32))),6),(((13,(14,15)),16),17)),(((((7,9),8),11),10),12)),18),((37,39),(38,40))),46),(44,45)),((43,63),(64,65))),(((((((47,48),50),((51,53),52)),(61,62)),(((57,59),58),60)),(54,(55,56))),((66,68),67))),49),(((41,42),(72,73)),71)),70),74),69),75),(76,77))),3));
tree PAUP_369 = [&U] (1,((2,((((((((((((((((((((4,5),((19,(20,(22,23))),21)),(33,((34,35),36))),(((24,28),(((25,26),29),27)),((30,31),32))),6),((((13,15),14),16),17)),(((((7,9),8),11),10),12)),18),((37,39),(38,40))),46),(44,45)),((43,63),(64,65))),(((((((47,48),50),((51,53),52)),(61,62)),(((57,59),58),60)),(54,(55,56))),((66,68),67))),49),(((41,42),(72,73)),71)),70),74),69),75),(76,77))),3));
tree PAUP_370 = [&U] (1,((2,((((((((((((((((((((4,5),((19,(20,(22,23))),21)),(33,((34,35),36))),(((24,28),(((25,26),29),27)),((30,31),32))),6),((((13,14),15),16),17)),((((7,(9,11)),8),10),12)),18),((37,39),(38,40))),46),(44,45)),((43,63),(64,65))),(((((((47,48),50),((51,53),52)),(61,62)),(((57,59),58),60)),(54,(55,56))),((66,68),67))),49),(((41,42),(72,73)),71)),70),74),69),75),(76,77))),3));
tree PAUP_371 = [&U] (1,((2,((((((((((((((((((((4,5),((19,(20,(22,23))),21)),(33,((34,35),36))),(((24,28),(((25,26),29),27)),((30,31),32))),6),((((13,14),15),16),17)),(((((7,11),9),8),10),12)),18),((37,39),(38,40))),46),(44,45)),((43,63),(64,65))),(((((((47,48),50),((51,53),52)),(61,62)),(((57,59),58),60)),(54,(55,56))),((66,68),67))),49),(((41,42),(72,73)),71)),70),74),69),75),(76,77))),3));
tree PAUP_372 = [&U] (1,((2,((((((((((((((((((((4,5),((19,(20,(22,23))),21)),(33,((34,35),36))),(((24,28),((25,(27,29)),26)),((30,31),32))),6),((((13,14),15),16),17)),(((((7,9),8),11),10),12)),18),((37,39),(38,40))),46),(44,45)),((43,63),(64,65))),(((((((47,48),50),((51,53),52)),(61,62)),(((57,59),58),60)),(54,(55,56))),((66,68),67))),49),(((41,42),(72,73)),71)),70),74),69),75),(76,77))),3));
tree PAUP_373 = [&U] (1,((2,((((((((((((((((((((4,5),((19,(20,(22,23))),21)),(33,((34,35),36))),(((24,28),(25,(26,(27,29)))),((30,31),32))),6),((((13,14),15),16),17)),(((((7,9),8),11),10),12)),18),((37,39),(38,40))),46),(44,45)),((43,63),(64,65))),(((((((47,48),50),((51,53),52)),(61,62)),(((57,59),58),60)),(54,(55,56))),((66,68),67))),49),(((41,42),(72,73)),71)),70),74),69),75),(76,77))),3));
tree PAUP_374 = [&U] (1,((2,((((((((((((((((((((4,5),((19,(20,(22,23))),21)),(((33,35),34),36)),(((24,28),(((25,26),29),27)),((30,31),32))),6),((((13,14),15),16),17)),(((((7,9),8),11),10),12)),18),((37,39),(38,40))),46),(44,45)),((43,63),(64,65))),(((((((47,48),50),((51,53),52)),(61,62)),(((57,59),58),60)),(54,(55,56))),((66,68),67))),49),(((41,42),(72,73)),71)),70),74),69),75),(76,77))),3));
tree PAUP_375 = [&U] (1,((2,((((((((((((((((((((4,5),((19,(20,(22,23))),21)),(((33,34),35),36)),(((24,28),(((25,26),29),27)),((30,31),32))),6),((((13,14),15),16),17)),(((((7,9),8),11),10),12)),18),((37,39),(38,40))),46),(44,45)),((43,63),(64,65))),(((((((47,48),50),((51,53),52)),(61,62)),(((57,59),58),60)),(54,(55,56))),((66,68),67))),49),(((41,42),(72,73)),71)),70),74),69),75),(76,77))),3));
tree PAUP_376 = [&U] (1,((2,3),((((((((((((((((((4,5),(((6,((((24,28),((25,29),26)),27),((30,31),32))),((33,(34,36)),35)),((((19,21),22),20),23))),(7,((8,(10,12)),11))),9),(((13,14),15),(16,17))),18),(37,((38,39),40))),46),(44,45)),((43,63),(64,65))),(((47,48),(50,(((51,53),52),(61,62)))),((((54,55),56),((66,68),67)),((57,(58,59)),60)))),49),(((41,42),(72,73)),71)),70),74),75),69),(76,77))));
tree PAUP_377 = [&U] (1,((2,3),((((((((((((((((((((4,5),(((6,((((24,28),((25,29),26)),27),((30,31),32))),((33,(34,36)),35)),((((19,21),22),20),23))),11),(8,(10,12))),7),9),(((13,14),15),(16,17))),18),(37,((38,39),40))),46),(44,45)),((43,63),(64,65))),(((47,48),(50,(((51,53),52),(61,62)))),((((54,55),56),((66,68),67)),((57,(58,59)),60)))),49),(((41,42),(72,73)),71)),70),74),75),69),(76,77))));
tree PAUP_378 = [&U] (1,((2,3),((((((((((((((((((((4,5),(((6,((((24,28),((25,29),26)),27),((30,31),32))),((33,(34,36)),35)),((((19,21),22),20),23))),(8,(10,12))),11),7),9),(((13,14),15),(16,17))),18),(37,((38,39),40))),46),(44,45)),((43,63),(64,65))),(((47,48),(50,(((51,53),52),(61,62)))),((((54,55),56),((66,68),67)),((57,(58,59)),60)))),49),(((41,42),(72,73)),71)),70),74),75),69),(76,77))));
tree PAUP_379 = [&U] (1,((2,3),(((((((((((((((((((((4,5),(((6,((((24,28),((25,29),26)),27),((30,31),32))),((33,(34,36)),35)),((((19,21),22),20),23))),(10,12)),8),11),7),9),(((13,14),15),(16,17))),18),(37,((38,39),40))),46),(44,45)),((43,63),(64,65))),(((47,48),(50,(((51,53),52),(61,62)))),((((54,55),56),((66,68),67)),((57,(58,59)),60)))),49),(((41,42),(72,73)),71)),70),74),75),69),(76,77))));
tree PAUP_380 = [&U] (1,((2,3),(((((((((((((((((((((4,5),(((6,((((24,28),((25,29),26)),27),((30,31),32))),((33,(34,36)),35)),((((19,21),22),20),23))),8),(10,12)),11),7),9),(((13,14),15),(16,17))),18),(37,((38,39),40))),46),(44,45)),((43,63),(64,65))),(((47,48),(50,(((51,53),52),(61,62)))),((((54,55),56),((66,68),67)),((57,(58,59)),60)))),49),(((41,42),(72,73)),71)),70),74),75),69),(76,77))));
tree PAUP_381 = [&U] (1,((2,3),((((((((((((((((((4,5),(((6,((((24,28),((25,29),26)),27),((30,31),32))),((33,(34,36)),35)),((((19,21),22),20),23))),(((7,11),8),(10,12))),9),(((13,14),15),(16,17))),18),(37,((38,39),40))),46),(44,45)),((43,63),(64,65))),(((47,48),(50,(((51,53),52),(61,62)))),((((54,55),56),((66,68),67)),((57,(58,59)),60)))),49),(((41,42),(72,73)),71)),70),74),75),69),(76,77))));
tree PAUP_382 = [&U] (1,((2,3),((((((((((((((((((4,5),(((6,((((24,28),((25,29),26)),27),((30,31),32))),((33,(34,36)),35)),((((19,21),22),20),23))),(((7,11),(10,12)),8)),9),(((13,14),15),(16,17))),18),(37,((38,39),40))),46),(44,45)),((43,63),(64,65))),(((47,48),(50,(((51,53),52),(61,62)))),((((54,55),56),((66,68),67)),((57,(58,59)),60)))),49),(((41,42),(72,73)),71)),70),74),75),69),(76,77))));
tree PAUP_383 = [&U] (1,((2,3),((((((((((((((((((((4,5),(((6,((((24,28),((25,29),26)),27),((30,31),32))),((33,(34,36)),35)),((((19,21),22),20),23))),7),(8,(10,12))),11),9),(((13,14),15),(16,17))),18),(37,((38,39),40))),46),(44,45)),((43,63),(64,65))),(((47,48),(50,(((51,53),52),(61,62)))),((((54,55),56),((66,68),67)),((57,(58,59)),60)))),49),(((41,42),(72,73)),71)),70),74),75),69),(76,77))));
tree PAUP_384 = [&U] (1,((2,3),((((((((((((((((((((4,5),(((6,((((24,28),((25,29),26)),27),((30,31),32))),((33,(34,36)),35)),((((19,21),22),20),23))),7),11),(8,(10,12))),9),(((13,14),15),(16,17))),18),(37,((38,39),40))),46),(44,45)),((43,63),(64,65))),(((47,48),(50,(((51,53),52),(61,62)))),((((54,55),56),((66,68),67)),((57,(58,59)),60)))),49),(((41,42),(72,73)),71)),70),74),75),69),(76,77))));
tree PAUP_385 = [&U] (1,((2,3),(((((((((((((((((((((4,5),(((6,((((24,28),((25,29),26)),27),((30,31),32))),((33,(34,36)),35)),((((19,21),22),20),23))),7),11),8),(10,12)),9),(((13,14),15),(16,17))),18),(37,((38,39),40))),46),(44,45)),((43,63),(64,65))),(((47,48),(50,(((51,53),52),(61,62)))),((((54,55),56),((66,68),67)),((57,(58,59)),60)))),49),(((41,42),(72,73)),71)),70),74),75),69),(76,77))));
tree PAUP_386 = [&U] (1,((2,3),(((((((((((((((((((((4,5),(((6,((((24,28),((25,29),26)),27),((30,31),32))),((33,(34,36)),35)),((((19,21),22),20),23))),7),11),(10,12)),8),9),(((13,14),15),(16,17))),18),(37,((38,39),40))),46),(44,45)),((43,63),(64,65))),(((47,48),(50,(((51,53),52),(61,62)))),((((54,55),56),((66,68),67)),((57,(58,59)),60)))),49),(((41,42),(72,73)),71)),70),74),75),69),(76,77))));
tree PAUP_387 = [&U] (1,((2,3),(((((((((((((((((((4,5),(((6,((((24,28),((25,29),26)),27),((30,31),32))),((33,(34,36)),35)),((((19,21),22),20),23))),((8,(10,12)),11)),7),9),(((13,14),15),(16,17))),18),(37,((38,39),40))),46),(44,45)),((43,63),(64,65))),(((47,48),(50,(((51,53),52),(61,62)))),((((54,55),56),((66,68),67)),((57,(58,59)),60)))),49),(((41,42),(72,73)),71)),70),74),75),69),(76,77))));
tree PAUP_388 = [&U] (1,((2,3),(((((((((((((((((((4,5),(((6,((((24,28),((25,29),26)),27),((30,31),32))),((33,(34,36)),35)),((((19,21),22),20),23))),((8,11),(10,12))),7),9),(((13,14),15),(16,17))),18),(37,((38,39),40))),46),(44,45)),((43,63),(64,65))),(((47,48),(50,(((51,53),52),(61,62)))),((((54,55),56),((66,68),67)),((57,(58,59)),60)))),49),(((41,42),(72,73)),71)),70),74),75),69),(76,77))));
tree PAUP_389 = [&U] (1,((2,3),(((((((((((((((((((4,5),(((6,((((24,28),((25,29),26)),27),((30,31),32))),((33,(34,36)),35)),((((19,21),22),20),23))),7),((8,11),(10,12))),9),(((13,14),15),(16,17))),18),(37,((38,39),40))),46),(44,45)),((43,63),(64,65))),(((47,48),(50,(((51,53),52),(61,62)))),((((54,55),56),((66,68),67)),((57,(58,59)),60)))),49),(((41,42),(72,73)),71)),70),74),75),69),(76,77))));
tree PAUP_390 = [&U] (1,((2,3),(((((((((((((((((((4,5),(((6,((((24,28),((25,29),26)),27),((30,31),32))),((33,(34,36)),35)),((((19,21),22),20),23))),(8,((10,12),11))),7),9),(((13,14),15),(16,17))),18),(37,((38,39),40))),46),(44,45)),((43,63),(64,65))),(((47,48),(50,(((51,53),52),(61,62)))),((((54,55),56),((66,68),67)),((57,(58,59)),60)))),49),(((41,42),(72,73)),71)),70),74),75),69),(76,77))));
tree PAUP_391 = [&U] (1,((2,3),(((((((((((((((((((4,5),(((6,((((24,28),((25,29),26)),27),((30,31),32))),((33,(34,36)),35)),((((19,21),22),20),23))),7),(8,((10,12),11))),9),(((13,14),15),(16,17))),18),(37,((38,39),40))),46),(44,45)),((43,63),(64,65))),(((47,48),(50,(((51,53),52),(61,62)))),((((54,55),56),((66,68),67)),((57,(58,59)),60)))),49),(((41,42),(72,73)),71)),70),74),75),69),(76,77))));
tree PAUP_392 = [&U] (1,((2,3),(((((((((((((((((((4,5),(((6,((((24,28),((25,29),26)),27),((30,31),32))),((33,(34,36)),35)),((((19,21),22),20),23))),7),((8,(10,12)),11)),9),(((13,14),15),(16,17))),18),(37,((38,39),40))),46),(44,45)),((43,63),(64,65))),(((47,48),(50,(((51,53),52),(61,62)))),((((54,55),56),((66,68),67)),((57,(58,59)),60)))),49),(((41,42),(72,73)),71)),70),74),75),69),(76,77))));
tree PAUP_393 = [&U] (1,((2,3),((((((((((((((((((4,5),(((6,((((24,28),((25,29),26)),27),((30,31),32))),((33,(34,36)),35)),((((19,21),22),20),23))),(((7,(10,12)),8),11)),9),(((13,14),15),(16,17))),18),(37,((38,39),40))),46),(44,45)),((43,63),(64,65))),(((47,48),(50,(((51,53),52),(61,62)))),((((54,55),56),((66,68),67)),((57,(58,59)),60)))),49),(((41,42),(72,73)),71)),70),74),75),69),(76,77))));
tree PAUP_394 = [&U] (1,((2,3),((((((((((((((((((4,5),(((6,((((24,28),((25,29),26)),27),((30,31),32))),((33,(34,36)),35)),((((19,21),22),20),23))),(((7,8),(10,12)),11)),9),(((13,14),15),(16,17))),18),(37,((38,39),40))),46),(44,45)),((43,63),(64,65))),(((47,48),(50,(((51,53),52),(61,62)))),((((54,55),56),((66,68),67)),((57,(58,59)),60)))),49),(((41,42),(72,73)),71)),70),74),75),69),(76,77))));
tree PAUP_395 = [&U] (1,((2,3),((((((((((((((((((4,5),(((6,((((24,28),((25,29),26)),27),((30,31),32))),((33,(34,36)),35)),(((19,21),(20,23)),22))),(7,((8,(10,12)),11))),9),(((13,14),15),(16,17))),18),(37,((38,39),40))),46),(44,45)),((43,63),(64,65))),(((47,48),(50,(((51,53),52),(61,62)))),((((54,55),56),((66,68),67)),((57,(58,59)),60)))),49),(((41,42),(72,73)),71)),70),74),75),69),(76,77))));
tree PAUP_396 = [&U] (1,((2,3),((((((((((((((((((4,5),(((6,((((24,28),((25,29),26)),27),((30,31),32))),((33,(34,36)),35)),((19,21),((20,23),22)))),(7,((8,(10,12)),11))),9),(((13,14),15),(16,17))),18),(37,((38,39),40))),46),(44,45)),((43,63),(64,65))),(((47,48),(50,(((51,53),52),(61,62)))),((((54,55),56),((66,68),67)),((57,(58,59)),60)))),49),(((41,42),(72,73)),71)),70),74),75),69),(76,77))));
tree PAUP_397 = [&U] (1,((2,3),((((((((((((((((((4,5),(((6,((((24,28),((25,29),26)),27),((30,31),32))),((33,(34,36)),35)),((19,((20,23),22)),21))),(7,((8,(10,12)),11))),9),(((13,14),15),(16,17))),18),(37,((38,39),40))),46),(44,45)),((43,63),(64,65))),(((47,48),(50,(((51,53),52),(61,62)))),((((54,55),56),((66,68),67)),((57,(58,59)),60)))),49),(((41,42),(72,73)),71)),70),74),75),69),(76,77))));
tree PAUP_398 = [&U] (1,((2,3),((((((((((((((((((4,5),(((6,((((24,28),((25,29),26)),27),((30,31),32))),((33,(34,36)),35)),(19,(((20,23),22),21)))),(7,((8,(10,12)),11))),9),(((13,14),15),(16,17))),18),(37,((38,39),40))),46),(44,45)),((43,63),(64,65))),(((47,48),(50,(((51,53),52),(61,62)))),((((54,55),56),((66,68),67)),((57,(58,59)),60)))),49),(((41,42),(72,73)),71)),70),74),75),69),(76,77))));
tree PAUP_399 = [&U] (1,((2,3),((((((((((((((((((4,5),(((6,((((24,28),((25,29),26)),27),((30,31),32))),((33,(34,36)),35)),((((19,21),22),20),23))),((7,11),(8,(10,12)))),9),(((13,14),15),(16,17))),18),(37,((38,39),40))),46),(44,45)),((43,63),(64,65))),(((47,48),(50,(((51,53),52),(61,62)))),((((54,55),56),((66,68),67)),((57,(58,59)),60)))),49),(((41,42),(72,73)),71)),70),74),75),69),(76,77))));
tree PAUP_400 = [&U] (1,((2,3),(((((((((((((((((((4,5),(((6,((((24,28),((25,29),26)),27),((30,31),32))),((33,(34,36)),35)),((((19,21),22),20),23))),11),(7,(8,(10,12)))),9),(((13,14),15),(16,17))),18),(37,((38,39),40))),46),(44,45)),((43,63),(64,65))),(((47,48),(50,(((51,53),52),(61,62)))),((((54,55),56),((66,68),67)),((57,(58,59)),60)))),49),(((41,42),(72,73)),71)),70),74),75),69),(76,77))));
tree PAUP_401 = [&U] (1,((2,3),((((((((((((((((((4,5),(((19,(20,21)),22),23)),(33,((34,36),35))),(6,((((24,28),(25,(26,29))),27),((30,31),32)))),(((((7,11),9),8),(10,((((13,15),14),16),17))),12)),18),(37,(38,(39,40)))),46),(44,45)),((43,63),(64,65))),49),((((((47,48),50),(((51,53),52),62)),((57,(58,59)),60)),(54,(55,56))),(66,67))),(61,68)),74),((((41,42),(72,73)),71),70)),69),75),(76,77))));
tree PAUP_402 = [&U] (1,((2,3),((((((((((((((((((4,5),(((19,(20,21)),22),23)),(33,((34,36),35))),(6,((((24,28),(25,(26,29))),27),((30,31),32)))),((((((7,11),8),9),((((13,15),14),16),17)),10),12)),18),(37,(38,(39,40)))),46),(44,45)),((43,63),(64,65))),49),((((((47,48),50),(((51,53),52),62)),((57,(58,59)),60)),(54,(55,56))),(66,67))),(61,68)),74),((((41,42),(72,73)),71),70)),69),75),(76,77))));
tree PAUP_403 = [&U] (1,((2,3),((((((((((((((((((4,5),(((19,(20,21)),22),23)),(33,((34,36),35))),(6,((((24,28),(25,(26,29))),27),((30,31),32)))),((((((7,11),8),9),10),((((13,15),14),16),17)),12)),18),(37,(38,(39,40)))),46),(44,45)),((43,63),(64,65))),49),((((((47,48),50),(((51,53),52),62)),((57,(58,59)),60)),(54,(55,56))),(66,67))),(61,68)),74),((((41,42),(72,73)),71),70)),69),75),(76,77))));
tree PAUP_404 = [&U] (1,((2,3),((((((((((((((((((4,5),(((19,(20,21)),22),23)),(33,((34,36),35))),(6,((((24,28),(25,(26,29))),27),((30,31),32)))),(((((7,11),(8,9)),((((13,15),14),16),17)),10),12)),18),(37,(38,(39,40)))),46),(44,45)),((43,63),(64,65))),49),((((((47,48),50),(((51,53),52),62)),((57,(58,59)),60)),(54,(55,56))),(66,67))),(61,68)),74),((((41,42),(72,73)),71),70)),69),75),(76,77))));
tree PAUP_405 = [&U] (1,((2,3),((((((((((((((((((4,5),(((19,(20,21)),22),23)),(33,((34,36),35))),(6,((((24,28),(25,(26,29))),27),((30,31),32)))),(((((7,11),(8,9)),10),((((13,15),14),16),17)),12)),18),(37,(38,(39,40)))),46),(44,45)),((43,63),(64,65))),49),((((((47,48),50),(((51,53),52),62)),((57,(58,59)),60)),(54,(55,56))),(66,67))),(61,68)),74),((((41,42),(72,73)),71),70)),69),75),(76,77))));
tree PAUP_406 = [&U] (1,((2,3),((((((((((((((((((4,5),(((19,(20,21)),22),23)),(33,((34,36),35))),(6,((((24,28),(25,(26,29))),27),((30,31),32)))),((((7,(8,9)),11),(10,((((13,15),14),16),17))),12)),18),(37,(38,(39,40)))),46),(44,45)),((43,63),(64,65))),49),((((((47,48),50),(((51,53),52),62)),((57,(58,59)),60)),(54,(55,56))),(66,67))),(61,68)),74),((((41,42),(72,73)),71),70)),69),75),(76,77))));
tree PAUP_407 = [&U] (1,((2,3),((((((((((((((((((4,5),(((19,(20,21)),22),23)),(33,((34,36),35))),(6,((((24,28),(25,(26,29))),27),((30,31),32)))),(((7,((8,9),11)),(10,((((13,15),14),16),17))),12)),18),(37,(38,(39,40)))),46),(44,45)),((43,63),(64,65))),49),((((((47,48),50),(((51,53),52),62)),((57,(58,59)),60)),(54,(55,56))),(66,67))),(61,68)),74),((((41,42),(72,73)),71),70)),69),75),(76,77))));
tree PAUP_408 = [&U] (1,((2,3),((((((((((((((((((4,5),(((19,(20,21)),22),23)),(33,((34,36),35))),(6,((((24,28),(25,(26,29))),27),((30,31),32)))),(((((7,(8,9)),11),((((13,15),14),16),17)),10),12)),18),(37,(38,(39,40)))),46),(44,45)),((43,63),(64,65))),49),((((((47,48),50),(((51,53),52),62)),((57,(58,59)),60)),(54,(55,56))),(66,67))),(61,68)),74),((((41,42),(72,73)),71),70)),69),75),(76,77))));
tree PAUP_409 = [&U] (1,((2,3),((((((((((((((((((4,5),(((19,(20,21)),22),23)),(33,((34,36),35))),(6,((((24,28),(25,(26,29))),27),((30,31),32)))),(((((7,(8,9)),11),10),((((13,15),14),16),17)),12)),18),(37,(38,(39,40)))),46),(44,45)),((43,63),(64,65))),49),((((((47,48),50),(((51,53),52),62)),((57,(58,59)),60)),(54,(55,56))),(66,67))),(61,68)),74),((((41,42),(72,73)),71),70)),69),75),(76,77))));
tree PAUP_410 = [&U] (1,((2,3),((((((((((((((((((4,5),(((19,(20,21)),22),23)),(33,((34,36),35))),(6,((((24,28),(25,(26,29))),27),((30,31),32)))),((((7,((8,9),11)),((((13,15),14),16),17)),10),12)),18),(37,(38,(39,40)))),46),(44,45)),((43,63),(64,65))),49),((((((47,48),50),(((51,53),52),62)),((57,(58,59)),60)),(54,(55,56))),(66,67))),(61,68)),74),((((41,42),(72,73)),71),70)),69),75),(76,77))));
tree PAUP_411 = [&U] (1,((2,3),((((((((((((((((((4,5),(((19,(20,21)),22),23)),(33,((34,36),35))),(6,((((24,28),(25,(26,29))),27),((30,31),32)))),((((7,((8,9),11)),10),((((13,15),14),16),17)),12)),18),(37,(38,(39,40)))),46),(44,45)),((43,63),(64,65))),49),((((((47,48),50),(((51,53),52),62)),((57,(58,59)),60)),(54,(55,56))),(66,67))),(61,68)),74),((((41,42),(72,73)),71),70)),69),75),(76,77))));
tree PAUP_412 = [&U] (1,((2,3),((((((((((((((((((((((4,5),(((19,(20,21)),22),23)),(33,((34,36),35))),(6,((((24,28),(25,(26,29))),27),((30,31),32)))),12),(10,((((13,15),14),16),17))),8),(7,11)),9),18),(37,(38,(39,40)))),46),(44,45)),((43,63),(64,65))),49),((((((47,48),50),(((51,53),52),62)),((57,(58,59)),60)),(54,(55,56))),(66,67))),(61,68)),74),((((41,42),(72,73)),71),70)),69),75),(76,77))));
tree PAUP_413 = [&U] (1,((2,3),((((((((((((((((((4,5),(((19,(20,21)),22),23)),(33,((34,36),35))),(6,((((24,28),(25,(26,29))),27),((30,31),32)))),((((7,(8,11)),9),(10,((((13,15),14),16),17))),12)),18),(37,(38,(39,40)))),46),(44,45)),((43,63),(64,65))),49),((((((47,48),50),(((51,53),52),62)),((57,(58,59)),60)),(54,(55,56))),(66,67))),(61,68)),74),((((41,42),(72,73)),71),70)),69),75),(76,77))));
tree PAUP_414 = [&U] (1,((2,3),((((((((((((((((((4,5),(((19,(20,21)),22),23)),(33,((34,36),35))),(6,((((24,28),(25,(26,29))),27),((30,31),32)))),(((((7,8),11),9),(10,((((13,15),14),16),17))),12)),18),(37,(38,(39,40)))),46),(44,45)),((43,63),(64,65))),49),((((((47,48),50),(((51,53),52),62)),((57,(58,59)),60)),(54,(55,56))),(66,67))),(61,68)),74),((((41,42),(72,73)),71),70)),69),75),(76,77))));
tree PAUP_415 = [&U] (1,((2,3),((((((((((((((((((4,5),(((19,(20,21)),22),23)),(33,((34,36),35))),(6,((((24,28),(25,(26,29))),27),((30,31),32)))),((((((7,11),9),8),((((13,15),14),16),17)),10),12)),18),(37,(38,(39,40)))),46),(44,45)),((43,63),(64,65))),49),((((((47,48),50),(((51,53),52),62)),((57,(58,59)),60)),(54,(55,56))),(66,67))),(61,68)),74),((((41,42),(72,73)),71),70)),69),75),(76,77))));
tree PAUP_416 = [&U] (1,((2,3),((((((((((((((((((4,5),(((19,(20,21)),22),23)),(33,((34,36),35))),(6,((((24,28),(25,(26,29))),27),((30,31),32)))),(((((7,11),9),8),10),(12,((((13,15),14),16),17)))),18),(37,(38,(39,40)))),46),(44,45)),((43,63),(64,65))),49),((((((47,48),50),(((51,53),52),62)),((57,(58,59)),60)),(54,(55,56))),(66,67))),(61,68)),74),((((41,42),(72,73)),71),70)),69),75),(76,77))));
tree PAUP_417 = [&U] (1,((2,3),((((((((((((((((((4,5),(((19,(20,21)),22),23)),(33,((34,36),35))),(6,((((24,28),(25,(26,29))),27),((30,31),32)))),((((((7,11),9),8),10),12),((((13,15),14),16),17))),18),(37,(38,(39,40)))),46),(44,45)),((43,63),(64,65))),49),((((((47,48),50),(((51,53),52),62)),((57,(58,59)),60)),(54,(55,56))),(66,67))),(61,68)),74),((((41,42),(72,73)),71),70)),69),75),(76,77))));
tree PAUP_418 = [&U] (1,((2,3),(((((((((((((((((((4,5),(((19,(20,21)),22),23)),(33,((34,36),35))),(6,((((24,28),(25,(26,29))),27),((30,31),32)))),((((13,15),14),16),17)),(((((7,11),9),8),10),12)),18),(37,(38,(39,40)))),46),(44,45)),((43,63),(64,65))),49),((((((47,48),50),(((51,53),52),62)),((57,(58,59)),60)),(54,(55,56))),(66,67))),(61,68)),74),((((41,42),(72,73)),71),70)),69),75),(76,77))));
tree PAUP_419 = [&U] (1,((2,3),(((((((((((((((((((4,5),(((19,(20,21)),22),23)),(33,((34,36),35))),(6,((((24,28),(25,(26,29))),27),((30,31),32)))),(((((7,11),9),8),10),12)),((((13,15),14),16),17)),18),(37,(38,(39,40)))),46),(44,45)),((43,63),(64,65))),49),((((((47,48),50),(((51,53),52),62)),((57,(58,59)),60)),(54,(55,56))),(66,67))),(61,68)),74),((((41,42),(72,73)),71),70)),69),75),(76,77))));
tree PAUP_420 = [&U] (1,((2,3),((((((((((((((((((4,5),(((19,(20,21)),22),23)),(33,((34,36),35))),(6,((((24,28),(25,(26,29))),27),((30,31),32)))),((((((7,11),9),8),10),12),((((13,15),14),17),16))),18),(37,(38,(39,40)))),46),(44,45)),((43,63),(64,65))),49),((((((47,48),50),(((51,53),52),62)),((57,(58,59)),60)),(54,(55,56))),(66,67))),(61,68)),74),((((41,42),(72,73)),71),70)),69),75),(76,77))));
tree PAUP_421 = [&U] (1,((2,3),((((((((((((((((((4,5),(((19,(20,21)),22),23)),(33,((34,36),35))),(6,((((24,28),(25,(26,29))),27),((30,31),32)))),((((((7,11),9),8),10),12),(((13,15),14),(16,17)))),18),(37,(38,(39,40)))),46),(44,45)),((43,63),(64,65))),49),((((((47,48),50),(((51,53),52),62)),((57,(58,59)),60)),(54,(55,56))),(66,67))),(61,68)),74),((((41,42),(72,73)),71),70)),69),75),(76,77))));
tree PAUP_422 = [&U] (1,((2,3),(((((((((((((((((((4,5),(((19,(20,21)),22),23)),(33,((34,36),35))),(6,((((24,28),(25,(26,29))),27),((30,31),32)))),((((13,15),14),17),16)),(((((7,11),9),8),10),12)),18),(37,(38,(39,40)))),46),(44,45)),((43,63),(64,65))),49),((((((47,48),50),(((51,53),52),62)),((57,(58,59)),60)),(54,(55,56))),(66,67))),(61,68)),74),((((41,42),(72,73)),71),70)),69),75),(76,77))));
tree PAUP_423 = [&U] (1,((2,3),(((((((((((((((((((4,5),(((19,(20,21)),22),23)),(33,((34,36),35))),(6,((((24,28),(25,(26,29))),27),((30,31),32)))),(((((7,11),9),8),10),12)),((((13,15),14),17),16)),18),(37,(38,(39,40)))),46),(44,45)),((43,63),(64,65))),49),((((((47,48),50),(((51,53),52),62)),((57,(58,59)),60)),(54,(55,56))),(66,67))),(61,68)),74),((((41,42),(72,73)),71),70)),69),75),(76,77))));
tree PAUP_424 = [&U] (1,((2,3),(((((((((((((((((((4,5),(((19,(20,21)),22),23)),(33,((34,36),35))),(6,((((24,28),(25,(26,29))),27),((30,31),32)))),(((13,15),14),(16,17))),(((((7,11),9),8),10),12)),18),(37,(38,(39,40)))),46),(44,45)),((43,63),(64,65))),49),((((((47,48),50),(((51,53),52),62)),((57,(58,59)),60)),(54,(55,56))),(66,67))),(61,68)),74),((((41,42),(72,73)),71),70)),69),75),(76,77))));
tree PAUP_425 = [&U] (1,((2,3),(((((((((((((((((((4,5),(((19,(20,21)),22),23)),(33,((34,36),35))),(6,((((24,28),(25,(26,29))),27),((30,31),32)))),(((((7,11),9),8),10),12)),(((13,15),14),(16,17))),18),(37,(38,(39,40)))),46),(44,45)),((43,63),(64,65))),49),((((((47,48),50),(((51,53),52),62)),((57,(58,59)),60)),(54,(55,56))),(66,67))),(61,68)),74),((((41,42),(72,73)),71),70)),69),75),(76,77))));
tree PAUP_426 = [&U] (1,(2,(3,((((((((((((((((((4,5),(19,(((20,22),23),21))),(((33,35),34),36)),(6,(((24,28),(((25,27),29),26)),((30,31),32)))),((((((7,11),9),8),10),12),(((13,14),15),(16,17)))),18),((37,(39,40)),38)),46),(44,45)),((43,63),(64,65))),((((((47,48),50),(((51,53),52),(61,62))),(((57,58),59),60)),((54,56),55)),((66,68),67))),49),(((41,42),(72,73)),71)),70),74),69),75),(76,77)))));
tree PAUP_427 = [&U] (1,(2,(3,(((((((((((((((((((4,5),(19,(((20,22),23),21))),(((33,35),34),36)),(6,(((24,28),(((25,27),29),26)),((30,31),32)))),(((((7,11),9),8),10),12)),(((13,14),15),(16,17))),18),((37,(39,40)),38)),46),(44,45)),((43,63),(64,65))),((((((47,48),50),(((51,53),52),(61,62))),(((57,58),59),60)),((54,56),55)),((66,68),67))),49),(((41,42),(72,73)),71)),70),74),69),75),(76,77)))));
tree PAUP_428 = [&U] (1,(2,(3,((((((((((((((((((4,5),(19,(((20,22),23),21))),(((33,35),34),36)),(6,(((24,28),(((25,27),29),26)),((30,31),32)))),(((((7,(8,9)),11),10),12),(((13,14),15),(16,17)))),18),((37,(39,40)),38)),46),(44,45)),((43,63),(64,65))),((((((47,48),50),(((51,53),52),(61,62))),(((57,58),59),60)),((54,56),55)),((66,68),67))),49),(((41,42),(72,73)),71)),70),74),69),75),(76,77)))));
tree PAUP_429 = [&U] (1,(2,(3,((((((((((((((((((4,5),(19,(((20,22),23),21))),(((33,35),34),36)),(6,(((24,28),(((25,27),29),26)),((30,31),32)))),((((7,((8,9),11)),10),12),(((13,14),15),(16,17)))),18),((37,(39,40)),38)),46),(44,45)),((43,63),(64,65))),((((((47,48),50),(((51,53),52),(61,62))),(((57,58),59),60)),((54,56),55)),((66,68),67))),49),(((41,42),(72,73)),71)),70),74),69),75),(76,77)))));
tree PAUP_430 = [&U] (1,(2,(3,(((((((((((((((((((4,5),(19,(((20,22),23),21))),(((33,35),34),36)),(6,(((24,28),(((25,27),29),26)),((30,31),32)))),(((13,14),15),(16,17))),(((((7,11),9),8),10),12)),18),((37,(39,40)),38)),46),(44,45)),((43,63),(64,65))),((((((47,48),50),(((51,53),52),(61,62))),(((57,58),59),60)),((54,56),55)),((66,68),67))),49),(((41,42),(72,73)),71)),70),74),69),75),(76,77)))));
tree PAUP_431 = [&U] (1,(2,(3,(((((((((((((((((((4,5),(19,(((20,22),23),21))),(((33,35),34),36)),(6,(((24,28),(((25,27),29),26)),((30,31),32)))),((((13,14),15),16),17)),(((((7,11),9),8),10),12)),18),((37,(39,40)),38)),46),(44,45)),((43,63),(64,65))),((((((47,48),50),(((51,53),52),(61,62))),(((57,58),59),60)),((54,56),55)),((66,68),67))),49),(((41,42),(72,73)),71)),70),74),69),75),(76,77)))));
tree PAUP_432 = [&U] (1,(2,(3,(((((((((((((((((((4,5),(19,(((20,22),23),21))),(((33,35),34),36)),(6,(((24,28),(((25,27),29),26)),((30,31),32)))),(((((7,11),9),8),10),12)),((((13,14),15),16),17)),18),((37,(39,40)),38)),46),(44,45)),((43,63),(64,65))),((((((47,48),50),(((51,53),52),(61,62))),(((57,58),59),60)),((54,56),55)),((66,68),67))),49),(((41,42),(72,73)),71)),70),74),69),75),(76,77)))));
tree PAUP_433 = [&U] (1,(2,(3,((((((((((((((((((4,5),(19,(((20,22),23),21))),(((33,35),34),36)),(6,(((24,28),(((25,27),29),26)),((30,31),32)))),((((((7,11),9),8),10),((((13,14),15),16),17)),12)),18),((37,(39,40)),38)),46),(44,45)),((43,63),(64,65))),((((((47,48),50),(((51,53),52),(61,62))),(((57,58),59),60)),((54,56),55)),((66,68),67))),49),(((41,42),(72,73)),71)),70),74),69),75),(76,77)))));
tree PAUP_434 = [&U] (1,(2,(3,((((((((((((((((((4,5),(19,(((20,22),23),21))),(((33,35),34),36)),(6,(((24,28),(((25,27),29),26)),((30,31),32)))),(((((7,11),9),8),10),(12,((((13,14),15),16),17)))),18),((37,(39,40)),38)),46),(44,45)),((43,63),(64,65))),((((((47,48),50),(((51,53),52),(61,62))),(((57,58),59),60)),((54,56),55)),((66,68),67))),49),(((41,42),(72,73)),71)),70),74),69),75),(76,77)))));
tree PAUP_435 = [&U] (1,(2,(3,(((((((((((((((((((4,5),(19,(((20,22),23),21))),(((33,35),34),36)),(6,(((24,28),(((25,27),29),26)),((30,31),32)))),((((13,14),15),17),16)),(((((7,11),9),8),10),12)),18),((37,(39,40)),38)),46),(44,45)),((43,63),(64,65))),((((((47,48),50),(((51,53),52),(61,62))),(((57,58),59),60)),((54,56),55)),((66,68),67))),49),(((41,42),(72,73)),71)),70),74),69),75),(76,77)))));
tree PAUP_436 = [&U] (1,(2,(3,(((((((((((((((((((4,5),(19,(((20,22),23),21))),(((33,35),34),36)),(6,(((24,28),(((25,27),29),26)),((30,31),32)))),(((((7,11),9),8),10),12)),((((13,14),15),17),16)),18),((37,(39,40)),38)),46),(44,45)),((43,63),(64,65))),((((((47,48),50),(((51,53),52),(61,62))),(((57,58),59),60)),((54,56),55)),((66,68),67))),49),(((41,42),(72,73)),71)),70),74),69),75),(76,77)))));
tree PAUP_437 = [&U] (1,(2,(3,((((((((((((((((((4,5),(19,(((20,22),23),21))),(((33,35),34),36)),(6,(((24,28),(((25,27),29),26)),((30,31),32)))),((((((7,11),9),8),((((13,14),15),16),17)),10),12)),18),((37,(39,40)),38)),46),(44,45)),((43,63),(64,65))),((((((47,48),50),(((51,53),52),(61,62))),(((57,58),59),60)),((54,56),55)),((66,68),67))),49),(((41,42),(72,73)),71)),70),74),69),75),(76,77)))));
tree PAUP_438 = [&U] (1,(2,(3,((((((((((((((((((4,5),(19,(((20,22),23),21))),(((33,35),34),36)),(6,(((24,28),(((25,27),29),26)),((30,31),32)))),(((((7,11),9),8),(10,((((13,14),15),16),17))),12)),18),((37,(39,40)),38)),46),(44,45)),((43,63),(64,65))),((((((47,48),50),(((51,53),52),(61,62))),(((57,58),59),60)),((54,56),55)),((66,68),67))),49),(((41,42),(72,73)),71)),70),74),69),75),(76,77)))));
tree PAUP_439 = [&U] (1,(2,(3,((((((((((((((((((4,5),(19,(((20,22),23),21))),(((33,35),34),36)),(6,(((24,28),(((25,27),29),26)),((30,31),32)))),(((((7,(8,11)),9),10),12),(((13,14),15),(16,17)))),18),((37,(39,40)),38)),46),(44,45)),((43,63),(64,65))),((((((47,48),50),(((51,53),52),(61,62))),(((57,58),59),60)),((54,56),55)),((66,68),67))),49),(((41,42),(72,73)),71)),70),74),69),75),(76,77)))));
tree PAUP_440 = [&U] (1,(2,(3,((((((((((((((((((4,5),(19,(((20,22),23),21))),(((33,35),34),36)),(6,(((24,28),(((25,27),29),26)),((30,31),32)))),((((((7,8),11),9),10),12),(((13,14),15),(16,17)))),18),((37,(39,40)),38)),46),(44,45)),((43,63),(64,65))),((((((47,48),50),(((51,53),52),(61,62))),(((57,58),59),60)),((54,56),55)),((66,68),67))),49),(((41,42),(72,73)),71)),70),74),69),75),(76,77)))));
tree PAUP_441 = [&U] (1,(2,(3,((((((((((((((((((((4,5),(19,(((20,22),23),21))),(((33,35),34),36)),(((24,28),(((25,27),29),26)),((30,31),32))),6),(((13,14),15),(16,17))),(((((7,11),9),8),10),12)),18),((37,(39,40)),38)),46),(44,45)),((43,63),(64,65))),((((((47,48),50),(((51,53),52),(61,62))),(((57,58),59),60)),((54,56),55)),((66,68),67))),49),(((41,42),(72,73)),71)),70),74),69),75),(76,77)))));
tree PAUP_442 = [&U] (1,(2,(3,((((((((((((((((((4,5),(19,(((20,22),23),21))),(((33,35),34),36)),(6,(((24,28),(((25,27),29),26)),((30,31),32)))),((((((7,11),9),8),10),12),((((13,15),14),17),16))),18),((37,(39,40)),38)),46),(44,45)),((43,63),(64,65))),((((((47,48),50),(((51,53),52),(61,62))),(((57,58),59),60)),((54,56),55)),((66,68),67))),49),(((41,42),(72,73)),71)),70),74),69),75),(76,77)))));
tree PAUP_443 = [&U] (1,(2,(3,((((((((((((((((((4,5),(19,(((20,22),23),21))),(((33,35),34),36)),(6,(((24,28),(((25,27),29),26)),((30,31),32)))),((((((7,11),9),8),10),12),((((13,15),14),16),17))),18),((37,(39,40)),38)),46),(44,45)),((43,63),(64,65))),((((((47,48),50),(((51,53),52),(61,62))),(((57,58),59),60)),((54,56),55)),((66,68),67))),49),(((41,42),(72,73)),71)),70),74),69),75),(76,77)))));
tree PAUP_444 = [&U] (1,(2,(3,((((((((((((((((((4,5),(19,(((20,22),23),21))),(((33,35),34),36)),(6,(((24,28),(((25,27),29),26)),((30,31),32)))),((((((7,11),9),8),10),12),(((13,(14,15)),17),16))),18),((37,(39,40)),38)),46),(44,45)),((43,63),(64,65))),((((((47,48),50),(((51,53),52),(61,62))),(((57,58),59),60)),((54,56),55)),((66,68),67))),49),(((41,42),(72,73)),71)),70),74),69),75),(76,77)))));
tree PAUP_445 = [&U] (1,(2,(3,((((((((((((((((((4,5),(19,(((20,22),23),21))),(((33,35),34),36)),(6,(((24,28),(((25,27),29),26)),((30,31),32)))),((((((7,11),9),8),10),12),(((13,(14,15)),16),17))),18),((37,(39,40)),38)),46),(44,45)),((43,63),(64,65))),((((((47,48),50),(((51,53),52),(61,62))),(((57,58),59),60)),((54,56),55)),((66,68),67))),49),(((41,42),(72,73)),71)),70),74),69),75),(76,77)))));
tree PAUP_446 = [&U] (1,(2,(3,((((((((((((((((((4,5),(19,(((20,22),23),21))),(((33,35),34),36)),(6,(((24,28),(((25,27),29),26)),((30,31),32)))),(((((7,11),(8,9)),10),12),(((13,14),15),(16,17)))),18),((37,(39,40)),38)),46),(44,45)),((43,63),(64,65))),((((((47,48),50),(((51,53),52),(61,62))),(((57,58),59),60)),((54,56),55)),((66,68),67))),49),(((41,42),(72,73)),71)),70),74),69),75),(76,77)))));
tree PAUP_447 = [&U] (1,(2,(3,((((((((((((((((((4,5),(19,(((20,22),23),21))),(((33,35),34),36)),(6,(((24,28),(((25,27),29),26)),((30,31),32)))),((((((7,11),8),9),10),12),(((13,14),15),(16,17)))),18),((37,(39,40)),38)),46),(44,45)),((43,63),(64,65))),((((((47,48),50),(((51,53),52),(61,62))),(((57,58),59),60)),((54,56),55)),((66,68),67))),49),(((41,42),(72,73)),71)),70),74),69),75),(76,77)))));
tree PAUP_448 = [&U] (1,(2,(3,((((((((((((((((((4,5),(19,(((20,22),23),21))),(((33,35),34),36)),(6,(((24,28),(((25,27),29),26)),((30,31),32)))),((((((7,11),9),8),10),12),((((13,14),15),17),16))),18),((37,(39,40)),38)),46),(44,45)),((43,63),(64,65))),((((((47,48),50),(((51,53),52),(61,62))),(((57,58),59),60)),((54,56),55)),((66,68),67))),49),(((41,42),(72,73)),71)),70),74),69),75),(76,77)))));
tree PAUP_449 = [&U] (1,(2,(3,((((((((((((((((((4,5),(19,(((20,22),23),21))),(((33,35),34),36)),(6,(((24,28),(((25,27),29),26)),((30,31),32)))),((((((7,11),9),8),10),12),((((13,14),15),16),17))),18),((37,(39,40)),38)),46),(44,45)),((43,63),(64,65))),((((((47,48),50),(((51,53),52),(61,62))),(((57,58),59),60)),((54,56),55)),((66,68),67))),49),(((41,42),(72,73)),71)),70),74),69),75),(76,77)))));
tree PAUP_450 = [&U] (1,(2,(3,((((((((((((((((((4,5),(19,(((20,22),23),21))),(((33,35),34),36)),(6,(((24,28),(((25,27),29),26)),((30,31),32)))),(((((7,(9,11)),8),10),12),(((13,14),15),(16,17)))),18),((37,(39,40)),38)),46),(44,45)),((43,63),(64,65))),((((((47,48),50),(((51,53),52),(61,62))),(((57,58),59),60)),((54,56),55)),((66,68),67))),49),(((41,42),(72,73)),71)),70),74),69),75),(76,77)))));
tree PAUP_451 = [&U] (1,((2,3),(((((((((((((((((((4,5),((((19,20),21),23),22)),(((33,35),36),34)),(6,(((24,28),(((25,26),29),27)),((30,31),32)))),((((13,15),14),16),17)),(((7,(8,(9,11))),10),12)),18),(37,(38,(39,40)))),46),(44,45)),((43,63),(64,65))),(((47,48),(50,(((51,53),52),(61,62)))),((((54,55),56),(((57,58),59),60)),((66,68),67)))),49),(((41,42),(72,73)),71)),70),74),75),69),(76,77))));
tree PAUP_452 = [&U] (1,((2,3),(((((((((((((((((((((4,5),((((19,20),21),23),22)),(((33,35),36),34)),((30,31),32)),((24,28),(((25,26),29),27))),6),((((13,15),14),16),17)),(((7,(8,(9,11))),10),12)),18),(37,(38,(39,40)))),46),(44,45)),((43,63),(64,65))),(((47,48),(50,(((51,53),52),(61,62)))),((((54,55),56),(((57,58),59),60)),((66,68),67)))),49),(((41,42),(72,73)),71)),70),74),75),69),(76,77))));
tree PAUP_453 = [&U] (1,((2,3),(((((((((((((((((((4,5),((((19,20),21),23),22)),(((33,35),36),34)),(6,(((24,28),(((25,26),29),27)),((30,31),32)))),(((7,(8,(9,11))),10),12)),((((13,15),14),16),17)),18),(37,(38,(39,40)))),46),(44,45)),((43,63),(64,65))),(((47,48),(50,(((51,53),52),(61,62)))),((((54,55),56),(((57,58),59),60)),((66,68),67)))),49),(((41,42),(72,73)),71)),70),74),75),69),(76,77))));
tree PAUP_454 = [&U] (1,((2,3),(((((((((((((((((((4,5),((((19,20),21),23),22)),((33,(34,36)),35)),(6,(((24,28),(((25,26),29),27)),((30,31),32)))),((((13,15),14),16),17)),(((7,(8,(9,11))),10),12)),18),(37,(38,(39,40)))),46),(44,45)),((43,63),(64,65))),(((47,48),(50,(((51,53),52),(61,62)))),((((54,55),56),(((57,58),59),60)),((66,68),67)))),49),(((41,42),(72,73)),71)),70),74),75),69),(76,77))));
tree PAUP_455 = [&U] (1,((2,3),(((((((((((((((((((4,5),((((19,20),21),23),22)),(33,((34,36),35))),(6,(((24,28),(((25,26),29),27)),((30,31),32)))),((((13,15),14),16),17)),(((7,(8,(9,11))),10),12)),18),(37,(38,(39,40)))),46),(44,45)),((43,63),(64,65))),(((47,48),(50,(((51,53),52),(61,62)))),((((54,55),56),(((57,58),59),60)),((66,68),67)))),49),(((41,42),(72,73)),71)),70),74),75),69),(76,77))));
tree PAUP_456 = [&U] (1,((2,3),((((((((((((((((((4,5),((((19,20),21),23),22)),(((33,35),36),34)),(6,(((24,28),(((25,26),29),27)),((30,31),32)))),((((7,(8,(9,11))),10),12),((((13,15),14),16),17))),18),(37,(38,(39,40)))),46),(44,45)),((43,63),(64,65))),(((47,48),(50,(((51,53),52),(61,62)))),((((54,55),56),(((57,58),59),60)),((66,68),67)))),49),(((41,42),(72,73)),71)),70),74),75),69),(76,77))));
tree PAUP_457 = [&U] (1,((2,3),((((((((((((((((((4,5),((((19,20),21),23),22)),(((33,35),36),34)),(6,(((24,28),(((25,26),29),27)),((30,31),32)))),(((7,(8,(9,11))),10),(12,((((13,15),14),16),17)))),18),(37,(38,(39,40)))),46),(44,45)),((43,63),(64,65))),(((47,48),(50,(((51,53),52),(61,62)))),((((54,55),56),(((57,58),59),60)),((66,68),67)))),49),(((41,42),(72,73)),71)),70),74),75),69),(76,77))));
tree PAUP_458 = [&U] (1,((2,3),((((((((((((((((((4,5),((((19,20),21),23),22)),(((33,35),36),34)),(6,(((24,28),(((25,26),29),27)),((30,31),32)))),((((7,(8,(9,11))),10),((((13,15),14),16),17)),12)),18),(37,(38,(39,40)))),46),(44,45)),((43,63),(64,65))),(((47,48),(50,(((51,53),52),(61,62)))),((((54,55),56),(((57,58),59),60)),((66,68),67)))),49),(((41,42),(72,73)),71)),70),74),75),69),(76,77))));
tree PAUP_459 = [&U] (1,((2,3),((((((((((((((((((4,5),((((19,20),21),23),22)),(((33,35),36),34)),(6,(((24,28),(((25,26),29),27)),((30,31),32)))),((((7,(8,(9,11))),10),12),((((13,15),14),17),16))),18),(37,(38,(39,40)))),46),(44,45)),((43,63),(64,65))),(((47,48),(50,(((51,53),52),(61,62)))),((((54,55),56),(((57,58),59),60)),((66,68),67)))),49),(((41,42),(72,73)),71)),70),74),75),69),(76,77))));
tree PAUP_460 = [&U] (1,((2,3),(((((((((((((((((((4,5),((((19,20),21),23),22)),(((33,35),36),34)),(6,(((24,28),(((25,26),29),27)),((30,31),32)))),(((7,(8,(9,11))),10),12)),((((13,15),14),17),16)),18),(37,(38,(39,40)))),46),(44,45)),((43,63),(64,65))),(((47,48),(50,(((51,53),52),(61,62)))),((((54,55),56),(((57,58),59),60)),((66,68),67)))),49),(((41,42),(72,73)),71)),70),74),75),69),(76,77))));
tree PAUP_461 = [&U] (1,((2,3),((((((((((((((((((4,5),((((19,20),21),23),22)),(((33,35),36),34)),(6,(((24,28),(((25,26),29),27)),((30,31),32)))),((((7,(8,(9,11))),10),12),(((13,15),14),(16,17)))),18),(37,(38,(39,40)))),46),(44,45)),((43,63),(64,65))),(((47,48),(50,(((51,53),52),(61,62)))),((((54,55),56),(((57,58),59),60)),((66,68),67)))),49),(((41,42),(72,73)),71)),70),74),75),69),(76,77))));
tree PAUP_462 = [&U] (1,((2,3),(((((((((((((((((((4,5),((((19,20),21),23),22)),(((33,35),36),34)),(6,(((24,28),(((25,26),29),27)),((30,31),32)))),(((7,(8,(9,11))),10),12)),(((13,15),14),(16,17))),18),(37,(38,(39,40)))),46),(44,45)),((43,63),(64,65))),(((47,48),(50,(((51,53),52),(61,62)))),((((54,55),56),(((57,58),59),60)),((66,68),67)))),49),(((41,42),(72,73)),71)),70),74),75),69),(76,77))));
tree PAUP_463 = [&U] (1,((2,3),((((((((((((((((((4,5),((((19,20),21),23),22)),(((33,35),36),34)),(6,(((24,28),(((25,26),29),27)),((30,31),32)))),(((7,(8,(9,11))),(10,((((13,15),14),16),17))),12)),18),(37,(38,(39,40)))),46),(44,45)),((43,63),(64,65))),(((47,48),(50,(((51,53),52),(61,62)))),((((54,55),56),(((57,58),59),60)),((66,68),67)))),49),(((41,42),(72,73)),71)),70),74),75),69),(76,77))));
tree PAUP_464 = [&U] (1,((2,3),((((((((((((((((((4,5),((((19,20),21),23),22)),(((33,35),36),34)),(6,(((24,28),(((25,26),29),27)),((30,31),32)))),((((7,(8,(9,11))),((((13,15),14),16),17)),10),12)),18),(37,(38,(39,40)))),46),(44,45)),((43,63),(64,65))),(((47,48),(50,(((51,53),52),(61,62)))),((((54,55),56),(((57,58),59),60)),((66,68),67)))),49),(((41,42),(72,73)),71)),70),74),75),69),(76,77))));
tree PAUP_465 = [&U] (1,((2,3),((((((((((((((((((((4,5),((((19,20),21),23),22)),(((33,35),36),34)),(((24,28),(((25,26),29),27)),((30,31),32))),6),((((13,15),14),16),17)),(((7,(8,(9,11))),10),12)),18),(37,(38,(39,40)))),46),(44,45)),((43,63),(64,65))),(((47,48),(50,(((51,53),52),(61,62)))),((((54,55),56),(((57,58),59),60)),((66,68),67)))),49),(((41,42),(72,73)),71)),70),74),75),69),(76,77))));
tree PAUP_466 = [&U] (1,((2,3),(((((((((((((((((((4,5),(((19,20),(22,23)),21)),(((33,35),36),34)),(6,(((24,28),(((25,26),29),27)),((30,31),32)))),((((13,15),14),16),17)),(((7,(8,(9,11))),10),12)),18),(37,(38,(39,40)))),46),(44,45)),((43,63),(64,65))),(((47,48),(50,(((51,53),52),(61,62)))),((((54,55),56),(((57,58),59),60)),((66,68),67)))),49),(((41,42),(72,73)),71)),70),74),75),69),(76,77))));
tree PAUP_467 = [&U] (1,((2,3),(((((((((((((((((((4,5),((19,20),(21,(22,23)))),(((33,35),36),34)),(6,(((24,28),(((25,26),29),27)),((30,31),32)))),((((13,15),14),16),17)),(((7,(8,(9,11))),10),12)),18),(37,(38,(39,40)))),46),(44,45)),((43,63),(64,65))),(((47,48),(50,(((51,53),52),(61,62)))),((((54,55),56),(((57,58),59),60)),((66,68),67)))),49),(((41,42),(72,73)),71)),70),74),75),69),(76,77))));
tree PAUP_468 = [&U] (1,((2,3),(((((((((((((((((((4,5),((19,(21,(22,23))),20)),(((33,35),36),34)),(6,(((24,28),(((25,26),29),27)),((30,31),32)))),((((13,15),14),16),17)),(((7,(8,(9,11))),10),12)),18),(37,(38,(39,40)))),46),(44,45)),((43,63),(64,65))),(((47,48),(50,(((51,53),52),(61,62)))),((((54,55),56),(((57,58),59),60)),((66,68),67)))),49),(((41,42),(72,73)),71)),70),74),75),69),(76,77))));
tree PAUP_469 = [&U] (1,((2,3),(((((((((((((((((((4,5),(19,(20,(21,(22,23))))),(((33,35),36),34)),(6,(((24,28),(((25,26),29),27)),((30,31),32)))),((((13,15),14),16),17)),(((7,(8,(9,11))),10),12)),18),(37,(38,(39,40)))),46),(44,45)),((43,63),(64,65))),(((47,48),(50,(((51,53),52),(61,62)))),((((54,55),56),(((57,58),59),60)),((66,68),67)))),49),(((41,42),(72,73)),71)),70),74),75),69),(76,77))));
tree PAUP_470 = [&U] (1,((2,3),(((((((((((((((((((4,5),((((19,20),21),23),22)),((33,(34,35)),36)),(6,(((24,28),(((25,26),29),27)),((30,31),32)))),((((13,15),14),16),17)),(((7,(8,(9,11))),10),12)),18),(37,(38,(39,40)))),46),(44,45)),((43,63),(64,65))),(((47,48),(50,(((51,53),52),(61,62)))),((((54,55),56),(((57,58),59),60)),((66,68),67)))),49),(((41,42),(72,73)),71)),70),74),75),69),(76,77))));
tree PAUP_471 = [&U] (1,((2,3),(((((((((((((((((((4,5),((((19,20),21),23),22)),(((33,34),35),36)),(6,(((24,28),(((25,26),29),27)),((30,31),32)))),((((13,15),14),16),17)),(((7,(8,(9,11))),10),12)),18),(37,(38,(39,40)))),46),(44,45)),((43,63),(64,65))),(((47,48),(50,(((51,53),52),(61,62)))),((((54,55),56),(((57,58),59),60)),((66,68),67)))),49),(((41,42),(72,73)),71)),70),74),75),69),(76,77))));
tree PAUP_472 = [&U] (1,((2,3),(((((((((((((((((((4,5),(((19,20),(21,22)),23)),(((33,35),36),34)),(6,(((24,28),(((25,26),29),27)),((30,31),32)))),((((13,15),14),16),17)),(((7,(8,(9,11))),10),12)),18),(37,(38,(39,40)))),46),(44,45)),((43,63),(64,65))),(((47,48),(50,(((51,53),52),(61,62)))),((((54,55),56),(((57,58),59),60)),((66,68),67)))),49),(((41,42),(72,73)),71)),70),74),75),69),(76,77))));
tree PAUP_473 = [&U] (1,((2,3),(((((((((((((((((((4,5),((((19,20),22),21),23)),(((33,35),36),34)),(6,(((24,28),(((25,26),29),27)),((30,31),32)))),((((13,15),14),16),17)),(((7,(8,(9,11))),10),12)),18),(37,(38,(39,40)))),46),(44,45)),((43,63),(64,65))),(((47,48),(50,(((51,53),52),(61,62)))),((((54,55),56),(((57,58),59),60)),((66,68),67)))),49),(((41,42),(72,73)),71)),70),74),75),69),(76,77))));
tree PAUP_474 = [&U] (1,((2,3),(((((((((((((((((((4,5),(((19,(20,22)),21),23)),(((33,35),36),34)),(6,(((24,28),(((25,26),29),27)),((30,31),32)))),((((13,15),14),16),17)),(((7,(8,(9,11))),10),12)),18),(37,(38,(39,40)))),46),(44,45)),((43,63),(64,65))),(((47,48),(50,(((51,53),52),(61,62)))),((((54,55),56),(((57,58),59),60)),((66,68),67)))),49),(((41,42),(72,73)),71)),70),74),75),69),(76,77))));
tree PAUP_475 = [&U] (1,((2,3),(((((((((((((((((((4,5),((((19,22),20),21),23)),(((33,35),36),34)),(6,(((24,28),(((25,26),29),27)),((30,31),32)))),((((13,15),14),16),17)),(((7,(8,(9,11))),10),12)),18),(37,(38,(39,40)))),46),(44,45)),((43,63),(64,65))),(((47,48),(50,(((51,53),52),(61,62)))),((((54,55),56),(((57,58),59),60)),((66,68),67)))),49),(((41,42),(72,73)),71)),70),74),75),69),(76,77))));
tree PAUP_476 = [&U] (1,((2,(((((((((((((((((((((4,5),((((19,20),23),22),21)),(33,((34,35),36))),(6,((((24,28),((25,29),26)),27),((30,31),32)))),((((13,15),14),16),17)),(10,12)),(7,(8,11))),9),18),(((37,39),40),38)),46),(44,45)),((43,63),(64,65))),49),((((((47,48),50),(((51,53),52),62)),(((57,58),59),60)),((54,56),55)),(66,67))),(61,68)),74),((((41,42),(72,73)),71),70)),69),75),(76,77))),3));
tree PAUP_477 = [&U] (1,((2,(((((((((((((((((((((((4,5),((((19,20),23),22),21)),(33,((34,35),36))),(6,((((24,28),((25,29),26)),27),((30,31),32)))),((((13,15),14),16),17)),(10,12)),7),8),11),9),18),(((37,39),40),38)),46),(44,45)),((43,63),(64,65))),49),((((((47,48),50),(((51,53),52),62)),(((57,58),59),60)),((54,56),55)),(66,67))),(61,68)),74),((((41,42),(72,73)),71),70)),69),75),(76,77))),3));
tree PAUP_478 = [&U] (1,((2,(((((((((((((((((((((((4,5),((((19,20),23),22),21)),(33,((34,35),36))),(6,((((24,28),((25,29),26)),27),((30,31),32)))),((((13,15),14),16),17)),(10,12)),7),11),8),9),18),(((37,39),40),38)),46),(44,45)),((43,63),(64,65))),49),((((((47,48),50),(((51,53),52),62)),(((57,58),59),60)),((54,56),55)),(66,67))),(61,68)),74),((((41,42),(72,73)),71),70)),69),75),(76,77))),3));
tree PAUP_479 = [&U] (1,((2,(((((((((((((((((((((4,5),((((19,20),23),22),21)),(33,((34,35),36))),(6,((((24,28),((25,29),26)),27),((30,31),32)))),((((13,15),14),16),17)),(10,12)),(7,(8,11))),9),18),(37,((38,40),39))),46),(44,45)),((43,63),(64,65))),49),((((((47,48),50),(((51,53),52),62)),(((57,58),59),60)),((54,56),55)),(66,67))),(61,68)),74),((((41,42),(72,73)),71),70)),69),75),(76,77))),3));
tree PAUP_480 = [&U] (1,((2,(((((((((((((((((((((((4,5),((((19,20),23),22),21)),(33,((34,35),36))),(6,((((24,28),((25,29),26)),27),((30,31),32)))),((((13,15),14),16),17)),(10,12)),11),8),7),9),18),(((37,39),40),38)),46),(44,45)),((43,63),(64,65))),49),((((((47,48),50),(((51,53),52),62)),(((57,58),59),60)),((54,56),55)),(66,67))),(61,68)),74),((((41,42),(72,73)),71),70)),69),75),(76,77))),3));
tree PAUP_481 = [&U] (1,((2,(((((((((((((((((((((((4,5),((((19,20),23),22),21)),(33,((34,35),36))),(6,((((24,28),((25,29),26)),27),((30,31),32)))),((((13,15),14),16),17)),(10,12)),8),11),7),9),18),(((37,39),40),38)),46),(44,45)),((43,63),(64,65))),49),((((((47,48),50),(((51,53),52),62)),(((57,58),59),60)),((54,56),55)),(66,67))),(61,68)),74),((((41,42),(72,73)),71),70)),69),75),(76,77))),3));
tree PAUP_482 = [&U] (1,((2,(((((((((((((((((((((((4,5),((((19,20),23),22),21)),(33,((34,35),36))),(6,((((24,28),((25,29),26)),27),((30,31),32)))),((((13,15),14),16),17)),10),12),(8,11)),7),9),18),(((37,39),40),38)),46),(44,45)),((43,63),(64,65))),49),((((((47,48),50),(((51,53),52),62)),(((57,58),59),60)),((54,56),55)),(66,67))),(61,68)),74),((((41,42),(72,73)),71),70)),69),75),(76,77))),3));
tree PAUP_483 = [&U] (1,((2,(((((((((((((((((((((((4,5),((((19,20),23),22),21)),(33,((34,35),36))),(6,((((24,28),((25,29),26)),27),((30,31),32)))),((((13,15),14),16),17)),10),12),7),(8,11)),9),18),(((37,39),40),38)),46),(44,45)),((43,63),(64,65))),49),((((((47,48),50),(((51,53),52),62)),(((57,58),59),60)),((54,56),55)),(66,67))),(61,68)),74),((((41,42),(72,73)),71),70)),69),75),(76,77))),3));
tree PAUP_484 = [&U] (1,((2,(((((((((((((((((((((((4,5),((((19,20),23),22),21)),(33,((34,35),36))),(6,((((24,28),((25,29),26)),27),((30,31),32)))),((((13,15),14),16),17)),12),10),(8,11)),7),9),18),(((37,39),40),38)),46),(44,45)),((43,63),(64,65))),49),((((((47,48),50),(((51,53),52),62)),(((57,58),59),60)),((54,56),55)),(66,67))),(61,68)),74),((((41,42),(72,73)),71),70)),69),75),(76,77))),3));
tree PAUP_485 = [&U] (1,((2,(((((((((((((((((((((((4,5),((((19,20),23),22),21)),(33,((34,35),36))),(6,((((24,28),((25,29),26)),27),((30,31),32)))),((((13,15),14),16),17)),12),10),7),(8,11)),9),18),(((37,39),40),38)),46),(44,45)),((43,63),(64,65))),49),((((((47,48),50),(((51,53),52),62)),(((57,58),59),60)),((54,56),55)),(66,67))),(61,68)),74),((((41,42),(72,73)),71),70)),69),75),(76,77))),3));
tree PAUP_486 = [&U] (1,((2,((((((((((((((((((((((4,5),((((19,20),23),22),21)),(33,((34,35),36))),(6,((((24,28),((25,29),26)),27),((30,31),32)))),(10,12)),((((13,15),14),16),17)),(8,11)),7),9),18),(((37,39),40),38)),46),(44,45)),((43,63),(64,65))),49),((((((47,48),50),(((51,53),52),62)),(((57,58),59),60)),((54,56),55)),(66,67))),(61,68)),74),((((41,42),(72,73)),71),70)),69),75),(76,77))),3));
tree PAUP_487 = [&U] (1,((2,((((((((((((((((((((((4,5),((((19,20),23),22),21)),(33,((34,35),36))),(6,((((24,28),((25,29),26)),27),((30,31),32)))),(10,12)),((((13,15),14),16),17)),7),(8,11)),9),18),(((37,39),40),38)),46),(44,45)),((43,63),(64,65))),49),((((((47,48),50),(((51,53),52),62)),(((57,58),59),60)),((54,56),55)),(66,67))),(61,68)),74),((((41,42),(72,73)),71),70)),69),75),(76,77))),3));
tree PAUP_488 = [&U] (1,((2,(((((((((((((((((((((4,5),((((19,20),23),22),21)),(33,((34,35),36))),(6,((((24,28),((25,29),26)),27),((30,31),32)))),((10,12),((((13,15),14),16),17))),(8,11)),7),9),18),(((37,39),40),38)),46),(44,45)),((43,63),(64,65))),49),((((((47,48),50),(((51,53),52),62)),(((57,58),59),60)),((54,56),55)),(66,67))),(61,68)),74),((((41,42),(72,73)),71),70)),69),75),(76,77))),3));
tree PAUP_489 = [&U] (1,((2,(((((((((((((((((((((4,5),((((19,20),23),22),21)),(33,((34,35),36))),(6,((((24,28),((25,29),26)),27),((30,31),32)))),((10,12),((((13,15),14),16),17))),7),(8,11)),9),18),(((37,39),40),38)),46),(44,45)),((43,63),(64,65))),49),((((((47,48),50),(((51,53),52),62)),(((57,58),59),60)),((54,56),55)),(66,67))),(61,68)),74),((((41,42),(72,73)),71),70)),69),75),(76,77))),3));
tree PAUP_490 = [&U] (1,((2,((((((((((((((((((((((((4,5),((((19,20),23),22),21)),(33,((34,35),36))),(6,((((24,28),((25,29),26)),27),((30,31),32)))),((((13,15),14),16),17)),10),12),11),8),7),9),18),(((37,39),40),38)),46),(44,45)),((43,63),(64,65))),49),((((((47,48),50),(((51,53),52),62)),(((57,58),59),60)),((54,56),55)),(66,67))),(61,68)),74),((((41,42),(72,73)),71),70)),69),75),(76,77))),3));
tree PAUP_491 = [&U] (1,((2,((((((((((((((((((((((((4,5),((((19,20),23),22),21)),(33,((34,35),36))),(6,((((24,28),((25,29),26)),27),((30,31),32)))),((((13,15),14),16),17)),10),12),8),11),7),9),18),(((37,39),40),38)),46),(44,45)),((43,63),(64,65))),49),((((((47,48),50),(((51,53),52),62)),(((57,58),59),60)),((54,56),55)),(66,67))),(61,68)),74),((((41,42),(72,73)),71),70)),69),75),(76,77))),3));
tree PAUP_492 = [&U] (1,((2,((((((((((((((((((((((((4,5),((((19,20),23),22),21)),(33,((34,35),36))),(6,((((24,28),((25,29),26)),27),((30,31),32)))),((((13,15),14),16),17)),12),10),11),8),7),9),18),(((37,39),40),38)),46),(44,45)),((43,63),(64,65))),49),((((((47,48),50),(((51,53),52),62)),(((57,58),59),60)),((54,56),55)),(66,67))),(61,68)),74),((((41,42),(72,73)),71),70)),69),75),(76,77))),3));
tree PAUP_493 = [&U] (1,((2,((((((((((((((((((((((((4,5),((((19,20),23),22),21)),(33,((34,35),36))),(6,((((24,28),((25,29),26)),27),((30,31),32)))),((((13,15),14),16),17)),12),10),8),11),7),9),18),(((37,39),40),38)),46),(44,45)),((43,63),(64,65))),49),((((((47,48),50),(((51,53),52),62)),(((57,58),59),60)),((54,56),55)),(66,67))),(61,68)),74),((((41,42),(72,73)),71),70)),69),75),(76,77))),3));
tree PAUP_494 = [&U] (1,((2,(((((((((((((((((((((((4,5),((((19,20),23),22),21)),(33,((34,35),36))),(6,((((24,28),((25,29),26)),27),((30,31),32)))),(10,12)),((((13,15),14),16),17)),11),8),7),9),18),(((37,39),40),38)),46),(44,45)),((43,63),(64,65))),49),((((((47,48),50),(((51,53),52),62)),(((57,58),59),60)),((54,56),55)),(66,67))),(61,68)),74),((((41,42),(72,73)),71),70)),69),75),(76,77))),3));
tree PAUP_495 = [&U] (1,((2,(((((((((((((((((((((((4,5),((((19,20),23),22),21)),(33,((34,35),36))),(6,((((24,28),((25,29),26)),27),((30,31),32)))),(10,12)),((((13,15),14),16),17)),8),11),7),9),18),(((37,39),40),38)),46),(44,45)),((43,63),(64,65))),49),((((((47,48),50),(((51,53),52),62)),(((57,58),59),60)),((54,56),55)),(66,67))),(61,68)),74),((((41,42),(72,73)),71),70)),69),75),(76,77))),3));
tree PAUP_496 = [&U] (1,((2,((((((((((((((((((((((4,5),((((19,20),23),22),21)),(33,((34,35),36))),(6,((((24,28),((25,29),26)),27),((30,31),32)))),((10,12),((((13,15),14),16),17))),11),8),7),9),18),(((37,39),40),38)),46),(44,45)),((43,63),(64,65))),49),((((((47,48),50),(((51,53),52),62)),(((57,58),59),60)),((54,56),55)),(66,67))),(61,68)),74),((((41,42),(72,73)),71),70)),69),75),(76,77))),3));
tree PAUP_497 = [&U] (1,((2,((((((((((((((((((((((4,5),((((19,20),23),22),21)),(33,((34,35),36))),(6,((((24,28),((25,29),26)),27),((30,31),32)))),((10,12),((((13,15),14),16),17))),8),11),7),9),18),(((37,39),40),38)),46),(44,45)),((43,63),(64,65))),49),((((((47,48),50),(((51,53),52),62)),(((57,58),59),60)),((54,56),55)),(66,67))),(61,68)),74),((((41,42),(72,73)),71),70)),69),75),(76,77))),3));
tree PAUP_498 = [&U] (1,((2,((((((((((((((((((((((4,5),((((19,20),23),22),21)),(33,((34,35),36))),(6,((((24,28),((25,29),26)),27),((30,31),32)))),((((13,15),14),16),17)),(10,12)),(8,11)),7),9),18),(((37,39),40),38)),46),(44,45)),((43,63),(64,65))),49),((((((47,48),50),(((51,53),52),62)),(((57,58),59),60)),((54,56),55)),(66,67))),(61,68)),74),((((41,42),(72,73)),71),70)),69),75),(76,77))),3));
tree PAUP_499 = [&U] (1,((2,((((((((((((((((((((((4,5),((((19,20),23),22),21)),(33,((34,35),36))),(6,((((24,28),((25,29),26)),27),((30,31),32)))),((((13,15),14),16),17)),(10,12)),7),(8,11)),9),18),(((37,39),40),38)),46),(44,45)),((43,63),(64,65))),49),((((((47,48),50),(((51,53),52),62)),(((57,58),59),60)),((54,56),55)),(66,67))),(61,68)),74),((((41,42),(72,73)),71),70)),69),75),(76,77))),3));
tree PAUP_500 = [&U] (1,((2,(((((((((((((((((((((4,5),((((19,20),23),22),21)),(33,((34,35),36))),(6,((((24,28),((25,29),26)),27),((30,31),32)))),((((13,15),14),16),17)),(10,12)),(7,(8,11))),9),18),((37,39),(38,40))),46),(44,45)),((43,63),(64,65))),49),((((((47,48),50),(((51,53),52),62)),(((57,58),59),60)),((54,56),55)),(66,67))),(61,68)),74),((((41,42),(72,73)),71),70)),69),75),(76,77))),3));
tree PAUP_501 = [&U] (1,((2,3),((((((((((((((((((((4,5),(((19,(21,23)),20),22)),((33,(34,35)),36)),(6,((((24,28),27),((25,26),29)),((30,31),32)))),(((((7,9),8),11),10),12)),(((13,(14,15)),16),17)),18),(((37,39),40),38)),46),(44,45)),((43,63),(64,65))),((47,48),(50,(((51,53),52),(61,62))))),((((54,55),56),(((57,59),58),60)),((66,68),67))),49),(((41,42),(72,73)),71)),70),74),69),75),(76,77))));
tree PAUP_502 = [&U] (1,((2,3),((((((((((((((((((((4,5),(((19,(21,23)),20),22)),((33,(34,35)),36)),(6,((((24,28),27),((25,26),29)),((30,31),32)))),(((((7,9),8),11),10),12)),(((13,(14,15)),16),17)),18),(37,((38,40),39))),46),(44,45)),((43,63),(64,65))),((47,48),(50,(((51,53),52),(61,62))))),((((54,55),56),(((57,59),58),60)),((66,68),67))),49),(((41,42),(72,73)),71)),70),74),69),75),(76,77))));
tree PAUP_503 = [&U] (1,((2,3),(((((((((((((((((((4,5),(((19,(21,23)),20),22)),((33,(34,35)),36)),(6,((((24,28),27),((25,26),29)),((30,31),32)))),(((((7,9),8),11),10),(12,(((13,(14,15)),16),17)))),18),(((37,39),40),38)),46),(44,45)),((43,63),(64,65))),((47,48),(50,(((51,53),52),(61,62))))),((((54,55),56),(((57,59),58),60)),((66,68),67))),49),(((41,42),(72,73)),71)),70),74),69),75),(76,77))));
tree PAUP_504 = [&U] (1,((2,3),(((((((((((((((((((4,5),(((19,(21,23)),20),22)),((33,(34,35)),36)),(6,((((24,28),27),((25,26),29)),((30,31),32)))),((((((7,9),8),11),10),(((13,(14,15)),16),17)),12)),18),(((37,39),40),38)),46),(44,45)),((43,63),(64,65))),((47,48),(50,(((51,53),52),(61,62))))),((((54,55),56),(((57,59),58),60)),((66,68),67))),49),(((41,42),(72,73)),71)),70),74),69),75),(76,77))));
tree PAUP_505 = [&U] (1,((2,3),(((((((((((((((((((4,5),(((19,(21,23)),20),22)),((33,(34,35)),36)),(6,((((24,28),27),((25,26),29)),((30,31),32)))),((((((7,9),8),11),10),12),(((13,(14,15)),17),16))),18),(((37,39),40),38)),46),(44,45)),((43,63),(64,65))),((47,48),(50,(((51,53),52),(61,62))))),((((54,55),56),(((57,59),58),60)),((66,68),67))),49),(((41,42),(72,73)),71)),70),74),69),75),(76,77))));
tree PAUP_506 = [&U] (1,((2,3),((((((((((((((((((((4,5),(((19,(21,23)),20),22)),((33,(34,35)),36)),(6,((((24,28),27),((25,26),29)),((30,31),32)))),(((13,(14,15)),17),16)),(((((7,9),8),11),10),12)),18),(((37,39),40),38)),46),(44,45)),((43,63),(64,65))),((47,48),(50,(((51,53),52),(61,62))))),((((54,55),56),(((57,59),58),60)),((66,68),67))),49),(((41,42),(72,73)),71)),70),74),69),75),(76,77))));
tree PAUP_507 = [&U] (1,((2,3),(((((((((((((((((((4,5),(((19,(21,23)),20),22)),((33,(34,35)),36)),(6,((((24,28),27),((25,26),29)),((30,31),32)))),((((((7,9),8),11),10),12),((13,(14,15)),(16,17)))),18),(((37,39),40),38)),46),(44,45)),((43,63),(64,65))),((47,48),(50,(((51,53),52),(61,62))))),((((54,55),56),(((57,59),58),60)),((66,68),67))),49),(((41,42),(72,73)),71)),70),74),69),75),(76,77))));
tree PAUP_508 = [&U] (1,((2,3),((((((((((((((((((((4,5),(((19,(21,23)),20),22)),((33,(34,35)),36)),(6,((((24,28),27),((25,26),29)),((30,31),32)))),((13,(14,15)),(16,17))),(((((7,9),8),11),10),12)),18),(((37,39),40),38)),46),(44,45)),((43,63),(64,65))),((47,48),(50,(((51,53),52),(61,62))))),((((54,55),56),(((57,59),58),60)),((66,68),67))),49),(((41,42),(72,73)),71)),70),74),69),75),(76,77))));
tree PAUP_509 = [&U] (1,((2,3),(((((((((((((((((((4,5),(((19,(21,23)),20),22)),((33,(34,35)),36)),(6,((((24,28),27),((25,26),29)),((30,31),32)))),(((((7,9),8),11),(10,(((13,(14,15)),16),17))),12)),18),(((37,39),40),38)),46),(44,45)),((43,63),(64,65))),((47,48),(50,(((51,53),52),(61,62))))),((((54,55),56),(((57,59),58),60)),((66,68),67))),49),(((41,42),(72,73)),71)),70),74),69),75),(76,77))));
tree PAUP_510 = [&U] (1,((2,3),(((((((((((((((((((4,5),(((19,(21,23)),20),22)),((33,(34,35)),36)),(6,((((24,28),27),((25,26),29)),((30,31),32)))),((((((7,9),8),11),(((13,(14,15)),16),17)),10),12)),18),(((37,39),40),38)),46),(44,45)),((43,63),(64,65))),((47,48),(50,(((51,53),52),(61,62))))),((((54,55),56),(((57,59),58),60)),((66,68),67))),49),(((41,42),(72,73)),71)),70),74),69),75),(76,77))));
tree PAUP_511 = [&U] (1,((2,3),((((((((((((((((((((4,5),(((19,(21,23)),20),22)),((33,(34,35)),36)),(6,((((24,28),27),((25,26),29)),((30,31),32)))),(((((7,9),8),11),10),12)),(((13,(14,15)),16),17)),18),((37,39),(38,40))),46),(44,45)),((43,63),(64,65))),((47,48),(50,(((51,53),52),(61,62))))),((((54,55),56),(((57,59),58),60)),((66,68),67))),49),(((41,42),(72,73)),71)),70),74),69),75),(76,77))));
tree PAUP_512 = [&U] (1,((2,3),((((((((((((((((((((4,5),(((19,(21,23)),20),22)),((33,(34,35)),36)),(6,((((24,28),27),((25,26),29)),((30,31),32)))),(((((7,9),8),11),10),12)),(((13,(14,15)),16),17)),18),(((37,39),38),40)),46),(44,45)),((43,63),(64,65))),((47,48),(50,(((51,53),52),(61,62))))),((((54,55),56),(((57,59),58),60)),((66,68),67))),49),(((41,42),(72,73)),71)),70),74),69),75),(76,77))));
tree PAUP_513 = [&U] (1,((2,3),(((((((((((((((((((4,5),(((19,(21,23)),20),22)),((33,(34,35)),36)),(6,((((24,28),27),((25,26),29)),((30,31),32)))),((((((7,9),8),11),10),12),(((13,(14,15)),16),17))),18),(((37,39),40),38)),46),(44,45)),((43,63),(64,65))),((47,48),(50,(((51,53),52),(61,62))))),((((54,55),56),(((57,59),58),60)),((66,68),67))),49),(((41,42),(72,73)),71)),70),74),69),75),(76,77))));
tree PAUP_514 = [&U] (1,((2,3),((((((((((((((((((((4,5),(((19,(21,23)),20),22)),((33,(34,35)),36)),(6,((((24,28),27),((25,26),29)),((30,31),32)))),(((13,(14,15)),16),17)),(((((7,9),8),11),10),12)),18),(((37,39),40),38)),46),(44,45)),((43,63),(64,65))),((47,48),(50,(((51,53),52),(61,62))))),((((54,55),56),(((57,59),58),60)),((66,68),67))),49),(((41,42),(72,73)),71)),70),74),69),75),(76,77))));
tree PAUP_515 = [&U] (1,((2,3),(((((((((((((((((((((4,5),(((19,(21,23)),20),22)),((33,(34,35)),36)),((((24,28),27),((25,26),29)),((30,31),32))),6),(((13,(14,15)),16),17)),(((((7,9),8),11),10),12)),18),(((37,39),40),38)),46),(44,45)),((43,63),(64,65))),((47,48),(50,(((51,53),52),(61,62))))),((((54,55),56),(((57,59),58),60)),((66,68),67))),49),(((41,42),(72,73)),71)),70),74),69),75),(76,77))));
tree PAUP_516 = [&U] (1,((2,3),((((((((((((((((((((4,5),(((19,(21,23)),20),22)),((33,(34,35)),36)),(6,((((24,28),27),((25,26),29)),((30,31),32)))),(((((7,9),8),11),10),12)),(((13,(14,15)),16),17)),18),(((37,39),40),38)),46),(44,45)),((43,63),(64,65))),((((54,55),56),(((57,59),58),60)),((66,68),67))),((47,48),(50,(((51,53),52),(61,62))))),49),(((41,42),(72,73)),71)),70),74),69),75),(76,77))));
tree PAUP_517 = [&U] (1,((2,3),(((((((((((((((((((((4,5),(((19,(21,23)),20),22)),((33,(34,35)),36)),(6,((((24,28),27),((25,26),29)),((30,31),32)))),(((((7,9),8),11),10),12)),(((13,(14,15)),16),17)),18),(((37,39),40),38)),46),(44,45)),(43,63)),(64,65)),((((54,55),56),(((57,59),58),60)),((66,68),67))),((47,48),(50,(((51,53),52),(61,62))))),49),(((41,42),(72,73)),71)),70),74),69),75),(76,77))));
tree PAUP_518 = [&U] (1,((2,3),(((((((((((((((((((((4,5),(((19,(21,23)),20),22)),((33,(34,35)),36)),(6,((((24,28),27),((25,26),29)),((30,31),32)))),(((((7,9),8),11),10),12)),(((13,(14,15)),16),17)),18),(((37,39),40),38)),46),(44,45)),(64,65)),(43,63)),((((54,55),56),(((57,59),58),60)),((66,68),67))),((47,48),(50,(((51,53),52),(61,62))))),49),(((41,42),(72,73)),71)),70),74),69),75),(76,77))));
tree PAUP_519 = [&U] (1,((2,3),((((((((((((((((((((4,5),(((19,(21,23)),20),22)),((33,(34,35)),36)),(6,((((24,28),27),((25,26),29)),((30,31),32)))),(((((7,9),8),11),10),12)),(((13,(14,15)),16),17)),18),((37,(39,40)),38)),46),(44,45)),((43,63),(64,65))),((47,48),(50,(((51,53),52),(61,62))))),((((54,55),56),(((57,59),58),60)),((66,68),67))),49),(((41,42),(72,73)),71)),70),74),69),75),(76,77))));
tree PAUP_520 = [&U] (1,((2,3),((((((((((((((((((((4,5),(((19,(21,23)),20),22)),((33,(34,35)),36)),(6,((((24,28),27),((25,26),29)),((30,31),32)))),(((((7,9),8),11),10),12)),(((13,(14,15)),16),17)),18),((37,38),(39,40))),46),(44,45)),((43,63),(64,65))),((47,48),(50,(((51,53),52),(61,62))))),((((54,55),56),(((57,59),58),60)),((66,68),67))),49),(((41,42),(72,73)),71)),70),74),69),75),(76,77))));
tree PAUP_521 = [&U] (1,((2,3),((((((((((((((((((((4,5),(((19,(21,23)),20),22)),((33,(34,35)),36)),(6,((((24,28),27),((25,26),29)),((30,31),32)))),(((((7,9),8),11),10),12)),(((13,(14,15)),16),17)),18),(37,(38,(39,40)))),46),(44,45)),((43,63),(64,65))),((47,48),(50,(((51,53),52),(61,62))))),((((54,55),56),(((57,59),58),60)),((66,68),67))),49),(((41,42),(72,73)),71)),70),74),69),75),(76,77))));
tree PAUP_522 = [&U] (1,((2,3),((((((((((((((((((((4,5),(((19,(21,23)),20),22)),((33,(34,35)),36)),(6,((((24,28),27),((25,26),29)),((30,31),32)))),(((((7,9),8),11),10),12)),((13,(14,15)),(16,17))),18),(((37,39),40),38)),46),(44,45)),((43,63),(64,65))),((47,48),(50,(((51,53),52),(61,62))))),((((54,55),56),(((57,59),58),60)),((66,68),67))),49),(((41,42),(72,73)),71)),70),74),69),75),(76,77))));
tree PAUP_523 = [&U] (1,((2,3),((((((((((((((((((((4,5),(((19,(21,23)),20),22)),((33,(34,35)),36)),(6,((((24,28),27),((25,26),29)),((30,31),32)))),(((((7,9),8),11),10),12)),(((13,(14,15)),17),16)),18),(((37,39),40),38)),46),(44,45)),((43,63),(64,65))),((47,48),(50,(((51,53),52),(61,62))))),((((54,55),56),(((57,59),58),60)),((66,68),67))),49),(((41,42),(72,73)),71)),70),74),69),75),(76,77))));
tree PAUP_524 = [&U] (1,((2,3),((((((((((((((((((((4,5),(((19,(21,23)),20),22)),((33,(34,35)),36)),(6,((((24,28),27),((25,26),29)),((30,31),32)))),(((((7,9),8),11),10),12)),((((13,14),15),17),16)),18),(((37,39),40),38)),46),(44,45)),((43,63),(64,65))),((47,48),(50,(((51,53),52),(61,62))))),((((54,55),56),(((57,59),58),60)),((66,68),67))),49),(((41,42),(72,73)),71)),70),74),69),75),(76,77))));
tree PAUP_525 = [&U] (1,((2,3),((((((((((((((((((((4,5),(((19,(21,23)),20),22)),((33,(34,35)),36)),(6,((((24,28),27),((25,26),29)),((30,31),32)))),(((((7,9),8),11),10),12)),(((13,14),15),(16,17))),18),(((37,39),40),38)),46),(44,45)),((43,63),(64,65))),((47,48),(50,(((51,53),52),(61,62))))),((((54,55),56),(((57,59),58),60)),((66,68),67))),49),(((41,42),(72,73)),71)),70),74),69),75),(76,77))));
tree PAUP_526 = [&U] (1,((2,((((((((((((((((((((4,5),((((19,23),22),20),21)),((33,36),(34,35))),(6,((((24,28),((25,29),26)),27),((30,31),32)))),((((7,((8,9),11)),10),12),(((13,15),14),(16,17)))),18),(37,((38,39),40))),46),(44,45)),(64,65)),(43,63)),((((54,55),56),(((57,58),59),60)),((66,68),67))),((47,48),(50,(((51,53),52),(61,62))))),49),(((41,42),(72,73)),71)),70),74),69),75),(76,77))),3));
tree PAUP_527 = [&U] (1,((2,(((((((((((((((((((((4,5),((((19,23),22),20),21)),((33,36),(34,35))),(6,((((24,28),((25,29),26)),27),((30,31),32)))),(((7,((8,9),11)),10),12)),(((13,15),14),(16,17))),18),(37,((38,39),40))),46),(44,45)),(64,65)),(43,63)),((((54,55),56),(((57,58),59),60)),((66,68),67))),((47,48),(50,(((51,53),52),(61,62))))),49),(((41,42),(72,73)),71)),70),74),69),75),(76,77))),3));
tree PAUP_528 = [&U] (1,((2,(((((((((((((((((((((4,5),((((19,23),22),20),21)),((33,36),(34,35))),(6,((((24,28),((25,29),26)),27),((30,31),32)))),(((13,15),14),(16,17))),(((7,((8,9),11)),10),12)),18),(37,((38,39),40))),46),(44,45)),(64,65)),(43,63)),((((54,55),56),(((57,58),59),60)),((66,68),67))),((47,48),(50,(((51,53),52),(61,62))))),49),(((41,42),(72,73)),71)),70),74),69),75),(76,77))),3));
tree PAUP_529 = [&U] (1,((2,(((((((((((((((((((((4,5),((((19,23),22),20),21)),((33,36),(34,35))),(6,((((24,28),((25,29),26)),27),((30,31),32)))),((((13,15),14),16),17)),(((7,((8,9),11)),10),12)),18),(37,((38,39),40))),46),(44,45)),(64,65)),(43,63)),((((54,55),56),(((57,58),59),60)),((66,68),67))),((47,48),(50,(((51,53),52),(61,62))))),49),(((41,42),(72,73)),71)),70),74),69),75),(76,77))),3));
tree PAUP_530 = [&U] (1,((2,(((((((((((((((((((((4,5),((((19,23),22),20),21)),((33,36),(34,35))),(6,((((24,28),((25,29),26)),27),((30,31),32)))),(((7,((8,9),11)),10),12)),((((13,15),14),16),17)),18),(37,((38,39),40))),46),(44,45)),(64,65)),(43,63)),((((54,55),56),(((57,58),59),60)),((66,68),67))),((47,48),(50,(((51,53),52),(61,62))))),49),(((41,42),(72,73)),71)),70),74),69),75),(76,77))),3));
tree PAUP_531 = [&U] (1,((2,((((((((((((((((((((4,5),((((19,23),22),20),21)),((33,36),(34,35))),(6,((((24,28),((25,29),26)),27),((30,31),32)))),((((7,((8,9),11)),10),((((13,15),14),16),17)),12)),18),(37,((38,39),40))),46),(44,45)),(64,65)),(43,63)),((((54,55),56),(((57,58),59),60)),((66,68),67))),((47,48),(50,(((51,53),52),(61,62))))),49),(((41,42),(72,73)),71)),70),74),69),75),(76,77))),3));
tree PAUP_532 = [&U] (1,((2,((((((((((((((((((((4,5),((((19,23),22),20),21)),((33,36),(34,35))),(6,((((24,28),((25,29),26)),27),((30,31),32)))),(((7,((8,9),11)),10),(12,((((13,15),14),16),17)))),18),(37,((38,39),40))),46),(44,45)),(64,65)),(43,63)),((((54,55),56),(((57,58),59),60)),((66,68),67))),((47,48),(50,(((51,53),52),(61,62))))),49),(((41,42),(72,73)),71)),70),74),69),75),(76,77))),3));
tree PAUP_533 = [&U] (1,((2,(((((((((((((((((((((4,5),((((19,23),22),20),21)),((33,36),(34,35))),(6,((((24,28),((25,29),26)),27),((30,31),32)))),((((13,15),14),17),16)),(((7,((8,9),11)),10),12)),18),(37,((38,39),40))),46),(44,45)),(64,65)),(43,63)),((((54,55),56),(((57,58),59),60)),((66,68),67))),((47,48),(50,(((51,53),52),(61,62))))),49),(((41,42),(72,73)),71)),70),74),69),75),(76,77))),3));
tree PAUP_534 = [&U] (1,((2,(((((((((((((((((((((4,5),((((19,23),22),20),21)),((33,36),(34,35))),(6,((((24,28),((25,29),26)),27),((30,31),32)))),(((7,((8,9),11)),10),12)),((((13,15),14),17),16)),18),(37,((38,39),40))),46),(44,45)),(64,65)),(43,63)),((((54,55),56),(((57,58),59),60)),((66,68),67))),((47,48),(50,(((51,53),52),(61,62))))),49),(((41,42),(72,73)),71)),70),74),69),75),(76,77))),3));
tree PAUP_535 = [&U] (1,((2,((((((((((((((((((((4,5),((((19,23),22),20),21)),((33,36),(34,35))),(6,((((24,28),((25,29),26)),27),((30,31),32)))),(((7,((8,9),11)),(10,((((13,15),14),16),17))),12)),18),(37,((38,39),40))),46),(44,45)),(64,65)),(43,63)),((((54,55),56),(((57,58),59),60)),((66,68),67))),((47,48),(50,(((51,53),52),(61,62))))),49),(((41,42),(72,73)),71)),70),74),69),75),(76,77))),3));
tree PAUP_536 = [&U] (1,((2,((((((((((((((((((((4,5),((((19,23),22),20),21)),((33,36),(34,35))),(6,((((24,28),((25,29),26)),27),((30,31),32)))),((((7,((8,9),11)),((((13,15),14),16),17)),10),12)),18),(37,((38,39),40))),46),(44,45)),(64,65)),(43,63)),((((54,55),56),(((57,58),59),60)),((66,68),67))),((47,48),(50,(((51,53),52),(61,62))))),49),(((41,42),(72,73)),71)),70),74),69),75),(76,77))),3));
tree PAUP_537 = [&U] (1,((2,((((((((((((((((((((((4,5),((((19,23),22),20),21)),((33,36),(34,35))),((((24,28),((25,29),26)),27),((30,31),32))),6),(((13,15),14),(16,17))),(((7,((8,9),11)),10),12)),18),(37,((38,39),40))),46),(44,45)),(64,65)),(43,63)),((((54,55),56),(((57,58),59),60)),((66,68),67))),((47,48),(50,(((51,53),52),(61,62))))),49),(((41,42),(72,73)),71)),70),74),69),75),(76,77))),3));
tree PAUP_538 = [&U] (1,((2,((((((((((((((((((((4,5),((((19,23),22),20),21)),((33,36),(34,35))),(6,((((24,28),((25,29),26)),27),((30,31),32)))),((((7,((8,9),11)),10),12),((((13,14),15),17),16))),18),(37,((38,39),40))),46),(44,45)),(64,65)),(43,63)),((((54,55),56),(((57,58),59),60)),((66,68),67))),((47,48),(50,(((51,53),52),(61,62))))),49),(((41,42),(72,73)),71)),70),74),69),75),(76,77))),3));
tree PAUP_539 = [&U] (1,((2,((((((((((((((((((((4,5),((((19,23),22),20),21)),((33,36),(34,35))),(6,((((24,28),((25,29),26)),27),((30,31),32)))),((((7,((8,9),11)),10),12),((((13,14),15),16),17))),18),(37,((38,39),40))),46),(44,45)),(64,65)),(43,63)),((((54,55),56),(((57,58),59),60)),((66,68),67))),((47,48),(50,(((51,53),52),(61,62))))),49),(((41,42),(72,73)),71)),70),74),69),75),(76,77))),3));
tree PAUP_540 = [&U] (1,((2,((((((((((((((((((((4,5),((((19,23),22),20),21)),((33,36),(34,35))),(6,((((24,28),((25,29),26)),27),((30,31),32)))),((((7,((8,9),11)),10),12),(((13,(14,15)),17),16))),18),(37,((38,39),40))),46),(44,45)),(64,65)),(43,63)),((((54,55),56),(((57,58),59),60)),((66,68),67))),((47,48),(50,(((51,53),52),(61,62))))),49),(((41,42),(72,73)),71)),70),74),69),75),(76,77))),3));
tree PAUP_541 = [&U] (1,((2,((((((((((((((((((((4,5),((((19,23),22),20),21)),((33,36),(34,35))),(6,((((24,28),((25,29),26)),27),((30,31),32)))),((((7,((8,9),11)),10),12),(((13,(14,15)),16),17))),18),(37,((38,39),40))),46),(44,45)),(64,65)),(43,63)),((((54,55),56),(((57,58),59),60)),((66,68),67))),((47,48),(50,(((51,53),52),(61,62))))),49),(((41,42),(72,73)),71)),70),74),69),75),(76,77))),3));
tree PAUP_542 = [&U] (1,((2,((((((((((((((((((((4,5),((((19,23),22),20),21)),((33,36),(34,35))),(6,((((24,28),((25,29),26)),27),((30,31),32)))),((((((7,11),8),9),10),12),(((13,15),14),(16,17)))),18),(37,((38,39),40))),46),(44,45)),(64,65)),(43,63)),((((54,55),56),(((57,58),59),60)),((66,68),67))),((47,48),(50,(((51,53),52),(61,62))))),49),(((41,42),(72,73)),71)),70),74),69),75),(76,77))),3));
tree PAUP_543 = [&U] (1,((2,((((((((((((((((((((4,5),((((19,23),22),20),21)),((33,36),(34,35))),(6,((((24,28),((25,29),26)),27),((30,31),32)))),((((((7,11),9),8),10),12),(((13,15),14),(16,17)))),18),(37,((38,39),40))),46),(44,45)),(64,65)),(43,63)),((((54,55),56),(((57,58),59),60)),((66,68),67))),((47,48),(50,(((51,53),52),(61,62))))),49),(((41,42),(72,73)),71)),70),74),69),75),(76,77))),3));
tree PAUP_544 = [&U] (1,((2,((((((((((((((((((((4,5),((((19,23),22),20),21)),((33,36),(34,35))),(6,((((24,28),((25,29),26)),27),((30,31),32)))),((((7,((8,9),11)),10),12),((((13,15),14),17),16))),18),(37,((38,39),40))),46),(44,45)),(64,65)),(43,63)),((((54,55),56),(((57,58),59),60)),((66,68),67))),((47,48),(50,(((51,53),52),(61,62))))),49),(((41,42),(72,73)),71)),70),74),69),75),(76,77))),3));
tree PAUP_545 = [&U] (1,((2,((((((((((((((((((((4,5),((((19,23),22),20),21)),((33,36),(34,35))),(6,((((24,28),((25,29),26)),27),((30,31),32)))),((((7,((8,9),11)),10),12),((((13,15),14),16),17))),18),(37,((38,39),40))),46),(44,45)),(64,65)),(43,63)),((((54,55),56),(((57,58),59),60)),((66,68),67))),((47,48),(50,(((51,53),52),(61,62))))),49),(((41,42),(72,73)),71)),70),74),69),75),(76,77))),3));
tree PAUP_546 = [&U] (1,((2,((((((((((((((((((((4,5),((((19,23),22),20),21)),((33,36),(34,35))),(6,((((24,28),((25,29),26)),27),((30,31),32)))),((((((7,9),8),11),10),12),(((13,15),14),(16,17)))),18),(37,((38,39),40))),46),(44,45)),(64,65)),(43,63)),((((54,55),56),(((57,58),59),60)),((66,68),67))),((47,48),(50,(((51,53),52),(61,62))))),49),(((41,42),(72,73)),71)),70),74),69),75),(76,77))),3));
tree PAUP_547 = [&U] (1,((2,((((((((((((((((((((4,5),((((19,23),22),20),21)),((33,36),(34,35))),(6,((((24,28),((25,29),26)),27),((30,31),32)))),((((((7,8),9),11),10),12),(((13,15),14),(16,17)))),18),(37,((38,39),40))),46),(44,45)),(64,65)),(43,63)),((((54,55),56),(((57,58),59),60)),((66,68),67))),((47,48),(50,(((51,53),52),(61,62))))),49),(((41,42),(72,73)),71)),70),74),69),75),(76,77))),3));
tree PAUP_548 = [&U] (1,((2,((((((((((((((((((((4,5),((((19,23),22),20),21)),((33,36),(34,35))),(6,((((24,28),((25,29),26)),27),((30,31),32)))),((((7,((8,9),11)),10),12),((13,(14,15)),(16,17)))),18),(37,((38,39),40))),46),(44,45)),(64,65)),(43,63)),((((54,55),56),(((57,58),59),60)),((66,68),67))),((47,48),(50,(((51,53),52),(61,62))))),49),(((41,42),(72,73)),71)),70),74),69),75),(76,77))),3));
tree PAUP_549 = [&U] (1,((2,((((((((((((((((((((4,5),((((19,23),22),20),21)),((33,36),(34,35))),(6,((((24,28),((25,29),26)),27),((30,31),32)))),((((7,((8,9),11)),10),12),(((13,14),15),(16,17)))),18),(37,((38,39),40))),46),(44,45)),(64,65)),(43,63)),((((54,55),56),(((57,58),59),60)),((66,68),67))),((47,48),(50,(((51,53),52),(61,62))))),49),(((41,42),(72,73)),71)),70),74),69),75),(76,77))),3));
tree PAUP_550 = [&U] (1,((2,((((((((((((((((((((4,5),((((19,23),22),20),21)),((33,36),(34,35))),(6,((((24,28),((25,29),26)),27),((30,31),32)))),(((((7,11),(8,9)),10),12),(((13,15),14),(16,17)))),18),(37,((38,39),40))),46),(44,45)),(64,65)),(43,63)),((((54,55),56),(((57,58),59),60)),((66,68),67))),((47,48),(50,(((51,53),52),(61,62))))),49),(((41,42),(72,73)),71)),70),74),69),75),(76,77))),3));
tree PAUP_551 = [&U] (1,((2,3),((((((((((((((((((4,5),(((19,(20,23)),21),22)),(33,((34,35),36))),(6,(((24,28),(25,((26,27),29))),((30,31),32)))),((((7,((8,9),11)),10),12),(((13,15),14),(16,17)))),18),(((37,39),38),40)),46),(44,45)),((43,63),(64,65))),(((((((47,48),50),((51,53),52)),(61,62)),(((57,59),58),60)),(54,(55,56))),((66,68),67))),49),(((41,42),(72,73)),71)),70),74),69),75),(76,77))));
tree PAUP_552 = [&U] (1,((2,3),((((((((((((((((((4,5),(((19,(20,23)),21),22)),(33,((34,35),36))),(6,(((24,28),(25,((26,27),29))),((30,31),32)))),((((7,((8,9),11)),10),12),(((13,15),14),(16,17)))),18),(37,((38,40),39))),46),(44,45)),((43,63),(64,65))),(((((((47,48),50),((51,53),52)),(61,62)),(((57,59),58),60)),(54,(55,56))),((66,68),67))),49),(((41,42),(72,73)),71)),70),74),69),75),(76,77))));
tree PAUP_553 = [&U] (1,((2,3),((((((((((((((((((4,5),(((19,(20,23)),21),22)),(33,((34,35),36))),(6,(((24,28),(25,((26,27),29))),((30,31),32)))),((((7,((8,9),11)),10),12),(((13,15),14),(16,17)))),18),((37,(39,40)),38)),46),(44,45)),((43,63),(64,65))),(((((((47,48),50),((51,53),52)),(61,62)),(((57,59),58),60)),(54,(55,56))),((66,68),67))),49),(((41,42),(72,73)),71)),70),74),69),75),(76,77))));
tree PAUP_554 = [&U] (1,((2,3),((((((((((((((((((((4,5),(((19,(20,23)),21),22)),(33,((34,35),36))),(((24,28),(25,((26,27),29))),((30,31),32))),6),(((13,15),14),(16,17))),(((7,((8,9),11)),10),12)),18),(((37,39),38),40)),46),(44,45)),((43,63),(64,65))),(((((((47,48),50),((51,53),52)),(61,62)),(((57,59),58),60)),(54,(55,56))),((66,68),67))),49),(((41,42),(72,73)),71)),70),74),69),75),(76,77))));
tree PAUP_555 = [&U] (1,((2,3),((((((((((((((((((4,5),(((19,(20,23)),21),22)),(33,((34,35),36))),(6,(((24,28),(25,((26,27),29))),((30,31),32)))),((((7,((8,9),11)),10),12),(((13,15),14),(16,17)))),18),((37,39),(38,40))),46),(44,45)),((43,63),(64,65))),(((((((47,48),50),((51,53),52)),(61,62)),(((57,59),58),60)),(54,(55,56))),((66,68),67))),49),(((41,42),(72,73)),71)),70),74),69),75),(76,77))));
tree PAUP_556 = [&U] (1,((2,3),((((((((((((((((((4,5),(((19,(20,23)),21),22)),(33,((34,35),36))),(6,(((24,28),(25,((26,27),29))),((30,31),32)))),((((7,((8,9),11)),10),12),(((13,15),14),(16,17)))),18),(((37,39),40),38)),46),(44,45)),((43,63),(64,65))),(((((((47,48),50),((51,53),52)),(61,62)),(((57,59),58),60)),(54,(55,56))),((66,68),67))),49),(((41,42),(72,73)),71)),70),74),69),75),(76,77))));
tree PAUP_557 = [&U] (1,((2,3),(((((((((((((((((((4,5),(((19,(20,23)),21),22)),(33,((34,35),36))),(6,(((24,28),(25,((26,27),29))),((30,31),32)))),(((13,15),14),(16,17))),(((7,((8,9),11)),10),12)),18),(((37,39),38),40)),46),(44,45)),((43,63),(64,65))),(((((((47,48),50),((51,53),52)),(61,62)),(((57,59),58),60)),(54,(55,56))),((66,68),67))),49),(((41,42),(72,73)),71)),70),74),69),75),(76,77))));
tree PAUP_558 = [&U] (1,((2,3),(((((((((((((((((((4,5),(((19,(20,23)),21),22)),(33,((34,35),36))),(6,(((24,28),(25,((26,27),29))),((30,31),32)))),((((13,15),14),16),17)),(((7,((8,9),11)),10),12)),18),(((37,39),38),40)),46),(44,45)),((43,63),(64,65))),(((((((47,48),50),((51,53),52)),(61,62)),(((57,59),58),60)),(54,(55,56))),((66,68),67))),49),(((41,42),(72,73)),71)),70),74),69),75),(76,77))));
tree PAUP_559 = [&U] (1,((2,3),(((((((((((((((((((4,5),(((19,(20,23)),21),22)),(33,((34,35),36))),(6,(((24,28),(25,((26,27),29))),((30,31),32)))),(((7,((8,9),11)),10),12)),((((13,15),14),16),17)),18),(((37,39),38),40)),46),(44,45)),((43,63),(64,65))),(((((((47,48),50),((51,53),52)),(61,62)),(((57,59),58),60)),(54,(55,56))),((66,68),67))),49),(((41,42),(72,73)),71)),70),74),69),75),(76,77))));
tree PAUP_560 = [&U] (1,((2,3),((((((((((((((((((4,5),(((19,(20,23)),21),22)),(33,((34,35),36))),(6,(((24,28),(25,((26,27),29))),((30,31),32)))),(((7,((8,9),11)),10),(12,((((13,15),14),16),17)))),18),(((37,39),38),40)),46),(44,45)),((43,63),(64,65))),(((((((47,48),50),((51,53),52)),(61,62)),(((57,59),58),60)),(54,(55,56))),((66,68),67))),49),(((41,42),(72,73)),71)),70),74),69),75),(76,77))));
tree PAUP_561 = [&U] (1,((2,3),((((((((((((((((((4,5),(((19,(20,23)),21),22)),(33,((34,35),36))),(6,(((24,28),(25,((26,27),29))),((30,31),32)))),((((7,((8,9),11)),10),((((13,15),14),16),17)),12)),18),(((37,39),38),40)),46),(44,45)),((43,63),(64,65))),(((((((47,48),50),((51,53),52)),(61,62)),(((57,59),58),60)),(54,(55,56))),((66,68),67))),49),(((41,42),(72,73)),71)),70),74),69),75),(76,77))));
tree PAUP_562 = [&U] (1,((2,3),(((((((((((((((((((4,5),(((19,(20,23)),21),22)),(33,((34,35),36))),(6,(((24,28),(25,((26,27),29))),((30,31),32)))),((((13,15),14),17),16)),(((7,((8,9),11)),10),12)),18),(((37,39),38),40)),46),(44,45)),((43,63),(64,65))),(((((((47,48),50),((51,53),52)),(61,62)),(((57,59),58),60)),(54,(55,56))),((66,68),67))),49),(((41,42),(72,73)),71)),70),74),69),75),(76,77))));
tree PAUP_563 = [&U] (1,((2,3),(((((((((((((((((((4,5),(((19,(20,23)),21),22)),(33,((34,35),36))),(6,(((24,28),(25,((26,27),29))),((30,31),32)))),(((7,((8,9),11)),10),12)),((((13,15),14),17),16)),18),(((37,39),38),40)),46),(44,45)),((43,63),(64,65))),(((((((47,48),50),((51,53),52)),(61,62)),(((57,59),58),60)),(54,(55,56))),((66,68),67))),49),(((41,42),(72,73)),71)),70),74),69),75),(76,77))));
tree PAUP_564 = [&U] (1,((2,3),((((((((((((((((((4,5),(((19,(20,23)),21),22)),(33,((34,35),36))),(6,(((24,28),(25,((26,27),29))),((30,31),32)))),(((7,((8,9),11)),(10,((((13,15),14),16),17))),12)),18),(((37,39),38),40)),46),(44,45)),((43,63),(64,65))),(((((((47,48),50),((51,53),52)),(61,62)),(((57,59),58),60)),(54,(55,56))),((66,68),67))),49),(((41,42),(72,73)),71)),70),74),69),75),(76,77))));
tree PAUP_565 = [&U] (1,((2,3),((((((((((((((((((4,5),(((19,(20,23)),21),22)),(33,((34,35),36))),(6,(((24,28),(25,((26,27),29))),((30,31),32)))),((((7,((8,9),11)),((((13,15),14),16),17)),10),12)),18),(((37,39),38),40)),46),(44,45)),((43,63),(64,65))),(((((((47,48),50),((51,53),52)),(61,62)),(((57,59),58),60)),(54,(55,56))),((66,68),67))),49),(((41,42),(72,73)),71)),70),74),69),75),(76,77))));
tree PAUP_566 = [&U] (1,((2,3),(((((((((((((((((((4,5),(((19,(20,23)),21),22)),(33,((34,35),36))),(6,(((24,28),(25,((26,27),29))),((30,31),32)))),(((7,((8,9),11)),10),12)),(((13,15),14),(16,17))),18),(((37,39),38),40)),46),(44,45)),((43,63),(64,65))),(((((((47,48),50),((51,53),52)),(61,62)),(((57,59),58),60)),(54,(55,56))),((66,68),67))),49),(((41,42),(72,73)),71)),70),74),69),75),(76,77))));
tree PAUP_567 = [&U] (1,((2,3),((((((((((((((((((4,5),(((19,(20,23)),21),22)),(33,((34,35),36))),(6,(((24,28),(25,((26,27),29))),((30,31),32)))),((((7,((8,9),11)),10),12),(((13,15),14),(16,17)))),18),((37,38),(39,40))),46),(44,45)),((43,63),(64,65))),(((((((47,48),50),((51,53),52)),(61,62)),(((57,59),58),60)),(54,(55,56))),((66,68),67))),49),(((41,42),(72,73)),71)),70),74),69),75),(76,77))));
tree PAUP_568 = [&U] (1,((2,3),((((((((((((((((((4,5),(((19,(20,23)),21),22)),(33,((34,35),36))),(6,(((24,28),(25,((26,27),29))),((30,31),32)))),((((7,((8,9),11)),10),12),(((13,15),14),(16,17)))),18),(37,((38,39),40))),46),(44,45)),((43,63),(64,65))),(((((((47,48),50),((51,53),52)),(61,62)),(((57,59),58),60)),(54,(55,56))),((66,68),67))),49),(((41,42),(72,73)),71)),70),74),69),75),(76,77))));
tree PAUP_569 = [&U] (1,((2,3),((((((((((((((((((4,5),(((19,(20,23)),21),22)),(33,((34,35),36))),(6,(((24,28),(25,((26,27),29))),((30,31),32)))),((((7,((8,9),11)),10),12),((((13,14),15),17),16))),18),(((37,39),38),40)),46),(44,45)),((43,63),(64,65))),(((((((47,48),50),((51,53),52)),(61,62)),(((57,59),58),60)),(54,(55,56))),((66,68),67))),49),(((41,42),(72,73)),71)),70),74),69),75),(76,77))));
tree PAUP_570 = [&U] (1,((2,3),((((((((((((((((((4,5),(((19,(20,23)),21),22)),(33,((34,35),36))),(6,(((24,28),(25,((26,27),29))),((30,31),32)))),((((7,((8,9),11)),10),12),((((13,14),15),16),17))),18),(((37,39),38),40)),46),(44,45)),((43,63),(64,65))),(((((((47,48),50),((51,53),52)),(61,62)),(((57,59),58),60)),(54,(55,56))),((66,68),67))),49),(((41,42),(72,73)),71)),70),74),69),75),(76,77))));
tree PAUP_571 = [&U] (1,((2,3),((((((((((((((((((4,5),(((19,(20,23)),21),22)),(33,((34,35),36))),(6,(((24,28),(25,((26,27),29))),((30,31),32)))),((((7,((8,9),11)),10),12),(((13,(14,15)),17),16))),18),(((37,39),38),40)),46),(44,45)),((43,63),(64,65))),(((((((47,48),50),((51,53),52)),(61,62)),(((57,59),58),60)),(54,(55,56))),((66,68),67))),49),(((41,42),(72,73)),71)),70),74),69),75),(76,77))));
tree PAUP_572 = [&U] (1,((2,3),((((((((((((((((((4,5),(((19,(20,23)),21),22)),(33,((34,35),36))),(6,(((24,28),(25,((26,27),29))),((30,31),32)))),((((7,((8,9),11)),10),12),(((13,(14,15)),16),17))),18),(((37,39),38),40)),46),(44,45)),((43,63),(64,65))),(((((((47,48),50),((51,53),52)),(61,62)),(((57,59),58),60)),(54,(55,56))),((66,68),67))),49),(((41,42),(72,73)),71)),70),74),69),75),(76,77))));
tree PAUP_573 = [&U] (1,((2,3),((((((((((((((((((4,5),(((19,(20,23)),21),22)),(((33,36),34),35)),(6,(((24,28),(25,((26,27),29))),((30,31),32)))),((((7,((8,9),11)),10),12),(((13,15),14),(16,17)))),18),(((37,39),38),40)),46),(44,45)),((43,63),(64,65))),(((((((47,48),50),((51,53),52)),(61,62)),(((57,59),58),60)),(54,(55,56))),((66,68),67))),49),(((41,42),(72,73)),71)),70),74),69),75),(76,77))));
tree PAUP_574 = [&U] (1,((2,3),((((((((((((((((((4,5),(((19,(20,23)),21),22)),(((33,36),35),34)),(6,(((24,28),(25,((26,27),29))),((30,31),32)))),((((7,((8,9),11)),10),12),(((13,15),14),(16,17)))),18),(((37,39),38),40)),46),(44,45)),((43,63),(64,65))),(((((((47,48),50),((51,53),52)),(61,62)),(((57,59),58),60)),(54,(55,56))),((66,68),67))),49),(((41,42),(72,73)),71)),70),74),69),75),(76,77))));
tree PAUP_575 = [&U] (1,((2,3),((((((((((((((((((4,5),(((19,(20,23)),21),22)),(33,((34,35),36))),(6,(((24,28),(25,((26,27),29))),((30,31),32)))),((((7,((8,9),11)),10),12),((((13,15),14),17),16))),18),(((37,39),38),40)),46),(44,45)),((43,63),(64,65))),(((((((47,48),50),((51,53),52)),(61,62)),(((57,59),58),60)),(54,(55,56))),((66,68),67))),49),(((41,42),(72,73)),71)),70),74),69),75),(76,77))));
tree PAUP_576 = [&U] (1,(2,(3,((((((((((((((((((((4,5),(((19,(21,22)),20),23)),(((33,35),34),36)),((((24,28),((25,29),26)),27),((30,31),32))),6),((13,(14,15)),(16,17))),((((7,(8,11)),9),10),12)),18),((37,(39,40)),38)),46),(44,45)),((43,63),(64,65))),(((((((47,48),50),(61,62)),((51,53),52)),(((57,59),58),60)),(54,(55,56))),((66,68),67))),49),(((41,42),(72,73)),71)),70),74),69),75),(76,77)))));
tree PAUP_577 = [&U] (1,(2,(3,(((((((((((((((((((4,5),(((19,(21,22)),20),23)),(((33,35),34),36)),(6,((((24,28),((25,29),26)),27),((30,31),32)))),((((7,(8,11)),9),10),12)),((13,(14,15)),(16,17))),18),((37,(39,40)),38)),46),(44,45)),((43,63),(64,65))),(((((((47,48),50),(61,62)),((51,53),52)),(((57,59),58),60)),(54,(55,56))),((66,68),67))),49),(((41,42),(72,73)),71)),70),74),69),75),(76,77)))));
tree PAUP_578 = [&U] (1,(2,(3,((((((((((((((((((4,5),(((19,(21,22)),20),23)),(((33,35),34),36)),(6,((((24,28),((25,29),26)),27),((30,31),32)))),(((((7,(8,11)),9),10),12),((13,(14,15)),(16,17)))),18),((37,(39,40)),38)),46),(44,45)),((43,63),(64,65))),(((((((47,48),50),(61,62)),((51,53),52)),(((57,59),58),60)),(54,(55,56))),((66,68),67))),49),(((41,42),(72,73)),71)),70),74),69),75),(76,77)))));
tree PAUP_579 = [&U] (1,(2,(3,((((((((((((((((((((4,5),(((19,(21,22)),20),23)),(((33,35),34),36)),((((24,28),((25,29),26)),27),((30,31),32))),6),((((13,14),15),17),16)),((((7,(8,11)),9),10),12)),18),((37,(39,40)),38)),46),(44,45)),((43,63),(64,65))),(((((((47,48),50),(61,62)),((51,53),52)),(((57,59),58),60)),(54,(55,56))),((66,68),67))),49),(((41,42),(72,73)),71)),70),74),69),75),(76,77)))));
tree PAUP_580 = [&U] (1,(2,(3,((((((((((((((((((((4,5),(((19,(21,22)),20),23)),(((33,35),34),36)),((((24,28),((25,29),26)),27),((30,31),32))),6),((((13,14),15),16),17)),((((7,(8,11)),9),10),12)),18),((37,(39,40)),38)),46),(44,45)),((43,63),(64,65))),(((((((47,48),50),(61,62)),((51,53),52)),(((57,59),58),60)),(54,(55,56))),((66,68),67))),49),(((41,42),(72,73)),71)),70),74),69),75),(76,77)))));
tree PAUP_581 = [&U] (1,(2,(3,((((((((((((((((((((4,5),(((19,(21,22)),20),23)),(((33,35),34),36)),((((24,28),((25,29),26)),27),((30,31),32))),6),((((13,15),14),17),16)),((((7,(8,11)),9),10),12)),18),((37,(39,40)),38)),46),(44,45)),((43,63),(64,65))),(((((((47,48),50),(61,62)),((51,53),52)),(((57,59),58),60)),(54,(55,56))),((66,68),67))),49),(((41,42),(72,73)),71)),70),74),69),75),(76,77)))));
tree PAUP_582 = [&U] (1,(2,(3,((((((((((((((((((((4,5),(((19,(21,22)),20),23)),(((33,35),34),36)),((((24,28),((25,29),26)),27),((30,31),32))),6),((((13,15),14),16),17)),((((7,(8,11)),9),10),12)),18),((37,(39,40)),38)),46),(44,45)),((43,63),(64,65))),(((((((47,48),50),(61,62)),((51,53),52)),(((57,59),58),60)),(54,(55,56))),((66,68),67))),49),(((41,42),(72,73)),71)),70),74),69),75),(76,77)))));
tree PAUP_583 = [&U] (1,(2,(3,(((((((((((((((((((((((4,5),(((19,(21,22)),20),23)),(((33,35),34),36)),((((24,28),((25,29),26)),27),((30,31),32))),6),((13,(14,15)),(16,17))),12),10),(7,(8,11))),9),18),((37,(39,40)),38)),46),(44,45)),((43,63),(64,65))),(((((((47,48),50),(61,62)),((51,53),52)),(((57,59),58),60)),(54,(55,56))),((66,68),67))),49),(((41,42),(72,73)),71)),70),74),69),75),(76,77)))));
tree PAUP_584 = [&U] (1,(2,(3,((((((((((((((((((((4,5),(((19,(21,22)),20),23)),(((33,35),34),36)),((((24,28),((25,29),26)),27),((30,31),32))),6),(((13,(14,15)),17),16)),((((7,(8,11)),9),10),12)),18),((37,(39,40)),38)),46),(44,45)),((43,63),(64,65))),(((((((47,48),50),(61,62)),((51,53),52)),(((57,59),58),60)),(54,(55,56))),((66,68),67))),49),(((41,42),(72,73)),71)),70),74),69),75),(76,77)))));
tree PAUP_585 = [&U] (1,(2,(3,((((((((((((((((((((4,5),(((19,(21,22)),20),23)),(((33,35),34),36)),((((24,28),((25,29),26)),27),((30,31),32))),6),(((13,(14,15)),16),17)),((((7,(8,11)),9),10),12)),18),((37,(39,40)),38)),46),(44,45)),((43,63),(64,65))),(((((((47,48),50),(61,62)),((51,53),52)),(((57,59),58),60)),(54,(55,56))),((66,68),67))),49),(((41,42),(72,73)),71)),70),74),69),75),(76,77)))));
tree PAUP_586 = [&U] (1,(2,(3,(((((((((((((((((((4,5),(((19,(21,22)),20),23)),(((33,35),34),36)),(6,((((24,28),((25,29),26)),27),((30,31),32)))),((13,(14,15)),(16,17))),((((7,(8,11)),9),10),12)),18),((37,(39,40)),38)),46),(44,45)),((43,63),(64,65))),(((((((47,48),50),(61,62)),((51,53),52)),(((57,59),58),60)),(54,(55,56))),((66,68),67))),49),(((41,42),(72,73)),71)),70),74),69),75),(76,77)))));
tree PAUP_587 = [&U] (1,(2,(3,((((((((((((((((((((4,5),(((19,(21,22)),20),23)),(((33,35),34),36)),((((24,28),((25,29),26)),27),((30,31),32))),6),(((13,15),14),(16,17))),((((7,(8,11)),9),10),12)),18),((37,(39,40)),38)),46),(44,45)),((43,63),(64,65))),(((((((47,48),50),(61,62)),((51,53),52)),(((57,59),58),60)),(54,(55,56))),((66,68),67))),49),(((41,42),(72,73)),71)),70),74),69),75),(76,77)))));
tree PAUP_588 = [&U] (1,(2,(3,((((((((((((((((((((4,5),(((19,(21,22)),20),23)),(((33,35),34),36)),((((24,28),((25,29),26)),27),((30,31),32))),6),(((13,14),15),(16,17))),((((7,(8,11)),9),10),12)),18),((37,(39,40)),38)),46),(44,45)),((43,63),(64,65))),(((((((47,48),50),(61,62)),((51,53),52)),(((57,59),58),60)),(54,(55,56))),((66,68),67))),49),(((41,42),(72,73)),71)),70),74),69),75),(76,77)))));
tree PAUP_589 = [&U] (1,(2,(3,((((((((((((((((((((4,5),(((19,(21,22)),20),23)),(((33,35),34),36)),((((24,28),((25,29),26)),27),((30,31),32))),6),((13,(14,15)),(16,17))),(((((7,9),8),11),10),12)),18),((37,(39,40)),38)),46),(44,45)),((43,63),(64,65))),(((((((47,48),50),(61,62)),((51,53),52)),(((57,59),58),60)),(54,(55,56))),((66,68),67))),49),(((41,42),(72,73)),71)),70),74),69),75),(76,77)))));
tree PAUP_590 = [&U] (1,(2,(3,((((((((((((((((((((4,5),(((19,(21,22)),20),23)),(((33,35),34),36)),((((24,28),((25,29),26)),27),((30,31),32))),6),((13,(14,15)),(16,17))),(((((7,9),11),8),10),12)),18),((37,(39,40)),38)),46),(44,45)),((43,63),(64,65))),(((((((47,48),50),(61,62)),((51,53),52)),(((57,59),58),60)),(54,(55,56))),((66,68),67))),49),(((41,42),(72,73)),71)),70),74),69),75),(76,77)))));
tree PAUP_591 = [&U] (1,(2,(3,(((((((((((((((((((((4,5),(((19,(21,22)),20),23)),(((33,35),34),36)),((30,31),32)),(((24,28),((25,29),26)),27)),6),((13,(14,15)),(16,17))),((((7,(8,11)),9),10),12)),18),((37,(39,40)),38)),46),(44,45)),((43,63),(64,65))),(((((((47,48),50),(61,62)),((51,53),52)),(((57,59),58),60)),(54,(55,56))),((66,68),67))),49),(((41,42),(72,73)),71)),70),74),69),75),(76,77)))));
tree PAUP_592 = [&U] (1,(2,(3,(((((((((((((((((((((4,5),(((19,(21,22)),20),23)),(((33,35),34),36)),((30,31),32)),(((24,28),27),((25,29),26))),6),((13,(14,15)),(16,17))),((((7,(8,11)),9),10),12)),18),((37,(39,40)),38)),46),(44,45)),((43,63),(64,65))),(((((((47,48),50),(61,62)),((51,53),52)),(((57,59),58),60)),(54,(55,56))),((66,68),67))),49),(((41,42),(72,73)),71)),70),74),69),75),(76,77)))));
tree PAUP_593 = [&U] (1,(2,(3,(((((((((((((((((((((4,5),(((19,(21,22)),20),23)),(((33,35),34),36)),((30,31),32)),((24,28),(((25,29),26),27))),6),((13,(14,15)),(16,17))),((((7,(8,11)),9),10),12)),18),((37,(39,40)),38)),46),(44,45)),((43,63),(64,65))),(((((((47,48),50),(61,62)),((51,53),52)),(((57,59),58),60)),(54,(55,56))),((66,68),67))),49),(((41,42),(72,73)),71)),70),74),69),75),(76,77)))));
tree PAUP_594 = [&U] (1,(2,(3,((((((((((((((((((((4,5),(((19,(21,22)),20),23)),((33,(34,36)),35)),((((24,28),((25,29),26)),27),((30,31),32))),6),((13,(14,15)),(16,17))),((((7,(8,11)),9),10),12)),18),((37,(39,40)),38)),46),(44,45)),((43,63),(64,65))),(((((((47,48),50),(61,62)),((51,53),52)),(((57,59),58),60)),(54,(55,56))),((66,68),67))),49),(((41,42),(72,73)),71)),70),74),69),75),(76,77)))));
tree PAUP_595 = [&U] (1,(2,(3,((((((((((((((((((((4,5),(((19,(21,22)),20),23)),(33,((34,36),35))),((((24,28),((25,29),26)),27),((30,31),32))),6),((13,(14,15)),(16,17))),((((7,(8,11)),9),10),12)),18),((37,(39,40)),38)),46),(44,45)),((43,63),(64,65))),(((((((47,48),50),(61,62)),((51,53),52)),(((57,59),58),60)),(54,(55,56))),((66,68),67))),49),(((41,42),(72,73)),71)),70),74),69),75),(76,77)))));
tree PAUP_596 = [&U] (1,(2,(3,((((((((((((((((((((4,5),(((19,(21,22)),20),23)),(((33,35),34),36)),((((24,28),((25,29),26)),27),((30,31),32))),6),((13,(14,15)),(16,17))),((((7,(8,11)),9),10),12)),18),(37,((38,40),39))),46),(44,45)),((43,63),(64,65))),(((((((47,48),50),(61,62)),((51,53),52)),(((57,59),58),60)),(54,(55,56))),((66,68),67))),49),(((41,42),(72,73)),71)),70),74),69),75),(76,77)))));
tree PAUP_597 = [&U] (1,(2,(3,((((((((((((((((((((4,5),(((19,(21,22)),20),23)),(((33,35),34),36)),((((24,28),((25,29),26)),27),((30,31),32))),6),((13,(14,15)),(16,17))),((((7,(8,11)),9),10),12)),18),(37,((38,39),40))),46),(44,45)),((43,63),(64,65))),(((((((47,48),50),(61,62)),((51,53),52)),(((57,59),58),60)),(54,(55,56))),((66,68),67))),49),(((41,42),(72,73)),71)),70),74),69),75),(76,77)))));
tree PAUP_598 = [&U] (1,(2,(3,((((((((((((((((((((4,5),(((19,(21,22)),20),23)),(((33,35),34),36)),((((24,28),((25,29),26)),27),((30,31),32))),6),((13,(14,15)),(16,17))),(((7,(8,(9,11))),10),12)),18),((37,(39,40)),38)),46),(44,45)),((43,63),(64,65))),(((((((47,48),50),(61,62)),((51,53),52)),(((57,59),58),60)),(54,(55,56))),((66,68),67))),49),(((41,42),(72,73)),71)),70),74),69),75),(76,77)))));
tree PAUP_599 = [&U] (1,(2,(3,((((((((((((((((((((4,5),(((19,(21,22)),20),23)),(((33,35),34),36)),((((24,28),((25,29),26)),27),((30,31),32))),6),((13,(14,15)),(16,17))),(((7,((8,9),11)),10),12)),18),((37,(39,40)),38)),46),(44,45)),((43,63),(64,65))),(((((((47,48),50),(61,62)),((51,53),52)),(((57,59),58),60)),(54,(55,56))),((66,68),67))),49),(((41,42),(72,73)),71)),70),74),69),75),(76,77)))));
tree PAUP_600 = [&U] (1,(2,(3,((((((((((((((((((((4,5),(((19,(21,22)),20),23)),(((33,35),34),36)),(((24,28),((25,29),(26,27))),((30,31),32))),6),((13,(14,15)),(16,17))),((((7,(8,11)),9),10),12)),18),((37,(39,40)),38)),46),(44,45)),((43,63),(64,65))),(((((((47,48),50),(61,62)),((51,53),52)),(((57,59),58),60)),(54,(55,56))),((66,68),67))),49),(((41,42),(72,73)),71)),70),74),69),75),(76,77)))));
tree PAUP_601 = [&U] (1,(2,(3,(((((((((((((((((((4,5),((19,(20,(21,23))),22)),(((33,34),35),36)),(6,((((24,28),27),((25,29),26)),((30,31),32)))),(((7,((8,9),11)),(10,((((13,14),15),16),17))),12)),18),((37,(39,40)),38)),46),(44,45)),(43,63)),(64,65)),(((((((47,48),50),(61,62)),((51,53),52)),((57,(58,59)),60)),((54,55),56)),((66,68),67))),49),(((41,42),(72,73)),71)),70),74),75),69),(76,77)))));
tree PAUP_602 = [&U] (1,(2,(3,(((((((((((((((((((4,5),((19,(20,(21,23))),22)),(((33,34),35),36)),(6,((((24,28),27),((25,29),26)),((30,31),32)))),(((7,((8,9),11)),(10,((((13,14),15),16),17))),12)),18),((37,(39,40)),38)),46),(44,45)),(64,65)),(43,63)),(((((((47,48),50),(61,62)),((51,53),52)),((57,(58,59)),60)),((54,55),56)),((66,68),67))),49),(((41,42),(72,73)),71)),70),74),75),69),(76,77)))));
tree PAUP_603 = [&U] (1,(2,(3,((((((((((((((((((4,5),((19,(20,(21,23))),22)),(((33,34),35),36)),(6,((((24,28),27),((25,29),26)),((30,31),32)))),(((7,((8,9),11)),(10,((((13,14),15),16),17))),12)),18),((37,(39,40)),38)),46),(44,45)),((43,63),(64,65))),(((((((47,48),50),(61,62)),((51,53),52)),((57,(58,59)),60)),((54,55),56)),((66,68),67))),49),(((41,42),(72,73)),71)),70),74),75),69),(76,77)))));
tree PAUP_604 = [&U] (1,(2,(3,(((((((((((((((((((4,5),((19,(20,(21,23))),22)),(((33,34),35),36)),(6,((((24,28),27),((25,29),26)),((30,31),32)))),(((7,((8,9),11)),(10,((((13,14),15),16),17))),12)),18),(37,((38,40),39))),46),(44,45)),(43,63)),(64,65)),(((((((47,48),50),(61,62)),((51,53),52)),((57,(58,59)),60)),((54,55),56)),((66,68),67))),49),(((41,42),(72,73)),71)),70),74),75),69),(76,77)))));
tree PAUP_605 = [&U] (1,(2,(3,(((((((((((((((((((4,5),((19,(20,(21,23))),22)),(((33,34),35),36)),(6,((((24,28),27),((25,29),26)),((30,31),32)))),(((7,((8,9),11)),(10,((((13,14),15),16),17))),12)),18),(37,((38,39),40))),46),(44,45)),(43,63)),(64,65)),(((((((47,48),50),(61,62)),((51,53),52)),((57,(58,59)),60)),((54,55),56)),((66,68),67))),49),(((41,42),(72,73)),71)),70),74),75),69),(76,77)))));
tree PAUP_606 = [&U] (1,(2,(3,(((((((((((((((((((4,5),((19,(20,(21,23))),22)),(((33,34),35),36)),(6,((((24,28),27),((25,29),26)),((30,31),32)))),(((7,((8,9),11)),(10,((((13,14),15),16),17))),12)),18),(37,(38,(39,40)))),46),(44,45)),(43,63)),(64,65)),(((((((47,48),50),(61,62)),((51,53),52)),((57,(58,59)),60)),((54,55),56)),((66,68),67))),49),(((41,42),(72,73)),71)),70),74),75),69),(76,77)))));
tree PAUP_607 = [&U] (1,(2,(3,(((((((((((((((((((4,5),((19,(20,(21,23))),22)),(((33,34),35),36)),(6,((((24,28),27),((25,29),26)),((30,31),32)))),(((7,((8,9),11)),(10,((((13,14),15),16),17))),12)),18),((37,38),(39,40))),46),(44,45)),(43,63)),(64,65)),(((((((47,48),50),(61,62)),((51,53),52)),((57,(58,59)),60)),((54,55),56)),((66,68),67))),49),(((41,42),(72,73)),71)),70),74),75),69),(76,77)))));
tree PAUP_608 = [&U] (1,(2,(3,(((((((((((((((((((4,5),((19,(20,(21,23))),22)),(((33,34),35),36)),(6,((((24,28),27),((25,29),26)),((30,31),32)))),(((7,((8,9),11)),(10,((((13,14),15),16),17))),12)),18),((37,39),(38,40))),46),(44,45)),(43,63)),(64,65)),(((((((47,48),50),(61,62)),((51,53),52)),((57,(58,59)),60)),((54,55),56)),((66,68),67))),49),(((41,42),(72,73)),71)),70),74),75),69),(76,77)))));
tree PAUP_609 = [&U] (1,(2,(3,(((((((((((((((((((4,5),((19,(20,(21,23))),22)),(((33,34),35),36)),(6,((((24,28),27),((25,29),26)),((30,31),32)))),(((7,((8,9),11)),(10,((((13,14),15),16),17))),12)),18),(((37,39),38),40)),46),(44,45)),(43,63)),(64,65)),(((((((47,48),50),(61,62)),((51,53),52)),((57,(58,59)),60)),((54,55),56)),((66,68),67))),49),(((41,42),(72,73)),71)),70),74),75),69),(76,77)))));
tree PAUP_610 = [&U] (1,(2,(3,(((((((((((((((((((4,5),((19,(20,(21,23))),22)),(((33,34),35),36)),(6,((((24,28),27),((25,29),26)),((30,31),32)))),(((7,((8,9),11)),(10,((((13,14),15),16),17))),12)),18),(((37,39),40),38)),46),(44,45)),(43,63)),(64,65)),(((((((47,48),50),(61,62)),((51,53),52)),((57,(58,59)),60)),((54,55),56)),((66,68),67))),49),(((41,42),(72,73)),71)),70),74),75),69),(76,77)))));
tree PAUP_611 = [&U] (1,(2,(3,((((((((((((((((((((4,5),((19,(20,(21,23))),22)),(((33,34),35),36)),(6,((((24,28),27),((25,29),26)),((30,31),32)))),(((7,((8,9),11)),(10,((((13,14),15),16),17))),12)),18),((37,(39,40)),38)),46),(44,45)),(43,63)),(64,65)),((((54,55),56),((57,(58,59)),60)),((66,68),67))),(((47,48),50),(((51,53),52),(61,62)))),49),(((41,42),(72,73)),71)),70),74),75),69),(76,77)))));
tree PAUP_612 = [&U] (1,(2,(3,(((((((((((((((((((4,5),((19,(20,(21,23))),22)),(((33,34),35),36)),(6,((((24,28),27),((25,29),26)),((30,31),32)))),(((((7,(8,9)),11),((((13,14),15),16),17)),10),12)),18),((37,(39,40)),38)),46),(44,45)),(43,63)),(64,65)),(((((((47,48),50),(61,62)),((51,53),52)),((57,(58,59)),60)),((54,55),56)),((66,68),67))),49),(((41,42),(72,73)),71)),70),74),75),69),(76,77)))));
tree PAUP_613 = [&U] (1,(2,(3,(((((((((((((((((((4,5),((19,(20,(21,23))),22)),(((33,34),35),36)),(6,((((24,28),27),((25,29),26)),((30,31),32)))),(((((7,(8,9)),11),10),((((13,14),15),16),17)),12)),18),((37,(39,40)),38)),46),(44,45)),(43,63)),(64,65)),(((((((47,48),50),(61,62)),((51,53),52)),((57,(58,59)),60)),((54,55),56)),((66,68),67))),49),(((41,42),(72,73)),71)),70),74),75),69),(76,77)))));
tree PAUP_614 = [&U] (1,(2,(3,(((((((((((((((((((4,5),((19,(20,(21,23))),22)),(((33,34),35),36)),(6,((((24,28),27),((25,29),26)),((30,31),32)))),(((((7,11),(8,9)),((((13,14),15),16),17)),10),12)),18),((37,(39,40)),38)),46),(44,45)),(43,63)),(64,65)),(((((((47,48),50),(61,62)),((51,53),52)),((57,(58,59)),60)),((54,55),56)),((66,68),67))),49),(((41,42),(72,73)),71)),70),74),75),69),(76,77)))));
tree PAUP_615 = [&U] (1,(2,(3,(((((((((((((((((((4,5),((19,(20,(21,23))),22)),(((33,34),35),36)),(6,((((24,28),27),((25,29),26)),((30,31),32)))),(((((7,11),(8,9)),10),((((13,14),15),16),17)),12)),18),((37,(39,40)),38)),46),(44,45)),(43,63)),(64,65)),(((((((47,48),50),(61,62)),((51,53),52)),((57,(58,59)),60)),((54,55),56)),((66,68),67))),49),(((41,42),(72,73)),71)),70),74),75),69),(76,77)))));
tree PAUP_616 = [&U] (1,(2,(3,(((((((((((((((((((4,5),((19,(20,(21,23))),22)),(((33,34),35),36)),(6,((((24,28),27),((25,29),26)),((30,31),32)))),(((((7,11),8),9),(10,((((13,14),15),16),17))),12)),18),((37,(39,40)),38)),46),(44,45)),(43,63)),(64,65)),(((((((47,48),50),(61,62)),((51,53),52)),((57,(58,59)),60)),((54,55),56)),((66,68),67))),49),(((41,42),(72,73)),71)),70),74),75),69),(76,77)))));
tree PAUP_617 = [&U] (1,(2,(3,(((((((((((((((((((4,5),((19,(20,(21,23))),22)),(((33,34),35),36)),(6,((((24,28),27),((25,29),26)),((30,31),32)))),(((((7,11),9),8),(10,((((13,14),15),16),17))),12)),18),((37,(39,40)),38)),46),(44,45)),(43,63)),(64,65)),(((((((47,48),50),(61,62)),((51,53),52)),((57,(58,59)),60)),((54,55),56)),((66,68),67))),49),(((41,42),(72,73)),71)),70),74),75),69),(76,77)))));
tree PAUP_618 = [&U] (1,(2,(3,(((((((((((((((((((4,5),((19,(20,(21,23))),22)),(((33,34),35),36)),(6,((((24,28),27),((25,29),26)),((30,31),32)))),((((((7,11),8),9),((((13,14),15),16),17)),10),12)),18),((37,(39,40)),38)),46),(44,45)),(43,63)),(64,65)),(((((((47,48),50),(61,62)),((51,53),52)),((57,(58,59)),60)),((54,55),56)),((66,68),67))),49),(((41,42),(72,73)),71)),70),74),75),69),(76,77)))));
tree PAUP_619 = [&U] (1,(2,(3,(((((((((((((((((((4,5),((19,(20,(21,23))),22)),(((33,34),35),36)),(6,((((24,28),27),((25,29),26)),((30,31),32)))),((((((7,11),8),9),10),((((13,14),15),16),17)),12)),18),((37,(39,40)),38)),46),(44,45)),(43,63)),(64,65)),(((((((47,48),50),(61,62)),((51,53),52)),((57,(58,59)),60)),((54,55),56)),((66,68),67))),49),(((41,42),(72,73)),71)),70),74),75),69),(76,77)))));
tree PAUP_620 = [&U] (1,(2,(3,(((((((((((((((((((4,5),((19,(20,(21,23))),22)),(((33,34),35),36)),(6,((((24,28),27),((25,29),26)),((30,31),32)))),((((((7,11),9),8),((((13,14),15),16),17)),10),12)),18),((37,(39,40)),38)),46),(44,45)),(43,63)),(64,65)),(((((((47,48),50),(61,62)),((51,53),52)),((57,(58,59)),60)),((54,55),56)),((66,68),67))),49),(((41,42),(72,73)),71)),70),74),75),69),(76,77)))));
tree PAUP_621 = [&U] (1,(2,(3,(((((((((((((((((((4,5),((19,(20,(21,23))),22)),(((33,34),35),36)),(6,((((24,28),27),((25,29),26)),((30,31),32)))),((((((7,11),9),8),10),((((13,14),15),16),17)),12)),18),((37,(39,40)),38)),46),(44,45)),(43,63)),(64,65)),(((((((47,48),50),(61,62)),((51,53),52)),((57,(58,59)),60)),((54,55),56)),((66,68),67))),49),(((41,42),(72,73)),71)),70),74),75),69),(76,77)))));
tree PAUP_622 = [&U] (1,(2,(3,(((((((((((((((((((4,5),((19,(20,(21,23))),22)),((33,(35,36)),34)),(6,((((24,28),27),((25,29),26)),((30,31),32)))),(((7,((8,9),11)),(10,((((13,14),15),16),17))),12)),18),((37,(39,40)),38)),46),(44,45)),(43,63)),(64,65)),(((((((47,48),50),(61,62)),((51,53),52)),((57,(58,59)),60)),((54,55),56)),((66,68),67))),49),(((41,42),(72,73)),71)),70),74),75),69),(76,77)))));
tree PAUP_623 = [&U] (1,(2,(3,(((((((((((((((((((4,5),((19,(20,(21,23))),22)),(33,(34,(35,36)))),(6,((((24,28),27),((25,29),26)),((30,31),32)))),(((7,((8,9),11)),(10,((((13,14),15),16),17))),12)),18),((37,(39,40)),38)),46),(44,45)),(43,63)),(64,65)),(((((((47,48),50),(61,62)),((51,53),52)),((57,(58,59)),60)),((54,55),56)),((66,68),67))),49),(((41,42),(72,73)),71)),70),74),75),69),(76,77)))));
tree PAUP_624 = [&U] (1,(2,(3,(((((((((((((((((((4,5),((19,(20,(21,23))),22)),(((33,34),35),36)),(6,((((24,28),27),((25,29),26)),((30,31),32)))),(((7,((8,9),11)),(10,((((13,14),15),16),17))),12)),18),((37,(39,40)),38)),46),(44,45)),(43,63)),(64,65)),(((((((47,48),50),(61,62)),((51,53),52)),((57,(58,59)),60)),((54,55),56)),((66,68),67))),49),(((41,42),(72,73)),71)),70),74),69),75),(76,77)))));
tree PAUP_625 = [&U] (1,(2,(3,(((((((((((((((((((4,5),((19,(20,(21,23))),22)),(((33,34),35),36)),(6,((((24,28),27),((25,29),26)),((30,31),32)))),((((7,((8,9),11)),((((13,14),15),16),17)),10),12)),18),((37,(39,40)),38)),46),(44,45)),(43,63)),(64,65)),(((((((47,48),50),(61,62)),((51,53),52)),((57,(58,59)),60)),((54,55),56)),((66,68),67))),49),(((41,42),(72,73)),71)),70),74),75),69),(76,77)))));
tree PAUP_626 = [&U] (1,(2,(3,(((((((((((((((((((4,5),((((19,20),21),22),23)),(((33,35),34),36)),(6,(((24,28),(((25,27),29),26)),((30,31),32)))),(((13,(14,15)),16),17)),(((7,(8,(9,11))),10),12)),18),(((37,39),38),40)),46),(44,45)),((43,63),(64,65))),((((47,48),(((51,53),52),(61,62))),50),((((54,55),56),((66,68),67)),(((57,58),59),60)))),49),(((41,42),(72,73)),71)),70),74),69),75),(76,77)))));
tree PAUP_627 = [&U] (1,(2,(3,(((((((((((((((((((4,5),((((19,20),21),22),23)),(((33,35),34),36)),(6,(((24,28),(((25,27),29),26)),((30,31),32)))),(((13,(14,15)),16),17)),(((7,(8,(9,11))),10),12)),18),(((37,39),38),40)),46),(44,45)),((43,63),(64,65))),((((47,48),(((51,53),52),(61,62))),50),((((54,55),56),((66,68),67)),(((57,58),59),60)))),49),(((41,42),(72,73)),71)),70),74),75),69),(76,77)))));
tree PAUP_628 = [&U] (1,(2,(3,((((((((((((((((((((4,5),((((19,20),21),22),23)),(((33,35),34),36)),(6,(((24,28),(((25,27),29),26)),((30,31),32)))),(((13,(14,15)),16),17)),(((7,(8,(9,11))),10),12)),18),(((37,39),38),40)),46),(44,45)),((43,63),(64,65))),((((54,55),56),(((57,58),59),60)),((66,68),67))),(((47,48),(((51,53),52),(61,62))),50)),49),(((41,42),(72,73)),71)),70),74),69),75),(76,77)))));
tree PAUP_629 = [&U] (1,(2,(3,((((((((((((((((((((4,5),((((19,20),21),22),23)),(((33,35),34),36)),(6,(((24,28),(((25,27),29),26)),((30,31),32)))),(((13,(14,15)),16),17)),(((7,(8,(9,11))),10),12)),18),(((37,39),38),40)),46),(44,45)),((43,63),(64,65))),(((47,48),(((51,53),52),(61,62))),50)),((((54,55),56),(((57,58),59),60)),((66,68),67))),49),(((41,42),(72,73)),71)),70),74),69),75),(76,77)))));
tree PAUP_630 = [&U] (1,((2,(((((((((((((((((((4,5),((((19,20),21),22),23)),(((33,35),34),36)),(6,(((24,28),(((25,27),29),26)),((30,31),32)))),(((13,(14,15)),16),17)),(((7,(8,(9,11))),10),12)),18),(((37,39),38),40)),46),(44,45)),((43,63),(64,65))),((((47,48),(((51,53),52),(61,62))),50),((((54,55),56),((66,68),67)),(((57,58),59),60)))),49),(((41,42),(72,73)),71)),70),74),69),75),(76,77))),3));
tree PAUP_631 = [&U] (1,(2,(3,(((((((((((((((((((4,5),((((19,20),21),22),23)),(((33,35),34),36)),(6,(((24,28),(((25,27),29),26)),((30,31),32)))),(((13,(14,15)),16),17)),(((7,(8,(9,11))),10),12)),18),(((37,39),38),40)),46),(44,45)),((43,63),(64,65))),((((47,48),(((51,53),52),(61,62))),50),((((54,55),56),(((57,58),59),60)),((66,68),67)))),49),(((41,42),(72,73)),71)),70),74),69),75),(76,77)))));
tree PAUP_632 = [&U] (1,(2,(3,(((((((((((((((((((4,5),((((19,20),21),22),23)),(((33,35),34),36)),(6,(((24,28),(((25,27),29),26)),((30,31),32)))),(((13,(14,15)),16),17)),(((7,(8,(9,11))),10),12)),18),(((37,39),38),40)),46),(44,45)),((43,63),(64,65))),(((47,48),(50,(((51,53),52),(61,62)))),((((54,55),56),((66,68),67)),(((57,58),59),60)))),49),(((41,42),(72,73)),71)),70),74),69),75),(76,77)))));
tree PAUP_633 = [&U] (1,(2,(3,(((((((((((((((((((4,5),((((19,20),21),22),23)),(((33,35),34),36)),(6,(((24,28),(((25,27),29),26)),((30,31),32)))),(((13,(14,15)),16),17)),(((7,(8,(9,11))),10),12)),18),(((37,39),38),40)),46),(44,45)),((43,63),(64,65))),((((47,48),50),(((51,53),52),(61,62))),((((54,55),56),((66,68),67)),(((57,58),59),60)))),49),(((41,42),(72,73)),71)),70),74),69),75),(76,77)))));
tree PAUP_634 = [&U] (1,((2,3),(((((((((((((((((((4,5),((((19,20),21),22),23)),(((33,35),34),36)),(6,(((24,28),(((25,27),29),26)),((30,31),32)))),(((13,(14,15)),16),17)),(((7,(8,(9,11))),10),12)),18),(((37,39),38),40)),46),(44,45)),((43,63),(64,65))),((((47,48),(((51,53),52),(61,62))),50),((((54,55),56),((66,68),67)),(((57,58),59),60)))),49),(((41,42),(72,73)),71)),70),74),69),75),(76,77))));
tree PAUP_635 = [&U] (1,(2,(3,(((((((((((((((((((4,5),((((19,20),21),22),23)),(((33,35),34),36)),(6,(((24,28),(((25,27),29),26)),((30,31),32)))),(((13,(14,15)),16),17)),(((7,(8,(9,11))),10),12)),18),(37,((38,40),39))),46),(44,45)),((43,63),(64,65))),((((47,48),(((51,53),52),(61,62))),50),((((54,55),56),((66,68),67)),(((57,58),59),60)))),49),(((41,42),(72,73)),71)),70),74),69),75),(76,77)))));
tree PAUP_636 = [&U] (1,(2,(3,(((((((((((((((((((4,5),((((19,20),21),22),23)),(((33,35),34),36)),(6,(((24,28),(((25,27),29),26)),((30,31),32)))),(((13,(14,15)),16),17)),(((7,(8,(9,11))),10),12)),18),(((37,39),38),40)),46),(44,45)),((43,63),(64,65))),((((47,48),(((51,53),52),(61,62))),50),((((54,55),56),((66,68),67)),((57,(58,59)),60)))),49),(((41,42),(72,73)),71)),70),74),69),75),(76,77)))));
tree PAUP_637 = [&U] (1,(2,(3,(((((((((((((((((((4,5),((((19,20),21),22),23)),(((33,35),34),36)),(6,(((24,28),(((25,27),29),26)),((30,31),32)))),(((13,(14,15)),16),17)),(((7,(8,(9,11))),10),12)),18),(((37,39),38),40)),46),(44,45)),((43,63),(64,65))),((((47,48),(((51,53),52),(61,62))),50),((((54,55),56),((66,68),67)),(((57,59),58),60)))),49),(((41,42),(72,73)),71)),70),74),69),75),(76,77)))));
tree PAUP_638 = [&U] (1,(2,(3,(((((((((((((((((((4,5),((((19,20),21),22),23)),(((33,35),34),36)),(6,(((24,28),(((25,27),29),26)),((30,31),32)))),(((13,(14,15)),16),17)),(((7,(8,(9,11))),10),12)),18),((37,(39,40)),38)),46),(44,45)),((43,63),(64,65))),((((47,48),(((51,53),52),(61,62))),50),((((54,55),56),((66,68),67)),(((57,58),59),60)))),49),(((41,42),(72,73)),71)),70),74),69),75),(76,77)))));
tree PAUP_639 = [&U] (1,(2,(3,(((((((((((((((((((4,5),((((19,20),21),22),23)),(((33,35),34),36)),(6,(((24,28),(((25,27),29),26)),((30,31),32)))),(((13,(14,15)),16),17)),(((7,(8,(9,11))),10),12)),18),((37,39),(38,40))),46),(44,45)),((43,63),(64,65))),((((47,48),(((51,53),52),(61,62))),50),((((54,55),56),((66,68),67)),(((57,58),59),60)))),49),(((41,42),(72,73)),71)),70),74),69),75),(76,77)))));
tree PAUP_640 = [&U] (1,(2,(3,(((((((((((((((((((4,5),((((19,20),21),22),23)),(((33,35),34),36)),(6,(((24,28),(((25,27),29),26)),((30,31),32)))),(((13,(14,15)),16),17)),(((7,(8,(9,11))),10),12)),18),(((37,39),40),38)),46),(44,45)),((43,63),(64,65))),((((47,48),(((51,53),52),(61,62))),50),((((54,55),56),((66,68),67)),(((57,58),59),60)))),49),(((41,42),(72,73)),71)),70),74),69),75),(76,77)))));
tree PAUP_641 = [&U] (1,(2,(3,(((((((((((((((((((4,5),((((19,20),21),22),23)),(((33,35),34),36)),(6,(((24,28),(((25,27),29),26)),((30,31),32)))),(((13,(14,15)),16),17)),(((7,(8,(9,11))),10),12)),18),((37,38),(39,40))),46),(44,45)),((43,63),(64,65))),((((47,48),(((51,53),52),(61,62))),50),((((54,55),56),((66,68),67)),(((57,58),59),60)))),49),(((41,42),(72,73)),71)),70),74),69),75),(76,77)))));
tree PAUP_642 = [&U] (1,(2,(3,(((((((((((((((((((4,5),((((19,20),21),22),23)),(((33,35),34),36)),(6,(((24,28),(((25,27),29),26)),((30,31),32)))),(((13,(14,15)),16),17)),(((7,(8,(9,11))),10),12)),18),(37,((38,39),40))),46),(44,45)),((43,63),(64,65))),((((47,48),(((51,53),52),(61,62))),50),((((54,55),56),((66,68),67)),(((57,58),59),60)))),49),(((41,42),(72,73)),71)),70),74),69),75),(76,77)))));
tree PAUP_643 = [&U] (1,(2,(3,((((((((((((((((((4,5),((((19,20),21),22),23)),(((33,35),34),36)),(6,(((24,28),(((25,27),29),26)),((30,31),32)))),((((7,(8,(9,11))),10),12),(((13,(14,15)),16),17))),18),(((37,39),38),40)),46),(44,45)),((43,63),(64,65))),((((47,48),(((51,53),52),(61,62))),50),((((54,55),56),((66,68),67)),(((57,58),59),60)))),49),(((41,42),(72,73)),71)),70),74),69),75),(76,77)))));
tree PAUP_644 = [&U] (1,(2,(3,((((((((((((((((((4,5),((((19,20),21),22),23)),(((33,35),34),36)),(6,(((24,28),(((25,27),29),26)),((30,31),32)))),(((7,(8,(9,11))),10),(12,(((13,(14,15)),16),17)))),18),(((37,39),38),40)),46),(44,45)),((43,63),(64,65))),((((47,48),(((51,53),52),(61,62))),50),((((54,55),56),((66,68),67)),(((57,58),59),60)))),49),(((41,42),(72,73)),71)),70),74),69),75),(76,77)))));
tree PAUP_645 = [&U] (1,(2,(3,((((((((((((((((((4,5),((((19,20),21),22),23)),(((33,35),34),36)),(6,(((24,28),(((25,27),29),26)),((30,31),32)))),((((7,(8,(9,11))),10),(((13,(14,15)),16),17)),12)),18),(((37,39),38),40)),46),(44,45)),((43,63),(64,65))),((((47,48),(((51,53),52),(61,62))),50),((((54,55),56),((66,68),67)),(((57,58),59),60)))),49),(((41,42),(72,73)),71)),70),74),69),75),(76,77)))));
tree PAUP_646 = [&U] (1,(2,(3,((((((((((((((((((4,5),((((19,20),21),22),23)),(((33,35),34),36)),(6,(((24,28),(((25,27),29),26)),((30,31),32)))),((((7,(8,(9,11))),10),12),(((13,(14,15)),17),16))),18),(((37,39),38),40)),46),(44,45)),((43,63),(64,65))),((((47,48),(((51,53),52),(61,62))),50),((((54,55),56),((66,68),67)),(((57,58),59),60)))),49),(((41,42),(72,73)),71)),70),74),69),75),(76,77)))));
tree PAUP_647 = [&U] (1,(2,(3,(((((((((((((((((((4,5),((((19,20),21),22),23)),(((33,35),34),36)),(6,(((24,28),(((25,27),29),26)),((30,31),32)))),(((7,(8,(9,11))),10),12)),(((13,(14,15)),17),16)),18),(((37,39),38),40)),46),(44,45)),((43,63),(64,65))),((((47,48),(((51,53),52),(61,62))),50),((((54,55),56),((66,68),67)),(((57,58),59),60)))),49),(((41,42),(72,73)),71)),70),74),69),75),(76,77)))));
tree PAUP_648 = [&U] (1,(2,(3,((((((((((((((((((4,5),((((19,20),21),22),23)),(((33,35),34),36)),(6,(((24,28),(((25,27),29),26)),((30,31),32)))),((((7,(8,(9,11))),10),12),((13,(14,15)),(16,17)))),18),(((37,39),38),40)),46),(44,45)),((43,63),(64,65))),((((47,48),(((51,53),52),(61,62))),50),((((54,55),56),((66,68),67)),(((57,58),59),60)))),49),(((41,42),(72,73)),71)),70),74),69),75),(76,77)))));
tree PAUP_649 = [&U] (1,(2,(3,(((((((((((((((((((4,5),((((19,20),21),22),23)),(((33,35),34),36)),(6,(((24,28),(((25,27),29),26)),((30,31),32)))),(((7,(8,(9,11))),10),12)),((13,(14,15)),(16,17))),18),(((37,39),38),40)),46),(44,45)),((43,63),(64,65))),((((47,48),(((51,53),52),(61,62))),50),((((54,55),56),((66,68),67)),(((57,58),59),60)))),49),(((41,42),(72,73)),71)),70),74),69),75),(76,77)))));
tree PAUP_650 = [&U] (1,(2,(3,((((((((((((((((((4,5),((((19,20),21),22),23)),(((33,35),34),36)),(6,(((24,28),(((25,27),29),26)),((30,31),32)))),(((7,(8,(9,11))),(10,(((13,(14,15)),16),17))),12)),18),(((37,39),38),40)),46),(44,45)),((43,63),(64,65))),((((47,48),(((51,53),52),(61,62))),50),((((54,55),56),((66,68),67)),(((57,58),59),60)))),49),(((41,42),(72,73)),71)),70),74),69),75),(76,77)))));
tree PAUP_651 = [&U] (1,(2,(3,((((((((((((((((((4,5),(((6,((((24,28),(25,(26,29))),27),((30,31),32))),(33,(34,(35,36)))),((((19,23),22),21),20))),11),((7,(10,(12,((((13,15),14),16),17)))),8)),9),18),(37,((38,39),40))),46),(44,45)),((43,63),(64,65))),((((((47,48),50),(((51,53),52),(61,62))),(((57,58),59),60)),((54,55),56)),((66,68),67))),49),(((41,42),(72,73)),71)),70),74),75),69),(76,77)))));
tree PAUP_652 = [&U] (1,(2,(3,(((((((((((((((((((4,5),(((6,((((24,28),(25,(26,29))),27),((30,31),32))),(33,(34,(35,36)))),((((19,23),22),21),20))),11),(7,(10,(12,((((13,15),14),16),17))))),8),9),18),(37,((38,39),40))),46),(44,45)),((43,63),(64,65))),((((((47,48),50),(((51,53),52),(61,62))),(((57,58),59),60)),((54,55),56)),((66,68),67))),49),(((41,42),(72,73)),71)),70),74),75),69),(76,77)))));
tree PAUP_653 = [&U] (1,(2,(3,((((((((((((((((((4,5),(((6,((((24,28),(25,(26,29))),27),((30,31),32))),(33,(34,(35,36)))),((((19,23),22),21),20))),((7,(10,(12,((((13,15),14),16),17)))),11)),8),9),18),(37,((38,39),40))),46),(44,45)),((43,63),(64,65))),((((((47,48),50),(((51,53),52),(61,62))),(((57,58),59),60)),((54,55),56)),((66,68),67))),49),(((41,42),(72,73)),71)),70),74),75),69),(76,77)))));
tree PAUP_654 = [&U] (1,(2,(3,(((((((((((((((((((4,5),(((6,((((24,28),(25,(26,29))),27),((30,31),32))),(33,(34,(35,36)))),((((19,23),22),21),20))),(7,(10,(12,((((13,15),14),16),17))))),11),8),9),18),(37,((38,39),40))),46),(44,45)),((43,63),(64,65))),((((((47,48),50),(((51,53),52),(61,62))),(((57,58),59),60)),((54,55),56)),((66,68),67))),49),(((41,42),(72,73)),71)),70),74),75),69),(76,77)))));
tree PAUP_655 = [&U] (1,(2,(3,(((((((((((((((((((4,5),(((6,((((24,28),(25,(26,29))),27),((30,31),32))),(33,(34,(35,36)))),((((19,23),22),21),20))),11),8),(7,(10,(12,((((13,15),14),16),17))))),9),18),(37,((38,39),40))),46),(44,45)),((43,63),(64,65))),((((((47,48),50),(((51,53),52),(61,62))),(((57,58),59),60)),((54,55),56)),((66,68),67))),49),(((41,42),(72,73)),71)),70),74),75),69),(76,77)))));
tree PAUP_656 = [&U] (1,(2,(3,((((((((((((((((((4,5),(((6,((((24,28),(25,(26,29))),27),((30,31),32))),(33,(34,(35,36)))),((((19,23),22),21),20))),(8,11)),(7,(10,(12,((((13,15),14),16),17))))),9),18),(37,((38,39),40))),46),(44,45)),((43,63),(64,65))),((((((47,48),50),(((51,53),52),(61,62))),(((57,58),59),60)),((54,55),56)),((66,68),67))),49),(((41,42),(72,73)),71)),70),74),75),69),(76,77)))));
tree PAUP_657 = [&U] (1,(2,(3,(((((((((((((((((((4,5),(((6,((((24,28),(25,(26,29))),27),((30,31),32))),(33,(34,(35,36)))),((((19,23),22),21),20))),8),11),(7,(10,(12,((((13,15),14),16),17))))),9),18),(37,((38,39),40))),46),(44,45)),((43,63),(64,65))),((((((47,48),50),(((51,53),52),(61,62))),(((57,58),59),60)),((54,55),56)),((66,68),67))),49),(((41,42),(72,73)),71)),70),74),75),69),(76,77)))));
tree PAUP_658 = [&U] (1,(2,(3,(((((((((((((((((4,5),(((6,((((24,28),(25,(26,29))),27),((30,31),32))),(33,(34,(35,36)))),((((19,23),22),21),20))),(((7,8),(10,(12,((((13,15),14),16),17)))),11)),9),18),(37,((38,39),40))),46),(44,45)),((43,63),(64,65))),((((((47,48),50),(((51,53),52),(61,62))),(((57,58),59),60)),((54,55),56)),((66,68),67))),49),(((41,42),(72,73)),71)),70),74),75),69),(76,77)))));
tree PAUP_659 = [&U] (1,(2,(3,((((((((((((((((((4,5),(((6,((((24,28),(25,(26,29))),27),((30,31),32))),(33,(34,(35,36)))),((((19,23),22),21),20))),((7,8),(10,(12,((((13,15),14),16),17))))),11),9),18),(37,((38,39),40))),46),(44,45)),((43,63),(64,65))),((((((47,48),50),(((51,53),52),(61,62))),(((57,58),59),60)),((54,55),56)),((66,68),67))),49),(((41,42),(72,73)),71)),70),74),75),69),(76,77)))));
tree PAUP_660 = [&U] (1,(2,(3,(((((((((((((((((4,5),(((6,((((24,28),(25,(26,29))),27),((30,31),32))),(33,(34,(35,36)))),((((19,23),22),21),20))),((7,(8,(10,(12,((((13,15),14),16),17))))),11)),9),18),(37,((38,39),40))),46),(44,45)),((43,63),(64,65))),((((((47,48),50),(((51,53),52),(61,62))),(((57,58),59),60)),((54,55),56)),((66,68),67))),49),(((41,42),(72,73)),71)),70),74),75),69),(76,77)))));
tree PAUP_661 = [&U] (1,(2,(3,((((((((((((((((((4,5),(((6,((((24,28),(25,(26,29))),27),((30,31),32))),(33,(34,(35,36)))),((((19,23),22),21),20))),(7,(8,(10,(12,((((13,15),14),16),17)))))),11),9),18),(37,((38,39),40))),46),(44,45)),((43,63),(64,65))),((((((47,48),50),(((51,53),52),(61,62))),(((57,58),59),60)),((54,55),56)),((66,68),67))),49),(((41,42),(72,73)),71)),70),74),75),69),(76,77)))));
tree PAUP_662 = [&U] (1,(2,(3,((((((((((((((((((4,5),(((6,((((24,28),(25,(26,29))),27),((30,31),32))),(33,(34,(35,36)))),((((19,23),22),21),20))),11),(7,(8,(10,(12,((((13,15),14),16),17)))))),9),18),(37,((38,39),40))),46),(44,45)),((43,63),(64,65))),((((((47,48),50),(((51,53),52),(61,62))),(((57,58),59),60)),((54,55),56)),((66,68),67))),49),(((41,42),(72,73)),71)),70),74),75),69),(76,77)))));
tree PAUP_663 = [&U] (1,(2,(3,(((((((((((((((((((4,5),(((6,((((24,28),(25,(26,29))),27),((30,31),32))),(33,(34,(35,36)))),((((19,23),22),21),20))),11),(10,(12,((((13,15),14),16),17)))),(7,8)),9),18),(37,((38,39),40))),46),(44,45)),((43,63),(64,65))),((((((47,48),50),(((51,53),52),(61,62))),(((57,58),59),60)),((54,55),56)),((66,68),67))),49),(((41,42),(72,73)),71)),70),74),75),69),(76,77)))));
tree PAUP_664 = [&U] (1,(2,(3,(((((((((((((((((((4,5),(((6,((((24,28),(25,(26,29))),27),((30,31),32))),(33,(34,(35,36)))),((((19,23),22),21),20))),11),(7,8)),(10,(12,((((13,15),14),16),17)))),9),18),(37,((38,39),40))),46),(44,45)),((43,63),(64,65))),((((((47,48),50),(((51,53),52),(61,62))),(((57,58),59),60)),((54,55),56)),((66,68),67))),49),(((41,42),(72,73)),71)),70),74),75),69),(76,77)))));
tree PAUP_665 = [&U] (1,(2,(3,((((((((((((((((((4,5),(((6,((((24,28),(25,(26,29))),27),((30,31),32))),(33,(34,(35,36)))),((((19,23),22),21),20))),11),(7,(8,((10,12),((((13,15),14),16),17))))),9),18),(37,((38,39),40))),46),(44,45)),((43,63),(64,65))),((((((47,48),50),(((51,53),52),(61,62))),(((57,58),59),60)),((54,55),56)),((66,68),67))),49),(((41,42),(72,73)),71)),70),74),75),69),(76,77)))));
tree PAUP_666 = [&U] (1,(2,(3,((((((((((((((((((4,5),(((6,((((24,28),(25,(26,29))),27),((30,31),32))),(33,(34,(35,36)))),((((19,23),22),21),20))),11),((7,8),((10,12),((((13,15),14),16),17)))),9),18),(37,((38,39),40))),46),(44,45)),((43,63),(64,65))),((((((47,48),50),(((51,53),52),(61,62))),(((57,58),59),60)),((54,55),56)),((66,68),67))),49),(((41,42),(72,73)),71)),70),74),75),69),(76,77)))));
tree PAUP_667 = [&U] (1,(2,(3,((((((((((((((((((4,5),(((6,((((24,28),(25,(26,29))),27),((30,31),32))),(33,(34,(35,36)))),((((19,23),22),21),20))),11),(7,(8,((10,((((13,15),14),16),17)),12)))),9),18),(37,((38,39),40))),46),(44,45)),((43,63),(64,65))),((((((47,48),50),(((51,53),52),(61,62))),(((57,58),59),60)),((54,55),56)),((66,68),67))),49),(((41,42),(72,73)),71)),70),74),75),69),(76,77)))));
tree PAUP_668 = [&U] (1,(2,(3,((((((((((((((((((4,5),(((6,((((24,28),(25,(26,29))),27),((30,31),32))),(33,(34,(35,36)))),((((19,23),22),21),20))),11),((7,8),((10,((((13,15),14),16),17)),12))),9),18),(37,((38,39),40))),46),(44,45)),((43,63),(64,65))),((((((47,48),50),(((51,53),52),(61,62))),(((57,58),59),60)),((54,55),56)),((66,68),67))),49),(((41,42),(72,73)),71)),70),74),75),69),(76,77)))));
tree PAUP_669 = [&U] (1,(2,(3,((((((((((((((((((4,5),(((6,((((24,28),(25,(26,29))),27),((30,31),32))),(33,(34,(35,36)))),((((19,23),22),21),20))),((10,(12,((((13,15),14),16),17))),11)),(7,8)),9),18),(37,((38,39),40))),46),(44,45)),((43,63),(64,65))),((((((47,48),50),(((51,53),52),(61,62))),(((57,58),59),60)),((54,55),56)),((66,68),67))),49),(((41,42),(72,73)),71)),70),74),75),69),(76,77)))));
tree PAUP_670 = [&U] (1,(2,(3,(((((((((((((((((((4,5),(((6,((((24,28),(25,(26,29))),27),((30,31),32))),(33,(34,(35,36)))),((((19,23),22),21),20))),(10,(12,((((13,15),14),16),17)))),11),(7,8)),9),18),(37,((38,39),40))),46),(44,45)),((43,63),(64,65))),((((((47,48),50),(((51,53),52),(61,62))),(((57,58),59),60)),((54,55),56)),((66,68),67))),49),(((41,42),(72,73)),71)),70),74),75),69),(76,77)))));
tree PAUP_671 = [&U] (1,(2,(3,(((((((((((((((((((4,5),(((6,((((24,28),(25,(26,29))),27),((30,31),32))),(33,(34,(35,36)))),((((19,23),22),21),20))),11),((10,12),((((13,15),14),16),17))),(7,8)),9),18),(37,((38,39),40))),46),(44,45)),((43,63),(64,65))),((((((47,48),50),(((51,53),52),(61,62))),(((57,58),59),60)),((54,55),56)),((66,68),67))),49),(((41,42),(72,73)),71)),70),74),75),69),(76,77)))));
tree PAUP_672 = [&U] (1,(2,(3,(((((((((((((((((((4,5),(((6,((((24,28),(25,(26,29))),27),((30,31),32))),(33,(34,(35,36)))),((((19,23),22),21),20))),11),(7,8)),((10,12),((((13,15),14),16),17))),9),18),(37,((38,39),40))),46),(44,45)),((43,63),(64,65))),((((((47,48),50),(((51,53),52),(61,62))),(((57,58),59),60)),((54,55),56)),((66,68),67))),49),(((41,42),(72,73)),71)),70),74),75),69),(76,77)))));
tree PAUP_673 = [&U] (1,(2,(3,(((((((((((((((((((4,5),(((6,((((24,28),(25,(26,29))),27),((30,31),32))),(33,(34,(35,36)))),((((19,23),22),21),20))),11),((10,((((13,15),14),16),17)),12)),(7,8)),9),18),(37,((38,39),40))),46),(44,45)),((43,63),(64,65))),((((((47,48),50),(((51,53),52),(61,62))),(((57,58),59),60)),((54,55),56)),((66,68),67))),49),(((41,42),(72,73)),71)),70),74),75),69),(76,77)))));
tree PAUP_674 = [&U] (1,(2,(3,(((((((((((((((((((4,5),(((6,((((24,28),(25,(26,29))),27),((30,31),32))),(33,(34,(35,36)))),((((19,23),22),21),20))),11),(7,8)),((10,((((13,15),14),16),17)),12)),9),18),(37,((38,39),40))),46),(44,45)),((43,63),(64,65))),((((((47,48),50),(((51,53),52),(61,62))),(((57,58),59),60)),((54,55),56)),((66,68),67))),49),(((41,42),(72,73)),71)),70),74),75),69),(76,77)))));
tree PAUP_675 = [&U] (1,(2,(3,((((((((((((((((((4,5),(((6,((((24,28),(25,(26,29))),27),((30,31),32))),(33,(34,(35,36)))),((((19,23),22),21),20))),(((10,12),((((13,15),14),16),17)),11)),(7,8)),9),18),(37,((38,39),40))),46),(44,45)),((43,63),(64,65))),((((((47,48),50),(((51,53),52),(61,62))),(((57,58),59),60)),((54,55),56)),((66,68),67))),49),(((41,42),(72,73)),71)),70),74),75),69),(76,77)))));
tree PAUP_676 = [&U] (1,((2,((((((((((((((((((((4,5),((((19,23),21),22),20)),((33,(35,36)),34)),(6,((((24,28),(25,(26,29))),27),((30,31),32)))),(((((7,(8,9)),11),10),12),((((13,14),15),16),17))),18),((37,38),(39,40))),46),(44,45)),(64,65)),(43,63)),((((54,55),56),((57,(58,59)),60)),((66,68),67))),(((47,48),(((51,53),52),(61,62))),50)),49),(((41,42),(72,73)),71)),70),74),69),75),(76,77))),3));
tree PAUP_677 = [&U] (1,(2,(3,((((((((((((((((((((4,5),((((19,23),21),22),20)),((33,(35,36)),34)),(6,((((24,28),(25,(26,29))),27),((30,31),32)))),(((((7,(8,9)),11),10),12),((((13,14),15),16),17))),18),((37,38),(39,40))),46),(44,45)),(64,65)),(43,63)),((((54,55),56),((57,(58,59)),60)),((66,68),67))),(((47,48),(((51,53),52),(61,62))),50)),49),(((41,42),(72,73)),71)),70),74),69),75),(76,77)))));
tree PAUP_678 = [&U] (1,((2,3),((((((((((((((((((((4,5),((((19,23),21),22),20)),((33,(35,36)),34)),(6,((((24,28),(25,(26,29))),27),((30,31),32)))),(((((7,(8,9)),11),10),12),((((13,14),15),16),17))),18),((37,38),(39,40))),46),(44,45)),(64,65)),(43,63)),((((54,55),56),((57,(58,59)),60)),((66,68),67))),(((47,48),(((51,53),52),(61,62))),50)),49),(((41,42),(72,73)),71)),70),74),69),75),(76,77))));
tree PAUP_679 = [&U] (1,((2,((((((((((((((((((((4,5),((((19,23),21),22),20)),((33,(35,36)),34)),(6,((((24,28),(25,(26,29))),27),((30,31),32)))),(((((7,(8,9)),11),10),12),((((13,14),15),16),17))),18),((37,38),(39,40))),46),(44,45)),(64,65)),(43,63)),((((54,55),56),((57,(58,59)),60)),((66,68),67))),(((47,48),(((51,53),52),(61,62))),50)),49),(((41,42),(72,73)),71)),70),74),75),69),(76,77))),3));
tree PAUP_680 = [&U] (1,((2,(((((((((((((((((((4,5),((((19,23),21),22),20)),((33,(35,36)),34)),(6,((((24,28),(25,(26,29))),27),((30,31),32)))),(((((7,(8,9)),11),10),12),((((13,14),15),16),17))),18),((37,38),(39,40))),46),(44,45)),(64,65)),(43,63)),((((((47,48),50),(((51,53),52),(61,62))),((57,(58,59)),60)),((54,55),56)),((66,68),67))),49),(((41,42),(72,73)),71)),70),74),69),75),(76,77))),3));
tree PAUP_681 = [&U] (1,((2,(((((((((((((((((((4,5),((((19,23),21),22),20)),((33,(35,36)),34)),(6,((((24,28),(25,(26,29))),27),((30,31),32)))),(((((7,(8,9)),11),10),12),((((13,14),15),16),17))),18),((37,38),(39,40))),46),(44,45)),((43,63),(64,65))),(((47,48),(((51,53),52),(61,62))),50)),((((54,55),56),((57,(58,59)),60)),((66,68),67))),49),(((41,42),(72,73)),71)),70),74),69),75),(76,77))),3));
tree PAUP_682 = [&U] (1,((2,((((((((((((((((((4,5),((((19,23),21),22),20)),((33,(35,36)),34)),(6,((((24,28),(25,(26,29))),27),((30,31),32)))),(((((7,(8,9)),11),10),12),((((13,14),15),16),17))),18),((37,38),(39,40))),46),(44,45)),((43,63),(64,65))),((((47,48),(((51,53),52),(61,62))),50),((((54,55),56),((57,(58,59)),60)),((66,68),67)))),49),(((41,42),(72,73)),71)),70),74),69),75),(76,77))),3));
tree PAUP_683 = [&U] (1,((2,((((((((((((((((((((4,5),((((19,23),21),22),20)),((33,(35,36)),34)),(6,((((24,28),(25,(26,29))),27),((30,31),32)))),(((((7,(8,9)),11),10),12),((((13,14),15),16),17))),18),((37,38),(39,40))),46),(44,45)),(64,65)),(43,63)),((((54,55),56),((57,(58,59)),60)),((66,68),67))),((47,48),(50,(((51,53),52),(61,62))))),49),(((41,42),(72,73)),71)),70),74),69),75),(76,77))),3));
tree PAUP_684 = [&U] (1,((2,((((((((((((((((((((4,5),((((19,23),21),22),20)),((33,(35,36)),34)),(6,((((24,28),(25,(26,29))),27),((30,31),32)))),(((((7,(8,9)),11),10),12),((((13,14),15),16),17))),18),((37,38),(39,40))),46),(44,45)),(64,65)),(43,63)),((((54,55),56),((57,(58,59)),60)),((66,68),67))),(((47,48),50),(((51,53),52),(61,62)))),49),(((41,42),(72,73)),71)),70),74),69),75),(76,77))),3));
tree PAUP_685 = [&U] (1,((2,(((((((((((((((((((4,5),((((19,23),21),22),20)),((33,(35,36)),34)),(6,((((24,28),(25,(26,29))),27),((30,31),32)))),(((((7,(8,9)),11),10),12),((((13,14),15),16),17))),18),((37,38),(39,40))),46),(44,45)),((43,63),(64,65))),((((54,55),56),((57,(58,59)),60)),((66,68),67))),(((47,48),(((51,53),52),(61,62))),50)),49),(((41,42),(72,73)),71)),70),74),69),75),(76,77))),3));
tree PAUP_686 = [&U] (1,((2,((((((((((((((((((((4,5),((((19,23),21),22),20)),((33,(35,36)),34)),(6,((((24,28),(25,(26,29))),27),((30,31),32)))),(((((7,(8,9)),11),10),12),((((13,14),15),16),17))),18),((37,38),(39,40))),46),(44,45)),(43,63)),(64,65)),((((54,55),56),((57,(58,59)),60)),((66,68),67))),(((47,48),(((51,53),52),(61,62))),50)),49),(((41,42),(72,73)),71)),70),74),69),75),(76,77))),3));
tree PAUP_687 = [&U] (1,((2,((((((((((((((((((((4,5),((((19,23),21),22),20)),((33,(35,36)),34)),(6,((((24,28),(25,(26,29))),27),((30,31),32)))),(((((7,(8,9)),11),10),12),((((13,14),15),16),17))),18),((37,38),(39,40))),46),(44,45)),(64,65)),(43,63)),((((54,55),56),(((57,59),58),60)),((66,68),67))),(((47,48),(((51,53),52),(61,62))),50)),49),(((41,42),(72,73)),71)),70),74),69),75),(76,77))),3));
tree PAUP_688 = [&U] (1,((2,((((((((((((((((((((4,5),((((19,23),21),22),20)),((33,(35,36)),34)),(6,((((24,28),(25,(26,29))),27),((30,31),32)))),(((((7,(8,9)),11),10),12),((((13,14),15),16),17))),18),((37,38),(39,40))),46),(44,45)),(64,65)),(43,63)),((((54,55),56),(((57,58),59),60)),((66,68),67))),(((47,48),(((51,53),52),(61,62))),50)),49),(((41,42),(72,73)),71)),70),74),69),75),(76,77))),3));
tree PAUP_689 = [&U] (1,((2,((((((((((((((((((((4,5),((((19,23),21),22),20)),((33,(35,36)),34)),(6,((((24,28),(25,(26,29))),27),((30,31),32)))),(((((7,(8,9)),11),10),12),((((13,14),15),16),17))),18),((37,(39,40)),38)),46),(44,45)),(64,65)),(43,63)),((((54,55),56),((57,(58,59)),60)),((66,68),67))),(((47,48),(((51,53),52),(61,62))),50)),49),(((41,42),(72,73)),71)),70),74),69),75),(76,77))),3));
tree PAUP_690 = [&U] (1,((2,((((((((((((((((((((4,5),((((19,23),21),22),20)),((33,(35,36)),34)),(6,((((24,28),(25,(26,29))),27),((30,31),32)))),(((((7,(8,9)),11),10),12),((((13,14),15),16),17))),18),(((37,39),40),38)),46),(44,45)),(64,65)),(43,63)),((((54,55),56),((57,(58,59)),60)),((66,68),67))),(((47,48),(((51,53),52),(61,62))),50)),49),(((41,42),(72,73)),71)),70),74),69),75),(76,77))),3));
tree PAUP_691 = [&U] (1,((2,((((((((((((((((((((4,5),((((19,23),21),22),20)),((33,(35,36)),34)),(6,((((24,28),(25,(26,29))),27),((30,31),32)))),(((((7,(8,9)),11),10),12),((((13,14),15),16),17))),18),(37,(38,(39,40)))),46),(44,45)),(64,65)),(43,63)),((((54,55),56),((57,(58,59)),60)),((66,68),67))),(((47,48),(((51,53),52),(61,62))),50)),49),(((41,42),(72,73)),71)),70),74),69),75),(76,77))),3));
tree PAUP_692 = [&U] (1,((2,((((((((((((((((((((4,5),((((19,23),21),22),20)),((33,(35,36)),34)),(6,((((24,28),(25,(26,29))),27),((30,31),32)))),(((((7,(8,9)),11),10),12),((((13,14),15),16),17))),18),(37,((38,40),39))),46),(44,45)),(64,65)),(43,63)),((((54,55),56),((57,(58,59)),60)),((66,68),67))),(((47,48),(((51,53),52),(61,62))),50)),49),(((41,42),(72,73)),71)),70),74),69),75),(76,77))),3));
tree PAUP_693 = [&U] (1,((2,((((((((((((((((((((4,5),((((19,23),21),22),20)),((33,(35,36)),34)),(6,((((24,28),(25,(26,29))),27),((30,31),32)))),(((((7,(8,9)),11),10),12),((((13,14),15),16),17))),18),(37,((38,39),40))),46),(44,45)),(64,65)),(43,63)),((((54,55),56),((57,(58,59)),60)),((66,68),67))),(((47,48),(((51,53),52),(61,62))),50)),49),(((41,42),(72,73)),71)),70),74),69),75),(76,77))),3));
tree PAUP_694 = [&U] (1,((2,((((((((((((((((((((4,5),((((19,23),21),22),20)),((33,(35,36)),34)),(6,((((24,28),(25,(26,29))),27),((30,31),32)))),(((((7,(8,9)),11),10),12),((((13,14),15),16),17))),18),(((37,39),38),40)),46),(44,45)),(64,65)),(43,63)),((((54,55),56),((57,(58,59)),60)),((66,68),67))),(((47,48),(((51,53),52),(61,62))),50)),49),(((41,42),(72,73)),71)),70),74),69),75),(76,77))),3));
tree PAUP_695 = [&U] (1,((2,((((((((((((((((((((((4,5),((((19,23),21),22),20)),((33,(35,36)),34)),((((24,28),(25,(26,29))),27),((30,31),32))),6),((((13,14),15),16),17)),((((7,(8,9)),11),10),12)),18),((37,38),(39,40))),46),(44,45)),(64,65)),(43,63)),((((54,55),56),((57,(58,59)),60)),((66,68),67))),(((47,48),(((51,53),52),(61,62))),50)),49),(((41,42),(72,73)),71)),70),74),69),75),(76,77))),3));
tree PAUP_696 = [&U] (1,((2,(((((((((((((((((((((4,5),((((19,23),21),22),20)),((33,(35,36)),34)),(6,((((24,28),(25,(26,29))),27),((30,31),32)))),((((13,14),15),16),17)),((((7,(8,9)),11),10),12)),18),((37,38),(39,40))),46),(44,45)),(64,65)),(43,63)),((((54,55),56),((57,(58,59)),60)),((66,68),67))),(((47,48),(((51,53),52),(61,62))),50)),49),(((41,42),(72,73)),71)),70),74),69),75),(76,77))),3));
tree PAUP_697 = [&U] (1,((2,((((((((((((((((((((4,5),((((19,23),21),22),20)),((33,(35,36)),34)),(6,((((24,28),(25,(26,29))),27),((30,31),32)))),((((7,(8,9)),11),(10,((((13,14),15),16),17))),12)),18),((37,38),(39,40))),46),(44,45)),(64,65)),(43,63)),((((54,55),56),((57,(58,59)),60)),((66,68),67))),(((47,48),(((51,53),52),(61,62))),50)),49),(((41,42),(72,73)),71)),70),74),69),75),(76,77))),3));
tree PAUP_698 = [&U] (1,((2,((((((((((((((((((((4,5),((((19,23),21),22),20)),((33,(35,36)),34)),(6,((((24,28),(25,(26,29))),27),((30,31),32)))),(((((7,(8,9)),11),((((13,14),15),16),17)),10),12)),18),((37,38),(39,40))),46),(44,45)),(64,65)),(43,63)),((((54,55),56),((57,(58,59)),60)),((66,68),67))),(((47,48),(((51,53),52),(61,62))),50)),49),(((41,42),(72,73)),71)),70),74),69),75),(76,77))),3));
tree PAUP_699 = [&U] (1,((2,(((((((((((((((((((((4,5),((((19,23),21),22),20)),((33,(35,36)),34)),(6,((((24,28),(25,(26,29))),27),((30,31),32)))),((((13,14),15),17),16)),((((7,(8,9)),11),10),12)),18),((37,38),(39,40))),46),(44,45)),(64,65)),(43,63)),((((54,55),56),((57,(58,59)),60)),((66,68),67))),(((47,48),(((51,53),52),(61,62))),50)),49),(((41,42),(72,73)),71)),70),74),69),75),(76,77))),3));
tree PAUP_700 = [&U] (1,((2,(((((((((((((((((((((4,5),((((19,23),21),22),20)),((33,(35,36)),34)),(6,((((24,28),(25,(26,29))),27),((30,31),32)))),((((7,(8,9)),11),10),12)),((((13,14),15),17),16)),18),((37,38),(39,40))),46),(44,45)),(64,65)),(43,63)),((((54,55),56),((57,(58,59)),60)),((66,68),67))),(((47,48),(((51,53),52),(61,62))),50)),49),(((41,42),(72,73)),71)),70),74),69),75),(76,77))),3));
tree PAUP_701 = [&U] (1,((2,(((((((((((((((((((4,5),((19,(21,(22,23))),20)),(((33,35),36),34)),(6,((((24,28),((25,26),29)),27),((30,31),32)))),(((((7,11),8),9),(10,((((13,15),14),16),17))),12)),18),(((37,39),38),40)),46),(44,45)),(43,63)),(64,65)),((((((47,48),50),(((51,53),52),(61,62))),(((57,58),59),60)),((54,55),56)),((66,68),67))),49),(((41,42),(72,73)),71)),70),74),69),75),(76,77))),3));
tree PAUP_702 = [&U] (1,((2,((((((((((((((((((((((4,5),((19,(21,(22,23))),20)),(((33,35),36),34)),(6,((((24,28),((25,26),29)),27),((30,31),32)))),12),(10,((((13,15),14),16),17))),((7,11),8)),9),18),(((37,39),38),40)),46),(44,45)),(43,63)),(64,65)),((((((47,48),50),(((51,53),52),(61,62))),(((57,58),59),60)),((54,55),56)),((66,68),67))),49),(((41,42),(72,73)),71)),70),74),69),75),(76,77))),3));
tree PAUP_703 = [&U] (1,((2,(((((((((((((((((((4,5),((19,(21,(22,23))),20)),(((33,35),36),34)),(6,((((24,28),((25,26),29)),27),((30,31),32)))),(((((7,11),8),9),(10,((((13,15),14),16),17))),12)),18),(37,((38,40),39))),46),(44,45)),(43,63)),(64,65)),((((((47,48),50),(((51,53),52),(61,62))),(((57,58),59),60)),((54,55),56)),((66,68),67))),49),(((41,42),(72,73)),71)),70),74),69),75),(76,77))),3));
tree PAUP_704 = [&U] (1,((2,(((((((((((((((((((4,5),((19,(21,(22,23))),20)),(((33,35),36),34)),(6,((((24,28),((25,26),29)),27),((30,31),32)))),(((((7,11),8),9),(10,((((13,15),14),16),17))),12)),18),((37,(39,40)),38)),46),(44,45)),(43,63)),(64,65)),((((((47,48),50),(((51,53),52),(61,62))),(((57,58),59),60)),((54,55),56)),((66,68),67))),49),(((41,42),(72,73)),71)),70),74),69),75),(76,77))),3));
tree PAUP_705 = [&U] (1,((2,(((((((((((((((((((4,5),((19,(21,(22,23))),20)),((33,(34,36)),35)),(6,((((24,28),((25,26),29)),27),((30,31),32)))),(((((7,11),8),9),(10,((((13,15),14),16),17))),12)),18),(((37,39),38),40)),46),(44,45)),(43,63)),(64,65)),((((((47,48),50),(((51,53),52),(61,62))),(((57,58),59),60)),((54,55),56)),((66,68),67))),49),(((41,42),(72,73)),71)),70),74),69),75),(76,77))),3));
tree PAUP_706 = [&U] (1,((2,(((((((((((((((((((4,5),((19,(21,(22,23))),20)),(33,((34,36),35))),(6,((((24,28),((25,26),29)),27),((30,31),32)))),(((((7,11),8),9),(10,((((13,15),14),16),17))),12)),18),(((37,39),38),40)),46),(44,45)),(43,63)),(64,65)),((((((47,48),50),(((51,53),52),(61,62))),(((57,58),59),60)),((54,55),56)),((66,68),67))),49),(((41,42),(72,73)),71)),70),74),69),75),(76,77))),3));
tree PAUP_707 = [&U] (1,((2,(((((((((((((((((((4,5),((19,(21,(22,23))),20)),(((33,35),36),34)),(6,((((24,28),((25,26),29)),27),((30,31),32)))),((((((7,11),9),8),((((13,15),14),16),17)),10),12)),18),(((37,39),38),40)),46),(44,45)),(43,63)),(64,65)),((((((47,48),50),(((51,53),52),(61,62))),(((57,58),59),60)),((54,55),56)),((66,68),67))),49),(((41,42),(72,73)),71)),70),74),69),75),(76,77))),3));
tree PAUP_708 = [&U] (1,((2,(((((((((((((((((((4,5),((19,(21,(22,23))),20)),(((33,35),36),34)),(6,((((24,28),((25,26),29)),27),((30,31),32)))),((((((7,11),9),8),10),((((13,15),14),16),17)),12)),18),(((37,39),38),40)),46),(44,45)),(43,63)),(64,65)),((((((47,48),50),(((51,53),52),(61,62))),(((57,58),59),60)),((54,55),56)),((66,68),67))),49),(((41,42),(72,73)),71)),70),74),69),75),(76,77))),3));
tree PAUP_709 = [&U] (1,((2,(((((((((((((((((((4,5),((19,(21,(22,23))),20)),(((33,35),36),34)),(6,((((24,28),((25,26),29)),27),((30,31),32)))),(((((7,11),(8,9)),((((13,15),14),16),17)),10),12)),18),(((37,39),38),40)),46),(44,45)),(43,63)),(64,65)),((((((47,48),50),(((51,53),52),(61,62))),(((57,58),59),60)),((54,55),56)),((66,68),67))),49),(((41,42),(72,73)),71)),70),74),69),75),(76,77))),3));
tree PAUP_710 = [&U] (1,((2,(((((((((((((((((((4,5),((19,(21,(22,23))),20)),(((33,35),36),34)),(6,((((24,28),((25,26),29)),27),((30,31),32)))),(((((7,11),(8,9)),10),((((13,15),14),16),17)),12)),18),(((37,39),38),40)),46),(44,45)),(43,63)),(64,65)),((((((47,48),50),(((51,53),52),(61,62))),(((57,58),59),60)),((54,55),56)),((66,68),67))),49),(((41,42),(72,73)),71)),70),74),69),75),(76,77))),3));
tree PAUP_711 = [&U] (1,((2,(((((((((((((((((((4,5),((19,(21,(22,23))),20)),(((33,35),36),34)),(6,((((24,28),((25,26),29)),27),((30,31),32)))),((((7,(8,9)),11),(10,((((13,15),14),16),17))),12)),18),(((37,39),38),40)),46),(44,45)),(43,63)),(64,65)),((((((47,48),50),(((51,53),52),(61,62))),(((57,58),59),60)),((54,55),56)),((66,68),67))),49),(((41,42),(72,73)),71)),70),74),69),75),(76,77))),3));
tree PAUP_712 = [&U] (1,((2,(((((((((((((((((((4,5),((19,(21,(22,23))),20)),(((33,35),36),34)),(6,((((24,28),((25,26),29)),27),((30,31),32)))),(((7,((8,9),11)),(10,((((13,15),14),16),17))),12)),18),(((37,39),38),40)),46),(44,45)),(43,63)),(64,65)),((((((47,48),50),(((51,53),52),(61,62))),(((57,58),59),60)),((54,55),56)),((66,68),67))),49),(((41,42),(72,73)),71)),70),74),69),75),(76,77))),3));
tree PAUP_713 = [&U] (1,((2,(((((((((((((((((((4,5),((19,(21,(22,23))),20)),(((33,35),36),34)),(6,((((24,28),((25,26),29)),27),((30,31),32)))),(((((7,(8,9)),11),((((13,15),14),16),17)),10),12)),18),(((37,39),38),40)),46),(44,45)),(43,63)),(64,65)),((((((47,48),50),(((51,53),52),(61,62))),(((57,58),59),60)),((54,55),56)),((66,68),67))),49),(((41,42),(72,73)),71)),70),74),69),75),(76,77))),3));
tree PAUP_714 = [&U] (1,((2,(((((((((((((((((((4,5),((19,(21,(22,23))),20)),(((33,35),36),34)),(6,((((24,28),((25,26),29)),27),((30,31),32)))),(((((7,(8,9)),11),10),((((13,15),14),16),17)),12)),18),(((37,39),38),40)),46),(44,45)),(43,63)),(64,65)),((((((47,48),50),(((51,53),52),(61,62))),(((57,58),59),60)),((54,55),56)),((66,68),67))),49),(((41,42),(72,73)),71)),70),74),69),75),(76,77))),3));
tree PAUP_715 = [&U] (1,((2,(((((((((((((((((((4,5),((19,(21,(22,23))),20)),(((33,35),36),34)),(6,((((24,28),((25,26),29)),27),((30,31),32)))),((((7,((8,9),11)),((((13,15),14),16),17)),10),12)),18),(((37,39),38),40)),46),(44,45)),(43,63)),(64,65)),((((((47,48),50),(((51,53),52),(61,62))),(((57,58),59),60)),((54,55),56)),((66,68),67))),49),(((41,42),(72,73)),71)),70),74),69),75),(76,77))),3));
tree PAUP_716 = [&U] (1,((2,(((((((((((((((((((4,5),((19,(21,(22,23))),20)),(((33,35),36),34)),(6,((((24,28),((25,26),29)),27),((30,31),32)))),((((7,((8,9),11)),10),((((13,15),14),16),17)),12)),18),(((37,39),38),40)),46),(44,45)),(43,63)),(64,65)),((((((47,48),50),(((51,53),52),(61,62))),(((57,58),59),60)),((54,55),56)),((66,68),67))),49),(((41,42),(72,73)),71)),70),74),69),75),(76,77))),3));
tree PAUP_717 = [&U] (1,((2,(((((((((((((((((((4,5),((19,(21,(22,23))),20)),(((33,35),36),34)),(6,((((24,28),((25,26),29)),27),((30,31),32)))),(((((7,11),8),9),(10,((((13,15),14),16),17))),12)),18),(((37,39),38),40)),46),(44,45)),(64,65)),(43,63)),((((((47,48),50),(((51,53),52),(61,62))),(((57,58),59),60)),((54,55),56)),((66,68),67))),49),(((41,42),(72,73)),71)),70),74),69),75),(76,77))),3));
tree PAUP_718 = [&U] (1,((2,(((((((((((((((((((4,5),((19,(21,(22,23))),20)),(((33,35),36),34)),(6,((((24,28),((25,26),29)),27),((30,31),32)))),(((((7,11),8),9),(10,((((13,15),14),16),17))),12)),18),((37,39),(38,40))),46),(44,45)),(43,63)),(64,65)),((((((47,48),50),(((51,53),52),(61,62))),(((57,58),59),60)),((54,55),56)),((66,68),67))),49),(((41,42),(72,73)),71)),70),74),69),75),(76,77))),3));
tree PAUP_719 = [&U] (1,((2,(((((((((((((((((((4,5),((19,(21,(22,23))),20)),(((33,35),36),34)),(6,((((24,28),((25,26),29)),27),((30,31),32)))),(((((7,11),8),9),(10,((((13,15),14),16),17))),12)),18),(((37,39),40),38)),46),(44,45)),(43,63)),(64,65)),((((((47,48),50),(((51,53),52),(61,62))),(((57,58),59),60)),((54,55),56)),((66,68),67))),49),(((41,42),(72,73)),71)),70),74),69),75),(76,77))),3));
tree PAUP_720 = [&U] (1,((2,(((((((((((((((((((4,5),((19,(21,(22,23))),20)),((33,(34,35)),36)),(6,((((24,28),((25,26),29)),27),((30,31),32)))),(((((7,11),8),9),(10,((((13,15),14),16),17))),12)),18),(((37,39),38),40)),46),(44,45)),(43,63)),(64,65)),((((((47,48),50),(((51,53),52),(61,62))),(((57,58),59),60)),((54,55),56)),((66,68),67))),49),(((41,42),(72,73)),71)),70),74),69),75),(76,77))),3));
tree PAUP_721 = [&U] (1,((2,(((((((((((((((((((4,5),((19,(21,(22,23))),20)),(((33,34),35),36)),(6,((((24,28),((25,26),29)),27),((30,31),32)))),(((((7,11),8),9),(10,((((13,15),14),16),17))),12)),18),(((37,39),38),40)),46),(44,45)),(43,63)),(64,65)),((((((47,48),50),(((51,53),52),(61,62))),(((57,58),59),60)),((54,55),56)),((66,68),67))),49),(((41,42),(72,73)),71)),70),74),69),75),(76,77))),3));
tree PAUP_722 = [&U] (1,((2,(((((((((((((((((((4,5),(((19,20),21),(22,23))),(((33,35),36),34)),(6,((((24,28),((25,26),29)),27),((30,31),32)))),(((((7,11),8),9),(10,((((13,15),14),16),17))),12)),18),(((37,39),38),40)),46),(44,45)),(43,63)),(64,65)),((((((47,48),50),(((51,53),52),(61,62))),(((57,58),59),60)),((54,55),56)),((66,68),67))),49),(((41,42),(72,73)),71)),70),74),69),75),(76,77))),3));
tree PAUP_723 = [&U] (1,((2,(((((((((((((((((((4,5),(((19,20),(22,23)),21)),(((33,35),36),34)),(6,((((24,28),((25,26),29)),27),((30,31),32)))),(((((7,11),8),9),(10,((((13,15),14),16),17))),12)),18),(((37,39),38),40)),46),(44,45)),(43,63)),(64,65)),((((((47,48),50),(((51,53),52),(61,62))),(((57,58),59),60)),((54,55),56)),((66,68),67))),49),(((41,42),(72,73)),71)),70),74),69),75),(76,77))),3));
tree PAUP_724 = [&U] (1,((2,(((((((((((((((((((4,5),((((19,20),21),22),23)),(((33,35),36),34)),(6,((((24,28),((25,26),29)),27),((30,31),32)))),(((((7,11),8),9),(10,((((13,15),14),16),17))),12)),18),(((37,39),38),40)),46),(44,45)),(43,63)),(64,65)),((((((47,48),50),(((51,53),52),(61,62))),(((57,58),59),60)),((54,55),56)),((66,68),67))),49),(((41,42),(72,73)),71)),70),74),69),75),(76,77))),3));
tree PAUP_725 = [&U] (1,((2,(((((((((((((((((((4,5),((((19,20),21),23),22)),(((33,35),36),34)),(6,((((24,28),((25,26),29)),27),((30,31),32)))),(((((7,11),8),9),(10,((((13,15),14),16),17))),12)),18),(((37,39),38),40)),46),(44,45)),(43,63)),(64,65)),((((((47,48),50),(((51,53),52),(61,62))),(((57,58),59),60)),((54,55),56)),((66,68),67))),49),(((41,42),(72,73)),71)),70),74),69),75),(76,77))),3));
tree PAUP_726 = [&U] (1,((2,((((((((((((((((((((4,5),(((6,(((24,28),(((25,27),29),26)),((30,31),32))),((33,(35,36)),34)),((((19,20),23),21),22))),8),((10,12),((((13,15),14),16),17))),7),11),9),18),((37,(39,40)),38)),46),(44,45)),((43,63),(64,65))),((((((47,48),50),(((51,53),52),(61,62))),((57,(58,59)),60)),((54,56),55)),((66,68),67))),49),(((41,42),(72,73)),71)),70),74),69),75),(76,77))),3));
tree PAUP_727 = [&U] (1,((2,((((((((((((((((((((4,5),(((6,(((24,28),(((25,27),29),26)),((30,31),32))),((33,(35,36)),34)),((((19,20),23),21),22))),8),((10,12),((((13,15),14),16),17))),7),11),9),18),((37,(39,40)),38)),46),(44,45)),((43,63),(64,65))),((((((47,48),50),(((51,53),52),(61,62))),((57,(58,59)),60)),((54,56),55)),((66,68),67))),49),(((41,42),(72,73)),71)),70),74),75),69),(76,77))),3));
tree PAUP_728 = [&U] (1,(2,(3,((((((((((((((((((((4,5),(((6,(((24,28),(((25,27),29),26)),((30,31),32))),((33,(35,36)),34)),((((19,20),23),21),22))),8),((10,12),((((13,15),14),16),17))),7),11),9),18),((37,(39,40)),38)),46),(44,45)),((43,63),(64,65))),((((((47,48),50),(((51,53),52),(61,62))),((57,(58,59)),60)),((54,56),55)),((66,68),67))),49),(((41,42),(72,73)),71)),70),74),69),75),(76,77)))));
tree PAUP_729 = [&U] (1,((2,((((((((((((((((((((4,5),(((6,(((24,28),(((25,27),29),26)),((30,31),32))),((33,(35,36)),34)),((((19,20),23),21),22))),8),((10,12),((((13,15),14),16),17))),7),11),9),18),((37,(39,40)),38)),46),(44,45)),((43,63),(64,65))),((((((47,48),50),(((51,53),52),(61,62))),((57,(58,59)),60)),(54,(55,56))),((66,68),67))),49),(((41,42),(72,73)),71)),70),74),69),75),(76,77))),3));
tree PAUP_730 = [&U] (1,((2,((((((((((((((((((((4,5),(((6,(((24,28),(((25,27),29),26)),((30,31),32))),((33,(35,36)),34)),((((19,20),23),21),22))),8),((10,12),((((13,15),14),16),17))),7),11),9),18),((37,(39,40)),38)),46),(44,45)),((43,63),(64,65))),((((((47,48),50),(((51,53),52),(61,62))),((57,(58,59)),60)),((54,55),56)),((66,68),67))),49),(((41,42),(72,73)),71)),70),74),69),75),(76,77))),3));
tree PAUP_731 = [&U] (1,((2,3),((((((((((((((((((((4,5),(((6,(((24,28),(((25,27),29),26)),((30,31),32))),((33,(35,36)),34)),((((19,20),23),21),22))),8),((10,12),((((13,15),14),16),17))),7),11),9),18),((37,(39,40)),38)),46),(44,45)),((43,63),(64,65))),((((((47,48),50),(((51,53),52),(61,62))),((57,(58,59)),60)),((54,56),55)),((66,68),67))),49),(((41,42),(72,73)),71)),70),74),69),75),(76,77))));
tree PAUP_732 = [&U] (1,((2,((((((((((((((((((((4,5),(((6,(((24,28),(((25,27),29),26)),((30,31),32))),((33,(35,36)),34)),((((19,20),23),21),22))),8),((10,12),((((13,15),14),16),17))),7),11),9),18),((37,(39,40)),38)),46),(44,45)),((43,63),(64,65))),(((((((47,48),50),(61,62)),((51,53),52)),((57,(58,59)),60)),((54,56),55)),((66,68),67))),49),(((41,42),(72,73)),71)),70),74),69),75),(76,77))),3));
tree PAUP_733 = [&U] (1,((2,((((((((((((((((((((4,5),(((6,(((24,28),(((25,27),29),26)),((30,31),32))),((33,(35,36)),34)),((((19,20),23),21),22))),8),((10,12),((((13,15),14),16),17))),7),11),9),18),((37,(39,40)),38)),46),(44,45)),((43,63),(64,65))),(((((((47,48),50),((51,53),52)),(61,62)),((57,(58,59)),60)),((54,56),55)),((66,68),67))),49),(((41,42),(72,73)),71)),70),74),69),75),(76,77))),3));
tree PAUP_734 = [&U] (1,((2,((((((((((((((((((((4,5),(((6,(((24,28),(((25,27),29),26)),((30,31),32))),((33,(35,36)),34)),((((19,20),23),21),22))),8),((10,12),((((13,15),14),16),17))),7),11),9),18),(37,((38,40),39))),46),(44,45)),((43,63),(64,65))),((((((47,48),50),(((51,53),52),(61,62))),((57,(58,59)),60)),((54,56),55)),((66,68),67))),49),(((41,42),(72,73)),71)),70),74),69),75),(76,77))),3));
tree PAUP_735 = [&U] (1,((2,((((((((((((((((((((4,5),(((6,(((24,28),(((25,27),29),26)),((30,31),32))),((33,(35,36)),34)),((((19,20),23),21),22))),8),((10,12),((((13,15),14),16),17))),7),11),9),18),(37,((38,39),40))),46),(44,45)),((43,63),(64,65))),((((((47,48),50),(((51,53),52),(61,62))),((57,(58,59)),60)),((54,56),55)),((66,68),67))),49),(((41,42),(72,73)),71)),70),74),69),75),(76,77))),3));
tree PAUP_736 = [&U] (1,((2,((((((((((((((((((((4,5),(((6,(((24,28),(((25,27),29),26)),((30,31),32))),((33,(35,36)),34)),((((19,20),23),21),22))),8),((10,12),((((13,15),14),16),17))),7),11),9),18),((37,(39,40)),38)),46),(44,45)),((43,63),(64,65))),((((((47,48),50),(((51,53),52),(61,62))),(((57,59),58),60)),((54,56),55)),((66,68),67))),49),(((41,42),(72,73)),71)),70),74),69),75),(76,77))),3));
tree PAUP_737 = [&U] (1,((2,((((((((((((((((((((4,5),(((6,(((24,28),(((25,27),29),26)),((30,31),32))),((33,(35,36)),34)),((((19,20),23),21),22))),8),((10,12),((((13,15),14),16),17))),7),11),9),18),((37,(39,40)),38)),46),(44,45)),((43,63),(64,65))),((((((47,48),50),(((51,53),52),(61,62))),(((57,58),59),60)),((54,56),55)),((66,68),67))),49),(((41,42),(72,73)),71)),70),74),69),75),(76,77))),3));
tree PAUP_738 = [&U] (1,((2,((((((((((((((((((((4,5),(((6,(((24,28),(((25,27),29),26)),((30,31),32))),((33,(35,36)),34)),((((19,20),23),21),22))),8),((10,12),((((13,15),14),16),17))),7),11),9),18),(37,(38,(39,40)))),46),(44,45)),((43,63),(64,65))),((((((47,48),50),(((51,53),52),(61,62))),((57,(58,59)),60)),((54,56),55)),((66,68),67))),49),(((41,42),(72,73)),71)),70),74),69),75),(76,77))),3));
tree PAUP_739 = [&U] (1,((2,((((((((((((((((((((4,5),(((6,(((24,28),(((25,27),29),26)),((30,31),32))),((33,(35,36)),34)),((((19,20),23),21),22))),8),((10,12),((((13,15),14),16),17))),7),11),9),18),((37,38),(39,40))),46),(44,45)),((43,63),(64,65))),((((((47,48),50),(((51,53),52),(61,62))),((57,(58,59)),60)),((54,56),55)),((66,68),67))),49),(((41,42),(72,73)),71)),70),74),69),75),(76,77))),3));
tree PAUP_740 = [&U] (1,((2,(((((((((((((((((((4,5),(((6,(((24,28),(((25,27),29),26)),((30,31),32))),((33,(35,36)),34)),((((19,20),23),21),22))),8),(7,11)),((10,12),((((13,15),14),16),17))),9),18),((37,(39,40)),38)),46),(44,45)),((43,63),(64,65))),((((((47,48),50),(((51,53),52),(61,62))),((57,(58,59)),60)),((54,56),55)),((66,68),67))),49),(((41,42),(72,73)),71)),70),74),69),75),(76,77))),3));
tree PAUP_741 = [&U] (1,((2,((((((((((((((((((4,5),(((6,(((24,28),(((25,27),29),26)),((30,31),32))),((33,(35,36)),34)),((((19,20),23),21),22))),8),((7,11),((10,12),((((13,15),14),16),17)))),9),18),((37,(39,40)),38)),46),(44,45)),((43,63),(64,65))),((((((47,48),50),(((51,53),52),(61,62))),((57,(58,59)),60)),((54,56),55)),((66,68),67))),49),(((41,42),(72,73)),71)),70),74),69),75),(76,77))),3));
tree PAUP_742 = [&U] (1,((2,((((((((((((((((((4,5),(((6,(((24,28),(((25,27),29),26)),((30,31),32))),((33,(35,36)),34)),((((19,20),23),21),22))),((7,11),((10,12),((((13,15),14),16),17)))),8),9),18),((37,(39,40)),38)),46),(44,45)),((43,63),(64,65))),((((((47,48),50),(((51,53),52),(61,62))),((57,(58,59)),60)),((54,56),55)),((66,68),67))),49),(((41,42),(72,73)),71)),70),74),69),75),(76,77))),3));
tree PAUP_743 = [&U] (1,((2,(((((((((((((((((4,5),(((6,(((24,28),(((25,27),29),26)),((30,31),32))),((33,(35,36)),34)),((((19,20),23),21),22))),(((7,11),((10,12),((((13,15),14),16),17))),8)),9),18),((37,(39,40)),38)),46),(44,45)),((43,63),(64,65))),((((((47,48),50),(((51,53),52),(61,62))),((57,(58,59)),60)),((54,56),55)),((66,68),67))),49),(((41,42),(72,73)),71)),70),74),69),75),(76,77))),3));
tree PAUP_744 = [&U] (1,((2,((((((((((((((((((((4,5),(((6,(((24,28),(((25,27),29),26)),((30,31),32))),((33,(35,36)),34)),((((19,20),23),21),22))),8),((10,12),((((13,15),14),16),17))),7),11),9),18),((37,39),(38,40))),46),(44,45)),((43,63),(64,65))),((((((47,48),50),(((51,53),52),(61,62))),((57,(58,59)),60)),((54,56),55)),((66,68),67))),49),(((41,42),(72,73)),71)),70),74),69),75),(76,77))),3));
tree PAUP_745 = [&U] (1,((2,((((((((((((((((((((4,5),(((6,(((24,28),(((25,27),29),26)),((30,31),32))),((33,(35,36)),34)),((((19,20),23),21),22))),8),((10,12),((((13,15),14),16),17))),7),11),9),18),(((37,39),38),40)),46),(44,45)),((43,63),(64,65))),((((((47,48),50),(((51,53),52),(61,62))),((57,(58,59)),60)),((54,56),55)),((66,68),67))),49),(((41,42),(72,73)),71)),70),74),69),75),(76,77))),3));
tree PAUP_746 = [&U] (1,((2,((((((((((((((((((((4,5),(((6,(((24,28),(((25,27),29),26)),((30,31),32))),((33,(35,36)),34)),((((19,20),23),21),22))),8),((10,12),((((13,15),14),16),17))),7),11),9),18),(((37,39),40),38)),46),(44,45)),((43,63),(64,65))),((((((47,48),50),(((51,53),52),(61,62))),((57,(58,59)),60)),((54,56),55)),((66,68),67))),49),(((41,42),(72,73)),71)),70),74),69),75),(76,77))),3));
tree PAUP_747 = [&U] (1,((2,(((((((((((((((((((4,5),(((6,(((24,28),(((25,27),29),26)),((30,31),32))),((33,(35,36)),34)),((((19,20),23),21),22))),8),(((10,12),((((13,15),14),16),17)),11)),7),9),18),((37,(39,40)),38)),46),(44,45)),((43,63),(64,65))),((((((47,48),50),(((51,53),52),(61,62))),((57,(58,59)),60)),((54,56),55)),((66,68),67))),49),(((41,42),(72,73)),71)),70),74),69),75),(76,77))),3));
tree PAUP_748 = [&U] (1,((2,((((((((((((((((((((4,5),(((6,(((24,28),(((25,27),29),26)),((30,31),32))),((33,(35,36)),34)),((((19,20),23),21),22))),8),11),((10,12),((((13,15),14),16),17))),7),9),18),((37,(39,40)),38)),46),(44,45)),((43,63),(64,65))),((((((47,48),50),(((51,53),52),(61,62))),((57,(58,59)),60)),((54,56),55)),((66,68),67))),49),(((41,42),(72,73)),71)),70),74),69),75),(76,77))),3));
tree PAUP_749 = [&U] (1,((2,(((((((((((((((((((4,5),(((6,(((24,28),(((25,27),29),26)),((30,31),32))),((33,(35,36)),34)),((((19,20),23),21),22))),(8,11)),((10,12),((((13,15),14),16),17))),7),9),18),((37,(39,40)),38)),46),(44,45)),((43,63),(64,65))),((((((47,48),50),(((51,53),52),(61,62))),((57,(58,59)),60)),((54,56),55)),((66,68),67))),49),(((41,42),(72,73)),71)),70),74),69),75),(76,77))),3));
tree PAUP_750 = [&U] (1,((2,((((((((((((((((((((4,5),(((6,(((24,28),(((25,27),29),26)),((30,31),32))),((33,(35,36)),34)),((((19,20),23),21),22))),11),8),((10,12),((((13,15),14),16),17))),7),9),18),((37,(39,40)),38)),46),(44,45)),((43,63),(64,65))),((((((47,48),50),(((51,53),52),(61,62))),((57,(58,59)),60)),((54,56),55)),((66,68),67))),49),(((41,42),(72,73)),71)),70),74),69),75),(76,77))),3));
tree PAUP_751 = [&U] (1,((2,3),((((((((((((((((((4,5),((19,((20,23),22)),21)),(((33,35),34),36)),(6,((((24,28),(25,(26,29))),27),((30,31),32)))),(((((7,11),9),8),10),(12,(((13,(14,15)),16),17)))),18),((37,(39,40)),38)),46),(44,45)),((43,63),(64,65))),49),((((47,48),(((51,53),52),62)),50),((((54,55),56),((57,(58,59)),60)),(66,67)))),(61,68)),74),((((41,42),(72,73)),71),70)),69),75),(76,77))));
tree PAUP_752 = [&U] (1,((2,3),((((((((((((((((((4,5),((19,((20,23),22)),21)),(((33,35),34),36)),(6,((((24,28),(25,(26,29))),27),((30,31),32)))),(((((7,11),9),8),10),(12,(((13,(14,15)),16),17)))),18),((37,(39,40)),38)),46),(44,45)),((43,63),(64,65))),49),((((47,48),(((51,53),52),62)),50),((((54,55),56),((57,(58,59)),60)),(66,67)))),(61,68)),74),((((41,42),(72,73)),71),70)),75),69),(76,77))));
tree PAUP_753 = [&U] (1,((2,3),((((((((((((((((((4,5),((19,((20,23),22)),21)),(((33,35),34),36)),(6,((((24,28),(25,(26,29))),27),((30,31),32)))),(((((7,11),9),8),10),(12,(((13,(14,15)),16),17)))),18),((37,(39,40)),38)),46),(44,45)),((43,63),(64,65))),49),((((((47,48),50),(((51,53),52),62)),((57,(58,59)),60)),((54,55),56)),(66,67))),(61,68)),74),((((41,42),(72,73)),71),70)),69),75),(76,77))));
tree PAUP_754 = [&U] (1,((2,3),((((((((((((((((((4,5),((19,((20,23),22)),21)),(((33,35),34),36)),(6,((((24,28),(25,(26,29))),27),((30,31),32)))),(((((7,11),9),8),10),(12,(((13,(14,15)),16),17)))),18),((37,(39,40)),38)),46),(44,45)),((43,63),(64,65))),49),(((((((47,48),50),((51,53),52)),62),((57,(58,59)),60)),((54,55),56)),(66,67))),(61,68)),74),((((41,42),(72,73)),71),70)),69),75),(76,77))));
tree PAUP_755 = [&U] (1,((2,3),((((((((((((((((((4,5),((19,((20,23),22)),21)),(((33,35),34),36)),(6,((((24,28),(25,(26,29))),27),((30,31),32)))),(((((7,11),9),8),10),(12,(((13,(14,15)),16),17)))),18),((37,(39,40)),38)),46),(44,45)),((43,63),(64,65))),49),(((((((47,48),50),62),((51,53),52)),((57,(58,59)),60)),((54,55),56)),(66,67))),(61,68)),74),((((41,42),(72,73)),71),70)),69),75),(76,77))));
tree PAUP_756 = [&U] (1,((2,3),((((((((((((((((((4,5),((19,((20,23),22)),21)),(((33,35),34),36)),(6,((((24,28),(25,(26,29))),27),((30,31),32)))),(((((7,11),9),8),10),(12,(((13,(14,15)),16),17)))),18),((37,(39,40)),38)),46),(44,45)),((43,63),(64,65))),49),(((47,48),(50,(((51,53),52),62))),((((54,55),56),((57,(58,59)),60)),(66,67)))),(61,68)),74),((((41,42),(72,73)),71),70)),69),75),(76,77))));
tree PAUP_757 = [&U] (1,((2,3),((((((((((((((((((4,5),((19,((20,23),22)),21)),(((33,35),34),36)),(6,((((24,28),(25,(26,29))),27),((30,31),32)))),(((((7,11),9),8),10),(12,(((13,(14,15)),16),17)))),18),((37,(39,40)),38)),46),(44,45)),((43,63),(64,65))),49),((((47,48),50),(((51,53),52),62)),((((54,55),56),((57,(58,59)),60)),(66,67)))),(61,68)),74),((((41,42),(72,73)),71),70)),69),75),(76,77))));
tree PAUP_758 = [&U] (1,(2,(3,((((((((((((((((((4,5),((19,((20,23),22)),21)),(((33,35),34),36)),(6,((((24,28),(25,(26,29))),27),((30,31),32)))),(((((7,11),9),8),10),(12,(((13,(14,15)),16),17)))),18),((37,(39,40)),38)),46),(44,45)),((43,63),(64,65))),49),((((47,48),(((51,53),52),62)),50),((((54,55),56),((57,(58,59)),60)),(66,67)))),(61,68)),74),((((41,42),(72,73)),71),70)),69),75),(76,77)))));
tree PAUP_759 = [&U] (1,((2,((((((((((((((((((4,5),((19,((20,23),22)),21)),(((33,35),34),36)),(6,((((24,28),(25,(26,29))),27),((30,31),32)))),(((((7,11),9),8),10),(12,(((13,(14,15)),16),17)))),18),((37,(39,40)),38)),46),(44,45)),((43,63),(64,65))),49),((((47,48),(((51,53),52),62)),50),((((54,55),56),((57,(58,59)),60)),(66,67)))),(61,68)),74),((((41,42),(72,73)),71),70)),69),75),(76,77))),3));
tree PAUP_760 = [&U] (1,((2,3),((((((((((((((((((4,5),((19,((20,23),22)),21)),(((33,35),34),36)),(6,((((24,28),(25,(26,29))),27),((30,31),32)))),(((((7,11),9),8),10),(12,(((13,(14,15)),16),17)))),18),((37,(39,40)),38)),46),(44,45)),((43,63),(64,65))),49),((((47,48),(((51,53),52),62)),50),((((54,55),56),(((57,59),58),60)),(66,67)))),(61,68)),74),((((41,42),(72,73)),71),70)),69),75),(76,77))));
tree PAUP_761 = [&U] (1,((2,3),((((((((((((((((((4,5),((19,((20,23),22)),21)),(((33,35),34),36)),(6,((((24,28),(25,(26,29))),27),((30,31),32)))),(((((7,11),9),8),10),(12,(((13,(14,15)),16),17)))),18),((37,(39,40)),38)),46),(44,45)),((43,63),(64,65))),49),((((47,48),(((51,53),52),62)),50),((((54,55),56),(((57,58),59),60)),(66,67)))),(61,68)),74),((((41,42),(72,73)),71),70)),69),75),(76,77))));
tree PAUP_762 = [&U] (1,((2,3),((((((((((((((((((4,5),((19,((20,23),22)),21)),(((33,35),34),36)),(6,((((24,28),(25,(26,29))),27),((30,31),32)))),(((((7,11),9),8),10),(12,(((13,(14,15)),16),17)))),18),(37,((38,40),39))),46),(44,45)),((43,63),(64,65))),49),((((47,48),(((51,53),52),62)),50),((((54,55),56),((57,(58,59)),60)),(66,67)))),(61,68)),74),((((41,42),(72,73)),71),70)),69),75),(76,77))));
tree PAUP_763 = [&U] (1,((2,3),((((((((((((((((((4,5),((19,((20,23),22)),21)),(((33,35),34),36)),(6,((((24,28),(25,(26,29))),27),((30,31),32)))),(((((7,11),9),8),10),(12,(((13,(14,15)),16),17)))),18),(37,((38,39),40))),46),(44,45)),((43,63),(64,65))),49),((((47,48),(((51,53),52),62)),50),((((54,55),56),((57,(58,59)),60)),(66,67)))),(61,68)),74),((((41,42),(72,73)),71),70)),69),75),(76,77))));
tree PAUP_764 = [&U] (1,((2,3),((((((((((((((((((((((4,5),((19,((20,23),22)),21)),(((33,35),34),36)),(6,((((24,28),(25,(26,29))),27),((30,31),32)))),(12,(((13,(14,15)),16),17))),10),8),(7,11)),9),18),((37,(39,40)),38)),46),(44,45)),((43,63),(64,65))),49),((((47,48),(((51,53),52),62)),50),((((54,55),56),((57,(58,59)),60)),(66,67)))),(61,68)),74),((((41,42),(72,73)),71),70)),69),75),(76,77))));
tree PAUP_765 = [&U] (1,((2,3),((((((((((((((((((4,5),((19,((20,23),22)),21)),(((33,35),34),36)),(6,((((24,28),(25,(26,29))),27),((30,31),32)))),(((((7,11),9),8),10),(12,(((13,(14,15)),16),17)))),18),(37,(38,(39,40)))),46),(44,45)),((43,63),(64,65))),49),((((47,48),(((51,53),52),62)),50),((((54,55),56),((57,(58,59)),60)),(66,67)))),(61,68)),74),((((41,42),(72,73)),71),70)),69),75),(76,77))));
tree PAUP_766 = [&U] (1,((2,3),((((((((((((((((((4,5),((19,((20,23),22)),21)),(((33,35),34),36)),(6,((((24,28),(25,(26,29))),27),((30,31),32)))),(((((7,11),9),8),10),(12,(((13,(14,15)),16),17)))),18),((37,38),(39,40))),46),(44,45)),((43,63),(64,65))),49),((((47,48),(((51,53),52),62)),50),((((54,55),56),((57,(58,59)),60)),(66,67)))),(61,68)),74),((((41,42),(72,73)),71),70)),69),75),(76,77))));
tree PAUP_767 = [&U] (1,((2,3),((((((((((((((((((4,5),((19,((20,23),22)),21)),(((33,35),34),36)),(6,((((24,28),(25,(26,29))),27),((30,31),32)))),(((((7,11),9),8),10),(12,(((13,(14,15)),16),17)))),18),((37,39),(38,40))),46),(44,45)),((43,63),(64,65))),49),((((47,48),(((51,53),52),62)),50),((((54,55),56),((57,(58,59)),60)),(66,67)))),(61,68)),74),((((41,42),(72,73)),71),70)),69),75),(76,77))));
tree PAUP_768 = [&U] (1,((2,3),((((((((((((((((((4,5),((19,((20,23),22)),21)),(((33,35),34),36)),(6,((((24,28),(25,(26,29))),27),((30,31),32)))),(((((7,11),9),8),10),(12,(((13,(14,15)),16),17)))),18),(((37,39),38),40)),46),(44,45)),((43,63),(64,65))),49),((((47,48),(((51,53),52),62)),50),((((54,55),56),((57,(58,59)),60)),(66,67)))),(61,68)),74),((((41,42),(72,73)),71),70)),69),75),(76,77))));
tree PAUP_769 = [&U] (1,((2,3),((((((((((((((((((4,5),((19,((20,23),22)),21)),(((33,35),34),36)),(6,((((24,28),(25,(26,29))),27),((30,31),32)))),(((((7,11),9),8),10),(12,(((13,(14,15)),16),17)))),18),(((37,39),40),38)),46),(44,45)),((43,63),(64,65))),49),((((47,48),(((51,53),52),62)),50),((((54,55),56),((57,(58,59)),60)),(66,67)))),(61,68)),74),((((41,42),(72,73)),71),70)),69),75),(76,77))));
tree PAUP_770 = [&U] (1,((2,3),((((((((((((((((((4,5),((19,((20,23),22)),21)),(((33,35),34),36)),(6,((((24,28),(25,(26,29))),27),((30,31),32)))),((((((7,11),9),8),10),(((13,(14,15)),16),17)),12)),18),((37,(39,40)),38)),46),(44,45)),((43,63),(64,65))),49),((((47,48),(((51,53),52),62)),50),((((54,55),56),((57,(58,59)),60)),(66,67)))),(61,68)),74),((((41,42),(72,73)),71),70)),69),75),(76,77))));
tree PAUP_771 = [&U] (1,((2,3),(((((((((((((((((((4,5),((19,((20,23),22)),21)),(((33,35),34),36)),(6,((((24,28),(25,(26,29))),27),((30,31),32)))),(((13,(14,15)),16),17)),(((((7,11),9),8),10),12)),18),((37,(39,40)),38)),46),(44,45)),((43,63),(64,65))),49),((((47,48),(((51,53),52),62)),50),((((54,55),56),((57,(58,59)),60)),(66,67)))),(61,68)),74),((((41,42),(72,73)),71),70)),69),75),(76,77))));
tree PAUP_772 = [&U] (1,((2,3),(((((((((((((((((((4,5),((19,((20,23),22)),21)),(((33,35),34),36)),(6,((((24,28),(25,(26,29))),27),((30,31),32)))),(((((7,11),9),8),10),12)),(((13,(14,15)),16),17)),18),((37,(39,40)),38)),46),(44,45)),((43,63),(64,65))),49),((((47,48),(((51,53),52),62)),50),((((54,55),56),((57,(58,59)),60)),(66,67)))),(61,68)),74),((((41,42),(72,73)),71),70)),69),75),(76,77))));
tree PAUP_773 = [&U] (1,((2,3),((((((((((((((((((4,5),((19,((20,23),22)),21)),(((33,35),34),36)),(6,((((24,28),(25,(26,29))),27),((30,31),32)))),(((((7,11),9),8),(10,(((13,(14,15)),16),17))),12)),18),((37,(39,40)),38)),46),(44,45)),((43,63),(64,65))),49),((((47,48),(((51,53),52),62)),50),((((54,55),56),((57,(58,59)),60)),(66,67)))),(61,68)),74),((((41,42),(72,73)),71),70)),69),75),(76,77))));
tree PAUP_774 = [&U] (1,((2,3),((((((((((((((((((4,5),((19,((20,23),22)),21)),(((33,35),34),36)),(6,((((24,28),(25,(26,29))),27),((30,31),32)))),((((((7,11),9),8),(((13,(14,15)),16),17)),10),12)),18),((37,(39,40)),38)),46),(44,45)),((43,63),(64,65))),49),((((47,48),(((51,53),52),62)),50),((((54,55),56),((57,(58,59)),60)),(66,67)))),(61,68)),74),((((41,42),(72,73)),71),70)),69),75),(76,77))));
tree PAUP_775 = [&U] (1,((2,3),((((((((((((((((((4,5),((19,((20,23),22)),21)),(((33,35),34),36)),(6,((((24,28),(25,(26,29))),27),((30,31),32)))),((((((7,11),9),8),10),12),(((13,(14,15)),17),16))),18),((37,(39,40)),38)),46),(44,45)),((43,63),(64,65))),49),((((47,48),(((51,53),52),62)),50),((((54,55),56),((57,(58,59)),60)),(66,67)))),(61,68)),74),((((41,42),(72,73)),71),70)),69),75),(76,77))));
tree PAUP_776 = [&U] (1,((2,(((((((((((((((((((((((((((4,5),((((19,20),22),23),21)),(33,((34,35),36))),(((24,28),(25,((26,27),29))),((30,31),32))),6),(((13,(14,15)),16),17)),10),12),11),8),7),9),18),(37,((38,40),39))),46),(44,45)),(64,65)),(43,63)),((((54,55),56),(((57,58),59),60)),((66,68),67))),((47,48),(50,(((51,53),52),(61,62))))),49),(((41,42),(72,73)),71)),70),74),69),75),(76,77))),3));
tree PAUP_777 = [&U] (1,((2,((((((((((((((((((((((((((4,5),((((19,20),22),23),21)),(33,((34,35),36))),(((24,28),(25,((26,27),29))),((30,31),32))),6),(((13,(14,15)),16),17)),10),12),11),8),7),9),18),(37,((38,40),39))),46),(44,45)),((43,63),(64,65))),((47,48),(50,(((51,53),52),(61,62))))),((((54,55),56),(((57,58),59),60)),((66,68),67))),49),(((41,42),(72,73)),71)),70),74),69),75),(76,77))),3));
tree PAUP_778 = [&U] (1,((2,(((((((((((((((((((((((((4,5),((((19,20),22),23),21)),(33,((34,35),36))),(((24,28),(25,((26,27),29))),((30,31),32))),6),(((13,(14,15)),16),17)),10),12),11),8),7),9),18),(37,((38,40),39))),46),(44,45)),((43,63),(64,65))),(((47,48),(50,(((51,53),52),(61,62)))),((((54,55),56),(((57,58),59),60)),((66,68),67)))),49),(((41,42),(72,73)),71)),70),74),69),75),(76,77))),3));
tree PAUP_779 = [&U] (1,((2,(((((((((((((((((((((((((((4,5),((((19,20),22),23),21)),(33,((34,35),36))),(((24,28),(25,((26,27),29))),((30,31),32))),6),(((13,(14,15)),16),17)),10),12),11),8),7),9),18),(37,((38,40),39))),46),(44,45)),(64,65)),(43,63)),((((54,55),56),((57,(58,59)),60)),((66,68),67))),((47,48),(50,(((51,53),52),(61,62))))),49),(((41,42),(72,73)),71)),70),74),69),75),(76,77))),3));
tree PAUP_780 = [&U] (1,((2,(((((((((((((((((((((((((((4,5),((((19,20),22),23),21)),(33,((34,35),36))),(((24,28),(25,((26,27),29))),((30,31),32))),6),(((13,(14,15)),16),17)),10),12),11),8),7),9),18),(37,((38,40),39))),46),(44,45)),(64,65)),(43,63)),((((54,55),56),(((57,59),58),60)),((66,68),67))),((47,48),(50,(((51,53),52),(61,62))))),49),(((41,42),(72,73)),71)),70),74),69),75),(76,77))),3));
tree PAUP_781 = [&U] (1,((2,((((((((((((((((((((((((((4,5),((((19,20),22),23),21)),(33,((34,35),36))),(((24,28),(25,((26,27),29))),((30,31),32))),6),(((13,(14,15)),16),17)),10),12),11),8),7),9),18),(37,((38,40),39))),46),(44,45)),(64,65)),(43,63)),((((((47,48),50),(((51,53),52),(61,62))),(((57,58),59),60)),((54,55),56)),((66,68),67))),49),(((41,42),(72,73)),71)),70),74),69),75),(76,77))),3));
tree PAUP_782 = [&U] (1,((2,((((((((((((((((((((((((((4,5),((((19,20),22),23),21)),(33,((34,35),36))),(((24,28),(25,((26,27),29))),((30,31),32))),6),(((13,(14,15)),16),17)),10),12),11),8),7),9),18),(37,((38,40),39))),46),(44,45)),((43,63),(64,65))),((((54,55),56),(((57,58),59),60)),((66,68),67))),((47,48),(50,(((51,53),52),(61,62))))),49),(((41,42),(72,73)),71)),70),74),69),75),(76,77))),3));
tree PAUP_783 = [&U] (1,((2,(((((((((((((((((((((((((((4,5),((((19,20),22),23),21)),(33,((34,35),36))),(((24,28),(25,((26,27),29))),((30,31),32))),6),(((13,(14,15)),16),17)),10),12),11),8),7),9),18),(37,((38,40),39))),46),(44,45)),(43,63)),(64,65)),((((54,55),56),(((57,58),59),60)),((66,68),67))),((47,48),(50,(((51,53),52),(61,62))))),49),(((41,42),(72,73)),71)),70),74),69),75),(76,77))),3));
tree PAUP_784 = [&U] (1,((2,(((((((((((((((((((((((((((4,5),((((19,20),22),23),21)),(33,((34,35),36))),(((24,28),(25,((26,27),29))),((30,31),32))),6),(((13,(14,15)),16),17)),10),12),11),8),7),9),18),(37,((38,40),39))),46),(44,45)),(64,65)),(43,63)),((((54,55),56),(((57,58),59),60)),((66,68),67))),(((47,48),(((51,53),52),(61,62))),50)),49),(((41,42),(72,73)),71)),70),74),69),75),(76,77))),3));
tree PAUP_785 = [&U] (1,((2,(((((((((((((((((((((((((((4,5),((((19,20),22),23),21)),(33,((34,35),36))),(((24,28),(25,((26,27),29))),((30,31),32))),6),(((13,(14,15)),16),17)),10),12),11),8),7),9),18),(37,((38,40),39))),46),(44,45)),(64,65)),(43,63)),((((54,55),56),(((57,58),59),60)),((66,68),67))),(((47,48),50),(((51,53),52),(61,62)))),49),(((41,42),(72,73)),71)),70),74),69),75),(76,77))),3));
tree PAUP_786 = [&U] (1,((2,(((((((((((((((((((((((((((4,5),((((19,20),22),23),21)),(33,((34,35),36))),(((24,28),(25,((26,27),29))),((30,31),32))),6),(((13,(14,15)),16),17)),10),12),11),8),7),9),18),(37,((38,40),39))),46),(44,45)),(64,65)),(43,63)),((((54,55),56),(((57,58),59),60)),((66,68),67))),((47,48),(50,(((51,53),52),(61,62))))),49),(((41,42),(72,73)),71)),70),74),75),69),(76,77))),3));
tree PAUP_787 = [&U] (1,((2,(((((((((((((((((((((((((((4,5),((((19,20),22),23),21)),(33,((34,35),36))),(((24,28),(25,((26,27),29))),((30,31),32))),6),(((13,(14,15)),16),17)),10),12),11),8),7),9),18),(((37,39),38),40)),46),(44,45)),(64,65)),(43,63)),((((54,55),56),(((57,58),59),60)),((66,68),67))),((47,48),(50,(((51,53),52),(61,62))))),49),(((41,42),(72,73)),71)),70),74),69),75),(76,77))),3));
tree PAUP_788 = [&U] (1,((2,(((((((((((((((((((((((((((4,5),((((19,20),22),23),21)),(33,((34,35),36))),(((24,28),(25,((26,27),29))),((30,31),32))),6),(((13,(14,15)),16),17)),10),12),11),8),7),9),18),(((37,39),40),38)),46),(44,45)),(64,65)),(43,63)),((((54,55),56),(((57,58),59),60)),((66,68),67))),((47,48),(50,(((51,53),52),(61,62))))),49),(((41,42),(72,73)),71)),70),74),69),75),(76,77))),3));
tree PAUP_789 = [&U] (1,((2,(((((((((((((((((((((((((((4,5),((((19,20),22),23),21)),(33,((34,35),36))),(((24,28),(25,((26,27),29))),((30,31),32))),6),(((13,(14,15)),16),17)),10),12),11),8),7),9),18),((37,39),(38,40))),46),(44,45)),(64,65)),(43,63)),((((54,55),56),(((57,58),59),60)),((66,68),67))),((47,48),(50,(((51,53),52),(61,62))))),49),(((41,42),(72,73)),71)),70),74),69),75),(76,77))),3));
tree PAUP_790 = [&U] (1,((2,((((((((((((((((((((((((((4,5),((((19,20),22),23),21)),(33,((34,35),36))),(((24,28),(25,((26,27),29))),((30,31),32))),6),(((13,(14,15)),16),17)),10),12),(7,8)),11),9),18),(37,((38,40),39))),46),(44,45)),(64,65)),(43,63)),((((54,55),56),(((57,58),59),60)),((66,68),67))),((47,48),(50,(((51,53),52),(61,62))))),49),(((41,42),(72,73)),71)),70),74),69),75),(76,77))),3));
tree PAUP_791 = [&U] (1,((2,(((((((((((((((((((((((((4,5),((((19,20),22),23),21)),(33,((34,35),36))),(((24,28),(25,((26,27),29))),((30,31),32))),6),(((13,(14,15)),16),17)),10),12),((7,8),11)),9),18),(37,((38,40),39))),46),(44,45)),(64,65)),(43,63)),((((54,55),56),(((57,58),59),60)),((66,68),67))),((47,48),(50,(((51,53),52),(61,62))))),49),(((41,42),(72,73)),71)),70),74),69),75),(76,77))),3));
tree PAUP_792 = [&U] (1,(2,(3,(((((((((((((((((((((((((((4,5),((((19,20),22),23),21)),(33,((34,35),36))),(((24,28),(25,((26,27),29))),((30,31),32))),6),(((13,(14,15)),16),17)),10),12),11),8),7),9),18),(37,((38,40),39))),46),(44,45)),(64,65)),(43,63)),((((54,55),56),(((57,58),59),60)),((66,68),67))),((47,48),(50,(((51,53),52),(61,62))))),49),(((41,42),(72,73)),71)),70),74),69),75),(76,77)))));
tree PAUP_793 = [&U] (1,((2,(((((((((((((((((((((((((((4,5),((((19,20),22),23),21)),(33,((34,35),36))),(((24,28),(25,((26,27),29))),((30,31),32))),6),(((13,(14,15)),16),17)),10),12),11),8),7),9),18),(37,(38,(39,40)))),46),(44,45)),(64,65)),(43,63)),((((54,55),56),(((57,58),59),60)),((66,68),67))),((47,48),(50,(((51,53),52),(61,62))))),49),(((41,42),(72,73)),71)),70),74),69),75),(76,77))),3));
tree PAUP_794 = [&U] (1,((2,(((((((((((((((((((((((((((4,5),((((19,20),22),23),21)),(33,((34,35),36))),(((24,28),(25,((26,27),29))),((30,31),32))),6),(((13,(14,15)),16),17)),10),12),11),8),7),9),18),(37,((38,39),40))),46),(44,45)),(64,65)),(43,63)),((((54,55),56),(((57,58),59),60)),((66,68),67))),((47,48),(50,(((51,53),52),(61,62))))),49),(((41,42),(72,73)),71)),70),74),69),75),(76,77))),3));
tree PAUP_795 = [&U] (1,((2,(((((((((((((((((((((((((((4,5),((((19,20),22),23),21)),(33,((34,35),36))),(((24,28),(25,((26,27),29))),((30,31),32))),6),(((13,(14,15)),16),17)),10),12),11),8),7),9),18),((37,38),(39,40))),46),(44,45)),(64,65)),(43,63)),((((54,55),56),(((57,58),59),60)),((66,68),67))),((47,48),(50,(((51,53),52),(61,62))))),49),(((41,42),(72,73)),71)),70),74),69),75),(76,77))),3));
tree PAUP_796 = [&U] (1,((2,(((((((((((((((((((((((((((4,5),((((19,20),22),23),21)),(33,((34,35),36))),(((24,28),(25,((26,27),29))),((30,31),32))),6),(((13,(14,15)),16),17)),10),12),11),8),7),9),18),((37,(39,40)),38)),46),(44,45)),(64,65)),(43,63)),((((54,55),56),(((57,58),59),60)),((66,68),67))),((47,48),(50,(((51,53),52),(61,62))))),49),(((41,42),(72,73)),71)),70),74),69),75),(76,77))),3));
tree PAUP_797 = [&U] (1,((2,((((((((((((((((((((((((((4,5),((((19,20),22),23),21)),(33,((34,35),36))),(((24,28),(25,((26,27),29))),((30,31),32))),6),(((13,(14,15)),16),17)),10),12),(7,11)),8),9),18),(37,((38,40),39))),46),(44,45)),(64,65)),(43,63)),((((54,55),56),(((57,58),59),60)),((66,68),67))),((47,48),(50,(((51,53),52),(61,62))))),49),(((41,42),(72,73)),71)),70),74),69),75),(76,77))),3));
tree PAUP_798 = [&U] (1,((2,(((((((((((((((((((((((((((4,5),((((19,20),22),23),21)),(33,((34,35),36))),(((24,28),(25,((26,27),29))),((30,31),32))),6),(((13,(14,15)),16),17)),10),12),7),11),8),9),18),(37,((38,40),39))),46),(44,45)),(64,65)),(43,63)),((((54,55),56),(((57,58),59),60)),((66,68),67))),((47,48),(50,(((51,53),52),(61,62))))),49),(((41,42),(72,73)),71)),70),74),69),75),(76,77))),3));
tree PAUP_799 = [&U] (1,((2,3),(((((((((((((((((((((((((((4,5),((((19,20),22),23),21)),(33,((34,35),36))),(((24,28),(25,((26,27),29))),((30,31),32))),6),(((13,(14,15)),16),17)),10),12),11),8),7),9),18),(37,((38,40),39))),46),(44,45)),(64,65)),(43,63)),((((54,55),56),(((57,58),59),60)),((66,68),67))),((47,48),(50,(((51,53),52),(61,62))))),49),(((41,42),(72,73)),71)),70),74),69),75),(76,77))));
tree PAUP_800 = [&U] (1,((2,((((((((((((((((((((((((((4,5),((((19,20),22),23),21)),(33,((34,35),36))),(((24,28),(25,((26,27),29))),((30,31),32))),6),(((13,(14,15)),16),17)),10),12),11),(7,8)),9),18),(37,((38,40),39))),46),(44,45)),(64,65)),(43,63)),((((54,55),56),(((57,58),59),60)),((66,68),67))),((47,48),(50,(((51,53),52),(61,62))))),49),(((41,42),(72,73)),71)),70),74),69),75),(76,77))),3));
End;
