# Supplementary material for: Implications of molecular characters for the phylogeny of the Microbotryaceae (Basidiomycota: Urediniomycetes)
Source: BMC Evol Biol. 2006 Apr 25;6:35. doi: 10.1186/1471-2148-6-35 (PMC1526759; doi:10.1186/1471-2148-6-35)
Supplement: Additional File 1 — Alignment, Bootstrap trees, Trees. Dialign NEXUS file and concatenated MAFFT, PCMA, and POA NEXUS file. Likelihood and Parsimony bootstrap .tre and .log files and PhyML bootstrap .rtf file. Likelihood and Parsimony .tre, .log and .con files. [file 1471-2148-6-35-S1.zip › Trees/Parsimony/mp_heur_combined.con]

#NEXUS 

Begin trees;  [Treefile saved Mon Aug  8 02:08:19 2005]
[!
>Consensus of 1780 trees
>
>Source of trees from which consensus(es) calculated...
>
>Processing TREES block from file "mp_heur.tre":
>   Keeping: trees from file (replacing trees in memory)
>   Duplicate trees will be eliminated
>   1825 trees read from file
>   1780 trees now in memory
]
	tree Strict = [&U] ((((((M._bistortarum_mk070,M._bistortarum_mk080),M._bistortarum_mk071),(((M._bosniacum_mk082,M._pustulatum_mk327),(((Sphac._poly._persicariae_AF444593,Sphac._poly._serrulati_NO2),Liroa_emodensis_DB1037),M._tuberculiforme_mk159)),M._nepalense_mk103)),((((((((((M._violaceum_s.l._mk113,M._violaceum_s.l._mk143),M._violaceo_verrucosum_ml49),((((((M._lychnidis_dioicae_mk115,M._lychnidis_dioicae_ml326),M._lychnidis_dioicae_ml215,M._lychnidis_dioicae_mk147),(M._lychnidis_dioicae_DB3636,(((M._silenes_inflatae_ml605,M._silenes_inflatae_ml620,M._silenes_inflatae_mk208),M._silenes_inflatae_ml327),M._violaceum_s.str._ml344))),M._violaceo_irregulare_ml50),M._major_mk279),((M._stellariae_ml352,M._stellariae_DB3633,M._stellariae_ml507,M._stellariae_ml48,M._stellariae_HML791),((((M._dianthorum_mk119,M._dianthorum_ml622),((M._dianthorum_ml354,M._dianthorum_mk167),M._dianthorum_ml328),M._dianthorum_ml333),((M._dianthorum_DB3637,M._dianthorum_ml329),M._dianthorum_mk145)),(M._saponariae_mk142,M._saponariae_mk146,M._saponariae_ml310,M._saponariae_ml373))))),(((M._violaceum_s.l._AY014238,M._violaceum_s.l._AY014239),M._violaceum_s.l._AY014236),M._violaceum_s.l._AY014235)),M._anomalum_mk067),((M._scabiosae_NO3,M._scabiosae_AF045880),M._holostei_mk318)),(M._stygium_mk139,M._stygium_mk140)),((M._shastense_mk133,M._vinosum_AF045876),M._kuehneanum_AF045879)),((((M._intermedium_mk087,M._intermedium_mk088),M._betonicae_mk069),M._pinguiculae_AF045881),((((M._cordae_mk315,M._cordae_AF045878),M._tenuisporum_mk153),(M._reticulatum_mk122,M._reticulatum_mk123,M._reticulatum_mk112)),(((M._scorzonerae_mk129,(M._tragopo._pratensis_mk158,M._tragopo._pratensis_mk148)),M._scorzonerae_mk131),(M._scolymi_NO1,M._onopordi_mk104))))),M._parlatorei_mk277)),(Bauerago_abstrusa_DB1888,Bauerago_vuyckii_DB1895)),(Ustilentyloma_fluitans_1040,Ustilentyloma_spec._3638));
end;
