# Supplementary material for: Implications of molecular characters for the phylogeny of the Microbotryaceae (Basidiomycota: Urediniomycetes)
Source: BMC Evol Biol. 2006 Apr 25;6:35. doi: 10.1186/1471-2148-6-35 (PMC1526759; doi:10.1186/1471-2148-6-35)
Supplement: Additional File 1 — Alignment, Bootstrap trees, Trees. Dialign NEXUS file and concatenated MAFFT, PCMA, and POA NEXUS file. Likelihood and Parsimony bootstrap .tre and .log files and PhyML bootstrap .rtf file. Likelihood and Parsimony .tre, .log and .con files. [file 1471-2148-6-35-S1.zip › Trees/Parsimony/mp_heur_combined.tre]

#NEXUS 

Begin trees;  [Treefile saved Mon Aug  8 02:06:49 2005]
[!
>Data file = /Users/Shared/meins/comb2/mic_combined3c.nex
>Heuristic search settings:
>  Optimality criterion = parsimony
>    Character-status summary:
>      247 characters are eliminated (zapped)
>      Of the remaining 2231 included characters:
>        All characters are of type 'unord'
>        All characters have equal weight
>        1069 characters are constant
>        296 variable characters are parsimony-uninformative
>        Number of parsimony-informative characters = 866
>    Gaps are treated as "missing"
>    Multistate taxa interpreted as uncertainty
>  Starting tree(s) obtained via stepwise addition
>  Addition sequence: random
>    Number of replicates = 100
>    Starting seed = 1400355998
>  Number of trees held at each step during stepwise addition = 1
>  Branch-swapping algorithm: tree-bisection-reconnection (TBR)
>  Steepest descent option not in effect
>  No more than 25 trees of score (length) greater than or equal to 1 will be saved in each replicate
>  Initial 'MaxTrees' setting = 1000 (will be auto-increased by 1000)
>  Zero-length branches not collapsed
>  'MulTrees' option in effect
>  Topological constraints not enforced
>  Trees are unrooted
>
>Heuristic search completed
>   Total number of rearrangements tried = 319225405
>   Score of best tree(s) found = 3665
>   Number of trees retained = 850
>   Time used = 00:11:33 (CPU time = 00:11:20.9)
]
	Translate
		1 M._bistortarum_mk070,
		2 M._bistortarum_mk071,
		3 M._bistortarum_mk080,
		4 M._violaceum_s.l._mk113,
		5 M._violaceum_s.l._mk143,
		6 M._violaceo_verrucosum_ml49,
		7 M._lychnidis_dioicae_mk115,
		8 M._lychnidis_dioicae_DB3636,
		9 M._lychnidis_dioicae_ml326,
		10 M._lychnidis_dioicae_ml215,
		11 M._lychnidis_dioicae_mk147,
		12 M._violaceo_irregulare_ml50,
		13 M._silenes_inflatae_ml605,
		14 M._silenes_inflatae_ml620,
		15 M._silenes_inflatae_mk208,
		16 M._silenes_inflatae_ml327,
		17 M._violaceum_s.str._ml344,
		18 M._major_mk279,
		19 M._stellariae_ml352,
		20 M._stellariae_DB3633,
		21 M._stellariae_ml507,
		22 M._stellariae_ml48,
		23 M._stellariae_HML791,
		24 M._dianthorum_mk119,
		25 M._dianthorum_ml354,
		26 M._dianthorum_ml328,
		27 M._dianthorum_mk167,
		28 M._dianthorum_ml622,
		29 M._dianthorum_ml333,
		30 M._dianthorum_DB3637,
		31 M._dianthorum_ml329,
		32 M._dianthorum_mk145,
		33 M._saponariae_mk142,
		34 M._saponariae_mk146,
		35 M._saponariae_ml310,
		36 M._saponariae_ml373,
		37 M._violaceum_s.l._AY014238,
		38 M._violaceum_s.l._AY014239,
		39 M._violaceum_s.l._AY014235,
		40 M._violaceum_s.l._AY014236,
		41 Bauerago_abstrusa_DB1888,
		42 Bauerago_vuyckii_DB1895,
		43 M._anomalum_mk067,
		44 M._scabiosae_NO3,
		45 M._scabiosae_AF045880,
		46 M._holostei_mk318,
		47 M._intermedium_mk087,
		48 M._intermedium_mk088,
		49 M._betonicae_mk069,
		50 M._pinguiculae_AF045881,
		51 M._cordae_mk315,
		52 M._cordae_AF045878,
		53 M._tenuisporum_mk153,
		54 M._reticulatum_mk122,
		55 M._reticulatum_mk123,
		56 M._reticulatum_mk112,
		57 M._scorzonerae_mk129,
		58 M._tragopo._pratensis_mk158,
		59 M._tragopo._pratensis_mk148,
		60 M._scorzonerae_mk131,
		61 M._scolymi_NO1,
		62 M._onopordi_mk104,
		63 M._parlatorei_mk277,
		64 M._stygium_mk139,
		65 M._stygium_mk140,
		66 M._shastense_mk133,
		67 M._vinosum_AF045876,
		68 M._kuehneanum_AF045879,
		69 M._bosniacum_mk082,
		70 M._pustulatum_mk327,
		71 M._nepalense_mk103,
		72 Sphac._poly._persicariae_AF444593,
		73 Sphac._poly._serrulati_NO2,
		74 Liroa_emodensis_DB1037,
		75 M._tuberculiforme_mk159,
		76 Ustilentyloma_fluitans_1040,
		77 Ustilentyloma_spec._3638
		;
tree PAUP_1 = [&U] (1,((2,((((((((((((4,5),6),(((((((7,9),11),10),(8,(((13,(14,15)),16),17))),12),18),((19,(20,((21,22),23))),((((24,28),(((25,27),26),29)),((30,31),32)),(((33,34),35),36))))),(((37,38),40),39)),43),((44,45),46)),(64,65)),((66,67),68)),((((47,48),49),50),((((51,52),53),(54,(55,56))),(((57,(58,59)),60),(61,62))))),63),((41,42),(76,77))),(((69,70),(((72,73),74),75)),71))),3));
tree PAUP_2 = [&U] (1,((2,((((((((((((4,5),6),((((((7,9),(10,11)),(8,(((13,(14,15)),16),17))),12),18),((19,(20,((21,22),23))),((((24,28),(((25,27),26),29)),((30,31),32)),(((33,34),35),36))))),(((37,38),40),39)),43),((44,45),46)),(64,65)),((66,67),68)),((((47,48),49),50),((((51,52),53),(54,(55,56))),(((57,(58,59)),60),(61,62))))),63),((41,42),(76,77))),(((69,70),(((72,73),74),75)),71))),3));
tree PAUP_3 = [&U] (1,((2,((((((((((((4,5),6),(((((((7,9),10),11),(8,(((13,(14,15)),16),17))),12),18),((19,(20,((21,22),23))),((((24,28),(((25,27),26),29)),((30,31),32)),(((33,34),35),36))))),(((37,38),40),39)),43),((44,45),46)),(64,65)),((66,67),68)),((((47,48),49),50),((((51,52),53),(54,(55,56))),(((57,(58,59)),60),(61,62))))),63),((41,42),(76,77))),(((69,70),(((72,73),74),75)),71))),3));
tree PAUP_4 = [&U] (1,((2,((((((((((((4,5),6),(((((((7,9),11),10),(8,(((13,(14,15)),16),17))),12),18),((((19,20),(21,22)),23),((((24,28),(((25,27),26),29)),((30,31),32)),(((33,34),35),36))))),(((37,38),40),39)),43),((44,45),46)),(64,65)),((66,67),68)),((((47,48),49),50),((((51,52),53),(54,(55,56))),(((57,(58,59)),60),(61,62))))),63),((41,42),(76,77))),(((69,70),(((72,73),74),75)),71))),3));
tree PAUP_5 = [&U] (1,((2,((((((((((((4,5),6),(((((((7,9),11),10),(8,(((13,(14,15)),16),17))),12),18),((((19,20),23),(21,22)),((((24,28),(((25,27),26),29)),((30,31),32)),(((33,34),35),36))))),(((37,38),40),39)),43),((44,45),46)),(64,65)),((66,67),68)),((((47,48),49),50),((((51,52),53),(54,(55,56))),(((57,(58,59)),60),(61,62))))),63),((41,42),(76,77))),(((69,70),(((72,73),74),75)),71))),3));
tree PAUP_6 = [&U] (1,((2,((((((((((((4,5),6),(((((((7,9),11),10),(8,(((13,(14,15)),16),17))),12),18),(((((19,20),23),21),22),((((24,28),(((25,27),26),29)),((30,31),32)),(((33,34),35),36))))),(((37,38),40),39)),43),((44,45),46)),(64,65)),((66,67),68)),((((47,48),49),50),((((51,52),53),(54,(55,56))),(((57,(58,59)),60),(61,62))))),63),((41,42),(76,77))),(((69,70),(((72,73),74),75)),71))),3));
tree PAUP_7 = [&U] (1,((2,((((((((((((4,5),6),(((((((7,9),11),10),(8,(((13,(14,15)),16),17))),12),18),(((((19,20),23),22),21),((((24,28),(((25,27),26),29)),((30,31),32)),(((33,34),35),36))))),(((37,38),40),39)),43),((44,45),46)),(64,65)),((66,67),68)),((((47,48),49),50),((((51,52),53),(54,(55,56))),(((57,(58,59)),60),(61,62))))),63),((41,42),(76,77))),(((69,70),(((72,73),74),75)),71))),3));
tree PAUP_8 = [&U] (1,((2,((((((((((((4,5),6),(((((((7,9),11),10),(8,((((13,15),14),16),17))),12),18),((19,(20,((21,22),23))),((((24,28),(((25,27),26),29)),((30,31),32)),(((33,34),35),36))))),(((37,38),40),39)),43),((44,45),46)),(64,65)),((66,67),68)),((((47,48),49),50),((((51,52),53),(54,(55,56))),(((57,(58,59)),60),(61,62))))),63),((41,42),(76,77))),(((69,70),(((72,73),74),75)),71))),3));
tree PAUP_9 = [&U] (1,((2,((((((((((((4,5),6),(((((((7,9),11),10),(8,((((13,14),15),16),17))),12),18),((19,(20,((21,22),23))),((((24,28),(((25,27),26),29)),((30,31),32)),(((33,34),35),36))))),(((37,38),40),39)),43),((44,45),46)),(64,65)),((66,67),68)),((((47,48),49),50),((((51,52),53),(54,(55,56))),(((57,(58,59)),60),(61,62))))),63),((41,42),(76,77))),(((69,70),(((72,73),74),75)),71))),3));
tree PAUP_10 = [&U] (1,((2,((((((((((((4,5),6),(((((((7,9),11),10),(8,(((13,(14,15)),16),17))),12),18),((19,(20,((21,22),23))),((((24,28),(((25,27),26),29)),((30,31),32)),((33,(35,36)),34))))),(((37,38),40),39)),43),((44,45),46)),(64,65)),((66,67),68)),((((47,48),49),50),((((51,52),53),(54,(55,56))),(((57,(58,59)),60),(61,62))))),63),((41,42),(76,77))),(((69,70),(((72,73),74),75)),71))),3));
tree PAUP_11 = [&U] (1,((2,((((((((((((4,5),6),(((((((7,9),11),10),(8,(((13,(14,15)),16),17))),12),18),((19,(20,((21,22),23))),((((24,28),(((25,27),26),29)),((30,31),32)),(33,(34,(35,36))))))),(((37,38),40),39)),43),((44,45),46)),(64,65)),((66,67),68)),((((47,48),49),50),((((51,52),53),(54,(55,56))),(((57,(58,59)),60),(61,62))))),63),((41,42),(76,77))),(((69,70),(((72,73),74),75)),71))),3));
tree PAUP_12 = [&U] (1,((2,((((((((((((4,5),6),(((((((7,9),11),10),(8,(((13,(14,15)),16),17))),12),18),((19,(((20,23),21),22)),((((24,28),(((25,27),26),29)),((30,31),32)),(((33,34),35),36))))),(((37,38),40),39)),43),((44,45),46)),(64,65)),((66,67),68)),((((47,48),49),50),((((51,52),53),(54,(55,56))),(((57,(58,59)),60),(61,62))))),63),((41,42),(76,77))),(((69,70),(((72,73),74),75)),71))),3));
tree PAUP_13 = [&U] (1,((2,((((((((((((4,5),6),(((((((7,9),11),10),(8,(((13,(14,15)),16),17))),12),18),((19,(((20,23),22),21)),((((24,28),(((25,27),26),29)),((30,31),32)),(((33,34),35),36))))),(((37,38),40),39)),43),((44,45),46)),(64,65)),((66,67),68)),((((47,48),49),50),((((51,52),53),(54,(55,56))),(((57,(58,59)),60),(61,62))))),63),((41,42),(76,77))),(((69,70),(((72,73),74),75)),71))),3));
tree PAUP_14 = [&U] (1,((2,((((((((((((4,5),6),(((((((7,9),11),10),(8,(((13,(14,15)),16),17))),12),18),((((19,23),(21,22)),20),((((24,28),(((25,27),26),29)),((30,31),32)),(((33,34),35),36))))),(((37,38),40),39)),43),((44,45),46)),(64,65)),((66,67),68)),((((47,48),49),50),((((51,52),53),(54,(55,56))),(((57,(58,59)),60),(61,62))))),63),((41,42),(76,77))),(((69,70),(((72,73),74),75)),71))),3));
tree PAUP_15 = [&U] (1,((2,((((((((((((4,5),6),(((((((7,9),11),10),(8,(((13,(14,15)),16),17))),12),18),((((19,(21,22)),23),20),((((24,28),(((25,27),26),29)),((30,31),32)),(((33,34),35),36))))),(((37,38),40),39)),43),((44,45),46)),(64,65)),((66,67),68)),((((47,48),49),50),((((51,52),53),(54,(55,56))),(((57,(58,59)),60),(61,62))))),63),((41,42),(76,77))),(((69,70),(((72,73),74),75)),71))),3));
tree PAUP_16 = [&U] (1,((2,((((((((((((4,5),6),(((((((7,9),11),10),(8,(((13,(14,15)),16),17))),12),18),(((((19,22),21),23),20),((((24,28),(((25,27),26),29)),((30,31),32)),(((33,34),35),36))))),(((37,38),40),39)),43),((44,45),46)),(64,65)),((66,67),68)),((((47,48),49),50),((((51,52),53),(54,(55,56))),(((57,(58,59)),60),(61,62))))),63),((41,42),(76,77))),(((69,70),(((72,73),74),75)),71))),3));
tree PAUP_17 = [&U] (1,((2,((((((((((((4,5),6),(((((((7,9),11),10),(8,(((13,(14,15)),16),17))),12),18),(((((19,21),22),23),20),((((24,28),(((25,27),26),29)),((30,31),32)),(((33,34),35),36))))),(((37,38),40),39)),43),((44,45),46)),(64,65)),((66,67),68)),((((47,48),49),50),((((51,52),53),(54,(55,56))),(((57,(58,59)),60),(61,62))))),63),((41,42),(76,77))),(((69,70),(((72,73),74),75)),71))),3));
tree PAUP_18 = [&U] (1,((2,((((((((((((4,5),6),(((((((7,9),11),10),(8,(((13,(14,15)),16),17))),12),18),((19,(20,((21,22),23))),((((24,28),(((25,27),26),29)),((30,31),32)),((33,(34,36)),35))))),(((37,38),40),39)),43),((44,45),46)),(64,65)),((66,67),68)),((((47,48),49),50),((((51,52),53),(54,(55,56))),(((57,(58,59)),60),(61,62))))),63),((41,42),(76,77))),(((69,70),(((72,73),74),75)),71))),3));
tree PAUP_19 = [&U] (1,((2,((((((((((((4,5),6),(((((((7,9),11),10),(8,(((13,(14,15)),16),17))),12),18),((19,(20,((21,22),23))),((((24,28),(((25,27),26),29)),((30,31),32)),(((33,36),34),35))))),(((37,38),40),39)),43),((44,45),46)),(64,65)),((66,67),68)),((((47,48),49),50),((((51,52),53),(54,(55,56))),(((57,(58,59)),60),(61,62))))),63),((41,42),(76,77))),(((69,70),(((72,73),74),75)),71))),3));
tree PAUP_20 = [&U] (1,((2,((((((((((((4,5),6),(((((((7,9),11),10),(8,(((13,(14,15)),16),17))),12),18),(((19,((21,22),23)),20),((((24,28),(((25,27),26),29)),((30,31),32)),(((33,34),35),36))))),(((37,38),40),39)),43),((44,45),46)),(64,65)),((66,67),68)),((((47,48),49),50),((((51,52),53),(54,(55,56))),(((57,(58,59)),60),(61,62))))),63),((41,42),(76,77))),(((69,70),(((72,73),74),75)),71))),3));
tree PAUP_21 = [&U] (1,((2,((((((((((((4,5),6),(((((((7,9),11),10),(8,(((13,(14,15)),16),17))),12),18),(((19,((21,23),22)),20),((((24,28),(((25,27),26),29)),((30,31),32)),(((33,34),35),36))))),(((37,38),40),39)),43),((44,45),46)),(64,65)),((66,67),68)),((((47,48),49),50),((((51,52),53),(54,(55,56))),(((57,(58,59)),60),(61,62))))),63),((41,42),(76,77))),(((69,70),(((72,73),74),75)),71))),3));
tree PAUP_22 = [&U] (1,((2,((((((((((((4,5),6),(((((((7,9),11),10),(8,(((13,(14,15)),16),17))),12),18),(((19,20),((21,23),22)),((((24,28),(((25,27),26),29)),((30,31),32)),(((33,34),35),36))))),(((37,38),40),39)),43),((44,45),46)),(64,65)),((66,67),68)),((((47,48),49),50),((((51,52),53),(54,(55,56))),(((57,(58,59)),60),(61,62))))),63),((41,42),(76,77))),(((69,70),(((72,73),74),75)),71))),3));
tree PAUP_23 = [&U] (1,((2,((((((((((((4,5),6),(((((((7,9),11),10),(8,(((13,(14,15)),16),17))),12),18),(((19,(21,(22,23))),20),((((24,28),(((25,27),26),29)),((30,31),32)),(((33,34),35),36))))),(((37,38),40),39)),43),((44,45),46)),(64,65)),((66,67),68)),((((47,48),49),50),((((51,52),53),(54,(55,56))),(((57,(58,59)),60),(61,62))))),63),((41,42),(76,77))),(((69,70),(((72,73),74),75)),71))),3));
tree PAUP_24 = [&U] (1,((2,((((((((((((4,5),6),(((((((7,9),11),10),(8,(((13,(14,15)),16),17))),12),18),(((19,20),(21,(22,23))),((((24,28),(((25,27),26),29)),((30,31),32)),(((33,34),35),36))))),(((37,38),40),39)),43),((44,45),46)),(64,65)),((66,67),68)),((((47,48),49),50),((((51,52),53),(54,(55,56))),(((57,(58,59)),60),(61,62))))),63),((41,42),(76,77))),(((69,70),(((72,73),74),75)),71))),3));
tree PAUP_25 = [&U] (1,((2,((((((((((((4,5),6),(((((((7,9),11),10),(8,(((13,(14,15)),16),17))),12),18),(((19,20),((21,22),23)),((((24,28),(((25,27),26),29)),((30,31),32)),(((33,34),35),36))))),(((37,38),40),39)),43),((44,45),46)),(64,65)),((66,67),68)),((((47,48),49),50),((((51,52),53),(54,(55,56))),(((57,(58,59)),60),(61,62))))),63),((41,42),(76,77))),(((69,70),(((72,73),74),75)),71))),3));
tree PAUP_26 = [&U] (1,((2,((((((((((((4,5),6),(((((((7,9),11),10),(8,(((13,(14,15)),16),17))),12),18),((19,(((20,21),22),23)),((((24,28),(((25,27),26),29)),((30,31),32)),((33,(34,35)),36))))),(((37,38),40),39)),43),((44,45),46)),(64,65)),((66,67),68)),((((47,48),49),50),((((51,52),53),((54,55),56)),(((57,(58,59)),60),(61,62))))),63),((41,42),(76,77))),(((69,70),(((72,73),74),75)),71))),3));
tree PAUP_27 = [&U] (1,((2,((((((((((((4,5),6),((((((7,9),(10,11)),(8,(((13,(14,15)),16),17))),12),18),((19,(((20,21),22),23)),((((24,28),(((25,27),26),29)),((30,31),32)),((33,(34,35)),36))))),(((37,38),40),39)),43),((44,45),46)),(64,65)),((66,67),68)),((((47,48),49),50),((((51,52),53),((54,55),56)),(((57,(58,59)),60),(61,62))))),63),((41,42),(76,77))),(((69,70),(((72,73),74),75)),71))),3));
tree PAUP_28 = [&U] (1,((2,((((((((((((4,5),6),(((((((7,9),10),11),(8,(((13,(14,15)),16),17))),12),18),((19,(((20,21),22),23)),((((24,28),(((25,27),26),29)),((30,31),32)),((33,(34,35)),36))))),(((37,38),40),39)),43),((44,45),46)),(64,65)),((66,67),68)),((((47,48),49),50),((((51,52),53),((54,55),56)),(((57,(58,59)),60),(61,62))))),63),((41,42),(76,77))),(((69,70),(((72,73),74),75)),71))),3));
tree PAUP_29 = [&U] (1,((2,((((((((((((4,5),6),(((((((7,9),11),10),(8,(((13,(14,15)),16),17))),12),18),((((19,23),(20,21)),22),((((24,28),(((25,27),26),29)),((30,31),32)),((33,(34,35)),36))))),(((37,38),40),39)),43),((44,45),46)),(64,65)),((66,67),68)),((((47,48),49),50),((((51,52),53),((54,55),56)),(((57,(58,59)),60),(61,62))))),63),((41,42),(76,77))),(((69,70),(((72,73),74),75)),71))),3));
tree PAUP_30 = [&U] (1,((2,((((((((((((4,5),6),(((((((7,9),11),10),(8,(((13,(14,15)),16),17))),12),18),((((19,23),22),(20,21)),((((24,28),(((25,27),26),29)),((30,31),32)),((33,(34,35)),36))))),(((37,38),40),39)),43),((44,45),46)),(64,65)),((66,67),68)),((((47,48),49),50),((((51,52),53),((54,55),56)),(((57,(58,59)),60),(61,62))))),63),((41,42),(76,77))),(((69,70),(((72,73),74),75)),71))),3));
tree PAUP_31 = [&U] (1,((2,((((((((((((4,5),6),(((((((7,9),11),10),(8,(((13,(14,15)),16),17))),12),18),(((((19,23),22),20),21),((((24,28),(((25,27),26),29)),((30,31),32)),((33,(34,35)),36))))),(((37,38),40),39)),43),((44,45),46)),(64,65)),((66,67),68)),((((47,48),49),50),((((51,52),53),((54,55),56)),(((57,(58,59)),60),(61,62))))),63),((41,42),(76,77))),(((69,70),(((72,73),74),75)),71))),3));
tree PAUP_32 = [&U] (1,((2,((((((((((((4,5),6),(((((((7,9),11),10),(8,(((13,(14,15)),16),17))),12),18),(((((19,23),22),21),20),((((24,28),(((25,27),26),29)),((30,31),32)),((33,(34,35)),36))))),(((37,38),40),39)),43),((44,45),46)),(64,65)),((66,67),68)),((((47,48),49),50),((((51,52),53),((54,55),56)),(((57,(58,59)),60),(61,62))))),63),((41,42),(76,77))),(((69,70),(((72,73),74),75)),71))),3));
tree PAUP_33 = [&U] (1,((2,((((((((((((4,5),6),(((((((7,9),11),10),(8,((((13,15),14),16),17))),12),18),((19,(((20,21),22),23)),((((24,28),(((25,27),26),29)),((30,31),32)),((33,(34,35)),36))))),(((37,38),40),39)),43),((44,45),46)),(64,65)),((66,67),68)),((((47,48),49),50),((((51,52),53),((54,55),56)),(((57,(58,59)),60),(61,62))))),63),((41,42),(76,77))),(((69,70),(((72,73),74),75)),71))),3));
tree PAUP_34 = [&U] (1,((2,((((((((((((4,5),6),(((((((7,9),11),10),(8,((((13,14),15),16),17))),12),18),((19,(((20,21),22),23)),((((24,28),(((25,27),26),29)),((30,31),32)),((33,(34,35)),36))))),(((37,38),40),39)),43),((44,45),46)),(64,65)),((66,67),68)),((((47,48),49),50),((((51,52),53),((54,55),56)),(((57,(58,59)),60),(61,62))))),63),((41,42),(76,77))),(((69,70),(((72,73),74),75)),71))),3));
tree PAUP_35 = [&U] (1,((2,((((((((((((4,5),6),(((((((7,9),11),10),(8,(((13,(14,15)),16),17))),12),18),((19,(((20,21),22),23)),((((24,28),(((25,27),26),29)),((30,31),32)),(((33,36),34),35))))),(((37,38),40),39)),43),((44,45),46)),(64,65)),((66,67),68)),((((47,48),49),50),((((51,52),53),((54,55),56)),(((57,(58,59)),60),(61,62))))),63),((41,42),(76,77))),(((69,70),(((72,73),74),75)),71))),3));
tree PAUP_36 = [&U] (1,((2,((((((((((((4,5),6),(((((((7,9),11),10),(8,(((13,(14,15)),16),17))),12),18),((19,(((20,21),22),23)),((((24,28),(((25,27),26),29)),((30,31),32)),(((33,36),35),34))))),(((37,38),40),39)),43),((44,45),46)),(64,65)),((66,67),68)),((((47,48),49),50),((((51,52),53),((54,55),56)),(((57,(58,59)),60),(61,62))))),63),((41,42),(76,77))),(((69,70),(((72,73),74),75)),71))),3));
tree PAUP_37 = [&U] (1,((2,((((((((((((4,5),6),(((((((7,9),11),10),(8,(((13,(14,15)),16),17))),12),18),((19,((20,(22,23)),21)),((((24,28),(((25,27),26),29)),((30,31),32)),((33,(34,35)),36))))),(((37,38),40),39)),43),((44,45),46)),(64,65)),((66,67),68)),((((47,48),49),50),((((51,52),53),((54,55),56)),(((57,(58,59)),60),(61,62))))),63),((41,42),(76,77))),(((69,70),(((72,73),74),75)),71))),3));
tree PAUP_38 = [&U] (1,((2,((((((((((((4,5),6),(((((((7,9),11),10),(8,(((13,(14,15)),16),17))),12),18),((19,(20,(21,(22,23)))),((((24,28),(((25,27),26),29)),((30,31),32)),((33,(34,35)),36))))),(((37,38),40),39)),43),((44,45),46)),(64,65)),((66,67),68)),((((47,48),49),50),((((51,52),53),((54,55),56)),(((57,(58,59)),60),(61,62))))),63),((41,42),(76,77))),(((69,70),(((72,73),74),75)),71))),3));
tree PAUP_39 = [&U] (1,((2,((((((((((((4,5),6),(((((((7,9),11),10),(8,(((13,(14,15)),16),17))),12),18),((((19,22),(20,21)),23),((((24,28),(((25,27),26),29)),((30,31),32)),((33,(34,35)),36))))),(((37,38),40),39)),43),((44,45),46)),(64,65)),((66,67),68)),((((47,48),49),50),((((51,52),53),((54,55),56)),(((57,(58,59)),60),(61,62))))),63),((41,42),(76,77))),(((69,70),(((72,73),74),75)),71))),3));
tree PAUP_40 = [&U] (1,((2,((((((((((((4,5),6),(((((((7,9),11),10),(8,(((13,(14,15)),16),17))),12),18),((((19,(20,21)),22),23),((((24,28),(((25,27),26),29)),((30,31),32)),((33,(34,35)),36))))),(((37,38),40),39)),43),((44,45),46)),(64,65)),((66,67),68)),((((47,48),49),50),((((51,52),53),((54,55),56)),(((57,(58,59)),60),(61,62))))),63),((41,42),(76,77))),(((69,70),(((72,73),74),75)),71))),3));
tree PAUP_41 = [&U] (1,((2,((((((((((((4,5),6),(((((((7,9),11),10),(8,(((13,(14,15)),16),17))),12),18),(((((19,21),20),22),23),((((24,28),(((25,27),26),29)),((30,31),32)),((33,(34,35)),36))))),(((37,38),40),39)),43),((44,45),46)),(64,65)),((66,67),68)),((((47,48),49),50),((((51,52),53),((54,55),56)),(((57,(58,59)),60),(61,62))))),63),((41,42),(76,77))),(((69,70),(((72,73),74),75)),71))),3));
tree PAUP_42 = [&U] (1,((2,((((((((((((4,5),6),(((((((7,9),11),10),(8,(((13,(14,15)),16),17))),12),18),(((((19,20),21),22),23),((((24,28),(((25,27),26),29)),((30,31),32)),((33,(34,35)),36))))),(((37,38),40),39)),43),((44,45),46)),(64,65)),((66,67),68)),((((47,48),49),50),((((51,52),53),((54,55),56)),(((57,(58,59)),60),(61,62))))),63),((41,42),(76,77))),(((69,70),(((72,73),74),75)),71))),3));
tree PAUP_43 = [&U] (1,((2,((((((((((((4,5),6),(((((((7,9),11),10),(8,(((13,(14,15)),16),17))),12),18),((19,(((20,21),22),23)),((((24,28),(((25,27),26),29)),((30,31),32)),(33,(34,(35,36))))))),(((37,38),40),39)),43),((44,45),46)),(64,65)),((66,67),68)),((((47,48),49),50),((((51,52),53),((54,55),56)),(((57,(58,59)),60),(61,62))))),63),((41,42),(76,77))),(((69,70),(((72,73),74),75)),71))),3));
tree PAUP_44 = [&U] (1,((2,((((((((((((4,5),6),(((((((7,9),11),10),(8,(((13,(14,15)),16),17))),12),18),((19,(((20,21),22),23)),((((24,28),(((25,27),26),29)),((30,31),32)),(33,((34,36),35)))))),(((37,38),40),39)),43),((44,45),46)),(64,65)),((66,67),68)),((((47,48),49),50),((((51,52),53),((54,55),56)),(((57,(58,59)),60),(61,62))))),63),((41,42),(76,77))),(((69,70),(((72,73),74),75)),71))),3));
tree PAUP_45 = [&U] (1,((2,((((((((((((4,5),6),(((((((7,9),11),10),(8,(((13,(14,15)),16),17))),12),18),(((19,23),((20,21),22)),((((24,28),(((25,27),26),29)),((30,31),32)),((33,(34,35)),36))))),(((37,38),40),39)),43),((44,45),46)),(64,65)),((66,67),68)),((((47,48),49),50),((((51,52),53),((54,55),56)),(((57,(58,59)),60),(61,62))))),63),((41,42),(76,77))),(((69,70),(((72,73),74),75)),71))),3));
tree PAUP_46 = [&U] (1,((2,((((((((((((4,5),6),(((((((7,9),11),10),(8,(((13,(14,15)),16),17))),12),18),((19,((20,(21,23)),22)),((((24,28),(((25,27),26),29)),((30,31),32)),((33,(34,35)),36))))),(((37,38),40),39)),43),((44,45),46)),(64,65)),((66,67),68)),((((47,48),49),50),((((51,52),53),((54,55),56)),(((57,(58,59)),60),(61,62))))),63),((41,42),(76,77))),(((69,70),(((72,73),74),75)),71))),3));
tree PAUP_47 = [&U] (1,((2,((((((((((((4,5),6),(((((((7,9),11),10),(8,(((13,(14,15)),16),17))),12),18),((19,(((20,23),21),22)),((((24,28),(((25,27),26),29)),((30,31),32)),((33,(34,35)),36))))),(((37,38),40),39)),43),((44,45),46)),(64,65)),((66,67),68)),((((47,48),49),50),((((51,52),53),((54,55),56)),(((57,(58,59)),60),(61,62))))),63),((41,42),(76,77))),(((69,70),(((72,73),74),75)),71))),3));
tree PAUP_48 = [&U] (1,((2,((((((((((((4,5),6),(((((((7,9),11),10),(8,(((13,(14,15)),16),17))),12),18),(((19,((20,21),22)),23),((((24,28),(((25,27),26),29)),((30,31),32)),((33,(34,35)),36))))),(((37,38),40),39)),43),((44,45),46)),(64,65)),((66,67),68)),((((47,48),49),50),((((51,52),53),((54,55),56)),(((57,(58,59)),60),(61,62))))),63),((41,42),(76,77))),(((69,70),(((72,73),74),75)),71))),3));
tree PAUP_49 = [&U] (1,((2,((((((((((((4,5),6),(((((((7,9),11),10),(8,(((13,(14,15)),16),17))),12),18),(((19,((20,22),21)),23),((((24,28),(((25,27),26),29)),((30,31),32)),((33,(34,35)),36))))),(((37,38),40),39)),43),((44,45),46)),(64,65)),((66,67),68)),((((47,48),49),50),((((51,52),53),((54,55),56)),(((57,(58,59)),60),(61,62))))),63),((41,42),(76,77))),(((69,70),(((72,73),74),75)),71))),3));
tree PAUP_50 = [&U] (1,((2,((((((((((((4,5),6),(((((((7,9),11),10),(8,(((13,(14,15)),16),17))),12),18),(((19,23),((20,22),21)),((((24,28),(((25,27),26),29)),((30,31),32)),((33,(34,35)),36))))),(((37,38),40),39)),43),((44,45),46)),(64,65)),((66,67),68)),((((47,48),49),50),((((51,52),53),((54,55),56)),(((57,(58,59)),60),(61,62))))),63),((41,42),(76,77))),(((69,70),(((72,73),74),75)),71))),3));
tree PAUP_51 = [&U] (1,((2,((((((((((((4,5),6),(((((((7,9),10),11),(8,((((13,14),15),16),17))),12),18),(((((19,21),22),20),23),((((24,28),(((25,27),26),29)),((30,31),32)),(((33,34),36),35))))),(((37,38),40),39)),43),((44,45),46)),(64,65)),((66,67),68)),((((47,48),49),50),((((51,52),53),((54,56),55)),(((57,(58,59)),60),(61,62))))),63),((41,42),(76,77))),(((69,70),(((72,73),74),75)),71))),3));
tree PAUP_52 = [&U] (1,((2,((((((((((((4,5),6),((((((7,9),(10,11)),(8,((((13,14),15),16),17))),12),18),(((((19,21),22),20),23),((((24,28),(((25,27),26),29)),((30,31),32)),(((33,34),36),35))))),(((37,38),40),39)),43),((44,45),46)),(64,65)),((66,67),68)),((((47,48),49),50),((((51,52),53),((54,56),55)),(((57,(58,59)),60),(61,62))))),63),((41,42),(76,77))),(((69,70),(((72,73),74),75)),71))),3));
tree PAUP_53 = [&U] (1,((2,((((((((((((4,5),6),(((((((7,9),11),10),(8,((((13,14),15),16),17))),12),18),(((((19,21),22),20),23),((((24,28),(((25,27),26),29)),((30,31),32)),(((33,34),36),35))))),(((37,38),40),39)),43),((44,45),46)),(64,65)),((66,67),68)),((((47,48),49),50),((((51,52),53),((54,56),55)),(((57,(58,59)),60),(61,62))))),63),((41,42),(76,77))),(((69,70),(((72,73),74),75)),71))),3));
tree PAUP_54 = [&U] (1,((2,((((((((((((4,5),6),(((((((7,9),10),11),(8,((((13,14),15),16),17))),12),18),((((19,21),(20,23)),22),((((24,28),(((25,27),26),29)),((30,31),32)),(((33,34),36),35))))),(((37,38),40),39)),43),((44,45),46)),(64,65)),((66,67),68)),((((47,48),49),50),((((51,52),53),((54,56),55)),(((57,(58,59)),60),(61,62))))),63),((41,42),(76,77))),(((69,70),(((72,73),74),75)),71))),3));
tree PAUP_55 = [&U] (1,((2,((((((((((((4,5),6),(((((((7,9),10),11),(8,((((13,14),15),16),17))),12),18),(((19,21),((20,23),22)),((((24,28),(((25,27),26),29)),((30,31),32)),(((33,34),36),35))))),(((37,38),40),39)),43),((44,45),46)),(64,65)),((66,67),68)),((((47,48),49),50),((((51,52),53),((54,56),55)),(((57,(58,59)),60),(61,62))))),63),((41,42),(76,77))),(((69,70),(((72,73),74),75)),71))),3));
tree PAUP_56 = [&U] (1,((2,((((((((((((4,5),6),(((((((7,9),10),11),(8,((((13,14),15),16),17))),12),18),(((19,((20,23),22)),21),((((24,28),(((25,27),26),29)),((30,31),32)),(((33,34),36),35))))),(((37,38),40),39)),43),((44,45),46)),(64,65)),((66,67),68)),((((47,48),49),50),((((51,52),53),((54,56),55)),(((57,(58,59)),60),(61,62))))),63),((41,42),(76,77))),(((69,70),(((72,73),74),75)),71))),3));
tree PAUP_57 = [&U] (1,((2,((((((((((((4,5),6),(((((((7,9),10),11),(8,((((13,14),15),16),17))),12),18),((19,(((20,23),22),21)),((((24,28),(((25,27),26),29)),((30,31),32)),(((33,34),36),35))))),(((37,38),40),39)),43),((44,45),46)),(64,65)),((66,67),68)),((((47,48),49),50),((((51,52),53),((54,56),55)),(((57,(58,59)),60),(61,62))))),63),((41,42),(76,77))),(((69,70),(((72,73),74),75)),71))),3));
tree PAUP_58 = [&U] (1,((2,((((((((((((4,5),6),(((((((7,9),10),11),(8,(((13,(14,15)),16),17))),12),18),(((((19,21),22),20),23),((((24,28),(((25,27),26),29)),((30,31),32)),(((33,34),36),35))))),(((37,38),40),39)),43),((44,45),46)),(64,65)),((66,67),68)),((((47,48),49),50),((((51,52),53),((54,56),55)),(((57,(58,59)),60),(61,62))))),63),((41,42),(76,77))),(((69,70),(((72,73),74),75)),71))),3));
tree PAUP_59 = [&U] (1,((2,((((((((((((4,5),6),(((((((7,9),10),11),(8,((((13,15),14),16),17))),12),18),(((((19,21),22),20),23),((((24,28),(((25,27),26),29)),((30,31),32)),(((33,34),36),35))))),(((37,38),40),39)),43),((44,45),46)),(64,65)),((66,67),68)),((((47,48),49),50),((((51,52),53),((54,56),55)),(((57,(58,59)),60),(61,62))))),63),((41,42),(76,77))),(((69,70),(((72,73),74),75)),71))),3));
tree PAUP_60 = [&U] (1,((2,((((((((((((4,5),6),(((((((7,9),10),11),(8,((((13,14),15),16),17))),12),18),(((((19,21),22),20),23),((((24,28),(((25,27),26),29)),((30,31),32)),((33,(35,36)),34))))),(((37,38),40),39)),43),((44,45),46)),(64,65)),((66,67),68)),((((47,48),49),50),((((51,52),53),((54,56),55)),(((57,(58,59)),60),(61,62))))),63),((41,42),(76,77))),(((69,70),(((72,73),74),75)),71))),3));
tree PAUP_61 = [&U] (1,((2,((((((((((((4,5),6),(((((((7,9),10),11),(8,((((13,14),15),16),17))),12),18),(((((19,21),22),20),23),((((24,28),(((25,27),26),29)),((30,31),32)),(33,(34,(35,36))))))),(((37,38),40),39)),43),((44,45),46)),(64,65)),((66,67),68)),((((47,48),49),50),((((51,52),53),((54,56),55)),(((57,(58,59)),60),(61,62))))),63),((41,42),(76,77))),(((69,70),(((72,73),74),75)),71))),3));
tree PAUP_62 = [&U] (1,((2,((((((((((((4,5),6),(((((((7,9),10),11),(8,((((13,14),15),16),17))),12),18),((((19,21),(22,23)),20),((((24,28),(((25,27),26),29)),((30,31),32)),(((33,34),36),35))))),(((37,38),40),39)),43),((44,45),46)),(64,65)),((66,67),68)),((((47,48),49),50),((((51,52),53),((54,56),55)),(((57,(58,59)),60),(61,62))))),63),((41,42),(76,77))),(((69,70),(((72,73),74),75)),71))),3));
tree PAUP_63 = [&U] (1,((2,((((((((((((4,5),6),(((((((7,9),10),11),(8,((((13,14),15),16),17))),12),18),(((((19,21),23),22),20),((((24,28),(((25,27),26),29)),((30,31),32)),(((33,34),36),35))))),(((37,38),40),39)),43),((44,45),46)),(64,65)),((66,67),68)),((((47,48),49),50),((((51,52),53),((54,56),55)),(((57,(58,59)),60),(61,62))))),63),((41,42),(76,77))),(((69,70),(((72,73),74),75)),71))),3));
tree PAUP_64 = [&U] (1,((2,((((((((((((4,5),6),(((((((7,9),10),11),(8,((((13,14),15),16),17))),12),18),((((19,(21,23)),22),20),((((24,28),(((25,27),26),29)),((30,31),32)),(((33,34),36),35))))),(((37,38),40),39)),43),((44,45),46)),(64,65)),((66,67),68)),((((47,48),49),50),((((51,52),53),((54,56),55)),(((57,(58,59)),60),(61,62))))),63),((41,42),(76,77))),(((69,70),(((72,73),74),75)),71))),3));
tree PAUP_65 = [&U] (1,((2,((((((((((((4,5),6),(((((((7,9),10),11),(8,((((13,14),15),16),17))),12),18),(((((19,23),21),22),20),((((24,28),(((25,27),26),29)),((30,31),32)),(((33,34),36),35))))),(((37,38),40),39)),43),((44,45),46)),(64,65)),((66,67),68)),((((47,48),49),50),((((51,52),53),((54,56),55)),(((57,(58,59)),60),(61,62))))),63),((41,42),(76,77))),(((69,70),(((72,73),74),75)),71))),3));
tree PAUP_66 = [&U] (1,((2,((((((((((((4,5),6),(((((((7,9),10),11),(8,((((13,14),15),16),17))),12),18),((((19,(20,22)),21),23),((((24,28),(((25,27),26),29)),((30,31),32)),(((33,34),36),35))))),(((37,38),40),39)),43),((44,45),46)),(64,65)),((66,67),68)),((((47,48),49),50),((((51,52),53),((54,56),55)),(((57,(58,59)),60),(61,62))))),63),((41,42),(76,77))),(((69,70),(((72,73),74),75)),71))),3));
tree PAUP_67 = [&U] (1,((2,((((((((((((4,5),6),(((((((7,9),10),11),(8,((((13,14),15),16),17))),12),18),(((19,((20,22),21)),23),((((24,28),(((25,27),26),29)),((30,31),32)),(((33,34),36),35))))),(((37,38),40),39)),43),((44,45),46)),(64,65)),((66,67),68)),((((47,48),49),50),((((51,52),53),((54,56),55)),(((57,(58,59)),60),(61,62))))),63),((41,42),(76,77))),(((69,70),(((72,73),74),75)),71))),3));
tree PAUP_68 = [&U] (1,((2,((((((((((((4,5),6),(((((((7,9),10),11),(8,((((13,14),15),16),17))),12),18),(((((19,21),22),20),23),((((24,28),(((25,27),26),29)),((30,31),32)),((33,(34,35)),36))))),(((37,38),40),39)),43),((44,45),46)),(64,65)),((66,67),68)),((((47,48),49),50),((((51,52),53),((54,56),55)),(((57,(58,59)),60),(61,62))))),63),((41,42),(76,77))),(((69,70),(((72,73),74),75)),71))),3));
tree PAUP_69 = [&U] (1,((2,((((((((((((4,5),6),(((((((7,9),10),11),(8,((((13,14),15),16),17))),12),18),(((((19,21),22),20),23),((((24,28),(((25,27),26),29)),((30,31),32)),(((33,35),34),36))))),(((37,38),40),39)),43),((44,45),46)),(64,65)),((66,67),68)),((((47,48),49),50),((((51,52),53),((54,56),55)),(((57,(58,59)),60),(61,62))))),63),((41,42),(76,77))),(((69,70),(((72,73),74),75)),71))),3));
tree PAUP_70 = [&U] (1,((2,((((((((((((4,5),6),(((((((7,9),10),11),(8,((((13,14),15),16),17))),12),18),((((19,21),22),(20,23)),((((24,28),(((25,27),26),29)),((30,31),32)),(((33,34),36),35))))),(((37,38),40),39)),43),((44,45),46)),(64,65)),((66,67),68)),((((47,48),49),50),((((51,52),53),((54,56),55)),(((57,(58,59)),60),(61,62))))),63),((41,42),(76,77))),(((69,70),(((72,73),74),75)),71))),3));
tree PAUP_71 = [&U] (1,((2,((((((((((((4,5),6),(((((((7,9),10),11),(8,((((13,14),15),16),17))),12),18),((((19,(20,21)),22),23),((((24,28),(((25,27),26),29)),((30,31),32)),(((33,34),36),35))))),(((37,38),40),39)),43),((44,45),46)),(64,65)),((66,67),68)),((((47,48),49),50),((((51,52),53),((54,56),55)),(((57,(58,59)),60),(61,62))))),63),((41,42),(76,77))),(((69,70),(((72,73),74),75)),71))),3));
tree PAUP_72 = [&U] (1,((2,((((((((((((4,5),6),(((((((7,9),10),11),(8,((((13,14),15),16),17))),12),18),(((((19,20),21),22),23),((((24,28),(((25,27),26),29)),((30,31),32)),(((33,34),36),35))))),(((37,38),40),39)),43),((44,45),46)),(64,65)),((66,67),68)),((((47,48),49),50),((((51,52),53),((54,56),55)),(((57,(58,59)),60),(61,62))))),63),((41,42),(76,77))),(((69,70),(((72,73),74),75)),71))),3));
tree PAUP_73 = [&U] (1,((2,((((((((((((4,5),6),(((((((7,9),10),11),(8,((((13,14),15),16),17))),12),18),(((((19,21),22),23),20),((((24,28),(((25,27),26),29)),((30,31),32)),(((33,34),36),35))))),(((37,38),40),39)),43),((44,45),46)),(64,65)),((66,67),68)),((((47,48),49),50),((((51,52),53),((54,56),55)),(((57,(58,59)),60),(61,62))))),63),((41,42),(76,77))),(((69,70),(((72,73),74),75)),71))),3));
tree PAUP_74 = [&U] (1,((2,((((((((((((4,5),6),(((((((7,9),10),11),(8,((((13,14),15),16),17))),12),18),(((((19,22),21),23),20),((((24,28),(((25,27),26),29)),((30,31),32)),(((33,34),36),35))))),(((37,38),40),39)),43),((44,45),46)),(64,65)),((66,67),68)),((((47,48),49),50),((((51,52),53),((54,56),55)),(((57,(58,59)),60),(61,62))))),63),((41,42),(76,77))),(((69,70),(((72,73),74),75)),71))),3));
tree PAUP_75 = [&U] (1,((2,((((((((((((4,5),6),(((((((7,9),10),11),(8,((((13,14),15),16),17))),12),18),((((19,22),21),(20,23)),((((24,28),(((25,27),26),29)),((30,31),32)),(((33,34),36),35))))),(((37,38),40),39)),43),((44,45),46)),(64,65)),((66,67),68)),((((47,48),49),50),((((51,52),53),((54,56),55)),(((57,(58,59)),60),(61,62))))),63),((41,42),(76,77))),(((69,70),(((72,73),74),75)),71))),3));
tree PAUP_76 = [&U] (1,((2,((((((((((((4,5),6),(((((((7,9),11),10),(8,(((13,(14,15)),16),17))),12),18),(((19,((20,23),22)),21),((((24,28),(((25,27),26),29)),((30,31),32)),(33,((34,35),36)))))),(((37,38),40),39)),43),((44,45),46)),(64,65)),((66,67),68)),((((47,48),49),50),((((51,52),53),((54,55),56)),(((57,(58,59)),60),(61,62))))),63),((41,42),(76,77))),(((69,70),(((72,73),74),75)),71))),3));
tree PAUP_77 = [&U] (1,((2,((((((((((((4,5),6),((((((7,9),(10,11)),(8,(((13,(14,15)),16),17))),12),18),(((19,((20,23),22)),21),((((24,28),(((25,27),26),29)),((30,31),32)),(33,((34,35),36)))))),(((37,38),40),39)),43),((44,45),46)),(64,65)),((66,67),68)),((((47,48),49),50),((((51,52),53),((54,55),56)),(((57,(58,59)),60),(61,62))))),63),((41,42),(76,77))),(((69,70),(((72,73),74),75)),71))),3));
tree PAUP_78 = [&U] (1,((2,((((((((((((4,5),6),(((((((7,9),10),11),(8,(((13,(14,15)),16),17))),12),18),(((19,((20,23),22)),21),((((24,28),(((25,27),26),29)),((30,31),32)),(33,((34,35),36)))))),(((37,38),40),39)),43),((44,45),46)),(64,65)),((66,67),68)),((((47,48),49),50),((((51,52),53),((54,55),56)),(((57,(58,59)),60),(61,62))))),63),((41,42),(76,77))),(((69,70),(((72,73),74),75)),71))),3));
tree PAUP_79 = [&U] (1,((2,((((((((((((4,5),6),(((((((7,9),11),10),(8,(((13,(14,15)),16),17))),12),18),((((19,21),(20,23)),22),((((24,28),(((25,27),26),29)),((30,31),32)),(33,((34,35),36)))))),(((37,38),40),39)),43),((44,45),46)),(64,65)),((66,67),68)),((((47,48),49),50),((((51,52),53),((54,55),56)),(((57,(58,59)),60),(61,62))))),63),((41,42),(76,77))),(((69,70),(((72,73),74),75)),71))),3));
tree PAUP_80 = [&U] (1,((2,((((((((((((4,5),6),(((((((7,9),11),10),(8,(((13,(14,15)),16),17))),12),18),((((19,21),22),(20,23)),((((24,28),(((25,27),26),29)),((30,31),32)),(33,((34,35),36)))))),(((37,38),40),39)),43),((44,45),46)),(64,65)),((66,67),68)),((((47,48),49),50),((((51,52),53),((54,55),56)),(((57,(58,59)),60),(61,62))))),63),((41,42),(76,77))),(((69,70),(((72,73),74),75)),71))),3));
tree PAUP_81 = [&U] (1,((2,((((((((((((4,5),6),(((((((7,9),11),10),(8,(((13,(14,15)),16),17))),12),18),(((((19,21),22),20),23),((((24,28),(((25,27),26),29)),((30,31),32)),(33,((34,35),36)))))),(((37,38),40),39)),43),((44,45),46)),(64,65)),((66,67),68)),((((47,48),49),50),((((51,52),53),((54,55),56)),(((57,(58,59)),60),(61,62))))),63),((41,42),(76,77))),(((69,70),(((72,73),74),75)),71))),3));
tree PAUP_82 = [&U] (1,((2,((((((((((((4,5),6),(((((((7,9),11),10),(8,(((13,(14,15)),16),17))),12),18),(((((19,21),22),23),20),((((24,28),(((25,27),26),29)),((30,31),32)),(33,((34,35),36)))))),(((37,38),40),39)),43),((44,45),46)),(64,65)),((66,67),68)),((((47,48),49),50),((((51,52),53),((54,55),56)),(((57,(58,59)),60),(61,62))))),63),((41,42),(76,77))),(((69,70),(((72,73),74),75)),71))),3));
tree PAUP_83 = [&U] (1,((2,((((((((((((4,5),6),(((((((7,9),11),10),(8,((((13,15),14),16),17))),12),18),(((19,((20,23),22)),21),((((24,28),(((25,27),26),29)),((30,31),32)),(33,((34,35),36)))))),(((37,38),40),39)),43),((44,45),46)),(64,65)),((66,67),68)),((((47,48),49),50),((((51,52),53),((54,55),56)),(((57,(58,59)),60),(61,62))))),63),((41,42),(76,77))),(((69,70),(((72,73),74),75)),71))),3));
tree PAUP_84 = [&U] (1,((2,((((((((((((4,5),6),(((((((7,9),11),10),(8,((((13,14),15),16),17))),12),18),(((19,((20,23),22)),21),((((24,28),(((25,27),26),29)),((30,31),32)),(33,((34,35),36)))))),(((37,38),40),39)),43),((44,45),46)),(64,65)),((66,67),68)),((((47,48),49),50),((((51,52),53),((54,55),56)),(((57,(58,59)),60),(61,62))))),63),((41,42),(76,77))),(((69,70),(((72,73),74),75)),71))),3));
tree PAUP_85 = [&U] (1,((2,((((((((((((4,5),6),(((((((7,9),11),10),(8,(((13,(14,15)),16),17))),12),18),(((19,((20,23),22)),21),((((24,28),(((25,27),26),29)),((30,31),32)),(((33,36),34),35))))),(((37,38),40),39)),43),((44,45),46)),(64,65)),((66,67),68)),((((47,48),49),50),((((51,52),53),((54,55),56)),(((57,(58,59)),60),(61,62))))),63),((41,42),(76,77))),(((69,70),(((72,73),74),75)),71))),3));
tree PAUP_86 = [&U] (1,((2,((((((((((((4,5),6),(((((((7,9),11),10),(8,(((13,(14,15)),16),17))),12),18),(((19,((20,23),22)),21),((((24,28),(((25,27),26),29)),((30,31),32)),(((33,36),35),34))))),(((37,38),40),39)),43),((44,45),46)),(64,65)),((66,67),68)),((((47,48),49),50),((((51,52),53),((54,55),56)),(((57,(58,59)),60),(61,62))))),63),((41,42),(76,77))),(((69,70),(((72,73),74),75)),71))),3));
tree PAUP_87 = [&U] (1,((2,((((((((((((4,5),6),(((((((7,9),11),10),(8,(((13,(14,15)),16),17))),12),18),((19,((20,23),(21,22))),((((24,28),(((25,27),26),29)),((30,31),32)),(33,((34,35),36)))))),(((37,38),40),39)),43),((44,45),46)),(64,65)),((66,67),68)),((((47,48),49),50),((((51,52),53),((54,55),56)),(((57,(58,59)),60),(61,62))))),63),((41,42),(76,77))),(((69,70),(((72,73),74),75)),71))),3));
tree PAUP_88 = [&U] (1,((2,((((((((((((4,5),6),(((((((7,9),11),10),(8,(((13,(14,15)),16),17))),12),18),((19,(((20,23),21),22)),((((24,28),(((25,27),26),29)),((30,31),32)),(33,((34,35),36)))))),(((37,38),40),39)),43),((44,45),46)),(64,65)),((66,67),68)),((((47,48),49),50),((((51,52),53),((54,55),56)),(((57,(58,59)),60),(61,62))))),63),((41,42),(76,77))),(((69,70),(((72,73),74),75)),71))),3));
tree PAUP_89 = [&U] (1,((2,((((((((((((4,5),6),(((((((7,9),11),10),(8,(((13,(14,15)),16),17))),12),18),((19,((20,(21,23)),22)),((((24,28),(((25,27),26),29)),((30,31),32)),(33,((34,35),36)))))),(((37,38),40),39)),43),((44,45),46)),(64,65)),((66,67),68)),((((47,48),49),50),((((51,52),53),((54,55),56)),(((57,(58,59)),60),(61,62))))),63),((41,42),(76,77))),(((69,70),(((72,73),74),75)),71))),3));
tree PAUP_90 = [&U] (1,((2,((((((((((((4,5),6),(((((((7,9),11),10),(8,(((13,(14,15)),16),17))),12),18),((19,(((20,21),23),22)),((((24,28),(((25,27),26),29)),((30,31),32)),(33,((34,35),36)))))),(((37,38),40),39)),43),((44,45),46)),(64,65)),((66,67),68)),((((47,48),49),50),((((51,52),53),((54,55),56)),(((57,(58,59)),60),(61,62))))),63),((41,42),(76,77))),(((69,70),(((72,73),74),75)),71))),3));
tree PAUP_91 = [&U] (1,((2,((((((((((((4,5),6),(((((((7,9),11),10),(8,(((13,(14,15)),16),17))),12),18),(((((19,22),20),23),21),((((24,28),(((25,27),26),29)),((30,31),32)),(33,((34,35),36)))))),(((37,38),40),39)),43),((44,45),46)),(64,65)),((66,67),68)),((((47,48),49),50),((((51,52),53),((54,55),56)),(((57,(58,59)),60),(61,62))))),63),((41,42),(76,77))),(((69,70),(((72,73),74),75)),71))),3));
tree PAUP_92 = [&U] (1,((2,((((((((((((4,5),6),(((((((7,9),11),10),(8,(((13,(14,15)),16),17))),12),18),(((((19,22),23),20),21),((((24,28),(((25,27),26),29)),((30,31),32)),(33,((34,35),36)))))),(((37,38),40),39)),43),((44,45),46)),(64,65)),((66,67),68)),((((47,48),49),50),((((51,52),53),((54,55),56)),(((57,(58,59)),60),(61,62))))),63),((41,42),(76,77))),(((69,70),(((72,73),74),75)),71))),3));
tree PAUP_93 = [&U] (1,((2,((((((((((((4,5),6),(((((((7,9),11),10),(8,(((13,(14,15)),16),17))),12),18),(((19,((20,23),22)),21),((((24,28),(((25,27),26),29)),((30,31),32)),(((33,35),34),36))))),(((37,38),40),39)),43),((44,45),46)),(64,65)),((66,67),68)),((((47,48),49),50),((((51,52),53),((54,55),56)),(((57,(58,59)),60),(61,62))))),63),((41,42),(76,77))),(((69,70),(((72,73),74),75)),71))),3));
tree PAUP_94 = [&U] (1,((2,((((((((((((4,5),6),(((((((7,9),11),10),(8,(((13,(14,15)),16),17))),12),18),(((19,((20,23),22)),21),((((24,28),(((25,27),26),29)),((30,31),32)),(((33,34),35),36))))),(((37,38),40),39)),43),((44,45),46)),(64,65)),((66,67),68)),((((47,48),49),50),((((51,52),53),((54,55),56)),(((57,(58,59)),60),(61,62))))),63),((41,42),(76,77))),(((69,70),(((72,73),74),75)),71))),3));
tree PAUP_95 = [&U] (1,((2,((((((((((((4,5),6),(((((((7,9),11),10),(8,(((13,(14,15)),16),17))),12),18),((19,(((20,23),22),21)),((((24,28),(((25,27),26),29)),((30,31),32)),(33,((34,35),36)))))),(((37,38),40),39)),43),((44,45),46)),(64,65)),((66,67),68)),((((47,48),49),50),((((51,52),53),((54,55),56)),(((57,(58,59)),60),(61,62))))),63),((41,42),(76,77))),(((69,70),(((72,73),74),75)),71))),3));
tree PAUP_96 = [&U] (1,((2,((((((((((((4,5),6),(((((((7,9),11),10),(8,(((13,(14,15)),16),17))),12),18),((19,(((20,22),23),21)),((((24,28),(((25,27),26),29)),((30,31),32)),(33,((34,35),36)))))),(((37,38),40),39)),43),((44,45),46)),(64,65)),((66,67),68)),((((47,48),49),50),((((51,52),53),((54,55),56)),(((57,(58,59)),60),(61,62))))),63),((41,42),(76,77))),(((69,70),(((72,73),74),75)),71))),3));
tree PAUP_97 = [&U] (1,((2,((((((((((((4,5),6),(((((((7,9),11),10),(8,(((13,(14,15)),16),17))),12),18),(((19,21),((20,22),23)),((((24,28),(((25,27),26),29)),((30,31),32)),(33,((34,35),36)))))),(((37,38),40),39)),43),((44,45),46)),(64,65)),((66,67),68)),((((47,48),49),50),((((51,52),53),((54,55),56)),(((57,(58,59)),60),(61,62))))),63),((41,42),(76,77))),(((69,70),(((72,73),74),75)),71))),3));
tree PAUP_98 = [&U] (1,((2,((((((((((((4,5),6),(((((((7,9),11),10),(8,(((13,(14,15)),16),17))),12),18),((19,((20,(22,23)),21)),((((24,28),(((25,27),26),29)),((30,31),32)),(33,((34,35),36)))))),(((37,38),40),39)),43),((44,45),46)),(64,65)),((66,67),68)),((((47,48),49),50),((((51,52),53),((54,55),56)),(((57,(58,59)),60),(61,62))))),63),((41,42),(76,77))),(((69,70),(((72,73),74),75)),71))),3));
tree PAUP_99 = [&U] (1,((2,((((((((((((4,5),6),(((((((7,9),11),10),(8,(((13,(14,15)),16),17))),12),18),(((19,21),(20,(22,23))),((((24,28),(((25,27),26),29)),((30,31),32)),(33,((34,35),36)))))),(((37,38),40),39)),43),((44,45),46)),(64,65)),((66,67),68)),((((47,48),49),50),((((51,52),53),((54,55),56)),(((57,(58,59)),60),(61,62))))),63),((41,42),(76,77))),(((69,70),(((72,73),74),75)),71))),3));
tree PAUP_100 = [&U] (1,((2,((((((((((((4,5),6),(((((((7,9),11),10),(8,(((13,(14,15)),16),17))),12),18),(((19,21),((20,23),22)),((((24,28),(((25,27),26),29)),((30,31),32)),(33,((34,35),36)))))),(((37,38),40),39)),43),((44,45),46)),(64,65)),((66,67),68)),((((47,48),49),50),((((51,52),53),((54,55),56)),(((57,(58,59)),60),(61,62))))),63),((41,42),(76,77))),(((69,70),(((72,73),74),75)),71))),3));
tree PAUP_101 = [&U] (1,((2,((((((((((((4,5),6),(((((((7,9),10),11),(8,(((13,(14,15)),16),17))),12),18),(((((19,23),20),22),21),((((24,28),(((25,27),26),29)),((30,31),32)),(((33,35),36),34))))),(((37,38),40),39)),43),((44,45),46)),(64,65)),((66,67),68)),((((47,48),49),50),((((51,52),53),((54,56),55)),(((57,(58,59)),60),(61,62))))),63),((41,42),(76,77))),(((69,70),(((72,73),74),75)),71))),3));
tree PAUP_102 = [&U] (1,((2,((((((((((((4,5),6),((((((7,9),(10,11)),(8,(((13,(14,15)),16),17))),12),18),(((((19,23),20),22),21),((((24,28),(((25,27),26),29)),((30,31),32)),(((33,35),36),34))))),(((37,38),40),39)),43),((44,45),46)),(64,65)),((66,67),68)),((((47,48),49),50),((((51,52),53),((54,56),55)),(((57,(58,59)),60),(61,62))))),63),((41,42),(76,77))),(((69,70),(((72,73),74),75)),71))),3));
tree PAUP_103 = [&U] (1,((2,((((((((((((4,5),6),(((((((7,9),11),10),(8,(((13,(14,15)),16),17))),12),18),(((((19,23),20),22),21),((((24,28),(((25,27),26),29)),((30,31),32)),(((33,35),36),34))))),(((37,38),40),39)),43),((44,45),46)),(64,65)),((66,67),68)),((((47,48),49),50),((((51,52),53),((54,56),55)),(((57,(58,59)),60),(61,62))))),63),((41,42),(76,77))),(((69,70),(((72,73),74),75)),71))),3));
tree PAUP_104 = [&U] (1,((2,((((((((((((4,5),6),(((((((7,9),10),11),(8,((((13,15),14),16),17))),12),18),(((((19,23),20),22),21),((((24,28),(((25,27),26),29)),((30,31),32)),(((33,35),36),34))))),(((37,38),40),39)),43),((44,45),46)),(64,65)),((66,67),68)),((((47,48),49),50),((((51,52),53),((54,56),55)),(((57,(58,59)),60),(61,62))))),63),((41,42),(76,77))),(((69,70),(((72,73),74),75)),71))),3));
tree PAUP_105 = [&U] (1,((2,((((((((((((4,5),6),(((((((7,9),10),11),(8,((((13,14),15),16),17))),12),18),(((((19,23),20),22),21),((((24,28),(((25,27),26),29)),((30,31),32)),(((33,35),36),34))))),(((37,38),40),39)),43),((44,45),46)),(64,65)),((66,67),68)),((((47,48),49),50),((((51,52),53),((54,56),55)),(((57,(58,59)),60),(61,62))))),63),((41,42),(76,77))),(((69,70),(((72,73),74),75)),71))),3));
tree PAUP_106 = [&U] (1,((2,((((((((((((4,5),6),(((((((7,9),10),11),(8,(((13,(14,15)),16),17))),12),18),((((19,23),(21,22)),20),((((24,28),(((25,27),26),29)),((30,31),32)),(((33,35),36),34))))),(((37,38),40),39)),43),((44,45),46)),(64,65)),((66,67),68)),((((47,48),49),50),((((51,52),53),((54,56),55)),(((57,(58,59)),60),(61,62))))),63),((41,42),(76,77))),(((69,70),(((72,73),74),75)),71))),3));
tree PAUP_107 = [&U] (1,((2,((((((((((((4,5),6),(((((((7,9),10),11),(8,(((13,(14,15)),16),17))),12),18),(((19,23),(20,(21,22))),((((24,28),(((25,27),26),29)),((30,31),32)),(((33,35),36),34))))),(((37,38),40),39)),43),((44,45),46)),(64,65)),((66,67),68)),((((47,48),49),50),((((51,52),53),((54,56),55)),(((57,(58,59)),60),(61,62))))),63),((41,42),(76,77))),(((69,70),(((72,73),74),75)),71))),3));
tree PAUP_108 = [&U] (1,((2,((((((((((((4,5),6),(((((((7,9),10),11),(8,(((13,(14,15)),16),17))),12),18),(((19,(20,(21,22))),23),((((24,28),(((25,27),26),29)),((30,31),32)),(((33,35),36),34))))),(((37,38),40),39)),43),((44,45),46)),(64,65)),((66,67),68)),((((47,48),49),50),((((51,52),53),((54,56),55)),(((57,(58,59)),60),(61,62))))),63),((41,42),(76,77))),(((69,70),(((72,73),74),75)),71))),3));
tree PAUP_109 = [&U] (1,((2,((((((((((((4,5),6),(((((((7,9),10),11),(8,(((13,(14,15)),16),17))),12),18),((19,((20,(21,22)),23)),((((24,28),(((25,27),26),29)),((30,31),32)),(((33,35),36),34))))),(((37,38),40),39)),43),((44,45),46)),(64,65)),((66,67),68)),((((47,48),49),50),((((51,52),53),((54,56),55)),(((57,(58,59)),60),(61,62))))),63),((41,42),(76,77))),(((69,70),(((72,73),74),75)),71))),3));
tree PAUP_110 = [&U] (1,((2,((((((((((((4,5),6),(((((((7,9),10),11),(8,(((13,(14,15)),16),17))),12),18),(((((19,23),20),22),21),((((24,28),(((25,27),26),29)),((30,31),32)),((33,(34,36)),35))))),(((37,38),40),39)),43),((44,45),46)),(64,65)),((66,67),68)),((((47,48),49),50),((((51,52),53),((54,56),55)),(((57,(58,59)),60),(61,62))))),63),((41,42),(76,77))),(((69,70),(((72,73),74),75)),71))),3));
tree PAUP_111 = [&U] (1,((2,((((((((((((4,5),6),(((((((7,9),10),11),(8,(((13,(14,15)),16),17))),12),18),(((((19,23),20),22),21),((((24,28),(((25,27),26),29)),((30,31),32)),(33,((34,36),35)))))),(((37,38),40),39)),43),((44,45),46)),(64,65)),((66,67),68)),((((47,48),49),50),((((51,52),53),((54,56),55)),(((57,(58,59)),60),(61,62))))),63),((41,42),(76,77))),(((69,70),(((72,73),74),75)),71))),3));
tree PAUP_112 = [&U] (1,((2,((((((((((((4,5),6),(((((((7,9),10),11),(8,(((13,(14,15)),16),17))),12),18),((((19,23),(20,21)),22),((((24,28),(((25,27),26),29)),((30,31),32)),(((33,35),36),34))))),(((37,38),40),39)),43),((44,45),46)),(64,65)),((66,67),68)),((((47,48),49),50),((((51,52),53),((54,56),55)),(((57,(58,59)),60),(61,62))))),63),((41,42),(76,77))),(((69,70),(((72,73),74),75)),71))),3));
tree PAUP_113 = [&U] (1,((2,((((((((((((4,5),6),(((((((7,9),10),11),(8,(((13,(14,15)),16),17))),12),18),(((((19,23),21),20),22),((((24,28),(((25,27),26),29)),((30,31),32)),(((33,35),36),34))))),(((37,38),40),39)),43),((44,45),46)),(64,65)),((66,67),68)),((((47,48),49),50),((((51,52),53),((54,56),55)),(((57,(58,59)),60),(61,62))))),63),((41,42),(76,77))),(((69,70),(((72,73),74),75)),71))),3));
tree PAUP_114 = [&U] (1,((2,((((((((((((4,5),6),(((((((7,9),10),11),(8,(((13,(14,15)),16),17))),12),18),((((19,(21,23)),20),22),((((24,28),(((25,27),26),29)),((30,31),32)),(((33,35),36),34))))),(((37,38),40),39)),43),((44,45),46)),(64,65)),((66,67),68)),((((47,48),49),50),((((51,52),53),((54,56),55)),(((57,(58,59)),60),(61,62))))),63),((41,42),(76,77))),(((69,70),(((72,73),74),75)),71))),3));
tree PAUP_115 = [&U] (1,((2,((((((((((((4,5),6),(((((((7,9),10),11),(8,(((13,(14,15)),16),17))),12),18),(((((19,21),23),20),22),((((24,28),(((25,27),26),29)),((30,31),32)),(((33,35),36),34))))),(((37,38),40),39)),43),((44,45),46)),(64,65)),((66,67),68)),((((47,48),49),50),((((51,52),53),((54,56),55)),(((57,(58,59)),60),(61,62))))),63),((41,42),(76,77))),(((69,70),(((72,73),74),75)),71))),3));
tree PAUP_116 = [&U] (1,((2,((((((((((((4,5),6),(((((((7,9),10),11),(8,(((13,(14,15)),16),17))),12),18),((((19,(20,22)),23),21),((((24,28),(((25,27),26),29)),((30,31),32)),(((33,35),36),34))))),(((37,38),40),39)),43),((44,45),46)),(64,65)),((66,67),68)),((((47,48),49),50),((((51,52),53),((54,56),55)),(((57,(58,59)),60),(61,62))))),63),((41,42),(76,77))),(((69,70),(((72,73),74),75)),71))),3));
tree PAUP_117 = [&U] (1,((2,((((((((((((4,5),6),(((((((7,9),10),11),(8,(((13,(14,15)),16),17))),12),18),(((19,((20,22),23)),21),((((24,28),(((25,27),26),29)),((30,31),32)),(((33,35),36),34))))),(((37,38),40),39)),43),((44,45),46)),(64,65)),((66,67),68)),((((47,48),49),50),((((51,52),53),((54,56),55)),(((57,(58,59)),60),(61,62))))),63),((41,42),(76,77))),(((69,70),(((72,73),74),75)),71))),3));
tree PAUP_118 = [&U] (1,((2,((((((((((((4,5),6),(((((((7,9),10),11),(8,(((13,(14,15)),16),17))),12),18),(((((19,23),20),22),21),((((24,28),(((25,27),26),29)),((30,31),32)),((33,(34,35)),36))))),(((37,38),40),39)),43),((44,45),46)),(64,65)),((66,67),68)),((((47,48),49),50),((((51,52),53),((54,56),55)),(((57,(58,59)),60),(61,62))))),63),((41,42),(76,77))),(((69,70),(((72,73),74),75)),71))),3));
tree PAUP_119 = [&U] (1,((2,((((((((((((4,5),6),(((((((7,9),10),11),(8,(((13,(14,15)),16),17))),12),18),(((((19,23),20),22),21),((((24,28),(((25,27),26),29)),((30,31),32)),(((33,34),35),36))))),(((37,38),40),39)),43),((44,45),46)),(64,65)),((66,67),68)),((((47,48),49),50),((((51,52),53),((54,56),55)),(((57,(58,59)),60),(61,62))))),63),((41,42),(76,77))),(((69,70),(((72,73),74),75)),71))),3));
tree PAUP_120 = [&U] (1,((2,((((((((((((4,5),6),(((((((7,9),10),11),(8,(((13,(14,15)),16),17))),12),18),((((19,23),20),(21,22)),((((24,28),(((25,27),26),29)),((30,31),32)),(((33,35),36),34))))),(((37,38),40),39)),43),((44,45),46)),(64,65)),((66,67),68)),((((47,48),49),50),((((51,52),53),((54,56),55)),(((57,(58,59)),60),(61,62))))),63),((41,42),(76,77))),(((69,70),(((72,73),74),75)),71))),3));
tree PAUP_121 = [&U] (1,((2,((((((((((((4,5),6),(((((((7,9),10),11),(8,(((13,(14,15)),16),17))),12),18),((((19,(22,23)),20),21),((((24,28),(((25,27),26),29)),((30,31),32)),(((33,35),36),34))))),(((37,38),40),39)),43),((44,45),46)),(64,65)),((66,67),68)),((((47,48),49),50),((((51,52),53),((54,56),55)),(((57,(58,59)),60),(61,62))))),63),((41,42),(76,77))),(((69,70),(((72,73),74),75)),71))),3));
tree PAUP_122 = [&U] (1,((2,((((((((((((4,5),6),(((((((7,9),10),11),(8,(((13,(14,15)),16),17))),12),18),(((((19,22),23),20),21),((((24,28),(((25,27),26),29)),((30,31),32)),(((33,35),36),34))))),(((37,38),40),39)),43),((44,45),46)),(64,65)),((66,67),68)),((((47,48),49),50),((((51,52),53),((54,56),55)),(((57,(58,59)),60),(61,62))))),63),((41,42),(76,77))),(((69,70),(((72,73),74),75)),71))),3));
tree PAUP_123 = [&U] (1,((2,((((((((((((4,5),6),(((((((7,9),10),11),(8,(((13,(14,15)),16),17))),12),18),(((((19,23),20),21),22),((((24,28),(((25,27),26),29)),((30,31),32)),(((33,35),36),34))))),(((37,38),40),39)),43),((44,45),46)),(64,65)),((66,67),68)),((((47,48),49),50),((((51,52),53),((54,56),55)),(((57,(58,59)),60),(61,62))))),63),((41,42),(76,77))),(((69,70),(((72,73),74),75)),71))),3));
tree PAUP_124 = [&U] (1,((2,((((((((((((4,5),6),(((((((7,9),10),11),(8,(((13,(14,15)),16),17))),12),18),(((((19,20),23),21),22),((((24,28),(((25,27),26),29)),((30,31),32)),(((33,35),36),34))))),(((37,38),40),39)),43),((44,45),46)),(64,65)),((66,67),68)),((((47,48),49),50),((((51,52),53),((54,56),55)),(((57,(58,59)),60),(61,62))))),63),((41,42),(76,77))),(((69,70),(((72,73),74),75)),71))),3));
tree PAUP_125 = [&U] (1,((2,((((((((((((4,5),6),(((((((7,9),10),11),(8,(((13,(14,15)),16),17))),12),18),((((19,20),23),(21,22)),((((24,28),(((25,27),26),29)),((30,31),32)),(((33,35),36),34))))),(((37,38),40),39)),43),((44,45),46)),(64,65)),((66,67),68)),((((47,48),49),50),((((51,52),53),((54,56),55)),(((57,(58,59)),60),(61,62))))),63),((41,42),(76,77))),(((69,70),(((72,73),74),75)),71))),3));
tree PAUP_126 = [&U] (1,((2,((((((((((((4,5),6),(((((((7,9),11),10),(8,((((13,14),15),16),17))),12),18),(((((19,20),22),21),23),((((24,28),(((25,27),26),29)),((30,31),32)),((33,(34,35)),36))))),(((37,38),40),39)),43),((44,45),46)),(64,65)),((66,67),68)),((((47,48),49),50),((((51,52),53),((54,55),56)),(((57,(58,59)),60),(61,62))))),63),((41,42),(76,77))),(((69,70),(((72,73),74),75)),71))),3));
tree PAUP_127 = [&U] (1,((2,((((((((((((4,5),6),((((((7,9),(10,11)),(8,((((13,14),15),16),17))),12),18),(((((19,20),22),21),23),((((24,28),(((25,27),26),29)),((30,31),32)),((33,(34,35)),36))))),(((37,38),40),39)),43),((44,45),46)),(64,65)),((66,67),68)),((((47,48),49),50),((((51,52),53),((54,55),56)),(((57,(58,59)),60),(61,62))))),63),((41,42),(76,77))),(((69,70),(((72,73),74),75)),71))),3));
tree PAUP_128 = [&U] (1,((2,((((((((((((4,5),6),(((((((7,9),10),11),(8,((((13,14),15),16),17))),12),18),(((((19,20),22),21),23),((((24,28),(((25,27),26),29)),((30,31),32)),((33,(34,35)),36))))),(((37,38),40),39)),43),((44,45),46)),(64,65)),((66,67),68)),((((47,48),49),50),((((51,52),53),((54,55),56)),(((57,(58,59)),60),(61,62))))),63),((41,42),(76,77))),(((69,70),(((72,73),74),75)),71))),3));
tree PAUP_129 = [&U] (1,((2,((((((((((((4,5),6),(((((((7,9),11),10),(8,((((13,14),15),16),17))),12),18),((((19,20),(21,23)),22),((((24,28),(((25,27),26),29)),((30,31),32)),((33,(34,35)),36))))),(((37,38),40),39)),43),((44,45),46)),(64,65)),((66,67),68)),((((47,48),49),50),((((51,52),53),((54,55),56)),(((57,(58,59)),60),(61,62))))),63),((41,42),(76,77))),(((69,70),(((72,73),74),75)),71))),3));
tree PAUP_130 = [&U] (1,((2,((((((((((((4,5),6),(((((((7,9),11),10),(8,((((13,14),15),16),17))),12),18),(((19,20),((21,23),22)),((((24,28),(((25,27),26),29)),((30,31),32)),((33,(34,35)),36))))),(((37,38),40),39)),43),((44,45),46)),(64,65)),((66,67),68)),((((47,48),49),50),((((51,52),53),((54,55),56)),(((57,(58,59)),60),(61,62))))),63),((41,42),(76,77))),(((69,70),(((72,73),74),75)),71))),3));
tree PAUP_131 = [&U] (1,((2,((((((((((((4,5),6),(((((((7,9),11),10),(8,((((13,14),15),16),17))),12),18),(((19,((21,23),22)),20),((((24,28),(((25,27),26),29)),((30,31),32)),((33,(34,35)),36))))),(((37,38),40),39)),43),((44,45),46)),(64,65)),((66,67),68)),((((47,48),49),50),((((51,52),53),((54,55),56)),(((57,(58,59)),60),(61,62))))),63),((41,42),(76,77))),(((69,70),(((72,73),74),75)),71))),3));
tree PAUP_132 = [&U] (1,((2,((((((((((((4,5),6),(((((((7,9),11),10),(8,((((13,14),15),16),17))),12),18),((19,(20,((21,23),22))),((((24,28),(((25,27),26),29)),((30,31),32)),((33,(34,35)),36))))),(((37,38),40),39)),43),((44,45),46)),(64,65)),((66,67),68)),((((47,48),49),50),((((51,52),53),((54,55),56)),(((57,(58,59)),60),(61,62))))),63),((41,42),(76,77))),(((69,70),(((72,73),74),75)),71))),3));
tree PAUP_133 = [&U] (1,((2,((((((((((((4,5),6),(((((((7,9),11),10),(8,(((13,(14,15)),16),17))),12),18),(((((19,20),22),21),23),((((24,28),(((25,27),26),29)),((30,31),32)),((33,(34,35)),36))))),(((37,38),40),39)),43),((44,45),46)),(64,65)),((66,67),68)),((((47,48),49),50),((((51,52),53),((54,55),56)),(((57,(58,59)),60),(61,62))))),63),((41,42),(76,77))),(((69,70),(((72,73),74),75)),71))),3));
tree PAUP_134 = [&U] (1,((2,((((((((((((4,5),6),(((((((7,9),11),10),(8,((((13,15),14),16),17))),12),18),(((((19,20),22),21),23),((((24,28),(((25,27),26),29)),((30,31),32)),((33,(34,35)),36))))),(((37,38),40),39)),43),((44,45),46)),(64,65)),((66,67),68)),((((47,48),49),50),((((51,52),53),((54,55),56)),(((57,(58,59)),60),(61,62))))),63),((41,42),(76,77))),(((69,70),(((72,73),74),75)),71))),3));
tree PAUP_135 = [&U] (1,((2,((((((((((((4,5),6),(((((((7,9),11),10),(8,((((13,14),15),16),17))),12),18),(((((19,20),22),21),23),((((24,28),(((25,27),26),29)),((30,31),32)),(((33,36),34),35))))),(((37,38),40),39)),43),((44,45),46)),(64,65)),((66,67),68)),((((47,48),49),50),((((51,52),53),((54,55),56)),(((57,(58,59)),60),(61,62))))),63),((41,42),(76,77))),(((69,70),(((72,73),74),75)),71))),3));
tree PAUP_136 = [&U] (1,((2,((((((((((((4,5),6),(((((((7,9),11),10),(8,((((13,14),15),16),17))),12),18),(((((19,20),22),21),23),((((24,28),(((25,27),26),29)),((30,31),32)),(((33,36),35),34))))),(((37,38),40),39)),43),((44,45),46)),(64,65)),((66,67),68)),((((47,48),49),50),((((51,52),53),((54,55),56)),(((57,(58,59)),60),(61,62))))),63),((41,42),(76,77))),(((69,70),(((72,73),74),75)),71))),3));
tree PAUP_137 = [&U] (1,((2,((((((((((((4,5),6),(((((((7,9),11),10),(8,((((13,14),15),16),17))),12),18),((((19,20),(22,23)),21),((((24,28),(((25,27),26),29)),((30,31),32)),((33,(34,35)),36))))),(((37,38),40),39)),43),((44,45),46)),(64,65)),((66,67),68)),((((47,48),49),50),((((51,52),53),((54,55),56)),(((57,(58,59)),60),(61,62))))),63),((41,42),(76,77))),(((69,70),(((72,73),74),75)),71))),3));
tree PAUP_138 = [&U] (1,((2,((((((((((((4,5),6),(((((((7,9),11),10),(8,((((13,14),15),16),17))),12),18),(((((19,20),23),22),21),((((24,28),(((25,27),26),29)),((30,31),32)),((33,(34,35)),36))))),(((37,38),40),39)),43),((44,45),46)),(64,65)),((66,67),68)),((((47,48),49),50),((((51,52),53),((54,55),56)),(((57,(58,59)),60),(61,62))))),63),((41,42),(76,77))),(((69,70),(((72,73),74),75)),71))),3));
tree PAUP_139 = [&U] (1,((2,((((((((((((4,5),6),(((((((7,9),11),10),(8,((((13,14),15),16),17))),12),18),((((19,(20,23)),22),21),((((24,28),(((25,27),26),29)),((30,31),32)),((33,(34,35)),36))))),(((37,38),40),39)),43),((44,45),46)),(64,65)),((66,67),68)),((((47,48),49),50),((((51,52),53),((54,55),56)),(((57,(58,59)),60),(61,62))))),63),((41,42),(76,77))),(((69,70),(((72,73),74),75)),71))),3));
tree PAUP_140 = [&U] (1,((2,((((((((((((4,5),6),(((((((7,9),11),10),(8,((((13,14),15),16),17))),12),18),(((((19,23),20),22),21),((((24,28),(((25,27),26),29)),((30,31),32)),((33,(34,35)),36))))),(((37,38),40),39)),43),((44,45),46)),(64,65)),((66,67),68)),((((47,48),49),50),((((51,52),53),((54,55),56)),(((57,(58,59)),60),(61,62))))),63),((41,42),(76,77))),(((69,70),(((72,73),74),75)),71))),3));
tree PAUP_141 = [&U] (1,((2,((((((((((((4,5),6),(((((((7,9),11),10),(8,((((13,14),15),16),17))),12),18),((((19,(21,22)),20),23),((((24,28),(((25,27),26),29)),((30,31),32)),((33,(34,35)),36))))),(((37,38),40),39)),43),((44,45),46)),(64,65)),((66,67),68)),((((47,48),49),50),((((51,52),53),((54,55),56)),(((57,(58,59)),60),(61,62))))),63),((41,42),(76,77))),(((69,70),(((72,73),74),75)),71))),3));
tree PAUP_142 = [&U] (1,((2,((((((((((((4,5),6),(((((((7,9),11),10),(8,((((13,14),15),16),17))),12),18),(((19,(20,(21,22))),23),((((24,28),(((25,27),26),29)),((30,31),32)),((33,(34,35)),36))))),(((37,38),40),39)),43),((44,45),46)),(64,65)),((66,67),68)),((((47,48),49),50),((((51,52),53),((54,55),56)),(((57,(58,59)),60),(61,62))))),63),((41,42),(76,77))),(((69,70),(((72,73),74),75)),71))),3));
tree PAUP_143 = [&U] (1,((2,((((((((((((4,5),6),(((((((7,9),11),10),(8,((((13,14),15),16),17))),12),18),(((((19,20),22),21),23),((((24,28),(((25,27),26),29)),((30,31),32)),(33,(34,(35,36))))))),(((37,38),40),39)),43),((44,45),46)),(64,65)),((66,67),68)),((((47,48),49),50),((((51,52),53),((54,55),56)),(((57,(58,59)),60),(61,62))))),63),((41,42),(76,77))),(((69,70),(((72,73),74),75)),71))),3));
tree PAUP_144 = [&U] (1,((2,((((((((((((4,5),6),(((((((7,9),11),10),(8,((((13,14),15),16),17))),12),18),(((((19,20),22),21),23),((((24,28),(((25,27),26),29)),((30,31),32)),(33,((34,36),35)))))),(((37,38),40),39)),43),((44,45),46)),(64,65)),((66,67),68)),((((47,48),49),50),((((51,52),53),((54,55),56)),(((57,(58,59)),60),(61,62))))),63),((41,42),(76,77))),(((69,70),(((72,73),74),75)),71))),3));
tree PAUP_145 = [&U] (1,((2,((((((((((((4,5),6),(((((((7,9),11),10),(8,((((13,14),15),16),17))),12),18),((((19,20),22),(21,23)),((((24,28),(((25,27),26),29)),((30,31),32)),((33,(34,35)),36))))),(((37,38),40),39)),43),((44,45),46)),(64,65)),((66,67),68)),((((47,48),49),50),((((51,52),53),((54,55),56)),(((57,(58,59)),60),(61,62))))),63),((41,42),(76,77))),(((69,70),(((72,73),74),75)),71))),3));
tree PAUP_146 = [&U] (1,((2,((((((((((((4,5),6),(((((((7,9),11),10),(8,((((13,14),15),16),17))),12),18),((((19,(20,21)),22),23),((((24,28),(((25,27),26),29)),((30,31),32)),((33,(34,35)),36))))),(((37,38),40),39)),43),((44,45),46)),(64,65)),((66,67),68)),((((47,48),49),50),((((51,52),53),((54,55),56)),(((57,(58,59)),60),(61,62))))),63),((41,42),(76,77))),(((69,70),(((72,73),74),75)),71))),3));
tree PAUP_147 = [&U] (1,((2,((((((((((((4,5),6),(((((((7,9),11),10),(8,((((13,14),15),16),17))),12),18),(((((19,21),20),22),23),((((24,28),(((25,27),26),29)),((30,31),32)),((33,(34,35)),36))))),(((37,38),40),39)),43),((44,45),46)),(64,65)),((66,67),68)),((((47,48),49),50),((((51,52),53),((54,55),56)),(((57,(58,59)),60),(61,62))))),63),((41,42),(76,77))),(((69,70),(((72,73),74),75)),71))),3));
tree PAUP_148 = [&U] (1,((2,((((((((((((4,5),6),(((((((7,9),11),10),(8,((((13,14),15),16),17))),12),18),(((((19,20),22),23),21),((((24,28),(((25,27),26),29)),((30,31),32)),((33,(34,35)),36))))),(((37,38),40),39)),43),((44,45),46)),(64,65)),((66,67),68)),((((47,48),49),50),((((51,52),53),((54,55),56)),(((57,(58,59)),60),(61,62))))),63),((41,42),(76,77))),(((69,70),(((72,73),74),75)),71))),3));
tree PAUP_149 = [&U] (1,((2,((((((((((((4,5),6),(((((((7,9),11),10),(8,((((13,14),15),16),17))),12),18),(((((19,22),20),23),21),((((24,28),(((25,27),26),29)),((30,31),32)),((33,(34,35)),36))))),(((37,38),40),39)),43),((44,45),46)),(64,65)),((66,67),68)),((((47,48),49),50),((((51,52),53),((54,55),56)),(((57,(58,59)),60),(61,62))))),63),((41,42),(76,77))),(((69,70),(((72,73),74),75)),71))),3));
tree PAUP_150 = [&U] (1,((2,((((((((((((4,5),6),(((((((7,9),11),10),(8,((((13,14),15),16),17))),12),18),((((19,22),20),(21,23)),((((24,28),(((25,27),26),29)),((30,31),32)),((33,(34,35)),36))))),(((37,38),40),39)),43),((44,45),46)),(64,65)),((66,67),68)),((((47,48),49),50),((((51,52),53),((54,55),56)),(((57,(58,59)),60),(61,62))))),63),((41,42),(76,77))),(((69,70),(((72,73),74),75)),71))),3));
tree PAUP_151 = [&U] (1,((2,((((((((((((4,5),6),((((((7,9),(10,11)),(8,((((13,15),14),16),17))),12),18),(((((19,21),23),20),22),((((24,28),(((25,27),26),29)),((30,31),32)),(((33,35),34),36))))),(((37,38),40),39)),43),((44,45),46)),(64,65)),((66,67),68)),((((47,48),49),50),((((51,52),53),(54,(55,56))),(((57,(58,59)),60),(61,62))))),63),((41,42),(76,77))),(((69,70),(((72,73),74),75)),71))),3));
tree PAUP_152 = [&U] (1,((2,((((((((((((4,5),6),((((((7,9),(10,11)),(8,((((13,15),14),16),17))),12),18),(((((19,21),23),20),22),((((24,28),(((25,27),26),29)),((30,31),32)),(((33,35),34),36))))),(((37,38),40),39)),43),((44,45),46)),(64,65)),((66,67),68)),((((47,48),49),50),((((51,52),53),((54,56),55)),(((57,(58,59)),60),(61,62))))),63),((41,42),(76,77))),(((69,70),(((72,73),74),75)),71))),3));
tree PAUP_153 = [&U] (1,((2,((((((((((((4,5),6),((((((7,9),(10,11)),(8,((((13,15),14),16),17))),12),18),(((((19,21),23),20),22),((((24,28),(((25,27),26),29)),((30,31),32)),(((33,35),34),36))))),(((37,38),40),39)),43),((44,45),46)),(64,65)),((66,67),68)),((((47,48),49),50),((((51,52),53),((54,55),56)),(((57,(58,59)),60),(61,62))))),63),((41,42),(76,77))),(((69,70),(((72,73),74),75)),71))),3));
tree PAUP_154 = [&U] (1,((2,((((((((((((4,5),6),((((((7,9),(10,11)),(8,((((13,15),14),16),17))),12),18),((((19,21),(20,22)),23),((((24,28),(((25,27),26),29)),((30,31),32)),(((33,35),34),36))))),(((37,38),40),39)),43),((44,45),46)),(64,65)),((66,67),68)),((((47,48),49),50),((((51,52),53),(54,(55,56))),(((57,(58,59)),60),(61,62))))),63),((41,42),(76,77))),(((69,70),(((72,73),74),75)),71))),3));
tree PAUP_155 = [&U] (1,((2,((((((((((((4,5),6),((((((7,9),(10,11)),(8,((((13,15),14),16),17))),12),18),(((19,21),((20,22),23)),((((24,28),(((25,27),26),29)),((30,31),32)),(((33,35),34),36))))),(((37,38),40),39)),43),((44,45),46)),(64,65)),((66,67),68)),((((47,48),49),50),((((51,52),53),(54,(55,56))),(((57,(58,59)),60),(61,62))))),63),((41,42),(76,77))),(((69,70),(((72,73),74),75)),71))),3));
tree PAUP_156 = [&U] (1,((2,((((((((((((4,5),6),((((((7,9),(10,11)),(8,((((13,15),14),16),17))),12),18),(((19,((20,22),23)),21),((((24,28),(((25,27),26),29)),((30,31),32)),(((33,35),34),36))))),(((37,38),40),39)),43),((44,45),46)),(64,65)),((66,67),68)),((((47,48),49),50),((((51,52),53),(54,(55,56))),(((57,(58,59)),60),(61,62))))),63),((41,42),(76,77))),(((69,70),(((72,73),74),75)),71))),3));
tree PAUP_157 = [&U] (1,((2,((((((((((((4,5),6),((((((7,9),(10,11)),(8,((((13,15),14),16),17))),12),18),((19,(((20,22),23),21)),((((24,28),(((25,27),26),29)),((30,31),32)),(((33,35),34),36))))),(((37,38),40),39)),43),((44,45),46)),(64,65)),((66,67),68)),((((47,48),49),50),((((51,52),53),(54,(55,56))),(((57,(58,59)),60),(61,62))))),63),((41,42),(76,77))),(((69,70),(((72,73),74),75)),71))),3));
tree PAUP_158 = [&U] (1,((2,((((((((((((4,5),6),((((((7,9),(10,11)),(8,((((13,15),14),16),17))),12),18),(((((19,21),23),20),22),((((24,28),(((25,27),26),29)),((30,31),32)),((33,(34,36)),35))))),(((37,38),40),39)),43),((44,45),46)),(64,65)),((66,67),68)),((((47,48),49),50),((((51,52),53),(54,(55,56))),(((57,(58,59)),60),(61,62))))),63),((41,42),(76,77))),(((69,70),(((72,73),74),75)),71))),3));
tree PAUP_159 = [&U] (1,((2,((((((((((((4,5),6),((((((7,9),(10,11)),(8,((((13,15),14),16),17))),12),18),(((((19,21),23),20),22),((((24,28),(((25,27),26),29)),((30,31),32)),(33,((34,36),35)))))),(((37,38),40),39)),43),((44,45),46)),(64,65)),((66,67),68)),((((47,48),49),50),((((51,52),53),(54,(55,56))),(((57,(58,59)),60),(61,62))))),63),((41,42),(76,77))),(((69,70),(((72,73),74),75)),71))),3));
tree PAUP_160 = [&U] (1,((2,((((((((((((4,5),6),((((((7,9),(10,11)),(8,((((13,15),14),16),17))),12),18),((((19,21),(22,23)),20),((((24,28),(((25,27),26),29)),((30,31),32)),(((33,35),34),36))))),(((37,38),40),39)),43),((44,45),46)),(64,65)),((66,67),68)),((((47,48),49),50),((((51,52),53),(54,(55,56))),(((57,(58,59)),60),(61,62))))),63),((41,42),(76,77))),(((69,70),(((72,73),74),75)),71))),3));
tree PAUP_161 = [&U] (1,((2,((((((((((((4,5),6),((((((7,9),(10,11)),(8,((((13,15),14),16),17))),12),18),(((((19,21),22),23),20),((((24,28),(((25,27),26),29)),((30,31),32)),(((33,35),34),36))))),(((37,38),40),39)),43),((44,45),46)),(64,65)),((66,67),68)),((((47,48),49),50),((((51,52),53),(54,(55,56))),(((57,(58,59)),60),(61,62))))),63),((41,42),(76,77))),(((69,70),(((72,73),74),75)),71))),3));
tree PAUP_162 = [&U] (1,((2,((((((((((((4,5),6),((((((7,9),(10,11)),(8,((((13,15),14),16),17))),12),18),((((19,(21,22)),23),20),((((24,28),(((25,27),26),29)),((30,31),32)),(((33,35),34),36))))),(((37,38),40),39)),43),((44,45),46)),(64,65)),((66,67),68)),((((47,48),49),50),((((51,52),53),(54,(55,56))),(((57,(58,59)),60),(61,62))))),63),((41,42),(76,77))),(((69,70),(((72,73),74),75)),71))),3));
tree PAUP_163 = [&U] (1,((2,((((((((((((4,5),6),((((((7,9),(10,11)),(8,((((13,15),14),16),17))),12),18),(((((19,22),21),23),20),((((24,28),(((25,27),26),29)),((30,31),32)),(((33,35),34),36))))),(((37,38),40),39)),43),((44,45),46)),(64,65)),((66,67),68)),((((47,48),49),50),((((51,52),53),(54,(55,56))),(((57,(58,59)),60),(61,62))))),63),((41,42),(76,77))),(((69,70),(((72,73),74),75)),71))),3));
tree PAUP_164 = [&U] (1,((2,((((((((((((4,5),6),((((((7,9),(10,11)),(8,((((13,15),14),16),17))),12),18),((((19,(20,23)),21),22),((((24,28),(((25,27),26),29)),((30,31),32)),(((33,35),34),36))))),(((37,38),40),39)),43),((44,45),46)),(64,65)),((66,67),68)),((((47,48),49),50),((((51,52),53),(54,(55,56))),(((57,(58,59)),60),(61,62))))),63),((41,42),(76,77))),(((69,70),(((72,73),74),75)),71))),3));
tree PAUP_165 = [&U] (1,((2,((((((((((((4,5),6),((((((7,9),(10,11)),(8,((((13,15),14),16),17))),12),18),(((19,((20,23),21)),22),((((24,28),(((25,27),26),29)),((30,31),32)),(((33,35),34),36))))),(((37,38),40),39)),43),((44,45),46)),(64,65)),((66,67),68)),((((47,48),49),50),((((51,52),53),(54,(55,56))),(((57,(58,59)),60),(61,62))))),63),((41,42),(76,77))),(((69,70),(((72,73),74),75)),71))),3));
tree PAUP_166 = [&U] (1,((2,((((((((((((4,5),6),((((((7,9),(10,11)),(8,((((13,15),14),16),17))),12),18),(((((19,21),23),20),22),((((24,28),(((25,27),26),29)),((30,31),32)),((33,(35,36)),34))))),(((37,38),40),39)),43),((44,45),46)),(64,65)),((66,67),68)),((((47,48),49),50),((((51,52),53),(54,(55,56))),(((57,(58,59)),60),(61,62))))),63),((41,42),(76,77))),(((69,70),(((72,73),74),75)),71))),3));
tree PAUP_167 = [&U] (1,((2,((((((((((((4,5),6),((((((7,9),(10,11)),(8,((((13,15),14),16),17))),12),18),(((((19,21),23),20),22),((((24,28),(((25,27),26),29)),((30,31),32)),(((33,36),35),34))))),(((37,38),40),39)),43),((44,45),46)),(64,65)),((66,67),68)),((((47,48),49),50),((((51,52),53),(54,(55,56))),(((57,(58,59)),60),(61,62))))),63),((41,42),(76,77))),(((69,70),(((72,73),74),75)),71))),3));
tree PAUP_168 = [&U] (1,((2,((((((((((((4,5),6),((((((7,9),(10,11)),(8,((((13,15),14),16),17))),12),18),((((19,21),23),(20,22)),((((24,28),(((25,27),26),29)),((30,31),32)),(((33,35),34),36))))),(((37,38),40),39)),43),((44,45),46)),(64,65)),((66,67),68)),((((47,48),49),50),((((51,52),53),(54,(55,56))),(((57,(58,59)),60),(61,62))))),63),((41,42),(76,77))),(((69,70),(((72,73),74),75)),71))),3));
tree PAUP_169 = [&U] (1,((2,((((((((((((4,5),6),((((((7,9),(10,11)),(8,((((13,15),14),16),17))),12),18),((((19,(20,21)),23),22),((((24,28),(((25,27),26),29)),((30,31),32)),(((33,35),34),36))))),(((37,38),40),39)),43),((44,45),46)),(64,65)),((66,67),68)),((((47,48),49),50),((((51,52),53),(54,(55,56))),(((57,(58,59)),60),(61,62))))),63),((41,42),(76,77))),(((69,70),(((72,73),74),75)),71))),3));
tree PAUP_170 = [&U] (1,((2,((((((((((((4,5),6),((((((7,9),(10,11)),(8,((((13,15),14),16),17))),12),18),(((((19,20),21),23),22),((((24,28),(((25,27),26),29)),((30,31),32)),(((33,35),34),36))))),(((37,38),40),39)),43),((44,45),46)),(64,65)),((66,67),68)),((((47,48),49),50),((((51,52),53),(54,(55,56))),(((57,(58,59)),60),(61,62))))),63),((41,42),(76,77))),(((69,70),(((72,73),74),75)),71))),3));
tree PAUP_171 = [&U] (1,((2,((((((((((((4,5),6),((((((7,9),(10,11)),(8,((((13,15),14),16),17))),12),18),(((((19,21),23),22),20),((((24,28),(((25,27),26),29)),((30,31),32)),(((33,35),34),36))))),(((37,38),40),39)),43),((44,45),46)),(64,65)),((66,67),68)),((((47,48),49),50),((((51,52),53),(54,(55,56))),(((57,(58,59)),60),(61,62))))),63),((41,42),(76,77))),(((69,70),(((72,73),74),75)),71))),3));
tree PAUP_172 = [&U] (1,((2,((((((((((((4,5),6),((((((7,9),(10,11)),(8,((((13,15),14),16),17))),12),18),(((((19,23),21),22),20),((((24,28),(((25,27),26),29)),((30,31),32)),(((33,35),34),36))))),(((37,38),40),39)),43),((44,45),46)),(64,65)),((66,67),68)),((((47,48),49),50),((((51,52),53),(54,(55,56))),(((57,(58,59)),60),(61,62))))),63),((41,42),(76,77))),(((69,70),(((72,73),74),75)),71))),3));
tree PAUP_173 = [&U] (1,((2,((((((((((((4,5),6),((((((7,9),(10,11)),(8,((((13,15),14),16),17))),12),18),((((19,23),21),(20,22)),((((24,28),(((25,27),26),29)),((30,31),32)),(((33,35),34),36))))),(((37,38),40),39)),43),((44,45),46)),(64,65)),((66,67),68)),((((47,48),49),50),((((51,52),53),(54,(55,56))),(((57,(58,59)),60),(61,62))))),63),((41,42),(76,77))),(((69,70),(((72,73),74),75)),71))),3));
tree PAUP_174 = [&U] (1,((2,((((((((((((4,5),6),((((((7,9),(10,11)),(8,((((13,15),14),16),17))),12),18),((((19,(21,23)),22),20),((((24,28),(((25,27),26),29)),((30,31),32)),(((33,35),34),36))))),(((37,38),40),39)),43),((44,45),46)),(64,65)),((66,67),68)),((((47,48),49),50),((((51,52),53),(54,(55,56))),(((57,(58,59)),60),(61,62))))),63),((41,42),(76,77))),(((69,70),(((72,73),74),75)),71))),3));
tree PAUP_175 = [&U] (1,((2,((((((((((((4,5),6),((((((7,9),(10,11)),(8,((((13,15),14),16),17))),12),18),(((19,(21,23)),(20,22)),((((24,28),(((25,27),26),29)),((30,31),32)),(((33,35),34),36))))),(((37,38),40),39)),43),((44,45),46)),(64,65)),((66,67),68)),((((47,48),49),50),((((51,52),53),(54,(55,56))),(((57,(58,59)),60),(61,62))))),63),((41,42),(76,77))),(((69,70),(((72,73),74),75)),71))),3));
tree PAUP_176 = [&U] (1,((2,((((((((((((4,5),6),((((((7,9),(10,11)),(8,(((13,(14,15)),16),17))),12),18),(((((19,21),22),20),23),(((((24,28),29),((25,27),26)),((30,31),32)),(((33,35),36),34))))),(((37,38),40),39)),43),((44,45),46)),(64,65)),((66,67),68)),((((47,48),49),50),((((51,52),53),((54,55),56)),(((57,(58,59)),60),(61,62))))),63),((41,42),(76,77))),(((69,70),(((72,73),74),75)),71))),3));
tree PAUP_177 = [&U] (1,((2,((((((((((((4,5),6),(((((((7,9),11),10),(8,(((13,(14,15)),16),17))),12),18),(((((19,21),22),20),23),(((((24,28),29),((25,27),26)),((30,31),32)),(((33,35),36),34))))),(((37,38),40),39)),43),((44,45),46)),(64,65)),((66,67),68)),((((47,48),49),50),((((51,52),53),((54,55),56)),(((57,(58,59)),60),(61,62))))),63),((41,42),(76,77))),(((69,70),(((72,73),74),75)),71))),3));
tree PAUP_178 = [&U] (1,((2,((((((((((((4,5),6),(((((((7,9),10),11),(8,(((13,(14,15)),16),17))),12),18),(((((19,21),22),20),23),(((((24,28),29),((25,27),26)),((30,31),32)),(((33,35),36),34))))),(((37,38),40),39)),43),((44,45),46)),(64,65)),((66,67),68)),((((47,48),49),50),((((51,52),53),((54,55),56)),(((57,(58,59)),60),(61,62))))),63),((41,42),(76,77))),(((69,70),(((72,73),74),75)),71))),3));
tree PAUP_179 = [&U] (1,((2,((((((((((((4,5),6),((((((7,9),(10,11)),(8,(((13,(14,15)),16),17))),12),18),((((19,21),(20,23)),22),(((((24,28),29),((25,27),26)),((30,31),32)),(((33,35),36),34))))),(((37,38),40),39)),43),((44,45),46)),(64,65)),((66,67),68)),((((47,48),49),50),((((51,52),53),((54,55),56)),(((57,(58,59)),60),(61,62))))),63),((41,42),(76,77))),(((69,70),(((72,73),74),75)),71))),3));
tree PAUP_180 = [&U] (1,((2,((((((((((((4,5),6),((((((7,9),(10,11)),(8,(((13,(14,15)),16),17))),12),18),(((19,21),((20,23),22)),(((((24,28),29),((25,27),26)),((30,31),32)),(((33,35),36),34))))),(((37,38),40),39)),43),((44,45),46)),(64,65)),((66,67),68)),((((47,48),49),50),((((51,52),53),((54,55),56)),(((57,(58,59)),60),(61,62))))),63),((41,42),(76,77))),(((69,70),(((72,73),74),75)),71))),3));
tree PAUP_181 = [&U] (1,((2,((((((((((((4,5),6),((((((7,9),(10,11)),(8,(((13,(14,15)),16),17))),12),18),(((19,((20,23),22)),21),(((((24,28),29),((25,27),26)),((30,31),32)),(((33,35),36),34))))),(((37,38),40),39)),43),((44,45),46)),(64,65)),((66,67),68)),((((47,48),49),50),((((51,52),53),((54,55),56)),(((57,(58,59)),60),(61,62))))),63),((41,42),(76,77))),(((69,70),(((72,73),74),75)),71))),3));
tree PAUP_182 = [&U] (1,((2,((((((((((((4,5),6),((((((7,9),(10,11)),(8,(((13,(14,15)),16),17))),12),18),((19,(((20,23),22),21)),(((((24,28),29),((25,27),26)),((30,31),32)),(((33,35),36),34))))),(((37,38),40),39)),43),((44,45),46)),(64,65)),((66,67),68)),((((47,48),49),50),((((51,52),53),((54,55),56)),(((57,(58,59)),60),(61,62))))),63),((41,42),(76,77))),(((69,70),(((72,73),74),75)),71))),3));
tree PAUP_183 = [&U] (1,((2,((((((((((((4,5),6),((((((7,9),(10,11)),(8,(((13,(14,15)),16),17))),12),18),(((((19,21),22),20),23),(((((24,28),29),((25,27),26)),((30,31),32)),((33,(34,36)),35))))),(((37,38),40),39)),43),((44,45),46)),(64,65)),((66,67),68)),((((47,48),49),50),((((51,52),53),((54,55),56)),(((57,(58,59)),60),(61,62))))),63),((41,42),(76,77))),(((69,70),(((72,73),74),75)),71))),3));
tree PAUP_184 = [&U] (1,((2,((((((((((((4,5),6),((((((7,9),(10,11)),(8,(((13,(14,15)),16),17))),12),18),(((((19,21),22),20),23),(((((24,28),29),((25,27),26)),((30,31),32)),(33,((34,36),35)))))),(((37,38),40),39)),43),((44,45),46)),(64,65)),((66,67),68)),((((47,48),49),50),((((51,52),53),((54,55),56)),(((57,(58,59)),60),(61,62))))),63),((41,42),(76,77))),(((69,70),(((72,73),74),75)),71))),3));
tree PAUP_185 = [&U] (1,((2,((((((((((((4,5),6),((((((7,9),(10,11)),(8,(((13,(14,15)),16),17))),12),18),((((19,21),(22,23)),20),(((((24,28),29),((25,27),26)),((30,31),32)),(((33,35),36),34))))),(((37,38),40),39)),43),((44,45),46)),(64,65)),((66,67),68)),((((47,48),49),50),((((51,52),53),((54,55),56)),(((57,(58,59)),60),(61,62))))),63),((41,42),(76,77))),(((69,70),(((72,73),74),75)),71))),3));
tree PAUP_186 = [&U] (1,((2,((((((((((((4,5),6),((((((7,9),(10,11)),(8,(((13,(14,15)),16),17))),12),18),(((((19,21),23),22),20),(((((24,28),29),((25,27),26)),((30,31),32)),(((33,35),36),34))))),(((37,38),40),39)),43),((44,45),46)),(64,65)),((66,67),68)),((((47,48),49),50),((((51,52),53),((54,55),56)),(((57,(58,59)),60),(61,62))))),63),((41,42),(76,77))),(((69,70),(((72,73),74),75)),71))),3));
tree PAUP_187 = [&U] (1,((2,((((((((((((4,5),6),((((((7,9),(10,11)),(8,(((13,(14,15)),16),17))),12),18),((((19,(21,23)),22),20),(((((24,28),29),((25,27),26)),((30,31),32)),(((33,35),36),34))))),(((37,38),40),39)),43),((44,45),46)),(64,65)),((66,67),68)),((((47,48),49),50),((((51,52),53),((54,55),56)),(((57,(58,59)),60),(61,62))))),63),((41,42),(76,77))),(((69,70),(((72,73),74),75)),71))),3));
tree PAUP_188 = [&U] (1,((2,((((((((((((4,5),6),((((((7,9),(10,11)),(8,(((13,(14,15)),16),17))),12),18),(((((19,23),21),22),20),(((((24,28),29),((25,27),26)),((30,31),32)),(((33,35),36),34))))),(((37,38),40),39)),43),((44,45),46)),(64,65)),((66,67),68)),((((47,48),49),50),((((51,52),53),((54,55),56)),(((57,(58,59)),60),(61,62))))),63),((41,42),(76,77))),(((69,70),(((72,73),74),75)),71))),3));
tree PAUP_189 = [&U] (1,((2,((((((((((((4,5),6),((((((7,9),(10,11)),(8,(((13,(14,15)),16),17))),12),18),((((19,(20,22)),21),23),(((((24,28),29),((25,27),26)),((30,31),32)),(((33,35),36),34))))),(((37,38),40),39)),43),((44,45),46)),(64,65)),((66,67),68)),((((47,48),49),50),((((51,52),53),((54,55),56)),(((57,(58,59)),60),(61,62))))),63),((41,42),(76,77))),(((69,70),(((72,73),74),75)),71))),3));
tree PAUP_190 = [&U] (1,((2,((((((((((((4,5),6),((((((7,9),(10,11)),(8,(((13,(14,15)),16),17))),12),18),(((19,((20,22),21)),23),(((((24,28),29),((25,27),26)),((30,31),32)),(((33,35),36),34))))),(((37,38),40),39)),43),((44,45),46)),(64,65)),((66,67),68)),((((47,48),49),50),((((51,52),53),((54,55),56)),(((57,(58,59)),60),(61,62))))),63),((41,42),(76,77))),(((69,70),(((72,73),74),75)),71))),3));
tree PAUP_191 = [&U] (1,((2,((((((((((((4,5),6),((((((7,9),(10,11)),(8,((((13,15),14),16),17))),12),18),(((((19,21),22),20),23),(((((24,28),29),((25,27),26)),((30,31),32)),(((33,35),36),34))))),(((37,38),40),39)),43),((44,45),46)),(64,65)),((66,67),68)),((((47,48),49),50),((((51,52),53),((54,55),56)),(((57,(58,59)),60),(61,62))))),63),((41,42),(76,77))),(((69,70),(((72,73),74),75)),71))),3));
tree PAUP_192 = [&U] (1,((2,((((((((((((4,5),6),((((((7,9),(10,11)),(8,((((13,14),15),16),17))),12),18),(((((19,21),22),20),23),(((((24,28),29),((25,27),26)),((30,31),32)),(((33,35),36),34))))),(((37,38),40),39)),43),((44,45),46)),(64,65)),((66,67),68)),((((47,48),49),50),((((51,52),53),((54,55),56)),(((57,(58,59)),60),(61,62))))),63),((41,42),(76,77))),(((69,70),(((72,73),74),75)),71))),3));
tree PAUP_193 = [&U] (1,((2,((((((((((((4,5),6),((((((7,9),(10,11)),(8,(((13,(14,15)),16),17))),12),18),(((((19,21),22),20),23),(((((24,28),29),((25,27),26)),((30,31),32)),((33,(34,35)),36))))),(((37,38),40),39)),43),((44,45),46)),(64,65)),((66,67),68)),((((47,48),49),50),((((51,52),53),((54,55),56)),(((57,(58,59)),60),(61,62))))),63),((41,42),(76,77))),(((69,70),(((72,73),74),75)),71))),3));
tree PAUP_194 = [&U] (1,((2,((((((((((((4,5),6),((((((7,9),(10,11)),(8,(((13,(14,15)),16),17))),12),18),(((((19,21),22),20),23),(((((24,28),29),((25,27),26)),((30,31),32)),(((33,34),35),36))))),(((37,38),40),39)),43),((44,45),46)),(64,65)),((66,67),68)),((((47,48),49),50),((((51,52),53),((54,55),56)),(((57,(58,59)),60),(61,62))))),63),((41,42),(76,77))),(((69,70),(((72,73),74),75)),71))),3));
tree PAUP_195 = [&U] (1,((2,((((((((((((4,5),6),((((((7,9),(10,11)),(8,(((13,(14,15)),16),17))),12),18),((((19,21),22),(20,23)),(((((24,28),29),((25,27),26)),((30,31),32)),(((33,35),36),34))))),(((37,38),40),39)),43),((44,45),46)),(64,65)),((66,67),68)),((((47,48),49),50),((((51,52),53),((54,55),56)),(((57,(58,59)),60),(61,62))))),63),((41,42),(76,77))),(((69,70),(((72,73),74),75)),71))),3));
tree PAUP_196 = [&U] (1,((2,((((((((((((4,5),6),((((((7,9),(10,11)),(8,(((13,(14,15)),16),17))),12),18),((((19,(20,21)),22),23),(((((24,28),29),((25,27),26)),((30,31),32)),(((33,35),36),34))))),(((37,38),40),39)),43),((44,45),46)),(64,65)),((66,67),68)),((((47,48),49),50),((((51,52),53),((54,55),56)),(((57,(58,59)),60),(61,62))))),63),((41,42),(76,77))),(((69,70),(((72,73),74),75)),71))),3));
tree PAUP_197 = [&U] (1,((2,((((((((((((4,5),6),((((((7,9),(10,11)),(8,(((13,(14,15)),16),17))),12),18),(((((19,20),21),22),23),(((((24,28),29),((25,27),26)),((30,31),32)),(((33,35),36),34))))),(((37,38),40),39)),43),((44,45),46)),(64,65)),((66,67),68)),((((47,48),49),50),((((51,52),53),((54,55),56)),(((57,(58,59)),60),(61,62))))),63),((41,42),(76,77))),(((69,70),(((72,73),74),75)),71))),3));
tree PAUP_198 = [&U] (1,((2,((((((((((((4,5),6),((((((7,9),(10,11)),(8,(((13,(14,15)),16),17))),12),18),(((((19,21),22),23),20),(((((24,28),29),((25,27),26)),((30,31),32)),(((33,35),36),34))))),(((37,38),40),39)),43),((44,45),46)),(64,65)),((66,67),68)),((((47,48),49),50),((((51,52),53),((54,55),56)),(((57,(58,59)),60),(61,62))))),63),((41,42),(76,77))),(((69,70),(((72,73),74),75)),71))),3));
tree PAUP_199 = [&U] (1,((2,((((((((((((4,5),6),((((((7,9),(10,11)),(8,(((13,(14,15)),16),17))),12),18),(((((19,22),21),23),20),(((((24,28),29),((25,27),26)),((30,31),32)),(((33,35),36),34))))),(((37,38),40),39)),43),((44,45),46)),(64,65)),((66,67),68)),((((47,48),49),50),((((51,52),53),((54,55),56)),(((57,(58,59)),60),(61,62))))),63),((41,42),(76,77))),(((69,70),(((72,73),74),75)),71))),3));
tree PAUP_200 = [&U] (1,((2,((((((((((((4,5),6),((((((7,9),(10,11)),(8,(((13,(14,15)),16),17))),12),18),((((19,22),21),(20,23)),(((((24,28),29),((25,27),26)),((30,31),32)),(((33,35),36),34))))),(((37,38),40),39)),43),((44,45),46)),(64,65)),((66,67),68)),((((47,48),49),50),((((51,52),53),((54,55),56)),(((57,(58,59)),60),(61,62))))),63),((41,42),(76,77))),(((69,70),(((72,73),74),75)),71))),3));
tree PAUP_201 = [&U] (1,((2,((((((((((((4,5),6),(((((((7,9),11),10),(8,((((13,15),14),16),17))),12),18),((((19,(20,21)),22),23),(((((24,28),29),((25,27),26)),((30,31),32)),(((33,36),34),35))))),(((37,38),40),39)),43),((44,45),46)),(64,65)),((66,67),68)),((((47,48),49),50),((((51,52),53),((54,55),56)),(((57,(58,59)),60),(61,62))))),63),((41,42),(76,77))),(((69,70),(((72,73),74),75)),71))),3));
tree PAUP_202 = [&U] (1,((2,((((((((((((4,5),6),(((((((7,9),11),10),(8,((((13,15),14),16),17))),12),18),((((19,(20,21)),22),23),((((24,28),(((25,27),26),29)),((30,31),32)),(((33,36),34),35))))),(((37,38),40),39)),43),((44,45),46)),(64,65)),((66,67),68)),((((47,48),49),50),((((51,52),53),((54,55),56)),(((57,(58,59)),60),(61,62))))),63),((41,42),(76,77))),(((69,70),(((72,73),74),75)),71))),3));
tree PAUP_203 = [&U] (1,((2,((((((((((((4,5),6),(((((((7,9),11),10),(8,((((13,15),14),16),17))),12),18),((((19,(20,21)),22),23),(((((24,28),29),((25,27),26)),((30,31),32)),((33,(34,35)),36))))),(((37,38),40),39)),43),((44,45),46)),(64,65)),((66,67),68)),((((47,48),49),50),((((51,52),53),((54,55),56)),(((57,(58,59)),60),(61,62))))),63),((41,42),(76,77))),(((69,70),(((72,73),74),75)),71))),3));
tree PAUP_204 = [&U] (1,((2,((((((((((((4,5),6),(((((((7,9),11),10),(8,((((13,15),14),16),17))),12),18),((((19,(20,21)),22),23),(((((24,28),29),((25,27),26)),((30,31),32)),(33,((34,35),36)))))),(((37,38),40),39)),43),((44,45),46)),(64,65)),((66,67),68)),((((47,48),49),50),((((51,52),53),((54,55),56)),(((57,(58,59)),60),(61,62))))),63),((41,42),(76,77))),(((69,70),(((72,73),74),75)),71))),3));
tree PAUP_205 = [&U] (1,((2,((((((((((((4,5),6),(((((((7,9),11),10),(8,((((13,15),14),16),17))),12),18),(((19,(22,23)),(20,21)),(((((24,28),29),((25,27),26)),((30,31),32)),(((33,36),34),35))))),(((37,38),40),39)),43),((44,45),46)),(64,65)),((66,67),68)),((((47,48),49),50),((((51,52),53),((54,55),56)),(((57,(58,59)),60),(61,62))))),63),((41,42),(76,77))),(((69,70),(((72,73),74),75)),71))),3));
tree PAUP_206 = [&U] (1,((2,((((((((((((4,5),6),(((((((7,9),11),10),(8,((((13,15),14),16),17))),12),18),((19,((20,21),(22,23))),(((((24,28),29),((25,27),26)),((30,31),32)),(((33,36),34),35))))),(((37,38),40),39)),43),((44,45),46)),(64,65)),((66,67),68)),((((47,48),49),50),((((51,52),53),((54,55),56)),(((57,(58,59)),60),(61,62))))),63),((41,42),(76,77))),(((69,70),(((72,73),74),75)),71))),3));
tree PAUP_207 = [&U] (1,((2,((((((((((((4,5),6),(((((((7,9),11),10),(8,((((13,15),14),16),17))),12),18),((((19,(22,23)),20),21),(((((24,28),29),((25,27),26)),((30,31),32)),(((33,36),34),35))))),(((37,38),40),39)),43),((44,45),46)),(64,65)),((66,67),68)),((((47,48),49),50),((((51,52),53),((54,55),56)),(((57,(58,59)),60),(61,62))))),63),((41,42),(76,77))),(((69,70),(((72,73),74),75)),71))),3));
tree PAUP_208 = [&U] (1,((2,((((((((((((4,5),6),(((((((7,9),11),10),(8,((((13,15),14),16),17))),12),18),((((19,(22,23)),21),20),(((((24,28),29),((25,27),26)),((30,31),32)),(((33,36),34),35))))),(((37,38),40),39)),43),((44,45),46)),(64,65)),((66,67),68)),((((47,48),49),50),((((51,52),53),((54,55),56)),(((57,(58,59)),60),(61,62))))),63),((41,42),(76,77))),(((69,70),(((72,73),74),75)),71))),3));
tree PAUP_209 = [&U] (1,((2,((((((((((((4,5),6),(((((((7,9),11),10),(8,((((13,15),14),16),17))),12),18),((((19,(20,21)),22),23),(((((24,28),29),((25,27),26)),((30,31),32)),((33,(35,36)),34))))),(((37,38),40),39)),43),((44,45),46)),(64,65)),((66,67),68)),((((47,48),49),50),((((51,52),53),((54,55),56)),(((57,(58,59)),60),(61,62))))),63),((41,42),(76,77))),(((69,70),(((72,73),74),75)),71))),3));
tree PAUP_210 = [&U] (1,((2,((((((((((((4,5),6),(((((((7,9),11),10),(8,((((13,15),14),16),17))),12),18),((((19,(20,21)),22),23),(((((24,28),29),((25,27),26)),((30,31),32)),(((33,35),36),34))))),(((37,38),40),39)),43),((44,45),46)),(64,65)),((66,67),68)),((((47,48),49),50),((((51,52),53),((54,55),56)),(((57,(58,59)),60),(61,62))))),63),((41,42),(76,77))),(((69,70),(((72,73),74),75)),71))),3));
tree PAUP_211 = [&U] (1,((2,((((((((((((4,5),6),(((((((7,9),11),10),(8,((((13,15),14),16),17))),12),18),(((19,((20,21),23)),22),(((((24,28),29),((25,27),26)),((30,31),32)),(((33,36),34),35))))),(((37,38),40),39)),43),((44,45),46)),(64,65)),((66,67),68)),((((47,48),49),50),((((51,52),53),((54,55),56)),(((57,(58,59)),60),(61,62))))),63),((41,42),(76,77))),(((69,70),(((72,73),74),75)),71))),3));
tree PAUP_212 = [&U] (1,((2,((((((((((((4,5),6),(((((((7,9),11),10),(8,((((13,15),14),16),17))),12),18),((((19,23),(20,21)),22),(((((24,28),29),((25,27),26)),((30,31),32)),(((33,36),34),35))))),(((37,38),40),39)),43),((44,45),46)),(64,65)),((66,67),68)),((((47,48),49),50),((((51,52),53),((54,55),56)),(((57,(58,59)),60),(61,62))))),63),((41,42),(76,77))),(((69,70),(((72,73),74),75)),71))),3));
tree PAUP_213 = [&U] (1,((2,((((((((((((4,5),6),(((((((7,9),11),10),(8,((((13,15),14),16),17))),12),18),(((19,(20,(21,23))),22),(((((24,28),29),((25,27),26)),((30,31),32)),(((33,36),34),35))))),(((37,38),40),39)),43),((44,45),46)),(64,65)),((66,67),68)),((((47,48),49),50),((((51,52),53),((54,55),56)),(((57,(58,59)),60),(61,62))))),63),((41,42),(76,77))),(((69,70),(((72,73),74),75)),71))),3));
tree PAUP_214 = [&U] (1,((2,((((((((((((4,5),6),(((((((7,9),11),10),(8,((((13,15),14),16),17))),12),18),(((19,((20,23),21)),22),(((((24,28),29),((25,27),26)),((30,31),32)),(((33,36),34),35))))),(((37,38),40),39)),43),((44,45),46)),(64,65)),((66,67),68)),((((47,48),49),50),((((51,52),53),((54,55),56)),(((57,(58,59)),60),(61,62))))),63),((41,42),(76,77))),(((69,70),(((72,73),74),75)),71))),3));
tree PAUP_215 = [&U] (1,((2,((((((((((((4,5),6),(((((((7,9),11),10),(8,((((13,15),14),16),17))),12),18),(((((19,22),20),21),23),(((((24,28),29),((25,27),26)),((30,31),32)),(((33,36),34),35))))),(((37,38),40),39)),43),((44,45),46)),(64,65)),((66,67),68)),((((47,48),49),50),((((51,52),53),((54,55),56)),(((57,(58,59)),60),(61,62))))),63),((41,42),(76,77))),(((69,70),(((72,73),74),75)),71))),3));
tree PAUP_216 = [&U] (1,((2,((((((((((((4,5),6),(((((((7,9),11),10),(8,((((13,15),14),16),17))),12),18),(((((19,22),21),20),23),(((((24,28),29),((25,27),26)),((30,31),32)),(((33,36),34),35))))),(((37,38),40),39)),43),((44,45),46)),(64,65)),((66,67),68)),((((47,48),49),50),((((51,52),53),((54,55),56)),(((57,(58,59)),60),(61,62))))),63),((41,42),(76,77))),(((69,70),(((72,73),74),75)),71))),3));
tree PAUP_217 = [&U] (1,((2,((((((((((((4,5),6),(((((((7,9),11),10),(8,((((13,15),14),16),17))),12),18),((((19,(20,21)),22),23),(((((24,28),29),((25,27),26)),((30,31),32)),((33,36),(34,35)))))),(((37,38),40),39)),43),((44,45),46)),(64,65)),((66,67),68)),((((47,48),49),50),((((51,52),53),((54,55),56)),(((57,(58,59)),60),(61,62))))),63),((41,42),(76,77))),(((69,70),(((72,73),74),75)),71))),3));
tree PAUP_218 = [&U] (1,((2,((((((((((((4,5),6),(((((((7,9),11),10),(8,((((13,15),14),16),17))),12),18),((((19,(20,21)),22),23),(((((24,28),29),((25,27),26)),((30,31),32)),(((33,36),35),34))))),(((37,38),40),39)),43),((44,45),46)),(64,65)),((66,67),68)),((((47,48),49),50),((((51,52),53),((54,55),56)),(((57,(58,59)),60),(61,62))))),63),((41,42),(76,77))),(((69,70),(((72,73),74),75)),71))),3));
tree PAUP_219 = [&U] (1,((2,((((((((((((4,5),6),(((((((7,9),11),10),(8,((((13,15),14),16),17))),12),18),(((19,(20,21)),(22,23)),(((((24,28),29),((25,27),26)),((30,31),32)),(((33,36),34),35))))),(((37,38),40),39)),43),((44,45),46)),(64,65)),((66,67),68)),((((47,48),49),50),((((51,52),53),((54,55),56)),(((57,(58,59)),60),(61,62))))),63),((41,42),(76,77))),(((69,70),(((72,73),74),75)),71))),3));
tree PAUP_220 = [&U] (1,((2,((((((((((((4,5),6),(((((((7,9),11),10),(8,((((13,15),14),16),17))),12),18),(((19,(20,(21,22))),23),(((((24,28),29),((25,27),26)),((30,31),32)),(((33,36),34),35))))),(((37,38),40),39)),43),((44,45),46)),(64,65)),((66,67),68)),((((47,48),49),50),((((51,52),53),((54,55),56)),(((57,(58,59)),60),(61,62))))),63),((41,42),(76,77))),(((69,70),(((72,73),74),75)),71))),3));
tree PAUP_221 = [&U] (1,((2,((((((((((((4,5),6),(((((((7,9),11),10),(8,((((13,15),14),16),17))),12),18),(((19,((20,22),21)),23),(((((24,28),29),((25,27),26)),((30,31),32)),(((33,36),34),35))))),(((37,38),40),39)),43),((44,45),46)),(64,65)),((66,67),68)),((((47,48),49),50),((((51,52),53),((54,55),56)),(((57,(58,59)),60),(61,62))))),63),((41,42),(76,77))),(((69,70),(((72,73),74),75)),71))),3));
tree PAUP_222 = [&U] (1,((2,((((((((((((4,5),6),(((((((7,9),11),10),(8,((((13,15),14),16),17))),12),18),((((19,(20,21)),23),22),(((((24,28),29),((25,27),26)),((30,31),32)),(((33,36),34),35))))),(((37,38),40),39)),43),((44,45),46)),(64,65)),((66,67),68)),((((47,48),49),50),((((51,52),53),((54,55),56)),(((57,(58,59)),60),(61,62))))),63),((41,42),(76,77))),(((69,70),(((72,73),74),75)),71))),3));
tree PAUP_223 = [&U] (1,((2,((((((((((((4,5),6),(((((((7,9),11),10),(8,((((13,15),14),16),17))),12),18),(((((19,20),21),23),22),(((((24,28),29),((25,27),26)),((30,31),32)),(((33,36),34),35))))),(((37,38),40),39)),43),((44,45),46)),(64,65)),((66,67),68)),((((47,48),49),50),((((51,52),53),((54,55),56)),(((57,(58,59)),60),(61,62))))),63),((41,42),(76,77))),(((69,70),(((72,73),74),75)),71))),3));
tree PAUP_224 = [&U] (1,((2,((((((((((((4,5),6),(((((((7,9),11),10),(8,((((13,15),14),16),17))),12),18),((((19,20),21),(22,23)),(((((24,28),29),((25,27),26)),((30,31),32)),(((33,36),34),35))))),(((37,38),40),39)),43),((44,45),46)),(64,65)),((66,67),68)),((((47,48),49),50),((((51,52),53),((54,55),56)),(((57,(58,59)),60),(61,62))))),63),((41,42),(76,77))),(((69,70),(((72,73),74),75)),71))),3));
tree PAUP_225 = [&U] (1,((2,((((((((((((4,5),6),(((((((7,9),11),10),(8,((((13,15),14),16),17))),12),18),(((((19,21),20),23),22),(((((24,28),29),((25,27),26)),((30,31),32)),(((33,36),34),35))))),(((37,38),40),39)),43),((44,45),46)),(64,65)),((66,67),68)),((((47,48),49),50),((((51,52),53),((54,55),56)),(((57,(58,59)),60),(61,62))))),63),((41,42),(76,77))),(((69,70),(((72,73),74),75)),71))),3));
tree PAUP_226 = [&U] (1,((2,((((((((((((4,5),6),(((((((7,9),11),10),(8,(((13,(14,15)),16),17))),12),18),(((((19,20),21),22),23),((((24,28),(((25,27),26),29)),((30,31),32)),(((33,35),34),36))))),(((37,38),40),39)),43),((44,45),46)),(64,65)),((66,67),68)),((((47,48),49),50),((((51,52),53),((54,55),56)),(((57,(58,59)),60),(61,62))))),63),((41,42),(76,77))),(((69,70),(((72,73),74),75)),71))),3));
tree PAUP_227 = [&U] (1,((2,((((((((((((4,5),6),(((((((7,9),10),11),(8,(((13,(14,15)),16),17))),12),18),(((((19,20),21),22),23),((((24,28),(((25,27),26),29)),((30,31),32)),(((33,35),34),36))))),(((37,38),40),39)),43),((44,45),46)),(64,65)),((66,67),68)),((((47,48),49),50),((((51,52),53),((54,55),56)),(((57,(58,59)),60),(61,62))))),63),((41,42),(76,77))),(((69,70),(((72,73),74),75)),71))),3));
tree PAUP_228 = [&U] (1,((2,((((((((((((4,5),6),((((((7,9),(10,11)),(8,(((13,(14,15)),16),17))),12),18),(((((19,20),21),22),23),((((24,28),(((25,27),26),29)),((30,31),32)),(((33,35),34),36))))),(((37,38),40),39)),43),((44,45),46)),(64,65)),((66,67),68)),((((47,48),49),50),((((51,52),53),((54,55),56)),(((57,(58,59)),60),(61,62))))),63),((41,42),(76,77))),(((69,70),(((72,73),74),75)),71))),3));
tree PAUP_229 = [&U] (1,((2,((((((((((((4,5),6),(((((((7,9),11),10),(8,(((13,(14,15)),16),17))),12),18),((((19,20),(22,23)),21),((((24,28),(((25,27),26),29)),((30,31),32)),(((33,35),34),36))))),(((37,38),40),39)),43),((44,45),46)),(64,65)),((66,67),68)),((((47,48),49),50),((((51,52),53),((54,55),56)),(((57,(58,59)),60),(61,62))))),63),((41,42),(76,77))),(((69,70),(((72,73),74),75)),71))),3));
tree PAUP_230 = [&U] (1,((2,((((((((((((4,5),6),(((((((7,9),11),10),(8,(((13,(14,15)),16),17))),12),18),(((19,20),(21,(22,23))),((((24,28),(((25,27),26),29)),((30,31),32)),(((33,35),34),36))))),(((37,38),40),39)),43),((44,45),46)),(64,65)),((66,67),68)),((((47,48),49),50),((((51,52),53),((54,55),56)),(((57,(58,59)),60),(61,62))))),63),((41,42),(76,77))),(((69,70),(((72,73),74),75)),71))),3));
tree PAUP_231 = [&U] (1,((2,((((((((((((4,5),6),(((((((7,9),11),10),(8,(((13,(14,15)),16),17))),12),18),(((19,(21,(22,23))),20),((((24,28),(((25,27),26),29)),((30,31),32)),(((33,35),34),36))))),(((37,38),40),39)),43),((44,45),46)),(64,65)),((66,67),68)),((((47,48),49),50),((((51,52),53),((54,55),56)),(((57,(58,59)),60),(61,62))))),63),((41,42),(76,77))),(((69,70),(((72,73),74),75)),71))),3));
tree PAUP_232 = [&U] (1,((2,((((((((((((4,5),6),(((((((7,9),11),10),(8,(((13,(14,15)),16),17))),12),18),((19,(20,(21,(22,23)))),((((24,28),(((25,27),26),29)),((30,31),32)),(((33,35),34),36))))),(((37,38),40),39)),43),((44,45),46)),(64,65)),((66,67),68)),((((47,48),49),50),((((51,52),53),((54,55),56)),(((57,(58,59)),60),(61,62))))),63),((41,42),(76,77))),(((69,70),(((72,73),74),75)),71))),3));
tree PAUP_233 = [&U] (1,((2,((((((((((((4,5),6),(((((((7,9),11),10),(8,(((13,(14,15)),16),17))),12),18),(((((19,20),21),22),23),((((24,28),(((25,27),26),29)),((30,31),32)),((33,(34,36)),35))))),(((37,38),40),39)),43),((44,45),46)),(64,65)),((66,67),68)),((((47,48),49),50),((((51,52),53),((54,55),56)),(((57,(58,59)),60),(61,62))))),63),((41,42),(76,77))),(((69,70),(((72,73),74),75)),71))),3));
tree PAUP_234 = [&U] (1,((2,((((((((((((4,5),6),(((((((7,9),11),10),(8,(((13,(14,15)),16),17))),12),18),(((((19,20),21),22),23),((((24,28),(((25,27),26),29)),((30,31),32)),(33,((34,36),35)))))),(((37,38),40),39)),43),((44,45),46)),(64,65)),((66,67),68)),((((47,48),49),50),((((51,52),53),((54,55),56)),(((57,(58,59)),60),(61,62))))),63),((41,42),(76,77))),(((69,70),(((72,73),74),75)),71))),3));
tree PAUP_235 = [&U] (1,((2,((((((((((((4,5),6),(((((((7,9),11),10),(8,(((13,(14,15)),16),17))),12),18),((((19,20),(21,23)),22),((((24,28),(((25,27),26),29)),((30,31),32)),(((33,35),34),36))))),(((37,38),40),39)),43),((44,45),46)),(64,65)),((66,67),68)),((((47,48),49),50),((((51,52),53),((54,55),56)),(((57,(58,59)),60),(61,62))))),63),((41,42),(76,77))),(((69,70),(((72,73),74),75)),71))),3));
tree PAUP_236 = [&U] (1,((2,((((((((((((4,5),6),(((((((7,9),11),10),(8,(((13,(14,15)),16),17))),12),18),(((((19,20),23),21),22),((((24,28),(((25,27),26),29)),((30,31),32)),(((33,35),34),36))))),(((37,38),40),39)),43),((44,45),46)),(64,65)),((66,67),68)),((((47,48),49),50),((((51,52),53),((54,55),56)),(((57,(58,59)),60),(61,62))))),63),((41,42),(76,77))),(((69,70),(((72,73),74),75)),71))),3));
tree PAUP_237 = [&U] (1,((2,((((((((((((4,5),6),(((((((7,9),11),10),(8,(((13,(14,15)),16),17))),12),18),((((19,(20,23)),21),22),((((24,28),(((25,27),26),29)),((30,31),32)),(((33,35),34),36))))),(((37,38),40),39)),43),((44,45),46)),(64,65)),((66,67),68)),((((47,48),49),50),((((51,52),53),((54,55),56)),(((57,(58,59)),60),(61,62))))),63),((41,42),(76,77))),(((69,70),(((72,73),74),75)),71))),3));
tree PAUP_238 = [&U] (1,((2,((((((((((((4,5),6),(((((((7,9),11),10),(8,(((13,(14,15)),16),17))),12),18),(((((19,23),20),21),22),((((24,28),(((25,27),26),29)),((30,31),32)),(((33,35),34),36))))),(((37,38),40),39)),43),((44,45),46)),(64,65)),((66,67),68)),((((47,48),49),50),((((51,52),53),((54,55),56)),(((57,(58,59)),60),(61,62))))),63),((41,42),(76,77))),(((69,70),(((72,73),74),75)),71))),3));
tree PAUP_239 = [&U] (1,((2,((((((((((((4,5),6),(((((((7,9),11),10),(8,(((13,(14,15)),16),17))),12),18),((((19,(21,22)),20),23),((((24,28),(((25,27),26),29)),((30,31),32)),(((33,35),34),36))))),(((37,38),40),39)),43),((44,45),46)),(64,65)),((66,67),68)),((((47,48),49),50),((((51,52),53),((54,55),56)),(((57,(58,59)),60),(61,62))))),63),((41,42),(76,77))),(((69,70),(((72,73),74),75)),71))),3));
tree PAUP_240 = [&U] (1,((2,((((((((((((4,5),6),(((((((7,9),11),10),(8,(((13,(14,15)),16),17))),12),18),(((19,(20,(21,22))),23),((((24,28),(((25,27),26),29)),((30,31),32)),(((33,35),34),36))))),(((37,38),40),39)),43),((44,45),46)),(64,65)),((66,67),68)),((((47,48),49),50),((((51,52),53),((54,55),56)),(((57,(58,59)),60),(61,62))))),63),((41,42),(76,77))),(((69,70),(((72,73),74),75)),71))),3));
tree PAUP_241 = [&U] (1,((2,((((((((((((4,5),6),(((((((7,9),11),10),(8,((((13,15),14),16),17))),12),18),(((((19,20),21),22),23),((((24,28),(((25,27),26),29)),((30,31),32)),(((33,35),34),36))))),(((37,38),40),39)),43),((44,45),46)),(64,65)),((66,67),68)),((((47,48),49),50),((((51,52),53),((54,55),56)),(((57,(58,59)),60),(61,62))))),63),((41,42),(76,77))),(((69,70),(((72,73),74),75)),71))),3));
tree PAUP_242 = [&U] (1,((2,((((((((((((4,5),6),(((((((7,9),11),10),(8,((((13,14),15),16),17))),12),18),(((((19,20),21),22),23),((((24,28),(((25,27),26),29)),((30,31),32)),(((33,35),34),36))))),(((37,38),40),39)),43),((44,45),46)),(64,65)),((66,67),68)),((((47,48),49),50),((((51,52),53),((54,55),56)),(((57,(58,59)),60),(61,62))))),63),((41,42),(76,77))),(((69,70),(((72,73),74),75)),71))),3));
tree PAUP_243 = [&U] (1,((2,((((((((((((4,5),6),(((((((7,9),11),10),(8,(((13,(14,15)),16),17))),12),18),(((((19,20),21),22),23),((((24,28),(((25,27),26),29)),((30,31),32)),((33,(35,36)),34))))),(((37,38),40),39)),43),((44,45),46)),(64,65)),((66,67),68)),((((47,48),49),50),((((51,52),53),((54,55),56)),(((57,(58,59)),60),(61,62))))),63),((41,42),(76,77))),(((69,70),(((72,73),74),75)),71))),3));
tree PAUP_244 = [&U] (1,((2,((((((((((((4,5),6),(((((((7,9),11),10),(8,(((13,(14,15)),16),17))),12),18),(((((19,20),21),22),23),((((24,28),(((25,27),26),29)),((30,31),32)),(((33,36),35),34))))),(((37,38),40),39)),43),((44,45),46)),(64,65)),((66,67),68)),((((47,48),49),50),((((51,52),53),((54,55),56)),(((57,(58,59)),60),(61,62))))),63),((41,42),(76,77))),(((69,70),(((72,73),74),75)),71))),3));
tree PAUP_245 = [&U] (1,((2,((((((((((((4,5),6),(((((((7,9),11),10),(8,(((13,(14,15)),16),17))),12),18),((((19,20),21),(22,23)),((((24,28),(((25,27),26),29)),((30,31),32)),(((33,35),34),36))))),(((37,38),40),39)),43),((44,45),46)),(64,65)),((66,67),68)),((((47,48),49),50),((((51,52),53),((54,55),56)),(((57,(58,59)),60),(61,62))))),63),((41,42),(76,77))),(((69,70),(((72,73),74),75)),71))),3));
tree PAUP_246 = [&U] (1,((2,((((((((((((4,5),6),(((((((7,9),11),10),(8,(((13,(14,15)),16),17))),12),18),((((19,(20,22)),21),23),((((24,28),(((25,27),26),29)),((30,31),32)),(((33,35),34),36))))),(((37,38),40),39)),43),((44,45),46)),(64,65)),((66,67),68)),((((47,48),49),50),((((51,52),53),((54,55),56)),(((57,(58,59)),60),(61,62))))),63),((41,42),(76,77))),(((69,70),(((72,73),74),75)),71))),3));
tree PAUP_247 = [&U] (1,((2,((((((((((((4,5),6),(((((((7,9),11),10),(8,(((13,(14,15)),16),17))),12),18),(((((19,22),20),21),23),((((24,28),(((25,27),26),29)),((30,31),32)),(((33,35),34),36))))),(((37,38),40),39)),43),((44,45),46)),(64,65)),((66,67),68)),((((47,48),49),50),((((51,52),53),((54,55),56)),(((57,(58,59)),60),(61,62))))),63),((41,42),(76,77))),(((69,70),(((72,73),74),75)),71))),3));
tree PAUP_248 = [&U] (1,((2,((((((((((((4,5),6),(((((((7,9),11),10),(8,(((13,(14,15)),16),17))),12),18),(((((19,20),21),23),22),((((24,28),(((25,27),26),29)),((30,31),32)),(((33,35),34),36))))),(((37,38),40),39)),43),((44,45),46)),(64,65)),((66,67),68)),((((47,48),49),50),((((51,52),53),((54,55),56)),(((57,(58,59)),60),(61,62))))),63),((41,42),(76,77))),(((69,70),(((72,73),74),75)),71))),3));
tree PAUP_249 = [&U] (1,((2,((((((((((((4,5),6),(((((((7,9),11),10),(8,(((13,(14,15)),16),17))),12),18),(((((19,21),20),23),22),((((24,28),(((25,27),26),29)),((30,31),32)),(((33,35),34),36))))),(((37,38),40),39)),43),((44,45),46)),(64,65)),((66,67),68)),((((47,48),49),50),((((51,52),53),((54,55),56)),(((57,(58,59)),60),(61,62))))),63),((41,42),(76,77))),(((69,70),(((72,73),74),75)),71))),3));
tree PAUP_250 = [&U] (1,((2,((((((((((((4,5),6),(((((((7,9),11),10),(8,(((13,(14,15)),16),17))),12),18),((((19,21),20),(22,23)),((((24,28),(((25,27),26),29)),((30,31),32)),(((33,35),34),36))))),(((37,38),40),39)),43),((44,45),46)),(64,65)),((66,67),68)),((((47,48),49),50),((((51,52),53),((54,55),56)),(((57,(58,59)),60),(61,62))))),63),((41,42),(76,77))),(((69,70),(((72,73),74),75)),71))),3));
tree PAUP_251 = [&U] (1,((2,((((((((((((4,5),6),(((((((7,9),11),10),(8,(((13,(14,15)),16),17))),12),18),(((((19,22),20),21),23),(((((24,28),29),((25,27),26)),((30,31),32)),(((33,36),34),35))))),(((37,38),40),39)),43),((44,45),46)),(64,65)),((66,67),68)),((((47,48),49),50),((((51,52),53),((54,56),55)),(((57,(58,59)),60),(61,62))))),63),((41,42),(76,77))),(((69,70),(((72,73),74),75)),71))),3));
tree PAUP_252 = [&U] (1,((2,((((((((((((4,5),6),((((((7,9),(10,11)),(8,(((13,(14,15)),16),17))),12),18),(((((19,22),20),21),23),(((((24,28),29),((25,27),26)),((30,31),32)),(((33,36),34),35))))),(((37,38),40),39)),43),((44,45),46)),(64,65)),((66,67),68)),((((47,48),49),50),((((51,52),53),((54,56),55)),(((57,(58,59)),60),(61,62))))),63),((41,42),(76,77))),(((69,70),(((72,73),74),75)),71))),3));
tree PAUP_253 = [&U] (1,((2,((((((((((((4,5),6),(((((((7,9),10),11),(8,(((13,(14,15)),16),17))),12),18),(((((19,22),20),21),23),(((((24,28),29),((25,27),26)),((30,31),32)),(((33,36),34),35))))),(((37,38),40),39)),43),((44,45),46)),(64,65)),((66,67),68)),((((47,48),49),50),((((51,52),53),((54,56),55)),(((57,(58,59)),60),(61,62))))),63),((41,42),(76,77))),(((69,70),(((72,73),74),75)),71))),3));
tree PAUP_254 = [&U] (1,((2,((((((((((((4,5),6),(((((((7,9),11),10),(8,(((13,(14,15)),16),17))),12),18),((((19,22),(21,23)),20),(((((24,28),29),((25,27),26)),((30,31),32)),(((33,36),34),35))))),(((37,38),40),39)),43),((44,45),46)),(64,65)),((66,67),68)),((((47,48),49),50),((((51,52),53),((54,56),55)),(((57,(58,59)),60),(61,62))))),63),((41,42),(76,77))),(((69,70),(((72,73),74),75)),71))),3));
tree PAUP_255 = [&U] (1,((2,((((((((((((4,5),6),(((((((7,9),11),10),(8,(((13,(14,15)),16),17))),12),18),(((19,22),(20,(21,23))),(((((24,28),29),((25,27),26)),((30,31),32)),(((33,36),34),35))))),(((37,38),40),39)),43),((44,45),46)),(64,65)),((66,67),68)),((((47,48),49),50),((((51,52),53),((54,56),55)),(((57,(58,59)),60),(61,62))))),63),((41,42),(76,77))),(((69,70),(((72,73),74),75)),71))),3));
tree PAUP_256 = [&U] (1,((2,((((((((((((4,5),6),(((((((7,9),11),10),(8,(((13,(14,15)),16),17))),12),18),(((19,(20,(21,23))),22),(((((24,28),29),((25,27),26)),((30,31),32)),(((33,36),34),35))))),(((37,38),40),39)),43),((44,45),46)),(64,65)),((66,67),68)),((((47,48),49),50),((((51,52),53),((54,56),55)),(((57,(58,59)),60),(61,62))))),63),((41,42),(76,77))),(((69,70),(((72,73),74),75)),71))),3));
tree PAUP_257 = [&U] (1,((2,((((((((((((4,5),6),(((((((7,9),11),10),(8,(((13,(14,15)),16),17))),12),18),((19,((20,(21,23)),22)),(((((24,28),29),((25,27),26)),((30,31),32)),(((33,36),34),35))))),(((37,38),40),39)),43),((44,45),46)),(64,65)),((66,67),68)),((((47,48),49),50),((((51,52),53),((54,56),55)),(((57,(58,59)),60),(61,62))))),63),((41,42),(76,77))),(((69,70),(((72,73),74),75)),71))),3));
tree PAUP_258 = [&U] (1,((2,((((((((((((4,5),6),(((((((7,9),11),10),(8,((((13,15),14),16),17))),12),18),(((((19,22),20),21),23),(((((24,28),29),((25,27),26)),((30,31),32)),(((33,36),34),35))))),(((37,38),40),39)),43),((44,45),46)),(64,65)),((66,67),68)),((((47,48),49),50),((((51,52),53),((54,56),55)),(((57,(58,59)),60),(61,62))))),63),((41,42),(76,77))),(((69,70),(((72,73),74),75)),71))),3));
tree PAUP_259 = [&U] (1,((2,((((((((((((4,5),6),(((((((7,9),11),10),(8,((((13,14),15),16),17))),12),18),(((((19,22),20),21),23),(((((24,28),29),((25,27),26)),((30,31),32)),(((33,36),34),35))))),(((37,38),40),39)),43),((44,45),46)),(64,65)),((66,67),68)),((((47,48),49),50),((((51,52),53),((54,56),55)),(((57,(58,59)),60),(61,62))))),63),((41,42),(76,77))),(((69,70),(((72,73),74),75)),71))),3));
tree PAUP_260 = [&U] (1,((2,((((((((((((4,5),6),(((((((7,9),11),10),(8,(((13,(14,15)),16),17))),12),18),(((((19,22),20),21),23),(((((24,28),29),((25,27),26)),((30,31),32)),((33,(34,35)),36))))),(((37,38),40),39)),43),((44,45),46)),(64,65)),((66,67),68)),((((47,48),49),50),((((51,52),53),((54,56),55)),(((57,(58,59)),60),(61,62))))),63),((41,42),(76,77))),(((69,70),(((72,73),74),75)),71))),3));
tree PAUP_261 = [&U] (1,((2,((((((((((((4,5),6),(((((((7,9),11),10),(8,(((13,(14,15)),16),17))),12),18),(((((19,22),20),21),23),(((((24,28),29),((25,27),26)),((30,31),32)),(33,((34,35),36)))))),(((37,38),40),39)),43),((44,45),46)),(64,65)),((66,67),68)),((((47,48),49),50),((((51,52),53),((54,56),55)),(((57,(58,59)),60),(61,62))))),63),((41,42),(76,77))),(((69,70),(((72,73),74),75)),71))),3));
tree PAUP_262 = [&U] (1,((2,((((((((((((4,5),6),(((((((7,9),11),10),(8,(((13,(14,15)),16),17))),12),18),((((19,22),(20,23)),21),(((((24,28),29),((25,27),26)),((30,31),32)),(((33,36),34),35))))),(((37,38),40),39)),43),((44,45),46)),(64,65)),((66,67),68)),((((47,48),49),50),((((51,52),53),((54,56),55)),(((57,(58,59)),60),(61,62))))),63),((41,42),(76,77))),(((69,70),(((72,73),74),75)),71))),3));
tree PAUP_263 = [&U] (1,((2,((((((((((((4,5),6),(((((((7,9),11),10),(8,(((13,(14,15)),16),17))),12),18),(((((19,22),23),20),21),(((((24,28),29),((25,27),26)),((30,31),32)),(((33,36),34),35))))),(((37,38),40),39)),43),((44,45),46)),(64,65)),((66,67),68)),((((47,48),49),50),((((51,52),53),((54,56),55)),(((57,(58,59)),60),(61,62))))),63),((41,42),(76,77))),(((69,70),(((72,73),74),75)),71))),3));
tree PAUP_264 = [&U] (1,((2,((((((((((((4,5),6),(((((((7,9),11),10),(8,(((13,(14,15)),16),17))),12),18),((((19,(22,23)),20),21),(((((24,28),29),((25,27),26)),((30,31),32)),(((33,36),34),35))))),(((37,38),40),39)),43),((44,45),46)),(64,65)),((66,67),68)),((((47,48),49),50),((((51,52),53),((54,56),55)),(((57,(58,59)),60),(61,62))))),63),((41,42),(76,77))),(((69,70),(((72,73),74),75)),71))),3));
tree PAUP_265 = [&U] (1,((2,((((((((((((4,5),6),(((((((7,9),11),10),(8,(((13,(14,15)),16),17))),12),18),(((((19,23),22),20),21),(((((24,28),29),((25,27),26)),((30,31),32)),(((33,36),34),35))))),(((37,38),40),39)),43),((44,45),46)),(64,65)),((66,67),68)),((((47,48),49),50),((((51,52),53),((54,56),55)),(((57,(58,59)),60),(61,62))))),63),((41,42),(76,77))),(((69,70),(((72,73),74),75)),71))),3));
tree PAUP_266 = [&U] (1,((2,((((((((((((4,5),6),(((((((7,9),11),10),(8,(((13,(14,15)),16),17))),12),18),((((19,(20,21)),22),23),(((((24,28),29),((25,27),26)),((30,31),32)),(((33,36),34),35))))),(((37,38),40),39)),43),((44,45),46)),(64,65)),((66,67),68)),((((47,48),49),50),((((51,52),53),((54,56),55)),(((57,(58,59)),60),(61,62))))),63),((41,42),(76,77))),(((69,70),(((72,73),74),75)),71))),3));
tree PAUP_267 = [&U] (1,((2,((((((((((((4,5),6),(((((((7,9),11),10),(8,(((13,(14,15)),16),17))),12),18),(((19,((20,21),22)),23),(((((24,28),29),((25,27),26)),((30,31),32)),(((33,36),34),35))))),(((37,38),40),39)),43),((44,45),46)),(64,65)),((66,67),68)),((((47,48),49),50),((((51,52),53),((54,56),55)),(((57,(58,59)),60),(61,62))))),63),((41,42),(76,77))),(((69,70),(((72,73),74),75)),71))),3));
tree PAUP_268 = [&U] (1,((2,((((((((((((4,5),6),(((((((7,9),11),10),(8,(((13,(14,15)),16),17))),12),18),(((((19,22),20),21),23),(((((24,28),29),((25,27),26)),((30,31),32)),((33,(35,36)),34))))),(((37,38),40),39)),43),((44,45),46)),(64,65)),((66,67),68)),((((47,48),49),50),((((51,52),53),((54,56),55)),(((57,(58,59)),60),(61,62))))),63),((41,42),(76,77))),(((69,70),(((72,73),74),75)),71))),3));
tree PAUP_269 = [&U] (1,((2,((((((((((((4,5),6),(((((((7,9),11),10),(8,(((13,(14,15)),16),17))),12),18),(((((19,22),20),21),23),(((((24,28),29),((25,27),26)),((30,31),32)),(((33,35),36),34))))),(((37,38),40),39)),43),((44,45),46)),(64,65)),((66,67),68)),((((47,48),49),50),((((51,52),53),((54,56),55)),(((57,(58,59)),60),(61,62))))),63),((41,42),(76,77))),(((69,70),(((72,73),74),75)),71))),3));
tree PAUP_270 = [&U] (1,((2,((((((((((((4,5),6),(((((((7,9),11),10),(8,(((13,(14,15)),16),17))),12),18),((((19,22),20),(21,23)),(((((24,28),29),((25,27),26)),((30,31),32)),(((33,36),34),35))))),(((37,38),40),39)),43),((44,45),46)),(64,65)),((66,67),68)),((((47,48),49),50),((((51,52),53),((54,56),55)),(((57,(58,59)),60),(61,62))))),63),((41,42),(76,77))),(((69,70),(((72,73),74),75)),71))),3));
tree PAUP_271 = [&U] (1,((2,((((((((((((4,5),6),(((((((7,9),11),10),(8,(((13,(14,15)),16),17))),12),18),((((19,(21,22)),20),23),(((((24,28),29),((25,27),26)),((30,31),32)),(((33,36),34),35))))),(((37,38),40),39)),43),((44,45),46)),(64,65)),((66,67),68)),((((47,48),49),50),((((51,52),53),((54,56),55)),(((57,(58,59)),60),(61,62))))),63),((41,42),(76,77))),(((69,70),(((72,73),74),75)),71))),3));
tree PAUP_272 = [&U] (1,((2,((((((((((((4,5),6),(((((((7,9),11),10),(8,(((13,(14,15)),16),17))),12),18),(((((19,21),22),20),23),(((((24,28),29),((25,27),26)),((30,31),32)),(((33,36),34),35))))),(((37,38),40),39)),43),((44,45),46)),(64,65)),((66,67),68)),((((47,48),49),50),((((51,52),53),((54,56),55)),(((57,(58,59)),60),(61,62))))),63),((41,42),(76,77))),(((69,70),(((72,73),74),75)),71))),3));
tree PAUP_273 = [&U] (1,((2,((((((((((((4,5),6),(((((((7,9),11),10),(8,(((13,(14,15)),16),17))),12),18),(((((19,22),20),23),21),(((((24,28),29),((25,27),26)),((30,31),32)),(((33,36),34),35))))),(((37,38),40),39)),43),((44,45),46)),(64,65)),((66,67),68)),((((47,48),49),50),((((51,52),53),((54,56),55)),(((57,(58,59)),60),(61,62))))),63),((41,42),(76,77))),(((69,70),(((72,73),74),75)),71))),3));
tree PAUP_274 = [&U] (1,((2,((((((((((((4,5),6),(((((((7,9),11),10),(8,(((13,(14,15)),16),17))),12),18),(((((19,20),22),23),21),(((((24,28),29),((25,27),26)),((30,31),32)),(((33,36),34),35))))),(((37,38),40),39)),43),((44,45),46)),(64,65)),((66,67),68)),((((47,48),49),50),((((51,52),53),((54,56),55)),(((57,(58,59)),60),(61,62))))),63),((41,42),(76,77))),(((69,70),(((72,73),74),75)),71))),3));
tree PAUP_275 = [&U] (1,((2,((((((((((((4,5),6),(((((((7,9),11),10),(8,(((13,(14,15)),16),17))),12),18),((((19,20),22),(21,23)),(((((24,28),29),((25,27),26)),((30,31),32)),(((33,36),34),35))))),(((37,38),40),39)),43),((44,45),46)),(64,65)),((66,67),68)),((((47,48),49),50),((((51,52),53),((54,56),55)),(((57,(58,59)),60),(61,62))))),63),((41,42),(76,77))),(((69,70),(((72,73),74),75)),71))),3));
tree PAUP_276 = [&U] (1,((2,((((((((((((4,5),6),(((((((7,9),10),11),(8,((((13,14),15),16),17))),12),18),(((19,(20,(21,22))),23),((((24,28),(((25,27),26),29)),((30,31),32)),(((33,35),34),36))))),(((37,38),40),39)),43),((44,45),46)),(64,65)),((66,67),68)),((((47,48),49),50),((((51,52),53),((54,55),56)),(((57,(58,59)),60),(61,62))))),63),((41,42),(76,77))),(((69,70),(((72,73),74),75)),71))),3));
tree PAUP_277 = [&U] (1,((2,((((((((((((4,5),6),((((((7,9),(10,11)),(8,((((13,14),15),16),17))),12),18),(((19,(20,(21,22))),23),((((24,28),(((25,27),26),29)),((30,31),32)),(((33,35),34),36))))),(((37,38),40),39)),43),((44,45),46)),(64,65)),((66,67),68)),((((47,48),49),50),((((51,52),53),((54,55),56)),(((57,(58,59)),60),(61,62))))),63),((41,42),(76,77))),(((69,70),(((72,73),74),75)),71))),3));
tree PAUP_278 = [&U] (1,((2,((((((((((((4,5),6),(((((((7,9),11),10),(8,((((13,14),15),16),17))),12),18),(((19,(20,(21,22))),23),((((24,28),(((25,27),26),29)),((30,31),32)),(((33,35),34),36))))),(((37,38),40),39)),43),((44,45),46)),(64,65)),((66,67),68)),((((47,48),49),50),((((51,52),53),((54,55),56)),(((57,(58,59)),60),(61,62))))),63),((41,42),(76,77))),(((69,70),(((72,73),74),75)),71))),3));
tree PAUP_279 = [&U] (1,((2,((((((((((((4,5),6),(((((((7,9),10),11),(8,((((13,14),15),16),17))),12),18),((((19,23),20),(21,22)),((((24,28),(((25,27),26),29)),((30,31),32)),(((33,35),34),36))))),(((37,38),40),39)),43),((44,45),46)),(64,65)),((66,67),68)),((((47,48),49),50),((((51,52),53),((54,55),56)),(((57,(58,59)),60),(61,62))))),63),((41,42),(76,77))),(((69,70),(((72,73),74),75)),71))),3));
tree PAUP_280 = [&U] (1,((2,((((((((((((4,5),6),(((((((7,9),10),11),(8,((((13,14),15),16),17))),12),18),((((19,23),(21,22)),20),((((24,28),(((25,27),26),29)),((30,31),32)),(((33,35),34),36))))),(((37,38),40),39)),43),((44,45),46)),(64,65)),((66,67),68)),((((47,48),49),50),((((51,52),53),((54,55),56)),(((57,(58,59)),60),(61,62))))),63),((41,42),(76,77))),(((69,70),(((72,73),74),75)),71))),3));
tree PAUP_281 = [&U] (1,((2,((((((((((((4,5),6),(((((((7,9),10),11),(8,((((13,14),15),16),17))),12),18),(((((19,23),20),21),22),((((24,28),(((25,27),26),29)),((30,31),32)),(((33,35),34),36))))),(((37,38),40),39)),43),((44,45),46)),(64,65)),((66,67),68)),((((47,48),49),50),((((51,52),53),((54,55),56)),(((57,(58,59)),60),(61,62))))),63),((41,42),(76,77))),(((69,70),(((72,73),74),75)),71))),3));
tree PAUP_282 = [&U] (1,((2,((((((((((((4,5),6),(((((((7,9),10),11),(8,((((13,14),15),16),17))),12),18),(((((19,23),20),22),21),((((24,28),(((25,27),26),29)),((30,31),32)),(((33,35),34),36))))),(((37,38),40),39)),43),((44,45),46)),(64,65)),((66,67),68)),((((47,48),49),50),((((51,52),53),((54,55),56)),(((57,(58,59)),60),(61,62))))),63),((41,42),(76,77))),(((69,70),(((72,73),74),75)),71))),3));
tree PAUP_283 = [&U] (1,((2,((((((((((((4,5),6),(((((((7,9),10),11),(8,(((13,(14,15)),16),17))),12),18),(((19,(20,(21,22))),23),((((24,28),(((25,27),26),29)),((30,31),32)),(((33,35),34),36))))),(((37,38),40),39)),43),((44,45),46)),(64,65)),((66,67),68)),((((47,48),49),50),((((51,52),53),((54,55),56)),(((57,(58,59)),60),(61,62))))),63),((41,42),(76,77))),(((69,70),(((72,73),74),75)),71))),3));
tree PAUP_284 = [&U] (1,((2,((((((((((((4,5),6),(((((((7,9),10),11),(8,((((13,15),14),16),17))),12),18),(((19,(20,(21,22))),23),((((24,28),(((25,27),26),29)),((30,31),32)),(((33,35),34),36))))),(((37,38),40),39)),43),((44,45),46)),(64,65)),((66,67),68)),((((47,48),49),50),((((51,52),53),((54,55),56)),(((57,(58,59)),60),(61,62))))),63),((41,42),(76,77))),(((69,70),(((72,73),74),75)),71))),3));
tree PAUP_285 = [&U] (1,((2,((((((((((((4,5),6),(((((((7,9),10),11),(8,((((13,14),15),16),17))),12),18),(((19,(20,(21,22))),23),((((24,28),(((25,27),26),29)),((30,31),32)),((33,(34,36)),35))))),(((37,38),40),39)),43),((44,45),46)),(64,65)),((66,67),68)),((((47,48),49),50),((((51,52),53),((54,55),56)),(((57,(58,59)),60),(61,62))))),63),((41,42),(76,77))),(((69,70),(((72,73),74),75)),71))),3));
tree PAUP_286 = [&U] (1,((2,((((((((((((4,5),6),(((((((7,9),10),11),(8,((((13,14),15),16),17))),12),18),(((19,(20,(21,22))),23),((((24,28),(((25,27),26),29)),((30,31),32)),(33,((34,36),35)))))),(((37,38),40),39)),43),((44,45),46)),(64,65)),((66,67),68)),((((47,48),49),50),((((51,52),53),((54,55),56)),(((57,(58,59)),60),(61,62))))),63),((41,42),(76,77))),(((69,70),(((72,73),74),75)),71))),3));
tree PAUP_287 = [&U] (1,((2,((((((((((((4,5),6),(((((((7,9),10),11),(8,((((13,14),15),16),17))),12),18),((19,(20,((21,22),23))),((((24,28),(((25,27),26),29)),((30,31),32)),(((33,35),34),36))))),(((37,38),40),39)),43),((44,45),46)),(64,65)),((66,67),68)),((((47,48),49),50),((((51,52),53),((54,55),56)),(((57,(58,59)),60),(61,62))))),63),((41,42),(76,77))),(((69,70),(((72,73),74),75)),71))),3));
tree PAUP_288 = [&U] (1,((2,((((((((((((4,5),6),(((((((7,9),10),11),(8,((((13,14),15),16),17))),12),18),((19,((20,23),(21,22))),((((24,28),(((25,27),26),29)),((30,31),32)),(((33,35),34),36))))),(((37,38),40),39)),43),((44,45),46)),(64,65)),((66,67),68)),((((47,48),49),50),((((51,52),53),((54,55),56)),(((57,(58,59)),60),(61,62))))),63),((41,42),(76,77))),(((69,70),(((72,73),74),75)),71))),3));
tree PAUP_289 = [&U] (1,((2,((((((((((((4,5),6),(((((((7,9),10),11),(8,((((13,14),15),16),17))),12),18),((19,(20,(21,(22,23)))),((((24,28),(((25,27),26),29)),((30,31),32)),(((33,35),34),36))))),(((37,38),40),39)),43),((44,45),46)),(64,65)),((66,67),68)),((((47,48),49),50),((((51,52),53),((54,55),56)),(((57,(58,59)),60),(61,62))))),63),((41,42),(76,77))),(((69,70),(((72,73),74),75)),71))),3));
tree PAUP_290 = [&U] (1,((2,((((((((((((4,5),6),(((((((7,9),10),11),(8,((((13,14),15),16),17))),12),18),((19,(20,((21,23),22))),((((24,28),(((25,27),26),29)),((30,31),32)),(((33,35),34),36))))),(((37,38),40),39)),43),((44,45),46)),(64,65)),((66,67),68)),((((47,48),49),50),((((51,52),53),((54,55),56)),(((57,(58,59)),60),(61,62))))),63),((41,42),(76,77))),(((69,70),(((72,73),74),75)),71))),3));
tree PAUP_291 = [&U] (1,((2,((((((((((((4,5),6),(((((((7,9),10),11),(8,((((13,14),15),16),17))),12),18),(((((19,20),21),22),23),((((24,28),(((25,27),26),29)),((30,31),32)),(((33,35),34),36))))),(((37,38),40),39)),43),((44,45),46)),(64,65)),((66,67),68)),((((47,48),49),50),((((51,52),53),((54,55),56)),(((57,(58,59)),60),(61,62))))),63),((41,42),(76,77))),(((69,70),(((72,73),74),75)),71))),3));
tree PAUP_292 = [&U] (1,((2,((((((((((((4,5),6),(((((((7,9),10),11),(8,((((13,14),15),16),17))),12),18),(((((19,20),22),21),23),((((24,28),(((25,27),26),29)),((30,31),32)),(((33,35),34),36))))),(((37,38),40),39)),43),((44,45),46)),(64,65)),((66,67),68)),((((47,48),49),50),((((51,52),53),((54,55),56)),(((57,(58,59)),60),(61,62))))),63),((41,42),(76,77))),(((69,70),(((72,73),74),75)),71))),3));
tree PAUP_293 = [&U] (1,((2,((((((((((((4,5),6),(((((((7,9),10),11),(8,((((13,14),15),16),17))),12),18),(((19,(20,(21,22))),23),((((24,28),(((25,27),26),29)),((30,31),32)),((33,(35,36)),34))))),(((37,38),40),39)),43),((44,45),46)),(64,65)),((66,67),68)),((((47,48),49),50),((((51,52),53),((54,55),56)),(((57,(58,59)),60),(61,62))))),63),((41,42),(76,77))),(((69,70),(((72,73),74),75)),71))),3));
tree PAUP_294 = [&U] (1,((2,((((((((((((4,5),6),(((((((7,9),10),11),(8,((((13,14),15),16),17))),12),18),(((19,(20,(21,22))),23),((((24,28),(((25,27),26),29)),((30,31),32)),(((33,36),35),34))))),(((37,38),40),39)),43),((44,45),46)),(64,65)),((66,67),68)),((((47,48),49),50),((((51,52),53),((54,55),56)),(((57,(58,59)),60),(61,62))))),63),((41,42),(76,77))),(((69,70),(((72,73),74),75)),71))),3));
tree PAUP_295 = [&U] (1,((2,((((((((((((4,5),6),(((((((7,9),10),11),(8,((((13,14),15),16),17))),12),18),((19,((20,(21,22)),23)),((((24,28),(((25,27),26),29)),((30,31),32)),(((33,35),34),36))))),(((37,38),40),39)),43),((44,45),46)),(64,65)),((66,67),68)),((((47,48),49),50),((((51,52),53),((54,55),56)),(((57,(58,59)),60),(61,62))))),63),((41,42),(76,77))),(((69,70),(((72,73),74),75)),71))),3));
tree PAUP_296 = [&U] (1,((2,((((((((((((4,5),6),(((((((7,9),10),11),(8,((((13,14),15),16),17))),12),18),((19,(((20,21),22),23)),((((24,28),(((25,27),26),29)),((30,31),32)),(((33,35),34),36))))),(((37,38),40),39)),43),((44,45),46)),(64,65)),((66,67),68)),((((47,48),49),50),((((51,52),53),((54,55),56)),(((57,(58,59)),60),(61,62))))),63),((41,42),(76,77))),(((69,70),(((72,73),74),75)),71))),3));
tree PAUP_297 = [&U] (1,((2,((((((((((((4,5),6),(((((((7,9),10),11),(8,((((13,14),15),16),17))),12),18),(((19,23),((20,21),22)),((((24,28),(((25,27),26),29)),((30,31),32)),(((33,35),34),36))))),(((37,38),40),39)),43),((44,45),46)),(64,65)),((66,67),68)),((((47,48),49),50),((((51,52),53),((54,55),56)),(((57,(58,59)),60),(61,62))))),63),((41,42),(76,77))),(((69,70),(((72,73),74),75)),71))),3));
tree PAUP_298 = [&U] (1,((2,((((((((((((4,5),6),(((((((7,9),10),11),(8,((((13,14),15),16),17))),12),18),((19,(((20,22),21),23)),((((24,28),(((25,27),26),29)),((30,31),32)),(((33,35),34),36))))),(((37,38),40),39)),43),((44,45),46)),(64,65)),((66,67),68)),((((47,48),49),50),((((51,52),53),((54,55),56)),(((57,(58,59)),60),(61,62))))),63),((41,42),(76,77))),(((69,70),(((72,73),74),75)),71))),3));
tree PAUP_299 = [&U] (1,((2,((((((((((((4,5),6),(((((((7,9),10),11),(8,((((13,14),15),16),17))),12),18),(((19,23),((20,22),21)),((((24,28),(((25,27),26),29)),((30,31),32)),(((33,35),34),36))))),(((37,38),40),39)),43),((44,45),46)),(64,65)),((66,67),68)),((((47,48),49),50),((((51,52),53),((54,55),56)),(((57,(58,59)),60),(61,62))))),63),((41,42),(76,77))),(((69,70),(((72,73),74),75)),71))),3));
tree PAUP_300 = [&U] (1,((2,((((((((((((4,5),6),(((((((7,9),10),11),(8,((((13,14),15),16),17))),12),18),(((19,23),(20,(21,22))),((((24,28),(((25,27),26),29)),((30,31),32)),(((33,35),34),36))))),(((37,38),40),39)),43),((44,45),46)),(64,65)),((66,67),68)),((((47,48),49),50),((((51,52),53),((54,55),56)),(((57,(58,59)),60),(61,62))))),63),((41,42),(76,77))),(((69,70),(((72,73),74),75)),71))),3));
tree PAUP_301 = [&U] (1,((2,((((((((((((4,5),6),((((((7,9),(10,11)),(8,((((13,14),15),16),17))),12),18),((19,(20,((21,23),22))),((((24,28),(((25,27),26),29)),((30,31),32)),(((33,35),36),34))))),(((37,38),40),39)),43),((44,45),46)),(64,65)),((66,67),68)),((((47,48),49),50),((((51,52),53),((54,55),56)),(((57,(58,59)),60),(61,62))))),63),((41,42),(76,77))),(((69,70),(((72,73),74),75)),71))),3));
tree PAUP_302 = [&U] (1,((2,((((((((((((4,5),6),(((((((7,9),11),10),(8,((((13,14),15),16),17))),12),18),((19,(20,((21,23),22))),((((24,28),(((25,27),26),29)),((30,31),32)),(((33,35),36),34))))),(((37,38),40),39)),43),((44,45),46)),(64,65)),((66,67),68)),((((47,48),49),50),((((51,52),53),((54,55),56)),(((57,(58,59)),60),(61,62))))),63),((41,42),(76,77))),(((69,70),(((72,73),74),75)),71))),3));
tree PAUP_303 = [&U] (1,((2,((((((((((((4,5),6),(((((((7,9),10),11),(8,((((13,14),15),16),17))),12),18),((19,(20,((21,23),22))),((((24,28),(((25,27),26),29)),((30,31),32)),(((33,35),36),34))))),(((37,38),40),39)),43),((44,45),46)),(64,65)),((66,67),68)),((((47,48),49),50),((((51,52),53),((54,55),56)),(((57,(58,59)),60),(61,62))))),63),((41,42),(76,77))),(((69,70),(((72,73),74),75)),71))),3));
tree PAUP_304 = [&U] (1,((2,((((((((((((4,5),6),((((((7,9),(10,11)),(8,((((13,14),15),16),17))),12),18),((((19,20),(21,23)),22),((((24,28),(((25,27),26),29)),((30,31),32)),(((33,35),36),34))))),(((37,38),40),39)),43),((44,45),46)),(64,65)),((66,67),68)),((((47,48),49),50),((((51,52),53),((54,55),56)),(((57,(58,59)),60),(61,62))))),63),((41,42),(76,77))),(((69,70),(((72,73),74),75)),71))),3));
tree PAUP_305 = [&U] (1,((2,((((((((((((4,5),6),((((((7,9),(10,11)),(8,((((13,14),15),16),17))),12),18),((((19,20),22),(21,23)),((((24,28),(((25,27),26),29)),((30,31),32)),(((33,35),36),34))))),(((37,38),40),39)),43),((44,45),46)),(64,65)),((66,67),68)),((((47,48),49),50),((((51,52),53),((54,55),56)),(((57,(58,59)),60),(61,62))))),63),((41,42),(76,77))),(((69,70),(((72,73),74),75)),71))),3));
tree PAUP_306 = [&U] (1,((2,((((((((((((4,5),6),((((((7,9),(10,11)),(8,((((13,14),15),16),17))),12),18),(((((19,20),22),21),23),((((24,28),(((25,27),26),29)),((30,31),32)),(((33,35),36),34))))),(((37,38),40),39)),43),((44,45),46)),(64,65)),((66,67),68)),((((47,48),49),50),((((51,52),53),((54,55),56)),(((57,(58,59)),60),(61,62))))),63),((41,42),(76,77))),(((69,70),(((72,73),74),75)),71))),3));
tree PAUP_307 = [&U] (1,((2,((((((((((((4,5),6),((((((7,9),(10,11)),(8,((((13,14),15),16),17))),12),18),(((((19,20),22),23),21),((((24,28),(((25,27),26),29)),((30,31),32)),(((33,35),36),34))))),(((37,38),40),39)),43),((44,45),46)),(64,65)),((66,67),68)),((((47,48),49),50),((((51,52),53),((54,55),56)),(((57,(58,59)),60),(61,62))))),63),((41,42),(76,77))),(((69,70),(((72,73),74),75)),71))),3));
tree PAUP_308 = [&U] (1,((2,((((((((((((4,5),6),((((((7,9),(10,11)),(8,((((13,14),15),16),17))),12),18),((19,(20,((21,23),22))),((((24,28),(((25,27),26),29)),((30,31),32)),((33,(34,36)),35))))),(((37,38),40),39)),43),((44,45),46)),(64,65)),((66,67),68)),((((47,48),49),50),((((51,52),53),((54,55),56)),(((57,(58,59)),60),(61,62))))),63),((41,42),(76,77))),(((69,70),(((72,73),74),75)),71))),3));
tree PAUP_309 = [&U] (1,((2,((((((((((((4,5),6),((((((7,9),(10,11)),(8,((((13,14),15),16),17))),12),18),((19,(20,((21,23),22))),((((24,28),(((25,27),26),29)),((30,31),32)),(33,((34,36),35)))))),(((37,38),40),39)),43),((44,45),46)),(64,65)),((66,67),68)),((((47,48),49),50),((((51,52),53),((54,55),56)),(((57,(58,59)),60),(61,62))))),63),((41,42),(76,77))),(((69,70),(((72,73),74),75)),71))),3));
tree PAUP_310 = [&U] (1,((2,((((((((((((4,5),6),((((((7,9),(10,11)),(8,((((13,14),15),16),17))),12),18),((19,(((20,22),21),23)),((((24,28),(((25,27),26),29)),((30,31),32)),(((33,35),36),34))))),(((37,38),40),39)),43),((44,45),46)),(64,65)),((66,67),68)),((((47,48),49),50),((((51,52),53),((54,55),56)),(((57,(58,59)),60),(61,62))))),63),((41,42),(76,77))),(((69,70),(((72,73),74),75)),71))),3));
tree PAUP_311 = [&U] (1,((2,((((((((((((4,5),6),((((((7,9),(10,11)),(8,((((13,14),15),16),17))),12),18),((19,(((20,22),23),21)),((((24,28),(((25,27),26),29)),((30,31),32)),(((33,35),36),34))))),(((37,38),40),39)),43),((44,45),46)),(64,65)),((66,67),68)),((((47,48),49),50),((((51,52),53),((54,55),56)),(((57,(58,59)),60),(61,62))))),63),((41,42),(76,77))),(((69,70),(((72,73),74),75)),71))),3));
tree PAUP_312 = [&U] (1,((2,((((((((((((4,5),6),((((((7,9),(10,11)),(8,((((13,14),15),16),17))),12),18),((((19,22),(21,23)),20),((((24,28),(((25,27),26),29)),((30,31),32)),(((33,35),36),34))))),(((37,38),40),39)),43),((44,45),46)),(64,65)),((66,67),68)),((((47,48),49),50),((((51,52),53),((54,55),56)),(((57,(58,59)),60),(61,62))))),63),((41,42),(76,77))),(((69,70),(((72,73),74),75)),71))),3));
tree PAUP_313 = [&U] (1,((2,((((((((((((4,5),6),((((((7,9),(10,11)),(8,((((13,14),15),16),17))),12),18),((((19,(21,23)),22),20),((((24,28),(((25,27),26),29)),((30,31),32)),(((33,35),36),34))))),(((37,38),40),39)),43),((44,45),46)),(64,65)),((66,67),68)),((((47,48),49),50),((((51,52),53),((54,55),56)),(((57,(58,59)),60),(61,62))))),63),((41,42),(76,77))),(((69,70),(((72,73),74),75)),71))),3));
tree PAUP_314 = [&U] (1,((2,((((((((((((4,5),6),((((((7,9),(10,11)),(8,((((13,14),15),16),17))),12),18),(((((19,23),21),22),20),((((24,28),(((25,27),26),29)),((30,31),32)),(((33,35),36),34))))),(((37,38),40),39)),43),((44,45),46)),(64,65)),((66,67),68)),((((47,48),49),50),((((51,52),53),((54,55),56)),(((57,(58,59)),60),(61,62))))),63),((41,42),(76,77))),(((69,70),(((72,73),74),75)),71))),3));
tree PAUP_315 = [&U] (1,((2,((((((((((((4,5),6),((((((7,9),(10,11)),(8,((((13,14),15),16),17))),12),18),(((((19,21),23),22),20),((((24,28),(((25,27),26),29)),((30,31),32)),(((33,35),36),34))))),(((37,38),40),39)),43),((44,45),46)),(64,65)),((66,67),68)),((((47,48),49),50),((((51,52),53),((54,55),56)),(((57,(58,59)),60),(61,62))))),63),((41,42),(76,77))),(((69,70),(((72,73),74),75)),71))),3));
tree PAUP_316 = [&U] (1,((2,((((((((((((4,5),6),((((((7,9),(10,11)),(8,(((13,(14,15)),16),17))),12),18),((19,(20,((21,23),22))),((((24,28),(((25,27),26),29)),((30,31),32)),(((33,35),36),34))))),(((37,38),40),39)),43),((44,45),46)),(64,65)),((66,67),68)),((((47,48),49),50),((((51,52),53),((54,55),56)),(((57,(58,59)),60),(61,62))))),63),((41,42),(76,77))),(((69,70),(((72,73),74),75)),71))),3));
tree PAUP_317 = [&U] (1,((2,((((((((((((4,5),6),((((((7,9),(10,11)),(8,((((13,15),14),16),17))),12),18),((19,(20,((21,23),22))),((((24,28),(((25,27),26),29)),((30,31),32)),(((33,35),36),34))))),(((37,38),40),39)),43),((44,45),46)),(64,65)),((66,67),68)),((((47,48),49),50),((((51,52),53),((54,55),56)),(((57,(58,59)),60),(61,62))))),63),((41,42),(76,77))),(((69,70),(((72,73),74),75)),71))),3));
tree PAUP_318 = [&U] (1,((2,((((((((((((4,5),6),((((((7,9),(10,11)),(8,((((13,14),15),16),17))),12),18),((19,(20,((21,23),22))),((((24,28),(((25,27),26),29)),((30,31),32)),((33,(34,35)),36))))),(((37,38),40),39)),43),((44,45),46)),(64,65)),((66,67),68)),((((47,48),49),50),((((51,52),53),((54,55),56)),(((57,(58,59)),60),(61,62))))),63),((41,42),(76,77))),(((69,70),(((72,73),74),75)),71))),3));
tree PAUP_319 = [&U] (1,((2,((((((((((((4,5),6),((((((7,9),(10,11)),(8,((((13,14),15),16),17))),12),18),((19,(20,((21,23),22))),((((24,28),(((25,27),26),29)),((30,31),32)),(((33,34),35),36))))),(((37,38),40),39)),43),((44,45),46)),(64,65)),((66,67),68)),((((47,48),49),50),((((51,52),53),((54,55),56)),(((57,(58,59)),60),(61,62))))),63),((41,42),(76,77))),(((69,70),(((72,73),74),75)),71))),3));
tree PAUP_320 = [&U] (1,((2,((((((((((((4,5),6),((((((7,9),(10,11)),(8,((((13,14),15),16),17))),12),18),(((19,((21,23),22)),20),((((24,28),(((25,27),26),29)),((30,31),32)),(((33,35),36),34))))),(((37,38),40),39)),43),((44,45),46)),(64,65)),((66,67),68)),((((47,48),49),50),((((51,52),53),((54,55),56)),(((57,(58,59)),60),(61,62))))),63),((41,42),(76,77))),(((69,70),(((72,73),74),75)),71))),3));
tree PAUP_321 = [&U] (1,((2,((((((((((((4,5),6),((((((7,9),(10,11)),(8,((((13,14),15),16),17))),12),18),(((19,((21,22),23)),20),((((24,28),(((25,27),26),29)),((30,31),32)),(((33,35),36),34))))),(((37,38),40),39)),43),((44,45),46)),(64,65)),((66,67),68)),((((47,48),49),50),((((51,52),53),((54,55),56)),(((57,(58,59)),60),(61,62))))),63),((41,42),(76,77))),(((69,70),(((72,73),74),75)),71))),3));
tree PAUP_322 = [&U] (1,((2,((((((((((((4,5),6),((((((7,9),(10,11)),(8,((((13,14),15),16),17))),12),18),(((19,20),((21,22),23)),((((24,28),(((25,27),26),29)),((30,31),32)),(((33,35),36),34))))),(((37,38),40),39)),43),((44,45),46)),(64,65)),((66,67),68)),((((47,48),49),50),((((51,52),53),((54,55),56)),(((57,(58,59)),60),(61,62))))),63),((41,42),(76,77))),(((69,70),(((72,73),74),75)),71))),3));
tree PAUP_323 = [&U] (1,((2,((((((((((((4,5),6),((((((7,9),(10,11)),(8,((((13,14),15),16),17))),12),18),(((19,(21,(22,23))),20),((((24,28),(((25,27),26),29)),((30,31),32)),(((33,35),36),34))))),(((37,38),40),39)),43),((44,45),46)),(64,65)),((66,67),68)),((((47,48),49),50),((((51,52),53),((54,55),56)),(((57,(58,59)),60),(61,62))))),63),((41,42),(76,77))),(((69,70),(((72,73),74),75)),71))),3));
tree PAUP_324 = [&U] (1,((2,((((((((((((4,5),6),((((((7,9),(10,11)),(8,((((13,14),15),16),17))),12),18),(((19,20),(21,(22,23))),((((24,28),(((25,27),26),29)),((30,31),32)),(((33,35),36),34))))),(((37,38),40),39)),43),((44,45),46)),(64,65)),((66,67),68)),((((47,48),49),50),((((51,52),53),((54,55),56)),(((57,(58,59)),60),(61,62))))),63),((41,42),(76,77))),(((69,70),(((72,73),74),75)),71))),3));
tree PAUP_325 = [&U] (1,((2,((((((((((((4,5),6),((((((7,9),(10,11)),(8,((((13,14),15),16),17))),12),18),(((19,20),((21,23),22)),((((24,28),(((25,27),26),29)),((30,31),32)),(((33,35),36),34))))),(((37,38),40),39)),43),((44,45),46)),(64,65)),((66,67),68)),((((47,48),49),50),((((51,52),53),((54,55),56)),(((57,(58,59)),60),(61,62))))),63),((41,42),(76,77))),(((69,70),(((72,73),74),75)),71))),3));
tree PAUP_326 = [&U] (1,((2,((((((((((((4,5),6),(((((((7,9),11),10),(8,(((13,(14,15)),16),17))),12),18),((19,(20,(21,(22,23)))),(((((24,28),29),((25,27),26)),((30,31),32)),((33,(34,36)),35))))),(((37,38),40),39)),43),((44,45),46)),(64,65)),((66,67),68)),((((47,48),49),50),((((51,52),53),((54,56),55)),(((57,(58,59)),60),(61,62))))),63),((41,42),(76,77))),(((69,70),(((72,73),74),75)),71))),3));
tree PAUP_327 = [&U] (1,((2,((((((((((((4,5),6),((((((7,9),(10,11)),(8,(((13,(14,15)),16),17))),12),18),((19,(20,(21,(22,23)))),(((((24,28),29),((25,27),26)),((30,31),32)),((33,(34,36)),35))))),(((37,38),40),39)),43),((44,45),46)),(64,65)),((66,67),68)),((((47,48),49),50),((((51,52),53),((54,56),55)),(((57,(58,59)),60),(61,62))))),63),((41,42),(76,77))),(((69,70),(((72,73),74),75)),71))),3));
tree PAUP_328 = [&U] (1,((2,((((((((((((4,5),6),(((((((7,9),10),11),(8,(((13,(14,15)),16),17))),12),18),((19,(20,(21,(22,23)))),(((((24,28),29),((25,27),26)),((30,31),32)),((33,(34,36)),35))))),(((37,38),40),39)),43),((44,45),46)),(64,65)),((66,67),68)),((((47,48),49),50),((((51,52),53),((54,56),55)),(((57,(58,59)),60),(61,62))))),63),((41,42),(76,77))),(((69,70),(((72,73),74),75)),71))),3));
tree PAUP_329 = [&U] (1,((2,((((((((((((4,5),6),(((((((7,9),11),10),(8,(((13,(14,15)),16),17))),12),18),((((19,20),21),(22,23)),(((((24,28),29),((25,27),26)),((30,31),32)),((33,(34,36)),35))))),(((37,38),40),39)),43),((44,45),46)),(64,65)),((66,67),68)),((((47,48),49),50),((((51,52),53),((54,56),55)),(((57,(58,59)),60),(61,62))))),63),((41,42),(76,77))),(((69,70),(((72,73),74),75)),71))),3));
tree PAUP_330 = [&U] (1,((2,((((((((((((4,5),6),(((((((7,9),11),10),(8,(((13,(14,15)),16),17))),12),18),((((19,20),(22,23)),21),(((((24,28),29),((25,27),26)),((30,31),32)),((33,(34,36)),35))))),(((37,38),40),39)),43),((44,45),46)),(64,65)),((66,67),68)),((((47,48),49),50),((((51,52),53),((54,56),55)),(((57,(58,59)),60),(61,62))))),63),((41,42),(76,77))),(((69,70),(((72,73),74),75)),71))),3));
tree PAUP_331 = [&U] (1,((2,((((((((((((4,5),6),(((((((7,9),11),10),(8,(((13,(14,15)),16),17))),12),18),(((((19,20),21),22),23),(((((24,28),29),((25,27),26)),((30,31),32)),((33,(34,36)),35))))),(((37,38),40),39)),43),((44,45),46)),(64,65)),((66,67),68)),((((47,48),49),50),((((51,52),53),((54,56),55)),(((57,(58,59)),60),(61,62))))),63),((41,42),(76,77))),(((69,70),(((72,73),74),75)),71))),3));
tree PAUP_332 = [&U] (1,((2,((((((((((((4,5),6),(((((((7,9),11),10),(8,(((13,(14,15)),16),17))),12),18),(((((19,20),21),23),22),(((((24,28),29),((25,27),26)),((30,31),32)),((33,(34,36)),35))))),(((37,38),40),39)),43),((44,45),46)),(64,65)),((66,67),68)),((((47,48),49),50),((((51,52),53),((54,56),55)),(((57,(58,59)),60),(61,62))))),63),((41,42),(76,77))),(((69,70),(((72,73),74),75)),71))),3));
tree PAUP_333 = [&U] (1,((2,((((((((((((4,5),6),(((((((7,9),11),10),(8,((((13,15),14),16),17))),12),18),((19,(20,(21,(22,23)))),(((((24,28),29),((25,27),26)),((30,31),32)),((33,(34,36)),35))))),(((37,38),40),39)),43),((44,45),46)),(64,65)),((66,67),68)),((((47,48),49),50),((((51,52),53),((54,56),55)),(((57,(58,59)),60),(61,62))))),63),((41,42),(76,77))),(((69,70),(((72,73),74),75)),71))),3));
tree PAUP_334 = [&U] (1,((2,((((((((((((4,5),6),(((((((7,9),11),10),(8,((((13,14),15),16),17))),12),18),((19,(20,(21,(22,23)))),(((((24,28),29),((25,27),26)),((30,31),32)),((33,(34,36)),35))))),(((37,38),40),39)),43),((44,45),46)),(64,65)),((66,67),68)),((((47,48),49),50),((((51,52),53),((54,56),55)),(((57,(58,59)),60),(61,62))))),63),((41,42),(76,77))),(((69,70),(((72,73),74),75)),71))),3));
tree PAUP_335 = [&U] (1,((2,((((((((((((4,5),6),(((((((7,9),11),10),(8,(((13,(14,15)),16),17))),12),18),((19,(20,(21,(22,23)))),(((((24,28),29),((25,27),26)),((30,31),32)),(((33,35),34),36))))),(((37,38),40),39)),43),((44,45),46)),(64,65)),((66,67),68)),((((47,48),49),50),((((51,52),53),((54,56),55)),(((57,(58,59)),60),(61,62))))),63),((41,42),(76,77))),(((69,70),(((72,73),74),75)),71))),3));
tree PAUP_336 = [&U] (1,((2,((((((((((((4,5),6),(((((((7,9),11),10),(8,(((13,(14,15)),16),17))),12),18),((19,(20,(21,(22,23)))),(((((24,28),29),((25,27),26)),((30,31),32)),(((33,35),36),34))))),(((37,38),40),39)),43),((44,45),46)),(64,65)),((66,67),68)),((((47,48),49),50),((((51,52),53),((54,56),55)),(((57,(58,59)),60),(61,62))))),63),((41,42),(76,77))),(((69,70),(((72,73),74),75)),71))),3));
tree PAUP_337 = [&U] (1,((2,((((((((((((4,5),6),(((((((7,9),11),10),(8,(((13,(14,15)),16),17))),12),18),((19,(((20,21),22),23)),(((((24,28),29),((25,27),26)),((30,31),32)),((33,(34,36)),35))))),(((37,38),40),39)),43),((44,45),46)),(64,65)),((66,67),68)),((((47,48),49),50),((((51,52),53),((54,56),55)),(((57,(58,59)),60),(61,62))))),63),((41,42),(76,77))),(((69,70),(((72,73),74),75)),71))),3));
tree PAUP_338 = [&U] (1,((2,((((((((((((4,5),6),(((((((7,9),11),10),(8,(((13,(14,15)),16),17))),12),18),((19,(((20,21),23),22)),(((((24,28),29),((25,27),26)),((30,31),32)),((33,(34,36)),35))))),(((37,38),40),39)),43),((44,45),46)),(64,65)),((66,67),68)),((((47,48),49),50),((((51,52),53),((54,56),55)),(((57,(58,59)),60),(61,62))))),63),((41,42),(76,77))),(((69,70),(((72,73),74),75)),71))),3));
tree PAUP_339 = [&U] (1,((2,((((((((((((4,5),6),(((((((7,9),11),10),(8,(((13,(14,15)),16),17))),12),18),((((19,(22,23)),21),20),(((((24,28),29),((25,27),26)),((30,31),32)),((33,(34,36)),35))))),(((37,38),40),39)),43),((44,45),46)),(64,65)),((66,67),68)),((((47,48),49),50),((((51,52),53),((54,56),55)),(((57,(58,59)),60),(61,62))))),63),((41,42),(76,77))),(((69,70),(((72,73),74),75)),71))),3));
tree PAUP_340 = [&U] (1,((2,((((((((((((4,5),6),(((((((7,9),11),10),(8,(((13,(14,15)),16),17))),12),18),((((19,21),(22,23)),20),(((((24,28),29),((25,27),26)),((30,31),32)),((33,(34,36)),35))))),(((37,38),40),39)),43),((44,45),46)),(64,65)),((66,67),68)),((((47,48),49),50),((((51,52),53),((54,56),55)),(((57,(58,59)),60),(61,62))))),63),((41,42),(76,77))),(((69,70),(((72,73),74),75)),71))),3));
tree PAUP_341 = [&U] (1,((2,((((((((((((4,5),6),(((((((7,9),11),10),(8,(((13,(14,15)),16),17))),12),18),(((((19,23),22),21),20),(((((24,28),29),((25,27),26)),((30,31),32)),((33,(34,36)),35))))),(((37,38),40),39)),43),((44,45),46)),(64,65)),((66,67),68)),((((47,48),49),50),((((51,52),53),((54,56),55)),(((57,(58,59)),60),(61,62))))),63),((41,42),(76,77))),(((69,70),(((72,73),74),75)),71))),3));
tree PAUP_342 = [&U] (1,((2,((((((((((((4,5),6),(((((((7,9),11),10),(8,(((13,(14,15)),16),17))),12),18),(((((19,22),23),21),20),(((((24,28),29),((25,27),26)),((30,31),32)),((33,(34,36)),35))))),(((37,38),40),39)),43),((44,45),46)),(64,65)),((66,67),68)),((((47,48),49),50),((((51,52),53),((54,56),55)),(((57,(58,59)),60),(61,62))))),63),((41,42),(76,77))),(((69,70),(((72,73),74),75)),71))),3));
tree PAUP_343 = [&U] (1,((2,((((((((((((4,5),6),(((((((7,9),11),10),(8,(((13,(14,15)),16),17))),12),18),((19,(20,(21,(22,23)))),(((((24,28),29),((25,27),26)),((30,31),32)),(33,(34,(35,36))))))),(((37,38),40),39)),43),((44,45),46)),(64,65)),((66,67),68)),((((47,48),49),50),((((51,52),53),((54,56),55)),(((57,(58,59)),60),(61,62))))),63),((41,42),(76,77))),(((69,70),(((72,73),74),75)),71))),3));
tree PAUP_344 = [&U] (1,((2,((((((((((((4,5),6),(((((((7,9),11),10),(8,(((13,(14,15)),16),17))),12),18),((19,(20,(21,(22,23)))),(((((24,28),29),((25,27),26)),((30,31),32)),(33,((34,35),36)))))),(((37,38),40),39)),43),((44,45),46)),(64,65)),((66,67),68)),((((47,48),49),50),((((51,52),53),((54,56),55)),(((57,(58,59)),60),(61,62))))),63),((41,42),(76,77))),(((69,70),(((72,73),74),75)),71))),3));
tree PAUP_345 = [&U] (1,((2,((((((((((((4,5),6),(((((((7,9),11),10),(8,(((13,(14,15)),16),17))),12),18),(((19,(21,(22,23))),20),(((((24,28),29),((25,27),26)),((30,31),32)),((33,(34,36)),35))))),(((37,38),40),39)),43),((44,45),46)),(64,65)),((66,67),68)),((((47,48),49),50),((((51,52),53),((54,56),55)),(((57,(58,59)),60),(61,62))))),63),((41,42),(76,77))),(((69,70),(((72,73),74),75)),71))),3));
tree PAUP_346 = [&U] (1,((2,((((((((((((4,5),6),(((((((7,9),11),10),(8,(((13,(14,15)),16),17))),12),18),(((19,((21,22),23)),20),(((((24,28),29),((25,27),26)),((30,31),32)),((33,(34,36)),35))))),(((37,38),40),39)),43),((44,45),46)),(64,65)),((66,67),68)),((((47,48),49),50),((((51,52),53),((54,56),55)),(((57,(58,59)),60),(61,62))))),63),((41,42),(76,77))),(((69,70),(((72,73),74),75)),71))),3));
tree PAUP_347 = [&U] (1,((2,((((((((((((4,5),6),(((((((7,9),11),10),(8,(((13,(14,15)),16),17))),12),18),(((19,20),((21,22),23)),(((((24,28),29),((25,27),26)),((30,31),32)),((33,(34,36)),35))))),(((37,38),40),39)),43),((44,45),46)),(64,65)),((66,67),68)),((((47,48),49),50),((((51,52),53),((54,56),55)),(((57,(58,59)),60),(61,62))))),63),((41,42),(76,77))),(((69,70),(((72,73),74),75)),71))),3));
tree PAUP_348 = [&U] (1,((2,((((((((((((4,5),6),(((((((7,9),11),10),(8,(((13,(14,15)),16),17))),12),18),(((19,((21,23),22)),20),(((((24,28),29),((25,27),26)),((30,31),32)),((33,(34,36)),35))))),(((37,38),40),39)),43),((44,45),46)),(64,65)),((66,67),68)),((((47,48),49),50),((((51,52),53),((54,56),55)),(((57,(58,59)),60),(61,62))))),63),((41,42),(76,77))),(((69,70),(((72,73),74),75)),71))),3));
tree PAUP_349 = [&U] (1,((2,((((((((((((4,5),6),(((((((7,9),11),10),(8,(((13,(14,15)),16),17))),12),18),(((19,20),((21,23),22)),(((((24,28),29),((25,27),26)),((30,31),32)),((33,(34,36)),35))))),(((37,38),40),39)),43),((44,45),46)),(64,65)),((66,67),68)),((((47,48),49),50),((((51,52),53),((54,56),55)),(((57,(58,59)),60),(61,62))))),63),((41,42),(76,77))),(((69,70),(((72,73),74),75)),71))),3));
tree PAUP_350 = [&U] (1,((2,((((((((((((4,5),6),(((((((7,9),11),10),(8,(((13,(14,15)),16),17))),12),18),(((19,20),(21,(22,23))),(((((24,28),29),((25,27),26)),((30,31),32)),((33,(34,36)),35))))),(((37,38),40),39)),43),((44,45),46)),(64,65)),((66,67),68)),((((47,48),49),50),((((51,52),53),((54,56),55)),(((57,(58,59)),60),(61,62))))),63),((41,42),(76,77))),(((69,70),(((72,73),74),75)),71))),3));
tree PAUP_351 = [&U] (1,((2,((((((((((((4,5),6),(((((((7,9),10),11),(8,((((13,14),15),16),17))),12),18),((19,(((20,23),21),22)),(((((24,28),29),((25,27),26)),((30,31),32)),(33,(34,(35,36))))))),(((37,38),40),39)),43),((44,45),46)),(64,65)),((66,67),68)),((((47,48),49),50),((((51,52),53),((54,56),55)),(((57,(58,59)),60),(61,62))))),63),((41,42),(76,77))),(((69,70),(((72,73),74),75)),71))),3));
tree PAUP_352 = [&U] (1,((2,((((((((((((4,5),6),((((((7,9),(10,11)),(8,((((13,14),15),16),17))),12),18),((19,(((20,23),21),22)),(((((24,28),29),((25,27),26)),((30,31),32)),(33,(34,(35,36))))))),(((37,38),40),39)),43),((44,45),46)),(64,65)),((66,67),68)),((((47,48),49),50),((((51,52),53),((54,56),55)),(((57,(58,59)),60),(61,62))))),63),((41,42),(76,77))),(((69,70),(((72,73),74),75)),71))),3));
tree PAUP_353 = [&U] (1,((2,((((((((((((4,5),6),(((((((7,9),11),10),(8,((((13,14),15),16),17))),12),18),((19,(((20,23),21),22)),(((((24,28),29),((25,27),26)),((30,31),32)),(33,(34,(35,36))))))),(((37,38),40),39)),43),((44,45),46)),(64,65)),((66,67),68)),((((47,48),49),50),((((51,52),53),((54,56),55)),(((57,(58,59)),60),(61,62))))),63),((41,42),(76,77))),(((69,70),(((72,73),74),75)),71))),3));
tree PAUP_354 = [&U] (1,((2,((((((((((((4,5),6),(((((((7,9),10),11),(8,((((13,14),15),16),17))),12),18),((((19,22),(20,23)),21),(((((24,28),29),((25,27),26)),((30,31),32)),(33,(34,(35,36))))))),(((37,38),40),39)),43),((44,45),46)),(64,65)),((66,67),68)),((((47,48),49),50),((((51,52),53),((54,56),55)),(((57,(58,59)),60),(61,62))))),63),((41,42),(76,77))),(((69,70),(((72,73),74),75)),71))),3));
tree PAUP_355 = [&U] (1,((2,((((((((((((4,5),6),(((((((7,9),10),11),(8,((((13,14),15),16),17))),12),18),((((19,22),21),(20,23)),(((((24,28),29),((25,27),26)),((30,31),32)),(33,(34,(35,36))))))),(((37,38),40),39)),43),((44,45),46)),(64,65)),((66,67),68)),((((47,48),49),50),((((51,52),53),((54,56),55)),(((57,(58,59)),60),(61,62))))),63),((41,42),(76,77))),(((69,70),(((72,73),74),75)),71))),3));
tree PAUP_356 = [&U] (1,((2,((((((((((((4,5),6),(((((((7,9),10),11),(8,((((13,14),15),16),17))),12),18),(((((19,22),21),20),23),(((((24,28),29),((25,27),26)),((30,31),32)),(33,(34,(35,36))))))),(((37,38),40),39)),43),((44,45),46)),(64,65)),((66,67),68)),((((47,48),49),50),((((51,52),53),((54,56),55)),(((57,(58,59)),60),(61,62))))),63),((41,42),(76,77))),(((69,70),(((72,73),74),75)),71))),3));
tree PAUP_357 = [&U] (1,((2,((((((((((((4,5),6),(((((((7,9),10),11),(8,((((13,14),15),16),17))),12),18),(((((19,22),21),23),20),(((((24,28),29),((25,27),26)),((30,31),32)),(33,(34,(35,36))))))),(((37,38),40),39)),43),((44,45),46)),(64,65)),((66,67),68)),((((47,48),49),50),((((51,52),53),((54,56),55)),(((57,(58,59)),60),(61,62))))),63),((41,42),(76,77))),(((69,70),(((72,73),74),75)),71))),3));
tree PAUP_358 = [&U] (1,((2,((((((((((((4,5),6),(((((((7,9),10),11),(8,(((13,(14,15)),16),17))),12),18),((19,(((20,23),21),22)),(((((24,28),29),((25,27),26)),((30,31),32)),(33,(34,(35,36))))))),(((37,38),40),39)),43),((44,45),46)),(64,65)),((66,67),68)),((((47,48),49),50),((((51,52),53),((54,56),55)),(((57,(58,59)),60),(61,62))))),63),((41,42),(76,77))),(((69,70),(((72,73),74),75)),71))),3));
tree PAUP_359 = [&U] (1,((2,((((((((((((4,5),6),(((((((7,9),10),11),(8,((((13,15),14),16),17))),12),18),((19,(((20,23),21),22)),(((((24,28),29),((25,27),26)),((30,31),32)),(33,(34,(35,36))))))),(((37,38),40),39)),43),((44,45),46)),(64,65)),((66,67),68)),((((47,48),49),50),((((51,52),53),((54,56),55)),(((57,(58,59)),60),(61,62))))),63),((41,42),(76,77))),(((69,70),(((72,73),74),75)),71))),3));
tree PAUP_360 = [&U] (1,((2,((((((((((((4,5),6),(((((((7,9),10),11),(8,((((13,14),15),16),17))),12),18),((19,(((20,23),21),22)),(((((24,28),29),((25,27),26)),((30,31),32)),(((33,34),35),36))))),(((37,38),40),39)),43),((44,45),46)),(64,65)),((66,67),68)),((((47,48),49),50),((((51,52),53),((54,56),55)),(((57,(58,59)),60),(61,62))))),63),((41,42),(76,77))),(((69,70),(((72,73),74),75)),71))),3));
tree PAUP_361 = [&U] (1,((2,((((((((((((4,5),6),(((((((7,9),10),11),(8,((((13,14),15),16),17))),12),18),((19,(((20,23),21),22)),(((((24,28),29),((25,27),26)),((30,31),32)),(((33,34),36),35))))),(((37,38),40),39)),43),((44,45),46)),(64,65)),((66,67),68)),((((47,48),49),50),((((51,52),53),((54,56),55)),(((57,(58,59)),60),(61,62))))),63),((41,42),(76,77))),(((69,70),(((72,73),74),75)),71))),3));
tree PAUP_362 = [&U] (1,((2,((((((((((((4,5),6),(((((((7,9),10),11),(8,((((13,14),15),16),17))),12),18),((19,((20,(21,22)),23)),(((((24,28),29),((25,27),26)),((30,31),32)),(33,(34,(35,36))))))),(((37,38),40),39)),43),((44,45),46)),(64,65)),((66,67),68)),((((47,48),49),50),((((51,52),53),((54,56),55)),(((57,(58,59)),60),(61,62))))),63),((41,42),(76,77))),(((69,70),(((72,73),74),75)),71))),3));
tree PAUP_363 = [&U] (1,((2,((((((((((((4,5),6),(((((((7,9),10),11),(8,((((13,14),15),16),17))),12),18),((19,(20,((21,22),23))),(((((24,28),29),((25,27),26)),((30,31),32)),(33,(34,(35,36))))))),(((37,38),40),39)),43),((44,45),46)),(64,65)),((66,67),68)),((((47,48),49),50),((((51,52),53),((54,56),55)),(((57,(58,59)),60),(61,62))))),63),((41,42),(76,77))),(((69,70),(((72,73),74),75)),71))),3));
tree PAUP_364 = [&U] (1,((2,((((((((((((4,5),6),(((((((7,9),10),11),(8,((((13,14),15),16),17))),12),18),((((19,21),(20,23)),22),(((((24,28),29),((25,27),26)),((30,31),32)),(33,(34,(35,36))))))),(((37,38),40),39)),43),((44,45),46)),(64,65)),((66,67),68)),((((47,48),49),50),((((51,52),53),((54,56),55)),(((57,(58,59)),60),(61,62))))),63),((41,42),(76,77))),(((69,70),(((72,73),74),75)),71))),3));
tree PAUP_365 = [&U] (1,((2,((((((((((((4,5),6),(((((((7,9),10),11),(8,((((13,14),15),16),17))),12),18),((((19,(20,23)),21),22),(((((24,28),29),((25,27),26)),((30,31),32)),(33,(34,(35,36))))))),(((37,38),40),39)),43),((44,45),46)),(64,65)),((66,67),68)),((((47,48),49),50),((((51,52),53),((54,56),55)),(((57,(58,59)),60),(61,62))))),63),((41,42),(76,77))),(((69,70),(((72,73),74),75)),71))),3));
tree PAUP_366 = [&U] (1,((2,((((((((((((4,5),6),(((((((7,9),10),11),(8,((((13,14),15),16),17))),12),18),(((((19,23),20),21),22),(((((24,28),29),((25,27),26)),((30,31),32)),(33,(34,(35,36))))))),(((37,38),40),39)),43),((44,45),46)),(64,65)),((66,67),68)),((((47,48),49),50),((((51,52),53),((54,56),55)),(((57,(58,59)),60),(61,62))))),63),((41,42),(76,77))),(((69,70),(((72,73),74),75)),71))),3));
tree PAUP_367 = [&U] (1,((2,((((((((((((4,5),6),(((((((7,9),10),11),(8,((((13,14),15),16),17))),12),18),(((((19,20),23),21),22),(((((24,28),29),((25,27),26)),((30,31),32)),(33,(34,(35,36))))))),(((37,38),40),39)),43),((44,45),46)),(64,65)),((66,67),68)),((((47,48),49),50),((((51,52),53),((54,56),55)),(((57,(58,59)),60),(61,62))))),63),((41,42),(76,77))),(((69,70),(((72,73),74),75)),71))),3));
tree PAUP_368 = [&U] (1,((2,((((((((((((4,5),6),(((((((7,9),10),11),(8,((((13,14),15),16),17))),12),18),((19,(((20,23),21),22)),(((((24,28),29),((25,27),26)),((30,31),32)),(((33,36),35),34))))),(((37,38),40),39)),43),((44,45),46)),(64,65)),((66,67),68)),((((47,48),49),50),((((51,52),53),((54,56),55)),(((57,(58,59)),60),(61,62))))),63),((41,42),(76,77))),(((69,70),(((72,73),74),75)),71))),3));
tree PAUP_369 = [&U] (1,((2,((((((((((((4,5),6),(((((((7,9),10),11),(8,((((13,14),15),16),17))),12),18),((19,(((20,23),21),22)),(((((24,28),29),((25,27),26)),((30,31),32)),(((33,35),36),34))))),(((37,38),40),39)),43),((44,45),46)),(64,65)),((66,67),68)),((((47,48),49),50),((((51,52),53),((54,56),55)),(((57,(58,59)),60),(61,62))))),63),((41,42),(76,77))),(((69,70),(((72,73),74),75)),71))),3));
tree PAUP_370 = [&U] (1,((2,((((((((((((4,5),6),(((((((7,9),10),11),(8,((((13,14),15),16),17))),12),18),(((19,22),((20,23),21)),(((((24,28),29),((25,27),26)),((30,31),32)),(33,(34,(35,36))))))),(((37,38),40),39)),43),((44,45),46)),(64,65)),((66,67),68)),((((47,48),49),50),((((51,52),53),((54,56),55)),(((57,(58,59)),60),(61,62))))),63),((41,42),(76,77))),(((69,70),(((72,73),74),75)),71))),3));
tree PAUP_371 = [&U] (1,((2,((((((((((((4,5),6),(((((((7,9),10),11),(8,((((13,14),15),16),17))),12),18),((19,((20,(22,23)),21)),(((((24,28),29),((25,27),26)),((30,31),32)),(33,(34,(35,36))))))),(((37,38),40),39)),43),((44,45),46)),(64,65)),((66,67),68)),((((47,48),49),50),((((51,52),53),((54,56),55)),(((57,(58,59)),60),(61,62))))),63),((41,42),(76,77))),(((69,70),(((72,73),74),75)),71))),3));
tree PAUP_372 = [&U] (1,((2,((((((((((((4,5),6),(((((((7,9),10),11),(8,((((13,14),15),16),17))),12),18),((19,(((20,22),23),21)),(((((24,28),29),((25,27),26)),((30,31),32)),(33,(34,(35,36))))))),(((37,38),40),39)),43),((44,45),46)),(64,65)),((66,67),68)),((((47,48),49),50),((((51,52),53),((54,56),55)),(((57,(58,59)),60),(61,62))))),63),((41,42),(76,77))),(((69,70),(((72,73),74),75)),71))),3));
tree PAUP_373 = [&U] (1,((2,((((((((((((4,5),6),(((((((7,9),10),11),(8,((((13,14),15),16),17))),12),18),(((19,((20,23),21)),22),(((((24,28),29),((25,27),26)),((30,31),32)),(33,(34,(35,36))))))),(((37,38),40),39)),43),((44,45),46)),(64,65)),((66,67),68)),((((47,48),49),50),((((51,52),53),((54,56),55)),(((57,(58,59)),60),(61,62))))),63),((41,42),(76,77))),(((69,70),(((72,73),74),75)),71))),3));
tree PAUP_374 = [&U] (1,((2,((((((((((((4,5),6),(((((((7,9),10),11),(8,((((13,14),15),16),17))),12),18),(((19,((20,21),23)),22),(((((24,28),29),((25,27),26)),((30,31),32)),(33,(34,(35,36))))))),(((37,38),40),39)),43),((44,45),46)),(64,65)),((66,67),68)),((((47,48),49),50),((((51,52),53),((54,56),55)),(((57,(58,59)),60),(61,62))))),63),((41,42),(76,77))),(((69,70),(((72,73),74),75)),71))),3));
tree PAUP_375 = [&U] (1,((2,((((((((((((4,5),6),(((((((7,9),10),11),(8,((((13,14),15),16),17))),12),18),(((19,22),((20,21),23)),(((((24,28),29),((25,27),26)),((30,31),32)),(33,(34,(35,36))))))),(((37,38),40),39)),43),((44,45),46)),(64,65)),((66,67),68)),((((47,48),49),50),((((51,52),53),((54,56),55)),(((57,(58,59)),60),(61,62))))),63),((41,42),(76,77))),(((69,70),(((72,73),74),75)),71))),3));
tree PAUP_376 = [&U] (1,((2,((((((((((((4,5),6),(((((((7,9),11),10),(8,((((13,15),14),16),17))),12),18),((19,((20,(21,23)),22)),(((((24,28),29),((25,27),26)),((30,31),32)),(33,((34,35),36)))))),(((37,38),40),39)),43),((44,45),46)),(64,65)),((66,67),68)),((((47,48),49),50),((((51,52),53),((54,56),55)),(((57,(58,59)),60),(61,62))))),63),((41,42),(76,77))),(((69,70),(((72,73),74),75)),71))),3));
tree PAUP_377 = [&U] (1,((2,((((((((((((4,5),6),((((((7,9),(10,11)),(8,((((13,15),14),16),17))),12),18),((19,((20,(21,23)),22)),(((((24,28),29),((25,27),26)),((30,31),32)),(33,((34,35),36)))))),(((37,38),40),39)),43),((44,45),46)),(64,65)),((66,67),68)),((((47,48),49),50),((((51,52),53),((54,56),55)),(((57,(58,59)),60),(61,62))))),63),((41,42),(76,77))),(((69,70),(((72,73),74),75)),71))),3));
tree PAUP_378 = [&U] (1,((2,((((((((((((4,5),6),(((((((7,9),10),11),(8,((((13,15),14),16),17))),12),18),((19,((20,(21,23)),22)),(((((24,28),29),((25,27),26)),((30,31),32)),(33,((34,35),36)))))),(((37,38),40),39)),43),((44,45),46)),(64,65)),((66,67),68)),((((47,48),49),50),((((51,52),53),((54,56),55)),(((57,(58,59)),60),(61,62))))),63),((41,42),(76,77))),(((69,70),(((72,73),74),75)),71))),3));
tree PAUP_379 = [&U] (1,((2,((((((((((((4,5),6),(((((((7,9),11),10),(8,(((13,(14,15)),16),17))),12),18),((19,((20,(21,23)),22)),(((((24,28),29),((25,27),26)),((30,31),32)),(33,((34,35),36)))))),(((37,38),40),39)),43),((44,45),46)),(64,65)),((66,67),68)),((((47,48),49),50),((((51,52),53),((54,56),55)),(((57,(58,59)),60),(61,62))))),63),((41,42),(76,77))),(((69,70),(((72,73),74),75)),71))),3));
tree PAUP_380 = [&U] (1,((2,((((((((((((4,5),6),(((((((7,9),11),10),(8,((((13,14),15),16),17))),12),18),((19,((20,(21,23)),22)),(((((24,28),29),((25,27),26)),((30,31),32)),(33,((34,35),36)))))),(((37,38),40),39)),43),((44,45),46)),(64,65)),((66,67),68)),((((47,48),49),50),((((51,52),53),((54,56),55)),(((57,(58,59)),60),(61,62))))),63),((41,42),(76,77))),(((69,70),(((72,73),74),75)),71))),3));
tree PAUP_381 = [&U] (1,((2,((((((((((((4,5),6),(((((((7,9),11),10),(8,((((13,15),14),16),17))),12),18),((((19,22),20),(21,23)),(((((24,28),29),((25,27),26)),((30,31),32)),(33,((34,35),36)))))),(((37,38),40),39)),43),((44,45),46)),(64,65)),((66,67),68)),((((47,48),49),50),((((51,52),53),((54,56),55)),(((57,(58,59)),60),(61,62))))),63),((41,42),(76,77))),(((69,70),(((72,73),74),75)),71))),3));
tree PAUP_382 = [&U] (1,((2,((((((((((((4,5),6),(((((((7,9),11),10),(8,((((13,15),14),16),17))),12),18),((((19,22),(21,23)),20),(((((24,28),29),((25,27),26)),((30,31),32)),(33,((34,35),36)))))),(((37,38),40),39)),43),((44,45),46)),(64,65)),((66,67),68)),((((47,48),49),50),((((51,52),53),((54,56),55)),(((57,(58,59)),60),(61,62))))),63),((41,42),(76,77))),(((69,70),(((72,73),74),75)),71))),3));
tree PAUP_383 = [&U] (1,((2,((((((((((((4,5),6),(((((((7,9),11),10),(8,((((13,15),14),16),17))),12),18),(((((19,22),20),21),23),(((((24,28),29),((25,27),26)),((30,31),32)),(33,((34,35),36)))))),(((37,38),40),39)),43),((44,45),46)),(64,65)),((66,67),68)),((((47,48),49),50),((((51,52),53),((54,56),55)),(((57,(58,59)),60),(61,62))))),63),((41,42),(76,77))),(((69,70),(((72,73),74),75)),71))),3));
tree PAUP_384 = [&U] (1,((2,((((((((((((4,5),6),(((((((7,9),11),10),(8,((((13,15),14),16),17))),12),18),(((((19,22),20),23),21),(((((24,28),29),((25,27),26)),((30,31),32)),(33,((34,35),36)))))),(((37,38),40),39)),43),((44,45),46)),(64,65)),((66,67),68)),((((47,48),49),50),((((51,52),53),((54,56),55)),(((57,(58,59)),60),(61,62))))),63),((41,42),(76,77))),(((69,70),(((72,73),74),75)),71))),3));
tree PAUP_385 = [&U] (1,((2,((((((((((((4,5),6),(((((((7,9),11),10),(8,((((13,15),14),16),17))),12),18),((19,((20,(21,23)),22)),(((((24,28),29),((25,27),26)),((30,31),32)),(((33,36),34),35))))),(((37,38),40),39)),43),((44,45),46)),(64,65)),((66,67),68)),((((47,48),49),50),((((51,52),53),((54,56),55)),(((57,(58,59)),60),(61,62))))),63),((41,42),(76,77))),(((69,70),(((72,73),74),75)),71))),3));
tree PAUP_386 = [&U] (1,((2,((((((((((((4,5),6),(((((((7,9),11),10),(8,((((13,15),14),16),17))),12),18),((19,((20,(21,23)),22)),(((((24,28),29),((25,27),26)),((30,31),32)),(((33,36),35),34))))),(((37,38),40),39)),43),((44,45),46)),(64,65)),((66,67),68)),((((47,48),49),50),((((51,52),53),((54,56),55)),(((57,(58,59)),60),(61,62))))),63),((41,42),(76,77))),(((69,70),(((72,73),74),75)),71))),3));
tree PAUP_387 = [&U] (1,((2,((((((((((((4,5),6),(((((((7,9),11),10),(8,((((13,15),14),16),17))),12),18),((19,(((20,22),21),23)),(((((24,28),29),((25,27),26)),((30,31),32)),(33,((34,35),36)))))),(((37,38),40),39)),43),((44,45),46)),(64,65)),((66,67),68)),((((47,48),49),50),((((51,52),53),((54,56),55)),(((57,(58,59)),60),(61,62))))),63),((41,42),(76,77))),(((69,70),(((72,73),74),75)),71))),3));
tree PAUP_388 = [&U] (1,((2,((((((((((((4,5),6),(((((((7,9),11),10),(8,((((13,15),14),16),17))),12),18),((19,(((20,22),23),21)),(((((24,28),29),((25,27),26)),((30,31),32)),(33,((34,35),36)))))),(((37,38),40),39)),43),((44,45),46)),(64,65)),((66,67),68)),((((47,48),49),50),((((51,52),53),((54,56),55)),(((57,(58,59)),60),(61,62))))),63),((41,42),(76,77))),(((69,70),(((72,73),74),75)),71))),3));
tree PAUP_389 = [&U] (1,((2,((((((((((((4,5),6),(((((((7,9),11),10),(8,((((13,15),14),16),17))),12),18),((((19,(21,23)),20),22),(((((24,28),29),((25,27),26)),((30,31),32)),(33,((34,35),36)))))),(((37,38),40),39)),43),((44,45),46)),(64,65)),((66,67),68)),((((47,48),49),50),((((51,52),53),((54,56),55)),(((57,(58,59)),60),(61,62))))),63),((41,42),(76,77))),(((69,70),(((72,73),74),75)),71))),3));
tree PAUP_390 = [&U] (1,((2,((((((((((((4,5),6),(((((((7,9),11),10),(8,((((13,15),14),16),17))),12),18),((((19,20),(21,23)),22),(((((24,28),29),((25,27),26)),((30,31),32)),(33,((34,35),36)))))),(((37,38),40),39)),43),((44,45),46)),(64,65)),((66,67),68)),((((47,48),49),50),((((51,52),53),((54,56),55)),(((57,(58,59)),60),(61,62))))),63),((41,42),(76,77))),(((69,70),(((72,73),74),75)),71))),3));
tree PAUP_391 = [&U] (1,((2,((((((((((((4,5),6),(((((((7,9),11),10),(8,((((13,15),14),16),17))),12),18),(((((19,23),21),20),22),(((((24,28),29),((25,27),26)),((30,31),32)),(33,((34,35),36)))))),(((37,38),40),39)),43),((44,45),46)),(64,65)),((66,67),68)),((((47,48),49),50),((((51,52),53),((54,56),55)),(((57,(58,59)),60),(61,62))))),63),((41,42),(76,77))),(((69,70),(((72,73),74),75)),71))),3));
tree PAUP_392 = [&U] (1,((2,((((((((((((4,5),6),(((((((7,9),11),10),(8,((((13,15),14),16),17))),12),18),(((((19,21),23),20),22),(((((24,28),29),((25,27),26)),((30,31),32)),(33,((34,35),36)))))),(((37,38),40),39)),43),((44,45),46)),(64,65)),((66,67),68)),((((47,48),49),50),((((51,52),53),((54,56),55)),(((57,(58,59)),60),(61,62))))),63),((41,42),(76,77))),(((69,70),(((72,73),74),75)),71))),3));
tree PAUP_393 = [&U] (1,((2,((((((((((((4,5),6),(((((((7,9),11),10),(8,((((13,15),14),16),17))),12),18),((19,((20,(21,23)),22)),(((((24,28),29),((25,27),26)),((30,31),32)),(((33,35),34),36))))),(((37,38),40),39)),43),((44,45),46)),(64,65)),((66,67),68)),((((47,48),49),50),((((51,52),53),((54,56),55)),(((57,(58,59)),60),(61,62))))),63),((41,42),(76,77))),(((69,70),(((72,73),74),75)),71))),3));
tree PAUP_394 = [&U] (1,((2,((((((((((((4,5),6),(((((((7,9),11),10),(8,((((13,15),14),16),17))),12),18),((19,((20,(21,23)),22)),(((((24,28),29),((25,27),26)),((30,31),32)),(((33,34),35),36))))),(((37,38),40),39)),43),((44,45),46)),(64,65)),((66,67),68)),((((47,48),49),50),((((51,52),53),((54,56),55)),(((57,(58,59)),60),(61,62))))),63),((41,42),(76,77))),(((69,70),(((72,73),74),75)),71))),3));
tree PAUP_395 = [&U] (1,((2,((((((((((((4,5),6),(((((((7,9),11),10),(8,((((13,15),14),16),17))),12),18),(((19,22),(20,(21,23))),(((((24,28),29),((25,27),26)),((30,31),32)),(33,((34,35),36)))))),(((37,38),40),39)),43),((44,45),46)),(64,65)),((66,67),68)),((((47,48),49),50),((((51,52),53),((54,56),55)),(((57,(58,59)),60),(61,62))))),63),((41,42),(76,77))),(((69,70),(((72,73),74),75)),71))),3));
tree PAUP_396 = [&U] (1,((2,((((((((((((4,5),6),(((((((7,9),11),10),(8,((((13,15),14),16),17))),12),18),((19,(20,(21,(22,23)))),(((((24,28),29),((25,27),26)),((30,31),32)),(33,((34,35),36)))))),(((37,38),40),39)),43),((44,45),46)),(64,65)),((66,67),68)),((((47,48),49),50),((((51,52),53),((54,56),55)),(((57,(58,59)),60),(61,62))))),63),((41,42),(76,77))),(((69,70),(((72,73),74),75)),71))),3));
tree PAUP_397 = [&U] (1,((2,((((((((((((4,5),6),(((((((7,9),11),10),(8,((((13,15),14),16),17))),12),18),((19,(20,((21,22),23))),(((((24,28),29),((25,27),26)),((30,31),32)),(33,((34,35),36)))))),(((37,38),40),39)),43),((44,45),46)),(64,65)),((66,67),68)),((((47,48),49),50),((((51,52),53),((54,56),55)),(((57,(58,59)),60),(61,62))))),63),((41,42),(76,77))),(((69,70),(((72,73),74),75)),71))),3));
tree PAUP_398 = [&U] (1,((2,((((((((((((4,5),6),(((((((7,9),11),10),(8,((((13,15),14),16),17))),12),18),(((19,(20,(21,23))),22),(((((24,28),29),((25,27),26)),((30,31),32)),(33,((34,35),36)))))),(((37,38),40),39)),43),((44,45),46)),(64,65)),((66,67),68)),((((47,48),49),50),((((51,52),53),((54,56),55)),(((57,(58,59)),60),(61,62))))),63),((41,42),(76,77))),(((69,70),(((72,73),74),75)),71))),3));
tree PAUP_399 = [&U] (1,((2,((((((((((((4,5),6),(((((((7,9),11),10),(8,((((13,15),14),16),17))),12),18),(((19,((20,21),23)),22),(((((24,28),29),((25,27),26)),((30,31),32)),(33,((34,35),36)))))),(((37,38),40),39)),43),((44,45),46)),(64,65)),((66,67),68)),((((47,48),49),50),((((51,52),53),((54,56),55)),(((57,(58,59)),60),(61,62))))),63),((41,42),(76,77))),(((69,70),(((72,73),74),75)),71))),3));
tree PAUP_400 = [&U] (1,((2,((((((((((((4,5),6),(((((((7,9),11),10),(8,((((13,15),14),16),17))),12),18),(((19,22),((20,21),23)),(((((24,28),29),((25,27),26)),((30,31),32)),(33,((34,35),36)))))),(((37,38),40),39)),43),((44,45),46)),(64,65)),((66,67),68)),((((47,48),49),50),((((51,52),53),((54,56),55)),(((57,(58,59)),60),(61,62))))),63),((41,42),(76,77))),(((69,70),(((72,73),74),75)),71))),3));
tree PAUP_401 = [&U] (1,((2,((((((((((((4,5),6),((((((7,9),(10,11)),(8,((((13,14),15),16),17))),12),18),((((19,(20,22)),21),23),(((((24,28),29),((25,27),26)),((30,31),32)),(((33,36),34),35))))),(((37,38),40),39)),43),((44,45),46)),(64,65)),((66,67),68)),((((47,48),49),50),((((51,52),53),((54,56),55)),(((57,(58,59)),60),(61,62))))),63),((41,42),(76,77))),(((69,70),(((72,73),74),75)),71))),3));
tree PAUP_402 = [&U] (1,((2,((((((((((((4,5),6),(((((((7,9),11),10),(8,((((13,14),15),16),17))),12),18),((((19,(20,22)),21),23),(((((24,28),29),((25,27),26)),((30,31),32)),(((33,36),34),35))))),(((37,38),40),39)),43),((44,45),46)),(64,65)),((66,67),68)),((((47,48),49),50),((((51,52),53),((54,56),55)),(((57,(58,59)),60),(61,62))))),63),((41,42),(76,77))),(((69,70),(((72,73),74),75)),71))),3));
tree PAUP_403 = [&U] (1,((2,((((((((((((4,5),6),(((((((7,9),10),11),(8,((((13,14),15),16),17))),12),18),((((19,(20,22)),21),23),(((((24,28),29),((25,27),26)),((30,31),32)),(((33,36),34),35))))),(((37,38),40),39)),43),((44,45),46)),(64,65)),((66,67),68)),((((47,48),49),50),((((51,52),53),((54,56),55)),(((57,(58,59)),60),(61,62))))),63),((41,42),(76,77))),(((69,70),(((72,73),74),75)),71))),3));
tree PAUP_404 = [&U] (1,((2,((((((((((((4,5),6),((((((7,9),(10,11)),(8,((((13,14),15),16),17))),12),18),(((19,(21,23)),(20,22)),(((((24,28),29),((25,27),26)),((30,31),32)),(((33,36),34),35))))),(((37,38),40),39)),43),((44,45),46)),(64,65)),((66,67),68)),((((47,48),49),50),((((51,52),53),((54,56),55)),(((57,(58,59)),60),(61,62))))),63),((41,42),(76,77))),(((69,70),(((72,73),74),75)),71))),3));
tree PAUP_405 = [&U] (1,((2,((((((((((((4,5),6),((((((7,9),(10,11)),(8,((((13,14),15),16),17))),12),18),((19,((20,22),(21,23))),(((((24,28),29),((25,27),26)),((30,31),32)),(((33,36),34),35))))),(((37,38),40),39)),43),((44,45),46)),(64,65)),((66,67),68)),((((47,48),49),50),((((51,52),53),((54,56),55)),(((57,(58,59)),60),(61,62))))),63),((41,42),(76,77))),(((69,70),(((72,73),74),75)),71))),3));
tree PAUP_406 = [&U] (1,((2,((((((((((((4,5),6),((((((7,9),(10,11)),(8,((((13,14),15),16),17))),12),18),((((19,(21,23)),20),22),(((((24,28),29),((25,27),26)),((30,31),32)),(((33,36),34),35))))),(((37,38),40),39)),43),((44,45),46)),(64,65)),((66,67),68)),((((47,48),49),50),((((51,52),53),((54,56),55)),(((57,(58,59)),60),(61,62))))),63),((41,42),(76,77))),(((69,70),(((72,73),74),75)),71))),3));
tree PAUP_407 = [&U] (1,((2,((((((((((((4,5),6),((((((7,9),(10,11)),(8,((((13,14),15),16),17))),12),18),((((19,(21,23)),22),20),(((((24,28),29),((25,27),26)),((30,31),32)),(((33,36),34),35))))),(((37,38),40),39)),43),((44,45),46)),(64,65)),((66,67),68)),((((47,48),49),50),((((51,52),53),((54,56),55)),(((57,(58,59)),60),(61,62))))),63),((41,42),(76,77))),(((69,70),(((72,73),74),75)),71))),3));
tree PAUP_408 = [&U] (1,((2,((((((((((((4,5),6),((((((7,9),(10,11)),(8,((((13,14),15),16),17))),12),18),((((19,(20,22)),21),23),(((((24,28),29),((25,27),26)),((30,31),32)),((33,(34,35)),36))))),(((37,38),40),39)),43),((44,45),46)),(64,65)),((66,67),68)),((((47,48),49),50),((((51,52),53),((54,56),55)),(((57,(58,59)),60),(61,62))))),63),((41,42),(76,77))),(((69,70),(((72,73),74),75)),71))),3));
tree PAUP_409 = [&U] (1,((2,((((((((((((4,5),6),((((((7,9),(10,11)),(8,((((13,14),15),16),17))),12),18),((((19,(20,22)),21),23),(((((24,28),29),((25,27),26)),((30,31),32)),(33,((34,35),36)))))),(((37,38),40),39)),43),((44,45),46)),(64,65)),((66,67),68)),((((47,48),49),50),((((51,52),53),((54,56),55)),(((57,(58,59)),60),(61,62))))),63),((41,42),(76,77))),(((69,70),(((72,73),74),75)),71))),3));
tree PAUP_410 = [&U] (1,((2,((((((((((((4,5),6),((((((7,9),(10,11)),(8,((((13,14),15),16),17))),12),18),(((19,((20,22),23)),21),(((((24,28),29),((25,27),26)),((30,31),32)),(((33,36),34),35))))),(((37,38),40),39)),43),((44,45),46)),(64,65)),((66,67),68)),((((47,48),49),50),((((51,52),53),((54,56),55)),(((57,(58,59)),60),(61,62))))),63),((41,42),(76,77))),(((69,70),(((72,73),74),75)),71))),3));
tree PAUP_411 = [&U] (1,((2,((((((((((((4,5),6),((((((7,9),(10,11)),(8,((((13,14),15),16),17))),12),18),((((19,23),(20,22)),21),(((((24,28),29),((25,27),26)),((30,31),32)),(((33,36),34),35))))),(((37,38),40),39)),43),((44,45),46)),(64,65)),((66,67),68)),((((47,48),49),50),((((51,52),53),((54,56),55)),(((57,(58,59)),60),(61,62))))),63),((41,42),(76,77))),(((69,70),(((72,73),74),75)),71))),3));
tree PAUP_412 = [&U] (1,((2,((((((((((((4,5),6),((((((7,9),(10,11)),(8,((((13,14),15),16),17))),12),18),(((19,(20,(22,23))),21),(((((24,28),29),((25,27),26)),((30,31),32)),(((33,36),34),35))))),(((37,38),40),39)),43),((44,45),46)),(64,65)),((66,67),68)),((((47,48),49),50),((((51,52),53),((54,56),55)),(((57,(58,59)),60),(61,62))))),63),((41,42),(76,77))),(((69,70),(((72,73),74),75)),71))),3));
tree PAUP_413 = [&U] (1,((2,((((((((((((4,5),6),((((((7,9),(10,11)),(8,((((13,14),15),16),17))),12),18),(((19,((20,23),22)),21),(((((24,28),29),((25,27),26)),((30,31),32)),(((33,36),34),35))))),(((37,38),40),39)),43),((44,45),46)),(64,65)),((66,67),68)),((((47,48),49),50),((((51,52),53),((54,56),55)),(((57,(58,59)),60),(61,62))))),63),((41,42),(76,77))),(((69,70),(((72,73),74),75)),71))),3));
tree PAUP_414 = [&U] (1,((2,((((((((((((4,5),6),((((((7,9),(10,11)),(8,((((13,14),15),16),17))),12),18),(((((19,21),20),22),23),(((((24,28),29),((25,27),26)),((30,31),32)),(((33,36),34),35))))),(((37,38),40),39)),43),((44,45),46)),(64,65)),((66,67),68)),((((47,48),49),50),((((51,52),53),((54,56),55)),(((57,(58,59)),60),(61,62))))),63),((41,42),(76,77))),(((69,70),(((72,73),74),75)),71))),3));
tree PAUP_415 = [&U] (1,((2,((((((((((((4,5),6),((((((7,9),(10,11)),(8,((((13,14),15),16),17))),12),18),(((((19,21),22),20),23),(((((24,28),29),((25,27),26)),((30,31),32)),(((33,36),34),35))))),(((37,38),40),39)),43),((44,45),46)),(64,65)),((66,67),68)),((((47,48),49),50),((((51,52),53),((54,56),55)),(((57,(58,59)),60),(61,62))))),63),((41,42),(76,77))),(((69,70),(((72,73),74),75)),71))),3));
tree PAUP_416 = [&U] (1,((2,((((((((((((4,5),6),((((((7,9),(10,11)),(8,(((13,(14,15)),16),17))),12),18),((((19,(20,22)),21),23),(((((24,28),29),((25,27),26)),((30,31),32)),(((33,36),34),35))))),(((37,38),40),39)),43),((44,45),46)),(64,65)),((66,67),68)),((((47,48),49),50),((((51,52),53),((54,56),55)),(((57,(58,59)),60),(61,62))))),63),((41,42),(76,77))),(((69,70),(((72,73),74),75)),71))),3));
tree PAUP_417 = [&U] (1,((2,((((((((((((4,5),6),((((((7,9),(10,11)),(8,((((13,15),14),16),17))),12),18),((((19,(20,22)),21),23),(((((24,28),29),((25,27),26)),((30,31),32)),(((33,36),34),35))))),(((37,38),40),39)),43),((44,45),46)),(64,65)),((66,67),68)),((((47,48),49),50),((((51,52),53),((54,56),55)),(((57,(58,59)),60),(61,62))))),63),((41,42),(76,77))),(((69,70),(((72,73),74),75)),71))),3));
tree PAUP_418 = [&U] (1,((2,((((((((((((4,5),6),((((((7,9),(10,11)),(8,((((13,14),15),16),17))),12),18),((((19,(20,22)),21),23),(((((24,28),29),((25,27),26)),((30,31),32)),((33,(35,36)),34))))),(((37,38),40),39)),43),((44,45),46)),(64,65)),((66,67),68)),((((47,48),49),50),((((51,52),53),((54,56),55)),(((57,(58,59)),60),(61,62))))),63),((41,42),(76,77))),(((69,70),(((72,73),74),75)),71))),3));
tree PAUP_419 = [&U] (1,((2,((((((((((((4,5),6),((((((7,9),(10,11)),(8,((((13,14),15),16),17))),12),18),((((19,(20,22)),21),23),(((((24,28),29),((25,27),26)),((30,31),32)),(((33,35),36),34))))),(((37,38),40),39)),43),((44,45),46)),(64,65)),((66,67),68)),((((47,48),49),50),((((51,52),53),((54,56),55)),(((57,(58,59)),60),(61,62))))),63),((41,42),(76,77))),(((69,70),(((72,73),74),75)),71))),3));
tree PAUP_420 = [&U] (1,((2,((((((((((((4,5),6),((((((7,9),(10,11)),(8,((((13,14),15),16),17))),12),18),(((19,(20,22)),(21,23)),(((((24,28),29),((25,27),26)),((30,31),32)),(((33,36),34),35))))),(((37,38),40),39)),43),((44,45),46)),(64,65)),((66,67),68)),((((47,48),49),50),((((51,52),53),((54,56),55)),(((57,(58,59)),60),(61,62))))),63),((41,42),(76,77))),(((69,70),(((72,73),74),75)),71))),3));
tree PAUP_421 = [&U] (1,((2,((((((((((((4,5),6),((((((7,9),(10,11)),(8,((((13,14),15),16),17))),12),18),(((19,(20,(21,22))),23),(((((24,28),29),((25,27),26)),((30,31),32)),(((33,36),34),35))))),(((37,38),40),39)),43),((44,45),46)),(64,65)),((66,67),68)),((((47,48),49),50),((((51,52),53),((54,56),55)),(((57,(58,59)),60),(61,62))))),63),((41,42),(76,77))),(((69,70),(((72,73),74),75)),71))),3));
tree PAUP_422 = [&U] (1,((2,((((((((((((4,5),6),((((((7,9),(10,11)),(8,((((13,14),15),16),17))),12),18),(((19,((20,21),22)),23),(((((24,28),29),((25,27),26)),((30,31),32)),(((33,36),34),35))))),(((37,38),40),39)),43),((44,45),46)),(64,65)),((66,67),68)),((((47,48),49),50),((((51,52),53),((54,56),55)),(((57,(58,59)),60),(61,62))))),63),((41,42),(76,77))),(((69,70),(((72,73),74),75)),71))),3));
tree PAUP_423 = [&U] (1,((2,((((((((((((4,5),6),((((((7,9),(10,11)),(8,((((13,14),15),16),17))),12),18),((((19,(20,22)),23),21),(((((24,28),29),((25,27),26)),((30,31),32)),(((33,36),34),35))))),(((37,38),40),39)),43),((44,45),46)),(64,65)),((66,67),68)),((((47,48),49),50),((((51,52),53),((54,56),55)),(((57,(58,59)),60),(61,62))))),63),((41,42),(76,77))),(((69,70),(((72,73),74),75)),71))),3));
tree PAUP_424 = [&U] (1,((2,((((((((((((4,5),6),((((((7,9),(10,11)),(8,((((13,14),15),16),17))),12),18),(((((19,20),22),23),21),(((((24,28),29),((25,27),26)),((30,31),32)),(((33,36),34),35))))),(((37,38),40),39)),43),((44,45),46)),(64,65)),((66,67),68)),((((47,48),49),50),((((51,52),53),((54,56),55)),(((57,(58,59)),60),(61,62))))),63),((41,42),(76,77))),(((69,70),(((72,73),74),75)),71))),3));
tree PAUP_425 = [&U] (1,((2,((((((((((((4,5),6),((((((7,9),(10,11)),(8,((((13,14),15),16),17))),12),18),((((19,20),22),(21,23)),(((((24,28),29),((25,27),26)),((30,31),32)),(((33,36),34),35))))),(((37,38),40),39)),43),((44,45),46)),(64,65)),((66,67),68)),((((47,48),49),50),((((51,52),53),((54,56),55)),(((57,(58,59)),60),(61,62))))),63),((41,42),(76,77))),(((69,70),(((72,73),74),75)),71))),3));
tree PAUP_426 = [&U] (1,((2,((((((((((((4,5),6),(((((((7,9),11),10),(8,((((13,15),14),16),17))),12),18),(((((19,21),20),22),23),(((((24,28),29),((25,27),26)),((30,31),32)),((33,(35,36)),34))))),(((37,38),40),39)),43),((44,45),46)),(64,65)),((66,67),68)),((((47,48),49),50),((((51,52),53),((54,55),56)),(((57,(58,59)),60),(61,62))))),63),((41,42),(76,77))),(((69,70),(((72,73),74),75)),71))),3));
tree PAUP_427 = [&U] (1,((2,((((((((((((4,5),6),((((((7,9),(10,11)),(8,((((13,15),14),16),17))),12),18),(((((19,21),20),22),23),(((((24,28),29),((25,27),26)),((30,31),32)),((33,(35,36)),34))))),(((37,38),40),39)),43),((44,45),46)),(64,65)),((66,67),68)),((((47,48),49),50),((((51,52),53),((54,55),56)),(((57,(58,59)),60),(61,62))))),63),((41,42),(76,77))),(((69,70),(((72,73),74),75)),71))),3));
tree PAUP_428 = [&U] (1,((2,((((((((((((4,5),6),(((((((7,9),10),11),(8,((((13,15),14),16),17))),12),18),(((((19,21),20),22),23),(((((24,28),29),((25,27),26)),((30,31),32)),((33,(35,36)),34))))),(((37,38),40),39)),43),((44,45),46)),(64,65)),((66,67),68)),((((47,48),49),50),((((51,52),53),((54,55),56)),(((57,(58,59)),60),(61,62))))),63),((41,42),(76,77))),(((69,70),(((72,73),74),75)),71))),3));
tree PAUP_429 = [&U] (1,((2,((((((((((((4,5),6),(((((((7,9),11),10),(8,((((13,15),14),16),17))),12),18),((((19,21),(22,23)),20),(((((24,28),29),((25,27),26)),((30,31),32)),((33,(35,36)),34))))),(((37,38),40),39)),43),((44,45),46)),(64,65)),((66,67),68)),((((47,48),49),50),((((51,52),53),((54,55),56)),(((57,(58,59)),60),(61,62))))),63),((41,42),(76,77))),(((69,70),(((72,73),74),75)),71))),3));
tree PAUP_430 = [&U] (1,((2,((((((((((((4,5),6),(((((((7,9),11),10),(8,((((13,15),14),16),17))),12),18),(((19,21),(20,(22,23))),(((((24,28),29),((25,27),26)),((30,31),32)),((33,(35,36)),34))))),(((37,38),40),39)),43),((44,45),46)),(64,65)),((66,67),68)),((((47,48),49),50),((((51,52),53),((54,55),56)),(((57,(58,59)),60),(61,62))))),63),((41,42),(76,77))),(((69,70),(((72,73),74),75)),71))),3));
tree PAUP_431 = [&U] (1,((2,((((((((((((4,5),6),(((((((7,9),11),10),(8,((((13,15),14),16),17))),12),18),(((19,(20,(22,23))),21),(((((24,28),29),((25,27),26)),((30,31),32)),((33,(35,36)),34))))),(((37,38),40),39)),43),((44,45),46)),(64,65)),((66,67),68)),((((47,48),49),50),((((51,52),53),((54,55),56)),(((57,(58,59)),60),(61,62))))),63),((41,42),(76,77))),(((69,70),(((72,73),74),75)),71))),3));
tree PAUP_432 = [&U] (1,((2,((((((((((((4,5),6),(((((((7,9),11),10),(8,((((13,15),14),16),17))),12),18),((19,((20,(22,23)),21)),(((((24,28),29),((25,27),26)),((30,31),32)),((33,(35,36)),34))))),(((37,38),40),39)),43),((44,45),46)),(64,65)),((66,67),68)),((((47,48),49),50),((((51,52),53),((54,55),56)),(((57,(58,59)),60),(61,62))))),63),((41,42),(76,77))),(((69,70),(((72,73),74),75)),71))),3));
tree PAUP_433 = [&U] (1,((2,((((((((((((4,5),6),(((((((7,9),11),10),(8,(((13,(14,15)),16),17))),12),18),(((((19,21),20),22),23),(((((24,28),29),((25,27),26)),((30,31),32)),((33,(35,36)),34))))),(((37,38),40),39)),43),((44,45),46)),(64,65)),((66,67),68)),((((47,48),49),50),((((51,52),53),((54,55),56)),(((57,(58,59)),60),(61,62))))),63),((41,42),(76,77))),(((69,70),(((72,73),74),75)),71))),3));
tree PAUP_434 = [&U] (1,((2,((((((((((((4,5),6),(((((((7,9),11),10),(8,((((13,14),15),16),17))),12),18),(((((19,21),20),22),23),(((((24,28),29),((25,27),26)),((30,31),32)),((33,(35,36)),34))))),(((37,38),40),39)),43),((44,45),46)),(64,65)),((66,67),68)),((((47,48),49),50),((((51,52),53),((54,55),56)),(((57,(58,59)),60),(61,62))))),63),((41,42),(76,77))),(((69,70),(((72,73),74),75)),71))),3));
tree PAUP_435 = [&U] (1,((2,((((((((((((4,5),6),(((((((7,9),11),10),(8,((((13,15),14),16),17))),12),18),(((((19,21),20),22),23),(((((24,28),29),((25,27),26)),((30,31),32)),(((33,34),35),36))))),(((37,38),40),39)),43),((44,45),46)),(64,65)),((66,67),68)),((((47,48),49),50),((((51,52),53),((54,55),56)),(((57,(58,59)),60),(61,62))))),63),((41,42),(76,77))),(((69,70),(((72,73),74),75)),71))),3));
tree PAUP_436 = [&U] (1,((2,((((((((((((4,5),6),(((((((7,9),11),10),(8,((((13,15),14),16),17))),12),18),(((((19,21),20),22),23),(((((24,28),29),((25,27),26)),((30,31),32)),(((33,34),36),35))))),(((37,38),40),39)),43),((44,45),46)),(64,65)),((66,67),68)),((((47,48),49),50),((((51,52),53),((54,55),56)),(((57,(58,59)),60),(61,62))))),63),((41,42),(76,77))),(((69,70),(((72,73),74),75)),71))),3));
tree PAUP_437 = [&U] (1,((2,((((((((((((4,5),6),(((((((7,9),11),10),(8,((((13,15),14),16),17))),12),18),((((19,21),(20,23)),22),(((((24,28),29),((25,27),26)),((30,31),32)),((33,(35,36)),34))))),(((37,38),40),39)),43),((44,45),46)),(64,65)),((66,67),68)),((((47,48),49),50),((((51,52),53),((54,55),56)),(((57,(58,59)),60),(61,62))))),63),((41,42),(76,77))),(((69,70),(((72,73),74),75)),71))),3));
tree PAUP_438 = [&U] (1,((2,((((((((((((4,5),6),(((((((7,9),11),10),(8,((((13,15),14),16),17))),12),18),(((((19,21),23),20),22),(((((24,28),29),((25,27),26)),((30,31),32)),((33,(35,36)),34))))),(((37,38),40),39)),43),((44,45),46)),(64,65)),((66,67),68)),((((47,48),49),50),((((51,52),53),((54,55),56)),(((57,(58,59)),60),(61,62))))),63),((41,42),(76,77))),(((69,70),(((72,73),74),75)),71))),3));
tree PAUP_439 = [&U] (1,((2,((((((((((((4,5),6),(((((((7,9),11),10),(8,((((13,15),14),16),17))),12),18),((((19,(21,23)),20),22),(((((24,28),29),((25,27),26)),((30,31),32)),((33,(35,36)),34))))),(((37,38),40),39)),43),((44,45),46)),(64,65)),((66,67),68)),((((47,48),49),50),((((51,52),53),((54,55),56)),(((57,(58,59)),60),(61,62))))),63),((41,42),(76,77))),(((69,70),(((72,73),74),75)),71))),3));
tree PAUP_440 = [&U] (1,((2,((((((((((((4,5),6),(((((((7,9),11),10),(8,((((13,15),14),16),17))),12),18),(((((19,23),21),20),22),(((((24,28),29),((25,27),26)),((30,31),32)),((33,(35,36)),34))))),(((37,38),40),39)),43),((44,45),46)),(64,65)),((66,67),68)),((((47,48),49),50),((((51,52),53),((54,55),56)),(((57,(58,59)),60),(61,62))))),63),((41,42),(76,77))),(((69,70),(((72,73),74),75)),71))),3));
tree PAUP_441 = [&U] (1,((2,((((((((((((4,5),6),(((((((7,9),11),10),(8,((((13,15),14),16),17))),12),18),((((19,(20,22)),21),23),(((((24,28),29),((25,27),26)),((30,31),32)),((33,(35,36)),34))))),(((37,38),40),39)),43),((44,45),46)),(64,65)),((66,67),68)),((((47,48),49),50),((((51,52),53),((54,55),56)),(((57,(58,59)),60),(61,62))))),63),((41,42),(76,77))),(((69,70),(((72,73),74),75)),71))),3));
tree PAUP_442 = [&U] (1,((2,((((((((((((4,5),6),(((((((7,9),11),10),(8,((((13,15),14),16),17))),12),18),(((19,((20,22),21)),23),(((((24,28),29),((25,27),26)),((30,31),32)),((33,(35,36)),34))))),(((37,38),40),39)),43),((44,45),46)),(64,65)),((66,67),68)),((((47,48),49),50),((((51,52),53),((54,55),56)),(((57,(58,59)),60),(61,62))))),63),((41,42),(76,77))),(((69,70),(((72,73),74),75)),71))),3));
tree PAUP_443 = [&U] (1,((2,((((((((((((4,5),6),(((((((7,9),11),10),(8,((((13,15),14),16),17))),12),18),(((((19,21),20),22),23),(((((24,28),29),((25,27),26)),((30,31),32)),(33,((34,36),35)))))),(((37,38),40),39)),43),((44,45),46)),(64,65)),((66,67),68)),((((47,48),49),50),((((51,52),53),((54,55),56)),(((57,(58,59)),60),(61,62))))),63),((41,42),(76,77))),(((69,70),(((72,73),74),75)),71))),3));
tree PAUP_444 = [&U] (1,((2,((((((((((((4,5),6),(((((((7,9),11),10),(8,((((13,15),14),16),17))),12),18),(((((19,21),20),22),23),(((((24,28),29),((25,27),26)),((30,31),32)),(33,((34,35),36)))))),(((37,38),40),39)),43),((44,45),46)),(64,65)),((66,67),68)),((((47,48),49),50),((((51,52),53),((54,55),56)),(((57,(58,59)),60),(61,62))))),63),((41,42),(76,77))),(((69,70),(((72,73),74),75)),71))),3));
tree PAUP_445 = [&U] (1,((2,((((((((((((4,5),6),(((((((7,9),11),10),(8,((((13,15),14),16),17))),12),18),((((19,21),20),(22,23)),(((((24,28),29),((25,27),26)),((30,31),32)),((33,(35,36)),34))))),(((37,38),40),39)),43),((44,45),46)),(64,65)),((66,67),68)),((((47,48),49),50),((((51,52),53),((54,55),56)),(((57,(58,59)),60),(61,62))))),63),((41,42),(76,77))),(((69,70),(((72,73),74),75)),71))),3));
tree PAUP_446 = [&U] (1,((2,((((((((((((4,5),6),(((((((7,9),11),10),(8,((((13,15),14),16),17))),12),18),((((19,(21,22)),20),23),(((((24,28),29),((25,27),26)),((30,31),32)),((33,(35,36)),34))))),(((37,38),40),39)),43),((44,45),46)),(64,65)),((66,67),68)),((((47,48),49),50),((((51,52),53),((54,55),56)),(((57,(58,59)),60),(61,62))))),63),((41,42),(76,77))),(((69,70),(((72,73),74),75)),71))),3));
tree PAUP_447 = [&U] (1,((2,((((((((((((4,5),6),(((((((7,9),11),10),(8,((((13,15),14),16),17))),12),18),(((((19,22),21),20),23),(((((24,28),29),((25,27),26)),((30,31),32)),((33,(35,36)),34))))),(((37,38),40),39)),43),((44,45),46)),(64,65)),((66,67),68)),((((47,48),49),50),((((51,52),53),((54,55),56)),(((57,(58,59)),60),(61,62))))),63),((41,42),(76,77))),(((69,70),(((72,73),74),75)),71))),3));
tree PAUP_448 = [&U] (1,((2,((((((((((((4,5),6),(((((((7,9),11),10),(8,((((13,15),14),16),17))),12),18),(((((19,21),20),23),22),(((((24,28),29),((25,27),26)),((30,31),32)),((33,(35,36)),34))))),(((37,38),40),39)),43),((44,45),46)),(64,65)),((66,67),68)),((((47,48),49),50),((((51,52),53),((54,55),56)),(((57,(58,59)),60),(61,62))))),63),((41,42),(76,77))),(((69,70),(((72,73),74),75)),71))),3));
tree PAUP_449 = [&U] (1,((2,((((((((((((4,5),6),(((((((7,9),11),10),(8,((((13,15),14),16),17))),12),18),(((((19,20),21),23),22),(((((24,28),29),((25,27),26)),((30,31),32)),((33,(35,36)),34))))),(((37,38),40),39)),43),((44,45),46)),(64,65)),((66,67),68)),((((47,48),49),50),((((51,52),53),((54,55),56)),(((57,(58,59)),60),(61,62))))),63),((41,42),(76,77))),(((69,70),(((72,73),74),75)),71))),3));
tree PAUP_450 = [&U] (1,((2,((((((((((((4,5),6),(((((((7,9),11),10),(8,((((13,15),14),16),17))),12),18),((((19,20),21),(22,23)),(((((24,28),29),((25,27),26)),((30,31),32)),((33,(35,36)),34))))),(((37,38),40),39)),43),((44,45),46)),(64,65)),((66,67),68)),((((47,48),49),50),((((51,52),53),((54,55),56)),(((57,(58,59)),60),(61,62))))),63),((41,42),(76,77))),(((69,70),(((72,73),74),75)),71))),3));
tree PAUP_451 = [&U] (1,((2,((((((((((((4,5),6),(((((((7,9),11),10),(8,((((13,14),15),16),17))),12),18),(((19,((20,22),23)),21),((((24,28),(((25,27),26),29)),((30,31),32)),(((33,36),35),34))))),(((37,38),40),39)),43),((44,45),46)),(64,65)),((66,67),68)),((((47,48),49),50),((((51,52),53),(54,(55,56))),(((57,(58,59)),60),(61,62))))),63),((41,42),(76,77))),(((69,70),(((72,73),74),75)),71))),3));
tree PAUP_452 = [&U] (1,((2,((((((((((((4,5),6),(((((((7,9),11),10),(8,((((13,14),15),16),17))),12),18),(((19,((20,22),23)),21),((((24,28),(((25,27),26),29)),((30,31),32)),(((33,36),35),34))))),(((37,38),40),39)),43),((44,45),46)),(64,65)),((66,67),68)),((((47,48),49),50),((((51,52),53),((54,56),55)),(((57,(58,59)),60),(61,62))))),63),((41,42),(76,77))),(((69,70),(((72,73),74),75)),71))),3));
tree PAUP_453 = [&U] (1,((2,((((((((((((4,5),6),(((((((7,9),11),10),(8,((((13,14),15),16),17))),12),18),(((19,((20,22),23)),21),((((24,28),(((25,27),26),29)),((30,31),32)),(((33,36),35),34))))),(((37,38),40),39)),43),((44,45),46)),(64,65)),((66,67),68)),((((47,48),49),50),((((51,52),53),((54,55),56)),(((57,(58,59)),60),(61,62))))),63),((41,42),(76,77))),(((69,70),(((72,73),74),75)),71))),3));
tree PAUP_454 = [&U] (1,((2,((((((((((((4,5),6),(((((((7,9),11),10),(8,((((13,14),15),16),17))),12),18),((((19,21),(20,22)),23),((((24,28),(((25,27),26),29)),((30,31),32)),(((33,36),35),34))))),(((37,38),40),39)),43),((44,45),46)),(64,65)),((66,67),68)),((((47,48),49),50),((((51,52),53),(54,(55,56))),(((57,(58,59)),60),(61,62))))),63),((41,42),(76,77))),(((69,70),(((72,73),74),75)),71))),3));
tree PAUP_455 = [&U] (1,((2,((((((((((((4,5),6),(((((((7,9),11),10),(8,((((13,14),15),16),17))),12),18),((((19,21),23),(20,22)),((((24,28),(((25,27),26),29)),((30,31),32)),(((33,36),35),34))))),(((37,38),40),39)),43),((44,45),46)),(64,65)),((66,67),68)),((((47,48),49),50),((((51,52),53),(54,(55,56))),(((57,(58,59)),60),(61,62))))),63),((41,42),(76,77))),(((69,70),(((72,73),74),75)),71))),3));
tree PAUP_456 = [&U] (1,((2,((((((((((((4,5),6),(((((((7,9),11),10),(8,((((13,14),15),16),17))),12),18),(((((19,21),23),20),22),((((24,28),(((25,27),26),29)),((30,31),32)),(((33,36),35),34))))),(((37,38),40),39)),43),((44,45),46)),(64,65)),((66,67),68)),((((47,48),49),50),((((51,52),53),(54,(55,56))),(((57,(58,59)),60),(61,62))))),63),((41,42),(76,77))),(((69,70),(((72,73),74),75)),71))),3));
tree PAUP_457 = [&U] (1,((2,((((((((((((4,5),6),(((((((7,9),11),10),(8,((((13,14),15),16),17))),12),18),(((((19,21),23),22),20),((((24,28),(((25,27),26),29)),((30,31),32)),(((33,36),35),34))))),(((37,38),40),39)),43),((44,45),46)),(64,65)),((66,67),68)),((((47,48),49),50),((((51,52),53),(54,(55,56))),(((57,(58,59)),60),(61,62))))),63),((41,42),(76,77))),(((69,70),(((72,73),74),75)),71))),3));
tree PAUP_458 = [&U] (1,((2,((((((((((((4,5),6),(((((((7,9),11),10),(8,((((13,14),15),16),17))),12),18),(((19,((20,22),23)),21),((((24,28),(((25,27),26),29)),((30,31),32)),((33,(34,35)),36))))),(((37,38),40),39)),43),((44,45),46)),(64,65)),((66,67),68)),((((47,48),49),50),((((51,52),53),(54,(55,56))),(((57,(58,59)),60),(61,62))))),63),((41,42),(76,77))),(((69,70),(((72,73),74),75)),71))),3));
tree PAUP_459 = [&U] (1,((2,((((((((((((4,5),6),(((((((7,9),11),10),(8,((((13,14),15),16),17))),12),18),(((19,((20,22),23)),21),((((24,28),(((25,27),26),29)),((30,31),32)),(33,((34,35),36)))))),(((37,38),40),39)),43),((44,45),46)),(64,65)),((66,67),68)),((((47,48),49),50),((((51,52),53),(54,(55,56))),(((57,(58,59)),60),(61,62))))),63),((41,42),(76,77))),(((69,70),(((72,73),74),75)),71))),3));
tree PAUP_460 = [&U] (1,((2,((((((((((((4,5),6),(((((((7,9),11),10),(8,((((13,14),15),16),17))),12),18),((19,((20,22),(21,23))),((((24,28),(((25,27),26),29)),((30,31),32)),(((33,36),35),34))))),(((37,38),40),39)),43),((44,45),46)),(64,65)),((66,67),68)),((((47,48),49),50),((((51,52),53),(54,(55,56))),(((57,(58,59)),60),(61,62))))),63),((41,42),(76,77))),(((69,70),(((72,73),74),75)),71))),3));
tree PAUP_461 = [&U] (1,((2,((((((((((((4,5),6),(((((((7,9),11),10),(8,((((13,14),15),16),17))),12),18),((19,(((20,22),21),23)),((((24,28),(((25,27),26),29)),((30,31),32)),(((33,36),35),34))))),(((37,38),40),39)),43),((44,45),46)),(64,65)),((66,67),68)),((((47,48),49),50),((((51,52),53),(54,(55,56))),(((57,(58,59)),60),(61,62))))),63),((41,42),(76,77))),(((69,70),(((72,73),74),75)),71))),3));
tree PAUP_462 = [&U] (1,((2,((((((((((((4,5),6),(((((((7,9),11),10),(8,((((13,14),15),16),17))),12),18),((19,((20,(21,22)),23)),((((24,28),(((25,27),26),29)),((30,31),32)),(((33,36),35),34))))),(((37,38),40),39)),43),((44,45),46)),(64,65)),((66,67),68)),((((47,48),49),50),((((51,52),53),(54,(55,56))),(((57,(58,59)),60),(61,62))))),63),((41,42),(76,77))),(((69,70),(((72,73),74),75)),71))),3));
tree PAUP_463 = [&U] (1,((2,((((((((((((4,5),6),(((((((7,9),11),10),(8,((((13,14),15),16),17))),12),18),((19,(((20,21),22),23)),((((24,28),(((25,27),26),29)),((30,31),32)),(((33,36),35),34))))),(((37,38),40),39)),43),((44,45),46)),(64,65)),((66,67),68)),((((47,48),49),50),((((51,52),53),(54,(55,56))),(((57,(58,59)),60),(61,62))))),63),((41,42),(76,77))),(((69,70),(((72,73),74),75)),71))),3));
tree PAUP_464 = [&U] (1,((2,((((((((((((4,5),6),(((((((7,9),11),10),(8,((((13,14),15),16),17))),12),18),(((((19,23),20),22),21),((((24,28),(((25,27),26),29)),((30,31),32)),(((33,36),35),34))))),(((37,38),40),39)),43),((44,45),46)),(64,65)),((66,67),68)),((((47,48),49),50),((((51,52),53),(54,(55,56))),(((57,(58,59)),60),(61,62))))),63),((41,42),(76,77))),(((69,70),(((72,73),74),75)),71))),3));
tree PAUP_465 = [&U] (1,((2,((((((((((((4,5),6),(((((((7,9),11),10),(8,((((13,14),15),16),17))),12),18),(((((19,23),22),20),21),((((24,28),(((25,27),26),29)),((30,31),32)),(((33,36),35),34))))),(((37,38),40),39)),43),((44,45),46)),(64,65)),((66,67),68)),((((47,48),49),50),((((51,52),53),(54,(55,56))),(((57,(58,59)),60),(61,62))))),63),((41,42),(76,77))),(((69,70),(((72,73),74),75)),71))),3));
tree PAUP_466 = [&U] (1,((2,((((((((((((4,5),6),(((((((7,9),11),10),(8,((((13,14),15),16),17))),12),18),(((19,((20,22),23)),21),((((24,28),(((25,27),26),29)),((30,31),32)),((33,(34,36)),35))))),(((37,38),40),39)),43),((44,45),46)),(64,65)),((66,67),68)),((((47,48),49),50),((((51,52),53),(54,(55,56))),(((57,(58,59)),60),(61,62))))),63),((41,42),(76,77))),(((69,70),(((72,73),74),75)),71))),3));
tree PAUP_467 = [&U] (1,((2,((((((((((((4,5),6),(((((((7,9),11),10),(8,((((13,14),15),16),17))),12),18),(((19,((20,22),23)),21),((((24,28),(((25,27),26),29)),((30,31),32)),(((33,34),36),35))))),(((37,38),40),39)),43),((44,45),46)),(64,65)),((66,67),68)),((((47,48),49),50),((((51,52),53),(54,(55,56))),(((57,(58,59)),60),(61,62))))),63),((41,42),(76,77))),(((69,70),(((72,73),74),75)),71))),3));
tree PAUP_468 = [&U] (1,((2,((((((((((((4,5),6),(((((((7,9),11),10),(8,((((13,14),15),16),17))),12),18),((19,(((20,22),23),21)),((((24,28),(((25,27),26),29)),((30,31),32)),(((33,36),35),34))))),(((37,38),40),39)),43),((44,45),46)),(64,65)),((66,67),68)),((((47,48),49),50),((((51,52),53),(54,(55,56))),(((57,(58,59)),60),(61,62))))),63),((41,42),(76,77))),(((69,70),(((72,73),74),75)),71))),3));
tree PAUP_469 = [&U] (1,((2,((((((((((((4,5),6),(((((((7,9),11),10),(8,((((13,14),15),16),17))),12),18),((19,(((20,23),22),21)),((((24,28),(((25,27),26),29)),((30,31),32)),(((33,36),35),34))))),(((37,38),40),39)),43),((44,45),46)),(64,65)),((66,67),68)),((((47,48),49),50),((((51,52),53),(54,(55,56))),(((57,(58,59)),60),(61,62))))),63),((41,42),(76,77))),(((69,70),(((72,73),74),75)),71))),3));
tree PAUP_470 = [&U] (1,((2,((((((((((((4,5),6),(((((((7,9),11),10),(8,((((13,14),15),16),17))),12),18),(((19,21),((20,23),22)),((((24,28),(((25,27),26),29)),((30,31),32)),(((33,36),35),34))))),(((37,38),40),39)),43),((44,45),46)),(64,65)),((66,67),68)),((((47,48),49),50),((((51,52),53),(54,(55,56))),(((57,(58,59)),60),(61,62))))),63),((41,42),(76,77))),(((69,70),(((72,73),74),75)),71))),3));
tree PAUP_471 = [&U] (1,((2,((((((((((((4,5),6),(((((((7,9),11),10),(8,((((13,14),15),16),17))),12),18),((19,((20,(22,23)),21)),((((24,28),(((25,27),26),29)),((30,31),32)),(((33,36),35),34))))),(((37,38),40),39)),43),((44,45),46)),(64,65)),((66,67),68)),((((47,48),49),50),((((51,52),53),(54,(55,56))),(((57,(58,59)),60),(61,62))))),63),((41,42),(76,77))),(((69,70),(((72,73),74),75)),71))),3));
tree PAUP_472 = [&U] (1,((2,((((((((((((4,5),6),(((((((7,9),11),10),(8,((((13,14),15),16),17))),12),18),(((19,21),(20,(22,23))),((((24,28),(((25,27),26),29)),((30,31),32)),(((33,36),35),34))))),(((37,38),40),39)),43),((44,45),46)),(64,65)),((66,67),68)),((((47,48),49),50),((((51,52),53),(54,(55,56))),(((57,(58,59)),60),(61,62))))),63),((41,42),(76,77))),(((69,70),(((72,73),74),75)),71))),3));
tree PAUP_473 = [&U] (1,((2,((((((((((((4,5),6),(((((((7,9),11),10),(8,((((13,14),15),16),17))),12),18),(((19,21),((20,22),23)),((((24,28),(((25,27),26),29)),((30,31),32)),(((33,36),35),34))))),(((37,38),40),39)),43),((44,45),46)),(64,65)),((66,67),68)),((((47,48),49),50),((((51,52),53),(54,(55,56))),(((57,(58,59)),60),(61,62))))),63),((41,42),(76,77))),(((69,70),(((72,73),74),75)),71))),3));
tree PAUP_474 = [&U] (1,((2,((((((((((((4,5),6),(((((((7,9),11),10),(8,((((13,14),15),16),17))),12),18),(((((19,22),20),23),21),((((24,28),(((25,27),26),29)),((30,31),32)),(((33,36),35),34))))),(((37,38),40),39)),43),((44,45),46)),(64,65)),((66,67),68)),((((47,48),49),50),((((51,52),53),(54,(55,56))),(((57,(58,59)),60),(61,62))))),63),((41,42),(76,77))),(((69,70),(((72,73),74),75)),71))),3));
tree PAUP_475 = [&U] (1,((2,((((((((((((4,5),6),(((((((7,9),11),10),(8,((((13,14),15),16),17))),12),18),(((((19,20),22),23),21),((((24,28),(((25,27),26),29)),((30,31),32)),(((33,36),35),34))))),(((37,38),40),39)),43),((44,45),46)),(64,65)),((66,67),68)),((((47,48),49),50),((((51,52),53),(54,(55,56))),(((57,(58,59)),60),(61,62))))),63),((41,42),(76,77))),(((69,70),(((72,73),74),75)),71))),3));
tree PAUP_476 = [&U] (1,((2,((((((((((((4,5),6),(((((((7,9),11),10),(8,((((13,15),14),16),17))),12),18),(((((19,22),21),20),23),((((24,28),(((25,27),26),29)),((30,31),32)),(((33,36),34),35))))),(((37,38),40),39)),43),((44,45),46)),(64,65)),((66,67),68)),((((47,48),49),50),((((51,52),53),((54,55),56)),(((57,(58,59)),60),(61,62))))),63),((41,42),(76,77))),(((69,70),(((72,73),74),75)),71))),3));
tree PAUP_477 = [&U] (1,((2,((((((((((((4,5),6),((((((7,9),(10,11)),(8,((((13,15),14),16),17))),12),18),(((((19,22),21),20),23),((((24,28),(((25,27),26),29)),((30,31),32)),(((33,36),34),35))))),(((37,38),40),39)),43),((44,45),46)),(64,65)),((66,67),68)),((((47,48),49),50),((((51,52),53),((54,55),56)),(((57,(58,59)),60),(61,62))))),63),((41,42),(76,77))),(((69,70),(((72,73),74),75)),71))),3));
tree PAUP_478 = [&U] (1,((2,((((((((((((4,5),6),(((((((7,9),10),11),(8,((((13,15),14),16),17))),12),18),(((((19,22),21),20),23),((((24,28),(((25,27),26),29)),((30,31),32)),(((33,36),34),35))))),(((37,38),40),39)),43),((44,45),46)),(64,65)),((66,67),68)),((((47,48),49),50),((((51,52),53),((54,55),56)),(((57,(58,59)),60),(61,62))))),63),((41,42),(76,77))),(((69,70),(((72,73),74),75)),71))),3));
tree PAUP_479 = [&U] (1,((2,((((((((((((4,5),6),(((((((7,9),11),10),(8,((((13,15),14),16),17))),12),18),((((19,22),(20,23)),21),((((24,28),(((25,27),26),29)),((30,31),32)),(((33,36),34),35))))),(((37,38),40),39)),43),((44,45),46)),(64,65)),((66,67),68)),((((47,48),49),50),((((51,52),53),((54,55),56)),(((57,(58,59)),60),(61,62))))),63),((41,42),(76,77))),(((69,70),(((72,73),74),75)),71))),3));
tree PAUP_480 = [&U] (1,((2,((((((((((((4,5),6),(((((((7,9),11),10),(8,((((13,15),14),16),17))),12),18),(((19,22),((20,23),21)),((((24,28),(((25,27),26),29)),((30,31),32)),(((33,36),34),35))))),(((37,38),40),39)),43),((44,45),46)),(64,65)),((66,67),68)),((((47,48),49),50),((((51,52),53),((54,55),56)),(((57,(58,59)),60),(61,62))))),63),((41,42),(76,77))),(((69,70),(((72,73),74),75)),71))),3));
tree PAUP_481 = [&U] (1,((2,((((((((((((4,5),6),(((((((7,9),11),10),(8,((((13,15),14),16),17))),12),18),(((19,((20,23),21)),22),((((24,28),(((25,27),26),29)),((30,31),32)),(((33,36),34),35))))),(((37,38),40),39)),43),((44,45),46)),(64,65)),((66,67),68)),((((47,48),49),50),((((51,52),53),((54,55),56)),(((57,(58,59)),60),(61,62))))),63),((41,42),(76,77))),(((69,70),(((72,73),74),75)),71))),3));
tree PAUP_482 = [&U] (1,((2,((((((((((((4,5),6),(((((((7,9),11),10),(8,((((13,15),14),16),17))),12),18),((19,(((20,23),21),22)),((((24,28),(((25,27),26),29)),((30,31),32)),(((33,36),34),35))))),(((37,38),40),39)),43),((44,45),46)),(64,65)),((66,67),68)),((((47,48),49),50),((((51,52),53),((54,55),56)),(((57,(58,59)),60),(61,62))))),63),((41,42),(76,77))),(((69,70),(((72,73),74),75)),71))),3));
tree PAUP_483 = [&U] (1,((2,((((((((((((4,5),6),(((((((7,9),11),10),(8,(((13,(14,15)),16),17))),12),18),(((((19,22),21),20),23),((((24,28),(((25,27),26),29)),((30,31),32)),(((33,36),34),35))))),(((37,38),40),39)),43),((44,45),46)),(64,65)),((66,67),68)),((((47,48),49),50),((((51,52),53),((54,55),56)),(((57,(58,59)),60),(61,62))))),63),((41,42),(76,77))),(((69,70),(((72,73),74),75)),71))),3));
tree PAUP_484 = [&U] (1,((2,((((((((((((4,5),6),(((((((7,9),11),10),(8,((((13,14),15),16),17))),12),18),(((((19,22),21),20),23),((((24,28),(((25,27),26),29)),((30,31),32)),(((33,36),34),35))))),(((37,38),40),39)),43),((44,45),46)),(64,65)),((66,67),68)),((((47,48),49),50),((((51,52),53),((54,55),56)),(((57,(58,59)),60),(61,62))))),63),((41,42),(76,77))),(((69,70),(((72,73),74),75)),71))),3));
tree PAUP_485 = [&U] (1,((2,((((((((((((4,5),6),(((((((7,9),11),10),(8,((((13,15),14),16),17))),12),18),(((((19,22),21),20),23),((((24,28),(((25,27),26),29)),((30,31),32)),((33,(34,35)),36))))),(((37,38),40),39)),43),((44,45),46)),(64,65)),((66,67),68)),((((47,48),49),50),((((51,52),53),((54,55),56)),(((57,(58,59)),60),(61,62))))),63),((41,42),(76,77))),(((69,70),(((72,73),74),75)),71))),3));
tree PAUP_486 = [&U] (1,((2,((((((((((((4,5),6),(((((((7,9),11),10),(8,((((13,15),14),16),17))),12),18),(((((19,22),21),20),23),((((24,28),(((25,27),26),29)),((30,31),32)),(33,((34,35),36)))))),(((37,38),40),39)),43),((44,45),46)),(64,65)),((66,67),68)),((((47,48),49),50),((((51,52),53),((54,55),56)),(((57,(58,59)),60),(61,62))))),63),((41,42),(76,77))),(((69,70),(((72,73),74),75)),71))),3));
tree PAUP_487 = [&U] (1,((2,((((((((((((4,5),6),(((((((7,9),11),10),(8,((((13,15),14),16),17))),12),18),((((19,22),(21,23)),20),((((24,28),(((25,27),26),29)),((30,31),32)),(((33,36),34),35))))),(((37,38),40),39)),43),((44,45),46)),(64,65)),((66,67),68)),((((47,48),49),50),((((51,52),53),((54,55),56)),(((57,(58,59)),60),(61,62))))),63),((41,42),(76,77))),(((69,70),(((72,73),74),75)),71))),3));
tree PAUP_488 = [&U] (1,((2,((((((((((((4,5),6),(((((((7,9),11),10),(8,((((13,15),14),16),17))),12),18),(((((19,22),23),21),20),((((24,28),(((25,27),26),29)),((30,31),32)),(((33,36),34),35))))),(((37,38),40),39)),43),((44,45),46)),(64,65)),((66,67),68)),((((47,48),49),50),((((51,52),53),((54,55),56)),(((57,(58,59)),60),(61,62))))),63),((41,42),(76,77))),(((69,70),(((72,73),74),75)),71))),3));
tree PAUP_489 = [&U] (1,((2,((((((((((((4,5),6),(((((((7,9),11),10),(8,((((13,15),14),16),17))),12),18),((((19,(22,23)),21),20),((((24,28),(((25,27),26),29)),((30,31),32)),(((33,36),34),35))))),(((37,38),40),39)),43),((44,45),46)),(64,65)),((66,67),68)),((((47,48),49),50),((((51,52),53),((54,55),56)),(((57,(58,59)),60),(61,62))))),63),((41,42),(76,77))),(((69,70),(((72,73),74),75)),71))),3));
tree PAUP_490 = [&U] (1,((2,((((((((((((4,5),6),(((((((7,9),11),10),(8,((((13,15),14),16),17))),12),18),(((((19,23),22),21),20),((((24,28),(((25,27),26),29)),((30,31),32)),(((33,36),34),35))))),(((37,38),40),39)),43),((44,45),46)),(64,65)),((66,67),68)),((((47,48),49),50),((((51,52),53),((54,55),56)),(((57,(58,59)),60),(61,62))))),63),((41,42),(76,77))),(((69,70),(((72,73),74),75)),71))),3));
tree PAUP_491 = [&U] (1,((2,((((((((((((4,5),6),(((((((7,9),11),10),(8,((((13,15),14),16),17))),12),18),(((19,((20,21),22)),23),((((24,28),(((25,27),26),29)),((30,31),32)),(((33,36),34),35))))),(((37,38),40),39)),43),((44,45),46)),(64,65)),((66,67),68)),((((47,48),49),50),((((51,52),53),((54,55),56)),(((57,(58,59)),60),(61,62))))),63),((41,42),(76,77))),(((69,70),(((72,73),74),75)),71))),3));
tree PAUP_492 = [&U] (1,((2,((((((((((((4,5),6),(((((((7,9),11),10),(8,((((13,15),14),16),17))),12),18),(((((19,22),21),20),23),((((24,28),(((25,27),26),29)),((30,31),32)),((33,(35,36)),34))))),(((37,38),40),39)),43),((44,45),46)),(64,65)),((66,67),68)),((((47,48),49),50),((((51,52),53),((54,55),56)),(((57,(58,59)),60),(61,62))))),63),((41,42),(76,77))),(((69,70),(((72,73),74),75)),71))),3));
tree PAUP_493 = [&U] (1,((2,((((((((((((4,5),6),(((((((7,9),11),10),(8,((((13,15),14),16),17))),12),18),(((((19,22),21),20),23),((((24,28),(((25,27),26),29)),((30,31),32)),(((33,35),36),34))))),(((37,38),40),39)),43),((44,45),46)),(64,65)),((66,67),68)),((((47,48),49),50),((((51,52),53),((54,55),56)),(((57,(58,59)),60),(61,62))))),63),((41,42),(76,77))),(((69,70),(((72,73),74),75)),71))),3));
tree PAUP_494 = [&U] (1,((2,((((((((((((4,5),6),(((((((7,9),11),10),(8,((((13,15),14),16),17))),12),18),((((19,22),21),(20,23)),((((24,28),(((25,27),26),29)),((30,31),32)),(((33,36),34),35))))),(((37,38),40),39)),43),((44,45),46)),(64,65)),((66,67),68)),((((47,48),49),50),((((51,52),53),((54,55),56)),(((57,(58,59)),60),(61,62))))),63),((41,42),(76,77))),(((69,70),(((72,73),74),75)),71))),3));
tree PAUP_495 = [&U] (1,((2,((((((((((((4,5),6),(((((((7,9),11),10),(8,((((13,15),14),16),17))),12),18),((((19,(20,22)),21),23),((((24,28),(((25,27),26),29)),((30,31),32)),(((33,36),34),35))))),(((37,38),40),39)),43),((44,45),46)),(64,65)),((66,67),68)),((((47,48),49),50),((((51,52),53),((54,55),56)),(((57,(58,59)),60),(61,62))))),63),((41,42),(76,77))),(((69,70),(((72,73),74),75)),71))),3));
tree PAUP_496 = [&U] (1,((2,((((((((((((4,5),6),(((((((7,9),11),10),(8,((((13,15),14),16),17))),12),18),(((((19,20),22),21),23),((((24,28),(((25,27),26),29)),((30,31),32)),(((33,36),34),35))))),(((37,38),40),39)),43),((44,45),46)),(64,65)),((66,67),68)),((((47,48),49),50),((((51,52),53),((54,55),56)),(((57,(58,59)),60),(61,62))))),63),((41,42),(76,77))),(((69,70),(((72,73),74),75)),71))),3));
tree PAUP_497 = [&U] (1,((2,((((((((((((4,5),6),(((((((7,9),11),10),(8,((((13,15),14),16),17))),12),18),(((((19,22),21),23),20),((((24,28),(((25,27),26),29)),((30,31),32)),(((33,36),34),35))))),(((37,38),40),39)),43),((44,45),46)),(64,65)),((66,67),68)),((((47,48),49),50),((((51,52),53),((54,55),56)),(((57,(58,59)),60),(61,62))))),63),((41,42),(76,77))),(((69,70),(((72,73),74),75)),71))),3));
tree PAUP_498 = [&U] (1,((2,((((((((((((4,5),6),(((((((7,9),11),10),(8,((((13,15),14),16),17))),12),18),(((((19,21),22),23),20),((((24,28),(((25,27),26),29)),((30,31),32)),(((33,36),34),35))))),(((37,38),40),39)),43),((44,45),46)),(64,65)),((66,67),68)),((((47,48),49),50),((((51,52),53),((54,55),56)),(((57,(58,59)),60),(61,62))))),63),((41,42),(76,77))),(((69,70),(((72,73),74),75)),71))),3));
tree PAUP_499 = [&U] (1,((2,((((((((((((4,5),6),(((((((7,9),11),10),(8,((((13,15),14),16),17))),12),18),((((19,21),22),(20,23)),((((24,28),(((25,27),26),29)),((30,31),32)),(((33,36),34),35))))),(((37,38),40),39)),43),((44,45),46)),(64,65)),((66,67),68)),((((47,48),49),50),((((51,52),53),((54,55),56)),(((57,(58,59)),60),(61,62))))),63),((41,42),(76,77))),(((69,70),(((72,73),74),75)),71))),3));
tree PAUP_500 = [&U] (1,((2,((((((((((((4,5),6),(((((((7,9),11),10),(8,((((13,15),14),16),17))),12),18),((((19,(21,22)),23),20),((((24,28),(((25,27),26),29)),((30,31),32)),(((33,36),34),35))))),(((37,38),40),39)),43),((44,45),46)),(64,65)),((66,67),68)),((((47,48),49),50),((((51,52),53),((54,55),56)),(((57,(58,59)),60),(61,62))))),63),((41,42),(76,77))),(((69,70),(((72,73),74),75)),71))),3));
tree PAUP_501 = [&U] (1,((2,((((((((((((4,5),6),(((((((7,9),10),11),(8,(((13,(14,15)),16),17))),12),18),((19,(20,((21,22),23))),(((((24,28),29),((25,27),26)),((30,31),32)),(33,(34,(35,36))))))),(((37,38),40),39)),43),((44,45),46)),(64,65)),((66,67),68)),((((47,48),49),50),((((51,52),53),(54,(55,56))),(((57,(58,59)),60),(61,62))))),63),((41,42),(76,77))),(((69,70),(((72,73),74),75)),71))),3));
tree PAUP_502 = [&U] (1,((2,((((((((((((4,5),6),((((((7,9),(10,11)),(8,(((13,(14,15)),16),17))),12),18),((19,(20,((21,22),23))),(((((24,28),29),((25,27),26)),((30,31),32)),(33,(34,(35,36))))))),(((37,38),40),39)),43),((44,45),46)),(64,65)),((66,67),68)),((((47,48),49),50),((((51,52),53),(54,(55,56))),(((57,(58,59)),60),(61,62))))),63),((41,42),(76,77))),(((69,70),(((72,73),74),75)),71))),3));
tree PAUP_503 = [&U] (1,((2,((((((((((((4,5),6),(((((((7,9),11),10),(8,(((13,(14,15)),16),17))),12),18),((19,(20,((21,22),23))),(((((24,28),29),((25,27),26)),((30,31),32)),(33,(34,(35,36))))))),(((37,38),40),39)),43),((44,45),46)),(64,65)),((66,67),68)),((((47,48),49),50),((((51,52),53),(54,(55,56))),(((57,(58,59)),60),(61,62))))),63),((41,42),(76,77))),(((69,70),(((72,73),74),75)),71))),3));
tree PAUP_504 = [&U] (1,((2,((((((((((((4,5),6),(((((((7,9),10),11),(8,(((13,(14,15)),16),17))),12),18),((((19,20),(21,22)),23),(((((24,28),29),((25,27),26)),((30,31),32)),(33,(34,(35,36))))))),(((37,38),40),39)),43),((44,45),46)),(64,65)),((66,67),68)),((((47,48),49),50),((((51,52),53),(54,(55,56))),(((57,(58,59)),60),(61,62))))),63),((41,42),(76,77))),(((69,70),(((72,73),74),75)),71))),3));
tree PAUP_505 = [&U] (1,((2,((((((((((((4,5),6),(((((((7,9),10),11),(8,(((13,(14,15)),16),17))),12),18),((((19,20),23),(21,22)),(((((24,28),29),((25,27),26)),((30,31),32)),(33,(34,(35,36))))))),(((37,38),40),39)),43),((44,45),46)),(64,65)),((66,67),68)),((((47,48),49),50),((((51,52),53),(54,(55,56))),(((57,(58,59)),60),(61,62))))),63),((41,42),(76,77))),(((69,70),(((72,73),74),75)),71))),3));
tree PAUP_506 = [&U] (1,((2,((((((((((((4,5),6),(((((((7,9),10),11),(8,(((13,(14,15)),16),17))),12),18),(((((19,20),23),21),22),(((((24,28),29),((25,27),26)),((30,31),32)),(33,(34,(35,36))))))),(((37,38),40),39)),43),((44,45),46)),(64,65)),((66,67),68)),((((47,48),49),50),((((51,52),53),(54,(55,56))),(((57,(58,59)),60),(61,62))))),63),((41,42),(76,77))),(((69,70),(((72,73),74),75)),71))),3));
tree PAUP_507 = [&U] (1,((2,((((((((((((4,5),6),(((((((7,9),10),11),(8,(((13,(14,15)),16),17))),12),18),(((((19,20),23),22),21),(((((24,28),29),((25,27),26)),((30,31),32)),(33,(34,(35,36))))))),(((37,38),40),39)),43),((44,45),46)),(64,65)),((66,67),68)),((((47,48),49),50),((((51,52),53),(54,(55,56))),(((57,(58,59)),60),(61,62))))),63),((41,42),(76,77))),(((69,70),(((72,73),74),75)),71))),3));
tree PAUP_508 = [&U] (1,((2,((((((((((((4,5),6),(((((((7,9),10),11),(8,((((13,15),14),16),17))),12),18),((19,(20,((21,22),23))),(((((24,28),29),((25,27),26)),((30,31),32)),(33,(34,(35,36))))))),(((37,38),40),39)),43),((44,45),46)),(64,65)),((66,67),68)),((((47,48),49),50),((((51,52),53),(54,(55,56))),(((57,(58,59)),60),(61,62))))),63),((41,42),(76,77))),(((69,70),(((72,73),74),75)),71))),3));
tree PAUP_509 = [&U] (1,((2,((((((((((((4,5),6),(((((((7,9),10),11),(8,((((13,14),15),16),17))),12),18),((19,(20,((21,22),23))),(((((24,28),29),((25,27),26)),((30,31),32)),(33,(34,(35,36))))))),(((37,38),40),39)),43),((44,45),46)),(64,65)),((66,67),68)),((((47,48),49),50),((((51,52),53),(54,(55,56))),(((57,(58,59)),60),(61,62))))),63),((41,42),(76,77))),(((69,70),(((72,73),74),75)),71))),3));
tree PAUP_510 = [&U] (1,((2,((((((((((((4,5),6),(((((((7,9),10),11),(8,(((13,(14,15)),16),17))),12),18),((19,(20,((21,22),23))),(((((24,28),29),((25,27),26)),((30,31),32)),(((33,34),35),36))))),(((37,38),40),39)),43),((44,45),46)),(64,65)),((66,67),68)),((((47,48),49),50),((((51,52),53),(54,(55,56))),(((57,(58,59)),60),(61,62))))),63),((41,42),(76,77))),(((69,70),(((72,73),74),75)),71))),3));
tree PAUP_511 = [&U] (1,((2,((((((((((((4,5),6),(((((((7,9),10),11),(8,(((13,(14,15)),16),17))),12),18),((19,(20,((21,22),23))),(((((24,28),29),((25,27),26)),((30,31),32)),(((33,34),36),35))))),(((37,38),40),39)),43),((44,45),46)),(64,65)),((66,67),68)),((((47,48),49),50),((((51,52),53),(54,(55,56))),(((57,(58,59)),60),(61,62))))),63),((41,42),(76,77))),(((69,70),(((72,73),74),75)),71))),3));
tree PAUP_512 = [&U] (1,((2,((((((((((((4,5),6),(((((((7,9),10),11),(8,(((13,(14,15)),16),17))),12),18),((19,(((20,23),21),22)),(((((24,28),29),((25,27),26)),((30,31),32)),(33,(34,(35,36))))))),(((37,38),40),39)),43),((44,45),46)),(64,65)),((66,67),68)),((((47,48),49),50),((((51,52),53),(54,(55,56))),(((57,(58,59)),60),(61,62))))),63),((41,42),(76,77))),(((69,70),(((72,73),74),75)),71))),3));
tree PAUP_513 = [&U] (1,((2,((((((((((((4,5),6),(((((((7,9),10),11),(8,(((13,(14,15)),16),17))),12),18),((19,(((20,23),22),21)),(((((24,28),29),((25,27),26)),((30,31),32)),(33,(34,(35,36))))))),(((37,38),40),39)),43),((44,45),46)),(64,65)),((66,67),68)),((((47,48),49),50),((((51,52),53),(54,(55,56))),(((57,(58,59)),60),(61,62))))),63),((41,42),(76,77))),(((69,70),(((72,73),74),75)),71))),3));
tree PAUP_514 = [&U] (1,((2,((((((((((((4,5),6),(((((((7,9),10),11),(8,(((13,(14,15)),16),17))),12),18),((((19,23),(21,22)),20),(((((24,28),29),((25,27),26)),((30,31),32)),(33,(34,(35,36))))))),(((37,38),40),39)),43),((44,45),46)),(64,65)),((66,67),68)),((((47,48),49),50),((((51,52),53),(54,(55,56))),(((57,(58,59)),60),(61,62))))),63),((41,42),(76,77))),(((69,70),(((72,73),74),75)),71))),3));
tree PAUP_515 = [&U] (1,((2,((((((((((((4,5),6),(((((((7,9),10),11),(8,(((13,(14,15)),16),17))),12),18),((((19,(21,22)),23),20),(((((24,28),29),((25,27),26)),((30,31),32)),(33,(34,(35,36))))))),(((37,38),40),39)),43),((44,45),46)),(64,65)),((66,67),68)),((((47,48),49),50),((((51,52),53),(54,(55,56))),(((57,(58,59)),60),(61,62))))),63),((41,42),(76,77))),(((69,70),(((72,73),74),75)),71))),3));
tree PAUP_516 = [&U] (1,((2,((((((((((((4,5),6),(((((((7,9),10),11),(8,(((13,(14,15)),16),17))),12),18),(((((19,22),21),23),20),(((((24,28),29),((25,27),26)),((30,31),32)),(33,(34,(35,36))))))),(((37,38),40),39)),43),((44,45),46)),(64,65)),((66,67),68)),((((47,48),49),50),((((51,52),53),(54,(55,56))),(((57,(58,59)),60),(61,62))))),63),((41,42),(76,77))),(((69,70),(((72,73),74),75)),71))),3));
tree PAUP_517 = [&U] (1,((2,((((((((((((4,5),6),(((((((7,9),10),11),(8,(((13,(14,15)),16),17))),12),18),(((((19,21),22),23),20),(((((24,28),29),((25,27),26)),((30,31),32)),(33,(34,(35,36))))))),(((37,38),40),39)),43),((44,45),46)),(64,65)),((66,67),68)),((((47,48),49),50),((((51,52),53),(54,(55,56))),(((57,(58,59)),60),(61,62))))),63),((41,42),(76,77))),(((69,70),(((72,73),74),75)),71))),3));
tree PAUP_518 = [&U] (1,((2,((((((((((((4,5),6),(((((((7,9),10),11),(8,(((13,(14,15)),16),17))),12),18),((19,(20,((21,22),23))),(((((24,28),29),((25,27),26)),((30,31),32)),(((33,36),35),34))))),(((37,38),40),39)),43),((44,45),46)),(64,65)),((66,67),68)),((((47,48),49),50),((((51,52),53),(54,(55,56))),(((57,(58,59)),60),(61,62))))),63),((41,42),(76,77))),(((69,70),(((72,73),74),75)),71))),3));
tree PAUP_519 = [&U] (1,((2,((((((((((((4,5),6),(((((((7,9),10),11),(8,(((13,(14,15)),16),17))),12),18),((19,(20,((21,22),23))),(((((24,28),29),((25,27),26)),((30,31),32)),(((33,35),36),34))))),(((37,38),40),39)),43),((44,45),46)),(64,65)),((66,67),68)),((((47,48),49),50),((((51,52),53),(54,(55,56))),(((57,(58,59)),60),(61,62))))),63),((41,42),(76,77))),(((69,70),(((72,73),74),75)),71))),3));
tree PAUP_520 = [&U] (1,((2,((((((((((((4,5),6),(((((((7,9),10),11),(8,(((13,(14,15)),16),17))),12),18),(((19,((21,22),23)),20),(((((24,28),29),((25,27),26)),((30,31),32)),(33,(34,(35,36))))))),(((37,38),40),39)),43),((44,45),46)),(64,65)),((66,67),68)),((((47,48),49),50),((((51,52),53),(54,(55,56))),(((57,(58,59)),60),(61,62))))),63),((41,42),(76,77))),(((69,70),(((72,73),74),75)),71))),3));
tree PAUP_521 = [&U] (1,((2,((((((((((((4,5),6),(((((((7,9),10),11),(8,(((13,(14,15)),16),17))),12),18),(((19,((21,23),22)),20),(((((24,28),29),((25,27),26)),((30,31),32)),(33,(34,(35,36))))))),(((37,38),40),39)),43),((44,45),46)),(64,65)),((66,67),68)),((((47,48),49),50),((((51,52),53),(54,(55,56))),(((57,(58,59)),60),(61,62))))),63),((41,42),(76,77))),(((69,70),(((72,73),74),75)),71))),3));
tree PAUP_522 = [&U] (1,((2,((((((((((((4,5),6),(((((((7,9),10),11),(8,(((13,(14,15)),16),17))),12),18),(((19,20),((21,23),22)),(((((24,28),29),((25,27),26)),((30,31),32)),(33,(34,(35,36))))))),(((37,38),40),39)),43),((44,45),46)),(64,65)),((66,67),68)),((((47,48),49),50),((((51,52),53),(54,(55,56))),(((57,(58,59)),60),(61,62))))),63),((41,42),(76,77))),(((69,70),(((72,73),74),75)),71))),3));
tree PAUP_523 = [&U] (1,((2,((((((((((((4,5),6),(((((((7,9),10),11),(8,(((13,(14,15)),16),17))),12),18),(((19,(21,(22,23))),20),(((((24,28),29),((25,27),26)),((30,31),32)),(33,(34,(35,36))))))),(((37,38),40),39)),43),((44,45),46)),(64,65)),((66,67),68)),((((47,48),49),50),((((51,52),53),(54,(55,56))),(((57,(58,59)),60),(61,62))))),63),((41,42),(76,77))),(((69,70),(((72,73),74),75)),71))),3));
tree PAUP_524 = [&U] (1,((2,((((((((((((4,5),6),(((((((7,9),10),11),(8,(((13,(14,15)),16),17))),12),18),(((19,20),(21,(22,23))),(((((24,28),29),((25,27),26)),((30,31),32)),(33,(34,(35,36))))))),(((37,38),40),39)),43),((44,45),46)),(64,65)),((66,67),68)),((((47,48),49),50),((((51,52),53),(54,(55,56))),(((57,(58,59)),60),(61,62))))),63),((41,42),(76,77))),(((69,70),(((72,73),74),75)),71))),3));
tree PAUP_525 = [&U] (1,((2,((((((((((((4,5),6),(((((((7,9),10),11),(8,(((13,(14,15)),16),17))),12),18),(((19,20),((21,22),23)),(((((24,28),29),((25,27),26)),((30,31),32)),(33,(34,(35,36))))))),(((37,38),40),39)),43),((44,45),46)),(64,65)),((66,67),68)),((((47,48),49),50),((((51,52),53),(54,(55,56))),(((57,(58,59)),60),(61,62))))),63),((41,42),(76,77))),(((69,70),(((72,73),74),75)),71))),3));
tree PAUP_526 = [&U] (1,((2,((((((((((((4,5),6),(((((((7,9),11),10),(8,((((13,15),14),16),17))),12),18),((19,(((20,22),23),21)),((((24,28),(((25,27),26),29)),((30,31),32)),((33,(34,36)),35))))),(((37,38),40),39)),43),((44,45),46)),(64,65)),((66,67),68)),((((47,48),49),50),((((51,52),53),((54,55),56)),(((57,(58,59)),60),(61,62))))),63),((41,42),(76,77))),(((69,70),(((72,73),74),75)),71))),3));
tree PAUP_527 = [&U] (1,((2,((((((((((((4,5),6),((((((7,9),(10,11)),(8,((((13,15),14),16),17))),12),18),((19,(((20,22),23),21)),((((24,28),(((25,27),26),29)),((30,31),32)),((33,(34,36)),35))))),(((37,38),40),39)),43),((44,45),46)),(64,65)),((66,67),68)),((((47,48),49),50),((((51,52),53),((54,55),56)),(((57,(58,59)),60),(61,62))))),63),((41,42),(76,77))),(((69,70),(((72,73),74),75)),71))),3));
tree PAUP_528 = [&U] (1,((2,((((((((((((4,5),6),(((((((7,9),10),11),(8,((((13,15),14),16),17))),12),18),((19,(((20,22),23),21)),((((24,28),(((25,27),26),29)),((30,31),32)),((33,(34,36)),35))))),(((37,38),40),39)),43),((44,45),46)),(64,65)),((66,67),68)),((((47,48),49),50),((((51,52),53),((54,55),56)),(((57,(58,59)),60),(61,62))))),63),((41,42),(76,77))),(((69,70),(((72,73),74),75)),71))),3));
tree PAUP_529 = [&U] (1,((2,((((((((((((4,5),6),(((((((7,9),11),10),(8,((((13,15),14),16),17))),12),18),((((19,21),(20,22)),23),((((24,28),(((25,27),26),29)),((30,31),32)),((33,(34,36)),35))))),(((37,38),40),39)),43),((44,45),46)),(64,65)),((66,67),68)),((((47,48),49),50),((((51,52),53),((54,55),56)),(((57,(58,59)),60),(61,62))))),63),((41,42),(76,77))),(((69,70),(((72,73),74),75)),71))),3));
tree PAUP_530 = [&U] (1,((2,((((((((((((4,5),6),(((((((7,9),11),10),(8,((((13,15),14),16),17))),12),18),((((19,21),23),(20,22)),((((24,28),(((25,27),26),29)),((30,31),32)),((33,(34,36)),35))))),(((37,38),40),39)),43),((44,45),46)),(64,65)),((66,67),68)),((((47,48),49),50),((((51,52),53),((54,55),56)),(((57,(58,59)),60),(61,62))))),63),((41,42),(76,77))),(((69,70),(((72,73),74),75)),71))),3));
tree PAUP_531 = [&U] (1,((2,((((((((((((4,5),6),(((((((7,9),11),10),(8,((((13,15),14),16),17))),12),18),(((((19,21),23),20),22),((((24,28),(((25,27),26),29)),((30,31),32)),((33,(34,36)),35))))),(((37,38),40),39)),43),((44,45),46)),(64,65)),((66,67),68)),((((47,48),49),50),((((51,52),53),((54,55),56)),(((57,(58,59)),60),(61,62))))),63),((41,42),(76,77))),(((69,70),(((72,73),74),75)),71))),3));
tree PAUP_532 = [&U] (1,((2,((((((((((((4,5),6),(((((((7,9),11),10),(8,((((13,15),14),16),17))),12),18),(((((19,21),23),22),20),((((24,28),(((25,27),26),29)),((30,31),32)),((33,(34,36)),35))))),(((37,38),40),39)),43),((44,45),46)),(64,65)),((66,67),68)),((((47,48),49),50),((((51,52),53),((54,55),56)),(((57,(58,59)),60),(61,62))))),63),((41,42),(76,77))),(((69,70),(((72,73),74),75)),71))),3));
tree PAUP_533 = [&U] (1,((2,((((((((((((4,5),6),(((((((7,9),11),10),(8,(((13,(14,15)),16),17))),12),18),((19,(((20,22),23),21)),((((24,28),(((25,27),26),29)),((30,31),32)),((33,(34,36)),35))))),(((37,38),40),39)),43),((44,45),46)),(64,65)),((66,67),68)),((((47,48),49),50),((((51,52),53),((54,55),56)),(((57,(58,59)),60),(61,62))))),63),((41,42),(76,77))),(((69,70),(((72,73),74),75)),71))),3));
tree PAUP_534 = [&U] (1,((2,((((((((((((4,5),6),(((((((7,9),11),10),(8,((((13,14),15),16),17))),12),18),((19,(((20,22),23),21)),((((24,28),(((25,27),26),29)),((30,31),32)),((33,(34,36)),35))))),(((37,38),40),39)),43),((44,45),46)),(64,65)),((66,67),68)),((((47,48),49),50),((((51,52),53),((54,55),56)),(((57,(58,59)),60),(61,62))))),63),((41,42),(76,77))),(((69,70),(((72,73),74),75)),71))),3));
tree PAUP_535 = [&U] (1,((2,((((((((((((4,5),6),(((((((7,9),11),10),(8,((((13,15),14),16),17))),12),18),((19,(((20,22),23),21)),((((24,28),(((25,27),26),29)),((30,31),32)),(((33,35),34),36))))),(((37,38),40),39)),43),((44,45),46)),(64,65)),((66,67),68)),((((47,48),49),50),((((51,52),53),((54,55),56)),(((57,(58,59)),60),(61,62))))),63),((41,42),(76,77))),(((69,70),(((72,73),74),75)),71))),3));
tree PAUP_536 = [&U] (1,((2,((((((((((((4,5),6),(((((((7,9),11),10),(8,((((13,15),14),16),17))),12),18),((19,(((20,22),23),21)),((((24,28),(((25,27),26),29)),((30,31),32)),(((33,35),36),34))))),(((37,38),40),39)),43),((44,45),46)),(64,65)),((66,67),68)),((((47,48),49),50),((((51,52),53),((54,55),56)),(((57,(58,59)),60),(61,62))))),63),((41,42),(76,77))),(((69,70),(((72,73),74),75)),71))),3));
tree PAUP_537 = [&U] (1,((2,((((((((((((4,5),6),(((((((7,9),11),10),(8,((((13,15),14),16),17))),12),18),((19,((20,(21,23)),22)),((((24,28),(((25,27),26),29)),((30,31),32)),((33,(34,36)),35))))),(((37,38),40),39)),43),((44,45),46)),(64,65)),((66,67),68)),((((47,48),49),50),((((51,52),53),((54,55),56)),(((57,(58,59)),60),(61,62))))),63),((41,42),(76,77))),(((69,70),(((72,73),74),75)),71))),3));
tree PAUP_538 = [&U] (1,((2,((((((((((((4,5),6),(((((((7,9),11),10),(8,((((13,15),14),16),17))),12),18),((19,(20,((21,23),22))),((((24,28),(((25,27),26),29)),((30,31),32)),((33,(34,36)),35))))),(((37,38),40),39)),43),((44,45),46)),(64,65)),((66,67),68)),((((47,48),49),50),((((51,52),53),((54,55),56)),(((57,(58,59)),60),(61,62))))),63),((41,42),(76,77))),(((69,70),(((72,73),74),75)),71))),3));
tree PAUP_539 = [&U] (1,((2,((((((((((((4,5),6),(((((((7,9),11),10),(8,((((13,15),14),16),17))),12),18),((((19,23),(20,22)),21),((((24,28),(((25,27),26),29)),((30,31),32)),((33,(34,36)),35))))),(((37,38),40),39)),43),((44,45),46)),(64,65)),((66,67),68)),((((47,48),49),50),((((51,52),53),((54,55),56)),(((57,(58,59)),60),(61,62))))),63),((41,42),(76,77))),(((69,70),(((72,73),74),75)),71))),3));
tree PAUP_540 = [&U] (1,((2,((((((((((((4,5),6),(((((((7,9),11),10),(8,((((13,15),14),16),17))),12),18),((((19,(20,22)),23),21),((((24,28),(((25,27),26),29)),((30,31),32)),((33,(34,36)),35))))),(((37,38),40),39)),43),((44,45),46)),(64,65)),((66,67),68)),((((47,48),49),50),((((51,52),53),((54,55),56)),(((57,(58,59)),60),(61,62))))),63),((41,42),(76,77))),(((69,70),(((72,73),74),75)),71))),3));
tree PAUP_541 = [&U] (1,((2,((((((((((((4,5),6),(((((((7,9),11),10),(8,((((13,15),14),16),17))),12),18),(((((19,22),20),23),21),((((24,28),(((25,27),26),29)),((30,31),32)),((33,(34,36)),35))))),(((37,38),40),39)),43),((44,45),46)),(64,65)),((66,67),68)),((((47,48),49),50),((((51,52),53),((54,55),56)),(((57,(58,59)),60),(61,62))))),63),((41,42),(76,77))),(((69,70),(((72,73),74),75)),71))),3));
tree PAUP_542 = [&U] (1,((2,((((((((((((4,5),6),(((((((7,9),11),10),(8,((((13,15),14),16),17))),12),18),(((((19,20),22),23),21),((((24,28),(((25,27),26),29)),((30,31),32)),((33,(34,36)),35))))),(((37,38),40),39)),43),((44,45),46)),(64,65)),((66,67),68)),((((47,48),49),50),((((51,52),53),((54,55),56)),(((57,(58,59)),60),(61,62))))),63),((41,42),(76,77))),(((69,70),(((72,73),74),75)),71))),3));
tree PAUP_543 = [&U] (1,((2,((((((((((((4,5),6),(((((((7,9),11),10),(8,((((13,15),14),16),17))),12),18),((19,(((20,22),23),21)),((((24,28),(((25,27),26),29)),((30,31),32)),(33,(34,(35,36))))))),(((37,38),40),39)),43),((44,45),46)),(64,65)),((66,67),68)),((((47,48),49),50),((((51,52),53),((54,55),56)),(((57,(58,59)),60),(61,62))))),63),((41,42),(76,77))),(((69,70),(((72,73),74),75)),71))),3));
tree PAUP_544 = [&U] (1,((2,((((((((((((4,5),6),(((((((7,9),11),10),(8,((((13,15),14),16),17))),12),18),((19,(((20,22),23),21)),((((24,28),(((25,27),26),29)),((30,31),32)),(33,((34,35),36)))))),(((37,38),40),39)),43),((44,45),46)),(64,65)),((66,67),68)),((((47,48),49),50),((((51,52),53),((54,55),56)),(((57,(58,59)),60),(61,62))))),63),((41,42),(76,77))),(((69,70),(((72,73),74),75)),71))),3));
tree PAUP_545 = [&U] (1,((2,((((((((((((4,5),6),(((((((7,9),11),10),(8,((((13,15),14),16),17))),12),18),(((19,21),((20,22),23)),((((24,28),(((25,27),26),29)),((30,31),32)),((33,(34,36)),35))))),(((37,38),40),39)),43),((44,45),46)),(64,65)),((66,67),68)),((((47,48),49),50),((((51,52),53),((54,55),56)),(((57,(58,59)),60),(61,62))))),63),((41,42),(76,77))),(((69,70),(((72,73),74),75)),71))),3));
tree PAUP_546 = [&U] (1,((2,((((((((((((4,5),6),(((((((7,9),11),10),(8,((((13,15),14),16),17))),12),18),((19,((20,(21,22)),23)),((((24,28),(((25,27),26),29)),((30,31),32)),((33,(34,36)),35))))),(((37,38),40),39)),43),((44,45),46)),(64,65)),((66,67),68)),((((47,48),49),50),((((51,52),53),((54,55),56)),(((57,(58,59)),60),(61,62))))),63),((41,42),(76,77))),(((69,70),(((72,73),74),75)),71))),3));
tree PAUP_547 = [&U] (1,((2,((((((((((((4,5),6),(((((((7,9),11),10),(8,((((13,15),14),16),17))),12),18),((19,(((20,21),22),23)),((((24,28),(((25,27),26),29)),((30,31),32)),((33,(34,36)),35))))),(((37,38),40),39)),43),((44,45),46)),(64,65)),((66,67),68)),((((47,48),49),50),((((51,52),53),((54,55),56)),(((57,(58,59)),60),(61,62))))),63),((41,42),(76,77))),(((69,70),(((72,73),74),75)),71))),3));
tree PAUP_548 = [&U] (1,((2,((((((((((((4,5),6),(((((((7,9),11),10),(8,((((13,15),14),16),17))),12),18),(((19,((20,22),23)),21),((((24,28),(((25,27),26),29)),((30,31),32)),((33,(34,36)),35))))),(((37,38),40),39)),43),((44,45),46)),(64,65)),((66,67),68)),((((47,48),49),50),((((51,52),53),((54,55),56)),(((57,(58,59)),60),(61,62))))),63),((41,42),(76,77))),(((69,70),(((72,73),74),75)),71))),3));
tree PAUP_549 = [&U] (1,((2,((((((((((((4,5),6),(((((((7,9),11),10),(8,((((13,15),14),16),17))),12),18),(((19,((20,23),22)),21),((((24,28),(((25,27),26),29)),((30,31),32)),((33,(34,36)),35))))),(((37,38),40),39)),43),((44,45),46)),(64,65)),((66,67),68)),((((47,48),49),50),((((51,52),53),((54,55),56)),(((57,(58,59)),60),(61,62))))),63),((41,42),(76,77))),(((69,70),(((72,73),74),75)),71))),3));
tree PAUP_550 = [&U] (1,((2,((((((((((((4,5),6),(((((((7,9),11),10),(8,((((13,15),14),16),17))),12),18),(((19,21),((20,23),22)),((((24,28),(((25,27),26),29)),((30,31),32)),((33,(34,36)),35))))),(((37,38),40),39)),43),((44,45),46)),(64,65)),((66,67),68)),((((47,48),49),50),((((51,52),53),((54,55),56)),(((57,(58,59)),60),(61,62))))),63),((41,42),(76,77))),(((69,70),(((72,73),74),75)),71))),3));
tree PAUP_551 = [&U] (1,((2,((((((((((((4,5),6),(((((((7,9),11),10),(8,(((13,(14,15)),16),17))),12),18),(((19,((20,22),21)),23),(((((24,28),29),((25,27),26)),((30,31),32)),(((33,35),34),36))))),(((37,38),40),39)),43),((44,45),46)),(64,65)),((66,67),68)),((((47,48),49),50),((((51,52),53),((54,56),55)),(((57,(58,59)),60),(61,62))))),63),((41,42),(76,77))),(((69,70),(((72,73),74),75)),71))),3));
tree PAUP_552 = [&U] (1,((2,((((((((((((4,5),6),((((((7,9),(10,11)),(8,(((13,(14,15)),16),17))),12),18),(((19,((20,22),21)),23),(((((24,28),29),((25,27),26)),((30,31),32)),(((33,35),34),36))))),(((37,38),40),39)),43),((44,45),46)),(64,65)),((66,67),68)),((((47,48),49),50),((((51,52),53),((54,56),55)),(((57,(58,59)),60),(61,62))))),63),((41,42),(76,77))),(((69,70),(((72,73),74),75)),71))),3));
tree PAUP_553 = [&U] (1,((2,((((((((((((4,5),6),(((((((7,9),10),11),(8,(((13,(14,15)),16),17))),12),18),(((19,((20,22),21)),23),(((((24,28),29),((25,27),26)),((30,31),32)),(((33,35),34),36))))),(((37,38),40),39)),43),((44,45),46)),(64,65)),((66,67),68)),((((47,48),49),50),((((51,52),53),((54,56),55)),(((57,(58,59)),60),(61,62))))),63),((41,42),(76,77))),(((69,70),(((72,73),74),75)),71))),3));
tree PAUP_554 = [&U] (1,((2,((((((((((((4,5),6),(((((((7,9),11),10),(8,((((13,15),14),16),17))),12),18),(((19,((20,22),21)),23),(((((24,28),29),((25,27),26)),((30,31),32)),(((33,35),34),36))))),(((37,38),40),39)),43),((44,45),46)),(64,65)),((66,67),68)),((((47,48),49),50),((((51,52),53),((54,56),55)),(((57,(58,59)),60),(61,62))))),63),((41,42),(76,77))),(((69,70),(((72,73),74),75)),71))),3));
tree PAUP_555 = [&U] (1,((2,((((((((((((4,5),6),(((((((7,9),11),10),(8,((((13,14),15),16),17))),12),18),(((19,((20,22),21)),23),(((((24,28),29),((25,27),26)),((30,31),32)),(((33,35),34),36))))),(((37,38),40),39)),43),((44,45),46)),(64,65)),((66,67),68)),((((47,48),49),50),((((51,52),53),((54,56),55)),(((57,(58,59)),60),(61,62))))),63),((41,42),(76,77))),(((69,70),(((72,73),74),75)),71))),3));
tree PAUP_556 = [&U] (1,((2,((((((((((((4,5),6),(((((((7,9),11),10),(8,(((13,(14,15)),16),17))),12),18),((((19,23),(20,22)),21),(((((24,28),29),((25,27),26)),((30,31),32)),(((33,35),34),36))))),(((37,38),40),39)),43),((44,45),46)),(64,65)),((66,67),68)),((((47,48),49),50),((((51,52),53),((54,56),55)),(((57,(58,59)),60),(61,62))))),63),((41,42),(76,77))),(((69,70),(((72,73),74),75)),71))),3));
tree PAUP_557 = [&U] (1,((2,((((((((((((4,5),6),(((((((7,9),11),10),(8,(((13,(14,15)),16),17))),12),18),((((19,23),21),(20,22)),(((((24,28),29),((25,27),26)),((30,31),32)),(((33,35),34),36))))),(((37,38),40),39)),43),((44,45),46)),(64,65)),((66,67),68)),((((47,48),49),50),((((51,52),53),((54,56),55)),(((57,(58,59)),60),(61,62))))),63),((41,42),(76,77))),(((69,70),(((72,73),74),75)),71))),3));
tree PAUP_558 = [&U] (1,((2,((((((((((((4,5),6),(((((((7,9),11),10),(8,(((13,(14,15)),16),17))),12),18),(((((19,23),21),20),22),(((((24,28),29),((25,27),26)),((30,31),32)),(((33,35),34),36))))),(((37,38),40),39)),43),((44,45),46)),(64,65)),((66,67),68)),((((47,48),49),50),((((51,52),53),((54,56),55)),(((57,(58,59)),60),(61,62))))),63),((41,42),(76,77))),(((69,70),(((72,73),74),75)),71))),3));
tree PAUP_559 = [&U] (1,((2,((((((((((((4,5),6),(((((((7,9),11),10),(8,(((13,(14,15)),16),17))),12),18),(((((19,23),21),22),20),(((((24,28),29),((25,27),26)),((30,31),32)),(((33,35),34),36))))),(((37,38),40),39)),43),((44,45),46)),(64,65)),((66,67),68)),((((47,48),49),50),((((51,52),53),((54,56),55)),(((57,(58,59)),60),(61,62))))),63),((41,42),(76,77))),(((69,70),(((72,73),74),75)),71))),3));
tree PAUP_560 = [&U] (1,((2,((((((((((((4,5),6),(((((((7,9),11),10),(8,(((13,(14,15)),16),17))),12),18),(((19,((20,22),21)),23),(((((24,28),29),((25,27),26)),((30,31),32)),((33,(34,36)),35))))),(((37,38),40),39)),43),((44,45),46)),(64,65)),((66,67),68)),((((47,48),49),50),((((51,52),53),((54,56),55)),(((57,(58,59)),60),(61,62))))),63),((41,42),(76,77))),(((69,70),(((72,73),74),75)),71))),3));
tree PAUP_561 = [&U] (1,((2,((((((((((((4,5),6),(((((((7,9),11),10),(8,(((13,(14,15)),16),17))),12),18),(((19,((20,22),21)),23),(((((24,28),29),((25,27),26)),((30,31),32)),(33,((34,36),35)))))),(((37,38),40),39)),43),((44,45),46)),(64,65)),((66,67),68)),((((47,48),49),50),((((51,52),53),((54,56),55)),(((57,(58,59)),60),(61,62))))),63),((41,42),(76,77))),(((69,70),(((72,73),74),75)),71))),3));
tree PAUP_562 = [&U] (1,((2,((((((((((((4,5),6),(((((((7,9),11),10),(8,(((13,(14,15)),16),17))),12),18),((19,((20,22),(21,23))),(((((24,28),29),((25,27),26)),((30,31),32)),(((33,35),34),36))))),(((37,38),40),39)),43),((44,45),46)),(64,65)),((66,67),68)),((((47,48),49),50),((((51,52),53),((54,56),55)),(((57,(58,59)),60),(61,62))))),63),((41,42),(76,77))),(((69,70),(((72,73),74),75)),71))),3));
tree PAUP_563 = [&U] (1,((2,((((((((((((4,5),6),(((((((7,9),11),10),(8,(((13,(14,15)),16),17))),12),18),((19,(((20,22),23),21)),(((((24,28),29),((25,27),26)),((30,31),32)),(((33,35),34),36))))),(((37,38),40),39)),43),((44,45),46)),(64,65)),((66,67),68)),((((47,48),49),50),((((51,52),53),((54,56),55)),(((57,(58,59)),60),(61,62))))),63),((41,42),(76,77))),(((69,70),(((72,73),74),75)),71))),3));
tree PAUP_564 = [&U] (1,((2,((((((((((((4,5),6),(((((((7,9),11),10),(8,(((13,(14,15)),16),17))),12),18),((19,((20,(22,23)),21)),(((((24,28),29),((25,27),26)),((30,31),32)),(((33,35),34),36))))),(((37,38),40),39)),43),((44,45),46)),(64,65)),((66,67),68)),((((47,48),49),50),((((51,52),53),((54,56),55)),(((57,(58,59)),60),(61,62))))),63),((41,42),(76,77))),(((69,70),(((72,73),74),75)),71))),3));
tree PAUP_565 = [&U] (1,((2,((((((((((((4,5),6),(((((((7,9),11),10),(8,(((13,(14,15)),16),17))),12),18),((19,(((20,23),22),21)),(((((24,28),29),((25,27),26)),((30,31),32)),(((33,35),34),36))))),(((37,38),40),39)),43),((44,45),46)),(64,65)),((66,67),68)),((((47,48),49),50),((((51,52),53),((54,56),55)),(((57,(58,59)),60),(61,62))))),63),((41,42),(76,77))),(((69,70),(((72,73),74),75)),71))),3));
tree PAUP_566 = [&U] (1,((2,((((((((((((4,5),6),(((((((7,9),11),10),(8,(((13,(14,15)),16),17))),12),18),(((((19,21),20),22),23),(((((24,28),29),((25,27),26)),((30,31),32)),(((33,35),34),36))))),(((37,38),40),39)),43),((44,45),46)),(64,65)),((66,67),68)),((((47,48),49),50),((((51,52),53),((54,56),55)),(((57,(58,59)),60),(61,62))))),63),((41,42),(76,77))),(((69,70),(((72,73),74),75)),71))),3));
tree PAUP_567 = [&U] (1,((2,((((((((((((4,5),6),(((((((7,9),11),10),(8,(((13,(14,15)),16),17))),12),18),(((((19,21),22),20),23),(((((24,28),29),((25,27),26)),((30,31),32)),(((33,35),34),36))))),(((37,38),40),39)),43),((44,45),46)),(64,65)),((66,67),68)),((((47,48),49),50),((((51,52),53),((54,56),55)),(((57,(58,59)),60),(61,62))))),63),((41,42),(76,77))),(((69,70),(((72,73),74),75)),71))),3));
tree PAUP_568 = [&U] (1,((2,((((((((((((4,5),6),(((((((7,9),11),10),(8,(((13,(14,15)),16),17))),12),18),(((19,((20,22),21)),23),(((((24,28),29),((25,27),26)),((30,31),32)),((33,(35,36)),34))))),(((37,38),40),39)),43),((44,45),46)),(64,65)),((66,67),68)),((((47,48),49),50),((((51,52),53),((54,56),55)),(((57,(58,59)),60),(61,62))))),63),((41,42),(76,77))),(((69,70),(((72,73),74),75)),71))),3));
tree PAUP_569 = [&U] (1,((2,((((((((((((4,5),6),(((((((7,9),11),10),(8,(((13,(14,15)),16),17))),12),18),(((19,((20,22),21)),23),(((((24,28),29),((25,27),26)),((30,31),32)),(((33,36),35),34))))),(((37,38),40),39)),43),((44,45),46)),(64,65)),((66,67),68)),((((47,48),49),50),((((51,52),53),((54,56),55)),(((57,(58,59)),60),(61,62))))),63),((41,42),(76,77))),(((69,70),(((72,73),74),75)),71))),3));
tree PAUP_570 = [&U] (1,((2,((((((((((((4,5),6),(((((((7,9),11),10),(8,(((13,(14,15)),16),17))),12),18),((19,(((20,22),21),23)),(((((24,28),29),((25,27),26)),((30,31),32)),(((33,35),34),36))))),(((37,38),40),39)),43),((44,45),46)),(64,65)),((66,67),68)),((((47,48),49),50),((((51,52),53),((54,56),55)),(((57,(58,59)),60),(61,62))))),63),((41,42),(76,77))),(((69,70),(((72,73),74),75)),71))),3));
tree PAUP_571 = [&U] (1,((2,((((((((((((4,5),6),(((((((7,9),11),10),(8,(((13,(14,15)),16),17))),12),18),((19,(((20,21),22),23)),(((((24,28),29),((25,27),26)),((30,31),32)),(((33,35),34),36))))),(((37,38),40),39)),43),((44,45),46)),(64,65)),((66,67),68)),((((47,48),49),50),((((51,52),53),((54,56),55)),(((57,(58,59)),60),(61,62))))),63),((41,42),(76,77))),(((69,70),(((72,73),74),75)),71))),3));
tree PAUP_572 = [&U] (1,((2,((((((((((((4,5),6),(((((((7,9),11),10),(8,(((13,(14,15)),16),17))),12),18),(((19,23),((20,21),22)),(((((24,28),29),((25,27),26)),((30,31),32)),(((33,35),34),36))))),(((37,38),40),39)),43),((44,45),46)),(64,65)),((66,67),68)),((((47,48),49),50),((((51,52),53),((54,56),55)),(((57,(58,59)),60),(61,62))))),63),((41,42),(76,77))),(((69,70),(((72,73),74),75)),71))),3));
tree PAUP_573 = [&U] (1,((2,((((((((((((4,5),6),(((((((7,9),11),10),(8,(((13,(14,15)),16),17))),12),18),((19,((20,(21,22)),23)),(((((24,28),29),((25,27),26)),((30,31),32)),(((33,35),34),36))))),(((37,38),40),39)),43),((44,45),46)),(64,65)),((66,67),68)),((((47,48),49),50),((((51,52),53),((54,56),55)),(((57,(58,59)),60),(61,62))))),63),((41,42),(76,77))),(((69,70),(((72,73),74),75)),71))),3));
tree PAUP_574 = [&U] (1,((2,((((((((((((4,5),6),(((((((7,9),11),10),(8,(((13,(14,15)),16),17))),12),18),(((19,23),(20,(21,22))),(((((24,28),29),((25,27),26)),((30,31),32)),(((33,35),34),36))))),(((37,38),40),39)),43),((44,45),46)),(64,65)),((66,67),68)),((((47,48),49),50),((((51,52),53),((54,56),55)),(((57,(58,59)),60),(61,62))))),63),((41,42),(76,77))),(((69,70),(((72,73),74),75)),71))),3));
tree PAUP_575 = [&U] (1,((2,((((((((((((4,5),6),(((((((7,9),11),10),(8,(((13,(14,15)),16),17))),12),18),(((19,23),((20,22),21)),(((((24,28),29),((25,27),26)),((30,31),32)),(((33,35),34),36))))),(((37,38),40),39)),43),((44,45),46)),(64,65)),((66,67),68)),((((47,48),49),50),((((51,52),53),((54,56),55)),(((57,(58,59)),60),(61,62))))),63),((41,42),(76,77))),(((69,70),(((72,73),74),75)),71))),3));
tree PAUP_576 = [&U] (1,((2,((((((((((((4,5),6),(((((((7,9),10),11),(8,(((13,(14,15)),16),17))),12),18),((((19,(21,23)),20),22),(((((24,28),29),((25,27),26)),((30,31),32)),(33,(34,(35,36))))))),(((37,38),40),39)),43),((44,45),46)),(64,65)),((66,67),68)),((((47,48),49),50),((((51,52),53),((54,56),55)),(((57,(58,59)),60),(61,62))))),63),((41,42),(76,77))),(((69,70),(((72,73),74),75)),71))),3));
tree PAUP_577 = [&U] (1,((2,((((((((((((4,5),6),(((((((7,9),10),11),(8,(((13,(14,15)),16),17))),12),18),((((19,(21,23)),20),22),(((((24,28),29),((25,27),26)),((30,31),32)),(33,(34,(35,36))))))),(((37,38),40),39)),43),((44,45),46)),(64,65)),((66,67),68)),((((47,48),49),50),((((51,52),53),(54,(55,56))),(((57,(58,59)),60),(61,62))))),63),((41,42),(76,77))),(((69,70),(((72,73),74),75)),71))),3));
tree PAUP_578 = [&U] (1,((2,((((((((((((4,5),6),(((((((7,9),10),11),(8,(((13,(14,15)),16),17))),12),18),((((19,(21,23)),20),22),(((((24,28),29),((25,27),26)),((30,31),32)),(33,(34,(35,36))))))),(((37,38),40),39)),43),((44,45),46)),(64,65)),((66,67),68)),((((47,48),49),50),((((51,52),53),((54,55),56)),(((57,(58,59)),60),(61,62))))),63),((41,42),(76,77))),(((69,70),(((72,73),74),75)),71))),3));
tree PAUP_579 = [&U] (1,((2,((((((((((((4,5),6),(((((((7,9),10),11),(8,(((13,(14,15)),16),17))),12),18),(((19,(20,22)),(21,23)),(((((24,28),29),((25,27),26)),((30,31),32)),(33,(34,(35,36))))))),(((37,38),40),39)),43),((44,45),46)),(64,65)),((66,67),68)),((((47,48),49),50),((((51,52),53),((54,56),55)),(((57,(58,59)),60),(61,62))))),63),((41,42),(76,77))),(((69,70),(((72,73),74),75)),71))),3));
tree PAUP_580 = [&U] (1,((2,((((((((((((4,5),6),(((((((7,9),10),11),(8,(((13,(14,15)),16),17))),12),18),((19,((20,22),(21,23))),(((((24,28),29),((25,27),26)),((30,31),32)),(33,(34,(35,36))))))),(((37,38),40),39)),43),((44,45),46)),(64,65)),((66,67),68)),((((47,48),49),50),((((51,52),53),((54,56),55)),(((57,(58,59)),60),(61,62))))),63),((41,42),(76,77))),(((69,70),(((72,73),74),75)),71))),3));
tree PAUP_581 = [&U] (1,((2,((((((((((((4,5),6),(((((((7,9),10),11),(8,(((13,(14,15)),16),17))),12),18),((((19,(20,22)),21),23),(((((24,28),29),((25,27),26)),((30,31),32)),(33,(34,(35,36))))))),(((37,38),40),39)),43),((44,45),46)),(64,65)),((66,67),68)),((((47,48),49),50),((((51,52),53),((54,56),55)),(((57,(58,59)),60),(61,62))))),63),((41,42),(76,77))),(((69,70),(((72,73),74),75)),71))),3));
tree PAUP_582 = [&U] (1,((2,((((((((((((4,5),6),(((((((7,9),10),11),(8,(((13,(14,15)),16),17))),12),18),((((19,(20,22)),23),21),(((((24,28),29),((25,27),26)),((30,31),32)),(33,(34,(35,36))))))),(((37,38),40),39)),43),((44,45),46)),(64,65)),((66,67),68)),((((47,48),49),50),((((51,52),53),((54,56),55)),(((57,(58,59)),60),(61,62))))),63),((41,42),(76,77))),(((69,70),(((72,73),74),75)),71))),3));
tree PAUP_583 = [&U] (1,((2,((((((((((((4,5),6),(((((((7,9),10),11),(8,(((13,(14,15)),16),17))),12),18),((((19,(21,23)),20),22),(((((24,28),29),((25,27),26)),((30,31),32)),(((33,34),35),36))))),(((37,38),40),39)),43),((44,45),46)),(64,65)),((66,67),68)),((((47,48),49),50),((((51,52),53),((54,56),55)),(((57,(58,59)),60),(61,62))))),63),((41,42),(76,77))),(((69,70),(((72,73),74),75)),71))),3));
tree PAUP_584 = [&U] (1,((2,((((((((((((4,5),6),(((((((7,9),10),11),(8,(((13,(14,15)),16),17))),12),18),((((19,(21,23)),20),22),(((((24,28),29),((25,27),26)),((30,31),32)),(((33,34),36),35))))),(((37,38),40),39)),43),((44,45),46)),(64,65)),((66,67),68)),((((47,48),49),50),((((51,52),53),((54,56),55)),(((57,(58,59)),60),(61,62))))),63),((41,42),(76,77))),(((69,70),(((72,73),74),75)),71))),3));
tree PAUP_585 = [&U] (1,((2,((((((((((((4,5),6),(((((((7,9),10),11),(8,(((13,(14,15)),16),17))),12),18),(((19,((21,23),22)),20),(((((24,28),29),((25,27),26)),((30,31),32)),(33,(34,(35,36))))))),(((37,38),40),39)),43),((44,45),46)),(64,65)),((66,67),68)),((((47,48),49),50),((((51,52),53),((54,56),55)),(((57,(58,59)),60),(61,62))))),63),((41,42),(76,77))),(((69,70),(((72,73),74),75)),71))),3));
tree PAUP_586 = [&U] (1,((2,((((((((((((4,5),6),(((((((7,9),10),11),(8,(((13,(14,15)),16),17))),12),18),((((19,22),(21,23)),20),(((((24,28),29),((25,27),26)),((30,31),32)),(33,(34,(35,36))))))),(((37,38),40),39)),43),((44,45),46)),(64,65)),((66,67),68)),((((47,48),49),50),((((51,52),53),((54,56),55)),(((57,(58,59)),60),(61,62))))),63),((41,42),(76,77))),(((69,70),(((72,73),74),75)),71))),3));
tree PAUP_587 = [&U] (1,((2,((((((((((((4,5),6),(((((((7,9),10),11),(8,(((13,(14,15)),16),17))),12),18),(((19,(21,(22,23))),20),(((((24,28),29),((25,27),26)),((30,31),32)),(33,(34,(35,36))))))),(((37,38),40),39)),43),((44,45),46)),(64,65)),((66,67),68)),((((47,48),49),50),((((51,52),53),((54,56),55)),(((57,(58,59)),60),(61,62))))),63),((41,42),(76,77))),(((69,70),(((72,73),74),75)),71))),3));
tree PAUP_588 = [&U] (1,((2,((((((((((((4,5),6),(((((((7,9),10),11),(8,(((13,(14,15)),16),17))),12),18),(((19,((21,22),23)),20),(((((24,28),29),((25,27),26)),((30,31),32)),(33,(34,(35,36))))))),(((37,38),40),39)),43),((44,45),46)),(64,65)),((66,67),68)),((((47,48),49),50),((((51,52),53),((54,56),55)),(((57,(58,59)),60),(61,62))))),63),((41,42),(76,77))),(((69,70),(((72,73),74),75)),71))),3));
tree PAUP_589 = [&U] (1,((2,((((((((((((4,5),6),(((((((7,9),10),11),(8,(((13,(14,15)),16),17))),12),18),(((((19,20),21),23),22),(((((24,28),29),((25,27),26)),((30,31),32)),(33,(34,(35,36))))))),(((37,38),40),39)),43),((44,45),46)),(64,65)),((66,67),68)),((((47,48),49),50),((((51,52),53),((54,56),55)),(((57,(58,59)),60),(61,62))))),63),((41,42),(76,77))),(((69,70),(((72,73),74),75)),71))),3));
tree PAUP_590 = [&U] (1,((2,((((((((((((4,5),6),(((((((7,9),10),11),(8,(((13,(14,15)),16),17))),12),18),(((((19,20),23),21),22),(((((24,28),29),((25,27),26)),((30,31),32)),(33,(34,(35,36))))))),(((37,38),40),39)),43),((44,45),46)),(64,65)),((66,67),68)),((((47,48),49),50),((((51,52),53),((54,56),55)),(((57,(58,59)),60),(61,62))))),63),((41,42),(76,77))),(((69,70),(((72,73),74),75)),71))),3));
tree PAUP_591 = [&U] (1,((2,((((((((((((4,5),6),(((((((7,9),10),11),(8,(((13,(14,15)),16),17))),12),18),((((19,(21,23)),20),22),(((((24,28),29),((25,27),26)),((30,31),32)),(((33,36),35),34))))),(((37,38),40),39)),43),((44,45),46)),(64,65)),((66,67),68)),((((47,48),49),50),((((51,52),53),((54,56),55)),(((57,(58,59)),60),(61,62))))),63),((41,42),(76,77))),(((69,70),(((72,73),74),75)),71))),3));
tree PAUP_592 = [&U] (1,((2,((((((((((((4,5),6),(((((((7,9),10),11),(8,(((13,(14,15)),16),17))),12),18),((((19,(21,23)),20),22),(((((24,28),29),((25,27),26)),((30,31),32)),(((33,35),36),34))))),(((37,38),40),39)),43),((44,45),46)),(64,65)),((66,67),68)),((((47,48),49),50),((((51,52),53),((54,56),55)),(((57,(58,59)),60),(61,62))))),63),((41,42),(76,77))),(((69,70),(((72,73),74),75)),71))),3));
tree PAUP_593 = [&U] (1,((2,((((((((((((4,5),6),(((((((7,9),10),11),(8,(((13,(14,15)),16),17))),12),18),(((19,(21,23)),(20,22)),(((((24,28),29),((25,27),26)),((30,31),32)),(33,(34,(35,36))))))),(((37,38),40),39)),43),((44,45),46)),(64,65)),((66,67),68)),((((47,48),49),50),((((51,52),53),((54,56),55)),(((57,(58,59)),60),(61,62))))),63),((41,42),(76,77))),(((69,70),(((72,73),74),75)),71))),3));
tree PAUP_594 = [&U] (1,((2,((((((((((((4,5),6),(((((((7,9),10),11),(8,(((13,(14,15)),16),17))),12),18),(((19,((20,23),21)),22),(((((24,28),29),((25,27),26)),((30,31),32)),(33,(34,(35,36))))))),(((37,38),40),39)),43),((44,45),46)),(64,65)),((66,67),68)),((((47,48),49),50),((((51,52),53),((54,56),55)),(((57,(58,59)),60),(61,62))))),63),((41,42),(76,77))),(((69,70),(((72,73),74),75)),71))),3));
tree PAUP_595 = [&U] (1,((2,((((((((((((4,5),6),(((((((7,9),10),11),(8,(((13,(14,15)),16),17))),12),18),(((19,((20,21),23)),22),(((((24,28),29),((25,27),26)),((30,31),32)),(33,(34,(35,36))))))),(((37,38),40),39)),43),((44,45),46)),(64,65)),((66,67),68)),((((47,48),49),50),((((51,52),53),((54,56),55)),(((57,(58,59)),60),(61,62))))),63),((41,42),(76,77))),(((69,70),(((72,73),74),75)),71))),3));
tree PAUP_596 = [&U] (1,((2,((((((((((((4,5),6),(((((((7,9),10),11),(8,(((13,(14,15)),16),17))),12),18),((((19,(21,23)),22),20),(((((24,28),29),((25,27),26)),((30,31),32)),(33,(34,(35,36))))))),(((37,38),40),39)),43),((44,45),46)),(64,65)),((66,67),68)),((((47,48),49),50),((((51,52),53),((54,56),55)),(((57,(58,59)),60),(61,62))))),63),((41,42),(76,77))),(((69,70),(((72,73),74),75)),71))),3));
tree PAUP_597 = [&U] (1,((2,((((((((((((4,5),6),(((((((7,9),10),11),(8,(((13,(14,15)),16),17))),12),18),(((((19,21),23),22),20),(((((24,28),29),((25,27),26)),((30,31),32)),(33,(34,(35,36))))))),(((37,38),40),39)),43),((44,45),46)),(64,65)),((66,67),68)),((((47,48),49),50),((((51,52),53),((54,56),55)),(((57,(58,59)),60),(61,62))))),63),((41,42),(76,77))),(((69,70),(((72,73),74),75)),71))),3));
tree PAUP_598 = [&U] (1,((2,((((((((((((4,5),6),(((((((7,9),10),11),(8,(((13,(14,15)),16),17))),12),18),((((19,21),23),(20,22)),(((((24,28),29),((25,27),26)),((30,31),32)),(33,(34,(35,36))))))),(((37,38),40),39)),43),((44,45),46)),(64,65)),((66,67),68)),((((47,48),49),50),((((51,52),53),((54,56),55)),(((57,(58,59)),60),(61,62))))),63),((41,42),(76,77))),(((69,70),(((72,73),74),75)),71))),3));
tree PAUP_599 = [&U] (1,((2,((((((((((((4,5),6),(((((((7,9),10),11),(8,(((13,(14,15)),16),17))),12),18),(((((19,23),21),22),20),(((((24,28),29),((25,27),26)),((30,31),32)),(33,(34,(35,36))))))),(((37,38),40),39)),43),((44,45),46)),(64,65)),((66,67),68)),((((47,48),49),50),((((51,52),53),((54,56),55)),(((57,(58,59)),60),(61,62))))),63),((41,42),(76,77))),(((69,70),(((72,73),74),75)),71))),3));
tree PAUP_600 = [&U] (1,((2,((((((((((((4,5),6),(((((((7,9),10),11),(8,(((13,(14,15)),16),17))),12),18),((((19,23),21),(20,22)),(((((24,28),29),((25,27),26)),((30,31),32)),(33,(34,(35,36))))))),(((37,38),40),39)),43),((44,45),46)),(64,65)),((66,67),68)),((((47,48),49),50),((((51,52),53),((54,56),55)),(((57,(58,59)),60),(61,62))))),63),((41,42),(76,77))),(((69,70),(((72,73),74),75)),71))),3));
tree PAUP_601 = [&U] (1,((2,((((((((((((4,5),6),(((((((7,9),10),11),(8,(((13,(14,15)),16),17))),12),18),(((((19,21),23),20),22),((((24,28),(((25,27),26),29)),((30,31),32)),((33,(35,36)),34))))),(((37,38),40),39)),43),((44,45),46)),(64,65)),((66,67),68)),((((47,48),49),50),((((51,52),53),((54,55),56)),(((57,(58,59)),60),(61,62))))),63),((41,42),(76,77))),(((69,70),(((72,73),74),75)),71))),3));
tree PAUP_602 = [&U] (1,((2,((((((((((((4,5),6),(((((((7,9),10),11),(8,(((13,(14,15)),16),17))),12),18),(((((19,21),23),20),22),((((24,28),(((25,27),26),29)),((30,31),32)),((33,(35,36)),34))))),(((37,38),40),39)),43),((44,45),46)),(64,65)),((66,67),68)),((((47,48),49),50),((((51,52),53),(54,(55,56))),(((57,(58,59)),60),(61,62))))),63),((41,42),(76,77))),(((69,70),(((72,73),74),75)),71))),3));
tree PAUP_603 = [&U] (1,((2,((((((((((((4,5),6),(((((((7,9),10),11),(8,(((13,(14,15)),16),17))),12),18),(((((19,21),23),20),22),((((24,28),(((25,27),26),29)),((30,31),32)),((33,(35,36)),34))))),(((37,38),40),39)),43),((44,45),46)),(64,65)),((66,67),68)),((((47,48),49),50),((((51,52),53),((54,56),55)),(((57,(58,59)),60),(61,62))))),63),((41,42),(76,77))),(((69,70),(((72,73),74),75)),71))),3));
tree PAUP_604 = [&U] (1,((2,((((((((((((4,5),6),(((((((7,9),10),11),(8,(((13,(14,15)),16),17))),12),18),((((19,21),(20,22)),23),((((24,28),(((25,27),26),29)),((30,31),32)),((33,(35,36)),34))))),(((37,38),40),39)),43),((44,45),46)),(64,65)),((66,67),68)),((((47,48),49),50),((((51,52),53),((54,55),56)),(((57,(58,59)),60),(61,62))))),63),((41,42),(76,77))),(((69,70),(((72,73),74),75)),71))),3));
tree PAUP_605 = [&U] (1,((2,((((((((((((4,5),6),(((((((7,9),10),11),(8,(((13,(14,15)),16),17))),12),18),(((19,21),((20,22),23)),((((24,28),(((25,27),26),29)),((30,31),32)),((33,(35,36)),34))))),(((37,38),40),39)),43),((44,45),46)),(64,65)),((66,67),68)),((((47,48),49),50),((((51,52),53),((54,55),56)),(((57,(58,59)),60),(61,62))))),63),((41,42),(76,77))),(((69,70),(((72,73),74),75)),71))),3));
tree PAUP_606 = [&U] (1,((2,((((((((((((4,5),6),(((((((7,9),10),11),(8,(((13,(14,15)),16),17))),12),18),(((19,((20,22),23)),21),((((24,28),(((25,27),26),29)),((30,31),32)),((33,(35,36)),34))))),(((37,38),40),39)),43),((44,45),46)),(64,65)),((66,67),68)),((((47,48),49),50),((((51,52),53),((54,55),56)),(((57,(58,59)),60),(61,62))))),63),((41,42),(76,77))),(((69,70),(((72,73),74),75)),71))),3));
tree PAUP_607 = [&U] (1,((2,((((((((((((4,5),6),(((((((7,9),10),11),(8,(((13,(14,15)),16),17))),12),18),((19,(((20,22),23),21)),((((24,28),(((25,27),26),29)),((30,31),32)),((33,(35,36)),34))))),(((37,38),40),39)),43),((44,45),46)),(64,65)),((66,67),68)),((((47,48),49),50),((((51,52),53),((54,55),56)),(((57,(58,59)),60),(61,62))))),63),((41,42),(76,77))),(((69,70),(((72,73),74),75)),71))),3));
tree PAUP_608 = [&U] (1,((2,((((((((((((4,5),6),(((((((7,9),10),11),(8,(((13,(14,15)),16),17))),12),18),(((((19,21),23),20),22),((((24,28),(((25,27),26),29)),((30,31),32)),(((33,34),35),36))))),(((37,38),40),39)),43),((44,45),46)),(64,65)),((66,67),68)),((((47,48),49),50),((((51,52),53),((54,55),56)),(((57,(58,59)),60),(61,62))))),63),((41,42),(76,77))),(((69,70),(((72,73),74),75)),71))),3));
tree PAUP_609 = [&U] (1,((2,((((((((((((4,5),6),(((((((7,9),10),11),(8,(((13,(14,15)),16),17))),12),18),(((((19,21),23),20),22),((((24,28),(((25,27),26),29)),((30,31),32)),(((33,34),36),35))))),(((37,38),40),39)),43),((44,45),46)),(64,65)),((66,67),68)),((((47,48),49),50),((((51,52),53),((54,55),56)),(((57,(58,59)),60),(61,62))))),63),((41,42),(76,77))),(((69,70),(((72,73),74),75)),71))),3));
tree PAUP_610 = [&U] (1,((2,((((((((((((4,5),6),(((((((7,9),10),11),(8,(((13,(14,15)),16),17))),12),18),((((19,21),(22,23)),20),((((24,28),(((25,27),26),29)),((30,31),32)),((33,(35,36)),34))))),(((37,38),40),39)),43),((44,45),46)),(64,65)),((66,67),68)),((((47,48),49),50),((((51,52),53),((54,55),56)),(((57,(58,59)),60),(61,62))))),63),((41,42),(76,77))),(((69,70),(((72,73),74),75)),71))),3));
tree PAUP_611 = [&U] (1,((2,((((((((((((4,5),6),(((((((7,9),10),11),(8,(((13,(14,15)),16),17))),12),18),(((((19,21),22),23),20),((((24,28),(((25,27),26),29)),((30,31),32)),((33,(35,36)),34))))),(((37,38),40),39)),43),((44,45),46)),(64,65)),((66,67),68)),((((47,48),49),50),((((51,52),53),((54,55),56)),(((57,(58,59)),60),(61,62))))),63),((41,42),(76,77))),(((69,70),(((72,73),74),75)),71))),3));
tree PAUP_612 = [&U] (1,((2,((((((((((((4,5),6),(((((((7,9),10),11),(8,(((13,(14,15)),16),17))),12),18),((((19,(21,22)),23),20),((((24,28),(((25,27),26),29)),((30,31),32)),((33,(35,36)),34))))),(((37,38),40),39)),43),((44,45),46)),(64,65)),((66,67),68)),((((47,48),49),50),((((51,52),53),((54,55),56)),(((57,(58,59)),60),(61,62))))),63),((41,42),(76,77))),(((69,70),(((72,73),74),75)),71))),3));
tree PAUP_613 = [&U] (1,((2,((((((((((((4,5),6),(((((((7,9),10),11),(8,(((13,(14,15)),16),17))),12),18),(((((19,22),21),23),20),((((24,28),(((25,27),26),29)),((30,31),32)),((33,(35,36)),34))))),(((37,38),40),39)),43),((44,45),46)),(64,65)),((66,67),68)),((((47,48),49),50),((((51,52),53),((54,55),56)),(((57,(58,59)),60),(61,62))))),63),((41,42),(76,77))),(((69,70),(((72,73),74),75)),71))),3));
tree PAUP_614 = [&U] (1,((2,((((((((((((4,5),6),(((((((7,9),10),11),(8,(((13,(14,15)),16),17))),12),18),((((19,(20,23)),21),22),((((24,28),(((25,27),26),29)),((30,31),32)),((33,(35,36)),34))))),(((37,38),40),39)),43),((44,45),46)),(64,65)),((66,67),68)),((((47,48),49),50),((((51,52),53),((54,55),56)),(((57,(58,59)),60),(61,62))))),63),((41,42),(76,77))),(((69,70),(((72,73),74),75)),71))),3));
tree PAUP_615 = [&U] (1,((2,((((((((((((4,5),6),(((((((7,9),10),11),(8,(((13,(14,15)),16),17))),12),18),(((19,((20,23),21)),22),((((24,28),(((25,27),26),29)),((30,31),32)),((33,(35,36)),34))))),(((37,38),40),39)),43),((44,45),46)),(64,65)),((66,67),68)),((((47,48),49),50),((((51,52),53),((54,55),56)),(((57,(58,59)),60),(61,62))))),63),((41,42),(76,77))),(((69,70),(((72,73),74),75)),71))),3));
tree PAUP_616 = [&U] (1,((2,((((((((((((4,5),6),(((((((7,9),10),11),(8,(((13,(14,15)),16),17))),12),18),(((((19,21),23),20),22),((((24,28),(((25,27),26),29)),((30,31),32)),(33,((34,36),35)))))),(((37,38),40),39)),43),((44,45),46)),(64,65)),((66,67),68)),((((47,48),49),50),((((51,52),53),((54,55),56)),(((57,(58,59)),60),(61,62))))),63),((41,42),(76,77))),(((69,70),(((72,73),74),75)),71))),3));
tree PAUP_617 = [&U] (1,((2,((((((((((((4,5),6),(((((((7,9),10),11),(8,(((13,(14,15)),16),17))),12),18),(((((19,21),23),20),22),((((24,28),(((25,27),26),29)),((30,31),32)),(33,((34,35),36)))))),(((37,38),40),39)),43),((44,45),46)),(64,65)),((66,67),68)),((((47,48),49),50),((((51,52),53),((54,55),56)),(((57,(58,59)),60),(61,62))))),63),((41,42),(76,77))),(((69,70),(((72,73),74),75)),71))),3));
tree PAUP_618 = [&U] (1,((2,((((((((((((4,5),6),(((((((7,9),10),11),(8,(((13,(14,15)),16),17))),12),18),((((19,21),23),(20,22)),((((24,28),(((25,27),26),29)),((30,31),32)),((33,(35,36)),34))))),(((37,38),40),39)),43),((44,45),46)),(64,65)),((66,67),68)),((((47,48),49),50),((((51,52),53),((54,55),56)),(((57,(58,59)),60),(61,62))))),63),((41,42),(76,77))),(((69,70),(((72,73),74),75)),71))),3));
tree PAUP_619 = [&U] (1,((2,((((((((((((4,5),6),(((((((7,9),10),11),(8,(((13,(14,15)),16),17))),12),18),((((19,(20,21)),23),22),((((24,28),(((25,27),26),29)),((30,31),32)),((33,(35,36)),34))))),(((37,38),40),39)),43),((44,45),46)),(64,65)),((66,67),68)),((((47,48),49),50),((((51,52),53),((54,55),56)),(((57,(58,59)),60),(61,62))))),63),((41,42),(76,77))),(((69,70),(((72,73),74),75)),71))),3));
tree PAUP_620 = [&U] (1,((2,((((((((((((4,5),6),(((((((7,9),10),11),(8,(((13,(14,15)),16),17))),12),18),(((((19,20),21),23),22),((((24,28),(((25,27),26),29)),((30,31),32)),((33,(35,36)),34))))),(((37,38),40),39)),43),((44,45),46)),(64,65)),((66,67),68)),((((47,48),49),50),((((51,52),53),((54,55),56)),(((57,(58,59)),60),(61,62))))),63),((41,42),(76,77))),(((69,70),(((72,73),74),75)),71))),3));
tree PAUP_621 = [&U] (1,((2,((((((((((((4,5),6),(((((((7,9),10),11),(8,(((13,(14,15)),16),17))),12),18),(((((19,21),23),22),20),((((24,28),(((25,27),26),29)),((30,31),32)),((33,(35,36)),34))))),(((37,38),40),39)),43),((44,45),46)),(64,65)),((66,67),68)),((((47,48),49),50),((((51,52),53),((54,55),56)),(((57,(58,59)),60),(61,62))))),63),((41,42),(76,77))),(((69,70),(((72,73),74),75)),71))),3));
tree PAUP_622 = [&U] (1,((2,((((((((((((4,5),6),(((((((7,9),10),11),(8,(((13,(14,15)),16),17))),12),18),(((((19,23),21),22),20),((((24,28),(((25,27),26),29)),((30,31),32)),((33,(35,36)),34))))),(((37,38),40),39)),43),((44,45),46)),(64,65)),((66,67),68)),((((47,48),49),50),((((51,52),53),((54,55),56)),(((57,(58,59)),60),(61,62))))),63),((41,42),(76,77))),(((69,70),(((72,73),74),75)),71))),3));
tree PAUP_623 = [&U] (1,((2,((((((((((((4,5),6),(((((((7,9),10),11),(8,(((13,(14,15)),16),17))),12),18),((((19,23),21),(20,22)),((((24,28),(((25,27),26),29)),((30,31),32)),((33,(35,36)),34))))),(((37,38),40),39)),43),((44,45),46)),(64,65)),((66,67),68)),((((47,48),49),50),((((51,52),53),((54,55),56)),(((57,(58,59)),60),(61,62))))),63),((41,42),(76,77))),(((69,70),(((72,73),74),75)),71))),3));
tree PAUP_624 = [&U] (1,((2,((((((((((((4,5),6),(((((((7,9),10),11),(8,(((13,(14,15)),16),17))),12),18),((((19,(21,23)),22),20),((((24,28),(((25,27),26),29)),((30,31),32)),((33,(35,36)),34))))),(((37,38),40),39)),43),((44,45),46)),(64,65)),((66,67),68)),((((47,48),49),50),((((51,52),53),((54,55),56)),(((57,(58,59)),60),(61,62))))),63),((41,42),(76,77))),(((69,70),(((72,73),74),75)),71))),3));
tree PAUP_625 = [&U] (1,((2,((((((((((((4,5),6),(((((((7,9),10),11),(8,(((13,(14,15)),16),17))),12),18),(((19,(21,23)),(20,22)),((((24,28),(((25,27),26),29)),((30,31),32)),((33,(35,36)),34))))),(((37,38),40),39)),43),((44,45),46)),(64,65)),((66,67),68)),((((47,48),49),50),((((51,52),53),((54,55),56)),(((57,(58,59)),60),(61,62))))),63),((41,42),(76,77))),(((69,70),(((72,73),74),75)),71))),3));
tree PAUP_626 = [&U] (1,((2,((((((((((((4,5),6),(((((((7,9),11),10),(8,((((13,15),14),16),17))),12),18),(((((19,20),21),23),22),(((((24,28),29),((25,27),26)),((30,31),32)),(((33,35),34),36))))),(((37,38),40),39)),43),((44,45),46)),(64,65)),((66,67),68)),((((47,48),49),50),((((51,52),53),((54,56),55)),(((57,(58,59)),60),(61,62))))),63),((41,42),(76,77))),(((69,70),(((72,73),74),75)),71))),3));
tree PAUP_627 = [&U] (1,((2,((((((((((((4,5),6),((((((7,9),(10,11)),(8,((((13,15),14),16),17))),12),18),(((((19,20),21),23),22),(((((24,28),29),((25,27),26)),((30,31),32)),(((33,35),34),36))))),(((37,38),40),39)),43),((44,45),46)),(64,65)),((66,67),68)),((((47,48),49),50),((((51,52),53),((54,56),55)),(((57,(58,59)),60),(61,62))))),63),((41,42),(76,77))),(((69,70),(((72,73),74),75)),71))),3));
tree PAUP_628 = [&U] (1,((2,((((((((((((4,5),6),(((((((7,9),10),11),(8,((((13,15),14),16),17))),12),18),(((((19,20),21),23),22),(((((24,28),29),((25,27),26)),((30,31),32)),(((33,35),34),36))))),(((37,38),40),39)),43),((44,45),46)),(64,65)),((66,67),68)),((((47,48),49),50),((((51,52),53),((54,56),55)),(((57,(58,59)),60),(61,62))))),63),((41,42),(76,77))),(((69,70),(((72,73),74),75)),71))),3));
tree PAUP_629 = [&U] (1,((2,((((((((((((4,5),6),(((((((7,9),11),10),(8,(((13,(14,15)),16),17))),12),18),(((((19,20),21),23),22),(((((24,28),29),((25,27),26)),((30,31),32)),(((33,35),34),36))))),(((37,38),40),39)),43),((44,45),46)),(64,65)),((66,67),68)),((((47,48),49),50),((((51,52),53),((54,56),55)),(((57,(58,59)),60),(61,62))))),63),((41,42),(76,77))),(((69,70),(((72,73),74),75)),71))),3));
tree PAUP_630 = [&U] (1,((2,((((((((((((4,5),6),(((((((7,9),11),10),(8,((((13,14),15),16),17))),12),18),(((((19,20),21),23),22),(((((24,28),29),((25,27),26)),((30,31),32)),(((33,35),34),36))))),(((37,38),40),39)),43),((44,45),46)),(64,65)),((66,67),68)),((((47,48),49),50),((((51,52),53),((54,56),55)),(((57,(58,59)),60),(61,62))))),63),((41,42),(76,77))),(((69,70),(((72,73),74),75)),71))),3));
tree PAUP_631 = [&U] (1,((2,((((((((((((4,5),6),(((((((7,9),11),10),(8,((((13,15),14),16),17))),12),18),((((19,20),(22,23)),21),(((((24,28),29),((25,27),26)),((30,31),32)),(((33,35),34),36))))),(((37,38),40),39)),43),((44,45),46)),(64,65)),((66,67),68)),((((47,48),49),50),((((51,52),53),((54,56),55)),(((57,(58,59)),60),(61,62))))),63),((41,42),(76,77))),(((69,70),(((72,73),74),75)),71))),3));
tree PAUP_632 = [&U] (1,((2,((((((((((((4,5),6),(((((((7,9),11),10),(8,((((13,15),14),16),17))),12),18),(((19,20),(21,(22,23))),(((((24,28),29),((25,27),26)),((30,31),32)),(((33,35),34),36))))),(((37,38),40),39)),43),((44,45),46)),(64,65)),((66,67),68)),((((47,48),49),50),((((51,52),53),((54,56),55)),(((57,(58,59)),60),(61,62))))),63),((41,42),(76,77))),(((69,70),(((72,73),74),75)),71))),3));
tree PAUP_633 = [&U] (1,((2,((((((((((((4,5),6),(((((((7,9),11),10),(8,((((13,15),14),16),17))),12),18),(((19,(21,(22,23))),20),(((((24,28),29),((25,27),26)),((30,31),32)),(((33,35),34),36))))),(((37,38),40),39)),43),((44,45),46)),(64,65)),((66,67),68)),((((47,48),49),50),((((51,52),53),((54,56),55)),(((57,(58,59)),60),(61,62))))),63),((41,42),(76,77))),(((69,70),(((72,73),74),75)),71))),3));
tree PAUP_634 = [&U] (1,((2,((((((((((((4,5),6),(((((((7,9),11),10),(8,((((13,15),14),16),17))),12),18),((19,(20,(21,(22,23)))),(((((24,28),29),((25,27),26)),((30,31),32)),(((33,35),34),36))))),(((37,38),40),39)),43),((44,45),46)),(64,65)),((66,67),68)),((((47,48),49),50),((((51,52),53),((54,56),55)),(((57,(58,59)),60),(61,62))))),63),((41,42),(76,77))),(((69,70),(((72,73),74),75)),71))),3));
tree PAUP_635 = [&U] (1,((2,((((((((((((4,5),6),(((((((7,9),11),10),(8,((((13,15),14),16),17))),12),18),(((((19,20),21),23),22),(((((24,28),29),((25,27),26)),((30,31),32)),((33,(34,36)),35))))),(((37,38),40),39)),43),((44,45),46)),(64,65)),((66,67),68)),((((47,48),49),50),((((51,52),53),((54,56),55)),(((57,(58,59)),60),(61,62))))),63),((41,42),(76,77))),(((69,70),(((72,73),74),75)),71))),3));
tree PAUP_636 = [&U] (1,((2,((((((((((((4,5),6),(((((((7,9),11),10),(8,((((13,15),14),16),17))),12),18),(((((19,20),21),23),22),(((((24,28),29),((25,27),26)),((30,31),32)),(33,((34,36),35)))))),(((37,38),40),39)),43),((44,45),46)),(64,65)),((66,67),68)),((((47,48),49),50),((((51,52),53),((54,56),55)),(((57,(58,59)),60),(61,62))))),63),((41,42),(76,77))),(((69,70),(((72,73),74),75)),71))),3));
tree PAUP_637 = [&U] (1,((2,((((((((((((4,5),6),(((((((7,9),11),10),(8,((((13,15),14),16),17))),12),18),((((19,20),(21,22)),23),(((((24,28),29),((25,27),26)),((30,31),32)),(((33,35),34),36))))),(((37,38),40),39)),43),((44,45),46)),(64,65)),((66,67),68)),((((47,48),49),50),((((51,52),53),((54,56),55)),(((57,(58,59)),60),(61,62))))),63),((41,42),(76,77))),(((69,70),(((72,73),74),75)),71))),3));
tree PAUP_638 = [&U] (1,((2,((((((((((((4,5),6),(((((((7,9),11),10),(8,((((13,15),14),16),17))),12),18),(((((19,20),22),21),23),(((((24,28),29),((25,27),26)),((30,31),32)),(((33,35),34),36))))),(((37,38),40),39)),43),((44,45),46)),(64,65)),((66,67),68)),((((47,48),49),50),((((51,52),53),((54,56),55)),(((57,(58,59)),60),(61,62))))),63),((41,42),(76,77))),(((69,70),(((72,73),74),75)),71))),3));
tree PAUP_639 = [&U] (1,((2,((((((((((((4,5),6),(((((((7,9),11),10),(8,((((13,15),14),16),17))),12),18),((((19,(20,22)),21),23),(((((24,28),29),((25,27),26)),((30,31),32)),(((33,35),34),36))))),(((37,38),40),39)),43),((44,45),46)),(64,65)),((66,67),68)),((((47,48),49),50),((((51,52),53),((54,56),55)),(((57,(58,59)),60),(61,62))))),63),((41,42),(76,77))),(((69,70),(((72,73),74),75)),71))),3));
tree PAUP_640 = [&U] (1,((2,((((((((((((4,5),6),(((((((7,9),11),10),(8,((((13,15),14),16),17))),12),18),(((((19,22),20),21),23),(((((24,28),29),((25,27),26)),((30,31),32)),(((33,35),34),36))))),(((37,38),40),39)),43),((44,45),46)),(64,65)),((66,67),68)),((((47,48),49),50),((((51,52),53),((54,56),55)),(((57,(58,59)),60),(61,62))))),63),((41,42),(76,77))),(((69,70),(((72,73),74),75)),71))),3));
tree PAUP_641 = [&U] (1,((2,((((((((((((4,5),6),(((((((7,9),11),10),(8,((((13,15),14),16),17))),12),18),((((19,(21,23)),20),22),(((((24,28),29),((25,27),26)),((30,31),32)),(((33,35),34),36))))),(((37,38),40),39)),43),((44,45),46)),(64,65)),((66,67),68)),((((47,48),49),50),((((51,52),53),((54,56),55)),(((57,(58,59)),60),(61,62))))),63),((41,42),(76,77))),(((69,70),(((72,73),74),75)),71))),3));
tree PAUP_642 = [&U] (1,((2,((((((((((((4,5),6),(((((((7,9),11),10),(8,((((13,15),14),16),17))),12),18),(((19,(20,(21,23))),22),(((((24,28),29),((25,27),26)),((30,31),32)),(((33,35),34),36))))),(((37,38),40),39)),43),((44,45),46)),(64,65)),((66,67),68)),((((47,48),49),50),((((51,52),53),((54,56),55)),(((57,(58,59)),60),(61,62))))),63),((41,42),(76,77))),(((69,70),(((72,73),74),75)),71))),3));
tree PAUP_643 = [&U] (1,((2,((((((((((((4,5),6),(((((((7,9),11),10),(8,((((13,15),14),16),17))),12),18),(((((19,20),21),23),22),(((((24,28),29),((25,27),26)),((30,31),32)),((33,(35,36)),34))))),(((37,38),40),39)),43),((44,45),46)),(64,65)),((66,67),68)),((((47,48),49),50),((((51,52),53),((54,56),55)),(((57,(58,59)),60),(61,62))))),63),((41,42),(76,77))),(((69,70),(((72,73),74),75)),71))),3));
tree PAUP_644 = [&U] (1,((2,((((((((((((4,5),6),(((((((7,9),11),10),(8,((((13,15),14),16),17))),12),18),(((((19,20),21),23),22),(((((24,28),29),((25,27),26)),((30,31),32)),(((33,36),35),34))))),(((37,38),40),39)),43),((44,45),46)),(64,65)),((66,67),68)),((((47,48),49),50),((((51,52),53),((54,56),55)),(((57,(58,59)),60),(61,62))))),63),((41,42),(76,77))),(((69,70),(((72,73),74),75)),71))),3));
tree PAUP_645 = [&U] (1,((2,((((((((((((4,5),6),(((((((7,9),11),10),(8,((((13,15),14),16),17))),12),18),((((19,20),21),(22,23)),(((((24,28),29),((25,27),26)),((30,31),32)),(((33,35),34),36))))),(((37,38),40),39)),43),((44,45),46)),(64,65)),((66,67),68)),((((47,48),49),50),((((51,52),53),((54,56),55)),(((57,(58,59)),60),(61,62))))),63),((41,42),(76,77))),(((69,70),(((72,73),74),75)),71))),3));
tree PAUP_646 = [&U] (1,((2,((((((((((((4,5),6),(((((((7,9),11),10),(8,((((13,15),14),16),17))),12),18),((((19,(20,23)),21),22),(((((24,28),29),((25,27),26)),((30,31),32)),(((33,35),34),36))))),(((37,38),40),39)),43),((44,45),46)),(64,65)),((66,67),68)),((((47,48),49),50),((((51,52),53),((54,56),55)),(((57,(58,59)),60),(61,62))))),63),((41,42),(76,77))),(((69,70),(((72,73),74),75)),71))),3));
tree PAUP_647 = [&U] (1,((2,((((((((((((4,5),6),(((((((7,9),11),10),(8,((((13,15),14),16),17))),12),18),(((((19,23),20),21),22),(((((24,28),29),((25,27),26)),((30,31),32)),(((33,35),34),36))))),(((37,38),40),39)),43),((44,45),46)),(64,65)),((66,67),68)),((((47,48),49),50),((((51,52),53),((54,56),55)),(((57,(58,59)),60),(61,62))))),63),((41,42),(76,77))),(((69,70),(((72,73),74),75)),71))),3));
tree PAUP_648 = [&U] (1,((2,((((((((((((4,5),6),(((((((7,9),11),10),(8,((((13,15),14),16),17))),12),18),(((((19,20),21),22),23),(((((24,28),29),((25,27),26)),((30,31),32)),(((33,35),34),36))))),(((37,38),40),39)),43),((44,45),46)),(64,65)),((66,67),68)),((((47,48),49),50),((((51,52),53),((54,56),55)),(((57,(58,59)),60),(61,62))))),63),((41,42),(76,77))),(((69,70),(((72,73),74),75)),71))),3));
tree PAUP_649 = [&U] (1,((2,((((((((((((4,5),6),(((((((7,9),11),10),(8,((((13,15),14),16),17))),12),18),(((((19,21),20),22),23),(((((24,28),29),((25,27),26)),((30,31),32)),(((33,35),34),36))))),(((37,38),40),39)),43),((44,45),46)),(64,65)),((66,67),68)),((((47,48),49),50),((((51,52),53),((54,56),55)),(((57,(58,59)),60),(61,62))))),63),((41,42),(76,77))),(((69,70),(((72,73),74),75)),71))),3));
tree PAUP_650 = [&U] (1,((2,((((((((((((4,5),6),(((((((7,9),11),10),(8,((((13,15),14),16),17))),12),18),((((19,21),20),(22,23)),(((((24,28),29),((25,27),26)),((30,31),32)),(((33,35),34),36))))),(((37,38),40),39)),43),((44,45),46)),(64,65)),((66,67),68)),((((47,48),49),50),((((51,52),53),((54,56),55)),(((57,(58,59)),60),(61,62))))),63),((41,42),(76,77))),(((69,70),(((72,73),74),75)),71))),3));
tree PAUP_651 = [&U] (1,((2,((((((((((((4,5),6),((((((7,9),(10,11)),(8,((((13,14),15),16),17))),12),18),(((((19,21),22),20),23),(((((24,28),29),((25,27),26)),((30,31),32)),((33,(34,36)),35))))),(((37,38),40),39)),43),((44,45),46)),(64,65)),((66,67),68)),((((47,48),49),50),((((51,52),53),((54,56),55)),(((57,(58,59)),60),(61,62))))),63),((41,42),(76,77))),(((69,70),(((72,73),74),75)),71))),3));
tree PAUP_652 = [&U] (1,((2,((((((((((((4,5),6),(((((((7,9),11),10),(8,((((13,14),15),16),17))),12),18),(((((19,21),22),20),23),(((((24,28),29),((25,27),26)),((30,31),32)),((33,(34,36)),35))))),(((37,38),40),39)),43),((44,45),46)),(64,65)),((66,67),68)),((((47,48),49),50),((((51,52),53),((54,56),55)),(((57,(58,59)),60),(61,62))))),63),((41,42),(76,77))),(((69,70),(((72,73),74),75)),71))),3));
tree PAUP_653 = [&U] (1,((2,((((((((((((4,5),6),(((((((7,9),10),11),(8,((((13,14),15),16),17))),12),18),(((((19,21),22),20),23),(((((24,28),29),((25,27),26)),((30,31),32)),((33,(34,36)),35))))),(((37,38),40),39)),43),((44,45),46)),(64,65)),((66,67),68)),((((47,48),49),50),((((51,52),53),((54,56),55)),(((57,(58,59)),60),(61,62))))),63),((41,42),(76,77))),(((69,70),(((72,73),74),75)),71))),3));
tree PAUP_654 = [&U] (1,((2,((((((((((((4,5),6),((((((7,9),(10,11)),(8,((((13,14),15),16),17))),12),18),((((19,21),(20,23)),22),(((((24,28),29),((25,27),26)),((30,31),32)),((33,(34,36)),35))))),(((37,38),40),39)),43),((44,45),46)),(64,65)),((66,67),68)),((((47,48),49),50),((((51,52),53),((54,56),55)),(((57,(58,59)),60),(61,62))))),63),((41,42),(76,77))),(((69,70),(((72,73),74),75)),71))),3));
tree PAUP_655 = [&U] (1,((2,((((((((((((4,5),6),((((((7,9),(10,11)),(8,((((13,14),15),16),17))),12),18),(((19,21),((20,23),22)),(((((24,28),29),((25,27),26)),((30,31),32)),((33,(34,36)),35))))),(((37,38),40),39)),43),((44,45),46)),(64,65)),((66,67),68)),((((47,48),49),50),((((51,52),53),((54,56),55)),(((57,(58,59)),60),(61,62))))),63),((41,42),(76,77))),(((69,70),(((72,73),74),75)),71))),3));
tree PAUP_656 = [&U] (1,((2,((((((((((((4,5),6),((((((7,9),(10,11)),(8,((((13,14),15),16),17))),12),18),(((19,((20,23),22)),21),(((((24,28),29),((25,27),26)),((30,31),32)),((33,(34,36)),35))))),(((37,38),40),39)),43),((44,45),46)),(64,65)),((66,67),68)),((((47,48),49),50),((((51,52),53),((54,56),55)),(((57,(58,59)),60),(61,62))))),63),((41,42),(76,77))),(((69,70),(((72,73),74),75)),71))),3));
tree PAUP_657 = [&U] (1,((2,((((((((((((4,5),6),((((((7,9),(10,11)),(8,((((13,14),15),16),17))),12),18),((19,(((20,23),22),21)),(((((24,28),29),((25,27),26)),((30,31),32)),((33,(34,36)),35))))),(((37,38),40),39)),43),((44,45),46)),(64,65)),((66,67),68)),((((47,48),49),50),((((51,52),53),((54,56),55)),(((57,(58,59)),60),(61,62))))),63),((41,42),(76,77))),(((69,70),(((72,73),74),75)),71))),3));
tree PAUP_658 = [&U] (1,((2,((((((((((((4,5),6),((((((7,9),(10,11)),(8,((((13,14),15),16),17))),12),18),(((((19,21),22),20),23),(((((24,28),29),((25,27),26)),((30,31),32)),(((33,35),34),36))))),(((37,38),40),39)),43),((44,45),46)),(64,65)),((66,67),68)),((((47,48),49),50),((((51,52),53),((54,56),55)),(((57,(58,59)),60),(61,62))))),63),((41,42),(76,77))),(((69,70),(((72,73),74),75)),71))),3));
tree PAUP_659 = [&U] (1,((2,((((((((((((4,5),6),((((((7,9),(10,11)),(8,((((13,14),15),16),17))),12),18),(((((19,21),22),20),23),(((((24,28),29),((25,27),26)),((30,31),32)),(((33,35),36),34))))),(((37,38),40),39)),43),((44,45),46)),(64,65)),((66,67),68)),((((47,48),49),50),((((51,52),53),((54,56),55)),(((57,(58,59)),60),(61,62))))),63),((41,42),(76,77))),(((69,70),(((72,73),74),75)),71))),3));
tree PAUP_660 = [&U] (1,((2,((((((((((((4,5),6),((((((7,9),(10,11)),(8,((((13,14),15),16),17))),12),18),((((19,21),(22,23)),20),(((((24,28),29),((25,27),26)),((30,31),32)),((33,(34,36)),35))))),(((37,38),40),39)),43),((44,45),46)),(64,65)),((66,67),68)),((((47,48),49),50),((((51,52),53),((54,56),55)),(((57,(58,59)),60),(61,62))))),63),((41,42),(76,77))),(((69,70),(((72,73),74),75)),71))),3));
tree PAUP_661 = [&U] (1,((2,((((((((((((4,5),6),((((((7,9),(10,11)),(8,((((13,14),15),16),17))),12),18),(((((19,21),23),22),20),(((((24,28),29),((25,27),26)),((30,31),32)),((33,(34,36)),35))))),(((37,38),40),39)),43),((44,45),46)),(64,65)),((66,67),68)),((((47,48),49),50),((((51,52),53),((54,56),55)),(((57,(58,59)),60),(61,62))))),63),((41,42),(76,77))),(((69,70),(((72,73),74),75)),71))),3));
tree PAUP_662 = [&U] (1,((2,((((((((((((4,5),6),((((((7,9),(10,11)),(8,((((13,14),15),16),17))),12),18),((((19,(21,23)),22),20),(((((24,28),29),((25,27),26)),((30,31),32)),((33,(34,36)),35))))),(((37,38),40),39)),43),((44,45),46)),(64,65)),((66,67),68)),((((47,48),49),50),((((51,52),53),((54,56),55)),(((57,(58,59)),60),(61,62))))),63),((41,42),(76,77))),(((69,70),(((72,73),74),75)),71))),3));
tree PAUP_663 = [&U] (1,((2,((((((((((((4,5),6),((((((7,9),(10,11)),(8,((((13,14),15),16),17))),12),18),(((((19,23),21),22),20),(((((24,28),29),((25,27),26)),((30,31),32)),((33,(34,36)),35))))),(((37,38),40),39)),43),((44,45),46)),(64,65)),((66,67),68)),((((47,48),49),50),((((51,52),53),((54,56),55)),(((57,(58,59)),60),(61,62))))),63),((41,42),(76,77))),(((69,70),(((72,73),74),75)),71))),3));
tree PAUP_664 = [&U] (1,((2,((((((((((((4,5),6),((((((7,9),(10,11)),(8,((((13,14),15),16),17))),12),18),((((19,(20,22)),21),23),(((((24,28),29),((25,27),26)),((30,31),32)),((33,(34,36)),35))))),(((37,38),40),39)),43),((44,45),46)),(64,65)),((66,67),68)),((((47,48),49),50),((((51,52),53),((54,56),55)),(((57,(58,59)),60),(61,62))))),63),((41,42),(76,77))),(((69,70),(((72,73),74),75)),71))),3));
tree PAUP_665 = [&U] (1,((2,((((((((((((4,5),6),((((((7,9),(10,11)),(8,((((13,14),15),16),17))),12),18),(((19,((20,22),21)),23),(((((24,28),29),((25,27),26)),((30,31),32)),((33,(34,36)),35))))),(((37,38),40),39)),43),((44,45),46)),(64,65)),((66,67),68)),((((47,48),49),50),((((51,52),53),((54,56),55)),(((57,(58,59)),60),(61,62))))),63),((41,42),(76,77))),(((69,70),(((72,73),74),75)),71))),3));
tree PAUP_666 = [&U] (1,((2,((((((((((((4,5),6),((((((7,9),(10,11)),(8,(((13,(14,15)),16),17))),12),18),(((((19,21),22),20),23),(((((24,28),29),((25,27),26)),((30,31),32)),((33,(34,36)),35))))),(((37,38),40),39)),43),((44,45),46)),(64,65)),((66,67),68)),((((47,48),49),50),((((51,52),53),((54,56),55)),(((57,(58,59)),60),(61,62))))),63),((41,42),(76,77))),(((69,70),(((72,73),74),75)),71))),3));
tree PAUP_667 = [&U] (1,((2,((((((((((((4,5),6),((((((7,9),(10,11)),(8,((((13,15),14),16),17))),12),18),(((((19,21),22),20),23),(((((24,28),29),((25,27),26)),((30,31),32)),((33,(34,36)),35))))),(((37,38),40),39)),43),((44,45),46)),(64,65)),((66,67),68)),((((47,48),49),50),((((51,52),53),((54,56),55)),(((57,(58,59)),60),(61,62))))),63),((41,42),(76,77))),(((69,70),(((72,73),74),75)),71))),3));
tree PAUP_668 = [&U] (1,((2,((((((((((((4,5),6),((((((7,9),(10,11)),(8,((((13,14),15),16),17))),12),18),(((((19,21),22),20),23),(((((24,28),29),((25,27),26)),((30,31),32)),(33,(34,(35,36))))))),(((37,38),40),39)),43),((44,45),46)),(64,65)),((66,67),68)),((((47,48),49),50),((((51,52),53),((54,56),55)),(((57,(58,59)),60),(61,62))))),63),((41,42),(76,77))),(((69,70),(((72,73),74),75)),71))),3));
tree PAUP_669 = [&U] (1,((2,((((((((((((4,5),6),((((((7,9),(10,11)),(8,((((13,14),15),16),17))),12),18),(((((19,21),22),20),23),(((((24,28),29),((25,27),26)),((30,31),32)),(33,((34,35),36)))))),(((37,38),40),39)),43),((44,45),46)),(64,65)),((66,67),68)),((((47,48),49),50),((((51,52),53),((54,56),55)),(((57,(58,59)),60),(61,62))))),63),((41,42),(76,77))),(((69,70),(((72,73),74),75)),71))),3));
tree PAUP_670 = [&U] (1,((2,((((((((((((4,5),6),((((((7,9),(10,11)),(8,((((13,14),15),16),17))),12),18),((((19,21),22),(20,23)),(((((24,28),29),((25,27),26)),((30,31),32)),((33,(34,36)),35))))),(((37,38),40),39)),43),((44,45),46)),(64,65)),((66,67),68)),((((47,48),49),50),((((51,52),53),((54,56),55)),(((57,(58,59)),60),(61,62))))),63),((41,42),(76,77))),(((69,70),(((72,73),74),75)),71))),3));
tree PAUP_671 = [&U] (1,((2,((((((((((((4,5),6),((((((7,9),(10,11)),(8,((((13,14),15),16),17))),12),18),((((19,(20,21)),22),23),(((((24,28),29),((25,27),26)),((30,31),32)),((33,(34,36)),35))))),(((37,38),40),39)),43),((44,45),46)),(64,65)),((66,67),68)),((((47,48),49),50),((((51,52),53),((54,56),55)),(((57,(58,59)),60),(61,62))))),63),((41,42),(76,77))),(((69,70),(((72,73),74),75)),71))),3));
tree PAUP_672 = [&U] (1,((2,((((((((((((4,5),6),((((((7,9),(10,11)),(8,((((13,14),15),16),17))),12),18),(((((19,20),21),22),23),(((((24,28),29),((25,27),26)),((30,31),32)),((33,(34,36)),35))))),(((37,38),40),39)),43),((44,45),46)),(64,65)),((66,67),68)),((((47,48),49),50),((((51,52),53),((54,56),55)),(((57,(58,59)),60),(61,62))))),63),((41,42),(76,77))),(((69,70),(((72,73),74),75)),71))),3));
tree PAUP_673 = [&U] (1,((2,((((((((((((4,5),6),((((((7,9),(10,11)),(8,((((13,14),15),16),17))),12),18),(((((19,21),22),23),20),(((((24,28),29),((25,27),26)),((30,31),32)),((33,(34,36)),35))))),(((37,38),40),39)),43),((44,45),46)),(64,65)),((66,67),68)),((((47,48),49),50),((((51,52),53),((54,56),55)),(((57,(58,59)),60),(61,62))))),63),((41,42),(76,77))),(((69,70),(((72,73),74),75)),71))),3));
tree PAUP_674 = [&U] (1,((2,((((((((((((4,5),6),((((((7,9),(10,11)),(8,((((13,14),15),16),17))),12),18),(((((19,22),21),23),20),(((((24,28),29),((25,27),26)),((30,31),32)),((33,(34,36)),35))))),(((37,38),40),39)),43),((44,45),46)),(64,65)),((66,67),68)),((((47,48),49),50),((((51,52),53),((54,56),55)),(((57,(58,59)),60),(61,62))))),63),((41,42),(76,77))),(((69,70),(((72,73),74),75)),71))),3));
tree PAUP_675 = [&U] (1,((2,((((((((((((4,5),6),((((((7,9),(10,11)),(8,((((13,14),15),16),17))),12),18),((((19,22),21),(20,23)),(((((24,28),29),((25,27),26)),((30,31),32)),((33,(34,36)),35))))),(((37,38),40),39)),43),((44,45),46)),(64,65)),((66,67),68)),((((47,48),49),50),((((51,52),53),((54,56),55)),(((57,(58,59)),60),(61,62))))),63),((41,42),(76,77))),(((69,70),(((72,73),74),75)),71))),3));
tree PAUP_676 = [&U] (1,((2,((((((((((((4,5),6),(((((((7,9),11),10),(8,(((13,(14,15)),16),17))),12),18),(((19,(20,(21,22))),23),((((24,28),(((25,27),26),29)),((30,31),32)),(((33,35),34),36))))),(((37,38),40),39)),43),((44,45),46)),(64,65)),((66,67),68)),((((47,48),49),50),((((51,52),53),(54,(55,56))),(((57,(58,59)),60),(61,62))))),63),((41,42),(76,77))),(((69,70),(((72,73),74),75)),71))),3));
tree PAUP_677 = [&U] (1,((2,((((((((((((4,5),6),((((((7,9),(10,11)),(8,(((13,(14,15)),16),17))),12),18),(((19,(20,(21,22))),23),((((24,28),(((25,27),26),29)),((30,31),32)),(((33,35),34),36))))),(((37,38),40),39)),43),((44,45),46)),(64,65)),((66,67),68)),((((47,48),49),50),((((51,52),53),(54,(55,56))),(((57,(58,59)),60),(61,62))))),63),((41,42),(76,77))),(((69,70),(((72,73),74),75)),71))),3));
tree PAUP_678 = [&U] (1,((2,((((((((((((4,5),6),(((((((7,9),10),11),(8,(((13,(14,15)),16),17))),12),18),(((19,(20,(21,22))),23),((((24,28),(((25,27),26),29)),((30,31),32)),(((33,35),34),36))))),(((37,38),40),39)),43),((44,45),46)),(64,65)),((66,67),68)),((((47,48),49),50),((((51,52),53),(54,(55,56))),(((57,(58,59)),60),(61,62))))),63),((41,42),(76,77))),(((69,70),(((72,73),74),75)),71))),3));
tree PAUP_679 = [&U] (1,((2,((((((((((((4,5),6),(((((((7,9),11),10),(8,(((13,(14,15)),16),17))),12),18),((((19,23),20),(21,22)),((((24,28),(((25,27),26),29)),((30,31),32)),(((33,35),34),36))))),(((37,38),40),39)),43),((44,45),46)),(64,65)),((66,67),68)),((((47,48),49),50),((((51,52),53),(54,(55,56))),(((57,(58,59)),60),(61,62))))),63),((41,42),(76,77))),(((69,70),(((72,73),74),75)),71))),3));
tree PAUP_680 = [&U] (1,((2,((((((((((((4,5),6),(((((((7,9),11),10),(8,(((13,(14,15)),16),17))),12),18),((((19,23),(21,22)),20),((((24,28),(((25,27),26),29)),((30,31),32)),(((33,35),34),36))))),(((37,38),40),39)),43),((44,45),46)),(64,65)),((66,67),68)),((((47,48),49),50),((((51,52),53),(54,(55,56))),(((57,(58,59)),60),(61,62))))),63),((41,42),(76,77))),(((69,70),(((72,73),74),75)),71))),3));
tree PAUP_681 = [&U] (1,((2,((((((((((((4,5),6),(((((((7,9),11),10),(8,(((13,(14,15)),16),17))),12),18),(((((19,23),20),21),22),((((24,28),(((25,27),26),29)),((30,31),32)),(((33,35),34),36))))),(((37,38),40),39)),43),((44,45),46)),(64,65)),((66,67),68)),((((47,48),49),50),((((51,52),53),(54,(55,56))),(((57,(58,59)),60),(61,62))))),63),((41,42),(76,77))),(((69,70),(((72,73),74),75)),71))),3));
tree PAUP_682 = [&U] (1,((2,((((((((((((4,5),6),(((((((7,9),11),10),(8,(((13,(14,15)),16),17))),12),18),(((((19,23),20),22),21),((((24,28),(((25,27),26),29)),((30,31),32)),(((33,35),34),36))))),(((37,38),40),39)),43),((44,45),46)),(64,65)),((66,67),68)),((((47,48),49),50),((((51,52),53),(54,(55,56))),(((57,(58,59)),60),(61,62))))),63),((41,42),(76,77))),(((69,70),(((72,73),74),75)),71))),3));
tree PAUP_683 = [&U] (1,((2,((((((((((((4,5),6),(((((((7,9),11),10),(8,((((13,15),14),16),17))),12),18),(((19,(20,(21,22))),23),((((24,28),(((25,27),26),29)),((30,31),32)),(((33,35),34),36))))),(((37,38),40),39)),43),((44,45),46)),(64,65)),((66,67),68)),((((47,48),49),50),((((51,52),53),(54,(55,56))),(((57,(58,59)),60),(61,62))))),63),((41,42),(76,77))),(((69,70),(((72,73),74),75)),71))),3));
tree PAUP_684 = [&U] (1,((2,((((((((((((4,5),6),(((((((7,9),11),10),(8,((((13,14),15),16),17))),12),18),(((19,(20,(21,22))),23),((((24,28),(((25,27),26),29)),((30,31),32)),(((33,35),34),36))))),(((37,38),40),39)),43),((44,45),46)),(64,65)),((66,67),68)),((((47,48),49),50),((((51,52),53),(54,(55,56))),(((57,(58,59)),60),(61,62))))),63),((41,42),(76,77))),(((69,70),(((72,73),74),75)),71))),3));
tree PAUP_685 = [&U] (1,((2,((((((((((((4,5),6),(((((((7,9),11),10),(8,(((13,(14,15)),16),17))),12),18),(((19,(20,(21,22))),23),((((24,28),(((25,27),26),29)),((30,31),32)),((33,(34,36)),35))))),(((37,38),40),39)),43),((44,45),46)),(64,65)),((66,67),68)),((((47,48),49),50),((((51,52),53),(54,(55,56))),(((57,(58,59)),60),(61,62))))),63),((41,42),(76,77))),(((69,70),(((72,73),74),75)),71))),3));
tree PAUP_686 = [&U] (1,((2,((((((((((((4,5),6),(((((((7,9),11),10),(8,(((13,(14,15)),16),17))),12),18),(((19,(20,(21,22))),23),((((24,28),(((25,27),26),29)),((30,31),32)),(33,((34,36),35)))))),(((37,38),40),39)),43),((44,45),46)),(64,65)),((66,67),68)),((((47,48),49),50),((((51,52),53),(54,(55,56))),(((57,(58,59)),60),(61,62))))),63),((41,42),(76,77))),(((69,70),(((72,73),74),75)),71))),3));
tree PAUP_687 = [&U] (1,((2,((((((((((((4,5),6),(((((((7,9),11),10),(8,(((13,(14,15)),16),17))),12),18),((19,(20,((21,22),23))),((((24,28),(((25,27),26),29)),((30,31),32)),(((33,35),34),36))))),(((37,38),40),39)),43),((44,45),46)),(64,65)),((66,67),68)),((((47,48),49),50),((((51,52),53),(54,(55,56))),(((57,(58,59)),60),(61,62))))),63),((41,42),(76,77))),(((69,70),(((72,73),74),75)),71))),3));
tree PAUP_688 = [&U] (1,((2,((((((((((((4,5),6),(((((((7,9),11),10),(8,(((13,(14,15)),16),17))),12),18),((19,((20,23),(21,22))),((((24,28),(((25,27),26),29)),((30,31),32)),(((33,35),34),36))))),(((37,38),40),39)),43),((44,45),46)),(64,65)),((66,67),68)),((((47,48),49),50),((((51,52),53),(54,(55,56))),(((57,(58,59)),60),(61,62))))),63),((41,42),(76,77))),(((69,70),(((72,73),74),75)),71))),3));
tree PAUP_689 = [&U] (1,((2,((((((((((((4,5),6),(((((((7,9),11),10),(8,(((13,(14,15)),16),17))),12),18),((19,(20,(21,(22,23)))),((((24,28),(((25,27),26),29)),((30,31),32)),(((33,35),34),36))))),(((37,38),40),39)),43),((44,45),46)),(64,65)),((66,67),68)),((((47,48),49),50),((((51,52),53),(54,(55,56))),(((57,(58,59)),60),(61,62))))),63),((41,42),(76,77))),(((69,70),(((72,73),74),75)),71))),3));
tree PAUP_690 = [&U] (1,((2,((((((((((((4,5),6),(((((((7,9),11),10),(8,(((13,(14,15)),16),17))),12),18),((19,(20,((21,23),22))),((((24,28),(((25,27),26),29)),((30,31),32)),(((33,35),34),36))))),(((37,38),40),39)),43),((44,45),46)),(64,65)),((66,67),68)),((((47,48),49),50),((((51,52),53),(54,(55,56))),(((57,(58,59)),60),(61,62))))),63),((41,42),(76,77))),(((69,70),(((72,73),74),75)),71))),3));
tree PAUP_691 = [&U] (1,((2,((((((((((((4,5),6),(((((((7,9),11),10),(8,(((13,(14,15)),16),17))),12),18),(((((19,20),21),22),23),((((24,28),(((25,27),26),29)),((30,31),32)),(((33,35),34),36))))),(((37,38),40),39)),43),((44,45),46)),(64,65)),((66,67),68)),((((47,48),49),50),((((51,52),53),(54,(55,56))),(((57,(58,59)),60),(61,62))))),63),((41,42),(76,77))),(((69,70),(((72,73),74),75)),71))),3));
tree PAUP_692 = [&U] (1,((2,((((((((((((4,5),6),(((((((7,9),11),10),(8,(((13,(14,15)),16),17))),12),18),(((((19,20),22),21),23),((((24,28),(((25,27),26),29)),((30,31),32)),(((33,35),34),36))))),(((37,38),40),39)),43),((44,45),46)),(64,65)),((66,67),68)),((((47,48),49),50),((((51,52),53),(54,(55,56))),(((57,(58,59)),60),(61,62))))),63),((41,42),(76,77))),(((69,70),(((72,73),74),75)),71))),3));
tree PAUP_693 = [&U] (1,((2,((((((((((((4,5),6),(((((((7,9),11),10),(8,(((13,(14,15)),16),17))),12),18),(((19,(20,(21,22))),23),((((24,28),(((25,27),26),29)),((30,31),32)),((33,(35,36)),34))))),(((37,38),40),39)),43),((44,45),46)),(64,65)),((66,67),68)),((((47,48),49),50),((((51,52),53),(54,(55,56))),(((57,(58,59)),60),(61,62))))),63),((41,42),(76,77))),(((69,70),(((72,73),74),75)),71))),3));
tree PAUP_694 = [&U] (1,((2,((((((((((((4,5),6),(((((((7,9),11),10),(8,(((13,(14,15)),16),17))),12),18),(((19,(20,(21,22))),23),((((24,28),(((25,27),26),29)),((30,31),32)),(((33,36),35),34))))),(((37,38),40),39)),43),((44,45),46)),(64,65)),((66,67),68)),((((47,48),49),50),((((51,52),53),(54,(55,56))),(((57,(58,59)),60),(61,62))))),63),((41,42),(76,77))),(((69,70),(((72,73),74),75)),71))),3));
tree PAUP_695 = [&U] (1,((2,((((((((((((4,5),6),(((((((7,9),11),10),(8,(((13,(14,15)),16),17))),12),18),((19,((20,(21,22)),23)),((((24,28),(((25,27),26),29)),((30,31),32)),(((33,35),34),36))))),(((37,38),40),39)),43),((44,45),46)),(64,65)),((66,67),68)),((((47,48),49),50),((((51,52),53),(54,(55,56))),(((57,(58,59)),60),(61,62))))),63),((41,42),(76,77))),(((69,70),(((72,73),74),75)),71))),3));
tree PAUP_696 = [&U] (1,((2,((((((((((((4,5),6),(((((((7,9),11),10),(8,(((13,(14,15)),16),17))),12),18),((19,(((20,21),22),23)),((((24,28),(((25,27),26),29)),((30,31),32)),(((33,35),34),36))))),(((37,38),40),39)),43),((44,45),46)),(64,65)),((66,67),68)),((((47,48),49),50),((((51,52),53),(54,(55,56))),(((57,(58,59)),60),(61,62))))),63),((41,42),(76,77))),(((69,70),(((72,73),74),75)),71))),3));
tree PAUP_697 = [&U] (1,((2,((((((((((((4,5),6),(((((((7,9),11),10),(8,(((13,(14,15)),16),17))),12),18),(((19,23),((20,21),22)),((((24,28),(((25,27),26),29)),((30,31),32)),(((33,35),34),36))))),(((37,38),40),39)),43),((44,45),46)),(64,65)),((66,67),68)),((((47,48),49),50),((((51,52),53),(54,(55,56))),(((57,(58,59)),60),(61,62))))),63),((41,42),(76,77))),(((69,70),(((72,73),74),75)),71))),3));
tree PAUP_698 = [&U] (1,((2,((((((((((((4,5),6),(((((((7,9),11),10),(8,(((13,(14,15)),16),17))),12),18),((19,(((20,22),21),23)),((((24,28),(((25,27),26),29)),((30,31),32)),(((33,35),34),36))))),(((37,38),40),39)),43),((44,45),46)),(64,65)),((66,67),68)),((((47,48),49),50),((((51,52),53),(54,(55,56))),(((57,(58,59)),60),(61,62))))),63),((41,42),(76,77))),(((69,70),(((72,73),74),75)),71))),3));
tree PAUP_699 = [&U] (1,((2,((((((((((((4,5),6),(((((((7,9),11),10),(8,(((13,(14,15)),16),17))),12),18),(((19,23),((20,22),21)),((((24,28),(((25,27),26),29)),((30,31),32)),(((33,35),34),36))))),(((37,38),40),39)),43),((44,45),46)),(64,65)),((66,67),68)),((((47,48),49),50),((((51,52),53),(54,(55,56))),(((57,(58,59)),60),(61,62))))),63),((41,42),(76,77))),(((69,70),(((72,73),74),75)),71))),3));
tree PAUP_700 = [&U] (1,((2,((((((((((((4,5),6),(((((((7,9),11),10),(8,(((13,(14,15)),16),17))),12),18),(((19,23),(20,(21,22))),((((24,28),(((25,27),26),29)),((30,31),32)),(((33,35),34),36))))),(((37,38),40),39)),43),((44,45),46)),(64,65)),((66,67),68)),((((47,48),49),50),((((51,52),53),(54,(55,56))),(((57,(58,59)),60),(61,62))))),63),((41,42),(76,77))),(((69,70),(((72,73),74),75)),71))),3));
tree PAUP_701 = [&U] (1,((2,((((((((((((4,5),6),((((((7,9),(10,11)),(8,((((13,15),14),16),17))),12),18),(((((19,20),22),21),23),((((24,28),(((25,27),26),29)),((30,31),32)),(((33,36),34),35))))),(((37,38),40),39)),43),((44,45),46)),(64,65)),((66,67),68)),((((47,48),49),50),((((51,52),53),((54,55),56)),(((57,(58,59)),60),(61,62))))),63),((41,42),(76,77))),(((69,70),(((72,73),74),75)),71))),3));
tree PAUP_702 = [&U] (1,((2,((((((((((((4,5),6),(((((((7,9),10),11),(8,((((13,15),14),16),17))),12),18),(((((19,20),22),21),23),((((24,28),(((25,27),26),29)),((30,31),32)),(((33,36),34),35))))),(((37,38),40),39)),43),((44,45),46)),(64,65)),((66,67),68)),((((47,48),49),50),((((51,52),53),((54,55),56)),(((57,(58,59)),60),(61,62))))),63),((41,42),(76,77))),(((69,70),(((72,73),74),75)),71))),3));
tree PAUP_703 = [&U] (1,((2,((((((((((((4,5),6),(((((((7,9),11),10),(8,(((13,(14,15)),16),17))),12),18),(((((19,20),22),21),23),((((24,28),(((25,27),26),29)),((30,31),32)),(((33,36),34),35))))),(((37,38),40),39)),43),((44,45),46)),(64,65)),((66,67),68)),((((47,48),49),50),((((51,52),53),((54,55),56)),(((57,(58,59)),60),(61,62))))),63),((41,42),(76,77))),(((69,70),(((72,73),74),75)),71))),3));
tree PAUP_704 = [&U] (1,((2,((((((((((((4,5),6),(((((((7,9),11),10),(8,((((13,14),15),16),17))),12),18),(((((19,20),22),21),23),((((24,28),(((25,27),26),29)),((30,31),32)),(((33,36),34),35))))),(((37,38),40),39)),43),((44,45),46)),(64,65)),((66,67),68)),((((47,48),49),50),((((51,52),53),((54,55),56)),(((57,(58,59)),60),(61,62))))),63),((41,42),(76,77))),(((69,70),(((72,73),74),75)),71))),3));
tree PAUP_705 = [&U] (1,((2,((((((((((((4,5),6),(((((((7,9),11),10),(8,((((13,15),14),16),17))),12),18),((((19,20),(21,23)),22),((((24,28),(((25,27),26),29)),((30,31),32)),(((33,36),34),35))))),(((37,38),40),39)),43),((44,45),46)),(64,65)),((66,67),68)),((((47,48),49),50),((((51,52),53),((54,55),56)),(((57,(58,59)),60),(61,62))))),63),((41,42),(76,77))),(((69,70),(((72,73),74),75)),71))),3));
tree PAUP_706 = [&U] (1,((2,((((((((((((4,5),6),(((((((7,9),11),10),(8,((((13,15),14),16),17))),12),18),(((19,20),((21,23),22)),((((24,28),(((25,27),26),29)),((30,31),32)),(((33,36),34),35))))),(((37,38),40),39)),43),((44,45),46)),(64,65)),((66,67),68)),((((47,48),49),50),((((51,52),53),((54,55),56)),(((57,(58,59)),60),(61,62))))),63),((41,42),(76,77))),(((69,70),(((72,73),74),75)),71))),3));
tree PAUP_707 = [&U] (1,((2,((((((((((((4,5),6),(((((((7,9),11),10),(8,((((13,15),14),16),17))),12),18),(((19,((21,23),22)),20),((((24,28),(((25,27),26),29)),((30,31),32)),(((33,36),34),35))))),(((37,38),40),39)),43),((44,45),46)),(64,65)),((66,67),68)),((((47,48),49),50),((((51,52),53),((54,55),56)),(((57,(58,59)),60),(61,62))))),63),((41,42),(76,77))),(((69,70),(((72,73),74),75)),71))),3));
tree PAUP_708 = [&U] (1,((2,((((((((((((4,5),6),(((((((7,9),11),10),(8,((((13,15),14),16),17))),12),18),((19,(20,((21,23),22))),((((24,28),(((25,27),26),29)),((30,31),32)),(((33,36),34),35))))),(((37,38),40),39)),43),((44,45),46)),(64,65)),((66,67),68)),((((47,48),49),50),((((51,52),53),((54,55),56)),(((57,(58,59)),60),(61,62))))),63),((41,42),(76,77))),(((69,70),(((72,73),74),75)),71))),3));
tree PAUP_709 = [&U] (1,((2,((((((((((((4,5),6),(((((((7,9),11),10),(8,((((13,15),14),16),17))),12),18),(((((19,20),22),21),23),((((24,28),(((25,27),26),29)),((30,31),32)),(33,((34,35),36)))))),(((37,38),40),39)),43),((44,45),46)),(64,65)),((66,67),68)),((((47,48),49),50),((((51,52),53),((54,55),56)),(((57,(58,59)),60),(61,62))))),63),((41,42),(76,77))),(((69,70),(((72,73),74),75)),71))),3));
tree PAUP_710 = [&U] (1,((2,((((((((((((4,5),6),(((((((7,9),11),10),(8,((((13,15),14),16),17))),12),18),((((19,20),(22,23)),21),((((24,28),(((25,27),26),29)),((30,31),32)),(((33,36),34),35))))),(((37,38),40),39)),43),((44,45),46)),(64,65)),((66,67),68)),((((47,48),49),50),((((51,52),53),((54,55),56)),(((57,(58,59)),60),(61,62))))),63),((41,42),(76,77))),(((69,70),(((72,73),74),75)),71))),3));
tree PAUP_711 = [&U] (1,((2,((((((((((((4,5),6),(((((((7,9),11),10),(8,((((13,15),14),16),17))),12),18),(((((19,20),23),22),21),((((24,28),(((25,27),26),29)),((30,31),32)),(((33,36),34),35))))),(((37,38),40),39)),43),((44,45),46)),(64,65)),((66,67),68)),((((47,48),49),50),((((51,52),53),((54,55),56)),(((57,(58,59)),60),(61,62))))),63),((41,42),(76,77))),(((69,70),(((72,73),74),75)),71))),3));
tree PAUP_712 = [&U] (1,((2,((((((((((((4,5),6),(((((((7,9),11),10),(8,((((13,15),14),16),17))),12),18),((((19,(20,23)),22),21),((((24,28),(((25,27),26),29)),((30,31),32)),(((33,36),34),35))))),(((37,38),40),39)),43),((44,45),46)),(64,65)),((66,67),68)),((((47,48),49),50),((((51,52),53),((54,55),56)),(((57,(58,59)),60),(61,62))))),63),((41,42),(76,77))),(((69,70),(((72,73),74),75)),71))),3));
tree PAUP_713 = [&U] (1,((2,((((((((((((4,5),6),(((((((7,9),11),10),(8,((((13,15),14),16),17))),12),18),(((((19,23),20),22),21),((((24,28),(((25,27),26),29)),((30,31),32)),(((33,36),34),35))))),(((37,38),40),39)),43),((44,45),46)),(64,65)),((66,67),68)),((((47,48),49),50),((((51,52),53),((54,55),56)),(((57,(58,59)),60),(61,62))))),63),((41,42),(76,77))),(((69,70),(((72,73),74),75)),71))),3));
tree PAUP_714 = [&U] (1,((2,((((((((((((4,5),6),(((((((7,9),11),10),(8,((((13,15),14),16),17))),12),18),((((19,(21,22)),20),23),((((24,28),(((25,27),26),29)),((30,31),32)),(((33,36),34),35))))),(((37,38),40),39)),43),((44,45),46)),(64,65)),((66,67),68)),((((47,48),49),50),((((51,52),53),((54,55),56)),(((57,(58,59)),60),(61,62))))),63),((41,42),(76,77))),(((69,70),(((72,73),74),75)),71))),3));
tree PAUP_715 = [&U] (1,((2,((((((((((((4,5),6),(((((((7,9),11),10),(8,((((13,15),14),16),17))),12),18),(((19,(20,(21,22))),23),((((24,28),(((25,27),26),29)),((30,31),32)),(((33,36),34),35))))),(((37,38),40),39)),43),((44,45),46)),(64,65)),((66,67),68)),((((47,48),49),50),((((51,52),53),((54,55),56)),(((57,(58,59)),60),(61,62))))),63),((41,42),(76,77))),(((69,70),(((72,73),74),75)),71))),3));
tree PAUP_716 = [&U] (1,((2,((((((((((((4,5),6),(((((((7,9),11),10),(8,((((13,15),14),16),17))),12),18),(((((19,20),22),21),23),((((24,28),(((25,27),26),29)),((30,31),32)),((33,(35,36)),34))))),(((37,38),40),39)),43),((44,45),46)),(64,65)),((66,67),68)),((((47,48),49),50),((((51,52),53),((54,55),56)),(((57,(58,59)),60),(61,62))))),63),((41,42),(76,77))),(((69,70),(((72,73),74),75)),71))),3));
tree PAUP_717 = [&U] (1,((2,((((((((((((4,5),6),(((((((7,9),11),10),(8,((((13,15),14),16),17))),12),18),(((((19,20),22),21),23),((((24,28),(((25,27),26),29)),((30,31),32)),(((33,35),36),34))))),(((37,38),40),39)),43),((44,45),46)),(64,65)),((66,67),68)),((((47,48),49),50),((((51,52),53),((54,55),56)),(((57,(58,59)),60),(61,62))))),63),((41,42),(76,77))),(((69,70),(((72,73),74),75)),71))),3));
tree PAUP_718 = [&U] (1,((2,((((((((((((4,5),6),(((((((7,9),11),10),(8,((((13,15),14),16),17))),12),18),((((19,20),22),(21,23)),((((24,28),(((25,27),26),29)),((30,31),32)),(((33,36),34),35))))),(((37,38),40),39)),43),((44,45),46)),(64,65)),((66,67),68)),((((47,48),49),50),((((51,52),53),((54,55),56)),(((57,(58,59)),60),(61,62))))),63),((41,42),(76,77))),(((69,70),(((72,73),74),75)),71))),3));
tree PAUP_719 = [&U] (1,((2,((((((((((((4,5),6),(((((((7,9),11),10),(8,((((13,15),14),16),17))),12),18),(((((19,21),20),22),23),((((24,28),(((25,27),26),29)),((30,31),32)),(((33,36),34),35))))),(((37,38),40),39)),43),((44,45),46)),(64,65)),((66,67),68)),((((47,48),49),50),((((51,52),53),((54,55),56)),(((57,(58,59)),60),(61,62))))),63),((41,42),(76,77))),(((69,70),(((72,73),74),75)),71))),3));
tree PAUP_720 = [&U] (1,((2,((((((((((((4,5),6),(((((((7,9),11),10),(8,((((13,15),14),16),17))),12),18),(((((19,20),22),23),21),((((24,28),(((25,27),26),29)),((30,31),32)),(((33,36),34),35))))),(((37,38),40),39)),43),((44,45),46)),(64,65)),((66,67),68)),((((47,48),49),50),((((51,52),53),((54,55),56)),(((57,(58,59)),60),(61,62))))),63),((41,42),(76,77))),(((69,70),(((72,73),74),75)),71))),3));
tree PAUP_721 = [&U] (1,((2,((((((((((((4,5),6),(((((((7,9),11),10),(8,((((13,15),14),16),17))),12),18),(((((19,22),20),23),21),((((24,28),(((25,27),26),29)),((30,31),32)),(((33,36),34),35))))),(((37,38),40),39)),43),((44,45),46)),(64,65)),((66,67),68)),((((47,48),49),50),((((51,52),53),((54,55),56)),(((57,(58,59)),60),(61,62))))),63),((41,42),(76,77))),(((69,70),(((72,73),74),75)),71))),3));
tree PAUP_722 = [&U] (1,((2,((((((((((((4,5),6),(((((((7,9),11),10),(8,((((13,15),14),16),17))),12),18),((((19,22),20),(21,23)),((((24,28),(((25,27),26),29)),((30,31),32)),(((33,36),34),35))))),(((37,38),40),39)),43),((44,45),46)),(64,65)),((66,67),68)),((((47,48),49),50),((((51,52),53),((54,55),56)),(((57,(58,59)),60),(61,62))))),63),((41,42),(76,77))),(((69,70),(((72,73),74),75)),71))),3));
tree PAUP_723 = [&U] (1,((2,((((((((((((4,5),6),(((((((7,9),11),10),(8,((((13,15),14),16),17))),12),18),((((19,(20,22)),23),21),((((24,28),(((25,27),26),29)),((30,31),32)),(((33,36),34),35))))),(((37,38),40),39)),43),((44,45),46)),(64,65)),((66,67),68)),((((47,48),49),50),((((51,52),53),((54,55),56)),(((57,(58,59)),60),(61,62))))),63),((41,42),(76,77))),(((69,70),(((72,73),74),75)),71))),3));
tree PAUP_724 = [&U] (1,((2,((((((((((((4,5),6),(((((((7,9),11),10),(8,((((13,15),14),16),17))),12),18),(((19,(20,22)),(21,23)),((((24,28),(((25,27),26),29)),((30,31),32)),(((33,36),34),35))))),(((37,38),40),39)),43),((44,45),46)),(64,65)),((66,67),68)),((((47,48),49),50),((((51,52),53),((54,55),56)),(((57,(58,59)),60),(61,62))))),63),((41,42),(76,77))),(((69,70),(((72,73),74),75)),71))),3));
tree PAUP_725 = [&U] (1,((2,((((((((((((4,5),6),(((((((7,9),11),10),(8,((((13,15),14),16),17))),12),18),(((((19,20),22),21),23),((((24,28),(((25,27),26),29)),((30,31),32)),((33,36),(34,35)))))),(((37,38),40),39)),43),((44,45),46)),(64,65)),((66,67),68)),((((47,48),49),50),((((51,52),53),((54,55),56)),(((57,(58,59)),60),(61,62))))),63),((41,42),(76,77))),(((69,70),(((72,73),74),75)),71))),3));
tree PAUP_726 = [&U] (1,((2,((((((((((((4,5),6),(((((((7,9),10),11),(8,((((13,15),14),16),17))),12),18),(((((19,20),22),23),21),((((24,28),(((25,27),26),29)),((30,31),32)),((33,(35,36)),34))))),(((37,38),40),39)),43),((44,45),46)),(64,65)),((66,67),68)),((((47,48),49),50),((((51,52),53),((54,55),56)),(((57,(58,59)),60),(61,62))))),63),((41,42),(76,77))),(((69,70),(((72,73),74),75)),71))),3));
tree PAUP_727 = [&U] (1,((2,((((((((((((4,5),6),(((((((7,9),10),11),(8,((((13,15),14),16),17))),12),18),(((((19,20),22),23),21),((((24,28),(((25,27),26),29)),((30,31),32)),((33,(35,36)),34))))),(((37,38),40),39)),43),((44,45),46)),(64,65)),((66,67),68)),((((47,48),49),50),((((51,52),53),(54,(55,56))),(((57,(58,59)),60),(61,62))))),63),((41,42),(76,77))),(((69,70),(((72,73),74),75)),71))),3));
tree PAUP_728 = [&U] (1,((2,((((((((((((4,5),6),(((((((7,9),10),11),(8,((((13,15),14),16),17))),12),18),(((((19,20),22),23),21),((((24,28),(((25,27),26),29)),((30,31),32)),((33,(35,36)),34))))),(((37,38),40),39)),43),((44,45),46)),(64,65)),((66,67),68)),((((47,48),49),50),((((51,52),53),((54,56),55)),(((57,(58,59)),60),(61,62))))),63),((41,42),(76,77))),(((69,70),(((72,73),74),75)),71))),3));
tree PAUP_729 = [&U] (1,((2,((((((((((((4,5),6),(((((((7,9),10),11),(8,((((13,15),14),16),17))),12),18),((((19,20),(21,23)),22),((((24,28),(((25,27),26),29)),((30,31),32)),((33,(35,36)),34))))),(((37,38),40),39)),43),((44,45),46)),(64,65)),((66,67),68)),((((47,48),49),50),((((51,52),53),((54,55),56)),(((57,(58,59)),60),(61,62))))),63),((41,42),(76,77))),(((69,70),(((72,73),74),75)),71))),3));
tree PAUP_730 = [&U] (1,((2,((((((((((((4,5),6),(((((((7,9),10),11),(8,((((13,15),14),16),17))),12),18),(((19,20),((21,23),22)),((((24,28),(((25,27),26),29)),((30,31),32)),((33,(35,36)),34))))),(((37,38),40),39)),43),((44,45),46)),(64,65)),((66,67),68)),((((47,48),49),50),((((51,52),53),((54,55),56)),(((57,(58,59)),60),(61,62))))),63),((41,42),(76,77))),(((69,70),(((72,73),74),75)),71))),3));
tree PAUP_731 = [&U] (1,((2,((((((((((((4,5),6),(((((((7,9),10),11),(8,((((13,15),14),16),17))),12),18),(((19,((21,23),22)),20),((((24,28),(((25,27),26),29)),((30,31),32)),((33,(35,36)),34))))),(((37,38),40),39)),43),((44,45),46)),(64,65)),((66,67),68)),((((47,48),49),50),((((51,52),53),((54,55),56)),(((57,(58,59)),60),(61,62))))),63),((41,42),(76,77))),(((69,70),(((72,73),74),75)),71))),3));
tree PAUP_732 = [&U] (1,((2,((((((((((((4,5),6),(((((((7,9),10),11),(8,((((13,15),14),16),17))),12),18),((19,(20,((21,23),22))),((((24,28),(((25,27),26),29)),((30,31),32)),((33,(35,36)),34))))),(((37,38),40),39)),43),((44,45),46)),(64,65)),((66,67),68)),((((47,48),49),50),((((51,52),53),((54,55),56)),(((57,(58,59)),60),(61,62))))),63),((41,42),(76,77))),(((69,70),(((72,73),74),75)),71))),3));
tree PAUP_733 = [&U] (1,((2,((((((((((((4,5),6),(((((((7,9),10),11),(8,((((13,15),14),16),17))),12),18),(((((19,20),22),23),21),((((24,28),(((25,27),26),29)),((30,31),32)),(((33,34),35),36))))),(((37,38),40),39)),43),((44,45),46)),(64,65)),((66,67),68)),((((47,48),49),50),((((51,52),53),((54,55),56)),(((57,(58,59)),60),(61,62))))),63),((41,42),(76,77))),(((69,70),(((72,73),74),75)),71))),3));
tree PAUP_734 = [&U] (1,((2,((((((((((((4,5),6),(((((((7,9),10),11),(8,((((13,15),14),16),17))),12),18),(((((19,20),22),23),21),((((24,28),(((25,27),26),29)),((30,31),32)),(((33,34),36),35))))),(((37,38),40),39)),43),((44,45),46)),(64,65)),((66,67),68)),((((47,48),49),50),((((51,52),53),((54,55),56)),(((57,(58,59)),60),(61,62))))),63),((41,42),(76,77))),(((69,70),(((72,73),74),75)),71))),3));
tree PAUP_735 = [&U] (1,((2,((((((((((((4,5),6),(((((((7,9),10),11),(8,((((13,15),14),16),17))),12),18),((((19,20),(21,22)),23),((((24,28),(((25,27),26),29)),((30,31),32)),((33,(35,36)),34))))),(((37,38),40),39)),43),((44,45),46)),(64,65)),((66,67),68)),((((47,48),49),50),((((51,52),53),((54,55),56)),(((57,(58,59)),60),(61,62))))),63),((41,42),(76,77))),(((69,70),(((72,73),74),75)),71))),3));
tree PAUP_736 = [&U] (1,((2,((((((((((((4,5),6),(((((((7,9),10),11),(8,((((13,15),14),16),17))),12),18),(((((19,20),21),22),23),((((24,28),(((25,27),26),29)),((30,31),32)),((33,(35,36)),34))))),(((37,38),40),39)),43),((44,45),46)),(64,65)),((66,67),68)),((((47,48),49),50),((((51,52),53),((54,55),56)),(((57,(58,59)),60),(61,62))))),63),((41,42),(76,77))),(((69,70),(((72,73),74),75)),71))),3));
tree PAUP_737 = [&U] (1,((2,((((((((((((4,5),6),(((((((7,9),10),11),(8,((((13,15),14),16),17))),12),18),((((19,(20,21)),22),23),((((24,28),(((25,27),26),29)),((30,31),32)),((33,(35,36)),34))))),(((37,38),40),39)),43),((44,45),46)),(64,65)),((66,67),68)),((((47,48),49),50),((((51,52),53),((54,55),56)),(((57,(58,59)),60),(61,62))))),63),((41,42),(76,77))),(((69,70),(((72,73),74),75)),71))),3));
tree PAUP_738 = [&U] (1,((2,((((((((((((4,5),6),(((((((7,9),10),11),(8,((((13,15),14),16),17))),12),18),(((((19,21),20),22),23),((((24,28),(((25,27),26),29)),((30,31),32)),((33,(35,36)),34))))),(((37,38),40),39)),43),((44,45),46)),(64,65)),((66,67),68)),((((47,48),49),50),((((51,52),53),((54,55),56)),(((57,(58,59)),60),(61,62))))),63),((41,42),(76,77))),(((69,70),(((72,73),74),75)),71))),3));
tree PAUP_739 = [&U] (1,((2,((((((((((((4,5),6),(((((((7,9),10),11),(8,((((13,15),14),16),17))),12),18),((((19,(22,23)),20),21),((((24,28),(((25,27),26),29)),((30,31),32)),((33,(35,36)),34))))),(((37,38),40),39)),43),((44,45),46)),(64,65)),((66,67),68)),((((47,48),49),50),((((51,52),53),((54,55),56)),(((57,(58,59)),60),(61,62))))),63),((41,42),(76,77))),(((69,70),(((72,73),74),75)),71))),3));
tree PAUP_740 = [&U] (1,((2,((((((((((((4,5),6),(((((((7,9),10),11),(8,((((13,15),14),16),17))),12),18),(((19,(20,(22,23))),21),((((24,28),(((25,27),26),29)),((30,31),32)),((33,(35,36)),34))))),(((37,38),40),39)),43),((44,45),46)),(64,65)),((66,67),68)),((((47,48),49),50),((((51,52),53),((54,55),56)),(((57,(58,59)),60),(61,62))))),63),((41,42),(76,77))),(((69,70),(((72,73),74),75)),71))),3));
tree PAUP_741 = [&U] (1,((2,((((((((((((4,5),6),(((((((7,9),10),11),(8,((((13,15),14),16),17))),12),18),(((((19,20),22),23),21),((((24,28),(((25,27),26),29)),((30,31),32)),(33,((34,36),35)))))),(((37,38),40),39)),43),((44,45),46)),(64,65)),((66,67),68)),((((47,48),49),50),((((51,52),53),((54,55),56)),(((57,(58,59)),60),(61,62))))),63),((41,42),(76,77))),(((69,70),(((72,73),74),75)),71))),3));
tree PAUP_742 = [&U] (1,((2,((((((((((((4,5),6),(((((((7,9),10),11),(8,((((13,15),14),16),17))),12),18),(((((19,20),22),23),21),((((24,28),(((25,27),26),29)),((30,31),32)),(33,((34,35),36)))))),(((37,38),40),39)),43),((44,45),46)),(64,65)),((66,67),68)),((((47,48),49),50),((((51,52),53),((54,55),56)),(((57,(58,59)),60),(61,62))))),63),((41,42),(76,77))),(((69,70),(((72,73),74),75)),71))),3));
tree PAUP_743 = [&U] (1,((2,((((((((((((4,5),6),(((((((7,9),10),11),(8,((((13,15),14),16),17))),12),18),((((19,20),22),(21,23)),((((24,28),(((25,27),26),29)),((30,31),32)),((33,(35,36)),34))))),(((37,38),40),39)),43),((44,45),46)),(64,65)),((66,67),68)),((((47,48),49),50),((((51,52),53),((54,55),56)),(((57,(58,59)),60),(61,62))))),63),((41,42),(76,77))),(((69,70),(((72,73),74),75)),71))),3));
tree PAUP_744 = [&U] (1,((2,((((((((((((4,5),6),(((((((7,9),10),11),(8,((((13,15),14),16),17))),12),18),((((19,(20,23)),22),21),((((24,28),(((25,27),26),29)),((30,31),32)),((33,(35,36)),34))))),(((37,38),40),39)),43),((44,45),46)),(64,65)),((66,67),68)),((((47,48),49),50),((((51,52),53),((54,55),56)),(((57,(58,59)),60),(61,62))))),63),((41,42),(76,77))),(((69,70),(((72,73),74),75)),71))),3));
tree PAUP_745 = [&U] (1,((2,((((((((((((4,5),6),(((((((7,9),10),11),(8,((((13,15),14),16),17))),12),18),(((((19,23),20),22),21),((((24,28),(((25,27),26),29)),((30,31),32)),((33,(35,36)),34))))),(((37,38),40),39)),43),((44,45),46)),(64,65)),((66,67),68)),((((47,48),49),50),((((51,52),53),((54,55),56)),(((57,(58,59)),60),(61,62))))),63),((41,42),(76,77))),(((69,70),(((72,73),74),75)),71))),3));
tree PAUP_746 = [&U] (1,((2,((((((((((((4,5),6),(((((((7,9),10),11),(8,((((13,15),14),16),17))),12),18),(((((19,20),22),21),23),((((24,28),(((25,27),26),29)),((30,31),32)),((33,(35,36)),34))))),(((37,38),40),39)),43),((44,45),46)),(64,65)),((66,67),68)),((((47,48),49),50),((((51,52),53),((54,55),56)),(((57,(58,59)),60),(61,62))))),63),((41,42),(76,77))),(((69,70),(((72,73),74),75)),71))),3));
tree PAUP_747 = [&U] (1,((2,((((((((((((4,5),6),(((((((7,9),10),11),(8,((((13,15),14),16),17))),12),18),(((((19,22),20),21),23),((((24,28),(((25,27),26),29)),((30,31),32)),((33,(35,36)),34))))),(((37,38),40),39)),43),((44,45),46)),(64,65)),((66,67),68)),((((47,48),49),50),((((51,52),53),((54,55),56)),(((57,(58,59)),60),(61,62))))),63),((41,42),(76,77))),(((69,70),(((72,73),74),75)),71))),3));
tree PAUP_748 = [&U] (1,((2,((((((((((((4,5),6),(((((((7,9),10),11),(8,((((13,15),14),16),17))),12),18),((((19,22),20),(21,23)),((((24,28),(((25,27),26),29)),((30,31),32)),((33,(35,36)),34))))),(((37,38),40),39)),43),((44,45),46)),(64,65)),((66,67),68)),((((47,48),49),50),((((51,52),53),((54,55),56)),(((57,(58,59)),60),(61,62))))),63),((41,42),(76,77))),(((69,70),(((72,73),74),75)),71))),3));
tree PAUP_749 = [&U] (1,((2,((((((((((((4,5),6),(((((((7,9),10),11),(8,((((13,15),14),16),17))),12),18),((((19,(20,22)),21),23),((((24,28),(((25,27),26),29)),((30,31),32)),((33,(35,36)),34))))),(((37,38),40),39)),43),((44,45),46)),(64,65)),((66,67),68)),((((47,48),49),50),((((51,52),53),((54,55),56)),(((57,(58,59)),60),(61,62))))),63),((41,42),(76,77))),(((69,70),(((72,73),74),75)),71))),3));
tree PAUP_750 = [&U] (1,((2,((((((((((((4,5),6),(((((((7,9),10),11),(8,((((13,15),14),16),17))),12),18),(((19,(20,22)),(21,23)),((((24,28),(((25,27),26),29)),((30,31),32)),((33,(35,36)),34))))),(((37,38),40),39)),43),((44,45),46)),(64,65)),((66,67),68)),((((47,48),49),50),((((51,52),53),((54,55),56)),(((57,(58,59)),60),(61,62))))),63),((41,42),(76,77))),(((69,70),(((72,73),74),75)),71))),3));
tree PAUP_751 = [&U] (1,((2,((((((((((((4,5),6),(((((((7,9),11),10),(8,((((13,14),15),16),17))),12),18),(((((19,20),23),21),22),((((24,28),(((25,27),26),29)),((30,31),32)),(((33,35),36),34))))),(((37,38),40),39)),43),((44,45),46)),(64,65)),((66,67),68)),((((47,48),49),50),((((51,52),53),((54,56),55)),(((57,(58,59)),60),(61,62))))),63),((41,42),(76,77))),(((69,70),(((72,73),74),75)),71))),3));
tree PAUP_752 = [&U] (1,((2,((((((((((((4,5),6),((((((7,9),(10,11)),(8,((((13,14),15),16),17))),12),18),(((((19,20),23),21),22),((((24,28),(((25,27),26),29)),((30,31),32)),(((33,35),36),34))))),(((37,38),40),39)),43),((44,45),46)),(64,65)),((66,67),68)),((((47,48),49),50),((((51,52),53),((54,56),55)),(((57,(58,59)),60),(61,62))))),63),((41,42),(76,77))),(((69,70),(((72,73),74),75)),71))),3));
tree PAUP_753 = [&U] (1,((2,((((((((((((4,5),6),(((((((7,9),10),11),(8,((((13,14),15),16),17))),12),18),(((((19,20),23),21),22),((((24,28),(((25,27),26),29)),((30,31),32)),(((33,35),36),34))))),(((37,38),40),39)),43),((44,45),46)),(64,65)),((66,67),68)),((((47,48),49),50),((((51,52),53),((54,56),55)),(((57,(58,59)),60),(61,62))))),63),((41,42),(76,77))),(((69,70),(((72,73),74),75)),71))),3));
tree PAUP_754 = [&U] (1,((2,((((((((((((4,5),6),(((((((7,9),11),10),(8,((((13,14),15),16),17))),12),18),((((19,20),(21,22)),23),((((24,28),(((25,27),26),29)),((30,31),32)),(((33,35),36),34))))),(((37,38),40),39)),43),((44,45),46)),(64,65)),((66,67),68)),((((47,48),49),50),((((51,52),53),((54,56),55)),(((57,(58,59)),60),(61,62))))),63),((41,42),(76,77))),(((69,70),(((72,73),74),75)),71))),3));
tree PAUP_755 = [&U] (1,((2,((((((((((((4,5),6),(((((((7,9),11),10),(8,((((13,14),15),16),17))),12),18),(((19,20),((21,22),23)),((((24,28),(((25,27),26),29)),((30,31),32)),(((33,35),36),34))))),(((37,38),40),39)),43),((44,45),46)),(64,65)),((66,67),68)),((((47,48),49),50),((((51,52),53),((54,56),55)),(((57,(58,59)),60),(61,62))))),63),((41,42),(76,77))),(((69,70),(((72,73),74),75)),71))),3));
tree PAUP_756 = [&U] (1,((2,((((((((((((4,5),6),(((((((7,9),11),10),(8,((((13,14),15),16),17))),12),18),(((19,((21,22),23)),20),((((24,28),(((25,27),26),29)),((30,31),32)),(((33,35),36),34))))),(((37,38),40),39)),43),((44,45),46)),(64,65)),((66,67),68)),((((47,48),49),50),((((51,52),53),((54,56),55)),(((57,(58,59)),60),(61,62))))),63),((41,42),(76,77))),(((69,70),(((72,73),74),75)),71))),3));
tree PAUP_757 = [&U] (1,((2,((((((((((((4,5),6),(((((((7,9),11),10),(8,((((13,14),15),16),17))),12),18),((19,(20,((21,22),23))),((((24,28),(((25,27),26),29)),((30,31),32)),(((33,35),36),34))))),(((37,38),40),39)),43),((44,45),46)),(64,65)),((66,67),68)),((((47,48),49),50),((((51,52),53),((54,56),55)),(((57,(58,59)),60),(61,62))))),63),((41,42),(76,77))),(((69,70),(((72,73),74),75)),71))),3));
tree PAUP_758 = [&U] (1,((2,((((((((((((4,5),6),(((((((7,9),11),10),(8,(((13,(14,15)),16),17))),12),18),(((((19,20),23),21),22),((((24,28),(((25,27),26),29)),((30,31),32)),(((33,35),36),34))))),(((37,38),40),39)),43),((44,45),46)),(64,65)),((66,67),68)),((((47,48),49),50),((((51,52),53),((54,56),55)),(((57,(58,59)),60),(61,62))))),63),((41,42),(76,77))),(((69,70),(((72,73),74),75)),71))),3));
tree PAUP_759 = [&U] (1,((2,((((((((((((4,5),6),(((((((7,9),11),10),(8,((((13,15),14),16),17))),12),18),(((((19,20),23),21),22),((((24,28),(((25,27),26),29)),((30,31),32)),(((33,35),36),34))))),(((37,38),40),39)),43),((44,45),46)),(64,65)),((66,67),68)),((((47,48),49),50),((((51,52),53),((54,56),55)),(((57,(58,59)),60),(61,62))))),63),((41,42),(76,77))),(((69,70),(((72,73),74),75)),71))),3));
tree PAUP_760 = [&U] (1,((2,((((((((((((4,5),6),(((((((7,9),11),10),(8,((((13,14),15),16),17))),12),18),(((((19,20),23),21),22),((((24,28),(((25,27),26),29)),((30,31),32)),((33,(34,36)),35))))),(((37,38),40),39)),43),((44,45),46)),(64,65)),((66,67),68)),((((47,48),49),50),((((51,52),53),((54,56),55)),(((57,(58,59)),60),(61,62))))),63),((41,42),(76,77))),(((69,70),(((72,73),74),75)),71))),3));
tree PAUP_761 = [&U] (1,((2,((((((((((((4,5),6),(((((((7,9),11),10),(8,((((13,14),15),16),17))),12),18),(((((19,20),23),21),22),((((24,28),(((25,27),26),29)),((30,31),32)),(33,((34,36),35)))))),(((37,38),40),39)),43),((44,45),46)),(64,65)),((66,67),68)),((((47,48),49),50),((((51,52),53),((54,56),55)),(((57,(58,59)),60),(61,62))))),63),((41,42),(76,77))),(((69,70),(((72,73),74),75)),71))),3));
tree PAUP_762 = [&U] (1,((2,((((((((((((4,5),6),(((((((7,9),11),10),(8,((((13,14),15),16),17))),12),18),((((19,20),(22,23)),21),((((24,28),(((25,27),26),29)),((30,31),32)),(((33,35),36),34))))),(((37,38),40),39)),43),((44,45),46)),(64,65)),((66,67),68)),((((47,48),49),50),((((51,52),53),((54,56),55)),(((57,(58,59)),60),(61,62))))),63),((41,42),(76,77))),(((69,70),(((72,73),74),75)),71))),3));
tree PAUP_763 = [&U] (1,((2,((((((((((((4,5),6),(((((((7,9),11),10),(8,((((13,14),15),16),17))),12),18),(((((19,20),22),23),21),((((24,28),(((25,27),26),29)),((30,31),32)),(((33,35),36),34))))),(((37,38),40),39)),43),((44,45),46)),(64,65)),((66,67),68)),((((47,48),49),50),((((51,52),53),((54,56),55)),(((57,(58,59)),60),(61,62))))),63),((41,42),(76,77))),(((69,70),(((72,73),74),75)),71))),3));
tree PAUP_764 = [&U] (1,((2,((((((((((((4,5),6),(((((((7,9),11),10),(8,((((13,14),15),16),17))),12),18),((((19,(20,22)),23),21),((((24,28),(((25,27),26),29)),((30,31),32)),(((33,35),36),34))))),(((37,38),40),39)),43),((44,45),46)),(64,65)),((66,67),68)),((((47,48),49),50),((((51,52),53),((54,56),55)),(((57,(58,59)),60),(61,62))))),63),((41,42),(76,77))),(((69,70),(((72,73),74),75)),71))),3));
tree PAUP_765 = [&U] (1,((2,((((((((((((4,5),6),(((((((7,9),11),10),(8,((((13,14),15),16),17))),12),18),(((((19,22),20),23),21),((((24,28),(((25,27),26),29)),((30,31),32)),(((33,35),36),34))))),(((37,38),40),39)),43),((44,45),46)),(64,65)),((66,67),68)),((((47,48),49),50),((((51,52),53),((54,56),55)),(((57,(58,59)),60),(61,62))))),63),((41,42),(76,77))),(((69,70),(((72,73),74),75)),71))),3));
tree PAUP_766 = [&U] (1,((2,((((((((((((4,5),6),(((((((7,9),11),10),(8,((((13,14),15),16),17))),12),18),((((19,(21,23)),20),22),((((24,28),(((25,27),26),29)),((30,31),32)),(((33,35),36),34))))),(((37,38),40),39)),43),((44,45),46)),(64,65)),((66,67),68)),((((47,48),49),50),((((51,52),53),((54,56),55)),(((57,(58,59)),60),(61,62))))),63),((41,42),(76,77))),(((69,70),(((72,73),74),75)),71))),3));
tree PAUP_767 = [&U] (1,((2,((((((((((((4,5),6),(((((((7,9),11),10),(8,((((13,14),15),16),17))),12),18),(((19,(20,(21,23))),22),((((24,28),(((25,27),26),29)),((30,31),32)),(((33,35),36),34))))),(((37,38),40),39)),43),((44,45),46)),(64,65)),((66,67),68)),((((47,48),49),50),((((51,52),53),((54,56),55)),(((57,(58,59)),60),(61,62))))),63),((41,42),(76,77))),(((69,70),(((72,73),74),75)),71))),3));
tree PAUP_768 = [&U] (1,((2,((((((((((((4,5),6),(((((((7,9),11),10),(8,((((13,14),15),16),17))),12),18),(((((19,20),23),21),22),((((24,28),(((25,27),26),29)),((30,31),32)),((33,(34,35)),36))))),(((37,38),40),39)),43),((44,45),46)),(64,65)),((66,67),68)),((((47,48),49),50),((((51,52),53),((54,56),55)),(((57,(58,59)),60),(61,62))))),63),((41,42),(76,77))),(((69,70),(((72,73),74),75)),71))),3));
tree PAUP_769 = [&U] (1,((2,((((((((((((4,5),6),(((((((7,9),11),10),(8,((((13,14),15),16),17))),12),18),(((((19,20),23),21),22),((((24,28),(((25,27),26),29)),((30,31),32)),(((33,34),35),36))))),(((37,38),40),39)),43),((44,45),46)),(64,65)),((66,67),68)),((((47,48),49),50),((((51,52),53),((54,56),55)),(((57,(58,59)),60),(61,62))))),63),((41,42),(76,77))),(((69,70),(((72,73),74),75)),71))),3));
tree PAUP_770 = [&U] (1,((2,((((((((((((4,5),6),(((((((7,9),11),10),(8,((((13,14),15),16),17))),12),18),((((19,20),23),(21,22)),((((24,28),(((25,27),26),29)),((30,31),32)),(((33,35),36),34))))),(((37,38),40),39)),43),((44,45),46)),(64,65)),((66,67),68)),((((47,48),49),50),((((51,52),53),((54,56),55)),(((57,(58,59)),60),(61,62))))),63),((41,42),(76,77))),(((69,70),(((72,73),74),75)),71))),3));
tree PAUP_771 = [&U] (1,((2,((((((((((((4,5),6),(((((((7,9),11),10),(8,((((13,14),15),16),17))),12),18),((((19,(20,21)),23),22),((((24,28),(((25,27),26),29)),((30,31),32)),(((33,35),36),34))))),(((37,38),40),39)),43),((44,45),46)),(64,65)),((66,67),68)),((((47,48),49),50),((((51,52),53),((54,56),55)),(((57,(58,59)),60),(61,62))))),63),((41,42),(76,77))),(((69,70),(((72,73),74),75)),71))),3));
tree PAUP_772 = [&U] (1,((2,((((((((((((4,5),6),(((((((7,9),11),10),(8,((((13,14),15),16),17))),12),18),(((((19,21),20),23),22),((((24,28),(((25,27),26),29)),((30,31),32)),(((33,35),36),34))))),(((37,38),40),39)),43),((44,45),46)),(64,65)),((66,67),68)),((((47,48),49),50),((((51,52),53),((54,56),55)),(((57,(58,59)),60),(61,62))))),63),((41,42),(76,77))),(((69,70),(((72,73),74),75)),71))),3));
tree PAUP_773 = [&U] (1,((2,((((((((((((4,5),6),(((((((7,9),11),10),(8,((((13,14),15),16),17))),12),18),(((((19,20),23),22),21),((((24,28),(((25,27),26),29)),((30,31),32)),(((33,35),36),34))))),(((37,38),40),39)),43),((44,45),46)),(64,65)),((66,67),68)),((((47,48),49),50),((((51,52),53),((54,56),55)),(((57,(58,59)),60),(61,62))))),63),((41,42),(76,77))),(((69,70),(((72,73),74),75)),71))),3));
tree PAUP_774 = [&U] (1,((2,((((((((((((4,5),6),(((((((7,9),11),10),(8,((((13,14),15),16),17))),12),18),(((((19,23),20),22),21),((((24,28),(((25,27),26),29)),((30,31),32)),(((33,35),36),34))))),(((37,38),40),39)),43),((44,45),46)),(64,65)),((66,67),68)),((((47,48),49),50),((((51,52),53),((54,56),55)),(((57,(58,59)),60),(61,62))))),63),((41,42),(76,77))),(((69,70),(((72,73),74),75)),71))),3));
tree PAUP_775 = [&U] (1,((2,((((((((((((4,5),6),(((((((7,9),11),10),(8,((((13,14),15),16),17))),12),18),((((19,23),20),(21,22)),((((24,28),(((25,27),26),29)),((30,31),32)),(((33,35),36),34))))),(((37,38),40),39)),43),((44,45),46)),(64,65)),((66,67),68)),((((47,48),49),50),((((51,52),53),((54,56),55)),(((57,(58,59)),60),(61,62))))),63),((41,42),(76,77))),(((69,70),(((72,73),74),75)),71))),3));
tree PAUP_776 = [&U] (1,((2,((((((((((((4,5),6),(((((((7,9),10),11),(8,((((13,14),15),16),17))),12),18),(((19,22),((20,21),23)),((((24,28),(((25,27),26),29)),((30,31),32)),((33,(34,36)),35))))),(((37,38),40),39)),43),((44,45),46)),(64,65)),((66,67),68)),((((47,48),49),50),((((51,52),53),(54,(55,56))),(((57,(58,59)),60),(61,62))))),63),((41,42),(76,77))),(((69,70),(((72,73),74),75)),71))),3));
tree PAUP_777 = [&U] (1,((2,((((((((((((4,5),6),(((((((7,9),10),11),(8,((((13,14),15),16),17))),12),18),(((19,22),((20,21),23)),((((24,28),(((25,27),26),29)),((30,31),32)),((33,(34,36)),35))))),(((37,38),40),39)),43),((44,45),46)),(64,65)),((66,67),68)),((((47,48),49),50),((((51,52),53),((54,56),55)),(((57,(58,59)),60),(61,62))))),63),((41,42),(76,77))),(((69,70),(((72,73),74),75)),71))),3));
tree PAUP_778 = [&U] (1,((2,((((((((((((4,5),6),(((((((7,9),10),11),(8,((((13,14),15),16),17))),12),18),(((19,22),((20,21),23)),((((24,28),(((25,27),26),29)),((30,31),32)),((33,(34,36)),35))))),(((37,38),40),39)),43),((44,45),46)),(64,65)),((66,67),68)),((((47,48),49),50),((((51,52),53),((54,55),56)),(((57,(58,59)),60),(61,62))))),63),((41,42),(76,77))),(((69,70),(((72,73),74),75)),71))),3));
tree PAUP_779 = [&U] (1,((2,((((((((((((4,5),6),(((((((7,9),10),11),(8,((((13,14),15),16),17))),12),18),(((((19,22),23),20),21),((((24,28),(((25,27),26),29)),((30,31),32)),((33,(34,36)),35))))),(((37,38),40),39)),43),((44,45),46)),(64,65)),((66,67),68)),((((47,48),49),50),((((51,52),53),(54,(55,56))),(((57,(58,59)),60),(61,62))))),63),((41,42),(76,77))),(((69,70),(((72,73),74),75)),71))),3));
tree PAUP_780 = [&U] (1,((2,((((((((((((4,5),6),(((((((7,9),10),11),(8,((((13,14),15),16),17))),12),18),(((((19,22),23),21),20),((((24,28),(((25,27),26),29)),((30,31),32)),((33,(34,36)),35))))),(((37,38),40),39)),43),((44,45),46)),(64,65)),((66,67),68)),((((47,48),49),50),((((51,52),53),(54,(55,56))),(((57,(58,59)),60),(61,62))))),63),((41,42),(76,77))),(((69,70),(((72,73),74),75)),71))),3));
tree PAUP_781 = [&U] (1,((2,((((((((((((4,5),6),(((((((7,9),10),11),(8,((((13,14),15),16),17))),12),18),(((((19,22),21),20),23),((((24,28),(((25,27),26),29)),((30,31),32)),((33,(34,36)),35))))),(((37,38),40),39)),43),((44,45),46)),(64,65)),((66,67),68)),((((47,48),49),50),((((51,52),53),(54,(55,56))),(((57,(58,59)),60),(61,62))))),63),((41,42),(76,77))),(((69,70),(((72,73),74),75)),71))),3));
tree PAUP_782 = [&U] (1,((2,((((((((((((4,5),6),(((((((7,9),10),11),(8,((((13,14),15),16),17))),12),18),(((((19,22),20),21),23),((((24,28),(((25,27),26),29)),((30,31),32)),((33,(34,36)),35))))),(((37,38),40),39)),43),((44,45),46)),(64,65)),((66,67),68)),((((47,48),49),50),((((51,52),53),(54,(55,56))),(((57,(58,59)),60),(61,62))))),63),((41,42),(76,77))),(((69,70),(((72,73),74),75)),71))),3));
tree PAUP_783 = [&U] (1,((2,((((((((((((4,5),6),(((((((7,9),10),11),(8,((((13,14),15),16),17))),12),18),(((19,((20,23),21)),22),((((24,28),(((25,27),26),29)),((30,31),32)),((33,(34,36)),35))))),(((37,38),40),39)),43),((44,45),46)),(64,65)),((66,67),68)),((((47,48),49),50),((((51,52),53),(54,(55,56))),(((57,(58,59)),60),(61,62))))),63),((41,42),(76,77))),(((69,70),(((72,73),74),75)),71))),3));
tree PAUP_784 = [&U] (1,((2,((((((((((((4,5),6),(((((((7,9),10),11),(8,((((13,14),15),16),17))),12),18),((19,(((20,23),21),22)),((((24,28),(((25,27),26),29)),((30,31),32)),((33,(34,36)),35))))),(((37,38),40),39)),43),((44,45),46)),(64,65)),((66,67),68)),((((47,48),49),50),((((51,52),53),(54,(55,56))),(((57,(58,59)),60),(61,62))))),63),((41,42),(76,77))),(((69,70),(((72,73),74),75)),71))),3));
tree PAUP_785 = [&U] (1,((2,((((((((((((4,5),6),(((((((7,9),10),11),(8,((((13,14),15),16),17))),12),18),(((19,(20,(21,23))),22),((((24,28),(((25,27),26),29)),((30,31),32)),((33,(34,36)),35))))),(((37,38),40),39)),43),((44,45),46)),(64,65)),((66,67),68)),((((47,48),49),50),((((51,52),53),(54,(55,56))),(((57,(58,59)),60),(61,62))))),63),((41,42),(76,77))),(((69,70),(((72,73),74),75)),71))),3));
tree PAUP_786 = [&U] (1,((2,((((((((((((4,5),6),(((((((7,9),10),11),(8,((((13,14),15),16),17))),12),18),((19,((20,(21,23)),22)),((((24,28),(((25,27),26),29)),((30,31),32)),((33,(34,36)),35))))),(((37,38),40),39)),43),((44,45),46)),(64,65)),((66,67),68)),((((47,48),49),50),((((51,52),53),(54,(55,56))),(((57,(58,59)),60),(61,62))))),63),((41,42),(76,77))),(((69,70),(((72,73),74),75)),71))),3));
tree PAUP_787 = [&U] (1,((2,((((((((((((4,5),6),(((((((7,9),10),11),(8,((((13,14),15),16),17))),12),18),(((19,22),((20,21),23)),((((24,28),(((25,27),26),29)),((30,31),32)),(((33,35),34),36))))),(((37,38),40),39)),43),((44,45),46)),(64,65)),((66,67),68)),((((47,48),49),50),((((51,52),53),(54,(55,56))),(((57,(58,59)),60),(61,62))))),63),((41,42),(76,77))),(((69,70),(((72,73),74),75)),71))),3));
tree PAUP_788 = [&U] (1,((2,((((((((((((4,5),6),(((((((7,9),10),11),(8,((((13,14),15),16),17))),12),18),(((19,22),((20,21),23)),((((24,28),(((25,27),26),29)),((30,31),32)),(((33,35),36),34))))),(((37,38),40),39)),43),((44,45),46)),(64,65)),((66,67),68)),((((47,48),49),50),((((51,52),53),(54,(55,56))),(((57,(58,59)),60),(61,62))))),63),((41,42),(76,77))),(((69,70),(((72,73),74),75)),71))),3));
tree PAUP_789 = [&U] (1,((2,((((((((((((4,5),6),(((((((7,9),10),11),(8,((((13,14),15),16),17))),12),18),(((19,((20,21),23)),22),((((24,28),(((25,27),26),29)),((30,31),32)),((33,(34,36)),35))))),(((37,38),40),39)),43),((44,45),46)),(64,65)),((66,67),68)),((((47,48),49),50),((((51,52),53),(54,(55,56))),(((57,(58,59)),60),(61,62))))),63),((41,42),(76,77))),(((69,70),(((72,73),74),75)),71))),3));
tree PAUP_790 = [&U] (1,((2,((((((((((((4,5),6),(((((((7,9),10),11),(8,((((13,14),15),16),17))),12),18),((((19,23),(20,21)),22),((((24,28),(((25,27),26),29)),((30,31),32)),((33,(34,36)),35))))),(((37,38),40),39)),43),((44,45),46)),(64,65)),((66,67),68)),((((47,48),49),50),((((51,52),53),(54,(55,56))),(((57,(58,59)),60),(61,62))))),63),((41,42),(76,77))),(((69,70),(((72,73),74),75)),71))),3));
tree PAUP_791 = [&U] (1,((2,((((((((((((4,5),6),(((((((7,9),10),11),(8,((((13,14),15),16),17))),12),18),((((19,(20,21)),23),22),((((24,28),(((25,27),26),29)),((30,31),32)),((33,(34,36)),35))))),(((37,38),40),39)),43),((44,45),46)),(64,65)),((66,67),68)),((((47,48),49),50),((((51,52),53),(54,(55,56))),(((57,(58,59)),60),(61,62))))),63),((41,42),(76,77))),(((69,70),(((72,73),74),75)),71))),3));
tree PAUP_792 = [&U] (1,((2,((((((((((((4,5),6),(((((((7,9),10),11),(8,((((13,14),15),16),17))),12),18),(((((19,21),20),23),22),((((24,28),(((25,27),26),29)),((30,31),32)),((33,(34,36)),35))))),(((37,38),40),39)),43),((44,45),46)),(64,65)),((66,67),68)),((((47,48),49),50),((((51,52),53),(54,(55,56))),(((57,(58,59)),60),(61,62))))),63),((41,42),(76,77))),(((69,70),(((72,73),74),75)),71))),3));
tree PAUP_793 = [&U] (1,((2,((((((((((((4,5),6),(((((((7,9),10),11),(8,((((13,14),15),16),17))),12),18),(((((19,20),21),23),22),((((24,28),(((25,27),26),29)),((30,31),32)),((33,(34,36)),35))))),(((37,38),40),39)),43),((44,45),46)),(64,65)),((66,67),68)),((((47,48),49),50),((((51,52),53),(54,(55,56))),(((57,(58,59)),60),(61,62))))),63),((41,42),(76,77))),(((69,70),(((72,73),74),75)),71))),3));
tree PAUP_794 = [&U] (1,((2,((((((((((((4,5),6),(((((((7,9),10),11),(8,((((13,14),15),16),17))),12),18),((19,(((20,21),23),22)),((((24,28),(((25,27),26),29)),((30,31),32)),((33,(34,36)),35))))),(((37,38),40),39)),43),((44,45),46)),(64,65)),((66,67),68)),((((47,48),49),50),((((51,52),53),(54,(55,56))),(((57,(58,59)),60),(61,62))))),63),((41,42),(76,77))),(((69,70),(((72,73),74),75)),71))),3));
tree PAUP_795 = [&U] (1,((2,((((((((((((4,5),6),(((((((7,9),10),11),(8,((((13,14),15),16),17))),12),18),((19,((20,21),(22,23))),((((24,28),(((25,27),26),29)),((30,31),32)),((33,(34,36)),35))))),(((37,38),40),39)),43),((44,45),46)),(64,65)),((66,67),68)),((((47,48),49),50),((((51,52),53),(54,(55,56))),(((57,(58,59)),60),(61,62))))),63),((41,42),(76,77))),(((69,70),(((72,73),74),75)),71))),3));
tree PAUP_796 = [&U] (1,((2,((((((((((((4,5),6),(((((((7,9),10),11),(8,((((13,14),15),16),17))),12),18),((19,(((20,21),22),23)),((((24,28),(((25,27),26),29)),((30,31),32)),((33,(34,36)),35))))),(((37,38),40),39)),43),((44,45),46)),(64,65)),((66,67),68)),((((47,48),49),50),((((51,52),53),(54,(55,56))),(((57,(58,59)),60),(61,62))))),63),((41,42),(76,77))),(((69,70),(((72,73),74),75)),71))),3));
tree PAUP_797 = [&U] (1,((2,((((((((((((4,5),6),(((((((7,9),10),11),(8,((((13,14),15),16),17))),12),18),((19,((20,(21,22)),23)),((((24,28),(((25,27),26),29)),((30,31),32)),((33,(34,36)),35))))),(((37,38),40),39)),43),((44,45),46)),(64,65)),((66,67),68)),((((47,48),49),50),((((51,52),53),(54,(55,56))),(((57,(58,59)),60),(61,62))))),63),((41,42),(76,77))),(((69,70),(((72,73),74),75)),71))),3));
tree PAUP_798 = [&U] (1,((2,((((((((((((4,5),6),(((((((7,9),10),11),(8,((((13,14),15),16),17))),12),18),((19,(((20,22),21),23)),((((24,28),(((25,27),26),29)),((30,31),32)),((33,(34,36)),35))))),(((37,38),40),39)),43),((44,45),46)),(64,65)),((66,67),68)),((((47,48),49),50),((((51,52),53),(54,(55,56))),(((57,(58,59)),60),(61,62))))),63),((41,42),(76,77))),(((69,70),(((72,73),74),75)),71))),3));
tree PAUP_799 = [&U] (1,((2,((((((((((((4,5),6),(((((((7,9),10),11),(8,((((13,14),15),16),17))),12),18),((((19,22),23),(20,21)),((((24,28),(((25,27),26),29)),((30,31),32)),((33,(34,36)),35))))),(((37,38),40),39)),43),((44,45),46)),(64,65)),((66,67),68)),((((47,48),49),50),((((51,52),53),(54,(55,56))),(((57,(58,59)),60),(61,62))))),63),((41,42),(76,77))),(((69,70),(((72,73),74),75)),71))),3));
tree PAUP_800 = [&U] (1,((2,((((((((((((4,5),6),(((((((7,9),10),11),(8,((((13,14),15),16),17))),12),18),((((19,23),22),(20,21)),((((24,28),(((25,27),26),29)),((30,31),32)),((33,(34,36)),35))))),(((37,38),40),39)),43),((44,45),46)),(64,65)),((66,67),68)),((((47,48),49),50),((((51,52),53),(54,(55,56))),(((57,(58,59)),60),(61,62))))),63),((41,42),(76,77))),(((69,70),(((72,73),74),75)),71))),3));
tree PAUP_801 = [&U] (1,((2,((((((((((((4,5),6),(((((((7,9),10),11),(8,((((13,14),15),16),17))),12),18),(((((19,22),21),23),20),(((((24,28),29),((25,27),26)),((30,31),32)),((33,(34,36)),35))))),(((37,38),40),39)),43),((44,45),46)),(64,65)),((66,67),68)),((((47,48),49),50),((((51,52),53),((54,56),55)),(((57,(58,59)),60),(61,62))))),63),((41,42),(76,77))),(((69,70),(((72,73),74),75)),71))),3));
tree PAUP_802 = [&U] (1,((2,((((((((((((4,5),6),(((((((7,9),11),10),(8,((((13,14),15),16),17))),12),18),(((((19,22),21),23),20),(((((24,28),29),((25,27),26)),((30,31),32)),((33,(34,36)),35))))),(((37,38),40),39)),43),((44,45),46)),(64,65)),((66,67),68)),((((47,48),49),50),((((51,52),53),((54,56),55)),(((57,(58,59)),60),(61,62))))),63),((41,42),(76,77))),(((69,70),(((72,73),74),75)),71))),3));
tree PAUP_803 = [&U] (1,((2,((((((((((((4,5),6),(((((((7,9),10),11),(8,(((13,(14,15)),16),17))),12),18),(((((19,22),21),23),20),(((((24,28),29),((25,27),26)),((30,31),32)),((33,(34,36)),35))))),(((37,38),40),39)),43),((44,45),46)),(64,65)),((66,67),68)),((((47,48),49),50),((((51,52),53),((54,56),55)),(((57,(58,59)),60),(61,62))))),63),((41,42),(76,77))),(((69,70),(((72,73),74),75)),71))),3));
tree PAUP_804 = [&U] (1,((2,((((((((((((4,5),6),(((((((7,9),10),11),(8,((((13,15),14),16),17))),12),18),(((((19,22),21),23),20),(((((24,28),29),((25,27),26)),((30,31),32)),((33,(34,36)),35))))),(((37,38),40),39)),43),((44,45),46)),(64,65)),((66,67),68)),((((47,48),49),50),((((51,52),53),((54,56),55)),(((57,(58,59)),60),(61,62))))),63),((41,42),(76,77))),(((69,70),(((72,73),74),75)),71))),3));
tree PAUP_805 = [&U] (1,((2,((((((((((((4,5),6),(((((((7,9),10),11),(8,((((13,14),15),16),17))),12),18),((((19,22),(20,23)),21),(((((24,28),29),((25,27),26)),((30,31),32)),((33,(34,36)),35))))),(((37,38),40),39)),43),((44,45),46)),(64,65)),((66,67),68)),((((47,48),49),50),((((51,52),53),((54,56),55)),(((57,(58,59)),60),(61,62))))),63),((41,42),(76,77))),(((69,70),(((72,73),74),75)),71))),3));
tree PAUP_806 = [&U] (1,((2,((((((((((((4,5),6),(((((((7,9),10),11),(8,((((13,14),15),16),17))),12),18),(((19,22),((20,23),21)),(((((24,28),29),((25,27),26)),((30,31),32)),((33,(34,36)),35))))),(((37,38),40),39)),43),((44,45),46)),(64,65)),((66,67),68)),((((47,48),49),50),((((51,52),53),((54,56),55)),(((57,(58,59)),60),(61,62))))),63),((41,42),(76,77))),(((69,70),(((72,73),74),75)),71))),3));
tree PAUP_807 = [&U] (1,((2,((((((((((((4,5),6),(((((((7,9),10),11),(8,((((13,14),15),16),17))),12),18),(((19,((20,23),21)),22),(((((24,28),29),((25,27),26)),((30,31),32)),((33,(34,36)),35))))),(((37,38),40),39)),43),((44,45),46)),(64,65)),((66,67),68)),((((47,48),49),50),((((51,52),53),((54,56),55)),(((57,(58,59)),60),(61,62))))),63),((41,42),(76,77))),(((69,70),(((72,73),74),75)),71))),3));
tree PAUP_808 = [&U] (1,((2,((((((((((((4,5),6),(((((((7,9),10),11),(8,((((13,14),15),16),17))),12),18),((19,(((20,23),21),22)),(((((24,28),29),((25,27),26)),((30,31),32)),((33,(34,36)),35))))),(((37,38),40),39)),43),((44,45),46)),(64,65)),((66,67),68)),((((47,48),49),50),((((51,52),53),((54,56),55)),(((57,(58,59)),60),(61,62))))),63),((41,42),(76,77))),(((69,70),(((72,73),74),75)),71))),3));
tree PAUP_809 = [&U] (1,((2,((((((((((((4,5),6),(((((((7,9),10),11),(8,((((13,14),15),16),17))),12),18),(((((19,22),21),23),20),(((((24,28),29),((25,27),26)),((30,31),32)),(((33,35),34),36))))),(((37,38),40),39)),43),((44,45),46)),(64,65)),((66,67),68)),((((47,48),49),50),((((51,52),53),((54,56),55)),(((57,(58,59)),60),(61,62))))),63),((41,42),(76,77))),(((69,70),(((72,73),74),75)),71))),3));
tree PAUP_810 = [&U] (1,((2,((((((((((((4,5),6),(((((((7,9),10),11),(8,((((13,14),15),16),17))),12),18),(((((19,22),21),23),20),(((((24,28),29),((25,27),26)),((30,31),32)),(((33,35),36),34))))),(((37,38),40),39)),43),((44,45),46)),(64,65)),((66,67),68)),((((47,48),49),50),((((51,52),53),((54,56),55)),(((57,(58,59)),60),(61,62))))),63),((41,42),(76,77))),(((69,70),(((72,73),74),75)),71))),3));
tree PAUP_811 = [&U] (1,((2,((((((((((((4,5),6),(((((((7,9),10),11),(8,((((13,14),15),16),17))),12),18),((((19,22),(20,21)),23),(((((24,28),29),((25,27),26)),((30,31),32)),((33,(34,36)),35))))),(((37,38),40),39)),43),((44,45),46)),(64,65)),((66,67),68)),((((47,48),49),50),((((51,52),53),((54,56),55)),(((57,(58,59)),60),(61,62))))),63),((41,42),(76,77))),(((69,70),(((72,73),74),75)),71))),3));
tree PAUP_812 = [&U] (1,((2,((((((((((((4,5),6),(((((((7,9),10),11),(8,((((13,14),15),16),17))),12),18),(((((19,22),20),21),23),(((((24,28),29),((25,27),26)),((30,31),32)),((33,(34,36)),35))))),(((37,38),40),39)),43),((44,45),46)),(64,65)),((66,67),68)),((((47,48),49),50),((((51,52),53),((54,56),55)),(((57,(58,59)),60),(61,62))))),63),((41,42),(76,77))),(((69,70),(((72,73),74),75)),71))),3));
tree PAUP_813 = [&U] (1,((2,((((((((((((4,5),6),(((((((7,9),10),11),(8,((((13,14),15),16),17))),12),18),((((19,(20,22)),21),23),(((((24,28),29),((25,27),26)),((30,31),32)),((33,(34,36)),35))))),(((37,38),40),39)),43),((44,45),46)),(64,65)),((66,67),68)),((((47,48),49),50),((((51,52),53),((54,56),55)),(((57,(58,59)),60),(61,62))))),63),((41,42),(76,77))),(((69,70),(((72,73),74),75)),71))),3));
tree PAUP_814 = [&U] (1,((2,((((((((((((4,5),6),(((((((7,9),10),11),(8,((((13,14),15),16),17))),12),18),(((((19,20),22),21),23),(((((24,28),29),((25,27),26)),((30,31),32)),((33,(34,36)),35))))),(((37,38),40),39)),43),((44,45),46)),(64,65)),((66,67),68)),((((47,48),49),50),((((51,52),53),((54,56),55)),(((57,(58,59)),60),(61,62))))),63),((41,42),(76,77))),(((69,70),(((72,73),74),75)),71))),3));
tree PAUP_815 = [&U] (1,((2,((((((((((((4,5),6),(((((((7,9),10),11),(8,((((13,14),15),16),17))),12),18),((((19,(21,23)),22),20),(((((24,28),29),((25,27),26)),((30,31),32)),((33,(34,36)),35))))),(((37,38),40),39)),43),((44,45),46)),(64,65)),((66,67),68)),((((47,48),49),50),((((51,52),53),((54,56),55)),(((57,(58,59)),60),(61,62))))),63),((41,42),(76,77))),(((69,70),(((72,73),74),75)),71))),3));
tree PAUP_816 = [&U] (1,((2,((((((((((((4,5),6),(((((((7,9),10),11),(8,((((13,14),15),16),17))),12),18),(((19,((21,23),22)),20),(((((24,28),29),((25,27),26)),((30,31),32)),((33,(34,36)),35))))),(((37,38),40),39)),43),((44,45),46)),(64,65)),((66,67),68)),((((47,48),49),50),((((51,52),53),((54,56),55)),(((57,(58,59)),60),(61,62))))),63),((41,42),(76,77))),(((69,70),(((72,73),74),75)),71))),3));
tree PAUP_817 = [&U] (1,((2,((((((((((((4,5),6),(((((((7,9),10),11),(8,((((13,14),15),16),17))),12),18),(((((19,22),21),23),20),(((((24,28),29),((25,27),26)),((30,31),32)),(33,((34,35),36)))))),(((37,38),40),39)),43),((44,45),46)),(64,65)),((66,67),68)),((((47,48),49),50),((((51,52),53),((54,56),55)),(((57,(58,59)),60),(61,62))))),63),((41,42),(76,77))),(((69,70),(((72,73),74),75)),71))),3));
tree PAUP_818 = [&U] (1,((2,((((((((((((4,5),6),(((((((7,9),10),11),(8,((((13,14),15),16),17))),12),18),((((19,22),21),(20,23)),(((((24,28),29),((25,27),26)),((30,31),32)),((33,(34,36)),35))))),(((37,38),40),39)),43),((44,45),46)),(64,65)),((66,67),68)),((((47,48),49),50),((((51,52),53),((54,56),55)),(((57,(58,59)),60),(61,62))))),63),((41,42),(76,77))),(((69,70),(((72,73),74),75)),71))),3));
tree PAUP_819 = [&U] (1,((2,((((((((((((4,5),6),(((((((7,9),10),11),(8,((((13,14),15),16),17))),12),18),((((19,(22,23)),21),20),(((((24,28),29),((25,27),26)),((30,31),32)),((33,(34,36)),35))))),(((37,38),40),39)),43),((44,45),46)),(64,65)),((66,67),68)),((((47,48),49),50),((((51,52),53),((54,56),55)),(((57,(58,59)),60),(61,62))))),63),((41,42),(76,77))),(((69,70),(((72,73),74),75)),71))),3));
tree PAUP_820 = [&U] (1,((2,((((((((((((4,5),6),(((((((7,9),10),11),(8,((((13,14),15),16),17))),12),18),(((((19,23),22),21),20),(((((24,28),29),((25,27),26)),((30,31),32)),((33,(34,36)),35))))),(((37,38),40),39)),43),((44,45),46)),(64,65)),((66,67),68)),((((47,48),49),50),((((51,52),53),((54,56),55)),(((57,(58,59)),60),(61,62))))),63),((41,42),(76,77))),(((69,70),(((72,73),74),75)),71))),3));
tree PAUP_821 = [&U] (1,((2,((((((((((((4,5),6),(((((((7,9),10),11),(8,((((13,14),15),16),17))),12),18),(((((19,22),21),20),23),(((((24,28),29),((25,27),26)),((30,31),32)),((33,(34,36)),35))))),(((37,38),40),39)),43),((44,45),46)),(64,65)),((66,67),68)),((((47,48),49),50),((((51,52),53),((54,56),55)),(((57,(58,59)),60),(61,62))))),63),((41,42),(76,77))),(((69,70),(((72,73),74),75)),71))),3));
tree PAUP_822 = [&U] (1,((2,((((((((((((4,5),6),(((((((7,9),10),11),(8,((((13,14),15),16),17))),12),18),((((19,21),22),(20,23)),(((((24,28),29),((25,27),26)),((30,31),32)),((33,(34,36)),35))))),(((37,38),40),39)),43),((44,45),46)),(64,65)),((66,67),68)),((((47,48),49),50),((((51,52),53),((54,56),55)),(((57,(58,59)),60),(61,62))))),63),((41,42),(76,77))),(((69,70),(((72,73),74),75)),71))),3));
tree PAUP_823 = [&U] (1,((2,((((((((((((4,5),6),(((((((7,9),10),11),(8,((((13,14),15),16),17))),12),18),((((19,(21,22)),20),23),(((((24,28),29),((25,27),26)),((30,31),32)),((33,(34,36)),35))))),(((37,38),40),39)),43),((44,45),46)),(64,65)),((66,67),68)),((((47,48),49),50),((((51,52),53),((54,56),55)),(((57,(58,59)),60),(61,62))))),63),((41,42),(76,77))),(((69,70),(((72,73),74),75)),71))),3));
tree PAUP_824 = [&U] (1,((2,((((((((((((4,5),6),(((((((7,9),10),11),(8,((((13,14),15),16),17))),12),18),(((19,(21,22)),(20,23)),(((((24,28),29),((25,27),26)),((30,31),32)),((33,(34,36)),35))))),(((37,38),40),39)),43),((44,45),46)),(64,65)),((66,67),68)),((((47,48),49),50),((((51,52),53),((54,56),55)),(((57,(58,59)),60),(61,62))))),63),((41,42),(76,77))),(((69,70),(((72,73),74),75)),71))),3));
tree PAUP_825 = [&U] (1,((2,((((((((((((4,5),6),(((((((7,9),10),11),(8,((((13,14),15),16),17))),12),18),(((((19,22),21),23),20),(((((24,28),29),((25,27),26)),((30,31),32)),(33,((34,36),35)))))),(((37,38),40),39)),43),((44,45),46)),(64,65)),((66,67),68)),((((47,48),49),50),((((51,52),53),((54,56),55)),(((57,(58,59)),60),(61,62))))),63),((41,42),(76,77))),(((69,70),(((72,73),74),75)),71))),3));
tree PAUP_826 = [&U] (1,((2,((((((((((((4,5),6),((((((7,9),(10,11)),(8,(((13,(14,15)),16),17))),12),18),(((19,22),((20,21),23)),(((((24,28),29),((25,27),26)),((30,31),32)),(((33,36),35),34))))),(((37,38),40),39)),43),((44,45),46)),(64,65)),((66,67),68)),((((47,48),49),50),((((51,52),53),(54,(55,56))),(((57,(58,59)),60),(61,62))))),63),((41,42),(76,77))),(((69,70),(((72,73),74),75)),71))),3));
tree PAUP_827 = [&U] (1,((2,((((((((((((4,5),6),(((((((7,9),11),10),(8,(((13,(14,15)),16),17))),12),18),(((19,22),((20,21),23)),(((((24,28),29),((25,27),26)),((30,31),32)),(((33,36),35),34))))),(((37,38),40),39)),43),((44,45),46)),(64,65)),((66,67),68)),((((47,48),49),50),((((51,52),53),(54,(55,56))),(((57,(58,59)),60),(61,62))))),63),((41,42),(76,77))),(((69,70),(((72,73),74),75)),71))),3));
tree PAUP_828 = [&U] (1,((2,((((((((((((4,5),6),(((((((7,9),10),11),(8,(((13,(14,15)),16),17))),12),18),(((19,22),((20,21),23)),(((((24,28),29),((25,27),26)),((30,31),32)),(((33,36),35),34))))),(((37,38),40),39)),43),((44,45),46)),(64,65)),((66,67),68)),((((47,48),49),50),((((51,52),53),(54,(55,56))),(((57,(58,59)),60),(61,62))))),63),((41,42),(76,77))),(((69,70),(((72,73),74),75)),71))),3));
tree PAUP_829 = [&U] (1,((2,((((((((((((4,5),6),((((((7,9),(10,11)),(8,((((13,15),14),16),17))),12),18),(((19,22),((20,21),23)),(((((24,28),29),((25,27),26)),((30,31),32)),(((33,36),35),34))))),(((37,38),40),39)),43),((44,45),46)),(64,65)),((66,67),68)),((((47,48),49),50),((((51,52),53),(54,(55,56))),(((57,(58,59)),60),(61,62))))),63),((41,42),(76,77))),(((69,70),(((72,73),74),75)),71))),3));
tree PAUP_830 = [&U] (1,((2,((((((((((((4,5),6),((((((7,9),(10,11)),(8,((((13,14),15),16),17))),12),18),(((19,22),((20,21),23)),(((((24,28),29),((25,27),26)),((30,31),32)),(((33,36),35),34))))),(((37,38),40),39)),43),((44,45),46)),(64,65)),((66,67),68)),((((47,48),49),50),((((51,52),53),(54,(55,56))),(((57,(58,59)),60),(61,62))))),63),((41,42),(76,77))),(((69,70),(((72,73),74),75)),71))),3));
tree PAUP_831 = [&U] (1,((2,((((((((((((4,5),6),((((((7,9),(10,11)),(8,(((13,(14,15)),16),17))),12),18),(((((19,22),23),20),21),(((((24,28),29),((25,27),26)),((30,31),32)),(((33,36),35),34))))),(((37,38),40),39)),43),((44,45),46)),(64,65)),((66,67),68)),((((47,48),49),50),((((51,52),53),(54,(55,56))),(((57,(58,59)),60),(61,62))))),63),((41,42),(76,77))),(((69,70),(((72,73),74),75)),71))),3));
tree PAUP_832 = [&U] (1,((2,((((((((((((4,5),6),((((((7,9),(10,11)),(8,(((13,(14,15)),16),17))),12),18),(((((19,22),23),21),20),(((((24,28),29),((25,27),26)),((30,31),32)),(((33,36),35),34))))),(((37,38),40),39)),43),((44,45),46)),(64,65)),((66,67),68)),((((47,48),49),50),((((51,52),53),(54,(55,56))),(((57,(58,59)),60),(61,62))))),63),((41,42),(76,77))),(((69,70),(((72,73),74),75)),71))),3));
tree PAUP_833 = [&U] (1,((2,((((((((((((4,5),6),((((((7,9),(10,11)),(8,(((13,(14,15)),16),17))),12),18),(((((19,22),21),20),23),(((((24,28),29),((25,27),26)),((30,31),32)),(((33,36),35),34))))),(((37,38),40),39)),43),((44,45),46)),(64,65)),((66,67),68)),((((47,48),49),50),((((51,52),53),(54,(55,56))),(((57,(58,59)),60),(61,62))))),63),((41,42),(76,77))),(((69,70),(((72,73),74),75)),71))),3));
tree PAUP_834 = [&U] (1,((2,((((((((((((4,5),6),((((((7,9),(10,11)),(8,(((13,(14,15)),16),17))),12),18),(((((19,22),20),21),23),(((((24,28),29),((25,27),26)),((30,31),32)),(((33,36),35),34))))),(((37,38),40),39)),43),((44,45),46)),(64,65)),((66,67),68)),((((47,48),49),50),((((51,52),53),(54,(55,56))),(((57,(58,59)),60),(61,62))))),63),((41,42),(76,77))),(((69,70),(((72,73),74),75)),71))),3));
tree PAUP_835 = [&U] (1,((2,((((((((((((4,5),6),((((((7,9),(10,11)),(8,(((13,(14,15)),16),17))),12),18),(((19,((20,23),21)),22),(((((24,28),29),((25,27),26)),((30,31),32)),(((33,36),35),34))))),(((37,38),40),39)),43),((44,45),46)),(64,65)),((66,67),68)),((((47,48),49),50),((((51,52),53),(54,(55,56))),(((57,(58,59)),60),(61,62))))),63),((41,42),(76,77))),(((69,70),(((72,73),74),75)),71))),3));
tree PAUP_836 = [&U] (1,((2,((((((((((((4,5),6),((((((7,9),(10,11)),(8,(((13,(14,15)),16),17))),12),18),((19,(((20,23),21),22)),(((((24,28),29),((25,27),26)),((30,31),32)),(((33,36),35),34))))),(((37,38),40),39)),43),((44,45),46)),(64,65)),((66,67),68)),((((47,48),49),50),((((51,52),53),(54,(55,56))),(((57,(58,59)),60),(61,62))))),63),((41,42),(76,77))),(((69,70),(((72,73),74),75)),71))),3));
tree PAUP_837 = [&U] (1,((2,((((((((((((4,5),6),((((((7,9),(10,11)),(8,(((13,(14,15)),16),17))),12),18),(((19,(20,(21,23))),22),(((((24,28),29),((25,27),26)),((30,31),32)),(((33,36),35),34))))),(((37,38),40),39)),43),((44,45),46)),(64,65)),((66,67),68)),((((47,48),49),50),((((51,52),53),(54,(55,56))),(((57,(58,59)),60),(61,62))))),63),((41,42),(76,77))),(((69,70),(((72,73),74),75)),71))),3));
tree PAUP_838 = [&U] (1,((2,((((((((((((4,5),6),((((((7,9),(10,11)),(8,(((13,(14,15)),16),17))),12),18),((19,((20,(21,23)),22)),(((((24,28),29),((25,27),26)),((30,31),32)),(((33,36),35),34))))),(((37,38),40),39)),43),((44,45),46)),(64,65)),((66,67),68)),((((47,48),49),50),((((51,52),53),(54,(55,56))),(((57,(58,59)),60),(61,62))))),63),((41,42),(76,77))),(((69,70),(((72,73),74),75)),71))),3));
tree PAUP_839 = [&U] (1,((2,((((((((((((4,5),6),((((((7,9),(10,11)),(8,(((13,(14,15)),16),17))),12),18),(((19,22),((20,21),23)),(((((24,28),29),((25,27),26)),((30,31),32)),((33,(34,35)),36))))),(((37,38),40),39)),43),((44,45),46)),(64,65)),((66,67),68)),((((47,48),49),50),((((51,52),53),(54,(55,56))),(((57,(58,59)),60),(61,62))))),63),((41,42),(76,77))),(((69,70),(((72,73),74),75)),71))),3));
tree PAUP_840 = [&U] (1,((2,((((((((((((4,5),6),((((((7,9),(10,11)),(8,(((13,(14,15)),16),17))),12),18),(((19,22),((20,21),23)),(((((24,28),29),((25,27),26)),((30,31),32)),(33,((34,35),36)))))),(((37,38),40),39)),43),((44,45),46)),(64,65)),((66,67),68)),((((47,48),49),50),((((51,52),53),(54,(55,56))),(((57,(58,59)),60),(61,62))))),63),((41,42),(76,77))),(((69,70),(((72,73),74),75)),71))),3));
tree PAUP_841 = [&U] (1,((2,((((((((((((4,5),6),((((((7,9),(10,11)),(8,(((13,(14,15)),16),17))),12),18),(((19,((20,21),23)),22),(((((24,28),29),((25,27),26)),((30,31),32)),(((33,36),35),34))))),(((37,38),40),39)),43),((44,45),46)),(64,65)),((66,67),68)),((((47,48),49),50),((((51,52),53),(54,(55,56))),(((57,(58,59)),60),(61,62))))),63),((41,42),(76,77))),(((69,70),(((72,73),74),75)),71))),3));
tree PAUP_842 = [&U] (1,((2,((((((((((((4,5),6),((((((7,9),(10,11)),(8,(((13,(14,15)),16),17))),12),18),((((19,23),(20,21)),22),(((((24,28),29),((25,27),26)),((30,31),32)),(((33,36),35),34))))),(((37,38),40),39)),43),((44,45),46)),(64,65)),((66,67),68)),((((47,48),49),50),((((51,52),53),(54,(55,56))),(((57,(58,59)),60),(61,62))))),63),((41,42),(76,77))),(((69,70),(((72,73),74),75)),71))),3));
tree PAUP_843 = [&U] (1,((2,((((((((((((4,5),6),((((((7,9),(10,11)),(8,(((13,(14,15)),16),17))),12),18),((((19,(20,21)),23),22),(((((24,28),29),((25,27),26)),((30,31),32)),(((33,36),35),34))))),(((37,38),40),39)),43),((44,45),46)),(64,65)),((66,67),68)),((((47,48),49),50),((((51,52),53),(54,(55,56))),(((57,(58,59)),60),(61,62))))),63),((41,42),(76,77))),(((69,70),(((72,73),74),75)),71))),3));
tree PAUP_844 = [&U] (1,((2,((((((((((((4,5),6),((((((7,9),(10,11)),(8,(((13,(14,15)),16),17))),12),18),(((((19,21),20),23),22),(((((24,28),29),((25,27),26)),((30,31),32)),(((33,36),35),34))))),(((37,38),40),39)),43),((44,45),46)),(64,65)),((66,67),68)),((((47,48),49),50),((((51,52),53),(54,(55,56))),(((57,(58,59)),60),(61,62))))),63),((41,42),(76,77))),(((69,70),(((72,73),74),75)),71))),3));
tree PAUP_845 = [&U] (1,((2,((((((((((((4,5),6),((((((7,9),(10,11)),(8,(((13,(14,15)),16),17))),12),18),(((((19,20),21),23),22),(((((24,28),29),((25,27),26)),((30,31),32)),(((33,36),35),34))))),(((37,38),40),39)),43),((44,45),46)),(64,65)),((66,67),68)),((((47,48),49),50),((((51,52),53),(54,(55,56))),(((57,(58,59)),60),(61,62))))),63),((41,42),(76,77))),(((69,70),(((72,73),74),75)),71))),3));
tree PAUP_846 = [&U] (1,((2,((((((((((((4,5),6),((((((7,9),(10,11)),(8,(((13,(14,15)),16),17))),12),18),((19,(((20,21),23),22)),(((((24,28),29),((25,27),26)),((30,31),32)),(((33,36),35),34))))),(((37,38),40),39)),43),((44,45),46)),(64,65)),((66,67),68)),((((47,48),49),50),((((51,52),53),(54,(55,56))),(((57,(58,59)),60),(61,62))))),63),((41,42),(76,77))),(((69,70),(((72,73),74),75)),71))),3));
tree PAUP_847 = [&U] (1,((2,((((((((((((4,5),6),((((((7,9),(10,11)),(8,(((13,(14,15)),16),17))),12),18),((19,((20,21),(22,23))),(((((24,28),29),((25,27),26)),((30,31),32)),(((33,36),35),34))))),(((37,38),40),39)),43),((44,45),46)),(64,65)),((66,67),68)),((((47,48),49),50),((((51,52),53),(54,(55,56))),(((57,(58,59)),60),(61,62))))),63),((41,42),(76,77))),(((69,70),(((72,73),74),75)),71))),3));
tree PAUP_848 = [&U] (1,((2,((((((((((((4,5),6),((((((7,9),(10,11)),(8,(((13,(14,15)),16),17))),12),18),((19,(((20,21),22),23)),(((((24,28),29),((25,27),26)),((30,31),32)),(((33,36),35),34))))),(((37,38),40),39)),43),((44,45),46)),(64,65)),((66,67),68)),((((47,48),49),50),((((51,52),53),(54,(55,56))),(((57,(58,59)),60),(61,62))))),63),((41,42),(76,77))),(((69,70),(((72,73),74),75)),71))),3));
tree PAUP_849 = [&U] (1,((2,((((((((((((4,5),6),((((((7,9),(10,11)),(8,(((13,(14,15)),16),17))),12),18),((19,((20,(21,22)),23)),(((((24,28),29),((25,27),26)),((30,31),32)),(((33,36),35),34))))),(((37,38),40),39)),43),((44,45),46)),(64,65)),((66,67),68)),((((47,48),49),50),((((51,52),53),(54,(55,56))),(((57,(58,59)),60),(61,62))))),63),((41,42),(76,77))),(((69,70),(((72,73),74),75)),71))),3));
tree PAUP_850 = [&U] (1,((2,((((((((((((4,5),6),((((((7,9),(10,11)),(8,(((13,(14,15)),16),17))),12),18),((19,(((20,22),21),23)),(((((24,28),29),((25,27),26)),((30,31),32)),(((33,36),35),34))))),(((37,38),40),39)),43),((44,45),46)),(64,65)),((66,67),68)),((((47,48),49),50),((((51,52),53),(54,(55,56))),(((57,(58,59)),60),(61,62))))),63),((41,42),(76,77))),(((69,70),(((72,73),74),75)),71))),3));
End;
