# Supplementary material for: Implications of molecular characters for the phylogeny of the Microbotryaceae (Basidiomycota: Urediniomycetes)
Source: BMC Evol Biol. 2006 Apr 25;6:35. doi: 10.1186/1471-2148-6-35 (PMC1526759; doi:10.1186/1471-2148-6-35)
Supplement: Additional File 1 — Alignment, Bootstrap trees, Trees. Dialign NEXUS file and concatenated MAFFT, PCMA, and POA NEXUS file. Likelihood and Parsimony bootstrap .tre and .log files and PhyML bootstrap .rtf file. Likelihood and Parsimony .tre, .log and .con files. [file 1471-2148-6-35-S1.zip › Trees/Likelihood/pcma_phyml.tre]

#NEXUS
[File saved Tue Aug 23 20:39:56 2005]
BEGIN TAXA;
	DIMENSIONS NTAX = 77;
	TAXLABELS
		M._lychnidis_dioicae_ml326
		M._lychnidis_dioicae_mk115
		M._lychnidis_dioicae_DB3636
		M._lychnidis_dioicae_mk147
		M._lychnidis_dioicae_ml215
		M._violaceum_s.str._ml344
		M._silenes_inflatae_ml327
		M._silenes_inflatae_mk208
		M._silenes_inflatae_ml620
		M._silenes_inflatae_ml605
		M._violaceo_irregulare_ml50
		M._major_mk279
		M._violaceo_verrucosum_ml49
		M._violaceum_s.l._mk143
		M._violaceum_s.l._mk113
		M._saponariae_ml373
		M._saponariae_mk142
		M._saponariae_mk146
		M._saponariae_ml310
		M._dianthorum_ml354
		M._dianthorum_ml328
		M._dianthorum_mk167
		M._dianthorum_ml333
		M._dianthorum_ml622
		M._dianthorum_mk119
		M._dianthorum_ml329
		M._dianthorum_DB3637
		M._dianthorum_mk145
		M._stellariae_HML791
		M._stellariae_ml352
		M._stellariae_ml48
		M._stellariae_ml507
		M._stellariae_DB3633
		M._violaceum_s.l._AY014236
		M._violaceum_s.l._AY014238
		M._violaceum_s.l._AY014239
		M._violaceum_s.l._AY014235
		M._anomalum_mk067
		M._holostei_mk318
		M._scabiosae_AF045880
		M._scabiosae_NO3
		M._stygium_mk140
		M._stygium_mk139
		M._kuehneanum_AF045879
		M._vinosum_AF045876
		M._shastense_mk133
		M._scorzonerae_mk131
		M._tragopo._pratensis_mk148
		M._tragopo._pratensis_mk158
		M._scorzonerae_mk129
		M._scolymi_NO1
		M._onopordi_mk104
		M._reticulatum_mk123
		M._reticulatum_mk122
		M._reticulatum_mk112
		M._cordae_AF045878
		M._cordae_mk315
		M._tenuisporum_mk153
		M._pinguiculae_AF045881
		M._betonicae_mk069
		M._intermedium_mk088
		M._intermedium_mk087
		M._parlatorei_mk277
		Bauerago_vuyckii_DB1895
		Bauerago_abstrusa_DB1888
		Ustilentyloma_spec._3638
		Ustilentyloma_fluitans_1040
		M._nepalense_mk103
		Liroa_emodensis_DB1037
		Sphac._poly._serrulati_NO2
		Sphac._poly._persicariae_AF444593
		M._pustulatum_mk327
		M._bosniacum_mk082
		M._tuberculiforme_mk159
		M._bistortarum_mk071
		M._bistortarum_mk080
		M._bistortarum_mk070
		;
ENDBLOCK;
BEGIN TREES;
	TRANSLATE
		1	M._lychnidis_dioicae_ml326,
		2	M._lychnidis_dioicae_mk115,
		3	M._lychnidis_dioicae_DB3636,
		4	M._lychnidis_dioicae_mk147,
		5	M._lychnidis_dioicae_ml215,
		6	M._violaceum_s.str._ml344,
		7	M._silenes_inflatae_ml327,
		8	M._silenes_inflatae_mk208,
		9	M._silenes_inflatae_ml620,
		10	M._silenes_inflatae_ml605,
		11	M._violaceo_irregulare_ml50,
		12	M._major_mk279,
		13	M._violaceo_verrucosum_ml49,
		14	M._violaceum_s.l._mk143,
		15	M._violaceum_s.l._mk113,
		16	M._saponariae_ml373,
		17	M._saponariae_mk142,
		18	M._saponariae_mk146,
		19	M._saponariae_ml310,
		20	M._dianthorum_ml354,
		21	M._dianthorum_ml328,
		22	M._dianthorum_mk167,
		23	M._dianthorum_ml333,
		24	M._dianthorum_ml622,
		25	M._dianthorum_mk119,
		26	M._dianthorum_ml329,
		27	M._dianthorum_DB3637,
		28	M._dianthorum_mk145,
		29	M._stellariae_HML791,
		30	M._stellariae_ml352,
		31	M._stellariae_ml48,
		32	M._stellariae_ml507,
		33	M._stellariae_DB3633,
		34	M._violaceum_s.l._AY014236,
		35	M._violaceum_s.l._AY014238,
		36	M._violaceum_s.l._AY014239,
		37	M._violaceum_s.l._AY014235,
		38	M._anomalum_mk067,
		39	M._holostei_mk318,
		40	M._scabiosae_AF045880,
		41	M._scabiosae_NO3,
		42	M._stygium_mk140,
		43	M._stygium_mk139,
		44	M._kuehneanum_AF045879,
		45	M._vinosum_AF045876,
		46	M._shastense_mk133,
		47	M._scorzonerae_mk131,
		48	M._tragopo._pratensis_mk148,
		49	M._tragopo._pratensis_mk158,
		50	M._scorzonerae_mk129,
		51	M._scolymi_NO1,
		52	M._onopordi_mk104,
		53	M._reticulatum_mk123,
		54	M._reticulatum_mk122,
		55	M._reticulatum_mk112,
		56	M._cordae_AF045878,
		57	M._cordae_mk315,
		58	M._tenuisporum_mk153,
		59	M._pinguiculae_AF045881,
		60	M._betonicae_mk069,
		61	M._intermedium_mk088,
		62	M._intermedium_mk087,
		63	M._parlatorei_mk277,
		64	Bauerago_vuyckii_DB1895,
		65	Bauerago_abstrusa_DB1888,
		66	Ustilentyloma_spec._3638,
		67	Ustilentyloma_fluitans_1040,
		68	M._nepalense_mk103,
		69	Liroa_emodensis_DB1037,
		70	Sphac._poly._serrulati_NO2,
		71	Sphac._poly._persicariae_AF444593,
		72	M._pustulatum_mk327,
		73	M._bosniacum_mk082,
		74	M._tuberculiforme_mk159,
		75	M._bistortarum_mk071,
		76	M._bistortarum_mk080,
		77	M._bistortarum_mk070
		;
	TREE * PHYLIP_1= ((66:0.104166,67:0.237247):0.166010,((64:0.035999,65:0.048892):0.080285,((((((38:0.121802,((((12:0.030859,(11:0.008569,(((3:0.005933,(1:0.000000,2:0.002353):0.003944):0.001961,(4:0.000000,5:0.001954):0.000000):0.003772,(6:0.003985,(7:0.004048,(8:0.001992,(9:0.000000,10:0.000000):0.000000):0.013543):0.006836):0.026859):0.002424):0.010263):0.013211,(13:0.064052,(14:0.000000,15:0.00…
ENDBLOCK;
