# Supplementary material for: Implications of molecular characters for the phylogeny of the Microbotryaceae (Basidiomycota: Urediniomycetes)
Source: BMC Evol Biol. 2006 Apr 25;6:35. doi: 10.1186/1471-2148-6-35 (PMC1526759; doi:10.1186/1471-2148-6-35)
Supplement: Additional File 1 — Alignment, Bootstrap trees, Trees. Dialign NEXUS file and concatenated MAFFT, PCMA, and POA NEXUS file. Likelihood and Parsimony bootstrap .tre and .log files and PhyML bootstrap .rtf file. Likelihood and Parsimony .tre, .log and .con files. [file 1471-2148-6-35-S1.zip › Bootstrap_Trees/Likelihood/dialign01_phyml_boot.tre]

#NEXUS
[File saved Tue Aug 23 21:00:46 2005]
BEGIN TAXA;
	DIMENSIONS NTAX = 77;
	TAXLABELS
		M._lychnidis_dioicae_DB3636
		M._stellariae_HML791
		M._stellariae_ml352
		M._stellariae_ml507
		M._stellariae_DB3633
		M._stellariae_ml48
		M._major_mk279
		M._violaceum_s.l._mk143
		M._violaceum_s.l._mk113
		M._lychnidis_dioicae_mk115
		M._lychnidis_dioicae_mk147
		M._violaceo_irregulare_ml50
		M._violaceum_s.str._ml344
		M._silenes_inflatae_mk208
		M._silenes_inflatae_ml620
		M._silenes_inflatae_ml605
		M._silenes_inflatae_ml327
		M._saponariae_mk146
		M._saponariae_mk142
		M._saponariae_ml310
		M._saponariae_ml373
		M._dianthorum_mk145
		M._dianthorum_ml329
		M._dianthorum_DB3637
		M._dianthorum_ml328
		M._dianthorum_ml354
		M._dianthorum_ml333
		M._dianthorum_mk167
		M._dianthorum_mk119
		M._dianthorum_ml622
		M._violaceum_s.l._AY014236
		M._violaceum_s.l._AY014235
		M._violaceum_s.l._AY014239
		M._violaceum_s.l._AY014238
		M._anomalum_mk067
		M._violaceo_verrucosum_ml49
		M._lychnidis_dioicae_ml215
		M._lychnidis_dioicae_ml326
		M._holostei_mk318
		M._scabiosae_AF045880
		M._scabiosae_NO3
		M._stygium_mk140
		M._stygium_mk139
		M._parlatorei_mk277
		Ustilentyloma_spec._3638
		Ustilentyloma_fluitans_1040
		M._betonicae_mk069
		M._intermedium_mk088
		M._intermedium_mk087
		M._pinguiculae_AF045881
		M._tenuisporum_mk153
		M._cordae_mk315
		M._cordae_AF045878
		M._scorzonerae_mk131
		M._scorzonerae_mk129
		M._tragopo._pratensis_mk158
		M._tragopo._pratensis_mk148
		M._kuehneanum_AF045879
		M._shastense_mk133
		M._vinosum_AF045876
		M._onopordi_mk104
		M._scolymi_NO1
		M._reticulatum_mk112
		M._reticulatum_mk123
		M._reticulatum_mk122
		M._tuberculiforme_mk159
		M._bosniacum_mk082
		Liroa_emodensis_DB1037
		M._pustulatum_mk327
		Bauerago_vuyckii_DB1895
		Bauerago_abstrusa_DB1888
		Sphac._poly._serrulati_NO2
		Sphac._poly._persicariae_AF444593
		M._nepalense_mk103
		M._bistortarum_mk071
		M._bistortarum_mk080
		M._bistortarum_mk070
		;
ENDBLOCK;
BEGIN TREES;
	TRANSLATE
		1	M._lychnidis_dioicae_DB3636,
		2	M._stellariae_HML791,
		3	M._stellariae_ml352,
		4	M._stellariae_ml507,
		5	M._stellariae_DB3633,
		6	M._stellariae_ml48,
		7	M._major_mk279,
		8	M._violaceum_s.l._mk143,
		9	M._violaceum_s.l._mk113,
		10	M._lychnidis_dioicae_mk115,
		11	M._lychnidis_dioicae_mk147,
		12	M._violaceo_irregulare_ml50,
		13	M._violaceum_s.str._ml344,
		14	M._silenes_inflatae_mk208,
		15	M._silenes_inflatae_ml620,
		16	M._silenes_inflatae_ml605,
		17	M._silenes_inflatae_ml327,
		18	M._saponariae_mk146,
		19	M._saponariae_mk142,
		20	M._saponariae_ml310,
		21	M._saponariae_ml373,
		22	M._dianthorum_mk145,
		23	M._dianthorum_ml329,
		24	M._dianthorum_DB3637,
		25	M._dianthorum_ml328,
		26	M._dianthorum_ml354,
		27	M._dianthorum_ml333,
		28	M._dianthorum_mk167,
		29	M._dianthorum_mk119,
		30	M._dianthorum_ml622,
		31	M._violaceum_s.l._AY014236,
		32	M._violaceum_s.l._AY014235,
		33	M._violaceum_s.l._AY014239,
		34	M._violaceum_s.l._AY014238,
		35	M._anomalum_mk067,
		36	M._violaceo_verrucosum_ml49,
		37	M._lychnidis_dioicae_ml215,
		38	M._lychnidis_dioicae_ml326,
		39	M._holostei_mk318,
		40	M._scabiosae_AF045880,
		41	M._scabiosae_NO3,
		42	M._stygium_mk140,
		43	M._stygium_mk139,
		44	M._parlatorei_mk277,
		45	Ustilentyloma_spec._3638,
		46	Ustilentyloma_fluitans_1040,
		47	M._betonicae_mk069,
		48	M._intermedium_mk088,
		49	M._intermedium_mk087,
		50	M._pinguiculae_AF045881,
		51	M._tenuisporum_mk153,
		52	M._cordae_mk315,
		53	M._cordae_AF045878,
		54	M._scorzonerae_mk131,
		55	M._scorzonerae_mk129,
		56	M._tragopo._pratensis_mk158,
		57	M._tragopo._pratensis_mk148,
		58	M._kuehneanum_AF045879,
		59	M._shastense_mk133,
		60	M._vinosum_AF045876,
		61	M._onopordi_mk104,
		62	M._scolymi_NO1,
		63	M._reticulatum_mk112,
		64	M._reticulatum_mk123,
		65	M._reticulatum_mk122,
		66	M._tuberculiforme_mk159,
		67	M._bosniacum_mk082,
		68	Liroa_emodensis_DB1037,
		69	M._pustulatum_mk327,
		70	Bauerago_vuyckii_DB1895,
		71	Bauerago_abstrusa_DB1888,
		72	Sphac._poly._serrulati_NO2,
		73	Sphac._poly._persicariae_AF444593,
		74	M._nepalense_mk103,
		75	M._bistortarum_mk071,
		76	M._bistortarum_mk080,
		77	M._bistortarum_mk070
		;
	UTREE * PHYLIP_1= (76:0.000000,77:0.000000,(75:0.011677,(74:0.000439,(((((47:0.023547,((44:0.012051,(((39:0.052747,(38:0.000000,((1:0.000000,(((7:0.031868,((2:0.009504,3:0.000000):0.009882,(6:0.000000,(4:0.000000,5:0.000000):0.000000):0.000000):0.008127):0.007785,(8:0.000000,9:0.003834):0.004297):0.015128,(10:0.004826,11:0.000000):0.000000):0.000000):0.000000,(12:0.012046,(37:0.000000,((13:0.0077…
	UTREE PHYLIP_2= (76:0.000000,77:0.000000,(75:0.004124,((((74:0.043334,(((((((39:0.070914,(7:0.040506,((12:0.008486,((10:0.005161,(38:0.008253,(11:0.000000,(1:0.000000,37:0.000000):0.000000):0.000000):0.005881):0.006209,(17:0.000000,(13:0.000000,(14:0.000000,(15:0.000000,16:0.000000):0.008232):0.008144):0.008152):0.020652):0.000000):0.000002,(((2:0.012190,3:0.000000):0.012606,(6:0.000000,(4:0.0000…
	UTREE PHYLIP_3= (76:0.000000,77:0.000000,(75:0.020095,(45:0.200918,(67:0.020229,(66:0.032178,(68:0.034099,(69:0.036021,(74:0.027032,(73:0.000000,(72:0.025248,((((47:0.052197,(((39:0.068421,(((7:0.031587,(27:0.000000,(((((12:0.004082,((37:0.000000,(38:0.003708,(1:0.000000,(10:0.026443,11:0.000000):0.000000):0.000000):0.003708):0.007499,(13:0.000000,(17:0.000000,(16:0.000000,(14:0.000000,15:0.00000…
	UTREE PHYLIP_4= (76:0.000000,77:0.000000,(75:0.004344,(66:0.024043,(67:0.065743,(69:0.033331,((68:0.056404,(((39:0.042772,((((7:0.034941,(12:0.017414,((37:0.000000,((1:0.000000,38:0.000000):0.000000,(10:0.020247,11:0.000000):0.000000):0.004099):0.004125,(13:0.000000,(17:0.000000,(14:0.004073,(15:0.000000,16:0.000000):0.000000):0.012505):0.004092):0.012495):0.000000):0.003513):0.012832,(36:0.02219…
	UTREE PHYLIP_5= (45:0.225969,46:0.036651,((47:0.053621,((39:0.056925,((((7:0.009201,((10:0.018257,((37:0.003765,(11:0.000000,(1:0.000000,38:0.000000):0.000000):0.000000):0.000000,(((5:0.003781,((2:0.001153,3:0.000000):0.002598,(4:0.000000,6:0.000000):0.000000):0.000000):0.003874,(((18:0.000000,19:0.003755):0.000000,(20:0.000000,21:0.000000):0.000000):0.011214,(22:0.000000,((23:0.007963,24:0.00000…
	UTREE PHYLIP_6= (76:0.000000,77:0.000000,(75:0.007627,(((((47:0.037245,((44:0.029651,((39:0.048294,((7:0.023689,(((35:0.128315,(12:0.023661,((((1:0.000000,37:0.000000):0.000000,(38:0.010947,(10:0.008481,11:0.000000):0.000000):0.000000):0.000000,(8:0.000000,9:0.000000):0.014587):0.003570,(13:0.000000,(17:0.000000,(14:0.003677,(15:0.000000,16:0.000000):0.000000):0.018170):0.007132):0.017948):0.0000…
	UTREE PHYLIP_7= (76:0.000000,77:0.000000,(75:0.010915,((74:0.010784,(((((7:0.023731,(38:0.000000,(12:0.018620,((37:0.000000,(1:0.000000,(10:0.000000,11:0.000000):0.000000):0.000000):0.000000,(((((2:0.008273,3:0.000000):0.013551,(6:0.000000,(4:0.000000,5:0.003602):0.000000):0.000000):0.018603,(19:0.010812,(18:0.000000,(20:0.000000,21:0.000000):0.000000):0.000000):0.014871):0.002609,(8:0.000000,9:0…
	UTREE PHYLIP_8= (76:0.000000,77:0.000000,(75:0.011383,(66:0.025687,(67:0.074837,(68:0.038841,(69:0.031703,(((((((((1:0.000000,(10:0.000000,11:0.000000):0.000000):0.000000,(12:0.018203,(37:0.000000,(13:0.003548,(17:0.000000,(14:0.003493,(15:0.000000,16:0.000000):0.000000):0.014163):0.007049):0.007129):0.000000):0.003484):0.000000,(7:0.021646,38:0.000000):0.003484):0.014349,(8:0.000000,9:0.007062):…
	UTREE PHYLIP_9= (76:0.000000,77:0.000000,(75:0.008282,(66:0.027322,(67:0.029473,(68:0.026308,(((((39:0.034911,((((7:0.008231,((38:0.004057,((1:0.000000,37:0.000000):0.000000,(11:0.000000,(10:0.015219,12:0.008571):0.000000):0.000000):0.000000):0.004065,(13:0.000000,(17:0.000000,(14:0.008406,(15:0.000000,16:0.000000):0.000000):0.012471):0.004094):0.008312):0.000000):0.008056,(((25:0.007925,28:0.013…
	UTREE PHYLIP_10= (76:0.000000,77:0.000000,(75:0.014300,(74:0.000000,(((47:0.040789,((60:0.020692,(((39:0.065892,((44:0.014293,(35:0.092584,((((12:0.000000,(37:0.003367,(((7:0.028808,(10:0.007385,(11:0.000000,(1:0.000000,38:0.000000):0.000000):0.002406):0.002247):0.000000,(14:0.027169,(15:0.000000,16:0.000000):0.000000):0.012163):0.010948,(13:0.003602,17:0.000000):0.004776):0.000000):0.013527):0.0…
	UTREE PHYLIP_11= (76:0.000000,77:0.000000,(75:0.008072,((74:0.021109,((((47:0.056791,(((44:0.023504,(39:0.050471,(((12:0.005452,(((1:0.000000,(10:0.000000,11:0.000000):0.000000):0.000000,(7:0.023491,(38:0.000000,(14:0.003892,(15:0.000000,16:0.000000):0.000000):0.011976):0.000000):0.007671):0.007671,(37:0.000000,(13:0.000000,17:0.000000):0.003837):0.000000):0.003237):0.000277,(((((2:0.008624,3:0.0…
	UTREE PHYLIP_12= (76:0.000000,77:0.000000,(75:0.018332,(66:0.024535,(67:0.043883,(68:0.053705,(69:0.026404,(74:0.024417,(73:0.000000,(72:0.004074,((((39:0.049043,(((((37:0.000000,(1:0.000000,38:0.000000):0.000000):0.000000,(11:0.000000,(10:0.008627,12:0.018586):0.000000):0.000000):0.010598,(7:0.021595,(13:0.003447,(14:0.007162,(17:0.000000,(15:0.000000,16:0.000000):0.003430):0.007013):0.000000):0…
	UTREE PHYLIP_13= (45:0.112235,46:0.162812,((((47:0.034643,((((7:0.004910,(((12:0.003774,(37:0.000000,(10:0.013903,(38:0.003659,(1:0.000000,11:0.000000):0.000000):0.000000):0.003659):0.011285):0.003765,(13:0.000000,(17:0.000000,(14:0.007271,(15:0.000000,16:0.000000):0.000000):0.010613):0.007140):0.014493):0.000000,(((((2:0.014394,3:0.000000):0.019767,(6:0.000000,(4:0.000000,5:0.000000):0.000000):0…
	UTREE PHYLIP_14= (45:0.142237,46:0.165538,((54:0.013289,(((((39:0.050109,(((12:0.008777,(37:0.000000,(((1:0.000000,(10:0.000000,11:0.000000):0.000000):0.000000,((38:0.000000,(7:0.012736,((2:0.015406,3:0.000000):0.018405,(6:0.000000,(4:0.000000,5:0.004204):0.000000):0.000000):0.016905):0.000000):0.008362,(8:0.000000,9:0.004239):0.021202):0.000000):0.004152,(13:0.000000,(17:0.000000,(14:0.008733,(1…
	UTREE PHYLIP_15= (76:0.000000,77:0.000000,(75:0.003937,(66:0.004003,(67:0.070168,(68:0.034948,(((((((39:0.040843,(((7:0.027599,((12:0.011734,((37:0.000000,(38:0.004015,(1:0.000000,(10:0.004961,11:0.000000):0.000000):0.000000):0.004015):0.003639,(13:0.000000,(17:0.000000,(14:0.008098,(15:0.000000,16:0.000000):0.000000):0.016309):0.003968):0.007037):0.003318):0.004096,((36:0.013964,((8:0.000000,9:0…
	UTREE PHYLIP_16= (76:0.000000,77:0.000000,(75:0.020289,(74:0.003717,(((47:0.030953,((((35:0.111854,(39:0.064768,(((7:0.035133,(14:0.003325,((38:0.000000,((1:0.000000,(11:0.000000,(10:0.007666,(8:0.000000,9:0.006606):0.013190):0.000000):0.000000):0.000000,(37:0.000000,((12:0.004332,(13:0.003230,17:0.000000):0.005896):0.002988,(36:0.016841,((22:0.006664,((18:0.000000,19:0.003269):0.000000,(20:0.000…
	UTREE PHYLIP_17= (76:0.000000,77:0.000000,(75:0.003595,((((47:0.032794,(((39:0.014748,(((7:0.039614,(12:0.014673,((37:0.000000,((1:0.000000,38:0.000000):0.000000,(10:0.012983,11:0.000000):0.000000):0.010719):0.007077,((36:0.018340,(((22:0.018238,((((5:0.007086,(2:0.010620,3:0.000000):0.010668):0.000000,(4:0.000000,6:0.000000):0.000000):0.003489,(8:0.000000,9:0.007216):0.018133):0.010879,(19:0.007…
	UTREE PHYLIP_18= (76:0.000000,77:0.000000,(75:0.015667,(66:0.031407,(67:0.060300,(68:0.016078,(69:0.062829,(74:0.028773,(((60:0.019192,((47:0.030901,(((39:0.047198,(((((7:0.039147,((38:0.000000,(1:0.000000,(10:0.004367,11:0.000000):0.000000):0.000000):0.000000,(37:0.000000,(12:0.000000,(13:0.003740,(17:0.000000,(14:0.019511,(15:0.000000,16:0.000000):0.000000):0.022540):0.011457):0.011528):0.00375…
	UTREE PHYLIP_19= (76:0.000000,77:0.000000,(75:0.025903,((74:0.013931,((((7:0.048318,((((38:0.008244,(1:0.000000,((10:0.014312,11:0.000000):0.000000,(12:0.031726,37:0.000000):0.008244):0.000000):0.000000):0.016678,(8:0.000000,9:0.025225):0.008441):0.020986,((((13:0.000000,17:0.004099):0.012406,(14:0.004170,(15:0.000000,16:0.000000):0.004080):0.016886):0.013483,(36:0.039195,((22:0.011561,(23:0.0000…
	UTREE PHYLIP_20= (76:0.000000,77:0.000000,(75:0.019596,(74:0.010744,((((((((7:0.000000,((12:0.011506,(37:0.000000,(38:0.007227,(1:0.000000,(10:0.012860,11:0.000000):0.000000):0.000000):0.003577):0.007429):0.011253,(((19:0.000000,(8:0.000000,9:0.007266):0.022112):0.003484,(18:0.000000,(20:0.000000,21:0.000000):0.000000):0.000000):0.016899,((13:0.003378,(17:0.000000,(14:0.010856,(15:0.000000,16:0.0…
	UTREE PHYLIP_21= (76:0.000000,77:0.000000,(75:0.004927,(66:0.002346,(67:0.089857,(69:0.043362,(68:0.034689,(74:0.031202,(73:0.003513,(72:0.010948,(((35:0.099803,(44:0.015979,((39:0.025700,(((((((12:0.019735,((11:0.000000,(1:0.000000,37:0.000000):0.000000):0.000000,(7:0.013939,38:0.000000):0.009141):0.000000):0.004529,(13:0.000000,(17:0.000000,(14:0.004597,(15:0.000000,16:0.000000):0.000000):0.023…
	UTREE PHYLIP_22= (76:0.000000,77:0.000000,(75:0.008561,(74:0.000000,(((((39:0.078023,((35:0.106551,(7:0.051388,(((36:0.021902,(12:0.015171,((37:0.000000,(38:0.008438,(1:0.000000,(10:0.014756,11:0.000000):0.000000):0.000000):0.004177):0.006746,(13:0.004238,(17:0.000000,(14:0.008617,(15:0.000000,16:0.000000):0.000000):0.012601):0.004093):0.009575):0.009080):0.014806):0.004655,(((((2:0.005328,3:0.00…
	UTREE PHYLIP_23= (76:0.000000,77:0.000000,(75:0.007636,(74:0.004286,(((47:0.008107,(((((39:0.036081,(((((((1:0.000000,((10:0.009722,11:0.000000):0.000000,(37:0.000000,((13:0.003957,17:0.000000):0.000000,(14:0.008053,(15:0.000000,16:0.000000):0.000000):0.024927):0.016360):0.007983):0.000000):0.000000,(7:0.037372,38:0.000000):0.003958):0.020447,(8:0.000000,9:0.007830):0.000000):0.007856,(((12:0.034…
	UTREE PHYLIP_24= (76:0.000000,77:0.000000,(75:0.020351,(74:0.010581,(((((39:0.063465,((7:0.030877,((((13:0.016091,((1:0.000000,(38:0.003851,(10:0.009179,11:0.000000):0.000000):0.000000):0.000000,(12:0.008155,37:0.000000):0.003851):0.008043):0.007464,(8:0.000000,9:0.011666):0.003993):0.009220,((2:0.005503,3:0.000000):0.010314,(6:0.000000,(4:0.000000,5:0.000000):0.000000):0.000000):0.018766):0.0158…
	UTREE PHYLIP_25= (76:0.000000,77:0.000000,(75:0.023313,(((((47:0.031095,(((39:0.044181,((7:0.031495,(((1:0.000000,(38:0.000000,((10:0.004803,11:0.000000):0.000000,((12:0.016227,17:0.003749):0.000000,(13:0.000000,37:0.000000):0.000000):0.003740):0.000000):0.000000):0.000000,((((2:0.006997,3:0.000000):0.008228,(5:0.000000,(8:0.002049,9:0.000000):0.001084):0.001057):0.000000,(4:0.000000,6:0.000000):…
	UTREE PHYLIP_26= (76:0.000000,77:0.000000,(75:0.024282,(((74:0.007270,(((((((7:0.009155,(((22:0.003715,(((((36:0.030435,((38:0.000000,(37:0.000000,(1:0.000000,11:0.000000):0.000000):0.000000):0.000000,(10:0.010539,12:0.010778):0.003116):0.000000):0.011741,(13:0.000000,(14:0.000000,(17:0.011085,(15:0.000000,16:0.000000):0.000000):0.011074):0.014819):0.027289):0.007116,(8:0.000000,9:0.011288):0.011…
	UTREE PHYLIP_27= (76:0.000000,77:0.000000,(75:0.021738,(66:0.018727,(68:0.021946,(((74:0.019761,((((7:0.048828,(39:0.055732,(((8:0.000000,(9:0.017225,(10:0.000000,(11:0.000000,(1:0.000000,(38:0.008290,((12:0.012865,37:0.000000):0.000000,((13:0.000000,((22:0.000000,36:0.042455):0.013230,((23:0.004359,24:0.000000):0.004369,(((25:0.000000,26:0.000000):0.000000,(27:0.006974,28:0.006527):0.009708):0.0…
	UTREE PHYLIP_28= (45:0.199806,46:0.117673,((54:0.012706,((((61:0.039757,(((((((36:0.043199,((37:0.000000,(38:0.004205,(11:0.000000,(1:0.000000,10:0.005004):0.000000):0.000000):0.004205):0.000000,(12:0.016405,(13:0.008580,(17:0.000000,((7:0.030853,14:0.004150):0.008620,(15:0.000000,16:0.000000):0.000000):0.008398):0.008449):0.006837):0.003011):0.010078):0.010594,((22:0.023641,(23:0.000000,24:0.000…
	UTREE PHYLIP_29= (76:0.000000,77:0.000000,(75:0.007594,((((74:0.028703,(69:0.032855,(68:0.022679,((47:0.026233,((((((39:0.035437,(((((7:0.026096,(13:0.000000,(10:0.000000,(38:0.003604,(17:0.000000,(37:0.000000,(1:0.000000,(11:0.000000,12:0.000000):0.000000):0.000000):0.000000):0.000000):0.003453):0.003795):0.000000):0.000000,(8:0.000000,9:0.010964):0.021891):0.011060,(14:0.000000,(15:0.000000,16:…
	UTREE PHYLIP_30= (76:0.000000,77:0.000000,(75:0.023365,(((((47:0.027512,((((39:0.047823,((7:0.028656,((38:0.004482,((1:0.000000,37:0.000000):0.000000,(10:0.000000,(11:0.000000,12:0.004727):0.000000):0.000000):0.000000):0.004462,((36:0.022955,(((5:0.013843,((2:0.013320,3:0.000000):0.014627,(4:0.000000,6:0.000000):0.000000):0.000000):0.018428,(8:0.003670,9:0.009125):0.005456):0.004310,((19:0.008979…
	UTREE PHYLIP_31= (76:0.000000,77:0.000000,(75:0.014802,(((74:0.031913,((((((7:0.003968,((38:0.000000,(((1:0.000000,(10:0.000000,11:0.000000):0.000000):0.000000,(8:0.000000,9:0.007137):0.007046):0.000000,(12:0.007346,(37:0.000000,((13:0.000000,(17:0.000000,(14:0.007232,(15:0.000000,16:0.000000):0.000000):0.014331):0.003541):0.010754,(((18:0.000000,19:0.000000):0.000000,(20:0.000000,21:0.000000):0.…
	UTREE PHYLIP_32= (76:0.000000,77:0.000000,(75:0.003493,(74:0.006318,((((((7:0.002737,((38:0.000000,((1:0.000000,(10:0.004007,11:0.000000):0.000000):0.000000,(12:0.007128,(37:0.000000,(13:0.003372,17:0.000000):0.003364):0.000000):0.006722):0.003330):0.000000,((((2:0.010252,3:0.000000):0.017706,(6:0.000000,(4:0.000000,5:0.000000):0.000000):0.000000):0.021225,((8:0.000000,9:0.006724):0.020162,(19:0.…
	UTREE PHYLIP_33= (76:0.000000,77:0.000000,(75:0.003655,(66:0.001191,(68:0.031901,((74:0.028416,(((((((39:0.040047,((7:0.049282,((((38:0.007722,(1:0.000000,((10:0.009564,11:0.000000):0.000000,(37:0.000000,(12:0.023712,(13:0.003690,(17:0.000000,((14:0.016233,(15:0.000000,16:0.000000):0.000000):0.020841,(36:0.014552,(22:0.010996,((23:0.004281,24:0.000000):0.031639,((28:0.000000,(27:0.012053,(25:0.00…
	UTREE PHYLIP_34= (76:0.000000,77:0.000000,(75:0.000000,(66:0.030447,(67:0.071257,(68:0.057841,(69:0.016702,(74:0.018806,(73:0.000000,(72:0.025482,((47:0.045229,((((((39:0.031122,((7:0.023284,((12:0.018433,(((38:0.004276,(1:0.000000,(10:0.021219,11:0.000000):0.000000):0.000000):0.000000,(37:0.000000,(13:0.000000,(17:0.000000,(16:0.000000,(14:0.000000,15:0.000000):0.000000):0.008327):0.004149):0.02…
	UTREE PHYLIP_35= (45:0.173913,46:0.125580,((((((39:0.057274,(((((7:0.007873,(38:0.000000,(12:0.016628,((1:0.000000,37:0.000000):0.000000,(10:0.000000,11:0.000000):0.000000):0.000000):0.003934):0.008245):0.009150,(8:0.000000,9:0.011944):0.023505):0.007806,((((13:0.004037,17:0.007977):0.007974,(14:0.004087,(15:0.000000,16:0.000000):0.007881):0.008178):0.026183,((22:0.011611,36:0.026450):0.011861,((…
	UTREE PHYLIP_36= (76:0.000000,77:0.000000,(75:0.034286,(67:0.052758,(66:0.021506,(68:0.006579,((47:0.027012,(44:0.058624,(((((((7:0.036846,(((((36:0.024822,((38:0.003935,(1:0.000000,(10:0.019716,11:0.000000):0.000000):0.000000):0.003935,(12:0.000000,37:0.000000):0.000000):0.016491):0.012286,((22:0.006816,(23:0.008183,24:0.000000):0.025620):0.005655,(27:0.008034,((25:0.003983,30:0.004010):0.000000…
	UTREE PHYLIP_37= (70:0.058144,71:0.023314,((((((35:0.053394,((((((36:0.049328,(17:0.000000,(13:0.003826,(12:0.008072,(10:0.008752,((11:0.000000,(37:0.000000,(1:0.000000,38:0.000000):0.000000):0.000000):0.000000,(8:0.000000,9:0.015886):0.019626):0.006295):0.006113):0.000000):0.003796):0.007538):0.000000,(15:0.000000,16:0.000000):0.000000):0.003836,(14:0.000000,(23:0.000000,24:0.000000):0.017885):0…
	UTREE PHYLIP_38= (70:0.022221,71:0.028641,((((44:0.012168,(35:0.068871,(58:0.040805,((((39:0.032359,(((((((38:0.000000,(1:0.000000,37:0.000000):0.000000):0.000000,(7:0.013629,(11:0.000000,(10:0.004400,12:0.003617):0.000000):0.000000):0.000000):0.000000,((13:0.000000,17:0.000000):0.000000,(14:0.014294,(15:0.000000,16:0.000000):0.000000):0.003339):0.010143):0.013974,(36:0.006728,((22:0.008589,(23:0…
	UTREE PHYLIP_39= (76:0.000000,77:0.000000,(75:0.006874,(66:0.034207,(67:0.056716,(68:0.019877,(69:0.024784,((((50:0.009462,((((((((7:0.009748,(12:0.007119,(10:0.019486,(11:0.000000,(37:0.000000,(1:0.000000,38:0.000000):0.000000):0.000000):0.001851):0.005261):0.003209):0.000000,(17:0.003220,(13:0.000000,(14:0.000000,(15:0.000000,16:0.000000):0.003158):0.019861):0.000000):0.019857):0.006496,(8:0.00…
	UTREE PHYLIP_40= (76:0.000000,77:0.000000,(75:0.007145,((((35:0.068396,((7:0.000000,(((37:0.000000,(38:0.000000,(1:0.000000,(11:0.000000,(10:0.004052,12:0.007026):0.000000):0.000000):0.000000):0.000000):0.000000,(13:0.000000,(17:0.000000,(16:0.000000,(14:0.003448,15:0.000000):0.000000):0.003289):0.003294):0.003295):0.003094,((((5:0.013353,((2:0.011546,3:0.000000):0.012238,(4:0.000000,6:0.000000):…
	UTREE PHYLIP_41= (45:0.061659,46:0.100886,(((47:0.033942,((((39:0.076049,((7:0.024745,(((10:0.008549,(11:0.000000,(37:0.000000,(1:0.000000,38:0.000000):0.000000):0.000000):0.000027):0.003467,(13:0.000000,((14:0.007291,15:0.000000):0.000000,(16:0.000000,17:0.000000):0.000000):0.003471):0.010555):0.000000,(12:0.014711,((2:0.007004,(6:0.000000,(4:0.000000,(3:0.000000,5:0.004434):0.006195):0.000000):…
	UTREE PHYLIP_42= (45:0.180437,46:0.122944,((67:0.043602,(66:0.029059,(68:0.028815,(69:0.025516,(74:0.036609,((47:0.031211,((((39:0.062449,(35:0.115027,((((((38:0.004365,(1:0.000000,(10:0.022110,11:0.000000):0.000000):0.000000):0.004366,(((12:0.004760,37:0.000000):0.004364,((13:0.000000,(17:0.000000,36:0.013358):0.008848):0.004399,((22:0.001938,(23:0.009227,24:0.000000):0.003929):0.007716,((26:0.0…
	UTREE PHYLIP_43= (76:0.000000,77:0.000000,(75:0.004492,((((47:0.064432,(((((39:0.065954,((((((7:0.013589,(38:0.000000,((1:0.000000,(10:0.000000,11:0.000000):0.000000):0.000000,((12:0.013707,37:0.000000):0.000000,(13:0.009304,17:0.008910):0.018512):0.008857):0.013421):0.018585):0.024291,(14:0.004674,(15:0.000000,16:0.000000):0.008971):0.008366):0.036091,(36:0.028616,((22:0.031201,(23:0.009605,24:0…
	UTREE PHYLIP_44= (76:0.000000,77:0.000000,(75:0.015107,(((47:0.034975,((39:0.071343,((((7:0.022810,(((10:0.006865,(11:0.000000,(1:0.000000,(38:0.002903,(37:0.000000,(12:0.006396,(((13:0.005913,17:0.000000):0.000000,(14:0.005922,(15:0.000000,16:0.000000):0.000000):0.021091):0.014969,(36:0.027644,(((22:0.009020,((18:0.000000,19:0.002908):0.000000,(20:0.000000,21:0.000000):0.000000):0.014932):0.0088…
	UTREE PHYLIP_45= (76:0.000000,77:0.000000,(75:0.008488,(66:0.026868,(67:0.030233,(68:0.042477,(69:0.045202,((47:0.058294,((((35:0.101038,(39:0.063638,((((((36:0.012236,((12:0.013437,(37:0.000000,(38:0.004015,(1:0.000000,(10:0.014347,11:0.000000):0.000000):0.000000):0.004015):0.008147):0.003969,(7:0.038348,(13:0.008040,(17:0.000000,(14:0.004034,(15:0.000000,16:0.000000):0.000000):0.016163):0.00000…
	UTREE PHYLIP_46= (45:0.081171,46:0.116226,((((((((47:0.036211,((39:0.069550,((7:0.016997,(((38:0.000000,(10:0.008467,(1:0.000000,(11:0.000000,((8:0.000000,9:0.010793):0.003529,(37:0.000000,(12:0.022940,((13:0.000000,17:0.000000):0.000000,((20:0.000000,(21:0.000000,(18:0.000000,19:0.000000):0.000000):0.000000):0.000000,(((22:0.003545,(35:0.088229,36:0.007430):0.007011):0.007265,((26:0.000000,(25:0…
	UTREE PHYLIP_47= (76:0.000000,77:0.000000,(75:0.000000,(66:0.024364,(67:0.065596,(68:0.017097,(69:0.071952,(74:0.022916,((((47:0.044231,((((39:0.036838,((((((13:0.003839,((17:0.000000,(36:0.041196,(38:0.003857,((1:0.000000,37:0.000000):0.000000,(11:0.000000,(10:0.006128,12:0.007489):0.007477):0.000000):0.000000):0.007922):0.003856):0.000000,(15:0.000000,16:0.000000):0.011736):0.007743):0.000000,(…
	UTREE PHYLIP_48= (76:0.000000,77:0.000000,(75:0.011067,(66:0.006980,(67:0.060419,(68:0.016028,((((47:0.023191,(((60:0.011316,(39:0.023724,(((((12:0.014375,(37:0.000000,(((38:0.000000,(1:0.000000,7:0.010012):0.000000):0.000000,(10:0.004251,11:0.000000):0.000000):0.000000,(8:0.000000,9:0.000000):0.003285):0.003287):0.000000):0.003282,(((13:0.000000,17:0.000000):0.003295,(35:0.050011,(14:0.003343,(1…
	UTREE PHYLIP_49= (70:0.033240,71:0.044997,((((((((47:0.041102,((((39:0.064795,(((8:0.000000,(9:0.007922,(((1:0.000000,38:0.000000):0.000000,(10:0.009370,11:0.000000):0.000000):0.000000,(12:0.012471,37:0.000000):0.003929):0.019857):0.000000):0.003879,((2:0.002755,3:0.000000):0.005004,(6:0.000000,(4:0.000000,5:0.000000):0.000000):0.000000):0.003911):0.016134,((7:0.020398,((13:0.016638,(17:0.000000,…
	UTREE PHYLIP_50= (76:0.000000,77:0.000000,(75:0.035765,(66:0.014806,(67:0.040439,(68:0.025856,(69:0.033757,(((39:0.060153,((7:0.029691,((((36:0.034255,((38:0.003710,(1:0.000000,(10:0.004310,11:0.000000):0.000000):0.000000):0.000000,(37:0.000000,(12:0.005228,((13:0.003690,17:0.000000):0.000000,(14:0.003764,(15:0.000000,16:0.000000):0.000000):0.011092):0.010484):0.003143):0.003710):0.008351):0.0073…
	UTREE PHYLIP_51= (76:0.000000,77:0.000000,(75:0.016494,(((((((44:0.025671,(35:0.083050,(39:0.029935,(23:0.000000,(24:0.000000,((((36:0.008083,((37:0.000000,(1:0.000000,11:0.000000):0.000000):0.000000,((38:0.000000,(((2:0.020595,3:0.000000):0.022254,(6:0.000000,(4:0.000000,5:0.000000):0.000000):0.000000):0.008026,(7:0.016184,(34:0.000000,(33:0.009546,(31:0.028802,32:0.000000):0.001710):0.003016):0…
	UTREE PHYLIP_52= (76:0.000000,77:0.000000,(75:0.016929,((((((((39:0.035886,((((36:0.003919,((17:0.000000,(13:0.004262,((37:0.000000,(1:0.000000,(10:0.000000,11:0.000000):0.000000):0.000000):0.000000,(12:0.037325,38:0.008571):0.000000):0.004271):0.008555):0.003987,((7:0.026684,14:0.013640):0.004073,(15:0.000000,16:0.000000):0.000000):0.008768):0.031421):0.012205,((22:0.004603,(23:0.004309,24:0.000…
	UTREE PHYLIP_53= (76:0.000000,77:0.000000,(75:0.019131,(66:0.032072,(67:0.037925,(68:0.035170,(69:0.041187,((((47:0.014702,((((((39:0.023989,((12:0.015186,(((37:0.000000,(1:0.000000,(10:0.004481,11:0.000000):0.000000):0.000000):0.000000,(7:0.034460,38:0.000000):0.007281):0.002489,((13:0.003557,17:0.000000):0.000000,(14:0.003623,(15:0.000000,16:0.000000):0.000000):0.018210):0.021668):0.006559):0.0…
	UTREE PHYLIP_54= (76:0.000000,77:0.000000,(75:0.027436,(66:0.000000,(67:0.071973,(68:0.026430,(((((47:0.070917,((39:0.056593,(((7:0.008918,((38:0.000000,((1:0.000000,(10:0.010262,11:0.000000):0.000000):0.000000,(12:0.022316,37:0.000000):0.004183):0.008434):0.003991,((13:0.012996,17:0.000000):0.013000,(14:0.013355,(15:0.000000,16:0.000000):0.000000):0.008595):0.013564):0.013169):0.012918,((5:0.004…
	UTREE PHYLIP_55= (45:0.102046,46:0.111871,(((74:0.019207,((47:0.017121,((((((((39:0.035178,(35:0.090953,((7:0.033526,(((1:0.000000,38:0.000000):0.000000,(10:0.004219,11:0.000000):0.000000):0.000000,(37:0.000000,(12:0.022113,(13:0.003503,(17:0.000000,(16:0.000000,(14:0.007354,15:0.000000):0.000000):0.010758):0.003500):0.007027):0.000000):0.003484):0.003355):0.010750,((((2:0.003556,(4:0.000000,6:0.…
	UTREE PHYLIP_56= (76:0.000000,77:0.000000,(75:0.013154,(45:0.312319,(66:0.034321,(67:0.102842,(68:0.032510,((74:0.027918,(69:0.040746,((46:0.248739,(((((7:0.053343,(12:0.008112,((10:0.008610,(38:0.003989,(37:0.000000,(1:0.000000,11:0.000000):0.000000):0.000000):0.007985):0.006979,(13:0.003871,(17:0.000000,(14:0.012181,(15:0.000000,16:0.000000):0.000000):0.007774):0.000000):0.019897):0.006367):0.0…
	UTREE PHYLIP_57= (76:0.000000,77:0.000000,(75:0.013081,(66:0.019284,(67:0.044708,(68:0.043024,(69:0.004755,(74:0.013834,(73:0.000000,(72:0.000000,((47:0.032189,(((((39:0.064252,((7:0.035514,(((((12:0.010581,((37:0.000000,(38:0.004209,(1:0.000000,(10:0.010219,11:0.000000):0.000000):0.000000):0.008487):0.007756,((13:0.000000,17:0.000000):0.000000,(16:0.000000,(14:0.000000,15:0.000000):0.000000):0.0…
	UTREE PHYLIP_58= (76:0.000000,77:0.000000,(75:0.031898,(45:0.135847,(((74:0.018795,(((((64:0.044371,((7:0.016205,((((36:0.020183,((1:0.000000,(11:0.000000,37:0.000000):0.000000):0.000000,(38:0.006831,(10:0.000000,(12:0.012063,((13:0.000000,17:0.000000):0.000000,(16:0.000000,(14:0.003494,15:0.000000):0.000000):0.010219):0.019081):0.003650):0.006764):0.000000):0.004331):0.006361,(8:0.000000,9:0.013…
	UTREE PHYLIP_59= (76:0.000000,77:0.000000,(75:0.007351,((((((35:0.120100,((7:0.008446,((((12:0.007724,(37:0.000000,(36:0.026420,(38:0.003655,(1:0.000000,11:0.000000):0.000000):0.003655):0.000000):0.003664):0.007395,((13:0.000000,(17:0.000000,(14:0.011369,(15:0.000000,16:0.000000):0.000000):0.011242):0.011115):0.018412,(((18:0.000000,19:0.003672):0.000000,(20:0.000000,21:0.000000):0.000000):0.0068…
	UTREE PHYLIP_60= (76:0.000000,77:0.000000,(75:0.010421,(((74:0.013416,((47:0.049954,(((((((39:0.045161,(64:0.079569,((7:0.036998,((((((11:0.000000,(1:0.000000,38:0.000000):0.000000):0.000000,(36:0.038239,(12:0.013766,37:0.000000):0.000000):0.006593):0.000000,(10:0.005990,(14:0.023945,((13:0.009886,17:0.000000):0.006515,(15:0.000000,16:0.000000):0.000000):0.000000):0.016322):0.005283):0.016789,(8:…
	UTREE PHYLIP_61= (76:0.000000,77:0.000000,(75:0.006898,(74:0.000000,(((47:0.034453,((54:0.017809,(((((39:0.041491,(((12:0.010472,(36:0.024004,((37:0.000000,(10:0.007537,(11:0.000000,(1:0.000000,38:0.000000):0.000000):0.000000):0.006585):0.000000,((13:0.006530,17:0.000000):0.000000,(14:0.009998,(15:0.000000,16:0.000000):0.000000):0.009821):0.016799):0.010085):0.006743):0.000000,(((((2:0.012666,3:0…
	UTREE PHYLIP_62= (76:0.000000,77:0.000000,(75:0.000000,(66:0.025377,(67:0.055538,(68:0.007163,(69:0.039229,((((47:0.040992,(44:0.037700,(((35:0.098750,(39:0.033071,(((7:0.026752,(10:0.000000,((1:0.000000,(11:0.000000,38:0.000000):0.000000):0.000000,(37:0.000000,(12:0.004285,((13:0.003966,(17:0.000000,(16:0.000000,(14:0.011458,15:0.000000):0.000000):0.011090):0.003326):0.018738,(36:0.025441,(22:0.…
	UTREE PHYLIP_63= (76:0.000000,77:0.000000,(75:0.004124,(74:0.010542,(((((7:0.004535,(((10:0.023373,(11:0.000000,(38:0.000000,(1:0.000000,37:0.000000):0.000000):0.000000):0.001442):0.002803,((13:0.000000,17:0.000000):0.000000,(16:0.000000,(14:0.000000,15:0.000000):0.000000):0.007934):0.011818):0.000000,(12:0.015626,(36:0.020616,((((((2:0.019538,3:0.000000):0.025943,(6:0.000000,(4:0.000000,5:0.0039…
	UTREE PHYLIP_64= (76:0.000000,77:0.000000,(75:0.010829,(((((39:0.054854,(7:0.020286,((((10:0.008479,((1:0.000000,11:0.000000):0.000000,(38:0.003510,(37:0.000000,(12:0.030239,(36:0.017994,(13:0.014351,(17:0.000000,(14:0.014534,(15:0.000000,16:0.000000):0.000000):0.018057):0.000000):0.011130):0.007099):0.000000):0.007068):0.000000):0.000000):0.018026,(8:0.000000,9:0.007095):0.010911):0.011173,(((18…
	UTREE PHYLIP_65= (76:0.000000,77:0.000000,(75:0.020015,(45:0.079176,(46:0.216845,((((((((7:0.003939,(((38:0.000000,(37:0.000000,(1:0.000000,(11:0.000000,(10:0.004354,12:0.004149):0.000000):0.000000):0.000000):0.000000):0.000000,(13:0.000000,((14:0.000000,15:0.000000):0.000000,(16:0.000000,17:0.000000):0.000000):0.015648):0.019557):0.015876,(39:0.071563,(36:0.012585,((((2:0.015298,3:0.000000):0.02…
	UTREE PHYLIP_66= (76:0.000000,77:0.000000,(75:0.009031,(45:0.116846,(66:0.040836,(67:0.105327,((68:0.010410,((((58:0.072641,(39:0.078068,(((((7:0.032730,(38:0.000000,((1:0.000000,((8:0.000000,9:0.004393):0.013312,(10:0.010795,11:0.000000):0.000000):0.000000):0.000000,(12:0.018709,(37:0.000000,((13:0.000000,(17:0.000000,(14:0.004436,(15:0.000000,16:0.000000):0.000000):0.032927):0.004429):0.008960,…
	UTREE PHYLIP_67= (76:0.000000,77:0.000000,(75:0.018412,((((39:0.041135,(((17:0.000000,(37:0.000000,(12:0.009298,(11:0.000000,(1:0.000000,((10:0.005656,((((2:0.004822,3:0.000000):0.004051,(6:0.000000,(4:0.000000,5:0.000000):0.000000):0.000000):0.008853,((8:0.000000,9:0.004432):0.004388,((18:0.000000,19:0.000000):0.000000,(20:0.000000,21:0.000000):0.000000):0.008879):0.000000):0.008876,(7:0.008864,…
	UTREE PHYLIP_68= (76:0.000000,77:0.000000,(75:0.012089,(66:0.008999,(67:0.052690,(69:0.030501,(68:0.036100,(74:0.021250,(((((((17:0.000000,(7:0.032035,(13:0.003904,(12:0.020663,(38:0.000000,(37:0.000000,(1:0.000000,(10:0.000000,11:0.000000):0.000000):0.000000):0.000000):0.000000):0.003882):0.007797):0.000000):0.007655,(16:0.000000,(14:0.008027,15:0.000000):0.000000):0.003893):0.011065,(36:0.00757…
	UTREE PHYLIP_69= (76:0.000000,77:0.000000,(75:0.003644,(67:0.021172,(66:0.024207,(68:0.027844,(69:0.019543,(74:0.029414,(73:0.000000,(72:0.004107,(((((12:0.000000,(37:0.000000,((7:0.024990,((1:0.000000,38:0.000000):0.000000,(10:0.004396,11:0.000000):0.000000):0.000000):0.006953,((13:0.003498,17:0.000000):0.000000,(14:0.003565,(15:0.000000,16:0.000000):0.000000):0.014119):0.010642):0.000000):0.003…
	UTREE PHYLIP_70= (76:0.000000,77:0.000000,(75:0.016841,((((47:0.050326,(((((44:0.051508,((39:0.041494,(((7:0.047909,((36:0.025614,((17:0.000000,(13:0.008465,(12:0.029230,(37:0.000000,((1:0.000000,38:0.000000):0.000000,(10:0.025222,11:0.000000):0.000000):0.008457):0.012422):0.002835):0.008401):0.004053,(16:0.000000,(14:0.008446,15:0.000000):0.000000):0.008288):0.015882):0.016761,((19:0.016606,(18:…
	UTREE PHYLIP_71= (76:0.000000,77:0.000000,(75:0.014175,(66:0.003211,(67:0.077520,(68:0.034484,(69:0.054442,((64:0.051750,(((47:0.046272,(44:0.025302,((35:0.076286,(39:0.047011,(((((36:0.017393,((11:0.000000,(37:0.000000,(1:0.000000,38:0.000000):0.000000):0.000000):0.000000,(10:0.014859,((7:0.024634,12:0.007319):0.000000,((13:0.000000,17:0.000000):0.000000,(14:0.007195,(15:0.000000,16:0.000000):0.…
	UTREE PHYLIP_72= (45:0.179011,46:0.146913,(((((7:0.038186,(12:0.004223,((37:0.000000,(10:0.004833,(11:0.000000,(1:0.000000,38:0.000000):0.000000):0.000000):0.008268):0.004118,((36:0.025805,(((22:0.008204,((((2:0.005088,3:0.000000):0.006955,(6:0.000000,(4:0.000000,5:0.000000):0.000000):0.000000):0.004075,(8:0.000000,9:0.016711):0.012280):0.008284,(19:0.008166,(18:0.000000,(20:0.000000,21:0.000000)…
	UTREE PHYLIP_73= (76:0.000000,77:0.000000,(75:0.004202,(66:0.013387,(67:0.104422,(68:0.027213,(69:0.064181,(74:0.033154,(((39:0.064352,((7:0.011885,((38:0.000000,((1:0.000000,(10:0.004839,11:0.000000):0.000000):0.000000,(((8:0.000000,9:0.012788):0.004226,((18:0.000000,19:0.000000):0.000000,(20:0.000000,21:0.000000):0.000000):0.012980):0.012799,(37:0.000000,(12:0.008722,((13:0.000000,(17:0.000000,…
	UTREE PHYLIP_74= (76:0.000000,77:0.000000,(75:0.008135,(66:0.016886,(67:0.057405,(68:0.048091,(69:0.050563,(74:0.005210,(((((((7:0.036553,((12:0.016897,(10:0.018874,(11:0.000000,(38:0.000000,(1:0.000000,37:0.000000):0.000000):0.000000):0.000980):0.003198):0.007969,(13:0.015958,(17:0.000000,(14:0.011975,(15:0.000000,16:0.000000):0.000000):0.019792):0.000000):0.011729):0.000000):0.020686,(36:0.0143…
	UTREE PHYLIP_75= (76:0.000000,77:0.000000,(75:0.020793,((67:0.055020,(66:0.034615,(68:0.026456,(69:0.038172,((47:0.042292,((44:0.044462,((39:0.053083,(35:0.073931,((((36:0.030708,(((12:0.004075,(37:0.000000,(7:0.024163,(38:0.000000,(1:0.000000,(10:0.000000,11:0.000000):0.000000):0.000000):0.000000):0.007880):0.000000):0.003976,(13:0.000000,(17:0.000000,(16:0.000000,(14:0.000000,15:0.000000):0.000…
	UTREE PHYLIP_76= (76:0.000000,77:0.000000,(75:0.004060,(66:0.033092,(67:0.060716,(68:0.021044,(74:0.038448,(((((54:0.013087,((44:0.017277,(((((7:0.028032,((12:0.011835,((37:0.000000,((11:0.000000,(1:0.000000,38:0.000000):0.000000):0.000000,(9:0.011811,(8:0.000000,10:0.012064):0.009562):0.000000):0.003819):0.007709,((13:0.000000,((17:0.000000,(16:0.000000,(14:0.007827,15:0.000000):0.000000):0.0077…
	UTREE PHYLIP_77= (45:0.095270,46:0.114203,(((((((39:0.051900,(((((37:0.000000,(1:0.000000,38:0.000000):0.000000):0.000000,(7:0.021052,((13:0.000000,17:0.000000):0.000000,(16:0.000000,(14:0.000000,15:0.000000):0.000000):0.003445):0.021285):0.000000):0.000000,(11:0.000000,(10:0.007840,12:0.025574):0.000000):0.000000):0.019936,((((20:0.000000,(21:0.000000,(2:0.006821,(6:0.000000,(4:0.000000,(3:0.000…
	UTREE PHYLIP_78= (76:0.000000,77:0.000000,(75:0.007495,(((((39:0.066685,((7:0.004626,(12:0.004010,((37:0.000000,(38:0.007685,(1:0.000000,(10:0.013645,11:0.000000):0.000000):0.000000):0.003809):0.007661,((((((2:0.013770,3:0.000000):0.017721,(6:0.000000,(4:0.000000,5:0.007559):0.000000):0.000000):0.011911,(8:0.000000,9:0.015677):0.015641):0.003662,((18:0.000000,19:0.000000):0.000000,(20:0.000000,21…
	UTREE PHYLIP_79= (76:0.000000,77:0.000000,(75:0.007993,(66:0.021852,(67:0.051935,(69:0.047107,((((39:0.052294,(((7:0.051080,(12:0.016222,((37:0.000000,(38:0.003825,(1:0.000000,(10:0.013507,11:0.000000):0.000000):0.000000):0.003825):0.007717,(13:0.000000,(17:0.000000,(14:0.007746,(15:0.000000,16:0.000000):0.000000):0.011281):0.011388):0.015280):0.000000):0.011030):0.027796,(((((2:0.012526,3:0.0000…
	UTREE PHYLIP_80= (76:0.000000,77:0.000000,(75:0.008280,(66:0.024009,(67:0.069298,(68:0.037642,(69:0.031206,(74:0.020611,(((47:0.031057,((((((((39:0.099291,((7:0.018856,((((37:0.007847,(38:0.007847,(1:0.000000,(10:0.013659,11:0.000000):0.000000):0.000000):0.000000):0.003975,(8:0.000000,9:0.011856):0.019508):0.012136,((12:0.008283,(((13:0.000000,17:0.000000):0.000000,(16:0.000000,(14:0.000000,15:0.…
	UTREE PHYLIP_81= (45:0.168621,46:0.197894,((62:0.114348,(54:0.010355,(61:0.035799,(((47:0.025450,(44:0.021016,((((((((36:0.026137,(13:0.000000,(17:0.000000,((12:0.017081,(10:0.000000,((37:0.000000,(1:0.000000,11:0.000000):0.000000):0.000000,(7:0.044972,38:0.000000):0.008457):0.004160):0.001853):0.011323,(14:0.004350,(15:0.000000,16:0.000000):0.000000):0.008454):0.000000):0.004185):0.021317):0.004…
	UTREE PHYLIP_82= (45:0.092053,46:0.157427,(((61:0.010427,(((((35:0.113988,(39:0.062130,((22:0.017114,((36:0.000000,(((1:0.000000,(37:0.000000,38:0.000000):0.000000):0.000000,((7:0.009602,(31:0.008916,(33:0.003738,(32:0.000000,34:0.014897):0.003693):0.002375):0.059732):0.010548,(13:0.003267,(17:0.000000,(14:0.010145,(15:0.000000,16:0.000000):0.000000):0.006722):0.000000):0.013309):0.000000):0.0000…
	UTREE PHYLIP_83= (76:0.000000,77:0.000000,(75:0.004042,(67:0.083473,(66:0.025692,(68:0.038716,(69:0.026005,(74:0.004598,((((39:0.070288,(((12:0.010699,(7:0.023738,((37:0.000000,((1:0.000000,38:0.000000):0.000000,(10:0.009448,11:0.000000):0.000000):0.003796):0.003799,((13:0.003794,17:0.000000):0.000000,(14:0.007705,(15:0.000000,16:0.000000):0.000000):0.015488):0.019433):0.000000):0.001985):0.01590…
	UTREE PHYLIP_84= (76:0.000000,77:0.000000,(75:0.019206,(74:0.002290,(((((7:0.024882,(((((12:0.011489,((37:0.000000,((11:0.000000,(1:0.000000,38:0.000000):0.000000):0.000000,(10:0.000000,(14:0.011520,(15:0.000000,16:0.000000):0.000000):0.038757):0.018485):0.003780):0.011444,(13:0.000000,17:0.003750):0.018689):0.001031):0.011800,(36:0.031972,((22:0.009931,(23:0.000000,24:0.000000):0.016931):0.00922…
	UTREE PHYLIP_85= (76:0.000000,77:0.000000,(75:0.008202,((66:0.025634,(67:0.074318,(68:0.017565,(69:0.040384,(74:0.023306,((((7:0.014256,(((12:0.000000,(37:0.000000,(((1:0.000000,38:0.000000):0.000000,(10:0.010702,11:0.000000):0.000000):0.000000,(((2:0.009247,3:0.000000):0.011884,(6:0.000000,(4:0.000000,5:0.000000):0.000000):0.000000):0.012833,(8:0.001643,9:0.004287):0.002660):0.004193):0.008586):…
	UTREE PHYLIP_86= (45:0.143926,46:0.086177,((((54:0.024421,((44:0.033255,((35:0.115176,(39:0.031126,(((((((1:0.000000,(10:0.004361,11:0.000000):0.000000):0.000000,(37:0.000000,(12:0.015632,((13:0.000000,(17:0.000000,(14:0.003663,(15:0.000000,16:0.000000):0.000000):0.022325):0.003603):0.006725,((22:0.007551,36:0.019206):0.007485,((23:0.003869,24:0.000000):0.015923,(27:0.011012,((25:0.001875,28:0.00…
	UTREE PHYLIP_87= (76:0.000000,77:0.000000,(75:0.007264,(74:0.000000,(((47:0.086198,((((((39:0.035048,((7:0.024785,(((((10:0.000000,(36:0.032359,((37:0.000000,(1:0.000000,11:0.000000):0.000000):0.000000,(38:0.003454,(8:0.000000,9:0.014179):0.013908):0.000000):0.000000):0.010392):0.013912,((18:0.000000,19:0.003418):0.000000,(20:0.000000,21:0.000000):0.000000):0.000000):0.003402,((13:0.000000,17:0.0…
	UTREE PHYLIP_88= (70:0.027211,71:0.035597,((35:0.107790,((39:0.040982,((69:0.040968,(7:0.012030,((((1:0.000000,38:0.000000):0.000000,((10:0.009849,11:0.000000):0.000000,(37:0.000000,(12:0.008134,(13:0.000000,(17:0.000000,(16:0.000000,(14:0.000000,15:0.000000):0.000000):0.019615):0.007755):0.007871):0.000000):0.003866):0.000000):0.000000,((((2:0.002884,3:0.000000):0.004766,(5:0.003849,(4:0.000000,…
	UTREE PHYLIP_89= (76:0.000000,77:0.000000,(75:0.011020,(((47:0.019406,(((39:0.055851,((((7:0.023584,(((12:0.005253,(37:0.000000,((1:0.000000,38:0.000000):0.000000,(11:0.000000,(10:0.018152,(8:0.000000,9:0.007170):0.007111):0.000000):0.000000):0.007130):0.010303):0.007617,(((36:0.029758,((13:0.003527,17:0.000000):0.003291,(14:0.007222,(15:0.000000,16:0.000000):0.000000):0.010939):0.020493):0.00000…
	UTREE PHYLIP_90= (76:0.000000,77:0.000000,(75:0.019159,((((((7:0.000000,((9:0.011545,(8:0.000000,(10:0.004841,((38:0.003789,(1:0.000000,11:0.000000):0.000000):0.000000,((12:0.000000,37:0.000000):0.000000,(((13:0.015758,17:0.000000):0.000001,(14:0.024308,(15:0.000000,16:0.000000):0.000000):0.019589):0.007925,(36:0.028179,(((18:0.000000,19:0.000000):0.000000,(20:0.000000,21:0.000000):0.000000):0.00…
	UTREE PHYLIP_91= (76:0.000000,77:0.000000,(75:0.012513,((66:0.034335,(67:0.040359,(69:0.049791,(68:0.030687,(((47:0.062368,((((7:0.032723,(((39:0.094912,(((((1:0.000000,(10:0.004797,11:0.000000):0.000000):0.000000,(38:0.008065,((13:0.012365,17:0.000000):0.008004,(14:0.012637,(15:0.000000,16:0.000000):0.000000):0.012191):0.021377):0.000000):0.000000,(12:0.020994,37:0.000000):0.008065):0.016666,(8:…
	UTREE PHYLIP_92= (76:0.000000,77:0.000000,(75:0.000000,(66:0.020000,(67:0.059440,(68:0.025625,(69:0.032695,(((((44:0.014270,((35:0.059982,(39:0.020197,((((((38:0.000000,(1:0.000000,37:0.000000):0.000000):0.000000,((7:0.021661,12:0.012739):0.000000,(10:0.007235,11:0.000000):0.000001):0.000000):0.000000,(13:0.002986,17:0.000000):0.005980):0.009071,(14:0.006161,(15:0.000000,16:0.000000):0.000000):0.…
	UTREE PHYLIP_93= (76:0.000000,77:0.000000,(75:0.008362,(45:0.134875,(46:0.318701,(74:0.010836,(((44:0.034009,(((39:0.042882,((7:0.038720,((((12:0.035162,(10:0.013665,(38:0.003973,(11:0.000000,(1:0.000000,37:0.000000):0.000000):0.000000):0.001729):0.002737):0.004781,((13:0.000000,(17:0.000000,(14:0.008122,(15:0.000000,16:0.000000):0.000000):0.008071):0.008023):0.011657,(((22:0.004750,36:0.033622):…
	UTREE PHYLIP_94= (76:0.000000,77:0.000000,(75:0.016364,(66:0.013704,(67:0.061026,(68:0.034179,(69:0.030908,((((((64:0.057783,(35:0.102031,((((((38:0.000000,(1:0.000000,(37:0.000000,(10:0.000000,11:0.000000):0.000000):0.000000):0.000000):0.000000,(7:0.028261,12:0.008172):0.000000):0.003832,(((((13:0.000000,17:0.000000):0.003824,(16:0.000000,(14:0.003983,15:0.000000):0.000000):0.003999):0.011838,(2…
	UTREE PHYLIP_95= (76:0.000000,77:0.000000,(75:0.007368,((((74:0.028122,((((47:0.028079,(44:0.047008,((39:0.026780,(((((12:0.007132,(37:0.000000,(38:0.003444,(1:0.000000,(10:0.008711,11:0.000000):0.000000):0.000000):0.010516):0.000184):0.014088,((13:0.000000,(17:0.010659,(14:0.000000,(15:0.000000,16:0.000000):0.010406):0.021819):0.000000):0.010582,((22:0.007199,(36:0.014231,(35:0.082835,(33:0.0118…
	UTREE PHYLIP_96= (76:0.000000,77:0.000000,(75:0.009987,((((54:0.003802,((44:0.041805,(39:0.067355,(((7:0.008567,(((38:0.000000,((1:0.000000,(10:0.004020,11:0.000000):0.000000):0.000000,(37:0.000000,((12:0.009055,(22:0.004629,((23:0.003427,24:0.000000):0.010425,(27:0.009882,((25:0.004174,28:0.010070):0.002348,(30:0.000000,(26:0.000000,29:0.000000):0.000000):0.000000):0.000000):0.011807):0.000000):…
	UTREE PHYLIP_97= (76:0.000000,77:0.000000,(75:0.017965,(74:0.000000,((73:0.000000,(72:0.004808,(((54:0.008279,(((((39:0.078608,((((7:0.025301,(38:0.000000,((1:0.000000,(10:0.009569,11:0.000000):0.000000):0.000000,(37:0.000000,(12:0.013538,(36:0.035810,(13:0.017417,(17:0.000000,(14:0.008588,(15:0.000000,16:0.000000):0.000000):0.012745):0.000000):0.018114):0.027772):0.000000):0.008562):0.004238):0.…
	UTREE PHYLIP_98= (45:0.053745,46:0.154930,((((64:0.053599,((47:0.034309,((((39:0.030605,((7:0.036444,(((((36:0.008488,((12:0.018046,(37:0.000000,((1:0.000000,38:0.000000):0.000000,(10:0.010036,11:0.000000):0.000000):0.012768):0.000000):0.004107,(13:0.012819,(17:0.000000,(14:0.008401,(15:0.000000,16:0.000000):0.000000):0.021652):0.000000):0.017524):0.008919):0.015891,((22:0.004825,(23:0.000000,24:…
	UTREE PHYLIP_99= (76:0.000000,77:0.000000,(75:0.007495,(((((39:0.042910,((7:0.038143,(38:0.000000,((1:0.000000,(10:0.013251,11:0.000000):0.000000):0.000000,(37:0.000000,(12:0.018335,(13:0.000000,(17:0.000000,(16:0.000000,(14:0.000000,15:0.000000):0.000000):0.014672):0.007231):0.009647):0.002158):0.003613):0.007282):0.003946):0.014882,(((5:0.003652,(2:0.002298,3:0.000000):0.005030):0.000000,(4:0.0…
	UTREE PHYLIP_100= (76:0.000000,77:0.000000,(75:0.000000,(66:0.026761,(67:0.071900,(68:0.021014,(69:0.026504,(74:0.022137,((((47:0.031972,((((((35:0.123956,(39:0.060369,(((7:0.024496,((12:0.012343,(10:0.002523,(38:0.003911,(11:0.000000,(1:0.000000,37:0.000000):0.000000):0.000000):0.002448):0.003199):0.000001,(13:0.003691,(17:0.000000,(14:0.007874,(15:0.000000,16:0.000000):0.000000):0.011709):0.016…
	UTREE PHYLIP_101= (76:0.000000,77:0.000000,(75:0.019091,(66:0.021139,(67:0.062197,((68:0.031789,((39:0.062128,(((7:0.026365,((12:0.011703,(36:0.026124,(37:0.000000,((38:0.000000,(1:0.000000,11:0.000000):0.000000):0.000000,((5:0.007255,((2:0.009379,3:0.000000):0.009057,(4:0.000000,6:0.000000):0.000000):0.000000):0.010928,(9:0.011104,(8:0.000000,10:0.015716):0.005560):0.000000):0.007278):0.003609):…
	UTREE PHYLIP_102= (76:0.000000,77:0.000000,(75:0.008383,(((47:0.023365,((((39:0.064926,((((((1:0.000000,((10:0.014610,11:0.000000):0.000000,((12:0.013079,37:0.000000):0.000000,(13:0.004135,(17:0.000000,(14:0.004196,(15:0.000000,16:0.000000):0.000000):0.030389):0.008453):0.021688):0.004095):0.000000):0.000000,(7:0.048995,38:0.000000):0.012540):0.025397,(8:0.000000,9:0.025352):0.008391):0.008365,((…
	UTREE PHYLIP_103= (76:0.000000,77:0.000000,(75:0.016983,(74:0.000360,((((47:0.052222,(((((39:0.054946,((35:0.117224,(((36:0.026928,((13:0.000000,(12:0.013395,(37:0.000000,(17:0.004275,((1:0.000000,(10:0.005029,11:0.000000):0.000000):0.000000,(38:0.000000,(7:0.047274,(14:0.008589,(15:0.000000,16:0.000000):0.000000):0.013600):0.003687):0.004248):0.008588):0.000000):0.000000):0.004309):0.022114,(((2…
	UTREE PHYLIP_104= (76:0.000000,77:0.000000,(75:0.013186,((((((((39:0.081997,((7:0.046312,((((36:0.036826,((37:0.000000,(1:0.000000,(38:0.008637,(10:0.019542,11:0.000000):0.000000):0.000000):0.000000):0.000000,(12:0.029626,(13:0.000000,(17:0.000000,(14:0.008647,(15:0.000000,16:0.000000):0.000000):0.008371):0.008371):0.012286):0.007419):0.009424):0.007779,(8:0.000000,9:0.008528):0.008616):0.008831,…
	UTREE PHYLIP_105= (76:0.000000,77:0.000000,(75:0.006993,(66:0.030821,(67:0.102856,(68:0.031856,(74:0.042626,((69:0.061378,(46:0.371729,(((7:0.022678,(((38:0.006829,((1:0.000000,(10:0.012510,11:0.000000):0.000000):0.000000,(37:0.000000,(12:0.011311,(13:0.006902,(17:0.000000,((14:0.017330,(15:0.000000,16:0.000000):0.000000):0.020717,(36:0.035132,(((18:0.000000,19:0.003330):0.000000,(20:0.000000,21:…
	UTREE PHYLIP_106= (76:0.000000,77:0.000000,(75:0.000000,(67:0.113934,(66:0.023059,(68:0.027673,((((((7:0.031371,((39:0.079534,(((12:0.014779,(37:0.000000,(38:0.007753,(1:0.000000,(10:0.013545,11:0.000000):0.000000):0.000000):0.003849):0.009959):0.019460,(((13:0.003852,17:0.007835):0.003547,(14:0.000000,(15:0.000000,16:0.000000):0.007730):0.011985):0.019550,(36:0.028294,((22:0.000000,(23:0.004194,…
	UTREE PHYLIP_107= (76:0.000000,77:0.000000,(75:0.008195,(((35:0.102875,((7:0.020007,(((((37:0.000000,(38:0.003920,(1:0.000000,(10:0.023618,11:0.000000):0.000000):0.000000):0.003920):0.007902,(12:0.004155,(((13:0.000000,17:0.000000):0.000000,(14:0.007988,(15:0.000000,16:0.000000):0.000000):0.011991):0.020443,(36:0.037286,((22:0.004097,(23:0.004139,24:0.000000):0.025832):0.008191,(27:0.007924,(26:0…
	UTREE PHYLIP_108= (76:0.000000,77:0.000000,(75:0.021444,(66:0.026356,(67:0.052628,(68:0.034567,(69:0.030031,(74:0.011269,((((39:0.065279,((12:0.004191,((10:0.008593,(38:0.008002,(11:0.000000,(1:0.000000,37:0.000000):0.000000):0.000000):0.001319):0.003318,((7:0.037453,(((2:0.012553,3:0.000000):0.012225,(6:0.000000,(4:0.000000,5:0.000000):0.000000):0.000000):0.008161,((19:0.000000,(8:0.000000,9:0.0…
	UTREE PHYLIP_109= (76:0.000000,77:0.000000,(75:0.012950,(74:0.000999,(((((60:0.004552,(39:0.052321,((35:0.131360,((((7:0.035915,((12:0.017820,(37:0.000000,(38:0.004132,(1:0.000000,(10:0.020369,11:0.000000):0.000000):0.000000):0.008336):0.004181):0.008475,(13:0.012756,(17:0.000000,(14:0.008634,(15:0.000000,16:0.000000):0.000000):0.012637):0.000000):0.021464):0.002972):0.009067,(36:0.016010,((22:0.…
	UTREE PHYLIP_110= (76:0.000000,77:0.000000,(75:0.000000,((((39:0.042673,((7:0.005123,(((((10:0.000000,(1:0.000000,(38:0.000000,(11:0.000000,(12:0.003571,37:0.000000):0.003475):0.000000):0.000000):0.007412):0.012674,((13:0.003439,(14:0.000000,((15:0.000000,16:0.000000):0.000000,(17:0.000000,36:0.028439):0.006877):0.010332):0.021525):0.007841,(27:0.000000,(((22:0.010119,(23:0.007440,24:0.000000):0.…
	UTREE PHYLIP_111= (76:0.000000,77:0.000000,(75:0.011082,((74:0.000000,((((((44:0.025000,((39:0.036949,(35:0.057964,(((7:0.018399,(13:0.000000,(10:0.009093,(17:0.000000,(12:0.011613,(11:0.000000,(38:0.000000,(1:0.000000,37:0.000000):0.000000):0.000000):0.003586):0.000000):0.003092):0.004059):0.000000):0.010705,(14:0.007420,(15:0.000000,16:0.000000):0.007114):0.000000):0.006956,(((5:0.003583,(2:0.0…
	UTREE PHYLIP_112= (76:0.000000,77:0.000000,(75:0.016303,(((74:0.017987,((((44:0.013313,(((35:0.079720,((39:0.047062,(((((12:0.028003,(10:0.007472,(11:0.000000,(1:0.000000,(37:0.000000,38:0.000000):0.000000):0.000000):0.000938):0.002448):0.006654,(7:0.027113,(17:0.006703,(13:0.000000,(14:0.000000,(15:0.000000,16:0.000000):0.006673):0.024495):0.000000):0.020210):0.000000):0.023511,(8:0.000000,9:0.0…
	UTREE PHYLIP_113= (45:0.073444,46:0.196327,((67:0.097216,(66:0.010417,(68:0.013806,(69:0.040438,(((47:0.021380,((44:0.015937,((39:0.044945,(35:0.091194,(((((12:0.000000,(37:0.000000,((1:0.000000,((7:0.024040,38:0.000000):0.003317,(10:0.008050,11:0.000000):0.000000):0.000000):0.000000,(8:0.000000,9:0.000000):0.010037):0.003317):0.003318):0.006636,(((13:0.000000,17:0.000000):0.006501,(16:0.000000,(…
	UTREE PHYLIP_114= (76:0.000000,77:0.000000,(75:0.004258,(66:0.049956,(68:0.032143,((((((39:0.069030,((7:0.008357,(38:0.000000,((11:0.000000,(1:0.000000,37:0.000000):0.000000):0.000000,(10:0.008160,((12:0.000000,((((2:0.011242,3:0.000000):0.013512,(5:0.004014,(4:0.000000,6:0.000000):0.000000):0.000000):0.025113,((8:0.000000,(9:0.000000,(22:0.017173,36:0.025342):0.003526):0.011993):0.003927,(((18:0…
	UTREE PHYLIP_115= (76:0.000000,77:0.000000,(75:0.017437,(66:0.024788,(67:0.081419,(68:0.031885,((((((39:0.035298,((((13:0.000000,(17:0.004002,(12:0.025514,(37:0.000000,((1:0.000000,(10:0.004881,11:0.000000):0.000000):0.000000,(38:0.000000,(7:0.037767,(14:0.008224,(15:0.000000,16:0.000000):0.000000):0.014437):0.006715):0.008099):0.004011):0.002543):0.006000):0.004033):0.021318,(36:0.021063,((22:0.…
	UTREE PHYLIP_116= (76:0.000000,77:0.000000,(75:0.014426,((74:0.010176,((((7:0.017370,(((((1:0.000000,(38:0.003360,(10:0.016579,11:0.000000):0.000000):0.000000):0.000000,(37:0.000000,(13:0.000000,(17:0.000000,(14:0.010312,(15:0.000000,16:0.000000):0.000000):0.009914):0.003284):0.024611):0.006773):0.013734,(8:0.000000,9:0.003414):0.010211):0.010374,(12:0.014387,((19:0.006672,(18:0.000000,(20:0.0000…
	UTREE PHYLIP_117= (76:0.000000,77:0.000000,(75:0.004091,(((((((64:0.060177,(7:0.037272,((((1:0.000000,((10:0.009197,11:0.000000):0.000000,(37:0.000000,(12:0.005103,(13:0.004056,(17:0.000000,(36:0.021359,(((18:0.000000,19:0.000000):0.000000,(20:0.000000,21:0.000000):0.000000):0.013449,(22:0.018359,((23:0.008392,24:0.000000):0.012822,(((25:0.007797,26:0.000000):0.000000,(27:0.010215,28:0.000000):0.…
	UTREE PHYLIP_118= (76:0.000000,77:0.000000,(75:0.025468,(66:0.002101,(67:0.071629,(68:0.040429,((74:0.037135,((47:0.030844,(35:0.137083,(((39:0.076510,(7:0.033340,((((((1:0.000000,38:0.000000):0.000000,(10:0.005034,11:0.000000):0.000000):0.000000,(37:0.000000,((12:0.000000,(31:0.011365,(33:0.019587,(32:0.000000,34:0.000000):0.014367):0.013811):0.121403):0.027392,(13:0.000000,(17:0.000000,(14:0.00…
	UTREE PHYLIP_119= (76:0.000000,77:0.000000,(75:0.019735,(((((((50:0.003561,(((44:0.008102,((69:0.077240,(35:0.068879,(39:0.038237,((((12:0.018753,((((37:0.000000,(1:0.000000,38:0.000000):0.000000):0.000000,(10:0.013167,11:0.000000):0.000000):0.000000,(36:0.022239,(13:0.000000,(17:0.000000,(16:0.000000,(14:0.000000,15:0.000000):0.000000):0.003530):0.003537):0.010999):0.003504):0.006926,(8:0.000000…
	UTREE PHYLIP_120= (76:0.000000,77:0.000000,(75:0.016665,(66:0.003246,(67:0.075295,(68:0.025622,(69:0.033714,(74:0.022564,(((61:0.004331,((((((39:0.034181,(35:0.058425,(36:0.039153,((((12:0.012542,(7:0.038360,((10:0.003595,(11:0.000000,(1:0.000000,(37:0.000000,38:0.000000):0.000000):0.000000):0.001742):0.003246,(13:0.000000,(17:0.000000,(16:0.000000,(14:0.004094,15:0.000000):0.000000):0.003971):0.…
	UTREE PHYLIP_121= (45:0.085106,46:0.140758,((74:0.000000,(((((39:0.037908,(((37:0.000000,(12:0.012648,((1:0.000000,38:0.000000):0.000000,(10:0.005090,11:0.000000):0.000000):0.004026):0.000000):0.003995,((36:0.029494,(((7:0.023750,((2:0.003166,3:0.000000):0.004921,(6:0.000000,(4:0.000000,5:0.000000):0.000000):0.000000):0.009375):0.012286,(8:0.000000,9:0.000000):0.005177):0.007076,(((18:0.000000,19…
	UTREE PHYLIP_122= (76:0.000000,77:0.000000,(75:0.011614,(66:0.011559,(67:0.073340,(68:0.020924,(69:0.040549,(74:0.039543,(73:0.000000,((72:0.009125,(((44:0.013324,(((39:0.059431,(64:0.058730,((7:0.042129,((((10:0.004410,((38:0.000000,(1:0.000000,11:0.000000):0.000000):0.000000,(12:0.011570,37:0.000000):0.003684):0.000000):0.007395,(8:0.000000,9:0.003738):0.007447):0.002688,(((13:0.003543,(14:0.00…
	UTREE PHYLIP_123= (45:0.155717,46:0.162864,((69:0.019871,((74:0.016790,(((((((((39:0.059887,(64:0.049743,(((7:0.045277,((((1:0.000000,38:0.000000):0.000000,(10:0.000000,11:0.000000):0.000000):0.004690,(12:0.019409,37:0.000000):0.000000):0.004753,(13:0.009559,(17:0.000000,(16:0.000000,(14:0.004804,15:0.000000):0.000000):0.004701):0.000000):0.019446):0.004034):0.023415,((((2:0.010735,3:0.000000):0.…
	UTREE PHYLIP_124= (76:0.000000,77:0.000000,(75:0.004013,(74:0.012662,((((((58:0.085760,((((7:0.031556,((((((10:0.000000,(1:0.000000,(37:0.000000,(11:0.000000,(12:0.021262,38:0.007944):0.000000):0.000000):0.000000):0.000000):0.000000,(13:0.003950,(17:0.000000,(14:0.012292,(15:0.000000,16:0.000000):0.000000):0.024658):0.007992):0.008057):0.016033,(8:0.000397,9:0.003962):0.003571):0.007806,((19:0.00…
	UTREE PHYLIP_125= (76:0.000000,77:0.000000,(75:0.000000,(67:0.054245,(66:0.024368,(68:0.049047,(69:0.020477,((((((((39:0.029590,(((7:0.014954,((12:0.030903,(37:0.000000,((1:0.000000,38:0.000000):0.000000,(10:0.005810,11:0.000000):0.000000):0.004691):0.004745):0.000000,(13:0.004730,17:0.004715):0.008893):0.014559):0.009171,(14:0.005034,(15:0.000000,16:0.000000):0.004363):0.014139):0.014651,((((6:0…
	UTREE PHYLIP_126= (76:0.000000,77:0.000000,(75:0.000000,((((74:0.022859,((47:0.054943,((((39:0.039270,((((((7:0.017610,(12:0.010736,((37:0.000000,(38:0.003347,(1:0.000000,(10:0.029448,11:0.000000):0.000000):0.000000):0.003347):0.006740,(((13:0.000000,17:0.000000):0.000000,(14:0.003400,(15:0.000000,16:0.000000):0.000000):0.013534):0.013343,(36:0.024481,((22:0.009695,(23:0.007127,24:0.000000):0.018…
	UTREE PHYLIP_127= (76:0.000000,77:0.000000,(75:0.004060,(((((47:0.038607,(((44:0.040376,(((((((((1:0.000000,37:0.000000):0.000000,((7:0.042361,38:0.000000):0.004007,(11:0.000000,(10:0.003954,12:0.012618):0.005146):0.000000):0.000000):0.000000,(((13:0.000000,17:0.000000):0.000000,(14:0.008175,(15:0.000000,16:0.000000):0.000000):0.008119):0.007955,(36:0.030589,((22:0.019557,(23:0.004181,24:0.000000…
	UTREE PHYLIP_128= (76:0.000000,77:0.000000,(75:0.003792,(66:0.028223,(68:0.035862,(67:0.070465,(69:0.020437,(74:0.012942,(((54:0.004051,(((((39:0.050781,((7:0.023359,((((((1:0.000000,37:0.000000):0.000000,(38:0.003640,(11:0.000000,(10:0.014508,12:0.014171):0.008008):0.000000):0.000000):0.000000,(36:0.026592,(13:0.014831,(17:0.000000,(14:0.011253,(15:0.000000,16:0.000000):0.000000):0.007264):0.000…
	UTREE PHYLIP_129= (76:0.000000,77:0.000000,(75:0.004248,(((((((39:0.047073,(((7:0.009011,((12:0.013955,(37:0.000000,(38:0.008587,(1:0.000000,(11:0.000000,(10:0.015066,(8:0.000000,9:0.000000):0.013012):0.000000):0.000000):0.000000):0.008587):0.008772):0.013553,((13:0.017161,(17:0.000000,(14:0.004246,(15:0.000000,16:0.000000):0.000000):0.016973):0.000000):0.016149,(36:0.035521,(((18:0.000000,19:0.0…
	UTREE PHYLIP_130= (76:0.000000,77:0.000000,(75:0.007532,(66:0.023997,(67:0.053944,(68:0.011636,(69:0.029668,(74:0.012718,((((((50:0.003489,((61:0.032667,((64:0.041694,(35:0.101376,(39:0.048675,((((7:0.025684,(12:0.011408,(((11:0.000000,(37:0.000000,(1:0.000000,38:0.000000):0.000000):0.000000):0.003570,(9:0.007358,(8:0.000000,10:0.018342):0.006548):0.000000):0.007190,(13:0.000000,(17:0.000000,(14:…
	UTREE PHYLIP_131= (76:0.000000,77:0.000000,(75:0.003685,((((74:0.030482,((47:0.031369,(((44:0.048168,(((39:0.040879,(((19:0.002632,(((12:0.006599,(37:0.000000,(((1:0.000000,(10:0.013237,11:0.000000):0.000000):0.000000,(38:0.000000,(7:0.021947,(14:0.003680,(15:0.000000,16:0.000000):0.000000):0.010687):0.000000):0.007069):0.010709,(13:0.003572,17:0.000000):0.007154):0.000000):0.010051):0.020869,(((…
	UTREE PHYLIP_132= (76:0.000000,77:0.000000,(75:0.015592,(45:0.196750,(66:0.012310,(67:0.052976,(69:0.033124,(74:0.055154,(68:0.024463,(73:0.000000,(72:0.012952,((44:0.012259,(((64:0.041362,(39:0.044910,((((36:0.022600,(12:0.015134,((((1:0.000000,(10:0.000000,11:0.000000):0.000000):0.000000,(37:0.000000,38:0.000000):0.000000):0.000000,((17:0.000000,(13:0.000000,14:0.007396):0.003586):0.000000,(15:…
	UTREE PHYLIP_133= (76:0.000000,77:0.000000,(75:0.012240,(66:0.018511,(67:0.061070,(68:0.042018,(69:0.044828,(((47:0.030161,(35:0.111658,(44:0.021475,((((39:0.047066,((7:0.029744,(((((36:0.016202,((12:0.038481,(37:0.000000,((1:0.000000,38:0.000000):0.000000,(10:0.028476,11:0.000000):0.000000):0.007825):0.000000):0.008170,(13:0.007850,(17:0.000000,(14:0.007961,(15:0.000000,16:0.000000):0.000000):0.…
	UTREE PHYLIP_134= (76:0.000000,77:0.000000,(75:0.014076,((((50:0.000000,(((((39:0.033954,((35:0.089141,((((38:0.000000,(37:0.000000,(1:0.000000,11:0.000000):0.000000):0.000000):0.000000,(12:0.003707,((13:0.000000,14:0.003688):0.007117,(17:0.000000,(15:0.000000,16:0.000000):0.003577):0.000000):0.014338):0.000000):0.000000,(7:0.025345,10:0.000000):0.000000):0.003492,(36:0.018123,(4:0.000000,(6:0.00…
	UTREE PHYLIP_135= (70:0.020842,71:0.045346,(((60:0.007916,((47:0.036373,((((39:0.050738,(((((7:0.030552,(((1:0.000000,38:0.000000):0.000000,(10:0.008813,11:0.000000):0.000000):0.000000,(37:0.000000,(12:0.013723,((13:0.011034,17:0.000000):0.000000,((14:0.011159,(15:0.000000,16:0.000000):0.000000):0.011111,(36:0.022317,((22:0.014519,(23:0.003734,24:0.000000):0.007353):0.004462,((25:0.000000,(26:0.0…
	UTREE PHYLIP_136= (76:0.000000,77:0.000000,(75:0.007802,(66:0.034025,(68:0.030294,(67:0.044867,(69:0.043722,((74:0.013957,(((((47:0.039886,(((((7:0.055743,((12:0.003900,(10:0.020844,(11:0.000000,((1:0.000000,37:0.000000):0.000000,(38:0.003730,(36:0.015198,(9:0.019007,(8:0.000000,(((2:0.007088,3:0.000000):0.008040,(6:0.000000,(4:0.000000,5:0.000000):0.000000):0.000000):0.007537,(((18:0.000000,19:0…
	UTREE PHYLIP_137= (76:0.000000,77:0.000000,(75:0.014933,(74:0.016150,((((((58:0.065544,((((39:0.038186,(35:0.095330,((7:0.029332,(12:0.010975,((10:0.002331,(38:0.000000,(37:0.000000,(1:0.000000,11:0.000000):0.000000):0.000000):0.001914):0.002887,((13:0.000000,14:0.003521):0.003411,(16:0.000000,(15:0.000000,17:0.000000):0.000000):0.000000):0.010330):0.000000):0.003061):0.010259,((((5:0.013693,(2:0…
	UTREE PHYLIP_138= (76:0.000000,77:0.000000,(75:0.004287,(67:0.030096,(66:0.038298,(68:0.026306,(69:0.053011,(74:0.009887,(((((47:0.083017,(44:0.029941,(35:0.109224,(((((((((12:0.004293,(10:0.003695,(11:0.000000,(1:0.000000,(37:0.000000,38:0.000000):0.000000):0.000000):0.001779):0.003472):0.004154,(7:0.025649,(13:0.000000,(14:0.000000,(17:0.004069,(15:0.000000,16:0.000000):0.000000):0.004081):0.01…
	UTREE PHYLIP_139= (76:0.000000,77:0.000000,(75:0.015222,(66:0.026034,(67:0.086677,(68:0.031254,(69:0.047406,(74:0.035786,(((((((1:0.000000,((10:0.005701,11:0.000000):0.000000,(12:0.010009,37:0.000000):0.004767):0.000000):0.000000,(7:0.024748,38:0.000000):0.009632):0.014449,(8:0.001259,9:0.004798):0.003573):0.009641,((2:0.010234,3:0.000000):0.013897,(6:0.000000,(4:0.000000,5:0.004809):0.000000):0.…
	UTREE PHYLIP_140= (76:0.000000,77:0.000000,(75:0.004356,(74:0.011826,(((47:0.063564,(((((44:0.042386,(39:0.059330,(35:0.054764,((((12:0.015494,((37:0.000000,(38:0.013338,(1:0.000000,(10:0.010371,11:0.000000):0.000000):0.000000):0.004360):0.002843,((13:0.004401,17:0.000000):0.000000,(14:0.004506,(15:0.000000,16:0.000000):0.000000):0.037759):0.017847):0.000194):0.024258,(8:0.000000,9:0.013224):0.01…
	UTREE PHYLIP_141= (76:0.000000,77:0.000000,(75:0.003646,(74:0.000000,((((((44:0.010748,(35:0.044967,(((12:0.011558,((37:0.000000,(7:0.036666,((1:0.000000,38:0.000000):0.000000,(10:0.012608,11:0.000000):0.000000):0.000000):0.014434):0.005989,(13:0.000000,(17:0.000000,(14:0.010812,(15:0.000000,16:0.000000):0.000000):0.014049):0.003494):0.015853):0.016445):0.017009,((36:0.030932,(((((5:0.003423,(2:0…
	UTREE PHYLIP_142= (45:0.242346,46:0.046017,((((((39:0.077785,(((7:0.019764,((((1:0.000000,38:0.000000):0.000000,(10:0.005158,11:0.000000):0.000000):0.000000,(12:0.008440,37:0.000000):0.008108):0.012399,(((13:0.016467,17:0.000000):0.000000,(14:0.017132,(15:0.000000,16:0.000000):0.000000):0.007996):0.020979,(36:0.016175,((22:0.008136,(23:0.000000,24:0.000000):0.026816):0.004158,((28:0.006692,(27:0.…
	UTREE PHYLIP_143= (76:0.000000,77:0.000000,(75:0.008532,(((((47:0.075604,((((((39:0.052438,(((7:0.017669,(38:0.000000,((1:0.000000,(10:0.009960,11:0.000000):0.000000):0.000000,(37:0.000000,((36:0.030843,((8:0.000000,9:0.004315):0.019243,(((18:0.000000,19:0.004308):0.000000,(20:0.000000,21:0.000000):0.000000):0.010023,(22:0.013871,((23:0.000000,24:0.000000):0.009359,(((25:0.000000,26:0.000000):0.0…
	UTREE PHYLIP_144= (45:0.080350,46:0.208879,((67:0.057700,(66:0.023739,(68:0.023257,(69:0.053467,((47:0.045157,((((((44:0.019224,((((((12:0.003820,(37:0.000000,((11:0.000000,(1:0.000000,10:0.004436):0.000000):0.000000,(7:0.018913,38:0.000000):0.003672):0.003673):0.003700):0.003641,((13:0.000000,(17:0.000000,(14:0.007625,(15:0.000000,16:0.000000):0.000000):0.019957):0.003699):0.011231,((36:0.043480…
	UTREE PHYLIP_145= (76:0.000000,77:0.000000,(75:0.008701,(((74:0.044072,((69:0.083439,(((7:0.011386,((38:0.000000,((1:0.000000,(11:0.000000,(10:0.009877,(8:0.000000,9:0.012696):0.001970):0.002194):0.000000):0.000000,(37:0.000000,(12:0.011172,((((13:0.004178,17:0.004157):0.004137,(14:0.004350,(15:0.000000,16:0.000000):0.004165):0.017176):0.003962,(36:0.044268,((22:0.003738,(23:0.004471,24:0.000000)…
	UTREE PHYLIP_146= (76:0.000000,77:0.000000,(75:0.008287,((74:0.015214,(((((((7:0.036417,(((((1:0.000000,(38:0.012248,(10:0.004755,11:0.000000):0.000000):0.000000):0.000000,(12:0.008390,37:0.000000):0.004018):0.021005,(8:0.000000,9:0.008222):0.012558):0.004201,(((36:0.012441,((13:0.020765,17:0.000000):0.003302,(14:0.012539,(15:0.000000,16:0.000000):0.000000):0.026247):0.030642):0.012310,((22:0.004…
	UTREE PHYLIP_147= (76:0.000000,77:0.000000,(75:0.017113,((67:0.051486,(66:0.020236,(68:0.051292,((((47:0.046104,((54:0.004895,(((((39:0.034375,((((12:0.028570,((10:0.005470,(38:0.012480,(11:0.000000,(1:0.000000,37:0.000000):0.000000):0.000000):0.009326):0.008650,(13:0.000000,(17:0.000000,(7:0.043038,(16:0.000000,(14:0.000000,15:0.000000):0.000000):0.000000):0.012272):0.004008):0.009425):0.014646)…
	UTREE PHYLIP_148= (76:0.000000,77:0.000000,(75:0.028235,((66:0.048340,(67:0.047781,(68:0.023353,((47:0.035575,(((((65:0.000000,(63:0.007783,(64:0.000000,((35:0.112562,(((12:0.015690,((10:0.000321,(38:0.003918,(37:0.000000,(1:0.000000,11:0.000000):0.000000):0.000000):0.003751):0.002490,((13:0.000000,17:0.000000):0.000000,(16:0.000000,(14:0.000000,15:0.000000):0.000000):0.008036):0.015407):0.003021…
	UTREE PHYLIP_149= (76:0.000000,77:0.000000,(75:0.019540,((74:0.002904,(((((39:0.029402,(((7:0.023356,(((1:0.000000,38:0.000000):0.000000,(10:0.004700,11:0.000000):0.000000):0.000000,(12:0.012156,37:0.000000):0.007650):0.003833):0.000000,((13:0.007687,17:0.000000):0.007744,(14:0.003900,(15:0.000000,16:0.000000):0.000000):0.007654):0.015778):0.015298,((((2:0.006908,3:0.000000):0.008734,(6:0.000000,…
	UTREE PHYLIP_150= (76:0.000000,77:0.000000,(75:0.019895,(66:0.004125,(67:0.078505,(68:0.041333,((((47:0.058467,(((((39:0.035100,(((7:0.022441,(12:0.003757,((10:0.011627,(38:0.007354,(37:0.000000,(1:0.000000,11:0.000000):0.000000):0.000000):0.002059):0.010030,(13:0.000000,(17:0.000000,(14:0.003718,(15:0.000000,16:0.000000):0.000000):0.014578):0.003592):0.022199):0.000000):0.000000):0.014506,((((2:…
	UTREE PHYLIP_151= (76:0.000000,77:0.000000,(75:0.000000,(66:0.013880,(67:0.053005,(68:0.035354,(69:0.046951,(74:0.016024,((47:0.046761,((((44:0.055944,(((39:0.024734,(35:0.086590,(((36:0.032515,(12:0.016014,(37:0.000000,(((1:0.000000,(10:0.004314,11:0.000000):0.000000):0.000000,(7:0.023462,38:0.000000):0.003785):0.007647,((13:0.000000,17:0.000000):0.000000,(16:0.000000,(14:0.000000,15:0.000000):0…
	UTREE PHYLIP_152= (76:0.000000,77:0.000000,(75:0.023132,(((47:0.049124,((44:0.005895,(35:0.057199,((39:0.031522,(((7:0.007670,((12:0.007492,((10:0.016019,(11:0.000000,(38:0.000000,(1:0.000000,37:0.000000):0.000000):0.000000):0.000000):0.006876,(13:0.000000,(17:0.000000,(16:0.000000,(14:0.003516,15:0.000000):0.000000):0.003412):0.003410):0.010287):0.000000):0.002964,(36:0.011292,(((22:0.007106,(((…
	UTREE PHYLIP_153= (76:0.000000,77:0.000000,(75:0.018591,(66:0.003161,(67:0.067663,(68:0.014508,(69:0.038404,((47:0.021786,((((39:0.042763,((((7:0.026447,(38:0.000000,((1:0.000000,(10:0.013724,11:0.000000):0.000000):0.000000,(37:0.000000,(12:0.011746,((13:0.003653,(17:0.000000,(14:0.007651,(15:0.000000,16:0.000000):0.000000):0.018871):0.000000):0.018449,(((22:0.000000,36:0.022897):0.003752,(23:0.0…
	UTREE PHYLIP_154= (76:0.000000,77:0.000000,(75:0.003882,(66:0.012950,(67:0.087902,(68:0.053286,(69:0.036011,(74:0.031392,(((((((7:0.035520,(12:0.011896,(37:0.000000,(((1:0.000000,38:0.000000):0.000000,(10:0.009255,11:0.000000):0.000000):0.000000,(((2:0.005097,3:0.000000):0.006093,(6:0.000000,(4:0.000000,5:0.000000):0.000000):0.000000):0.007457,(8:0.000002,9:0.000000):0.003782):0.019263):0.007625)…
	UTREE PHYLIP_155= (76:0.000000,77:0.000000,(75:0.016133,(((47:0.038763,(((((((39:0.055044,((((12:0.004141,((37:0.000000,((1:0.000000,(10:0.004411,11:0.000000):0.000000):0.000000,((7:0.041336,38:0.000000):0.011984,(8:0.000000,9:0.015987):0.019881):0.000000):0.003930):0.003936,((13:0.000000,17:0.000000):0.000000,(14:0.007989,(15:0.000000,16:0.000000):0.000000):0.036818):0.028205):0.000000):0.016212…
	UTREE PHYLIP_156= (76:0.000000,77:0.000000,(75:0.007181,(66:0.011571,(67:0.055445,(68:0.015501,(69:0.058895,(74:0.032858,((((39:0.064750,((7:0.028343,(((38:0.000000,(1:0.000000,((12:0.007564,37:0.000000):0.007288,((17:0.000000,(13:0.000000,14:0.015144):0.007357):0.007317,(15:0.000000,16:0.000000):0.000000):0.007282):0.000000):0.000000):0.000000,(10:0.008703,11:0.000000):0.000000):0.000000,(36:0.0…
	UTREE PHYLIP_157= (76:0.000000,77:0.000000,(75:0.010932,((74:0.020657,((((39:0.065121,((7:0.011652,(((38:0.000000,((1:0.000000,((8:0.000000,9:0.003269):0.006435,(10:0.011214,11:0.000000):0.000000):0.000000):0.000000,(37:0.000000,((12:0.013868,(13:0.000000,(19:0.003265,(17:0.000000,(21:0.000000,(18:0.000000,20:0.000000):0.000000):0.000000):0.000000):0.003208):0.000000):0.003264,(36:0.016265,((22:0…
	UTREE PHYLIP_158= (76:0.000000,77:0.000000,(75:0.003600,(66:0.015427,(68:0.030114,((((((44:0.012507,(35:0.098373,(39:0.055706,(((7:0.018422,(((10:0.013293,(11:0.000000,(1:0.000000,(38:0.007193,(12:0.027099,37:0.000000):0.003566):0.000000):0.000000):0.004148):0.006841,(8:0.000000,9:0.000000):0.022104):0.011111,((13:0.003648,17:0.010847):0.003244,(14:0.007440,(15:0.000000,16:0.000000):0.010841):0.0…
	UTREE PHYLIP_159= (76:0.000000,77:0.000000,(75:0.003796,(66:0.008163,(67:0.054006,(68:0.048251,(69:0.050015,((((47:0.042890,((44:0.018159,((39:0.049795,((7:0.039994,((12:0.016160,(10:0.007928,(38:0.011650,(11:0.000000,(1:0.000000,37:0.000000):0.000000):0.000000):0.001971):0.002687):0.000000,(13:0.003793,(17:0.000000,(14:0.003901,(15:0.000000,16:0.000000):0.000000):0.019783):0.007716):0.015476):0.…
	UTREE PHYLIP_160= (76:0.000000,77:0.000000,(75:0.003846,((((((58:0.031903,((((39:0.038702,((((12:0.000034,(7:0.031032,((10:0.009097,(11:0.000000,(1:0.000000,(37:0.000000,38:0.000000):0.000000):0.000000):0.000431):0.003460,(13:0.000000,(17:0.000000,(16:0.000000,(14:0.000000,15:0.000000):0.000000):0.011005):0.003663):0.010992):0.000000):0.003644):0.015251,(36:0.010707,((22:0.003698,(23:0.000000,24:…
	UTREE PHYLIP_161= (76:0.000000,77:0.000000,(75:0.015222,(((35:0.072281,(44:0.013033,(((39:0.038788,(((7:0.003742,(12:0.003886,(((10:0.000000,(38:0.003677,(37:0.000000,(1:0.000000,11:0.000000):0.000000):0.000000):0.003657):0.002567,((13:0.000000,17:0.000000):0.000000,(14:0.003763,(15:0.000000,16:0.000000):0.000000):0.003635):0.010538):0.001619,(((((18:0.000000,(8:0.003794,19:0.000000):0.003702):0.…
	UTREE PHYLIP_162= (76:0.000000,77:0.000000,(75:0.008986,(((((39:0.042034,(36:0.020223,((((7:0.027419,((10:0.000000,((38:0.004314,(1:0.000000,11:0.000000):0.000000):0.000000,(12:0.013436,37:0.000000):0.004314):0.008871):0.008226,(13:0.000000,(17:0.000000,(14:0.022515,(15:0.000000,16:0.000000):0.000000):0.021966):0.017505):0.026628):0.000000):0.008879,(8:0.000000,9:0.004429):0.022587):0.009039,((2:…
	UTREE PHYLIP_163= (76:0.000000,77:0.000000,(75:0.011197,(((35:0.112463,(((39:0.057407,(((((12:0.000000,((37:0.000000,((1:0.000000,(10:0.008812,11:0.000000):0.000000):0.000000,(38:0.000000,(7:0.029930,(16:0.000000,(14:0.000000,15:0.000000):0.000000):0.022805):0.000847):0.011087):0.003649):0.003687,(13:0.000000,17:0.000000):0.000000):0.010961):0.024317,((22:0.009832,36:0.024847):0.007163,((23:0.000…
	UTREE PHYLIP_164= (76:0.000000,77:0.000000,(75:0.010552,((74:0.008696,(((((7:0.054239,(((64:0.047196,(39:0.042305,(35:0.138243,((((10:0.017331,(11:0.000000,((1:0.000000,38:0.000000):0.000000,(37:0.000000,(12:0.025333,((13:0.003330,17:0.000000):0.000000,(14:0.006704,(15:0.000000,16:0.000000):0.000000):0.017004):0.025229):0.006148):0.003377):0.000000):0.000000):0.017071,(8:0.000000,9:0.010279):0.00…
	UTREE PHYLIP_165= (45:0.149626,46:0.156582,(((((((((39:0.026254,(((((((37:0.000000,(1:0.000000,(11:0.000000,(10:0.004667,12:0.020530):0.000000):0.000000):0.000000):0.000000,(7:0.019737,38:0.000000):0.003838):0.000000,(13:0.000000,(17:0.000000,(14:0.003869,(15:0.000000,16:0.000000):0.000000):0.020208):0.003810):0.007667):0.011679,(8:0.000000,9:0.007900):0.007915):0.004002,(36:0.032238,(((18:0.0000…
	UTREE PHYLIP_166= (76:0.000000,77:0.000000,(75:0.009068,((66:0.026618,(67:0.056917,(68:0.023567,(69:0.018768,(74:0.028007,(((((((39:0.035423,((((12:0.012326,(37:0.000000,(7:0.008856,((1:0.000000,38:0.000000):0.000000,(10:0.007445,11:0.000000):0.000000):0.000000):0.005887):0.000000):0.002703,(((13:0.000000,17:0.000000):0.002643,(14:0.002996,(15:0.000000,16:0.000000):0.000000):0.012597):0.005809,((…
	UTREE PHYLIP_167= (76:0.000000,77:0.000000,(75:0.008112,(66:0.027764,(67:0.047572,(68:0.047168,(69:0.058990,(74:0.018532,((((39:0.026511,((((8:0.000000,(9:0.011805,((38:0.000000,(1:0.000000,(10:0.000000,11:0.000000):0.000000):0.000000):0.000000,(12:0.038495,(37:0.000000,(13:0.000000,(17:0.000000,(7:0.020289,(16:0.000000,(14:0.000000,15:0.000000):0.000000):0.011972):0.003734):0.011928):0.003947):0…
	UTREE PHYLIP_168= (45:0.284198,46:0.094765,((66:0.017506,(67:0.059929,(68:0.040112,(69:0.069109,((((50:0.003683,((44:0.026842,((39:0.031905,(((((36:0.027125,(12:0.015774,(7:0.031295,((10:0.013440,(11:0.000000,(1:0.000000,(37:0.000000,38:0.000000):0.000000):0.000000):0.001142):0.002829,(13:0.000000,(17:0.000000,(16:0.000000,(14:0.007529,15:0.000000):0.000000):0.003707):0.003692):0.022798):0.000000…
	UTREE PHYLIP_169= (76:0.000000,77:0.000000,(75:0.015913,((66:0.020416,(67:0.056977,(69:0.024146,((((((64:0.027083,(35:0.115944,(39:0.065164,((((((12:0.015810,((38:0.000000,(1:0.000000,(37:0.000000,(10:0.004731,11:0.000000):0.000000):0.000000):0.000000):0.000000,(7:0.031474,((13:0.000000,17:0.000000):0.000000,(16:0.000000,(14:0.000000,15:0.000000):0.000000):0.011793):0.011584):0.000000):0.000000):…
	UTREE PHYLIP_170= (76:0.000000,77:0.000000,(75:0.013726,((74:0.012170,((((47:0.048926,(((((35:0.107318,(39:0.029623,(((((((36:0.006934,(((12:0.014706,(37:0.000000,((1:0.000000,(10:0.008020,11:0.000000):0.000000):0.000000,(7:0.042692,38:0.000000):0.006817):0.003392):0.000000):0.010351,(13:0.000000,17:0.000000):0.000000):0.006728,(14:0.003463,(15:0.000000,16:0.000000):0.000000):0.018232):0.010674):…
	UTREE PHYLIP_171= (76:0.000000,77:0.000000,(75:0.000000,(67:0.060966,(66:0.019384,(68:0.030111,(69:0.033672,(74:0.026688,(((47:0.062718,((54:0.004301,(61:0.011483,(((44:0.019720,((35:0.103260,(39:0.038856,(((((1:0.000000,37:0.000000):0.000000,((7:0.023788,38:0.000000):0.003799,(11:0.000000,(10:0.018223,12:0.008204):0.000000):0.000000):0.000000):0.000000,(13:0.000000,(17:0.000000,(16:0.000000,(14:…
	UTREE PHYLIP_172= (76:0.000000,77:0.000000,(75:0.012527,(66:0.025725,(67:0.066415,(68:0.029480,(69:0.026558,((((7:0.022704,((((36:0.008159,((12:0.031075,(37:0.000000,(38:0.004059,(1:0.000000,(10:0.004820,11:0.000000):0.000000):0.000000):0.004059):0.000000):0.008282,(13:0.012626,(17:0.000000,(14:0.012939,(15:0.000000,16:0.000000):0.000000):0.021635):0.000000):0.017039):0.012526):0.008249,((22:0.01…
	UTREE PHYLIP_173= (70:0.030756,71:0.033639,((((((((64:0.035453,(35:0.079475,(39:0.056347,(((((36:0.011331,((13:0.007380,(12:0.015850,(10:0.008656,(38:0.003676,(11:0.000000,(1:0.000000,37:0.000000):0.000000):0.000000):0.000767):0.003303):0.000000):0.003675,(17:0.000000,(14:0.007621,(15:0.000000,16:0.000000):0.000000):0.011204):0.000000):0.009177):0.009553,(7:0.008997,(31:0.016785,(33:0.004313,(32:…
	UTREE PHYLIP_174= (70:0.064215,71:0.023524,((((((44:0.041608,(((39:0.080616,(((((38:0.004025,(1:0.000000,((37:0.000000,(12:0.015096,(13:0.004047,(17:0.000000,(7:0.038433,(14:0.012572,(15:0.000000,16:0.000000):0.000000):0.012590):0.008121):0.004047):0.007037):0.002809):0.004025,(10:0.009818,11:0.000000):0.000000):0.000000):0.000000):0.024794,(8:0.000000,9:0.016270):0.004042):0.012130,(((18:0.00000…
	UTREE PHYLIP_175= (76:0.000000,77:0.000000,(75:0.003660,(35:0.089908,((47:0.021733,(((39:0.040341,(((((((1:0.000000,38:0.000000):0.000000,(10:0.008203,11:0.000000):0.000000):0.000001,(12:0.014927,37:0.000010):0.003442):0.006547,(7:0.007298,((13:0.000000,17:0.003458):0.003401,(14:0.003570,(15:0.000000,16:0.000000):0.003425):0.014206):0.014092):0.000000):0.010540,(8:0.000000,9:0.010679):0.017636):0…
	UTREE PHYLIP_176= (76:0.000000,77:0.000000,(75:0.004058,(45:0.301347,(66:0.007501,(67:0.090872,((68:0.044016,(((39:0.043494,((((7:0.038720,((12:0.012474,(37:0.000000,(38:0.016103,(1:0.000000,(10:0.014473,11:0.000000):0.000000):0.000000):0.003947):0.003940):0.012218,(13:0.024746,(17:0.000000,(14:0.020849,(15:0.000000,16:0.000000):0.000000):0.037806):0.000000):0.020402):0.011990):0.013267,(36:0.029…
	UTREE PHYLIP_177= (76:0.000000,77:0.000000,(75:0.000000,(66:0.025500,(67:0.073643,(68:0.020342,(69:0.033407,(74:0.039839,(((39:0.053374,((((7:0.033442,((((((12:0.016502,(37:0.000000,(36:0.040795,(38:0.007826,(1:0.000000,(10:0.019325,11:0.000000):0.000000):0.000000):0.003882):0.000000):0.011993):0.012002,((22:0.008065,(23:0.004247,24:0.000000):0.004267):0.008191,(((25:0.000000,26:0.000000):0.00000…
	UTREE PHYLIP_178= (76:0.000000,77:0.000000,(75:0.015988,(66:0.020523,(67:0.104840,(68:0.042160,(69:0.041383,(((47:0.023369,(((39:0.068816,(35:0.124553,((((7:0.045528,(38:0.000000,((1:0.000000,(10:0.004673,11:0.000000):0.000000):0.000000,(12:0.041189,(37:0.000000,(13:0.003867,17:0.003845):0.003865):0.000000):0.003824):0.003824):0.003374):0.007879,(14:0.007934,(15:0.000000,16:0.000000):0.000000):0.…
	UTREE PHYLIP_179= (76:0.000000,77:0.000000,(75:0.022297,(((((39:0.046467,((44:0.036701,(35:0.128158,(((((36:0.026114,((17:0.000000,(13:0.008714,(12:0.016979,(37:0.000000,(38:0.004178,(1:0.000000,(10:0.009740,11:0.000000):0.000000):0.000000):0.008454):0.002424):0.011670):0.008402):0.004050,((7:0.038897,14:0.000000):0.008297,(15:0.000000,16:0.000000):0.000000):0.017037):0.008619):0.015390,((22:0.01…
	UTREE PHYLIP_180= (76:0.000000,77:0.000000,(75:0.007882,((74:0.008005,((((47:0.028396,((54:0.025876,((((39:0.044806,((7:0.030051,((((((1:0.000000,38:0.000000):0.000000,(10:0.004276,11:0.000000):0.000000):0.000000,(37:0.000000,(12:0.011259,((13:0.000000,(17:0.000000,((14:0.000000,(23:0.003762,24:0.000000):0.048367):0.019137,(15:0.000000,16:0.000000):0.000000):0.007298):0.003622):0.003621,(36:0.016…
	UTREE PHYLIP_181= (76:0.000000,77:0.000000,(75:0.016539,(66:0.020941,(68:0.021338,(67:0.048496,(69:0.013869,((((((((39:0.036563,((((37:0.000000,(38:0.000000,(1:0.000000,(11:0.000000,(10:0.007515,12:0.000000):0.000000):0.000000):0.000000):0.000000):0.000000,(7:0.012692,((13:0.000000,17:0.000000):0.000000,(14:0.003186,(15:0.000000,16:0.000000):0.000000):0.006341):0.012650):0.000000):0.002847,(36:0.…
	UTREE PHYLIP_182= (45:0.127466,46:0.139774,(((((47:0.027841,((((64:0.052460,((39:0.019544,((7:0.053969,(((17:0.003804,(13:0.000000,(10:0.000000,((12:0.011953,(37:0.000000,(1:0.000000,(11:0.000000,38:0.003830):0.000000):0.000000):0.000000):0.003716,(8:0.000000,9:0.015804):0.019653):0.003805):0.007782):0.003822):0.012392,((19:0.003796,(18:0.000000,(20:0.000000,21:0.000000):0.000000):0.000000):0.003…
	UTREE PHYLIP_183= (76:0.000000,77:0.000000,(75:0.002997,(74:0.003012,(((47:0.023708,(((60:0.006502,((64:0.035532,((((((1:0.000000,(10:0.003670,11:0.000000):0.000000):0.000000,(12:0.012488,(37:0.000000,(13:0.000000,17:0.000000):0.002934):0.000000):0.002929):0.000000,(7:0.008873,38:0.000000):0.002929):0.005929,((16:0.000000,(14:0.003061,15:0.000000):0.000000):0.006093,(36:0.002937,((22:0.006050,(23…
	UTREE PHYLIP_184= (76:0.000000,77:0.000000,(75:0.015289,((62:0.081822,((54:0.022664,((61:0.019229,(((64:0.042148,((7:0.013130,((12:0.007692,(10:0.005498,((37:0.000000,(11:0.000000,(1:0.000000,38:0.000000):0.000000):0.000000):0.000000,(8:0.000000,9:0.007577):0.026766):0.004413):0.006142):0.009168,((((2:0.006119,3:0.000000):0.008814,(6:0.000000,(4:0.000000,5:0.000000):0.000000):0.000000):0.015260,(…
	UTREE PHYLIP_185= (76:0.000000,77:0.000000,(75:0.004123,(74:0.000000,((((((((39:0.091797,((7:0.021598,(((((11:0.000000,(37:0.000000,(1:0.000000,38:0.003973):0.000000):0.000000):0.000000,(10:0.006792,(13:0.000000,(17:0.000000,(14:0.004014,(15:0.000000,16:0.000000):0.000000):0.003915):0.003915):0.023978):0.006651):0.009682,(8:0.000000,9:0.007982):0.006221):0.007943,(12:0.022905,(((18:0.000000,19:0.…
	UTREE PHYLIP_186= (70:0.014466,71:0.042141,((((((((39:0.082558,(((7:0.025487,(((38:0.000000,((37:0.000000,(1:0.000000,11:0.000000):0.000000):0.000000,((36:0.016032,((((19:0.000000,(8:0.000000,9:0.016100):0.024503):0.003900,(18:0.000000,(20:0.000000,21:0.000000):0.000000):0.000000):0.012118,((22:0.000000,35:0.087633):0.012564,(23:0.000000,24:0.000000):0.017843):0.004069):0.007320,((26:0.000000,(25…
	UTREE PHYLIP_187= (76:0.000000,77:0.000000,(75:0.024859,(74:0.025202,((((((47:0.057502,(((((39:0.027995,((((((36:0.013068,((((1:0.000000,37:0.000000):0.000000,(11:0.000000,(10:0.004951,12:0.016696):0.000000):0.000000):0.000000,(38:0.000000,(7:0.042653,(14:0.021088,(15:0.000000,16:0.000000):0.000000):0.012675):0.003638):0.012137):0.004252,(13:0.008259,17:0.003883):0.003930):0.011312):0.009320,((22…
	UTREE PHYLIP_188= (76:0.000000,77:0.000000,(75:0.021443,(74:0.005896,(((47:0.030395,((((((7:0.032301,(38:0.000000,((1:0.000000,(10:0.000000,11:0.000000):0.000000):0.000000,(37:0.000000,(12:0.021813,(13:0.000000,17:0.003423):0.006874):0.000000):0.003413):0.003413):0.000000):0.018000,(14:0.003386,(15:0.000000,16:0.000000):0.000000):0.025662):0.020721,(((2:0.010063,3:0.000000):0.014394,(6:0.000000,(…
	UTREE PHYLIP_189= (76:0.000000,77:0.000000,(75:0.016521,((((((58:0.083934,((35:0.082955,(39:0.051248,((7:0.004262,((10:0.000000,(((38:0.000000,(1:0.000000,11:0.000000):0.000000):0.000000,(37:0.000000,(12:0.000000,(13:0.000000,17:0.003789):0.003782):0.003797):0.007622):0.000000,((((2:0.011032,3:0.000000):0.012876,(5:0.000000,(4:0.000000,6:0.000000):0.000000):0.000000):0.007695,(36:0.019787,(((18:0…
	UTREE PHYLIP_190= (76:0.000000,77:0.000000,(75:0.009097,((((44:0.036075,((35:0.093263,(39:0.055554,((((36:0.022735,((12:0.000000,(37:0.000000,(38:0.004370,(1:0.000000,(11:0.000000,(10:0.005414,(8:0.000000,9:0.004407):0.022296):0.000000):0.000000):0.000000):0.004370):0.004389):0.004477,(13:0.008766,(17:0.000000,(14:0.013438,(15:0.000000,16:0.000000):0.000000):0.022448):0.000000):0.013293):0.004299…
	UTREE PHYLIP_191= (76:0.000000,77:0.000000,(75:0.007992,(((74:0.039115,((((39:0.037774,((7:0.005938,((((38:0.001713,((1:0.000000,(10:0.018993,11:0.000000):0.000000):0.000000,(12:0.008396,37:0.000000):0.011985):0.002146):0.008877,(8:0.000000,9:0.016172):0.025650):0.014965,((2:0.008524,3:0.000000):0.015855,(6:0.000000,(4:0.000000,5:0.003956):0.000000):0.000000):0.039798):0.008732,(((13:0.008029,17:…
	UTREE PHYLIP_192= (76:0.000000,77:0.000000,(75:0.014052,(((74:0.013609,((((47:0.044701,(((((64:0.087675,(35:0.121160,(39:0.029388,(((((((1:0.000000,37:0.000000):0.000000,(38:0.003293,(11:0.000000,(10:0.011738,12:0.018065):0.000000):0.000000):0.000000):0.000000,((13:0.000000,17:0.000000):0.000000,(14:0.006856,(15:0.000000,16:0.000000):0.000000):0.003278):0.003280):0.013493,((22:0.000000,36:0.01693…
	UTREE PHYLIP_193= (76:0.000000,77:0.000000,(75:0.004850,(((47:0.053456,((44:0.055220,((35:0.126484,(39:0.098286,((7:0.026678,(((((12:0.009653,(37:0.000000,(38:0.009083,(1:0.000000,(10:0.021215,11:0.000000):0.000000):0.000000):0.004494):0.009172):0.013798,((13:0.000000,(17:0.000000,(14:0.014064,(15:0.000000,16:0.000000):0.000000):0.013568):0.013650):0.022981,(36:0.054439,(((22:0.009289,(23:0.00988…
	UTREE PHYLIP_194= (76:0.000000,77:0.000000,(75:0.019383,((74:0.003133,((((((44:0.013706,((35:0.058905,((((36:0.014776,(((12:0.011835,(37:0.000000,(7:0.033798,((1:0.000000,38:0.000000):0.000000,(10:0.013071,11:0.000000):0.000000):0.000000):0.007195):0.003533):0.007645,((13:0.000000,17:0.000000):0.000000,(14:0.007254,(15:0.000000,16:0.000000):0.000000):0.018553):0.006841):0.015044,((27:0.007139,(26…
	UTREE PHYLIP_195= (76:0.000000,77:0.000000,(75:0.020312,((74:0.000000,((((((44:0.035397,(((35:0.119690,(39:0.066224,(64:0.054426,((7:0.030042,(((36:0.016518,((12:0.024421,(37:0.000000,((1:0.000000,38:0.000000):0.000000,(11:0.000000,(10:0.013632,(8:0.000000,9:0.011595):0.007647):0.000000):0.000000):0.003776):0.004764):0.003848,(13:0.007550,(17:0.000000,(14:0.003777,(15:0.000000,16:0.000000):0.0000…
	UTREE PHYLIP_196= (76:0.000000,77:0.000000,(75:0.016271,(66:0.016988,(67:0.060719,(68:0.021203,((74:0.019727,((47:0.014476,(((44:0.015349,(((39:0.048588,(35:0.080510,(((7:0.032112,((((1:0.000000,38:0.000000):0.000000,(10:0.000000,11:0.000000):0.000000):0.003839,(12:0.000000,37:0.000000):0.000000):0.007725,(13:0.011651,(17:0.000000,(14:0.019929,(15:0.000000,16:0.000000):0.000000):0.015467):0.00000…
	UTREE PHYLIP_197= (76:0.000000,77:0.000000,(75:0.008495,(67:0.084511,(66:0.024522,(68:0.047585,(((47:0.046126,((((39:0.058640,(((((((12:0.024968,(10:0.008525,((11:0.000000,(1:0.000000,37:0.000000):0.000000):0.000000,(7:0.038077,38:0.000000):0.003971):0.001786):0.001069):0.006481,(13:0.000000,17:0.000000):0.000000):0.007938,(16:0.000000,(14:0.008234,15:0.000000):0.000000):0.008067):0.008336,(36:0.…
	UTREE PHYLIP_198= (76:0.000000,77:0.000000,(75:0.037241,(((((((39:0.033142,(((((12:0.007752,((10:0.002080,(36:0.022451,(37:0.000000,(38:0.000000,(1:0.000000,11:0.000000):0.000000):0.000000):0.000000):0.002563):0.002893,(13:0.003613,(17:0.000000,(16:0.000000,(14:0.003756,15:0.000000):0.000000):0.003641):0.000000):0.018344):0.000000):0.007244,(8:0.003589,(7:0.029769,9:0.000000):0.010921):0.007360):…
	UTREE PHYLIP_199= (76:0.000000,77:0.000000,(75:0.010215,((62:0.039358,(58:0.073614,((((((((39:0.049436,((((12:0.017350,(10:0.014737,(37:0.003257,(11:0.000000,(1:0.000000,38:0.000000):0.000000):0.000000):0.002173):0.005459):0.006520,(7:0.019737,((13:0.000000,17:0.006554):0.003273,(14:0.003343,(15:0.000000,16:0.000000):0.006601):0.006587):0.020138):0.000000):0.013401,(8:0.000000,9:0.009928):0.01347…
	UTREE PHYLIP_200= (76:0.000000,77:0.000000,(75:0.012696,(((74:0.017185,(((47:0.034995,(44:0.024465,(35:0.136460,(((39:0.056799,(((7:0.012909,(12:0.026319,((10:0.001803,(11:0.000000,(1:0.000000,(37:0.000000,38:0.000000):0.000000):0.000000):0.002017):0.002631,(13:0.003102,(17:0.000000,(16:0.000000,(14:0.003146,15:0.000000):0.000000):0.012653):0.003116):0.009175):0.000000):0.009831):0.022461,(((5:0.…
	UTREE PHYLIP_201= (76:0.000000,77:0.000000,(75:0.014892,(45:0.211038,(46:0.258993,((74:0.016069,(((47:0.056255,((((39:0.054021,(((((7:0.021618,(12:0.010870,(10:0.004100,(37:0.000000,(38:0.000000,(1:0.000000,11:0.000000):0.000000):0.000000):0.004360):0.006190):0.003464):0.000000,(13:0.000000,(17:0.000000,(14:0.006885,(15:0.000000,16:0.000000):0.000000):0.021062):0.003408):0.028464):0.017854,(8:0.0…
	UTREE PHYLIP_202= (76:0.000000,77:0.000000,(75:0.016940,((((39:0.038983,((7:0.006298,((38:0.000000,(((1:0.000000,(10:0.004620,11:0.000000):0.000000):0.000000,(37:0.000000,(12:0.011990,(13:0.000000,17:0.008044):0.006178):0.003064):0.012242):0.004004,((((2:0.016036,3:0.000000):0.020910,(6:0.000000,(4:0.000000,5:0.000000):0.000000):0.000000):0.004003,(27:0.000000,(((36:0.020716,((18:0.000000,19:0.00…
	UTREE PHYLIP_203= (76:0.000000,77:0.000000,(75:0.015975,(67:0.039413,(66:0.028709,(69:0.039216,(74:0.018147,(68:0.047232,(47:0.047724,(((((((((7:0.020110,(10:0.002118,((11:0.000000,(1:0.000000,38:0.000000):0.000000):0.000000,(37:0.000000,(12:0.023713,(13:0.003816,17:0.000000):0.015293):0.001089):0.015399):0.004150):0.005019):0.010922,(14:0.004074,(15:0.000000,16:0.000000):0.003610):0.016339):0.01…
	UTREE PHYLIP_204= (76:0.000000,77:0.000000,(75:0.003577,(74:0.007856,((((47:0.042551,(((64:0.028937,((7:0.044010,((((((1:0.000000,(38:0.003490,(10:0.013374,11:0.000000):0.000000):0.000000):0.000000,(36:0.021342,(37:0.000000,(12:0.000000,((13:0.007004,17:0.000000):0.000000,(14:0.018214,(15:0.000000,16:0.000000):0.000000):0.021380):0.010586):0.003507):0.000000):0.003490):0.014245,(8:0.000000,9:0.01…
	UTREE PHYLIP_205= (76:0.000000,77:0.000000,(75:0.020851,((((((64:0.057995,(35:0.117479,(39:0.075706,(((7:0.047415,(10:0.009556,(11:0.000000,((1:0.000000,38:0.000000):0.000000,((12:0.022172,37:0.000000):0.012193,((13:0.004111,17:0.000000):0.012443,(16:0.000000,(14:0.008417,15:0.000000):0.000000):0.000000):0.020846):0.000000):0.000000):0.000000):0.003373):0.011248,(((2:0.014067,3:0.000000):0.023595…
	UTREE PHYLIP_206= (76:0.000000,77:0.000000,(75:0.014439,(66:0.028360,(67:0.051704,(68:0.039473,(69:0.031818,((((64:0.051951,((((39:0.054939,((((((7:0.034669,(13:0.000000,((12:0.019683,(38:0.004644,(37:0.000000,(1:0.000000,(10:0.000000,11:0.000000):0.000000):0.000000):0.000000):0.000000):0.004605,(17:0.000000,(16:0.000000,(14:0.004757,15:0.000000):0.000000):0.004614):0.004648):0.004658):0.004018):…
	UTREE PHYLIP_207= (76:0.000000,77:0.000000,(75:0.021976,((74:0.023004,(((47:0.004358,((44:0.039980,((35:0.149134,(39:0.051124,((7:0.025750,((((1:0.000000,((10:0.005175,11:0.000000):0.000000,((12:0.000000,37:0.000000):0.000000,(36:0.016949,(13:0.012894,17:0.000000):0.012819):0.000000):0.008402):0.000000):0.000000,(38:0.000000,(14:0.017639,(15:0.000000,16:0.000000):0.000000):0.012819):0.008402):0.0…
	UTREE PHYLIP_208= (76:0.000000,77:0.000000,(75:0.012953,(45:0.305896,((46:0.317359,((((44:0.056373,(39:0.060413,((((13:0.004098,(10:0.004825,(11:0.000000,(1:0.000000,((12:0.017468,(17:0.004130,37:0.000000):0.000000):0.004122,(38:0.000000,(15:0.000000,16:0.000000):0.008269):0.004122):0.000000):0.000000):0.002731):0.009915):0.008055,(7:0.038681,14:0.000000):0.004319):0.012111,((((2:0.007994,3:0.000…
	UTREE PHYLIP_209= (45:0.086154,46:0.136620,((72:0.004824,(73:0.000000,(74:0.018693,((((39:0.049751,(35:0.156395,((12:0.027315,(7:0.043396,((10:0.003896,(38:0.003681,(11:0.000000,(1:0.000000,37:0.000000):0.000000):0.000000):0.000792):0.003307,((17:0.000000,(13:0.000000,14:0.007574):0.011383):0.000000,(15:0.000000,16:0.000000):0.007411):0.011134):0.000000):0.000000):0.014633,(36:0.022636,((22:0.018…
	UTREE PHYLIP_210= (76:0.000000,77:0.000000,(75:0.012507,(74:0.017574,((((35:0.138856,((7:0.027029,((((12:0.011196,(37:0.000000,((1:0.000000,(10:0.004517,11:0.000000):0.000000):0.000000,(38:0.007719,(8:0.000000,9:0.011881):0.015637):0.000000):0.003829):0.005282):0.020193,(((13:0.007691,17:0.000000):0.003346,(14:0.003858,(15:0.000000,16:0.000000):0.000000):0.024547):0.027130,(36:0.023624,((22:0.007…
	UTREE PHYLIP_211= (76:0.000000,77:0.000000,(75:0.003961,(45:0.235406,(67:0.060732,(66:0.025101,(68:0.023139,(69:0.066950,(74:0.012103,(73:0.001843,(72:0.000000,((((((((((((((1:0.000000,(10:0.000000,11:0.000000):0.000000):0.000000,(7:0.021981,38:0.000000):0.007120):0.000000,((12:0.007327,37:0.000000):0.000000,(17:0.000000,(13:0.000000,(14:0.000000,(15:0.000000,16:0.000000):0.003558):0.029907):0.00…
	UTREE PHYLIP_212= (76:0.000000,77:0.000000,(75:0.003911,((66:0.014306,(67:0.056564,(68:0.037305,(69:0.048060,(((((39:0.062611,((7:0.042626,(((((12:0.014360,((37:0.000000,(38:0.007659,(1:0.000000,(10:0.009039,11:0.000000):0.000000):0.000000):0.003796):0.007112,(13:0.000000,(17:0.000000,(14:0.003856,(15:0.000000,16:0.000000):0.000000):0.015459):0.003741):0.014317):0.005318):0.005652,(36:0.027336,((…
	UTREE PHYLIP_213= (76:0.000000,77:0.000000,(75:0.010485,(66:0.028763,(67:0.058157,(69:0.022319,(74:0.032208,(68:0.047232,((((((39:0.035243,(35:0.135002,((12:0.023768,(7:0.049157,((10:0.009526,(37:0.003478,(11:0.000000,(1:0.000000,38:0.000000):0.000000):0.000000):0.003980):0.005637,((17:0.000000,(13:0.000000,14:0.007069):0.013940):0.003395,(15:0.000000,16:0.000000):0.000000):0.024525):0.000000):0.…
	UTREE PHYLIP_214= (76:0.000000,77:0.000000,(75:0.003763,((((47:0.046441,((((39:0.059475,((((7:0.044132,(12:0.015728,(37:0.000000,((1:0.000000,38:0.000000):0.000000,(10:0.013225,11:0.000000):0.000000):0.007424):0.003693):0.011002):0.000000,((13:0.002892,(17:0.000000,(14:0.019305,(15:0.000000,16:0.000000):0.000000):0.015071):0.008324):0.019608,(36:0.040277,(22:0.015187,((23:0.003976,24:0.000000):0.…
	UTREE PHYLIP_215= (76:0.000000,77:0.000000,(75:0.004255,(74:0.000000,((73:0.003643,(72:0.010212,((((39:0.052785,((((7:0.016145,((((36:0.020427,((37:0.000000,(1:0.000000,(11:0.000000,38:0.004015):0.000000):0.000000):0.000000,(10:0.000000,(12:0.016703,((13:0.008019,17:0.000000):0.000000,(14:0.016547,(15:0.000000,16:0.000000):0.000000):0.012044):0.016244):0.000000):0.003991):0.000000):0.016421,(8:0.…
	UTREE PHYLIP_216= (76:0.000000,77:0.000000,(75:0.007804,((74:0.009313,(((47:0.006571,(44:0.015358,(((((7:0.024630,(12:0.011883,((10:0.003435,((11:0.000000,(1:0.000000,(37:0.000000,38:0.000000):0.000000):0.000000):0.000000,((((2:0.005720,3:0.000000):0.013430,(6:0.000000,(4:0.000000,5:0.007584):0.000000):0.000000):0.019287,(36:0.027374,(((18:0.000000,19:0.003700):0.000000,(20:0.000000,21:0.000000):…
	UTREE PHYLIP_217= (76:0.000000,77:0.000000,(75:0.006789,(((47:0.030972,(((44:0.030573,(((39:0.039050,(35:0.114585,((((((36:0.022575,((12:0.019023,((37:0.000000,((1:0.000000,(10:0.008693,11:0.000000):0.000000):0.000000,(7:0.034934,38:0.000000):0.003668):0.003668):0.003295,((13:0.000000,17:0.000000):0.000000,(14:0.007397,(15:0.000000,16:0.000000):0.000000):0.018681):0.013673):0.011194):0.028660,((2…
	UTREE PHYLIP_218= (76:0.000000,77:0.000000,(75:0.032665,(66:0.021517,(67:0.041923,(68:0.024924,(69:0.056675,((((47:0.016583,(((((64:0.058574,(39:0.024194,(35:0.120299,((7:0.023421,((12:0.008168,(37:0.000000,((38:0.000000,(1:0.000000,(10:0.004488,11:0.000000):0.000000):0.000000):0.000000,(((2:0.002401,3:0.000000):0.005375,(6:0.000000,(4:0.000000,5:0.003839):0.000000):0.000000):0.024091,(8:0.000000…
	UTREE PHYLIP_219= (76:0.000000,77:0.000000,(75:0.008614,(66:0.043305,(67:0.079128,(68:0.051750,(69:0.044312,(74:0.024135,(((61:0.018753,(((((((39:0.053666,((((36:0.022224,(((1:0.000000,(37:0.000000,((7:0.059144,38:0.000000):0.008544,(17:0.000000,(13:0.004222,(14:0.017479,(15:0.000000,16:0.000000):0.000000):0.026783):0.000000):0.008521):0.000000):0.000000):0.000000,(10:0.004903,11:0.000000):0.0000…
	UTREE PHYLIP_220= (76:0.000000,77:0.000000,(75:0.022163,(74:0.000000,((((((50:0.000000,((((62:0.053744,(61:0.009547,(((39:0.044412,(7:0.013287,((12:0.009071,((37:0.000000,(38:0.000000,(1:0.000000,(10:0.004986,11:0.000000):0.000000):0.000000):0.000000):0.000000,(9:0.004331,(8:0.000000,(((2:0.000951,3:0.000000):0.003437,(6:0.000000,(4:0.000000,5:0.000000):0.000000):0.000000):0.025821,((18:0.000000,…
	UTREE PHYLIP_221= (70:0.025811,71:0.044564,((74:0.023698,(68:0.032992,((66:0.040535,(((39:0.043720,((7:0.013808,((12:0.006847,((38:0.000000,(37:0.000000,(1:0.000000,(10:0.012132,11:0.000000):0.000000):0.000000):0.000000):0.006649,(13:0.003290,(17:0.000000,(16:0.000000,(14:0.010229,15:0.000000):0.000000):0.003274):0.003279):0.013327):0.000000):0.000000,((((2:0.003923,3:0.000000):0.009349,(6:0.0000…
	UTREE PHYLIP_222= (45:0.363480,46:0.031377,(28:0.013340,(36:0.018889,(((7:0.056420,((12:0.009132,(10:0.010106,(11:0.000000,(38:0.000000,(1:0.000000,37:0.000000):0.000000):0.000000):0.001119):0.003822):0.008923,((13:0.018088,17:0.000000):0.000000,(14:0.009055,(15:0.000000,16:0.000000):0.000000):0.008847):0.018011):0.000000):0.008552,(39:0.056757,((34:0.000000,(32:0.000000,(31:0.014737,33:0.004920)…
	UTREE PHYLIP_223= (45:0.109915,46:0.165139,((((((((39:0.053041,((((7:0.020920,(12:0.022308,(37:0.000000,((1:0.000000,38:0.000000):0.000000,(10:0.020487,11:0.000000):0.000000):0.004083):0.004040):0.008413):0.000000,((13:0.008198,(17:0.000000,(16:0.000000,(14:0.008373,15:0.000000):0.000000):0.004051):0.000000):0.012075,(36:0.020814,((22:0.020665,(23:0.000000,24:0.000000):0.022596):0.004839,(27:0.00…
	UTREE PHYLIP_224= (76:0.000000,77:0.000000,(75:0.015198,(74:0.002810,((69:0.043789,((68:0.035640,((((39:0.051998,(((7:0.017798,((38:0.000000,((1:0.000000,(10:0.005635,11:0.000000):0.000000):0.000000,(37:0.000000,(12:0.024217,(((19:0.000000,(8:0.000000,9:0.019710):0.034838):0.019116,(18:0.000000,(20:0.000000,21:0.000000):0.000000):0.000000):0.004430,(13:0.009561,(17:0.000000,((14:0.004844,(15:0.00…
	UTREE PHYLIP_225= (76:0.000000,77:0.000000,(75:0.012942,(66:0.008440,(67:0.048507,(68:0.036376,(69:0.077491,(74:0.031110,((((((39:0.050576,(((7:0.043134,((12:0.004306,(37:0.000000,(38:0.003937,(1:0.000000,(10:0.019557,11:0.000000):0.000000):0.000000):0.003937):0.007984):0.003582,(13:0.003330,(17:0.000000,(14:0.008193,(15:0.000000,16:0.000000):0.000000):0.011822):0.004521):0.011889):0.003238):0.01…
	UTREE PHYLIP_226= (70:0.033325,71:0.020109,(((((64:0.060727,(35:0.124750,(39:0.041267,((((7:0.037022,(13:0.007611,(14:0.003869,((((1:0.000000,38:0.000000):0.000000,(10:0.004649,11:0.000000):0.000000):0.000000,(17:0.003802,(37:0.000000,(12:0.007766,36:0.035890):0.000000):0.000000):0.007645):0.003778,(15:0.000000,16:0.000000):0.000000):0.007685):0.000000):0.002730):0.016458,((8:0.000000,9:0.019344)…
	UTREE PHYLIP_227= (76:0.000000,77:0.000000,(75:0.022934,(66:0.026252,(67:0.034902,(69:0.020099,(68:0.046512,(((47:0.023337,(((((39:0.052141,(((22:0.011689,(((7:0.022982,(((1:0.000000,38:0.000000):0.000000,(10:0.004575,11:0.000000):0.000000):0.003640,(37:0.000000,((12:0.015570,36:0.018609):0.000000,((13:0.000000,14:0.011629):0.011106,(17:0.000000,(15:0.000000,16:0.000000):0.003671):0.000000):0.014…
	UTREE PHYLIP_228= (76:0.000000,77:0.000000,(75:0.000000,(66:0.011679,(67:0.035944,(68:0.035562,(69:0.020671,(74:0.036104,(((39:0.047441,((7:0.040407,((((((1:0.000000,38:0.000000):0.000000,(10:0.009699,11:0.000000):0.000000):0.000000,(37:0.000000,(12:0.019877,(13:0.007975,(17:0.000000,(14:0.007976,(15:0.000000,16:0.000000):0.000000):0.011706):0.012025):0.024193):0.001739):0.007874):0.015982,(8:0.0…
	UTREE PHYLIP_229= (76:0.000000,77:0.000000,(75:0.012408,(66:0.008452,(67:0.037951,(68:0.033073,(69:0.057225,(74:0.028411,((((39:0.039029,((((7:0.019206,(38:0.000000,((1:0.000000,(10:0.013534,11:0.000000):0.000000):0.000000,(37:0.000000,(12:0.010106,(13:0.000000,17:0.003701):0.010106):0.002713):0.003709):0.003709):0.007536):0.007650,((14:0.003747,(15:0.000000,16:0.000000):0.000000):0.015278,(36:0.…
	UTREE PHYLIP_230= (76:0.000000,77:0.000000,(75:0.003337,((((47:0.056607,(((((39:0.046985,(((((7:0.020050,((37:0.000000,(12:0.006682,(38:0.003205,(1:0.000000,(10:0.007617,11:0.000000):0.000000):0.000000):0.003205):0.000000):0.003213,(17:0.003220,(13:0.000000,(14:0.000000,(15:0.000000,16:0.000000):0.003182):0.016492):0.000000):0.006467):0.000000):0.006639,((22:0.010235,36:0.028141):0.009662,((23:0.…
	UTREE PHYLIP_231= (76:0.000000,77:0.000000,(75:0.007847,((74:0.012237,(((39:0.032280,(((((7:0.057497,(((((36:0.016285,(12:0.021159,(37:0.000000,((1:0.000000,(10:0.023989,11:0.000000):0.000000):0.000000,(38:0.008015,(8:0.000000,9:0.008258):0.042831):0.000000):0.003978):0.000000):0.029477):0.017794,((13:0.024639,17:0.000000):0.007652,(14:0.016447,(15:0.000000,16:0.000000):0.000000):0.016176):0.0126…
	UTREE PHYLIP_232= (76:0.000000,77:0.000000,(75:0.007447,((74:0.004873,((((((7:0.023984,(((8:0.000000,(9:0.007408,((11:0.000000,(38:0.000000,(1:0.000000,10:0.004414):0.000000):0.000000):0.000000,(37:0.000000,(12:0.018723,(13:0.000000,(17:0.000000,(16:0.000000,(14:0.000000,15:0.000000):0.000000):0.022583):0.007399):0.014066):0.001887):0.007378):0.014752):0.000000):0.010572,(((18:0.000000,19:0.00000…
	UTREE PHYLIP_233= (76:0.000000,77:0.000000,(75:0.003949,(74:0.025105,(((((47:0.054848,(((44:0.036050,(39:0.052343,(35:0.092670,(((7:0.073394,(12:0.016967,(38:0.016517,((1:0.000000,37:0.000000):0.000000,(10:0.014066,11:0.000000):0.000000):0.000000):0.003953):0.012283):0.000000,(13:0.000000,(17:0.000000,(14:0.012551,(15:0.000000,16:0.000000):0.000000):0.024796):0.016248):0.020317):0.023656,((((2:0.…
	UTREE PHYLIP_234= (76:0.000000,77:0.000000,(75:0.004252,(66:0.007942,(67:0.059763,(68:0.043597,(69:0.051713,((47:0.061249,(((35:0.106838,((39:0.059925,((((7:0.032068,((10:0.003403,(37:0.004322,(38:0.004322,(1:0.000000,11:0.000000):0.000000):0.000000):0.007279):0.007758,(12:0.023207,(13:0.003915,(17:0.000000,(14:0.018073,(15:0.000000,16:0.000000):0.000000):0.022587):0.004734):0.013175):0.004280):0…
	UTREE PHYLIP_235= (76:0.000000,77:0.000000,(75:0.014481,(66:0.011597,(67:0.044400,(68:0.043564,(69:0.029958,(74:0.016128,(((((7:0.003898,((1:0.000000,(38:0.000000,((10:0.003990,11:0.000000):0.000000,(37:0.000000,(12:0.024998,((13:0.000000,17:0.000000):0.000000,(16:0.000000,(14:0.000000,15:0.000000):0.000000):0.010013):0.010043):0.000000):0.003317):0.000000):0.000000):0.000000,((((2:0.009036,3:0.0…
	UTREE PHYLIP_236= (76:0.000000,77:0.000000,(75:0.015572,((67:0.065590,(66:0.036277,(68:0.043682,(69:0.043970,((60:0.020674,((((61:0.023428,(((((((7:0.039418,(((1:0.000000,38:0.000000):0.000000,(10:0.004587,11:0.000000):0.000000):0.000000,(12:0.012016,37:0.000000):0.007549):0.003653):0.007651,(8:0.000000,9:0.003845):0.015465):0.011432,((2:0.007969,3:0.000000):0.011132,(6:0.000000,(4:0.000000,5:0.0…
	UTREE PHYLIP_237= (76:0.000000,77:0.000000,(75:0.003728,(66:0.007166,(67:0.045724,(68:0.029849,(69:0.018132,(74:0.021939,(73:0.000000,(72:0.008265,((((((((((39:0.038579,((7:0.021915,(12:0.018925,((37:0.000000,(38:0.003495,(1:0.000000,(10:0.008589,11:0.000000):0.000000):0.000000):0.003495):0.007034,(13:0.000000,(17:0.000000,(16:0.000000,(14:0.000000,15:0.000000):0.000000):0.006994):0.003481):0.014…
	UTREE PHYLIP_238= (76:0.000000,77:0.000000,(75:0.003726,((((39:0.050709,((7:0.018807,(((((38:0.000000,(1:0.000000,(10:0.000000,11:0.000000):0.000000):0.000000):0.000000,(12:0.003947,(37:0.000000,((13:0.000000,(17:0.000000,(14:0.007384,(15:0.000000,16:0.000000):0.000000):0.003601):0.003612):0.011075,(36:0.014474,((22:0.003567,(23:0.000000,24:0.000000):0.011556):0.003564,((27:0.003608,(26:0.000000,…
	UTREE PHYLIP_239= (76:0.000000,77:0.000000,(75:0.009635,(45:0.124020,((74:0.005948,((47:0.034524,(((54:0.017568,((39:0.041770,(((((7:0.006416,(12:0.009434,((37:0.000000,((38:0.003090,(11:0.000000,(1:0.000000,10:0.007164):0.000000):0.000000):0.000000,((8:0.000000,9:0.006250):0.003116,((18:0.000000,19:0.000000):0.000000,(20:0.000000,21:0.000000):0.000000):0.012699):0.009373):0.003090):0.006249,(((1…
	UTREE PHYLIP_240= (76:0.000000,77:0.000000,(75:0.015355,((((((((61:0.011509,(39:0.051548,(((((7:0.013338,((10:0.008809,((12:0.018566,(36:0.018437,(37:0.000000,(38:0.000000,(1:0.000000,11:0.000000):0.000000):0.000000):0.000000):0.003567):0.000000,(15:0.000000,(16:0.000000,17:0.000000):0.000000):0.007255):0.004652):0.006184,(((((2:0.006732,3:0.000000):0.007464,(6:0.000000,(4:0.000000,5:0.000000):0.…
	UTREE PHYLIP_241= (76:0.000000,77:0.000000,(75:0.013880,(66:0.009438,(67:0.081565,(68:0.069032,(69:0.043753,(74:0.027210,((((((39:0.069774,((35:0.090422,(((22:0.017961,(((36:0.036698,((17:0.000000,(13:0.004995,(7:0.012552,(12:0.023596,(10:0.001041,(38:0.004351,(1:0.000000,(11:0.000000,37:0.000000):0.000000):0.000000):0.008190):0.008348):0.000300):0.017405):0.003736):0.013009,(14:0.013419,(15:0.00…
	UTREE PHYLIP_242= (76:0.000000,77:0.000000,(75:0.000000,((((74:0.036357,((((47:0.033351,(44:0.020882,(((35:0.093674,(39:0.054324,(((7:0.036408,((12:0.025984,(37:0.000000,(38:0.003979,(1:0.000000,(10:0.019076,11:0.000000):0.000000):0.000000):0.003979):0.004061):0.000000,(13:0.008265,(17:0.000000,(14:0.016639,(15:0.000000,16:0.000000):0.000000):0.016559):0.003904):0.020909):0.009648):0.018005,(((((…
	UTREE PHYLIP_243= (76:0.000000,77:0.000000,(75:0.007130,(45:0.162722,((((47:0.042090,((((((((7:0.010793,(((38:0.000000,((11:0.000000,(1:0.000000,37:0.000000):0.000000):0.000000,(10:0.022453,((12:0.007341,((36:0.042378,((22:0.006878,((19:0.000000,(8:0.000000,9:0.006766):0.006742):0.003266,(18:0.000000,(20:0.000000,21:0.000000):0.000000):0.000000):0.016850):0.010103,(23:0.003548,24:0.000000):0.0256…
	UTREE PHYLIP_244= (76:0.000000,77:0.000000,(75:0.010893,(((((((1:0.000000,38:0.000000):0.000000,(11:0.000000,(10:0.008639,(7:0.010485,((((2:0.005037,3:0.000000):0.005402,(6:0.000000,(4:0.000000,5:0.003454):0.000000):0.000000):0.003445,(((18:0.000000,19:0.003531):0.000000,(20:0.000000,21:0.000000):0.000000):0.000000,((22:0.011401,36:0.026207):0.002878,((23:0.000000,24:0.000000):0.003590,((28:0.004…
	UTREE PHYLIP_245= (76:0.000000,77:0.000000,(75:0.011990,(74:0.007647,(66:0.026705,(68:0.045340,((69:0.024731,((((39:0.054937,((7:0.011481,((((17:0.000000,(13:0.000000,(12:0.019863,(37:0.000000,(((1:0.000000,38:0.000000):0.000000,(10:0.008789,11:0.000000):0.000000):0.000000,(((2:0.012238,3:0.000000):0.018273,(6:0.000000,(4:0.000000,5:0.003731):0.000000):0.000000):0.019395,(8:0.000000,9:0.015316):0…
	UTREE PHYLIP_246= (76:0.000000,77:0.000000,(75:0.017431,(66:0.013913,(67:0.052272,(68:0.037577,(69:0.031354,(((47:0.046389,(((39:0.046984,((((12:0.004096,((37:0.000000,((1:0.000000,(10:0.027843,11:0.000000):0.000000):0.000000,(7:0.036338,38:0.000000):0.003857):0.003857):0.004221,(((13:0.000000,17:0.000000):0.000000,(16:0.000000,(14:0.000000,15:0.000000):0.000000):0.011906):0.012096,(((22:0.017106…
	UTREE PHYLIP_247= (76:0.000000,77:0.000000,(75:0.007583,(((74:0.010299,((47:0.029233,(((39:0.051079,(((((((7:0.011270,(10:0.006925,(((1:0.000000,11:0.000000):0.000000,(38:0.003596,(37:0.000000,(36:0.030250,((12:0.010885,(22:0.007268,(23:0.000000,24:0.000000):0.003861):0.022525):0.002586,(17:0.000000,(13:0.000000,(19:0.003593,(18:0.000000,(20:0.000000,21:0.000000):0.000000):0.000000):0.014509):0.0…
	UTREE PHYLIP_248= (76:0.000000,77:0.000000,(75:0.016537,((66:0.035130,(67:0.065187,(68:0.021424,(69:0.069956,((44:0.054397,(47:0.049489,(((39:0.074670,(((((7:0.033256,((12:0.012500,(37:0.000000,(38:0.003943,(1:0.000000,(10:0.009635,11:0.000000):0.000000):0.000000):0.003943):0.003934):0.015300,(13:0.007715,(17:0.000000,(14:0.012215,(15:0.000000,16:0.000000):0.000000):0.015709):0.008122):0.024118):…
	UTREE PHYLIP_249= (76:0.000000,77:0.000000,(75:0.007767,(74:0.006942,((((47:0.036797,((44:0.030258,((39:0.057836,(35:0.076840,(((7:0.043330,(38:0.000000,(((1:0.000000,(10:0.008513,11:0.000000):0.000000):0.000000,(37:0.000000,(12:0.015839,(13:0.000000,(17:0.000000,((16:0.000000,(14:0.003719,15:0.000000):0.000000):0.011122,(36:0.026932,((19:0.011274,(18:0.000000,(20:0.000000,21:0.000000):0.000000):…
	UTREE PHYLIP_250= (76:0.000000,77:0.000000,(75:0.008170,(66:0.008027,(67:0.048890,(69:0.031301,(74:0.019035,((68:0.031427,((39:0.038359,((((47:0.032220,(((44:0.017108,(35:0.085317,((7:0.018521,(((12:0.016995,(37:0.000000,((1:0.000000,38:0.000000):0.000000,(10:0.014478,11:0.000000):0.000000):0.004008):0.008199):0.003956,(13:0.000000,(17:0.000000,(14:0.004018,(15:0.000000,16:0.000000):0.000000):0.0…
	UTREE PHYLIP_251= (76:0.000000,77:0.000000,(75:0.015197,((((((((((((((12:0.015710,((37:0.000000,((1:0.000000,(10:0.012063,11:0.000000):0.000000):0.000000,(7:0.014378,38:0.000000):0.007065):0.003503):0.003514,((13:0.000000,17:0.000000):0.000000,(14:0.003621,(15:0.000000,16:0.000000):0.000000):0.014309):0.014116):0.000000):0.017845,((18:0.000000,19:0.000000):0.000000,(20:0.000000,21:0.000000):0.000…
	UTREE PHYLIP_252= (76:0.000000,77:0.000000,(75:0.007597,(74:0.046663,(((((((44:0.007341,(35:0.117725,(39:0.049009,(((((36:0.019029,((13:0.000000,(17:0.007511,(37:0.000000,(12:0.019421,(38:0.011298,(1:0.000000,(10:0.004320,11:0.000000):0.000000):0.000000):0.003711):0.000000):0.003751):0.007601):0.013675,(7:0.034040,(14:0.000000,(15:0.000000,16:0.000000):0.007426):0.013882):0.014994):0.009106):0.00…
	UTREE PHYLIP_253= (76:0.000000,77:0.000000,(75:0.013047,((((((((62:0.045261,(((39:0.058133,((((7:0.022307,(12:0.003343,((37:0.000000,((1:0.000000,38:0.000000):0.000000,(10:0.007359,11:0.000000):0.000000):0.003102):0.003120,((13:0.000000,17:0.000000):0.000000,(16:0.000000,(14:0.006423,15:0.000000):0.000000):0.009389):0.012673):0.000000):0.000000):0.006441,(36:0.019356,((22:0.006318,(23:0.003196,24…
	UTREE PHYLIP_254= (76:0.000000,77:0.000000,(75:0.013735,(((74:0.013820,((69:0.014250,(47:0.027426,((58:0.068947,((((39:0.070176,(((((((38:0.000000,(1:0.000000,11:0.000000):0.000000):0.000000,(37:0.000000,(12:0.011584,(13:0.000000,17:0.008482):0.016737):0.002838):0.008526):0.000000,(7:0.044786,10:0.005033):0.000000):0.008452,(8:0.000000,9:0.013198):0.021826):0.017396,((2:0.020547,3:0.000000):0.020…
	UTREE PHYLIP_255= (76:0.000000,77:0.000000,(75:0.000000,(((((((39:0.058674,(((((((((1:0.000000,(10:0.000000,11:0.000000):0.000000):0.000000,(38:0.000000,(7:0.036936,(14:0.010713,(15:0.000000,16:0.000000):0.000000):0.014765):0.002914):0.010366):0.013927,(12:0.000000,37:0.000000):0.000000):0.000000,(13:0.003487,17:0.003451):0.007026):0.018396,(((22:0.010925,36:0.019182):0.021617,(23:0.003598,24:0.0…
	UTREE PHYLIP_256= (76:0.000000,77:0.000000,(75:0.024273,(67:0.080659,(66:0.020793,(68:0.035466,(69:0.058891,(((((((((((7:0.020114,(38:0.000000,((1:0.000000,((8:0.000000,9:0.000000):0.023986,(37:0.000000,(12:0.007543,(13:0.000000,17:0.007739):0.009314):0.007332):0.007875):0.000000):0.000000,(10:0.018827,11:0.000000):0.000000):0.003901):0.015880):0.016370,(14:0.003854,(15:0.000000,16:0.000000):0.00…
	UTREE PHYLIP_257= (70:0.022818,71:0.029356,(72:0.014656,(73:0.000000,(74:0.038415,((47:0.034307,((((((39:0.039888,(((((7:0.038442,((38:0.004031,((1:0.000000,37:0.000000):0.000000,(11:0.000000,(10:0.005025,12:0.008504):0.000000):0.000000):0.000000):0.004029,(13:0.000000,(17:0.000000,(36:0.016295,(16:0.000000,(14:0.004171,15:0.000000):0.000000):0.004058):0.004014):0.008120):0.008071):0.000000):0.00…
	UTREE PHYLIP_258= (76:0.000000,77:0.000000,(75:0.014450,(74:0.000067,((((35:0.071850,((((64:0.052883,((7:0.029037,((((36:0.021725,((17:0.000000,(13:0.010644,(12:0.000000,(37:0.000000,((1:0.000000,38:0.000000):0.000000,(11:0.000000,(10:0.013320,(8:0.000000,9:0.010604):0.028772):0.000000):0.000000):0.003464):0.006971):0.010503):0.006949):0.006852,(14:0.010577,(15:0.000000,16:0.000000):0.000000):0.0…
	UTREE PHYLIP_259= (76:0.000000,77:0.000000,(75:0.010807,(66:0.019990,(67:0.063210,(68:0.041341,(69:0.040015,(74:0.028935,((((39:0.047724,((35:0.107354,((7:0.021312,((12:0.024961,(38:0.000000,(37:0.000000,(1:0.000000,(10:0.003916,11:0.000000):0.000000):0.000000):0.000000):0.000000):0.003407,(((13:0.000000,14:0.000000):0.000000,(15:0.000000,(16:0.000000,17:0.000000):0.000000):0.003394):0.006047,(36…
	UTREE PHYLIP_260= (76:0.000000,77:0.000000,(75:0.008044,(66:0.007511,(67:0.036356,(68:0.015375,(69:0.037585,((74:0.011670,(((((39:0.037021,((7:0.007476,((((1:0.000000,38:0.000000):0.000000,(10:0.009558,11:0.000000):0.000000):0.000000,(12:0.011854,37:0.000000):0.007524):0.007306,((13:0.007499,17:0.000000):0.007473,(14:0.007661,(15:0.000000,16:0.000000):0.000000):0.003754):0.010569):0.004555):0.003…
	UTREE PHYLIP_261= (76:0.000000,77:0.000000,(75:0.018147,(((47:0.025913,(((44:0.052350,((35:0.098436,(39:0.048784,(((22:0.010883,(((36:0.021379,((37:0.000000,((7:0.017655,((1:0.000000,38:0.000000):0.000000,(10:0.003970,11:0.000000):0.000001):0.000000):0.010497,(12:0.008760,(31:0.014777,(33:0.007739,(32:0.000000,34:0.007633):0.003811):0.000725):0.103890):0.021470):0.000000):0.003519,(13:0.000000,(1…
	UTREE PHYLIP_262= (45:0.090543,46:0.040589,((((((61:0.010781,((((39:0.030302,(((7:0.021829,(((10:0.013177,((38:0.000000,(1:0.000000,11:0.000000):0.000000):0.000000,(37:0.000000,((13:0.003652,17:0.000000):0.000000,(14:0.007486,(15:0.000000,16:0.000000):0.000000):0.014952):0.036103):0.007323):0.000000):0.014722,(8:0.000000,9:0.003628):0.003668):0.014410,(12:0.026920,((19:0.003556,(18:0.000000,(20:0…
	UTREE PHYLIP_263= (76:0.000000,77:0.000000,(75:0.008744,(66:0.018690,(67:0.068629,(68:0.051727,(69:0.023132,(74:0.000000,(((((39:0.030995,(35:0.128121,((((((1:0.000000,11:0.000000):0.000000,((10:0.000000,(16:0.000000,(14:0.000000,15:0.000000):0.000000):0.035187):0.006754,(37:0.000000,(12:0.019628,(13:0.000000,17:0.003917):0.006119):0.002827):0.007862):0.000000):0.000000,(7:0.028612,38:0.000000):0…
	UTREE PHYLIP_264= (45:0.117271,46:0.080733,((((((47:0.036669,((((((64:0.069452,(39:0.025918,(((7:0.031278,(12:0.021218,((10:0.015796,(38:0.004003,(11:0.000000,(1:0.000000,37:0.000000):0.000000):0.000000):0.000000):0.003962,((13:0.004001,17:0.000000):0.000000,(14:0.008390,(15:0.000000,16:0.000000):0.000000):0.012240):0.007897):0.000000):0.011055):0.021034,((5:0.008075,((2:0.003118,3:0.000000):0.00…
	UTREE PHYLIP_265= (76:0.000000,77:0.000000,(75:0.006695,(66:0.003332,(67:0.053541,(68:0.021372,(69:0.039829,(((47:0.053448,((((39:0.029821,(35:0.116728,((((((7:0.037663,(12:0.010210,(37:0.000000,(38:0.003182,(1:0.000000,(10:0.003795,11:0.000000):0.000000):0.000000):0.006413):0.003208):0.003227):0.000000,(13:0.000000,(17:0.000000,(14:0.003216,(15:0.000000,16:0.000000):0.000000):0.026409):0.006449)…
	UTREE PHYLIP_266= (76:0.000000,77:0.000000,(75:0.003993,(((((54:0.000000,((39:0.083973,(44:0.051086,((35:0.086510,((7:0.000000,(((12:0.003984,(10:0.011913,((38:0.003860,(11:0.000000,(1:0.000000,37:0.000000):0.000000):0.000000):0.000000,(8:0.000000,9:0.015665):0.011668):0.003036):0.006240):0.003924,((2:0.006636,3:0.000000):0.008694,(6:0.000000,(4:0.000000,5:0.003814):0.000000):0.000000):0.015534):…
	UTREE PHYLIP_267= (76:0.000000,77:0.000000,(75:0.000000,(66:0.019006,(67:0.073023,(68:0.055086,(69:0.020922,(74:0.030905,(((35:0.118181,(((7:0.009270,((38:0.000000,(((11:0.000000,(1:0.000000,37:0.000000):0.000000):0.000000,(36:0.053286,((((2:0.011762,3:0.000000):0.015748,(6:0.000000,(4:0.000000,5:0.000000):0.000000):0.000000):0.016453,(((18:0.000000,19:0.007737):0.000000,(20:0.000000,21:0.000000)…
	UTREE PHYLIP_268= (76:0.000000,77:0.000000,(75:0.015801,(66:0.022492,(67:0.041465,(69:0.029357,((((((50:0.011441,(44:0.028405,((35:0.111715,(39:0.038221,(((36:0.019136,((13:0.003760,(38:0.003728,((1:0.000000,37:0.000000):0.000000,(11:0.000000,(10:0.004508,12:0.015966):0.000000):0.000000):0.000000):0.003700):0.007514,(17:0.000000,(7:0.023089,(14:0.003780,(15:0.000000,16:0.000000):0.000000):0.00771…
	UTREE PHYLIP_269= (76:0.000000,77:0.000000,(75:0.008650,(74:0.017547,((((39:0.026235,((((17:0.000000,(13:0.009026,(38:0.008880,(10:0.000000,(37:0.000000,(1:0.000000,(11:0.000000,12:0.004471):0.000000):0.000000):0.000000):0.000000):0.004483):0.008924):0.004291,((7:0.047798,14:0.004324):0.009172,(15:0.000000,16:0.000000):0.000000):0.013777):0.012063,(36:0.003978,((((5:0.004414,((2:0.005956,3:0.0000…
	UTREE PHYLIP_270= (70:0.000000,71:0.052612,((74:0.022643,((((69:0.028836,(((12:0.003984,((37:0.000000,((1:0.000000,(10:0.014374,11:0.000000):0.000000):0.000000,(7:0.022403,38:0.000000):0.006107):0.006107):0.005577,((13:0.002973,17:0.000000):0.000000,(14:0.003003,(15:0.000000,16:0.000000):0.000000):0.018261):0.010287):0.005071):0.010340,(36:0.028875,(((22:0.015808,(((5:0.003092,((2:0.000632,3:0.00…
	UTREE PHYLIP_271= (76:0.000000,77:0.000000,(75:0.024086,(74:0.000000,((((47:0.022300,(44:0.031369,(((39:0.043354,(7:0.035681,((((35:0.062444,((36:0.015450,(37:0.000000,(((10:0.012319,(11:0.000000,(1:0.000000,38:0.000000):0.000000):0.001601):0.006924,(16:0.000000,(14:0.003816,15:0.000000):0.000000):0.000000):0.007530,(13:0.003773,17:0.000000):0.000000):0.007706):0.007660):0.003924,(12:0.001962,(34…
	UTREE PHYLIP_272= (76:0.000000,77:0.000000,(75:0.024643,((67:0.029260,(66:0.015740,(68:0.029755,((47:0.020057,(((((39:0.021349,(((((7:0.030971,((38:0.000000,(1:0.000000,(10:0.008860,11:0.000000):0.000000):0.000000):0.000000,(37:0.000000,(12:0.014411,((13:0.000000,17:0.000000):0.000000,(14:0.003754,(15:0.000000,16:0.000000):0.000000):0.011055):0.010332):0.002221):0.003696):0.000000):0.011222,(8:0.…
	UTREE PHYLIP_273= (76:0.000000,77:0.000000,(75:0.007114,(((74:0.000000,((((((((((39:0.061688,((7:0.018232,(((12:0.000000,((10:0.002315,(36:0.021043,(37:0.000000,(38:0.000000,(1:0.000000,11:0.000000):0.000000):0.000000):0.000000):0.002163):0.002766,(13:0.003406,(17:0.000000,(14:0.007084,(15:0.000000,16:0.000000):0.000000):0.006894):0.000000):0.010307):0.000000):0.003973,(((2:0.010283,3:0.000000):0…
	UTREE PHYLIP_274= (76:0.000000,77:0.000000,(75:0.008365,(74:0.006801,((((54:0.013330,((39:0.059409,((44:0.014730,(35:0.039479,((((36:0.041761,(((12:0.004259,(37:0.000000,(10:0.009713,(11:0.000000,(1:0.000000,38:0.000000):0.000000):0.000000):0.008035):0.008075):0.004131,(13:0.000000,(17:0.003692,(7:0.024538,(14:0.004210,(15:0.000000,16:0.000000):0.003608):0.007992):0.007924):0.012325):0.011948):0.…
	UTREE PHYLIP_275= (76:0.000000,77:0.000000,(75:0.008054,(66:0.021576,(67:0.055188,(69:0.027987,(68:0.062501,(((47:0.033328,((44:0.034335,(((39:0.038035,((((((1:0.000000,(38:0.003708,(10:0.013062,11:0.000000):0.000000):0.000000):0.000000,(37:0.000000,(12:0.019848,(13:0.000000,(17:0.000000,(7:0.027301,(16:0.000000,(14:0.000000,15:0.000000):0.000000):0.011752):0.007247):0.007435):0.007464):0.000000)…
	UTREE PHYLIP_276= (76:0.000000,77:0.000000,(75:0.008317,((((47:0.065690,((54:0.008896,(((39:0.056732,(((((((12:0.024675,(7:0.032618,((10:0.018175,((1:0.000000,11:0.000000):0.000000,(37:0.007702,38:0.003812):0.000000):0.001432):0.002186,(8:0.000000,9:0.003843):0.027524):0.015978):0.007679):0.000000,(13:0.000000,(17:0.000000,(14:0.003778,(15:0.000000,16:0.000000):0.000000):0.027063):0.007571):0.035…
	UTREE PHYLIP_277= (76:0.000000,77:0.000000,(75:0.014606,((((((((((1:0.000000,((7:0.020949,38:0.000000):0.003377,(10:0.003971,11:0.000000):0.000000):0.000000):0.000000,(37:0.000000,(12:0.010901,(13:0.000000,(17:0.000000,(16:0.000000,(14:0.000000,15:0.000000):0.000000):0.013801):0.003408):0.032217):0.000000):0.006818):0.013653,(8:0.000000,9:0.000000):0.000000):0.003341,(((18:0.000000,19:0.000000):0…
	UTREE PHYLIP_278= (76:0.000000,77:0.000000,(75:0.020687,(((((39:0.023598,(((((7:0.029016,((12:0.000000,(37:0.000000,((1:0.000000,38:0.000000):0.000000,(10:0.024781,11:0.000000):0.000000):0.003944):0.016124):0.003934,((36:0.037811,(13:0.000000,(17:0.000000,(14:0.007877,(15:0.000000,16:0.000000):0.000000):0.007798):0.007819):0.019868):0.000000,((22:0.016064,(23:0.004334,24:0.000000):0.022273):0.000…
	UTREE PHYLIP_279= (76:0.000000,77:0.000000,(75:0.027630,(74:0.003048,(69:0.072117,((68:0.031365,(((((39:0.063542,((7:0.022909,((((((12:0.021143,((10:0.000319,(38:0.003967,(11:0.000000,(1:0.000000,37:0.000000):0.000000):0.000000):0.007981):0.004575,(13:0.003436,(17:0.000000,(14:0.007918,(15:0.000000,16:0.000000):0.000000):0.003828):0.016493):0.022265):0.013565):0.011327,(8:0.000000,9:0.032483):0.0…
	UTREE PHYLIP_280= (76:0.000000,77:0.000000,(75:0.010941,(((((47:0.025243,(((((64:0.020224,(39:0.028218,((8:0.011068,((((12:0.007554,(37:0.000000,(((1:0.000000,(10:0.004381,11:0.000000):0.000000):0.000000,(7:0.022022,38:0.000000):0.003552):0.003552,((13:0.000000,17:0.000000):0.000000,(14:0.003653,(15:0.000000,16:0.000000):0.000000):0.014484):0.007170):0.000000):0.000000):0.007909,((23:0.000000,24:…
	UTREE PHYLIP_281= (76:0.000000,77:0.000000,(75:0.011659,(66:0.026915,(68:0.029963,(((35:0.103259,(47:0.036491,((((61:0.017655,((39:0.043491,((7:0.023482,((17:0.000000,((13:0.003726,(12:0.022724,(10:0.015639,(38:0.007538,(11:0.000000,(1:0.000000,37:0.000000):0.000000):0.000000):0.003025):0.004365):0.007092):0.011459,(36:0.008284,((((2:0.013562,3:0.000000):0.016833,(6:0.000000,(4:0.000000,5:0.00370…
	UTREE PHYLIP_282= (76:0.000000,77:0.000000,(75:0.012029,(74:0.004008,(((47:0.033467,(((44:0.013066,((35:0.110662,(39:0.064055,(((12:0.016925,(37:0.000000,(((10:0.000000,(38:0.000000,(1:0.000000,11:0.000000):0.000000):0.000000):0.000000,(7:0.012296,(16:0.000000,(14:0.000000,15:0.000000):0.000000):0.025413):0.003846):0.004017,(13:0.000000,17:0.004064):0.008202):0.000000):0.000000):0.016101,((((2:0.…
	UTREE PHYLIP_283= (76:0.000000,77:0.000000,(75:0.011638,(66:0.003790,(67:0.079102,(68:0.015735,(69:0.043307,(74:0.017886,(((((39:0.082418,((7:0.017691,((((12:0.003608,(10:0.011338,(36:0.018323,(38:0.003606,(37:0.000000,(1:0.000000,11:0.000000):0.000000):0.000000):0.000000):0.002683):0.005999):0.014808,((13:0.000000,(17:0.000000,(14:0.014990,(15:0.000000,16:0.000000):0.000000):0.011017):0.010867):…
	UTREE PHYLIP_284= (76:0.000000,77:0.000000,(75:0.015376,(((74:0.037121,((68:0.043142,((47:0.038861,(((((((((7:0.043203,(((36:0.021346,(((38:0.007534,(1:0.000000,(10:0.017598,11:0.000000):0.000000):0.000000):0.003736,(37:0.000000,(13:0.000000,(17:0.000000,(16:0.000000,(14:0.000000,15:0.000000):0.000000):0.022459):0.007316):0.032243):0.000000):0.013226,(8:0.000000,9:0.000000):0.030053):0.013722):0.…
	UTREE PHYLIP_285= (76:0.000000,77:0.000000,(75:0.000000,(74:0.006337,((((((((36:0.012788,(17:0.000000,((38:0.004201,(37:0.000000,(1:0.000000,(11:0.000000,12:0.004329):0.000000):0.000000):0.000000):0.000000,(10:0.000000,(13:0.000000,(8:0.008622,(7:0.030235,9:0.000000):0.008443):0.004117):0.004593):0.003803):0.004198):0.012668):0.000000,(((2:0.008801,3:0.000000):0.008369,(6:0.000000,(4:0.000000,5:0…
	UTREE PHYLIP_286= (76:0.000000,77:0.000000,(75:0.021700,(66:0.029788,(68:0.029954,(67:0.033105,(69:0.014876,(74:0.029084,((((((((39:0.069344,((7:0.021143,(27:0.000000,(28:0.000000,(((12:0.011319,((37:0.000000,(36:0.041648,(38:0.004308,(1:0.000000,(10:0.010064,11:0.000000):0.000000):0.000000):0.004308):0.000000):0.003866,(13:0.004319,(17:0.000000,(14:0.008864,(15:0.000000,16:0.000000):0.000000):0.…
	UTREE PHYLIP_287= (76:0.000000,77:0.000000,(75:0.003780,((58:0.019109,(47:0.066615,((((((((((12:0.019485,(7:0.018713,((38:0.007416,((1:0.000000,37:0.000000):0.000000,(10:0.023730,11:0.000000):0.000000):0.000000):0.011134,((13:0.000000,17:0.000000):0.000000,(14:0.011381,(15:0.000000,16:0.000000):0.000000):0.014924):0.018535):0.000000):0.000000):0.012117,(36:0.027616,((22:0.002819,(23:0.003948,24:0…
	UTREE PHYLIP_288= (76:0.000000,77:0.000000,(75:0.011987,(74:0.000000,(69:0.043203,(((58:0.050440,(((((7:0.021968,(((8:0.000000,(9:0.011984,(((1:0.000000,(10:0.004730,11:0.000000):0.000000):0.000000,(37:0.000000,(12:0.020974,(36:0.025183,(13:0.008026,17:0.000000):0.012330):0.008244):0.000000):0.007944):0.000000,(38:0.000000,(14:0.016477,(15:0.000000,16:0.000000):0.000000):0.029995):0.012025):0.020…
	UTREE PHYLIP_289= (76:0.000000,77:0.000000,(75:0.019139,((74:0.019187,((68:0.015140,(((54:0.016854,(((((39:0.064924,(((7:0.014894,(38:0.000000,((1:0.000000,(9:0.007564,(((12:0.000000,37:0.000000):0.000000,(36:0.014685,(((18:0.000000,19:0.011738):0.000000,(20:0.000000,21:0.000000):0.000000):0.003693,((22:0.007641,(23:0.007619,24:0.000000):0.015544):0.003723,((26:0.000000,(25:0.003686,(27:0.008635,…
	UTREE PHYLIP_290= (76:0.000000,77:0.000000,(75:0.016165,(45:0.164791,(66:0.017417,(67:0.056384,(68:0.007093,(((47:0.042580,(((((39:0.045519,((7:0.026377,((((12:0.004290,(10:0.000017,(38:0.004028,(37:0.000000,(1:0.000000,11:0.000000):0.000000):0.000000):0.012040):0.012061):0.000000,((13:0.004382,(17:0.000000,(14:0.012463,(15:0.000000,16:0.000000):0.000000):0.008070):0.003629):0.020572,(36:0.024959…
	UTREE PHYLIP_291= (76:0.000000,77:0.000000,(75:0.010035,(66:0.027556,(68:0.051054,(((((44:0.045846,((((39:0.032878,(35:0.109878,(36:0.022686,((((7:0.024868,((12:0.015627,(10:0.003440,(38:0.004857,(37:0.000000,(1:0.000000,11:0.000000):0.000000):0.000000):0.002884):0.003954):0.004854,(13:0.000000,17:0.009814):0.009687):0.000000):0.009719,(8:0.000000,9:0.009779):0.019781):0.014716,((2:0.016370,3:0.0…
	UTREE PHYLIP_292= (76:0.000000,77:0.000000,(75:0.014613,((66:0.027727,(68:0.019827,(67:0.053716,(69:0.045193,((((47:0.070369,((((7:0.028321,(38:0.000000,((37:0.000000,(1:0.000000,(11:0.000000,(10:0.002583,12:0.002770):0.002056):0.000000):0.000000):0.000000,(((((2:0.002451,3:0.000000):0.004638,(6:0.000000,(4:0.000000,5:0.003496):0.000000):0.000000):0.007164,(((18:0.000000,19:0.000000):0.000000,(20…
	UTREE PHYLIP_293= (76:0.000000,77:0.000000,(75:0.013563,(45:0.323244,(66:0.035035,(67:0.071776,(68:0.021021,(((((39:0.037738,(((44:0.007323,(35:0.074621,(((7:0.052931,(13:0.000000,(17:0.000000,(38:0.009156,((1:0.000000,37:0.000000):0.000000,(11:0.000000,(10:0.005825,12:0.009441):0.000000):0.000000):0.000000):0.004483):0.009049):0.000000):0.009123,(14:0.009109,(15:0.000000,16:0.000000):0.008934):0…
	UTREE PHYLIP_294= (76:0.000000,77:0.000000,(75:0.014991,(66:0.019705,(67:0.056135,(68:0.011322,(69:0.027107,(74:0.016418,(73:0.000000,(72:0.013099,((((39:0.030156,((((7:0.014062,((14:0.000000,(13:0.006864,((12:0.016659,(10:0.009162,(36:0.014101,(38:0.000000,(37:0.000000,(1:0.000000,11:0.000000):0.000000):0.000000):0.000000):0.008930):0.009049):0.015241,(17:0.000000,(15:0.000000,16:0.000000):0.000…
	UTREE PHYLIP_295= (76:0.000000,77:0.000000,(75:0.003972,(((((47:0.035559,((61:0.015494,((39:0.059103,(((((((7:0.011690,(38:0.000000,(17:0.007624,((37:0.000000,(1:0.000000,(11:0.000000,12:0.007958):0.000000):0.000000):0.000000,(10:0.000000,(13:0.003813,(8:0.000000,9:0.000000):0.015300):0.004563):0.003064):0.000000):0.007654):0.011747):0.011612,(14:0.003950,(36:0.027554,(15:0.000000,16:0.000000):0.…
	UTREE PHYLIP_296= (76:0.000000,77:0.000000,(75:0.006190,(45:0.095061,(46:0.188398,(((((54:0.006419,((((44:0.024105,((39:0.052723,((7:0.035994,(((((12:0.009427,(((38:0.000000,(1:0.000000,37:0.000000):0.000000):0.000000,(10:0.014124,11:0.000000):0.000000):0.000000,(8:0.000000,9:0.003046):0.031140):0.006272):0.023884,((13:0.009094,17:0.000000):0.010874,(16:0.000000,(14:0.000000,15:0.000000):0.000000…
	UTREE PHYLIP_297= (76:0.000000,77:0.000000,(75:0.022533,(74:0.000000,((73:0.000000,(72:0.000000,((47:0.019153,((((44:0.026267,(39:0.090812,((35:0.098154,((((37:0.000000,(12:0.011772,((1:0.000000,(10:0.013462,11:0.000000):0.000000):0.000000,(38:0.007390,((7:0.033255,((2:0.010176,3:0.000000):0.012556,(5:0.007381,(4:0.000000,6:0.000000):0.000000):0.000000):0.018839):0.014563,(8:0.000000,9:0.000000):…
	UTREE PHYLIP_298= (76:0.000000,77:0.000000,(75:0.003919,(66:0.020879,(67:0.070881,(68:0.045196,(69:0.032266,(74:0.012747,((((((((((10:0.000000,(12:0.041355,(38:0.000000,(37:0.000000,(1:0.000000,11:0.000000):0.000000):0.000000):0.000000):0.000349):0.007225,(7:0.023516,(13:0.000000,(14:0.011952,(17:0.000000,(15:0.000000,16:0.000000):0.003830):0.007701):0.003852):0.023923):0.000000):0.019582,((6:0.0…
	UTREE PHYLIP_299= (76:0.000000,77:0.000000,(75:0.009101,(74:0.004797,(((47:0.059099,(((44:0.015410,(35:0.106044,(((((((7:0.025898,((17:0.000000,(13:0.004287,(12:0.007148,(10:0.010020,(11:0.000000,(1:0.000000,(37:0.000000,38:0.000000):0.000000):0.000000):0.000697):0.002969):0.006949):0.008660):0.003280,(14:0.013198,(15:0.000000,16:0.000000):0.000000):0.005184):0.012604):0.005683,(36:0.027196,((22:…
	UTREE PHYLIP_300= (76:0.000000,77:0.000000,(75:0.018226,(66:0.024750,(67:0.055697,(68:0.037274,(69:0.031196,((47:0.060678,((((64:0.064692,((7:0.029193,(((36:0.030306,((12:0.004777,(10:0.000000,(11:0.000000,(37:0.000000,(1:0.000000,38:0.004723):0.000000):0.000000):0.009391):0.009723):0.010176,(13:0.014067,(17:0.000000,(14:0.014210,(15:0.000000,16:0.000000):0.000000):0.009293):0.000000):0.013756):0…
	UTREE PHYLIP_301= (45:0.127829,46:0.172375,((((((7:0.019787,(38:0.000000,((1:0.000000,(10:0.005630,11:0.000000):0.000000):0.000000,((((19:0.000000,(8:0.000000,(9:0.014163,(5:0.000000,((2:0.001655,3:0.000000):0.003019,(4:0.000000,6:0.000000):0.000000):0.000000):0.014242):0.000000):0.009343):0.004619,(18:0.000000,(20:0.000000,21:0.000000):0.000000):0.000000):0.006601,(36:0.021997,(22:0.014808,(23:0…
	UTREE PHYLIP_302= (76:0.000000,77:0.000000,(75:0.008848,(74:0.003944,(((((47:0.079385,(((35:0.159041,(39:0.087947,((((((36:0.017319,(7:0.046215,((12:0.018644,(37:0.000000,(38:0.004298,(1:0.000000,(10:0.005143,11:0.000000):0.000000):0.000000):0.008672):0.004335):0.008713,(13:0.013034,(17:0.000000,(14:0.004175,(15:0.000000,16:0.000000):0.000000):0.031234):0.000000):0.017292):0.000000):0.013321):0.0…
	UTREE PHYLIP_303= (76:0.000000,77:0.000000,(75:0.012092,(66:0.017437,(67:0.036812,(69:0.021459,(74:0.029270,(68:0.029047,((47:0.033042,(((((44:0.016247,((35:0.086073,(39:0.041267,(64:0.069889,((((7:0.027882,(17:0.000000,(38:0.003683,(37:0.000000,(1:0.000000,(13:0.000000,(11:0.000000,(10:0.008797,12:0.016043):0.000000):0.000000):0.000000):0.000000):0.000000):0.003668):0.003031):0.003626,(16:0.0000…
	UTREE PHYLIP_304= (76:0.000000,77:0.000000,(75:0.011485,(66:0.007243,(67:0.101712,(68:0.010011,(((((((39:0.037419,((8:0.000000,(9:0.003564,(((1:0.000000,(10:0.008406,11:0.000000):0.000000):0.000000,(37:0.000000,(12:0.018603,(36:0.011643,(((13:0.000000,17:0.000000):0.000000,(14:0.007026,(15:0.000000,16:0.000000):0.000000):0.021447):0.034547,((22:0.003552,(23:0.007480,24:0.000000):0.023648):0.00363…
	UTREE PHYLIP_305= (76:0.000000,77:0.000000,(75:0.003682,((((39:0.040799,((7:0.025404,((((((37:0.000000,(38:0.003558,(1:0.000000,(10:0.016753,11:0.000000):0.000000):0.000000):0.007169):0.007405,((13:0.000000,17:0.000000):0.000000,(14:0.007224,(15:0.000000,16:0.000000):0.000000):0.018209):0.003525):0.018070,((18:0.000000,19:0.003633):0.000000,(20:0.000000,21:0.000000):0.000000):0.000000):0.007016,(…
	UTREE PHYLIP_306= (45:0.294806,46:0.146877,((((((((39:0.030616,((35:0.058585,(((((12:0.013524,((((1:0.000000,37:0.000000):0.000000,(10:0.016004,11:0.000000):0.000000):0.000000,(7:0.039639,38:0.000000):0.004174):0.004158,((13:0.000000,17:0.000000):0.000000,(14:0.013218,(15:0.000000,16:0.000000):0.000000):0.004148):0.012355):0.000010):0.012679,((19:0.000000,(8:0.000000,9:0.004226):0.012641):0.00412…
	UTREE PHYLIP_307= (76:0.000000,77:0.000000,(75:0.000000,(67:0.051141,(66:0.031079,(68:0.038746,(69:0.044496,(74:0.018384,(((((((39:0.074067,(44:0.014627,(35:0.089007,((((((13:0.000000,(17:0.003593,(12:0.020801,(37:0.000000,(10:0.004075,(38:0.003585,(1:0.000000,11:0.000000):0.000000):0.000000):0.007233):0.002477):0.010395):0.007368):0.003735,(7:0.021853,(14:0.000000,(15:0.000000,16:0.000000):0.007…
	UTREE PHYLIP_308= (76:0.000000,77:0.000000,(75:0.010210,((74:0.000000,((47:0.036986,(((44:0.022621,(35:0.108009,(((39:0.051570,(((((7:0.040329,((12:0.024654,(10:0.025152,(11:0.000000,(38:0.000000,(1:0.000000,37:0.000000):0.000000):0.000000):0.005722):0.010427):0.003273,(13:0.003818,(17:0.000000,(16:0.000000,(14:0.016955,15:0.000000):0.000000):0.012916):0.008870):0.019450):0.003903):0.024340,((36:…
	UTREE PHYLIP_309= (76:0.000000,77:0.000000,(75:0.014944,(66:0.007529,(67:0.041465,((69:0.024730,((44:0.027270,((50:0.006630,(((39:0.038281,(((((12:0.029817,((37:0.000000,(38:0.003656,(1:0.000000,(10:0.004335,11:0.000000):0.000000):0.000000):0.003656):0.003204,(13:0.000000,(17:0.000000,(7:0.030906,(14:0.007482,(15:0.000000,16:0.000000):0.000000):0.003254):0.007658):0.014915):0.010407):0.003293):0.…
	UTREE PHYLIP_310= (76:0.000000,77:0.000000,(75:0.016719,(66:0.014028,((68:0.016995,(74:0.029002,(((((47:0.037571,(((39:0.040591,((7:0.026688,((38:0.006563,((1:0.000000,(10:0.000000,11:0.000000):0.000000):0.000000,(12:0.010087,37:0.000000):0.009918):0.000000):0.006510,((13:0.016918,17:0.000000):0.009988,(14:0.024356,(15:0.000000,16:0.000000):0.000000):0.010105):0.013717):0.010561):0.006682,((((2:0…
	UTREE PHYLIP_311= (76:0.000000,77:0.000000,(75:0.022167,((((74:0.026746,(((((((7:0.029276,(39:0.067748,((((13:0.008005,((36:0.028890,(12:0.017256,(37:0.000000,(38:0.008123,(1:0.000000,(10:0.014346,11:0.000000):0.000000):0.000000):0.004021):0.000000):0.012369):0.004066,(17:0.000000,(14:0.008266,(15:0.000000,16:0.000000):0.000000):0.016356):0.000000):0.008290):0.006440,((22:0.014243,(23:0.000000,24…
	UTREE PHYLIP_312= (76:0.000000,77:0.000000,(75:0.022205,(66:0.040068,(67:0.097225,(68:0.032569,(69:0.019362,(74:0.032862,(73:0.017337,(72:0.000000,(((((64:0.057679,((((((10:0.007992,(38:0.013430,((1:0.000000,11:0.000000):0.000000,(12:0.013757,37:0.000000):0.004411):0.000000):0.012943):0.010640,(13:0.000000,(17:0.000000,(14:0.018499,(15:0.000000,16:0.000000):0.000000):0.039303):0.032866):0.031137)…
	UTREE PHYLIP_313= (76:0.000000,77:0.000000,(75:0.013742,(((47:0.038366,(((((39:0.043088,(35:0.070378,((7:0.014194,((38:0.000000,(((37:0.000000,(1:0.000000,11:0.000000):0.000000):0.000000,(10:0.004043,(8:0.000000,9:0.003434):0.006776):0.000000):0.000000,(36:0.017205,((13:0.003358,(17:0.000000,(16:0.000000,(14:0.000000,15:0.000000):0.000000):0.003358):0.000000):0.003346,((19:0.003395,(20:0.000000,(…
	UTREE PHYLIP_314= (45:0.148104,46:0.101254,((((44:0.032982,(((39:0.032894,(64:0.065233,(((((((37:0.000000,(38:0.003456,(1:0.000000,(10:0.004268,11:0.000000):0.000000):0.000000):0.010487):0.002699,(13:0.003055,(17:0.000000,(16:0.000000,(14:0.003579,15:0.000000):0.000000):0.014035):0.003935):0.013512):0.019086,(35:0.068398,(12:0.025452,((27:0.013888,(26:0.000000,(25:0.003607,28:0.010818):0.003274):…
	UTREE PHYLIP_315= (76:0.000000,77:0.000000,(75:0.012003,(((44:0.045072,(((39:0.068580,(((((7:0.029264,(12:0.025512,((10:0.003366,(38:0.003918,(11:0.000000,(1:0.000000,37:0.000000):0.000000):0.000000):0.006097):0.006855,(13:0.007789,(17:0.000000,(16:0.000000,(14:0.008129,15:0.000000):0.000000):0.007803):0.003997):0.011522):0.000000):0.007568):0.025896,(8:0.000000,9:0.011899):0.025008):0.003026,((1…
	UTREE PHYLIP_316= (76:0.000000,77:0.000000,(75:0.014828,(((((39:0.045234,((35:0.128140,((17:0.000000,(13:0.009936,((11:0.000000,(37:0.000000,(1:0.000000,10:0.000000):0.000000):0.000000):0.000000,(12:0.009907,38:0.014836):0.000000):0.009981):0.014898):0.007068,(7:0.080181,(14:0.009895,(15:0.000000,16:0.000000):0.000000):0.014591):0.014103):0.021043):0.000000,(36:0.017846,((((2:0.003611,3:0.000000)…
	UTREE PHYLIP_317= (76:0.000000,77:0.000000,(75:0.004355,(66:0.008122,(67:0.084689,(68:0.035874,(69:0.028567,(74:0.005653,(73:0.000000,(72:0.004543,(((((44:0.025741,(39:0.029400,(35:0.061464,(36:0.025402,(((13:0.000000,(12:0.000000,(10:0.004174,(((37:0.000000,(1:0.000000,11:0.000000):0.000000):0.000000,(38:0.000000,((2:0.011782,3:0.000000):0.013861,(6:0.000000,(4:0.000000,5:0.000000):0.000000):0.0…
	UTREE PHYLIP_318= (76:0.000000,77:0.000000,(75:0.024551,(74:0.009649,(((((((7:0.018825,(((((38:0.009212,(1:0.000000,(10:0.005394,11:0.000000):0.000000):0.000000):0.000000,(37:0.000000,(12:0.022828,(13:0.004565,(17:0.000000,(14:0.004594,(15:0.000000,16:0.000000):0.000000):0.028176):0.009222):0.012395):0.002840):0.004560):0.013815,(8:0.000000,9:0.004596):0.009461):0.022830,(((18:0.000000,19:0.00000…
	UTREE PHYLIP_319= (76:0.000000,77:0.000000,(75:0.016821,(66:0.043363,(67:0.080895,(68:0.057311,((((((7:0.010860,(((38:0.000000,((1:0.000000,(((8:0.000000,9:0.012070):0.003963,(19:0.000000,((18:0.000000,(20:0.000000,21:0.000000):0.000000):0.000000,((22:0.008356,(23:0.000000,24:0.000000):0.022711):0.004009,(((25:0.003963,26:0.000000):0.000000,(27:0.008716,28:0.000000):0.007582):0.003965,(29:0.00401…
	UTREE PHYLIP_320= (76:0.000000,77:0.000000,(75:0.014954,((74:0.016908,(((((((((((((7:0.038136,((((36:0.018818,((37:0.000000,(1:0.000000,(11:0.000000,38:0.003631):0.000000):0.000000):0.000000,(10:0.000580,(12:0.021209,(13:0.007207,(17:0.000000,(14:0.018509,(15:0.000000,16:0.000000):0.000000):0.007074):0.003464):0.020483):0.002962):0.006951):0.003672):0.010990,(8:0.000702,9:0.003646):0.002909):0.00…
	UTREE PHYLIP_321= (76:0.000000,77:0.000000,(75:0.000000,(66:0.006618,((68:0.037484,(((((7:0.022205,(((38:0.000000,((1:0.000000,(10:0.008184,11:0.000000):0.000000):0.000000,((36:0.033719,((8:0.000000,9:0.014219):0.003337,(19:0.000000,((18:0.000000,(20:0.000000,21:0.000000):0.000000):0.000000,(22:0.007387,((23:0.000000,24:0.000000):0.023334,((30:0.000000,(25:0.003480,(26:0.000000,29:0.001306):0.002…
	UTREE PHYLIP_322= (31:0.004721,32:0.000000,(33:0.004776,(34:0.000000,(((((((1:0.000000,((10:0.000000,(11:0.000000,12:0.000000):0.000000):0.000000,(37:0.000000,38:0.000000):0.000000):0.000000):0.000000,(7:0.008146,(13:0.000000,(17:0.000000,(16:0.000000,(14:0.004135,15:0.000000):0.000000):0.004003):0.004034):0.012399):0.000000):0.000000,(8:0.000000,9:0.012569):0.016465):0.004049,((22:0.004044,36:0.…
	UTREE PHYLIP_323= (45:0.198529,46:0.197121,(((((47:0.029388,(44:0.019923,(((39:0.051146,(64:0.097243,(((7:0.066912,((12:0.012920,((1:0.000000,37:0.000000):0.000000,(38:0.003974,(10:0.009727,11:0.000000):0.000000):0.000000):0.000000):0.000000,(13:0.008154,(17:0.000000,(14:0.012403,(15:0.000000,16:0.000000):0.000000):0.016098):0.003881):0.020507):0.007465):0.020814,(((2:0.018996,3:0.000000):0.02185…
	UTREE PHYLIP_324= (45:0.248339,46:0.070711,(((74:0.009042,((((((((35:0.088710,(39:0.040047,(((7:0.024722,((36:0.017145,(((38:0.000000,(37:0.000000,(1:0.000000,11:0.000000):0.000000):0.000000):0.000000,(12:0.014802,(10:0.000000,(13:0.000000,(17:0.000000,(14:0.007084,(15:0.000000,16:0.000000):0.000000):0.006816):0.006860):0.010331):0.003408):0.000000):0.006449,(8:0.000000,9:0.003467):0.003881):0.01…
	UTREE PHYLIP_325= (76:0.000000,77:0.000000,(75:0.004481,((((47:0.032808,(((50:0.017113,(61:0.017243,((44:0.031016,((39:0.054168,((7:0.036369,(((10:0.000000,(38:0.008533,(1:0.000000,(37:0.000000,(11:0.000000,12:0.008623):0.000000):0.000000):0.000000):0.001093):0.007464,(13:0.000000,(17:0.008960,((14:0.000000,(15:0.000000,16:0.000000):0.008622):0.009000,((22:0.022975,36:0.019039):0.012452,((23:0.00…
	UTREE PHYLIP_326= (76:0.000000,77:0.000000,(75:0.008448,((((((((39:0.037226,((((((12:0.000000,(10:0.009921,(38:0.004079,(11:0.000000,(1:0.000000,37:0.000000):0.000000):0.000000):0.001413):0.003099):0.004061,(7:0.053056,(13:0.000000,(17:0.000000,(14:0.016808,(15:0.000000,16:0.000000):0.000000):0.012310):0.012355):0.020611):0.000000):0.012340,(8:0.000000,9:0.008237):0.008305):0.004008,((2:0.007443,…
	UTREE PHYLIP_327= (76:0.000000,77:0.000000,(75:0.012449,(66:0.027138,(68:0.054336,(67:0.046850,(69:0.026392,((74:0.027179,(((((65:0.000000,(64:0.024666,(63:0.000000,(((((35:0.103417,((7:0.061456,((22:0.008108,((((((38:0.008134,(37:0.000000,(1:0.000000,11:0.000000):0.000000):0.000000):0.000000,(10:0.000000,((13:0.000000,17:0.000000):0.000000,(14:0.008461,(15:0.000000,16:0.000000):0.000000):0.01215…
	UTREE PHYLIP_328= (76:0.000000,77:0.000000,(75:0.004058,(66:0.021052,(67:0.075880,(68:0.024768,(69:0.042386,(74:0.015053,((((((39:0.051281,(((((7:0.020515,((1:0.000000,(38:0.000000,(10:0.000000,11:0.000000):0.000000):0.000000):0.000000,(12:0.012534,37:0.000000):0.003996):0.000000):0.008193,(8:0.000000,9:0.004063):0.024783):0.007975,((((13:0.003987,17:0.000000):0.008032,(16:0.000000,(14:0.004073,1…
	UTREE PHYLIP_329= (76:0.000000,77:0.000000,(75:0.010709,(66:0.027910,(67:0.046101,(68:0.033056,(69:0.038366,((47:0.038919,(44:0.031846,(((((((64:0.041384,(39:0.018615,(((((12:0.021879,((37:0.000000,(7:0.031688,((1:0.000000,38:0.000000):0.000000,(10:0.004069,11:0.000000):0.000000):0.000000):0.003376):0.000000,((13:0.003389,17:0.000000):0.000000,(16:0.000000,(14:0.006931,15:0.000000):0.000000):0.01…
	UTREE PHYLIP_330= (76:0.000000,77:0.000000,(75:0.023367,((67:0.064940,(66:0.027620,(68:0.042541,(69:0.038352,(74:0.027778,(((((39:0.056572,(((7:0.015037,(((12:0.010792,(37:0.000000,(38:0.003633,(1:0.000000,(11:0.000000,(10:0.012998,(8:0.000000,9:0.000000):0.007305):0.000000):0.000000):0.000000):0.007313):0.014242):0.002071,(((17:0.000000,(13:0.010885,(14:0.007389,(15:0.000000,16:0.000000):0.00000…
	UTREE PHYLIP_331= (76:0.000000,77:0.000000,(75:0.007623,(66:0.026143,(67:0.060970,(68:0.021904,((74:0.034381,((47:0.038206,((((((((35:0.088558,(39:0.053867,(7:0.055633,((((12:0.005274,(10:0.004485,(11:0.000000,(1:0.000000,(37:0.000000,38:0.000000):0.000000):0.000000):0.005165):0.009270):0.022697,((13:0.007399,(14:0.008048,(17:0.007472,(15:0.000000,16:0.000000):0.004005):0.011457):0.000000):0.0191…
	UTREE PHYLIP_332= (76:0.000000,77:0.000000,(75:0.008342,(66:0.012912,(67:0.092410,(68:0.048837,(69:0.055760,(((((39:0.057708,(7:0.022585,((38:0.008170,((1:0.000000,37:0.000000):0.000000,(11:0.000000,(10:0.005965,12:0.021078):0.003577):0.000000):0.000000):0.011688,((36:0.024967,(((((2:0.004595,3:0.000000):0.008028,(6:0.000000,(4:0.000000,5:0.000000):0.000000):0.000000):0.018296,(8:0.000000,9:0.004…
	UTREE PHYLIP_333= (76:0.000000,77:0.000000,(75:0.013598,(67:0.081303,(66:0.030314,(68:0.077722,(69:0.020512,(74:0.006782,(73:0.008506,(72:0.000000,(((((39:0.040262,(((((36:0.008826,(((37:0.000000,(12:0.032005,((1:0.000000,(10:0.004944,11:0.000000):0.000000):0.000000,(7:0.031518,38:0.000000):0.004324):0.008731):0.000000):0.008969,((13:0.000000,17:0.000000):0.000000,(16:0.000000,(14:0.000000,15:0.0…
	UTREE PHYLIP_334= (76:0.000000,77:0.000000,(75:0.003143,(((74:0.000000,((((54:0.013414,((44:0.041343,(((((7:0.015166,((((12:0.019357,(10:0.006424,(36:0.038525,(11:0.000000,(1:0.000000,(37:0.000000,38:0.000000):0.000000):0.000000):0.000000):0.001099):0.002403):0.002975,((13:0.000000,(17:0.000000,(16:0.000000,(14:0.006146,15:0.000000):0.000000):0.003012):0.002990):0.012169,(22:0.000000,((23:0.00950…
	UTREE PHYLIP_335= (70:0.048656,71:0.042307,(((74:0.029059,(66:0.023846,((68:0.021983,(58:0.054299,(47:0.036113,((((((((39:0.015257,((((12:0.003628,(10:0.010607,(38:0.003534,(11:0.000000,(1:0.000000,37:0.000000):0.000000):0.000000):0.003535):0.005005):0.000000,(((13:0.000000,17:0.000000):0.000000,(16:0.000000,(14:0.003624,15:0.000000):0.000000):0.007222):0.018150,(22:0.010742,(36:0.010790,((23:0.0…
	UTREE PHYLIP_336= (76:0.000000,77:0.000000,(75:0.004152,(66:0.022577,(67:0.077564,(68:0.040858,(((47:0.037060,(((((39:0.095502,((7:0.017037,(((((10:0.000000,((1:0.000000,11:0.000000):0.000000,(38:0.008077,(12:0.029549,37:0.000000):0.004005):0.000000):0.004488):0.007760,((13:0.000000,((22:0.000000,36:0.030110):0.012408,((23:0.008691,24:0.000000):0.004356,((27:0.011953,(26:0.000000,(25:0.004327,28:…
	UTREE PHYLIP_337= (76:0.000000,77:0.000000,(75:0.003266,(66:0.011881,(67:0.062896,(68:0.035258,(69:0.026469,(74:0.028929,(((((((((39:0.053056,((((36:0.046431,((1:0.000000,(11:0.000000,(37:0.000000,38:0.000000):0.000000):0.000000):0.000000,(10:0.003677,((7:0.024104,12:0.010733):0.000000,(13:0.003263,(17:0.000000,(14:0.010011,(15:0.000000,16:0.000000):0.000000):0.009856):0.003277):0.019755):0.01227…
	UTREE PHYLIP_338= (76:0.000000,77:0.000000,(75:0.013425,((((47:0.055293,(((((35:0.125479,(39:0.078059,((7:0.044129,((12:0.009266,(37:0.000000,(38:0.004261,(1:0.000000,((((2:0.004740,3:0.000000):0.008291,(6:0.000000,(4:0.000000,5:0.000000):0.000000):0.000000):0.022093,(8:0.001510,9:0.008657):0.002786):0.013051,(10:0.014615,11:0.000000):0.000000):0.000000):0.000000):0.008599):0.004151):0.013317,((1…
	UTREE PHYLIP_339= (76:0.000000,77:0.000000,(75:0.008764,((67:0.054850,(66:0.008892,(68:0.008093,(62:0.071759,(((47:0.026737,(((((((17:0.000000,(((37:0.000000,((1:0.000000,13:0.000000):0.000000,(11:0.000000,(10:0.005714,12:0.009341):0.000000):0.000000):0.000000):0.000000,(7:0.026968,38:0.000000):0.004368):0.000000,(8:0.000000,9:0.013469):0.022252):0.004351):0.017700,(16:0.000000,(14:0.004494,15:0.…
	UTREE PHYLIP_340= (76:0.000000,77:0.000000,(75:0.012759,(66:0.018332,(67:0.078693,(68:0.024116,(69:0.036212,(74:0.022783,(73:0.000000,(72:0.004609,(((39:0.049106,((((7:0.030424,(((10:0.009424,(38:0.004242,(37:0.000000,(1:0.000000,11:0.000000):0.000000):0.000000):0.006726):0.011286,(12:0.000000,(34:0.000000,(33:0.009213,(31:0.004555,32:0.000000):0.001973):0.002589):0.100280):0.022352):0.004052,(13…
	UTREE PHYLIP_341= (76:0.000000,77:0.000000,(75:0.025213,(((74:0.021392,(69:0.027134,(67:0.040633,(66:0.050564,(68:0.000000,((47:0.055657,(((39:0.051571,((((((12:0.000000,(10:0.009205,(38:0.008168,(11:0.000000,(1:0.000000,37:0.000000):0.000000):0.000000):0.001874):0.003037):0.004129,(13:0.000000,(17:0.004070,(7:0.039320,(14:0.000000,(15:0.000000,16:0.000000):0.003976):0.013075):0.007873):0.004055)…
	UTREE PHYLIP_342= (76:0.000000,77:0.000000,(75:0.000000,(45:0.284382,(67:0.063057,(66:0.029843,(68:0.037058,((74:0.032055,(46:0.367522,(47:0.023545,(((63:0.004001,(((39:0.025565,(((((12:0.018012,(37:0.000000,(((1:0.000000,(10:0.004962,11:0.000000):0.000000):0.000000,(7:0.034274,38:0.000000):0.004040):0.004040,((13:0.000000,17:0.000000):0.000000,(14:0.012916,(15:0.000000,16:0.000000):0.000000):0.0…
	UTREE PHYLIP_343= (76:0.000000,77:0.000000,(75:0.007043,(66:0.018142,(67:0.039628,(68:0.024784,(69:0.025236,(74:0.027416,((((39:0.044986,(((61:0.013181,((50:0.000000,(((35:0.071045,((7:0.015550,((12:0.006826,((37:0.000000,((1:0.000000,38:0.000000):0.000000,(10:0.011657,11:0.000000):0.000000):0.003257):0.006552,(13:0.000000,(17:0.000000,(16:0.000000,(14:0.000000,15:0.000000):0.000000):0.006558):0.…
	UTREE PHYLIP_344= (45:0.197892,46:0.066682,((74:0.013817,((((39:0.062382,((7:0.031505,(((12:0.008162,(10:0.009489,(38:0.003866,(1:0.000000,(11:0.000000,37:0.000000):0.000000):0.000000):0.006950):0.008606):0.003756,(13:0.015398,(17:0.000000,(14:0.019984,(15:0.000000,16:0.000000):0.000000):0.011415):0.000000):0.015314):0.000000,(36:0.032066,((((2:0.006789,3:0.000000):0.008925,(6:0.000000,(4:0.00000…
	UTREE PHYLIP_345= (76:0.000000,77:0.000000,(75:0.018126,(66:0.014072,(67:0.078787,(68:0.034177,(69:0.067061,((((39:0.077400,((7:0.015078,((38:0.000000,(((1:0.000000,(10:0.004923,11:0.000000):0.000000):0.000000,(37:0.000000,(12:0.011359,((13:0.008509,(17:0.000000,(16:0.000000,(14:0.000000,15:0.000000):0.000000):0.021910):0.000000):0.021306,(((18:0.000000,19:0.000000):0.000000,(20:0.000000,21:0.000…
	UTREE PHYLIP_346= (76:0.000000,77:0.000000,(75:0.012981,(67:0.042032,(66:0.050944,(68:0.037300,(69:0.038178,(74:0.040685,(73:0.000000,(72:0.004734,(((((39:0.059830,((7:0.028241,((((((38:0.000000,(1:0.000000,37:0.000000):0.000000):0.000000,(11:0.000000,(10:0.014231,12:0.008583):0.000000):0.000000):0.000000,(13:0.000000,((14:0.000000,15:0.000000):0.000000,(16:0.000000,17:0.000000):0.000000):0.00405…
	UTREE PHYLIP_347= (76:0.000000,77:0.000000,(75:0.011691,(66:0.045899,(67:0.058371,(68:0.037508,(69:0.044051,((((47:0.053187,(((39:0.048154,((((((12:0.015678,(7:0.031881,((37:0.000000,(38:0.003830,(1:0.000000,(10:0.004670,11:0.000000):0.000000):0.000000):0.003830):0.003846,(13:0.000000,(17:0.000000,(14:0.011709,(15:0.000000,16:0.000000):0.000000):0.007594):0.003777):0.019640):0.000000):0.000000):0…
	UTREE PHYLIP_348= (76:0.000000,77:0.000000,(75:0.008526,(66:0.003090,(67:0.040006,(68:0.021740,(69:0.053487,(74:0.027415,(((((39:0.038814,(((7:0.004668,(((12:0.009010,(37:0.000000,(38:0.008202,(1:0.000000,(10:0.015450,11:0.000000):0.000000):0.000000):0.012385):0.004154):0.001679,(13:0.009608,(17:0.000000,(14:0.008389,(15:0.000000,16:0.000000):0.000000):0.029684):0.002763):0.016626):0.011849,(((19…
	UTREE PHYLIP_349= (76:0.000000,77:0.000000,(75:0.019376,((((((((64:0.056854,((7:0.031538,(((((12:0.007445,((10:0.016176,(38:0.003613,(11:0.000000,(37:0.000000,(1:0.000000,36:0.018446):0.000000):0.000000):0.000000):0.004193):0.004319,((13:0.000000,17:0.000000):0.000000,(14:0.010912,(15:0.000000,16:0.000000):0.000000):0.014734):0.013706):0.001910):0.003701,((25:0.000000,(26:0.000000,(27:0.001169,28…
	UTREE PHYLIP_350= (76:0.000000,77:0.000000,(75:0.007519,((74:0.000000,(((((39:0.031912,(((7:0.006898,((37:0.000000,(1:0.000000,(38:0.000000,(10:0.000000,(11:0.000000,12:0.003869):0.000000):0.000000):0.000000):0.000000):0.000000,(((((5:0.007546,(2:0.008116,3:0.000000):0.011009):0.000000,(4:0.000000,6:0.000000):0.000000):0.012011,((19:0.000000,(8:0.000000,9:0.015372):0.011297):0.011327,(20:0.000000…
	UTREE PHYLIP_351= (76:0.000000,77:0.000000,(75:0.008563,(66:0.029121,(68:0.036446,(67:0.068862,(69:0.028588,((47:0.054185,(58:0.054370,(((((((35:0.083779,(39:0.045300,((((36:0.018378,((38:0.004064,(11:0.000000,(1:0.000000,37:0.000000):0.000000):0.000000):0.000000,(10:0.013193,((7:0.038390,12:0.004301):0.000000,(13:0.000000,(17:0.000000,(16:0.000000,(14:0.000000,15:0.000000):0.000000):0.012246):0.…
	UTREE PHYLIP_352= (76:0.000000,77:0.000000,(75:0.012966,(((47:0.042523,(((44:0.041424,(39:0.060232,(((7:0.016246,(((12:0.004504,(37:0.000000,((38:0.004324,(1:0.000000,(10:0.015576,11:0.000000):0.000000):0.000000):0.000000,(8:0.000000,9:0.004375):0.013062):0.008723):0.013376):0.011607,((((13:0.004288,17:0.000000):0.008370,(16:0.000000,(14:0.000000,15:0.000000):0.000000):0.022986):0.015393,(36:0.02…
	UTREE PHYLIP_353= (76:0.000000,77:0.000000,(75:0.003773,(((((7:0.013918,(38:0.000000,((1:0.000000,(10:0.004362,11:0.000000):0.000000):0.000000,((37:0.000000,(12:0.015474,(((((2:0.002827,3:0.000000):0.004638,(6:0.000000,(4:0.000000,5:0.003758):0.000000):0.000000):0.019700,(8:0.000000,9:0.023194):0.027531):0.007463,((18:0.000000,19:0.003791):0.000000,(20:0.000000,21:0.000000):0.000000):0.003717):0.…
	UTREE PHYLIP_354= (76:0.000000,77:0.000000,(75:0.011109,(((47:0.053647,((((((39:0.045745,(64:0.063111,((7:0.025623,((((10:0.004395,(11:0.000000,(1:0.000000,(38:0.007102,(12:0.011145,37:0.000000):0.007102):0.000000):0.000000):0.000000):0.010746,(8:0.000000,9:0.014744):0.007355):0.010481,((((13:0.000000,17:0.003564):0.007050,(14:0.015166,(15:0.000000,16:0.000000):0.003420):0.014884):0.015144,((22:0…
	UTREE PHYLIP_355= (76:0.000000,77:0.000000,(75:0.013880,(66:0.017836,(67:0.078557,(68:0.013784,(69:0.034184,(74:0.004326,(73:0.000000,(72:0.007632,(((39:0.065549,((35:0.087138,(7:0.010940,((((((1:0.000000,38:0.000000):0.000000,(10:0.016384,11:0.000000):0.000000):0.000000,(37:0.000000,(12:0.000000,(33:0.016106,(31:0.000000,(32:0.000000,34:0.003893):0.007825):0.000000):0.045608):0.018278):0.006812)…
	UTREE PHYLIP_356= (76:0.000000,77:0.000000,(75:0.021514,((74:0.008555,(((47:0.003351,((((((39:0.074862,((7:0.041717,(38:0.000000,(((1:0.000000,37:0.000000):0.000000,((8:0.003946,((9:0.003982,(22:0.025031,36:0.020538):0.007565):0.011840,(((18:0.000000,19:0.003926):0.000000,(20:0.000000,21:0.000000):0.000000):0.000000,((23:0.004262,24:0.000000):0.012653,((25:0.000000,(26:0.000000,(29:0.007830,30:0.…
	UTREE PHYLIP_357= (76:0.000000,77:0.000000,(75:0.004322,(67:0.068196,(66:0.022722,(68:0.042560,(((((47:0.043695,(((7:0.042156,(((39:0.079511,(8:0.000000,((((1:0.000000,(10:0.009518,11:0.000000):0.000000):0.008189,(37:0.000000,(13:0.000000,17:0.004072):0.008381):0.000000):0.012426,((12:0.013436,((23:0.000000,24:0.000000):0.014338,(((25:0.007968,26:0.000000):0.000000,(27:0.013971,28:0.000000):0.014…
	UTREE PHYLIP_358= (76:0.000000,77:0.000000,(75:0.011533,(74:0.008977,(((((47:0.052960,(44:0.025051,((39:0.071867,(((7:0.031609,((38:0.003581,((1:0.000000,(10:0.012911,11:0.000000):0.000000):0.000000,(37:0.000000,(12:0.026707,(13:0.003579,(17:0.000000,((14:0.007159,(15:0.000000,16:0.000000):0.000000):0.014633,(((18:0.000000,19:0.000000):0.000000,(20:0.000000,21:0.000000):0.000000):0.012399,(36:0.0…
	UTREE PHYLIP_359= (45:0.210519,46:0.144447,((74:0.003541,((((((47:0.038612,(44:0.004660,(((39:0.032742,(35:0.095153,((7:0.006865,((12:0.013640,(10:0.015483,(11:0.000000,(38:0.000000,(1:0.000000,37:0.000000):0.000000):0.000000):0.000276):0.002902):0.009539,((((((2:0.010286,3:0.000000):0.012421,(6:0.000000,(4:0.000000,5:0.000000):0.000000):0.000000):0.009671,(8:0.000000,9:0.000000):0.012828):0.0064…
	UTREE PHYLIP_360= (76:0.000000,77:0.000000,(75:0.016293,(((74:0.044093,((47:0.035272,(((((((7:0.017925,((38:0.000000,((1:0.000000,(11:0.000000,(10:0.018665,(8:0.000000,9:0.011688):0.007612):0.000000):0.000000):0.000000,(37:0.000000,((12:0.004846,(((13:0.000000,17:0.000000):0.000000,(14:0.007640,(15:0.000000,16:0.000000):0.000000):0.031486):0.027287,(36:0.023668,((22:0.000000,(23:0.004041,24:0.000…
	UTREE PHYLIP_361= (76:0.000000,77:0.000000,(75:0.012496,((74:0.003041,(((47:0.035451,(((((((((12:0.012893,((37:0.000000,(((1:0.000000,(10:0.004738,11:0.000000):0.000000):0.000000,(7:0.016117,38:0.000000):0.003915):0.000000,(8:0.000000,9:0.003965):0.007874):0.011945):0.003945,((13:0.000000,17:0.000000):0.000000,(16:0.000000,(14:0.000000,15:0.000000):0.000000):0.033099):0.015893):0.000000):0.013855…
	UTREE PHYLIP_362= (76:0.000000,77:0.000000,(75:0.012982,((((((7:0.020569,(39:0.080420,(((12:0.008811,(10:0.022349,(11:0.000000,(38:0.004020,(1:0.000000,37:0.000000):0.000000):0.000000):0.001897):0.006863):0.004022,(13:0.007997,(17:0.000000,(16:0.000000,(14:0.004044,15:0.000000):0.000000):0.008026):0.000000):0.016151):0.000000,(36:0.025173,((((2:0.013878,3:0.000000):0.019017,(6:0.000000,(4:0.00000…
	UTREE PHYLIP_363= (45:0.312585,46:0.081373,((74:0.016154,((((((39:0.082244,((((7:0.043005,((38:0.000000,(1:0.000000,(10:0.000000,11:0.000000):0.000000):0.000000):0.000000,(37:0.000000,(12:0.012934,(13:0.000000,(17:0.000000,(14:0.004076,(15:0.000000,16:0.000000):0.000000):0.025359):0.004082):0.012431):0.000000):0.004079):0.000000):0.016576,(8:0.001220,9:0.025239):0.002877):0.008073,((5:0.000000,(2…
	UTREE PHYLIP_364= (76:0.000000,77:0.000000,(75:0.016826,(66:0.006746,(67:0.047417,(68:0.022382,(69:0.014156,(74:0.013236,((((((((((36:0.016852,(12:0.000000,((37:0.000000,((1:0.000000,38:0.000000):0.000000,(11:0.000000,(7:0.023305,10:0.012167):0.000528):0.000000):0.006569):0.002297,((13:0.006582,17:0.000000):0.000000,(14:0.017525,(15:0.000000,16:0.000000):0.000000):0.009989):0.019708):0.007914):0.…
	UTREE PHYLIP_365= (76:0.000000,77:0.000000,(75:0.004191,(74:0.005046,((((((58:0.096974,(((((7:0.047816,(39:0.070352,(((8:0.000000,(9:0.017134,((38:0.008624,(37:0.000000,(1:0.000000,(10:0.004779,11:0.000000):0.000000):0.000000):0.000000):0.000000,(12:0.010169,(13:0.000000,(17:0.000000,(16:0.000000,(14:0.000000,15:0.000000):0.000000):0.017465):0.012945):0.030581):0.003378):0.017269):0.000000):0.009…
	UTREE PHYLIP_366= (76:0.000000,77:0.000000,(75:0.021755,(74:0.004373,(((((39:0.046522,((((36:0.013298,((37:0.000000,(38:0.004068,(1:0.000000,(10:0.010110,11:0.000000):0.000000):0.000000):0.004068):0.000000,(12:0.035160,(13:0.008374,(17:0.000000,((7:0.024463,14:0.000000):0.008086,(15:0.000000,16:0.000000):0.000000):0.008012):0.008190):0.005681):0.003267):0.024365):0.017353,((22:0.006664,(23:0.0042…
	UTREE PHYLIP_367= (76:0.000000,77:0.000000,(75:0.003546,(66:0.001817,(68:0.021095,(((((47:0.030651,(35:0.093321,((39:0.064260,((7:0.027454,((((14:0.013650,((17:0.000000,(13:0.006660,(12:0.018539,(37:0.000000,((1:0.000000,38:0.000000):0.000000,(10:0.020720,11:0.000000):0.000000):0.006721):0.009349):0.006739):0.003286):0.020079,(15:0.000000,16:0.000000):0.000000):0.006393):0.020863,(36:0.042719,(((…
	UTREE PHYLIP_368= (76:0.000000,77:0.000000,(75:0.010615,((74:0.002081,((((47:0.067454,((50:0.009983,((44:0.026516,(((39:0.055578,(((((7:0.028106,(12:0.014468,(10:0.015512,(11:0.000000,(38:0.000000,(1:0.000000,37:0.000000):0.000000):0.000000):0.001155):0.006048):0.014433):0.002500,(13:0.009898,(14:0.003360,(17:0.003265,(15:0.000000,16:0.000000):0.000000):0.006578):0.000000):0.009884):0.003416,(36:…
	UTREE PHYLIP_369= (45:0.132479,46:0.082143,(54:0.000000,((((((69:0.051316,(39:0.026180,((((((7:0.024839,(12:0.011291,(10:0.020520,((38:0.003496,(11:0.000000,(1:0.000000,37:0.000000):0.000000):0.000000):0.000000,(8:0.000000,9:0.010767):0.017836):0.004492):0.007816):0.006961):0.000000,(17:0.003430,(13:0.003423,(14:0.000000,(15:0.000000,16:0.000000):0.003415):0.013968):0.000000):0.028092):0.010599,(…
	UTREE PHYLIP_370= (76:0.000000,77:0.000000,(75:0.008264,(((74:0.023125,(((((50:0.007838,(((44:0.038501,((((7:0.014854,((10:0.000000,((38:0.003820,((1:0.000000,11:0.000000):0.000000,(12:0.003950,37:0.000000):0.003820):0.000000):0.007783,(((2:0.003492,3:0.000000):0.004199,(5:0.000000,(4:0.000000,6:0.000000):0.000000):0.000000):0.019646,(8:0.000000,9:0.003868):0.003910):0.007771):0.003771):0.007099,…
	UTREE PHYLIP_371= (76:0.000000,77:0.000000,(75:0.017163,((74:0.018582,(((47:0.055262,((((7:0.028047,(((38:0.003899,(1:0.000000,((10:0.023939,11:0.000000):0.000000,(37:0.000000,(12:0.024968,((13:0.007811,(17:0.000000,(14:0.007894,(15:0.000000,16:0.000000):0.000000):0.019857):0.000000):0.020159,(36:0.009194,(((18:0.000000,19:0.003961):0.000000,(20:0.000000,21:0.000000):0.000000):0.012452,(22:0.0040…
	UTREE PHYLIP_372= (76:0.000000,77:0.000000,(75:0.023734,(74:0.016864,(((((35:0.081526,((7:0.028168,((((19:0.003775,(((13:0.000000,(17:0.000000,(12:0.009843,(37:0.000000,(36:0.015103,(38:0.007477,(1:0.000000,(10:0.018492,11:0.000000):0.000000):0.000000):0.007477):0.000000):0.007078):0.002384):0.007458):0.007473,((22:0.007691,(((25:0.003641,26:0.000000):0.000000,(27:0.010647,28:0.005735):0.004213):…
	UTREE PHYLIP_373= (76:0.000000,77:0.000000,(75:0.021150,(66:0.040012,(67:0.049263,(68:0.032017,(69:0.046114,((((47:0.038182,(((((35:0.124323,((7:0.012667,(38:0.000000,(((37:0.000000,(1:0.000000,(10:0.000000,11:0.000000):0.000000):0.000000):0.000000,(12:0.008428,(8:0.000000,9:0.000000):0.012163):0.000000):0.000000,(13:0.000000,(17:0.000000,((16:0.000000,(14:0.000000,15:0.000000):0.000000):0.016296…
	UTREE PHYLIP_374= (76:0.000000,77:0.000000,(75:0.007681,((((74:0.042322,(69:0.044930,((68:0.016114,(((47:0.043696,((44:0.019856,((35:0.066246,(39:0.033749,(((((36:0.007979,((37:0.000000,(1:0.000000,(11:0.000000,38:0.007809):0.000000):0.000000):0.000000,(10:0.000000,(12:0.028820,(13:0.003891,(17:0.000000,(7:0.049498,(14:0.007944,(15:0.000000,16:0.000000):0.000000):0.004003):0.007709):0.003868):0.0…
	UTREE PHYLIP_375= (76:0.000000,77:0.000000,(75:0.014241,(67:0.081452,(66:0.009501,(68:0.027915,(69:0.023388,(74:0.041079,((73:0.000000,(72:0.016118,(39:0.079061,(((((7:0.006126,(((12:0.020208,(10:0.016330,(38:0.004638,(11:0.000000,(1:0.000000,37:0.000000):0.000000):0.000000):0.003415):0.001616):0.014201,(13:0.004703,(14:0.004903,(17:0.000000,(15:0.000000,16:0.000000):0.004730):0.009542):0.000000)…
	UTREE PHYLIP_376= (45:0.211802,46:0.077779,((((((((7:0.036939,((((36:0.003854,((37:0.000000,(1:0.000000,11:0.000000):0.000000):0.000000,(38:0.007711,(10:0.000000,((13:0.000000,17:0.000000):0.000000,(16:0.000000,(14:0.003870,15:0.000000):0.000000):0.011653):0.015434):0.007651):0.000000):0.007770):0.003270,(8:0.000000,9:0.007774):0.008198):0.007869,((12:0.015187,((28:0.000000,(27:0.007472,(25:0.007…
	UTREE PHYLIP_377= (76:0.000000,77:0.000000,(75:0.004060,(66:0.031090,(67:0.062144,(68:0.044196,((((((39:0.065076,(64:0.080953,((7:0.043319,((((12:0.008752,((10:0.020384,(38:0.003914,(11:0.000000,(1:0.000000,37:0.000000):0.000000):0.000000):0.005913):0.007230,(13:0.003857,(17:0.000000,(16:0.000000,(14:0.003998,15:0.000000):0.000000):0.011691):0.007813):0.011236):0.010658):0.024088,(8:0.000000,9:0.…
	UTREE PHYLIP_378= (76:0.000000,77:0.000000,(75:0.015604,(74:0.000756,((((((7:0.013015,((38:0.000000,((1:0.000000,(10:0.008321,11:0.000000):0.000000):0.000000,((37:0.000000,(12:0.007367,(36:0.015540,((((((2:0.005359,3:0.000000):0.009051,(6:0.000000,(4:0.000000,5:0.000000):0.000000):0.000000):0.007236,(8:0.000000,9:0.007199):0.007171):0.007194,((18:0.000000,19:0.000000):0.000000,(20:0.000000,21:0.0…
	UTREE PHYLIP_379= (76:0.000000,77:0.000000,(75:0.007858,(74:0.000000,(((47:0.051828,((((44:0.036518,((39:0.037964,(((((12:0.000000,((37:0.000000,((1:0.000000,((7:0.020330,38:0.000000):0.003957,(10:0.009628,11:0.000000):0.000000):0.000000):0.000000,(8:0.000000,9:0.004009):0.020265):0.003957):0.002885,((13:0.000000,17:0.000000):0.000000,(14:0.012207,(15:0.000000,16:0.000000):0.000000):0.020142):0.0…
	UTREE PHYLIP_380= (76:0.000000,77:0.000000,(75:0.008320,((66:0.026728,(67:0.049728,(68:0.043943,(69:0.031050,(((39:0.086414,((7:0.013815,((((1:0.000000,38:0.000000):0.000000,((10:0.004464,11:0.000000):0.000000,(12:0.020673,37:0.000000):0.011754):0.000000):0.000000,((((2:0.009298,3:0.000000):0.014079,(6:0.000000,(4:0.000000,5:0.003899):0.000000):0.000000):0.007873,(((18:0.000000,19:0.007884):0.000…
	UTREE PHYLIP_381= (76:0.000000,77:0.000000,(75:0.003303,(66:0.007162,(67:0.061893,(68:0.026750,(69:0.011597,((47:0.049795,((44:0.001411,((((39:0.040027,((((7:0.029539,((10:0.000000,(1:0.000000,(37:0.000000,(38:0.000000,(11:0.000000,12:0.009820):0.000000):0.000000):0.000000):0.000013):0.008198,(13:0.002503,(17:0.000000,(14:0.006343,(15:0.000000,16:0.000000):0.000000):0.009321):0.006880):0.009226):…
	UTREE PHYLIP_382= (45:0.174498,46:0.217995,(62:0.119808,((54:0.011897,((((((39:0.117806,(((((7:0.037066,((12:0.009251,(10:0.014876,(38:0.004431,(1:0.000000,(11:0.000000,37:0.000000):0.000000):0.000000):0.003914):0.006350):0.004354,(13:0.000000,(17:0.000000,(16:0.000000,(14:0.004504,15:0.000000):0.000000):0.017996):0.013385):0.022483):0.000000):0.026204,(8:0.000000,9:0.000000):0.023972):0.004132,(…
	UTREE PHYLIP_383= (45:0.265658,46:0.153883,(((74:0.018940,(((35:0.114984,((7:0.015850,((12:0.016897,(10:0.009540,(38:0.000000,(37:0.000000,(1:0.000000,11:0.000000):0.000000):0.000000):0.000000):0.008268):0.004801,((36:0.029614,((((6:0.000000,(4:0.000000,(5:0.004015,(2:0.003896,3:0.000000):0.004266):0.000000):0.000000):0.000000,(8:0.000000,9:0.012417):0.016329):0.005467,(19:0.003970,(18:0.000000,(…
	UTREE PHYLIP_384= (76:0.000000,77:0.000000,(75:0.000000,(74:0.000000,(((39:0.058968,(((((22:0.004076,(((36:0.011834,((12:0.008880,(10:0.014557,(11:0.000000,(37:0.000000,(1:0.000000,38:0.000000):0.000000):0.000000):0.000001):0.003659):0.004129,((13:0.003997,17:0.000000):0.000000,(14:0.008151,(15:0.000000,16:0.000000):0.000000):0.012256):0.016398):0.012261):0.004425,(7:0.029190,(30:0.000000,(29:0.0…
	UTREE PHYLIP_385= (76:0.000000,77:0.000000,(75:0.012793,((74:0.004273,(((((((44:0.037755,(((39:0.030937,(((13:0.000000,(17:0.008284,(1:0.000000,(37:0.000000,(38:0.004092,(11:0.000000,(10:0.010462,12:0.013247):0.000000):0.000000):0.000000):0.000000):0.000000):0.008176):0.012474,(7:0.016493,(14:0.012599,(15:0.000000,16:0.000000):0.008178):0.004242):0.004135):0.000000,(((((2:0.017472,3:0.000000):0.0…
	UTREE PHYLIP_386= (76:0.000000,77:0.000000,(75:0.011426,((((((35:0.101425,(39:0.030157,((((12:0.020747,((10:0.017521,(38:0.007382,(1:0.000000,(11:0.000000,37:0.000000):0.000000):0.000000):0.000000):0.003434,(8:0.000000,9:0.000000):0.015240):0.015889):0.018720,(36:0.030216,((26:0.000000,(((22:0.000000,(23:0.007939,24:0.000000):0.016257):0.018493,(29:0.000000,30:0.000000):0.010162):0.001064,(25:0.0…
	UTREE PHYLIP_387= (76:0.000000,77:0.000000,(75:0.018809,(66:0.018159,(67:0.040108,((68:0.013652,((((8:0.000000,(9:0.007291,(((1:0.000000,(11:0.000000,38:0.000000):0.000000):0.000000,(12:0.035650,37:0.000000):0.010901):0.000000,(10:0.000000,(7:0.017922,((13:0.007263,17:0.000000):0.010932,(14:0.007241,(15:0.000000,16:0.000000):0.000000):0.007037):0.008773):0.006282):0.003564):0.038194):0.000000):0.…
	UTREE PHYLIP_388= (45:0.072640,46:0.125259,((74:0.008759,((((((47:0.050660,((((((7:0.015284,((((10:0.009349,(11:0.000000,(1:0.000000,(38:0.003704,(37:0.000000,(12:0.019839,(36:0.027154,((13:0.011198,17:0.000000):0.000000,(14:0.015324,(15:0.000000,16:0.000000):0.000000):0.014893):0.019479):0.003703):0.000000):0.007477):0.000000):0.000000):0.000000):0.023232,(8:0.000000,9:0.003798):0.007542):0.0074…
	UTREE PHYLIP_389= (76:0.000000,77:0.000000,(75:0.013850,((((47:0.036315,((((((((39:0.034755,((36:0.034057,(((((12:0.006851,(10:0.005165,(38:0.003238,(37:0.000000,(1:0.000000,11:0.000000):0.000000):0.000000):0.003233):0.005494):0.003227,(7:0.023315,(13:0.000000,(17:0.000000,(16:0.000000,(14:0.006672,15:0.000000):0.000000):0.009744):0.006506):0.019780):0.000000):0.013283,(8:0.000000,9:0.013314):0.0…
	UTREE PHYLIP_390= (76:0.000000,77:0.000000,(75:0.013299,(((((44:0.024201,((35:0.085578,((39:0.071830,((((1:0.000000,37:0.000000):0.000000,((7:0.026779,38:0.000000):0.003210,(11:0.000000,(10:0.003838,12:0.017187):0.000000):0.000000):0.000000):0.000000,((13:0.006448,17:0.000000):0.000000,(14:0.006577,(15:0.000000,16:0.000000):0.000000):0.012962):0.016269):0.022605,(36:0.019194,((((2:0.007568,3:0.00…
	UTREE PHYLIP_391= (76:0.000000,77:0.000000,(75:0.021762,(((73:0.000000,(72:0.000000,((((44:0.027547,((((35:0.055198,((7:0.025683,((12:0.000000,(37:0.000000,(10:0.008420,(11:0.000000,(1:0.000000,38:0.000000):0.000000):0.000000):0.003557):0.007144):0.003538,(13:0.000000,(17:0.000000,(14:0.003685,(15:0.000000,16:0.000000):0.000000):0.007105):0.007134):0.014320):0.000000):0.003245,(((5:0.014288,((2:0…
	UTREE PHYLIP_392= (76:0.000000,77:0.000000,(75:0.013441,(66:0.026977,(67:0.061742,(68:0.029719,(69:0.007237,(74:0.023159,((((54:0.007424,(((((39:0.038566,((7:0.020373,(((1:0.000000,(37:0.000000,38:0.000000):0.000000):0.000000,((11:0.000000,(10:0.003960,12:0.003351):0.000000):0.000000,(13:0.000000,(17:0.000000,(14:0.003308,(15:0.000000,16:0.000000):0.000000):0.003210):0.006448):0.009666):0.000000)…
	UTREE PHYLIP_393= (76:0.000000,77:0.000000,(75:0.018856,((67:0.033855,(66:0.018557,((69:0.051533,((35:0.114191,(7:0.012228,(((13:0.003601,(17:0.000000,((38:0.003524,(1:0.000000,(10:0.004396,11:0.000000):0.000000):0.000000):0.010743,(12:0.003793,37:0.000000):0.000000):0.014661):0.007305):0.000000,(((((2:0.009049,3:0.000000):0.013102,(6:0.000000,(4:0.000000,5:0.003606):0.000000):0.000000):0.014693,…
	UTREE PHYLIP_394= (76:0.000000,77:0.000000,(75:0.022197,(45:0.168659,(46:0.252873,(((((39:0.039721,((((((38:0.000000,(37:0.000000,(1:0.000000,(10:0.011213,11:0.000000):0.000000):0.000000):0.000000):0.002977,(7:0.009043,12:0.006372):0.000000):0.000000,((13:0.000000,17:0.000000):0.000000,(16:0.000000,(14:0.000000,15:0.000000):0.000000):0.006012):0.009009):0.012352,(36:0.018393,((22:0.013764,(23:0.0…
	UTREE PHYLIP_395= (45:0.143279,46:0.108795,(((47:0.037816,((((39:0.043769,((7:0.006358,((38:0.000000,(((1:0.000000,(10:0.004419,11:0.000000):0.000000):0.000000,((37:0.000000,(12:0.015607,(((8:0.000000,9:0.019033):0.007487,((18:0.000000,19:0.000000):0.000000,(20:0.000000,21:0.000000):0.000000):0.000000):0.003544,((22:0.019183,36:0.003865):0.007315,((23:0.007549,24:0.000000):0.027103,(((25:0.003577…
	UTREE PHYLIP_396= (76:0.000000,77:0.000000,(75:0.011460,(66:0.033484,(67:0.040862,(((((61:0.014631,(62:0.061176,((((7:0.016018,((9:0.003386,((12:0.011229,(38:0.000000,(37:0.000000,(1:0.000000,(10:0.004169,11:0.000000):0.000000):0.000000):0.000000):0.000000):0.007109,(((2:0.011584,3:0.000000):0.013658,(6:0.000000,(4:0.000000,5:0.003598):0.000000):0.000000):0.003524,(8:0.010959,(((36:0.006924,(13:0…
	UTREE PHYLIP_397= (76:0.000000,77:0.000000,(75:0.012664,(74:0.007482,(((((39:0.049206,(12:0.008343,((37:0.000000,(38:0.003968,(1:0.000000,(10:0.010153,11:0.000000):0.000000):0.000000):0.003968):0.003941,((36:0.016610,(((((2:0.010595,3:0.000000):0.013619,(6:0.000000,(4:0.000000,5:0.000000):0.000000):0.000000):0.012351,((19:0.000000,(8:0.000000,9:0.020711):0.016336):0.020293,(18:0.000000,(20:0.0000…
	UTREE PHYLIP_398= (76:0.000000,77:0.000000,(75:0.011619,(66:0.022331,(67:0.102282,(68:0.021716,(69:0.023399,(74:0.018938,(((((39:0.071147,(((((37:0.000000,(((1:0.000000,(11:0.000000,(10:0.000000,(8:0.000000,9:0.011563):0.011370):0.000000):0.000000):0.000000,(38:0.000000,(7:0.023337,((2:0.010090,3:0.000000):0.013009,(6:0.000000,(4:0.000000,5:0.007571):0.000000):0.000000):0.011397):0.000000):0.0075…
	UTREE PHYLIP_399= (45:0.142357,46:0.095902,((66:0.052944,(67:0.049310,(((((39:0.025210,(((7:0.034293,(12:0.010194,((10:0.001201,(11:0.000000,(1:0.000000,(37:0.000000,38:0.000000):0.000000):0.000000):0.002668):0.002916,((13:0.006572,17:0.000000):0.000000,(16:0.000000,(14:0.013760,15:0.000000):0.000000):0.010085):0.009884):0.000000):0.000000):0.003119,(36:0.010138,((6:0.000000,(4:0.000000,((2:0.004…
	UTREE PHYLIP_400= (76:0.000000,77:0.000000,(75:0.014937,((66:0.032680,(67:0.100293,(68:0.008610,((((47:0.051936,(((44:0.042720,(((((7:0.010922,((12:0.009756,((37:0.000000,(10:0.022145,(11:0.000000,(1:0.000000,(38:0.009136,(8:0.000000,9:0.004588):0.013715):0.000000):0.000000):0.000000):0.004535):0.018422,(13:0.000000,(17:0.000000,((16:0.000000,(14:0.000000,15:0.000000):0.000000):0.023428,((21:0.00…
	UTREE PHYLIP_401= (76:0.000000,77:0.000000,(75:0.006560,(66:0.017229,(67:0.069187,(68:0.016068,(69:0.041188,(74:0.018613,(((((((47:0.012569,(44:0.006272,(((((7:0.019851,(12:0.003418,((10:0.011803,((11:0.000000,(37:0.000000,(1:0.000000,38:0.000000):0.000000):0.000000):0.000000,(36:0.027055,(8:0.000000,9:0.003264):0.009804):0.003143):0.006553):0.007010,(13:0.003178,(17:0.000000,(14:0.013216,(15:0.0…
	UTREE PHYLIP_402= (76:0.000000,77:0.000000,(75:0.011895,((((47:0.041020,(44:0.022073,(35:0.079617,(((39:0.022308,(((7:0.004464,(12:0.007634,((37:0.000000,((1:0.000000,38:0.000000):0.000000,(10:0.019335,11:0.000000):0.000000):0.003619):0.003615,((13:0.000000,(17:0.000000,(16:0.000000,(14:0.003794,15:0.000000):0.000000):0.015266):0.007307):0.011033,(36:0.034020,(22:0.011401,((23:0.003827,24:0.00000…
	UTREE PHYLIP_403= (76:0.000000,77:0.000000,(75:0.026779,((66:0.017703,(67:0.031148,(68:0.038742,(69:0.026721,((((((7:0.022297,(38:0.000000,((11:0.000000,(1:0.000000,10:0.000000):0.000000):0.000000,(12:0.019061,(37:0.000000,(13:0.000000,17:0.003661):0.003669):0.000000):0.011018):0.003609):0.000024):0.011190,(16:0.000000,(14:0.000000,15:0.000000):0.000000):0.014953):0.021270,(((2:0.001875,3:0.00000…
	UTREE PHYLIP_404= (76:0.000000,77:0.000000,(75:0.012711,(66:0.000000,(67:0.074615,(68:0.052535,(69:0.043003,(74:0.021358,((((((39:0.048314,(7:0.039956,((((((1:0.000000,38:0.000000):0.000000,(10:0.009924,11:0.000000):0.000000):0.000000,(12:0.027388,37:0.000000):0.008472):0.017033,(8:0.000842,9:0.021462):0.003332):0.017010,((2:0.006817,3:0.000000):0.010001,(6:0.000000,(4:0.000000,5:0.000000):0.0000…
	UTREE PHYLIP_405= (76:0.000000,77:0.000000,(75:0.013687,(45:0.193269,(46:0.287752,(62:0.051056,((61:0.017417,((50:0.004324,(((47:0.041144,(39:0.047551,((((7:0.050094,(((((38:0.000000,(1:0.000000,(10:0.010236,11:0.000000):0.000000):0.000000):0.000000,(12:0.013870,37:0.000000):0.008699):0.008480,(8:0.000000,9:0.004353):0.013245):0.017656,((5:0.004277,(2:0.007673,3:0.000000):0.058960):0.000000,(4:0.…
	UTREE PHYLIP_406= (76:0.000000,77:0.000000,(75:0.007301,(66:0.021608,(67:0.044971,(68:0.038343,(69:0.024373,(74:0.007867,((((47:0.083564,((39:0.033006,(((((((12:0.014907,(37:0.000000,(7:0.028538,((1:0.000000,38:0.000000):0.000000,(10:0.007853,11:0.000000):0.000005):0.000000):0.006955):0.000000):0.002207,((13:0.000000,17:0.000000):0.000000,(16:0.000000,(14:0.000000,15:0.000000):0.000000):0.010573)…
	UTREE PHYLIP_407= (76:0.000000,77:0.000000,(75:0.007787,(((((7:0.026035,((((38:0.007230,(1:0.000000,((10:0.017163,11:0.000000):0.000000,(12:0.011454,37:0.000000):0.003581):0.000000):0.000000):0.010758,(8:0.000000,9:0.003666):0.007514):0.012902,((((13:0.007140,17:0.000000):0.000000,(14:0.007336,(15:0.000000,16:0.000000):0.000000):0.010751):0.024496,(36:0.042922,((22:0.007462,((25:0.000000,30:0.000…
	UTREE PHYLIP_408= (76:0.000000,77:0.000000,(75:0.000000,(((((((((35:0.124889,(7:0.040905,((((38:0.008320,(1:0.000000,((10:0.009933,11:0.000000):0.000000,(37:0.000000,(12:0.006390,(13:0.004104,(17:0.000000,(14:0.008441,(15:0.000000,16:0.000000):0.000000):0.021145):0.008388):0.021017):0.002818):0.004127):0.000000):0.000000):0.012525,(8:0.000000,9:0.000000):0.000000):0.006262,(36:0.040563,(((18:0.00…
	UTREE PHYLIP_409= (45:0.088807,46:0.083493,(((((47:0.054507,(44:0.030540,(((64:0.067632,(((((36:0.010612,((37:0.000000,((11:0.000000,(1:0.000000,38:0.000000):0.000000):0.000000,(10:0.019890,(7:0.024489,((13:0.000000,17:0.000000):0.003379,(16:0.000000,(14:0.000000,15:0.000000):0.000000):0.006732):0.000000):0.007267):0.010951):0.003492):0.007276,(8:0.000000,9:0.000000):0.010689):0.003182):0.014524,…
	UTREE PHYLIP_410= (76:0.000000,77:0.000000,(75:0.018156,(66:0.007954,(67:0.089122,(68:0.060329,(69:0.062643,((47:0.065354,((((35:0.102742,(39:0.024953,((((((12:0.019884,((37:0.000000,((1:0.000000,11:0.000000):0.000000,(10:0.015333,(7:0.036453,38:0.000000):0.008809):0.000000):0.004362):0.012485,((13:0.000000,17:0.000000):0.000000,(16:0.000000,(14:0.000000,15:0.000000):0.000000):0.013209):0.019977)…
	UTREE PHYLIP_411= (76:0.000000,77:0.000000,(75:0.012562,(45:0.219361,(46:0.268156,(74:0.013637,(((((((((7:0.027935,((38:0.000000,(11:0.000000,(1:0.000000,10:0.004376):0.000000):0.000000):0.000000,(37:0.000000,(12:0.020151,(13:0.000000,(17:0.000000,(14:0.003869,(15:0.000000,16:0.000000):0.000000):0.015393):0.007740):0.005880):0.002743):0.007778):0.000000):0.023893,(8:0.000000,9:0.007796):0.007807)…
	UTREE PHYLIP_412= (76:0.000000,77:0.000000,(75:0.024660,(67:0.060114,(66:0.009637,(68:0.022399,(69:0.028197,(74:0.006545,(((((((39:0.034448,(7:0.026300,((((12:0.004924,(37:0.000000,(1:0.000000,(38:0.000000,(11:0.000000,(10:0.023022,(8:0.000000,9:0.007685):0.019231):0.000000):0.000000):0.000000):0.003778):0.019053):0.015027,((2:0.010326,3:0.000000):0.012122,(6:0.000000,(4:0.000000,5:0.003725):0.00…
	UTREE PHYLIP_413= (76:0.000000,77:0.000000,(75:0.014864,(((64:0.045590,((35:0.087029,((((1:0.000000,38:0.000000):0.000000,(10:0.009155,11:0.000000):0.000000):0.000000,((12:0.000000,37:0.000000):0.000000,((13:0.007260,17:0.000000):0.000000,(36:0.030066,(16:0.000000,(14:0.015134,15:0.000000):0.000000):0.003551):0.007277):0.010929):0.003592):0.017176,((7:0.039250,((2:0.003753,3:0.000000):0.007335,(5…
	UTREE PHYLIP_414= (76:0.000000,77:0.000000,(75:0.008828,(66:0.027995,(67:0.073199,(68:0.025641,(69:0.002618,(74:0.015578,((((39:0.043343,((7:0.031218,(((38:0.000000,((1:0.000000,(10:0.023163,11:0.000000):0.000000):0.000000,(12:0.000000,37:0.000000):0.003854):0.003854):0.006976,((((2:0.003180,3:0.000000):0.004751,(6:0.000000,(4:0.000000,5:0.000000):0.000000):0.000000):0.015769,(8:0.000000,9:0.0079…
	UTREE PHYLIP_415= (76:0.000000,77:0.000000,(75:0.015211,((74:0.000000,((68:0.032397,(((((44:0.012825,((((((((7:0.035268,(12:0.019460,((37:0.000000,(38:0.003648,(1:0.000000,(10:0.017922,11:0.000000):0.000000):0.000000):0.003648):0.007366,(13:0.003591,(17:0.000000,(14:0.007323,(15:0.000000,16:0.000000):0.000000):0.018843):0.000000):0.010856):0.000000):0.003193):0.017878,(36:0.053402,((22:0.000000,(…
	UTREE PHYLIP_416= (76:0.000000,77:0.000000,(75:0.027588,(66:0.029145,(67:0.074553,(68:0.023368,(69:0.034690,(74:0.008417,(((47:0.069525,((((((7:0.018539,(((8:0.000000,(9:0.007480,((1:0.000000,(38:0.003695,(10:0.017586,11:0.000000):0.000000):0.000000):0.000000,(37:0.000000,(12:0.004840,((13:0.003722,(17:0.000000,(14:0.003769,(15:0.000000,16:0.000000):0.000000):0.015249):0.000000):0.019143,(36:0.01…
	UTREE PHYLIP_417= (76:0.000000,77:0.000000,(75:0.009538,(67:0.080467,(66:0.018466,(68:0.039717,((((54:0.014693,((44:0.026399,((((39:0.084164,(35:0.096863,((7:0.041703,(38:0.000000,((37:0.000000,(1:0.000000,((36:0.017620,(((((2:0.008133,3:0.000000):0.009832,(6:0.000000,(4:0.000000,5:0.000000):0.000000):0.000000):0.017761,((19:0.000000,(8:0.000000,9:0.004356):0.013060):0.004310,(18:0.000000,(20:0.0…
	UTREE PHYLIP_418= (76:0.000000,77:0.000000,(75:0.003641,((66:0.018063,(((68:0.026269,((47:0.026413,((((39:0.052585,(((((((12:0.002519,((37:0.000000,((1:0.000000,(10:0.013168,11:0.000000):0.000000):0.000000,(7:0.026287,38:0.000000):0.007289):0.007289):0.000000,((13:0.003655,17:0.000000):0.000000,(14:0.015066,(15:0.000000,16:0.000000):0.000000):0.027205):0.014928):0.016090):0.024496,(34:0.000000,(3…
	UTREE PHYLIP_419= (76:0.000000,77:0.000000,(75:0.011050,(((((7:0.012894,(38:0.000000,((1:0.000000,(10:0.004255,11:0.000000):0.000000):0.000000,(12:0.007499,(37:0.000000,((36:0.015043,(((22:0.011343,((19:0.000000,((5:0.003662,((2:0.006259,3:0.000000):0.008432,(4:0.000000,6:0.000000):0.000000):0.000000):0.026597,(8:0.000000,9:0.007362):0.003629):0.011068):0.003657,(18:0.000000,(20:0.000000,21:0.000…
	UTREE PHYLIP_420= (45:0.290342,46:0.115660,(62:0.117559,((54:0.000000,(((((39:0.064890,((7:0.034103,((((13:0.014737,(((1:0.000000,38:0.000000):0.000000,(10:0.006052,11:0.000000):0.000000):0.000000,(12:0.005152,37:0.000000):0.004777):0.009725):0.004799,(8:0.000000,9:0.009723):0.014612):0.004660,((2:0.016752,3:0.000000):0.017755,(6:0.000000,(4:0.000000,5:0.000000):0.000000):0.000000):0.004865):0.01…
	UTREE PHYLIP_421= (76:0.000000,77:0.000000,(75:0.011580,(74:0.005054,(((((((39:0.032495,(((12:0.019763,((37:0.000000,((1:0.000000,(10:0.009796,11:0.000000):0.000000):0.000000,(7:0.041414,38:0.000000):0.007932):0.003942):0.003958,((13:0.008509,(17:0.000000,(14:0.016416,(15:0.000000,16:0.000000):0.000000):0.020623):0.003495):0.012252,(36:0.023431,((22:0.023227,(23:0.008534,24:0.000000):0.031350):0.…
	UTREE PHYLIP_422= (76:0.000000,77:0.000000,(75:0.012065,(66:0.016856,(67:0.058065,(68:0.035608,(69:0.045647,(74:0.014944,((((((60:0.033377,(35:0.091798,(39:0.048065,(((((7:0.036689,(12:0.008160,(10:0.003084,(38:0.003874,(11:0.000000,(1:0.000000,37:0.000000):0.000000):0.000000):0.002035):0.003259):0.003887):0.000000,((13:0.000000,(17:0.000000,(14:0.008013,(15:0.000000,16:0.000000):0.000000):0.0078…
	UTREE PHYLIP_423= (45:0.137777,46:0.064955,((((68:0.032491,((69:0.034704,((((((((((10:0.001136,(11:0.000000,(37:0.000000,(1:0.000000,38:0.000000):0.000000):0.000000):0.003825):0.003904,(7:0.029044,12:0.014678):0.003323):0.000000,(13:0.000000,17:0.000000):0.000000):0.008683,(16:0.000000,(14:0.000000,15:0.000000):0.000000):0.004348):0.013607,(((22:0.009377,36:0.018310):0.008669,((28:0.005749,(26:0.…
	UTREE PHYLIP_424= (76:0.000000,77:0.000000,(75:0.016134,(66:0.017120,(67:0.027566,(68:0.020492,(69:0.026540,(74:0.017994,((((((64:0.065302,(39:0.054321,((((7:0.049314,(13:0.000000,((37:0.000000,(12:0.003939,(((1:0.000000,38:0.000000):0.000000,(10:0.009257,11:0.000000):0.000001):0.000000,(14:0.011460,(15:0.000000,16:0.000000):0.000000):0.015284):0.007585):0.000000):0.000000,(17:0.000000,36:0.01918…
	UTREE PHYLIP_425= (76:0.000000,77:0.000000,(75:0.008079,((((((((((10:0.009198,(11:0.000000,(1:0.000000,((12:0.020393,(17:0.007726,37:0.000000):0.000000):0.003798,(38:0.000000,(15:0.000000,16:0.000000):0.019626):0.003798):0.000000):0.000000):0.000020):0.023903,(13:0.007492,(7:0.015771,14:0.015655):0.007514):0.000000):0.031515,((((2:0.014870,3:0.000000):0.015140,(6:0.000000,(4:0.000000,5:0.007394):…
	UTREE PHYLIP_426= (76:0.000000,77:0.000000,(75:0.011220,((66:0.016066,(67:0.047467,(68:0.029892,(69:0.052416,((((47:0.057671,((((39:0.049600,((9:0.005952,(((((1:0.000000,(10:0.004334,11:0.000000):0.000000):0.000000,(38:0.000000,(16:0.000000,(14:0.003589,15:0.000000):0.000000):0.007175):0.003534):0.003542,((37:0.000000,(12:0.011257,(17:0.000000,36:0.018163):0.003571):0.000000):0.003586,(13:0.00000…
	UTREE PHYLIP_427= (76:0.000000,77:0.000000,(75:0.016443,((67:0.054136,(66:0.026614,(68:0.015832,(69:0.046676,(((50:0.015360,((((((39:0.033699,(((((((37:0.000000,((1:0.000000,38:0.000000):0.000000,(11:0.000000,(10:0.007545,12:0.006577):0.000001):0.000000):0.000000):0.000000,(13:0.000000,(17:0.000000,(14:0.003135,(15:0.000000,16:0.000000):0.000000):0.009340):0.006195):0.006173):0.000000,(7:0.013981…
	UTREE PHYLIP_428= (76:0.000000,77:0.000000,(75:0.012837,(74:0.000000,((68:0.023213,((((((7:0.010821,((12:0.006476,((37:0.000000,(10:0.003559,(11:0.000000,(1:0.000000,38:0.000000):0.000000):0.000000):0.003080):0.003078,((13:0.003087,17:0.000000):0.000000,(16:0.000000,(14:0.006339,15:0.000000):0.000000):0.012686):0.009350):0.000000):0.000000,(36:0.048108,(((6:0.000000,(4:0.000000,(5:0.006219,(2:0.0…
	UTREE PHYLIP_429= (76:0.000000,77:0.000000,(75:0.004207,(66:0.018733,(67:0.060494,(68:0.046719,(69:0.031981,(((47:0.019095,(((39:0.038002,((((13:0.000000,(((1:0.000000,(37:0.000000,38:0.000000):0.000000):0.000000,(11:0.000000,(10:0.004923,12:0.022161):0.000000):0.000000):0.004063,(7:0.043731,(17:0.000000,(14:0.008389,(15:0.000000,16:0.000000):0.000000):0.008083):0.000000):0.004094):0.004111):0.02…
	UTREE PHYLIP_430= (76:0.000000,77:0.000000,(75:0.030040,(((((((39:0.059104,(((((36:0.018812,(((12:0.024752,(11:0.000000,(38:0.000000,(1:0.000000,37:0.000000):0.000000):0.000000):0.000000):0.007945,(10:0.000000,(13:0.000000,((7:0.023554,14:0.011729):0.000000,(17:0.000000,(15:0.000000,16:0.000000):0.007616):0.007748):0.007689):0.007784):0.003874):0.004153,(8:0.000000,9:0.007859):0.007652):0.017209)…
	UTREE PHYLIP_431= (76:0.000000,77:0.000000,(75:0.007381,(74:0.008419,((((35:0.117245,(47:0.014502,((((((39:0.049594,((((7:0.018421,((12:0.015207,(37:0.000000,((1:0.000000,38:0.000000):0.000000,(10:0.008901,11:0.000000):0.000000):0.003594):0.003644):0.007364,((13:0.000000,(17:0.000000,(14:0.011088,(15:0.000000,16:0.000000):0.000000):0.011215):0.010956):0.010970,(36:0.030372,((22:0.022502,(23:0.003…
	UTREE PHYLIP_432= (76:0.000000,77:0.000000,(75:0.019716,(45:0.291158,(66:0.010334,(67:0.014280,(69:0.027641,(74:0.023269,(68:0.031923,(((47:0.024793,(64:0.047359,(((((((((((1:0.000000,37:0.000000):0.000000,((38:0.000000,(7:0.022785,(14:0.007866,(15:0.000000,16:0.000000):0.000000):0.011284):0.000000):0.011235,(11:0.000000,(10:0.009650,12:0.008013):0.000000):0.000000):0.000000):0.000000,(13:0.00000…
	UTREE PHYLIP_433= (76:0.000000,77:0.000000,(75:0.008881,(66:0.009394,(67:0.081057,(69:0.044185,(74:0.039220,(68:0.034231,(((((((39:0.036796,((((8:0.000000,(9:0.008672,(7:0.031253,((38:0.000000,(1:0.000000,(10:0.000000,11:0.000000):0.000000):0.000000):0.000000,(37:0.000000,(12:0.018532,(13:0.000000,(17:0.000000,(14:0.004328,(15:0.000000,16:0.000000):0.000000):0.027016):0.004332):0.013231):0.000000…
	UTREE PHYLIP_434= (76:0.000000,77:0.000000,(75:0.004176,(66:0.036539,(67:0.069050,(68:0.034202,((((((((39:0.038725,(((7:0.020974,((37:0.000000,((1:0.000000,38:0.000000):0.000000,(10:0.015104,11:0.000000):0.000000):0.004087):0.004084,((13:0.004114,17:0.000000):0.000000,(14:0.008318,(15:0.000000,16:0.000000):0.000000):0.016932):0.021114):0.000000):0.009863,(12:0.013890,(33:0.009372,(31:0.018466,(32…
	UTREE PHYLIP_435= (70:0.002189,71:0.071206,(72:0.000001,(73:0.000000,(68:0.059373,(74:0.006140,((69:0.001087,(((7:0.004537,((12:0.011895,((10:0.013436,(38:0.003711,(11:0.000000,(1:0.000000,37:0.000000):0.000000):0.000000):0.000016):0.003679,(13:0.003663,(17:0.000000,(14:0.003801,(15:0.000000,16:0.000000):0.000000):0.003669):0.000000):0.011047):0.000000):0.003450,((((2:0.012638,3:0.000000):0.01373…
	UTREE PHYLIP_436= (76:0.000000,77:0.000000,(75:0.004642,(66:0.008317,(67:0.042181,(68:0.056622,((((47:0.031367,(((39:0.065845,(((((13:0.004326,(10:0.010979,(38:0.004324,((1:0.000000,11:0.000000):0.000000,(37:0.000000,(12:0.009358,(17:0.000000,36:0.026674):0.004324):0.000000):0.004324):0.000000):0.010437):0.002820):0.000000,((7:0.008865,(14:0.000000,(15:0.000000,16:0.000000):0.013062):0.013340):0.…
	UTREE PHYLIP_437= (76:0.000000,77:0.000000,(75:0.003498,(66:0.010278,(67:0.051834,(68:0.013636,(69:0.029915,(74:0.020300,(((((((39:0.054878,((7:0.031503,((((12:0.005005,((36:0.035798,(37:0.000000,(38:0.003367,(1:0.000000,(10:0.017193,11:0.000000):0.000000):0.000000):0.006785):0.000000):0.006726,((13:0.006759,17:0.000000):0.000000,(14:0.017700,(15:0.000000,16:0.000000):0.000000):0.025256):0.020384…
	UTREE PHYLIP_438= (76:0.000000,77:0.000000,(75:0.003513,(66:0.016070,(67:0.053730,(68:0.017424,(((47:0.048932,((((((39:0.040912,(((((7:0.030434,(13:0.000000,(17:0.000000,(12:0.021984,(10:0.011570,((11:0.000000,(1:0.000000,37:0.000000):0.000000):0.000000,(38:0.000000,(14:0.010839,(15:0.000000,16:0.000000):0.000000):0.014684):0.010654):0.003159):0.000000):0.005723):0.007022):0.006142):0.007599,(36:…
	UTREE PHYLIP_439= (76:0.000000,77:0.000000,(75:0.009112,((((((35:0.170431,(39:0.049822,(((((7:0.022772,(12:0.013269,((37:0.000000,(38:0.004304,(1:0.000000,(10:0.005122,11:0.000000):0.000000):0.000000):0.004304):0.004302,(13:0.000000,(17:0.000000,(14:0.008664,(15:0.000000,16:0.000000):0.000000):0.026949):0.013163):0.022379):0.000000):0.004057):0.017819,(8:0.000000,9:0.008673):0.013431):0.004187,((…
	UTREE PHYLIP_440= (76:0.000000,77:0.000000,(75:0.011593,(66:0.028330,(67:0.074735,(68:0.032542,(((47:0.053972,(((((((((((37:0.000000,(1:0.000000,(10:0.004188,11:0.000000):0.000000):0.000000):0.000000,(7:0.022850,38:0.000000):0.011038):0.000000,(((13:0.000000,17:0.000000):0.000000,(14:0.003748,(15:0.000000,16:0.000000):0.000000):0.014867):0.007324,(36:0.011091,(22:0.005008,(23:0.000000,24:0.000000…
	UTREE PHYLIP_441= (76:0.000000,77:0.000000,(75:0.010037,((((74:0.018065,(((47:0.037002,(((44:0.029771,(39:0.029861,(35:0.054094,(((12:0.000000,(37:0.000000,((38:0.000000,(1:0.000000,11:0.000000):0.000000):0.000000,(7:0.026113,10:0.001353):0.002404):0.009623):0.003192):0.000000,((36:0.009787,(((((2:0.012964,3:0.000000):0.017439,(6:0.000000,(4:0.000000,5:0.003205):0.000000):0.000000):0.009913,(8:0.…
	UTREE PHYLIP_442= (76:0.000000,77:0.000000,(75:0.014986,(74:0.000855,((73:0.000000,(72:0.012143,(((47:0.022547,((44:0.041704,((39:0.063851,((35:0.067723,((12:0.000000,(7:0.034900,((37:0.000000,((1:0.000000,38:0.000000):0.000000,(10:0.022223,11:0.000000):0.000000):0.003686):0.011256,(13:0.000000,(17:0.000000,(16:0.000000,(14:0.003641,15:0.000000):0.000000):0.003544):0.007185):0.025785):0.000000):0…
	UTREE PHYLIP_443= (45:0.085049,46:0.037559,(54:0.023728,(((((((((22:0.003399,(((36:0.000000,((10:0.008740,((37:0.000000,(1:0.000000,11:0.000000):0.000000):0.000000,(7:0.028406,38:0.000000):0.006840):0.000000):0.003370,((13:0.003407,17:0.000000):0.000000,(14:0.017901,(15:0.000000,16:0.000000):0.000000):0.014015):0.021533):0.014011):0.010339,(23:0.003534,24:0.000000):0.037308):0.000000,(12:0.036107…
	UTREE PHYLIP_444= (76:0.000000,77:0.000000,(75:0.006636,((((74:0.025298,((((47:0.040579,(((39:0.058569,(((7:0.016601,(38:0.000000,(((1:0.000000,37:0.000000):0.000000,(11:0.000000,(10:0.007346,12:0.009912):0.000001):0.000001):0.000000,((13:0.003126,17:0.000000):0.000000,(14:0.006478,(15:0.000000,16:0.000000):0.000000):0.019142):0.012668):0.006321):0.009798):0.019573,((6:0.000000,(4:0.000000,(5:0.0…
	UTREE PHYLIP_445= (70:0.025336,71:0.065715,(((74:0.026722,((47:0.027512,((((((39:0.054721,((((((((12:0.019700,(7:0.043872,((37:0.000000,((1:0.000000,(10:0.010837,11:0.000000):0.000000):0.000000,(38:0.000000,(16:0.000000,(14:0.000000,15:0.000000):0.000000):0.019721):0.004591):0.004591):0.004595,(13:0.000000,17:0.000000):0.004503):0.000000):0.000000):0.018909,((27:0.009082,(26:0.000000,(25:0.002007…
	UTREE PHYLIP_446= (76:0.000000,77:0.000000,(75:0.013785,(66:0.025677,(67:0.071669,(68:0.043418,(69:0.065548,(74:0.025795,(((((39:0.047005,((7:0.030891,(36:0.014311,(((((12:0.021967,((38:0.004890,((1:0.000000,37:0.000000):0.000000,(10:0.000000,11:0.000000):0.000000):0.000000):0.000000,(13:0.000000,(17:0.000000,(14:0.005016,(15:0.000000,16:0.000000):0.000000):0.015468):0.015069):0.009848):0.005278)…
	UTREE PHYLIP_447= (76:0.000000,77:0.000000,(75:0.007916,((66:0.013547,(67:0.088690,(69:0.044266,((((47:0.059597,(44:0.015110,((39:0.045511,(((7:0.013762,(((1:0.000000,38:0.000000):0.000000,(10:0.009703,11:0.000000):0.000000):0.000000,(12:0.015606,(37:0.000000,(13:0.007578,(17:0.000000,((14:0.015596,(15:0.000000,16:0.000000):0.000000):0.011500,(36:0.015168,((22:0.015498,(23:0.000000,24:0.000000):0…
	UTREE PHYLIP_448= (76:0.000000,77:0.000000,(75:0.003889,((((((7:0.019914,(38:0.000000,((37:0.000000,(1:0.000000,11:0.000000):0.000000):0.000000,(10:0.000916,((12:0.015616,(((19:0.000000,(8:0.000000,9:0.000000):0.011480):0.007495,(20:0.000000,(18:0.000000,21:0.000000):0.000000):0.000000):0.003929,(36:0.007528,((22:0.015260,(((25:0.000000,30:0.000000):0.000000,(26:0.000000,29:0.000000):0.000000):0.…
	UTREE PHYLIP_449= (76:0.000000,77:0.000000,(75:0.006712,((74:0.000000,((((((54:0.007346,((61:0.016133,(((39:0.043093,(((12:0.019972,(7:0.029804,((10:0.009793,(11:0.000000,(1:0.000000,(37:0.000000,38:0.000000):0.000000):0.000000):0.002841):0.008640,((13:0.000000,17:0.000000):0.000000,(16:0.000000,(14:0.006754,15:0.000000):0.000000):0.006562):0.012923):0.000000):0.000000):0.012989,((6:0.000000,(4:0…
	UTREE PHYLIP_450= (76:0.000000,77:0.000000,(75:0.018355,(((((39:0.037974,(((((7:0.005805,(((((12:0.006138,(36:0.011745,(37:0.000000,((1:0.000000,38:0.000000):0.000000,(10:0.010836,11:0.000000):0.000000):0.002891):0.000000):0.005854):0.005914,((17:0.005839,(13:0.000000,(14:0.000000,(15:0.000000,16:0.000000):0.005786):0.005814):0.000000):0.008694,((22:0.000000,(23:0.006250,24:0.000000):0.006232):0.…
	UTREE PHYLIP_451= (76:0.000000,77:0.000000,(75:0.003940,(((((47:0.034020,((((39:0.042452,((35:0.084483,(((37:0.000000,(12:0.007663,(((1:0.000000,38:0.000000):0.000000,(10:0.008647,11:0.000000):0.000000):0.000000,((7:0.013999,(5:0.014862,((2:0.011911,3:0.000000):0.010311,(4:0.000000,6:0.000000):0.000000):0.000000):0.004468):0.007341,(8:0.000325,9:0.007513):0.007630):0.006495):0.007269):0.000000):0…
	UTREE PHYLIP_452= (76:0.000000,77:0.000000,(75:0.011255,(74:0.000000,((((47:0.041053,(((((39:0.030807,(((7:0.029294,(12:0.007507,(10:0.019289,(37:0.003493,(11:0.000000,(1:0.000000,38:0.000000):0.000000):0.000000):0.002197):0.006125):0.003600):0.003341,((((2:0.009457,3:0.000000):0.011998,(6:0.000000,(4:0.000000,5:0.000000):0.000000):0.000000):0.007020,((8:0.000000,9:0.010809):0.021819,(((18:0.0000…
	UTREE PHYLIP_453= (76:0.000000,77:0.000000,(75:0.009242,(45:0.334482,(74:0.000000,((((((39:0.026799,((7:0.025489,((35:0.089519,((12:0.009057,(37:0.000000,((1:0.000000,38:0.000000):0.000000,(11:0.000000,(10:0.021082,(8:0.000000,9:0.013121):0.008617):0.000000):0.000000):0.004265):0.013329):0.003402,((13:0.000000,(17:0.000000,((16:0.000000,(14:0.004386,15:0.000000):0.000000):0.004263,((18:0.000000,1…
	UTREE PHYLIP_454= (76:0.000000,77:0.000000,(75:0.020011,(((((39:0.046290,((((38:0.000000,((1:0.000000,((10:0.004278,11:0.000000):0.000000,(37:0.000000,(12:0.015730,(13:0.000000,17:0.011348):0.011373):0.000000):0.003716):0.000000):0.000000,(8:0.000000,9:0.011300):0.007472):0.007500):0.007699,((2:0.007999,3:0.000000):0.010788,(6:0.000000,(4:0.000000,5:0.000000):0.000000):0.000000):0.007426):0.01142…
	UTREE PHYLIP_455= (76:0.000000,77:0.000000,(75:0.009284,(((((((64:0.067279,(39:0.063085,((((7:0.050635,(13:0.004307,(17:0.000000,(12:0.023514,(37:0.000000,(38:0.004296,(1:0.000000,(10:0.009987,11:0.000000):0.000000):0.000000):0.004296):0.000000):0.008673):0.004326):0.000000):0.013255,(14:0.000000,(15:0.000000,16:0.000000):0.004301):0.008385):0.008309,(((((2:0.013731,3:0.000000):0.021929,(6:0.0000…
	UTREE PHYLIP_456= (76:0.000000,77:0.000000,(75:0.017852,((74:0.007446,(((73:0.002202,(72:0.009576,((54:0.008715,(((((61:0.025288,((39:0.041593,((35:0.101023,((((((38:0.000000,(1:0.000000,37:0.000000):0.000000):0.000000,(11:0.000000,(8:0.000000,(10:0.001651,12:0.027711):0.015457):0.000000):0.000000):0.000000,(7:0.035349,9:0.003668):0.013033):0.016898,((2:0.007255,3:0.000000):0.009671,(6:0.000000,(…
	UTREE PHYLIP_457= (76:0.000000,77:0.000000,(75:0.028786,(67:0.081054,(66:0.014524,(68:0.037042,(69:0.029899,(74:0.014548,(73:0.021339,(72:0.011006,((54:0.004488,((((((((((((13:0.000000,(17:0.007921,(12:0.010967,(37:0.000000,(38:0.007855,(1:0.000000,(10:0.009820,11:0.000000):0.000000):0.000000):0.003901):0.002684):0.006551):0.011976):0.010762,(7:0.024960,(14:0.000000,(15:0.000000,16:0.000000):0.01…
	UTREE PHYLIP_458= (76:0.000000,77:0.000000,(75:0.009694,((74:0.009766,((((35:0.050416,((((37:0.000000,(1:0.000000,9:0.000000):0.000000):0.000000,(((13:0.000000,17:0.000000):0.000000,(36:0.009491,((14:0.009886,(23:0.003261,24:0.000000):0.000000):0.012760,(22:0.000000,((25:0.000000,30:0.000000):0.000000,((26:0.000000,29:0.001477):0.001686,(27:0.002655,28:0.000000):0.000495):0.000000):0.003145):0.00…
	UTREE PHYLIP_459= (45:0.110898,46:0.109778,((((((((64:0.060008,(35:0.128483,(39:0.029877,(((((((1:0.000000,37:0.000000):0.000000,(38:0.009181,(10:0.016503,11:0.000000):0.000000):0.000000):0.000000,(12:0.033079,(13:0.004533,(17:0.000000,(14:0.004414,(15:0.000000,16:0.000000):0.000000):0.028176):0.009019):0.011725):0.003090):0.023300,(8:0.000000,9:0.000000):0.000000):0.017730,((18:0.000000,19:0.000…
	UTREE PHYLIP_460= (76:0.000000,77:0.000000,(75:0.006997,(((74:0.002204,(((39:0.050830,((7:0.016064,(((17:0.000000,(13:0.000000,(12:0.013541,(37:0.000000,((1:0.000000,38:0.000000):0.000000,(10:0.011987,11:0.000000):0.000000):0.006746):0.001448):0.012803):0.013258):0.006808,(35:0.102345,(16:0.000000,(14:0.003260,15:0.000000):0.000000):0.009332):0.000000):0.009527,((36:0.006581,(((5:0.010353,((2:0.0…
	UTREE PHYLIP_461= (76:0.000000,77:0.000000,(75:0.016964,(66:0.014895,(67:0.082622,(68:0.033361,(69:0.057889,(74:0.028270,(((((60:0.040054,(39:0.055500,(35:0.121614,(((12:0.000364,(37:0.000000,(((1:0.000000,(10:0.000000,11:0.000000):0.000000):0.000000,(7:0.025716,38:0.000000):0.004123):0.008303,(13:0.004219,(17:0.000000,(14:0.017359,(15:0.000000,16:0.000000):0.000000):0.021384):0.004142):0.017158)…
	UTREE PHYLIP_462= (45:0.138845,46:0.171061,((((44:0.023289,((39:0.050306,(((((7:0.034320,(12:0.021645,(37:0.000000,(38:0.004019,(1:0.000000,(10:0.019692,11:0.000000):0.000000):0.000000):0.004019):0.008290):0.020882):0.000000,((13:0.007585,(17:0.000000,(14:0.012223,(15:0.000000,16:0.000000):0.000000):0.016364):0.012917):0.012263,(36:0.044726,((22:0.012597,(23:0.000000,24:0.000000):0.009024):0.0086…
	UTREE PHYLIP_463= (76:0.000000,77:0.000000,(75:0.016343,(74:0.012662,(((((47:0.026611,((((39:0.014963,(((((7:0.007549,(38:0.000000,((1:0.000000,((10:0.009192,11:0.000000):0.000000,(37:0.000000,(12:0.006064,(13:0.000000,17:0.007380):0.014449):0.002402):0.003698):0.000000):0.000000,(8:0.000000,9:0.011425):0.034378):0.007457):0.011297):0.009486,((14:0.007589,(15:0.000000,16:0.000000):0.000000):0.013…
	UTREE PHYLIP_464= (76:0.000000,77:0.000000,(75:0.019776,(((((((44:0.059895,((((7:0.014054,((38:0.000000,((1:0.000000,(10:0.023070,11:0.000000):0.000000):0.000000,(12:0.004817,37:0.000000):0.013557):0.004432):0.008792,((13:0.018392,17:0.000000):0.018308,(14:0.018537,(15:0.000000,16:0.000000):0.000000):0.009419):0.014134):0.009134):0.009057,((((2:0.017755,3:0.000000):0.018720,(6:0.000000,(4:0.00000…
	UTREE PHYLIP_465= (76:0.000000,77:0.000000,(75:0.015971,((66:0.027021,(67:0.088889,(68:0.033854,((((((((7:0.009374,(38:0.000000,((1:0.000000,((10:0.004748,11:0.000000):0.000000,(37:0.000000,(12:0.016930,(13:0.000000,(17:0.000000,(14:0.008119,(15:0.000000,16:0.000000):0.000000):0.012133):0.003978):0.012174):0.000000):0.003967):0.000000):0.000000,(((4:0.000000,(5:0.000000,(6:0.000000,(2:0.011115,3:…
	UTREE PHYLIP_466= (45:0.112285,46:0.101392,((((7:0.029361,((((36:0.020633,((37:0.000000,(1:0.000000,(38:0.006911,(11:0.000000,(10:0.010063,12:0.006126):0.006383):0.000000):0.000000):0.000000):0.000000,(13:0.003323,(17:0.000000,(14:0.003402,(15:0.000000,16:0.000000):0.000000):0.017309):0.006854):0.025119):0.004032):0.013850,(8:0.000000,9:0.010314):0.004031):0.006482,(((18:0.000000,19:0.000000):0.0…
	UTREE PHYLIP_467= (76:0.000000,77:0.000000,(75:0.014799,(67:0.052498,(66:0.014543,(68:0.040763,(69:0.031336,(74:0.023081,((((39:0.050617,((((((((37:0.000000,(12:0.026843,((1:0.000000,(10:0.008086,11:0.000000):0.000000):0.000000,(7:0.014538,38:0.000000):0.007151):0.010803):0.000000):0.000000,((13:0.000000,17:0.000000):0.000000,(16:0.000000,(14:0.000000,15:0.000000):0.000000):0.026121):0.014590):0.…
	UTREE PHYLIP_468= (45:0.270127,46:0.077532,(((74:0.036603,((47:0.054147,((((((((((((36:0.027232,(12:0.008856,((37:0.000000,((1:0.000000,(10:0.008965,11:0.000000):0.000000):0.000000,(7:0.024011,38:0.000000):0.015696):0.003806):0.002651,(13:0.000000,(17:0.000000,(14:0.011959,(15:0.000000,16:0.000000):0.000000):0.024208):0.003839):0.032118):0.005912):0.010446):0.000000,(22:0.027684,((23:0.000000,24:…
	UTREE PHYLIP_469= (76:0.000000,77:0.000000,(75:0.009211,(66:0.009530,(67:0.061096,((((47:0.026979,(35:0.053169,((((7:0.008791,((38:0.000000,(((1:0.000000,37:0.000000):0.000000,((8:0.000000,9:0.000000):0.011761,(11:0.000000,(10:0.006578,12:0.008785):0.004065):0.000000):0.000000):0.000000,(36:0.005862,((13:0.000000,17:0.000000):0.002868,(((18:0.000000,19:0.002983):0.000000,(20:0.000000,21:0.000000)…
	UTREE PHYLIP_470= (76:0.000000,77:0.000000,(75:0.007783,((((((60:0.011830,(35:0.086959,(39:0.043507,((7:0.003453,((12:0.007717,((37:0.000000,((1:0.000000,38:0.000000):0.000000,(10:0.012871,11:0.000000):0.000000):0.007360):0.007377,(13:0.000000,(17:0.000000,(16:0.000000,(14:0.000000,15:0.000000):0.000000):0.011009):0.003652):0.018663):0.000000):0.002267,(((((2:0.011723,3:0.000000):0.014923,(6:0.00…
	UTREE PHYLIP_471= (76:0.000000,77:0.000000,(75:0.011607,(66:0.025950,(67:0.070592,(69:0.037785,((68:0.029131,(35:0.181740,(47:0.038116,((((39:0.075215,((7:0.014546,((38:0.000000,(((1:0.000000,11:0.000000):0.000000,(10:0.012913,(37:0.000000,(36:0.014919,(((12:0.006650,(((25:0.000000,26:0.000000):0.000000,(27:0.006108,28:0.011332):0.005020):0.003633,(29:0.000000,30:0.000000):0.007509):0.004868):0.0…
	UTREE PHYLIP_472= (76:0.000000,77:0.000000,(75:0.019563,(66:0.042631,(((68:0.028546,((47:0.041018,(44:0.010925,(((39:0.059342,(35:0.097215,(((12:0.013056,((37:0.000000,(7:0.026728,((1:0.000000,38:0.000000):0.000000,(10:0.008753,11:0.000000):0.000000):0.000000):0.003649):0.000000,((13:0.003673,17:0.000000):0.000000,(14:0.003699,(15:0.000000,16:0.000000):0.000000):0.011205):0.011134):0.007233):0.01…
	UTREE PHYLIP_473= (76:0.000000,77:0.000000,(75:0.016048,((((((((((39:0.065588,((7:0.003210,(38:0.000000,((1:0.000000,(10:0.004679,11:0.000000):0.000000):0.000000,(((((2:0.006838,3:0.000000):0.008637,(6:0.000000,(4:0.000000,5:0.003796):0.000000):0.000000):0.007783,(((18:0.000000,19:0.000000):0.000000,(20:0.000000,21:0.000000):0.000000):0.003619,(((22:0.000000,36:0.040938):0.007608,(23:0.000000,24:…
	UTREE PHYLIP_474= (76:0.000000,77:0.000000,(75:0.011806,(66:0.017514,(68:0.029610,((58:0.060728,(((47:0.035275,(((44:0.021714,(35:0.083466,(39:0.017623,((((((36:0.000000,((37:0.000000,(12:0.024621,((1:0.000000,(10:0.004671,11:0.000000):0.000000):0.000000,((7:0.016234,38:0.000000):0.000000,(14:0.011890,(15:0.000000,16:0.000000):0.000000):0.043244):0.019862):0.003814):0.000000):0.008028,(13:0.00384…
	UTREE PHYLIP_475= (76:0.000000,77:0.000000,(75:0.008573,(74:0.003248,((((((47:0.055146,(44:0.039081,((35:0.076508,((39:0.048689,(((17:0.000000,(13:0.004254,(((1:0.000000,37:0.000000):0.000000,(11:0.000000,(10:0.004957,12:0.026942):0.000000):0.000000):0.000000,(7:0.049672,38:0.000000):0.004203):0.008551):0.004214):0.012847,(14:0.017735,(15:0.000000,16:0.000000):0.000000):0.004053):0.022102,(36:0.0…
	UTREE PHYLIP_476= (76:0.000000,77:0.000000,(75:0.007059,(((((((((39:0.038477,((((((13:0.000000,(12:0.004002,(((1:0.000000,(10:0.009491,11:0.000000):0.000000):0.000000,((14:0.003857,(7:0.003736,(27:0.000000,(28:0.005544,((25:0.000000,30:0.000000):0.000000,(26:0.000000,29:0.003483):0.004014):0.004070):0.003446):0.011343):0.007625):0.003770,(16:0.000000,(15:0.000000,38:0.000000):0.000000):0.000000):…
	UTREE PHYLIP_477= (76:0.000000,77:0.000000,(75:0.008653,(66:0.024364,(67:0.072245,(68:0.043765,(69:0.027626,(((47:0.028115,(((((35:0.140111,(60:0.027929,(39:0.061716,((7:0.010408,((((36:0.016807,(37:0.000000,(38:0.004078,(1:0.000000,(11:0.000000,(10:0.014934,(8:0.000000,9:0.008343):0.012500):0.000000):0.000000):0.000000):0.012437):0.008293):0.017260,(((13:0.000000,17:0.004091):0.003677,(14:0.0000…
	UTREE PHYLIP_478= (76:0.000000,77:0.000000,(75:0.008405,(45:0.262175,(74:0.000000,((((((61:0.014576,(62:0.058268,((39:0.040924,((7:0.008004,(12:0.012152,((37:0.000000,((1:0.000000,38:0.000000):0.000000,(10:0.017053,11:0.000000):0.000000):0.003689):0.007454,(((((2:0.007964,3:0.000000):0.019102,(6:0.000000,(4:0.000000,5:0.003714):0.000000):0.000000):0.015764,((19:0.000000,(8:0.000000,9:0.015186):0.…
	UTREE PHYLIP_479= (76:0.000000,77:0.000000,(75:0.003368,((66:0.011384,(67:0.081464,(68:0.020030,(69:0.040902,(74:0.027522,((((((((7:0.018633,(((12:0.007090,(((37:0.000000,(1:0.000000,38:0.000000):0.000000):0.000000,(10:0.011768,11:0.000000):0.000000):0.003119,(8:0.000000,9:0.003386):0.010363):0.006789):0.000000,((13:0.006749,(17:0.000000,(16:0.000000,(14:0.000000,15:0.000000):0.000000):0.003354):…
	UTREE PHYLIP_480= (76:0.000000,77:0.000000,(75:0.027482,(74:0.000000,((((((39:0.062791,((7:0.035954,(((36:0.054029,(12:0.018770,((37:0.000000,(10:0.015187,((1:0.000000,11:0.000000):0.000000,(38:0.004262,(8:0.000000,9:0.013054):0.030834):0.000000):0.000000):0.004262):0.012459,(13:0.004245,(17:0.000000,(14:0.008610,(15:0.000000,16:0.000000):0.000000):0.017146):0.008522):0.021306):0.000000):0.014729…
	UTREE PHYLIP_481= (76:0.000000,77:0.000000,(75:0.008007,(66:0.022452,(67:0.051341,(68:0.017056,((47:0.030910,(((44:0.029179,((39:0.081377,((69:0.138903,(7:0.020242,(35:0.121489,(((13:0.000000,(10:0.008624,((17:0.000000,(12:0.015878,(38:0.003773,(11:0.000000,(1:0.000000,37:0.000000):0.000000):0.000000):0.003789):0.000000):0.000000,(14:0.011650,(15:0.000000,16:0.000000):0.000000):0.011447):0.003539…
	UTREE PHYLIP_482= (76:0.000000,77:0.000000,(75:0.011791,((67:0.035104,(69:0.020565,(74:0.040520,(73:0.000000,(72:0.037124,(((44:0.015505,((((35:0.114198,(39:0.070604,((7:0.053287,(((((12:0.009333,((37:0.000000,((1:0.000000,11:0.000000):0.000000,(10:0.009291,38:0.003880):0.000000):0.003880):0.007187,((13:0.007850,17:0.000000):0.000000,(14:0.008021,(15:0.000000,16:0.000000):0.000000):0.015732):0.01…
	UTREE PHYLIP_483= (76:0.000000,77:0.000000,(75:0.016319,(((((44:0.023389,(((39:0.031700,(35:0.096286,((36:0.021979,(22:0.000000,(((((7:0.020330,((10:0.000000,((11:0.000000,(1:0.000000,38:0.000000):0.000000):0.000000,(12:0.020974,37:0.000000):0.003916):0.009941):0.009939,(13:0.003881,(14:0.000000,(17:0.011814,(15:0.000000,16:0.000000):0.000000):0.011651):0.011903):0.019761):0.000000):0.008022,(8:0…
	UTREE PHYLIP_484= (76:0.000000,77:0.000000,(75:0.000000,(66:0.011076,(67:0.058052,(68:0.008111,(69:0.035472,(74:0.015179,(73:0.007242,(72:0.004511,((35:0.114360,((39:0.017608,((7:0.012354,(((((10:0.000000,(36:0.044640,(38:0.003496,(11:0.000000,(1:0.000000,37:0.000000):0.000000):0.000000):0.000000):0.021620):0.022053,(13:0.000000,(14:0.010974,(17:0.000000,(15:0.000000,16:0.000000):0.010411):0.0141…
	UTREE PHYLIP_485= (76:0.000000,77:0.000000,(75:0.003876,(66:0.017219,(68:0.019051,(67:0.050527,(69:0.044954,(74:0.036235,(73:0.000000,(72:0.017966,(((((47:0.033443,(((39:0.070839,(35:0.090293,((((((36:0.035186,(((1:0.000000,(38:0.003926,(10:0.019048,11:0.000000):0.000000):0.000000):0.000000,(37:0.000000,((7:0.059386,12:0.008532):0.000000,(13:0.000000,(17:0.000000,(14:0.003989,(15:0.000000,16:0.00…
	UTREE PHYLIP_486= (45:0.074571,46:0.168886,((((((47:0.021256,(((39:0.057325,((7:0.021088,((((12:0.014978,((((1:0.000000,37:0.000000):0.000000,(38:0.007035,(10:0.012264,11:0.000000):0.000000):0.000000):0.000000,(8:0.000000,9:0.007093):0.021377):0.007031,(13:0.000000,(17:0.000000,(14:0.006938,(15:0.000000,16:0.000000):0.000000):0.017284):0.003356):0.024230):0.000000):0.013964,((18:0.000000,19:0.003…
	UTREE PHYLIP_487= (45:0.063707,46:0.213193,((66:0.004127,(67:0.086798,((68:0.030953,(((60:0.029576,(((7:0.030286,(((((36:0.004322,((10:0.010882,(38:0.004366,(1:0.000000,11:0.000000):0.000000):0.000000):0.004366,(37:0.000000,(12:0.010623,((13:0.004355,17:0.000000):0.000000,(14:0.008950,(15:0.000000,16:0.000000):0.000000):0.013138):0.008807):0.007639):0.000000):0.004461):0.009034,(8:0.000000,9:0.00…
	UTREE PHYLIP_488= (76:0.000000,77:0.000000,(75:0.011621,(((39:0.027583,(((7:0.016514,((((10:0.018150,(11:0.000000,((1:0.000000,38:0.000000):0.000000,(12:0.015547,37:0.000000):0.003649):0.000000):0.000000):0.011117,(8:0.000000,9:0.003755):0.011374):0.011349,((5:0.003700,(2:0.009016,3:0.000000):0.009507):0.000000,(4:0.000000,6:0.000000):0.000000):0.003692):0.011333,(((13:0.011347,(17:0.000000,(14:0…
	UTREE PHYLIP_489= (70:0.032602,71:0.026508,((((((39:0.039403,(35:0.134459,(((7:0.007340,(38:0.000000,((1:0.000000,(10:0.008664,11:0.000000):0.000000):0.000000,(37:0.000000,(36:0.014623,((12:0.011468,((23:0.011690,24:0.000000):0.040990,((25:0.000000,30:0.000000):0.000000,((26:0.000000,29:0.001593):0.002010,(27:0.005022,28:0.010792):0.005895):0.000000):0.000000):0.014676):0.013681,((13:0.003551,17:…
	UTREE PHYLIP_490= (76:0.000000,77:0.000000,(75:0.013966,(66:0.019677,(67:0.046653,(68:0.013733,(69:0.030738,(((((((7:0.022171,((12:0.004628,(10:0.010641,(1:0.000000,(38:0.000000,(11:0.000000,37:0.000000):0.000000):0.000000):0.000000):0.008684):0.004338,(13:0.008601,(17:0.000000,(14:0.004370,(15:0.000000,16:0.000000):0.000000):0.008588):0.000000):0.008523):0.004370):0.008760,(36:0.035961,((22:0.00…
	UTREE PHYLIP_491= (76:0.000000,77:0.000000,(75:0.011018,(((((((64:0.072832,(39:0.025430,(35:0.107172,(((12:0.000000,(37:0.000000,(38:0.003563,(1:0.000000,(10:0.008600,11:0.000000):0.000000):0.000000):0.003563):0.007152):0.003639,(((19:0.000000,(8:0.000000,9:0.014709):0.007253):0.007120,(20:0.000000,(18:0.000000,21:0.000000):0.000000):0.000000):0.000000,(((13:0.000000,17:0.000000):0.000000,(16:0.0…
	UTREE PHYLIP_492= (76:0.000000,77:0.000000,(75:0.004297,((66:0.018462,(67:0.094958,(68:0.017140,((((47:0.024109,((39:0.059385,(35:0.092685,(((7:0.020683,(38:0.000000,((1:0.000000,(11:0.000000,(10:0.006507,(16:0.000000,(14:0.000000,15:0.000000):0.000000):0.033827):0.005944):0.000000):0.000000,((8:0.000000,9:0.003899):0.007753,(37:0.000000,((12:0.000000,((36:0.011855,((22:0.003995,((18:0.000000,19:…
	UTREE PHYLIP_493= (76:0.000000,77:0.000000,(75:0.012092,(66:0.006358,((68:0.030606,(((((47:0.040735,((((((38:0.000000,((10:0.000000,(37:0.000000,(1:0.000000,(11:0.000000,12:0.012186):0.000000):0.000000):0.000000):0.000000,((36:0.015552,(9:0.007873,(8:0.000000,(19:0.000000,((18:0.000000,(20:0.000000,21:0.000000):0.000000):0.000000,((22:0.000000,(23:0.004054,24:0.000000):0.020777):0.007784,(((25:0.…
	UTREE PHYLIP_494= (76:0.000000,77:0.000000,(75:0.012767,(66:0.017232,(67:0.064474,((68:0.030901,(((((((39:0.037838,((((((((1:0.000000,(10:0.004734,11:0.000000):0.000000):0.000000,(7:0.024668,38:0.000000):0.011984):0.007922,(37:0.000000,(12:0.024675,((13:0.000000,17:0.000000):0.000000,(14:0.004098,(15:0.000000,16:0.000000):0.000000):0.037730):0.024231):0.001377):0.000000):0.024860,(8:0.000000,9:0.…
	UTREE PHYLIP_495= (76:0.000000,77:0.000000,(75:0.008183,(67:0.061386,(66:0.021891,(68:0.022359,(69:0.038920,((((39:0.090171,((((12:0.012625,(10:0.024383,(11:0.000000,(38:0.000000,(1:0.000000,37:0.000000):0.000000):0.000000):0.000000):0.003941):0.008117,((13:0.020441,17:0.000000):0.000000,(14:0.016249,(15:0.000000,16:0.000000):0.000000):0.012078):0.024531):0.000000,(7:0.020353,(((((2:0.004516,3:0.…
	UTREE PHYLIP_496= (76:0.000000,77:0.000000,(75:0.008506,((74:0.011118,(((47:0.056606,(((((((39:0.058802,((((7:0.035258,((12:0.014254,((37:0.000000,(38:0.004011,(1:0.000000,(10:0.024929,11:0.000000):0.000000):0.000000):0.008097):0.007713,(13:0.004012,17:0.000000):0.011637):0.000000):0.012823,(8:0.000000,9:0.020774):0.033351):0.003155):0.017419,(14:0.000000,(15:0.000000,16:0.000000):0.003965):0.016…
	UTREE PHYLIP_497= (76:0.000000,77:0.000000,(75:0.022082,((67:0.053396,(66:0.026834,(68:0.058399,(69:0.026841,((((7:0.023794,(38:0.000000,((1:0.000000,(37:0.000000,((11:0.000000,(10:0.009735,12:0.008254):0.000000):0.000000,(13:0.000000,(17:0.000000,(16:0.000000,(14:0.003973,15:0.000000):0.000000):0.015756):0.003864):0.007818):0.000000):0.000000):0.000000,(36:0.009138,(((((2:0.010462,3:0.000000):0.…
	UTREE PHYLIP_498= (76:0.000000,77:0.000000,(75:0.004004,((((((((7:0.017810,((((36:0.035759,((13:0.003840,(12:0.015632,(37:0.000000,(38:0.003774,(1:0.000000,(10:0.000000,11:0.000000):0.000000):0.000000):0.003774):0.000000):0.003763):0.007584,(17:0.000000,(16:0.000000,(14:0.003862,15:0.000000):0.000000):0.011398):0.000000):0.007409):0.011849,((19:0.007573,(20:0.000000,(18:0.000000,21:0.000000):0.00…
	UTREE PHYLIP_499= (45:0.171675,46:0.121659,((67:0.069282,(66:0.037368,(68:0.034952,((((((35:0.092825,(39:0.030524,((7:0.048199,((12:0.015973,(10:0.034581,(11:0.000000,(37:0.000000,(1:0.000000,38:0.000000):0.000000):0.000000):0.002082):0.001788):0.000000,(13:0.003702,(17:0.000000,(14:0.015528,(15:0.000000,16:0.000000):0.000000):0.007628):0.003789):0.011285):0.006811):0.015010,(((5:0.007369,(2:0.00…
	UTREE PHYLIP_500= (76:0.000000,77:0.000000,(75:0.012810,(66:0.024060,(67:0.059671,(68:0.018171,(74:0.011359,(((((44:0.045266,(((35:0.136849,((39:0.077088,(((8:0.000000,(9:0.020789,((1:0.000000,((10:0.004676,11:0.000000):0.000000,(12:0.012806,(37:0.000000,(13:0.000000,(17:0.000000,((16:0.000000,(14:0.000000,15:0.000000):0.000000):0.026134,(36:0.024404,(22:0.012471,(24:0.000000,(23:0.016993,((30:0.…
ENDBLOCK;
