# Supplementary material for: Implications of molecular characters for the phylogeny of the Microbotryaceae (Basidiomycota: Urediniomycetes)
Source: BMC Evol Biol. 2006 Apr 25;6:35. doi: 10.1186/1471-2148-6-35 (PMC1526759; doi:10.1186/1471-2148-6-35)
Supplement: Additional File 1 — Alignment, Bootstrap trees, Trees. Dialign NEXUS file and concatenated MAFFT, PCMA, and POA NEXUS file. Likelihood and Parsimony bootstrap .tre and .log files and PhyML bootstrap .rtf file. Likelihood and Parsimony .tre, .log and .con files. [file 1471-2148-6-35-S1.zip › Bootstrap_Trees/Likelihood/mafft_phyml_boot.tre]

#NEXUS
[File saved Tue Aug 23 20:45:22 2005]
BEGIN TAXA;
	DIMENSIONS NTAX = 77;
	TAXLABELS
		M._lychnidis_dioicae_ml326
		M._lychnidis_dioicae_mk115
		M._lychnidis_dioicae_ml215
		M._lychnidis_dioicae_mk147
		M._lychnidis_dioicae_DB3636
		M._violaceum_s.str._ml344
		M._silenes_inflatae_ml327
		M._silenes_inflatae_mk208
		M._silenes_inflatae_ml620
		M._silenes_inflatae_ml605
		M._violaceo_irregulare_ml50
		M._major_mk279
		M._stellariae_HML791
		M._stellariae_ml352
		M._stellariae_ml48
		M._stellariae_ml507
		M._stellariae_DB3633
		M._saponariae_mk146
		M._saponariae_mk142
		M._saponariae_ml310
		M._saponariae_ml373
		M._dianthorum_ml333
		M._dianthorum_ml354
		M._dianthorum_ml328
		M._dianthorum_mk167
		M._dianthorum_ml622
		M._dianthorum_mk119
		M._dianthorum_ml329
		M._dianthorum_DB3637
		M._dianthorum_mk145
		M._violaceum_s.l._mk143
		M._violaceum_s.l._mk113
		M._violaceo_verrucosum_ml49
		M._violaceum_s.l._AY014239
		M._violaceum_s.l._AY014238
		M._violaceum_s.l._AY014236
		M._violaceum_s.l._AY014235
		M._anomalum_mk067
		Bauerago_vuyckii_DB1895
		Bauerago_abstrusa_DB1888
		M._vinosum_AF045876
		M._shastense_mk133
		M._parlatorei_mk277
		M._betonicae_mk069
		M._intermedium_mk088
		M._intermedium_mk087
		M._pinguiculae_AF045881
		M._scorzonerae_mk131
		M._tragopo._pratensis_mk148
		M._tragopo._pratensis_mk158
		M._scorzonerae_mk129
		M._scolymi_NO1
		M._onopordi_mk104
		M._tenuisporum_mk153
		M._cordae_AF045878
		M._cordae_mk315
		M._reticulatum_mk123
		M._reticulatum_mk122
		M._reticulatum_mk112
		M._stygium_mk140
		M._stygium_mk139
		M._kuehneanum_AF045879
		M._holostei_mk318
		M._scabiosae_AF045880
		M._scabiosae_NO3
		M._tuberculiforme_mk159
		Sphac._poly._serrulati_NO2
		Sphac._poly._persicariae_AF444593
		M._bosniacum_mk082
		M._pustulatum_mk327
		Liroa_emodensis_DB1037
		M._nepalense_mk103
		M._bistortarum_mk071
		M._bistortarum_mk080
		M._bistortarum_mk070
		Ustilentyloma_spec._3638
		Ustilentyloma_fluitans_1040
		;
ENDBLOCK;
BEGIN TREES;
	TRANSLATE
		1	M._lychnidis_dioicae_ml326,
		2	M._lychnidis_dioicae_mk115,
		3	M._lychnidis_dioicae_ml215,
		4	M._lychnidis_dioicae_mk147,
		5	M._lychnidis_dioicae_DB3636,
		6	M._violaceum_s.str._ml344,
		7	M._silenes_inflatae_ml327,
		8	M._silenes_inflatae_mk208,
		9	M._silenes_inflatae_ml620,
		10	M._silenes_inflatae_ml605,
		11	M._violaceo_irregulare_ml50,
		12	M._major_mk279,
		13	M._stellariae_HML791,
		14	M._stellariae_ml352,
		15	M._stellariae_ml48,
		16	M._stellariae_ml507,
		17	M._stellariae_DB3633,
		18	M._saponariae_mk146,
		19	M._saponariae_mk142,
		20	M._saponariae_ml310,
		21	M._saponariae_ml373,
		22	M._dianthorum_ml333,
		23	M._dianthorum_ml354,
		24	M._dianthorum_ml328,
		25	M._dianthorum_mk167,
		26	M._dianthorum_ml622,
		27	M._dianthorum_mk119,
		28	M._dianthorum_ml329,
		29	M._dianthorum_DB3637,
		30	M._dianthorum_mk145,
		31	M._violaceum_s.l._mk143,
		32	M._violaceum_s.l._mk113,
		33	M._violaceo_verrucosum_ml49,
		34	M._violaceum_s.l._AY014239,
		35	M._violaceum_s.l._AY014238,
		36	M._violaceum_s.l._AY014236,
		37	M._violaceum_s.l._AY014235,
		38	M._anomalum_mk067,
		39	Bauerago_vuyckii_DB1895,
		40	Bauerago_abstrusa_DB1888,
		41	M._vinosum_AF045876,
		42	M._shastense_mk133,
		43	M._parlatorei_mk277,
		44	M._betonicae_mk069,
		45	M._intermedium_mk088,
		46	M._intermedium_mk087,
		47	M._pinguiculae_AF045881,
		48	M._scorzonerae_mk131,
		49	M._tragopo._pratensis_mk148,
		50	M._tragopo._pratensis_mk158,
		51	M._scorzonerae_mk129,
		52	M._scolymi_NO1,
		53	M._onopordi_mk104,
		54	M._tenuisporum_mk153,
		55	M._cordae_AF045878,
		56	M._cordae_mk315,
		57	M._reticulatum_mk123,
		58	M._reticulatum_mk122,
		59	M._reticulatum_mk112,
		60	M._stygium_mk140,
		61	M._stygium_mk139,
		62	M._kuehneanum_AF045879,
		63	M._holostei_mk318,
		64	M._scabiosae_AF045880,
		65	M._scabiosae_NO3,
		66	M._tuberculiforme_mk159,
		67	Sphac._poly._serrulati_NO2,
		68	Sphac._poly._persicariae_AF444593,
		69	M._bosniacum_mk082,
		70	M._pustulatum_mk327,
		71	Liroa_emodensis_DB1037,
		72	M._nepalense_mk103,
		73	M._bistortarum_mk071,
		74	M._bistortarum_mk080,
		75	M._bistortarum_mk070,
		76	Ustilentyloma_spec._3638,
		77	Ustilentyloma_fluitans_1040
		;
	UTREE * PHYLIP_1= (76:0.100254,77:0.185085,((((((38:0.088275,(((((12:0.021437,(11:0.024249,((5:0.006630,(4:0.000000,(3:0.002192,(1:0.000000,2:0.005100):0.004459):0.000000):0.000000):0.006592,(6:0.002217,(7:0.006821,(8:0.002210,(9:0.000000,10:0.000000):0.000000):0.015701):0.002561):0.012651):0.003689):0.006792):0.012542,((13:0.005964,14:0.000000):0.000000,(15:0.000000,(16:0.000000,17:0.000000):0.0…
	UTREE PHYLIP_2= (76:0.113924,77:0.161124,(((38:0.105802,(((((((12:0.029605,(11:0.010031,((3:0.004454,(4:0.000000,(5:0.002209,(1:0.000000,2:0.000000):0.004542):0.002266):0.000000):0.000000,(6:0.002188,(7:0.002245,(8:0.000000,(9:0.000000,10:0.000000):0.000000):0.020444):0.007590):0.009341):0.001837):0.014023):0.015702,(((22:0.006004,(24:0.008128,(23:0.001446,25:0.006776):0.000296):0.006020):0.00392…
	UTREE PHYLIP_3= (74:0.000000,75:0.014043,(73:0.010021,((66:0.018414,((((((38:0.105048,((33:0.065796,((((12:0.015663,((11:0.004995,(3:0.000000,(4:0.000000,(5:0.004568,(1:0.000000,2:0.000000):0.012014):0.002366):0.000000):0.000000):0.017595,(6:0.000000,(7:0.009871,(8:0.000000,(9:0.000000,10:0.000000):0.004686):0.018777):0.002834):0.017129):0.000000):0.017345,(31:0.000000,32:0.000000):0.023405):0.01…
	UTREE PHYLIP_4= (74:0.000000,75:0.005026,(73:0.012070,(66:0.016533,((((((38:0.096094,((33:0.063968,(((((12:0.019992,((11:0.004702,(3:0.002236,(4:0.000000,(5:0.009082,(1:0.002042,2:0.000000):0.000246):0.004624):0.000000):0.000000):0.000000,(6:0.009393,(7:0.000000,(8:0.004599,(9:0.000000,10:0.000000):0.000000):0.009749):0.006629):0.009426):0.019085):0.012052,((13:0.005950,14:0.000000):0.000000,(15:…
	UTREE PHYLIP_5= (76:0.115706,77:0.220413,(((((63:0.074926,(38:0.112753,((((((12:0.015506,(11:0.005315,(3:0.004375,(4:0.000000,((1:0.000000,2:0.002509):0.006605,(5:0.005552,(6:0.000000,(7:0.004560,(8:0.000000,(9:0.000000,10:0.000000):0.000000):0.028013):0.000000):0.004515):0.005450):0.000000):0.000000):0.006631):0.007928):0.006635,(33:0.063627,(((22:0.004199,(24:0.003908,(23:0.000000,25:0.000000):…
	UTREE PHYLIP_6= (76:0.124882,77:0.169149,((66:0.034569,(((63:0.132403,((((((((12:0.024531,((11:0.014896,(4:0.000000,(3:0.004518,(1:0.004389,(2:0.000000,5:0.004455):0.000072):0.006842):0.000000):0.000000):0.015155,(6:0.004838,(7:0.007407,(8:0.000000,(9:0.000000,10:0.000000):0.002411):0.007327):0.000000):0.012345):0.010124):0.008600,((23:0.002055,(24:0.012933,(25:0.000000,(22:0.004266,(26:0.000000,…
	UTREE PHYLIP_7= (74:0.000000,75:0.000000,(73:0.019266,((66:0.008275,((((((((38:0.110722,((((12:0.043598,((11:0.013567,(3:0.000000,(4:0.000000,(1:0.000000,(2:0.002517,5:0.001827):0.002374):0.002131):0.000000):0.003393):0.009910,(6:0.000000,(7:0.006883,(8:0.002195,(9:0.000000,10:0.000000):0.000000):0.013822):0.011067):0.017147):0.001280):0.010734,(31:0.000000,32:0.013048):0.036372):0.010946,((21:0.…
	UTREE PHYLIP_8= (76:0.108402,77:0.110716,((66:0.040027,(69:0.060363,(71:0.098296,((70:0.056695,((((38:0.100732,(((((12:0.013645,((11:0.014952,(5:0.003967,(3:0.008037,(4:0.000000,(1:0.000000,2:0.007329):0.003950):0.000000):0.000000):0.012195):0.002911,(6:0.007519,(7:0.000000,(8:0.001948,(9:0.000000,10:0.000000):0.000000):0.020293):0.005058):0.016174):0.011937):0.012318,(13:0.001801,(15:0.000000,(1…
	UTREE PHYLIP_9= (76:0.155988,77:0.203707,(((62:0.103021,(((38:0.108685,((12:0.027038,((11:0.011327,(3:0.006747,(4:0.000000,(5:0.006804,(1:0.001413,2:0.002543):0.003088):0.002216):0.000000):0.007833):0.002815,(6:0.002316,(7:0.009307,(8:0.000000,(9:0.000000,10:0.000000):0.000000):0.011403):0.002657):0.024887):0.011429):0.011752,((((13:0.005427,14:0.000000):0.004919,(15:0.000000,(16:0.000000,17:0.00…
	UTREE PHYLIP_10= (74:0.000000,75:0.004487,(73:0.007353,(72:0.032902,(66:0.038696,(((((((38:0.124605,((12:0.019823,(((11:0.014796,(3:0.000000,(4:0.000000,(5:0.008763,(1:0.000000,2:0.005250):0.008864):0.004425):0.000000):0.007212):0.009865,(7:0.009212,(6:0.000000,(8:0.000000,(9:0.000000,10:0.000000):0.006628):0.018367):0.002225):0.018382):0.000000,(((13:0.006352,14:0.000000):0.000000,(15:0.000000,(…
	UTREE PHYLIP_11= (76:0.130049,77:0.168027,(71:0.000000,(((72:0.050111,(70:0.051794,((((38:0.093686,((((12:0.027818,((11:0.017800,((5:0.006147,(1:0.000000,2:0.002444):0.006125):0.002022,(3:0.000000,4:0.000000):0.000000):0.006225):0.015234,(7:0.002073,(6:0.004163,(8:0.000000,(9:0.000000,10:0.000000):0.002068):0.015090):0.002184):0.021845):0.000162):0.015219,(((21:0.000000,(20:0.000000,(18:0.000000,…
	UTREE PHYLIP_12= (76:0.144733,77:0.124548,((((38:0.114646,(((33:0.075371,(((((12:0.026274,((11:0.018145,(2:0.002978,(5:0.021431,(3:0.000000,(1:0.000000,4:0.000000):0.000000):0.000000):0.000128):0.007620):0.016737,(6:0.000000,(7:0.008200,(8:0.000000,(9:0.000000,10:0.000000):0.000000):0.003360):0.021204):0.021840):0.000000):0.006321,(31:0.000000,32:0.002556):0.023139):0.009511,((13:0.009616,14:0.00…
	UTREE PHYLIP_13= (74:0.000000,75:0.000000,(73:0.008411,(66:0.007003,((71:0.075104,(((((((11:0.000000,(3:0.004653,(4:0.000000,(5:0.002236,(1:0.000000,2:0.002631):0.007150):0.007207):0.000000):0.002338):0.004594,(12:0.024461,(6:0.000000,(7:0.004934,(8:0.000000,(9:0.000000,10:0.000000):0.000000):0.028764):0.010232):0.014308):0.000000):0.005696,((14:0.000000,(15:0.000000,(16:0.000000,(13:0.003964,17:…
	UTREE PHYLIP_14= (76:0.086158,77:0.170106,(((((38:0.072421,(((((7:0.009352,(11:0.014065,(3:0.002193,(4:0.000000,(5:0.002183,(1:0.000000,2:0.000000):0.000000):0.004674):0.000000):0.002336):0.013552):0.008296,(6:0.000000,12:0.023685):0.009214):0.004752,(8:0.000000,(9:0.000000,10:0.000000):0.006716):0.018958):0.031256,((((13:0.006990,14:0.000000):0.005718,(15:0.000000,(16:0.000000,17:0.000000):0.000…
	UTREE PHYLIP_15= (76:0.206558,77:0.128124,(69:0.046543,(((70:0.071824,(72:0.022255,(71:0.038568,((38:0.093924,((((((12:0.030118,((11:0.002258,(3:0.004193,(4:0.000000,(5:0.006313,(1:0.000000,2:0.002566):0.004220):0.004251):0.000000):0.004486):0.002705,(6:0.010660,(7:0.000000,(8:0.006460,(9:0.000000,10:0.000000):0.000000):0.028817):0.002881):0.010863):0.012755):0.012054,((13:0.003318,14:0.000000):0…
	UTREE PHYLIP_16= (73:0.002380,74:0.000000,(75:0.002336,(66:0.006787,((71:0.044205,((72:0.035135,((((38:0.097144,(((((12:0.017747,(6:0.006889,((11:0.015396,(3:0.002270,(4:0.000000,(5:0.009281,(1:0.000000,2:0.000000):0.006919):0.002266):0.000000):0.002409):0.002618,(7:0.004971,(8:0.014161,(9:0.000000,10:0.000000):0.000000):0.023226):0.026182):0.014998):0.000000):0.023658,((13:0.006960,14:0.000000):…
	UTREE PHYLIP_17= (34:0.002373,35:0.005925,(37:0.002363,(36:0.007304,((33:0.081702,((((12:0.022523,((11:0.002417,(3:0.002233,((1:0.001817,2:0.002560):0.000418,(4:0.000000,5:0.000000):0.000000):0.000000):0.006818):0.007765,(7:0.010607,(6:0.004328,(8:0.000000,(9:0.000000,10:0.000000):0.002213):0.023521):0.005680):0.009390):0.012122):0.006412,(31:0.000000,32:0.002186):0.028813):0.002054,((21:0.000000…
	UTREE PHYLIP_18= (74:0.000000,75:0.002283,(73:0.009260,((66:0.014247,((((62:0.112806,((38:0.090548,(((((12:0.022009,((11:0.006630,(5:0.008371,(3:0.002055,(4:0.000000,(1:0.000000,2:0.002389):0.004134):0.000000):0.000000):0.004250):0.000000,(6:0.006361,(7:0.004378,(8:0.002084,(9:0.000000,10:0.000000):0.000000):0.015652):0.003725):0.015142):0.004007):0.014775,(((24:0.003935,(22:0.011851,(23:0.000000…
	UTREE PHYLIP_19= (34:0.013433,37:0.000000,(35:0.025510,(36:0.005973,(((((11:0.003467,(((5:0.002399,(1:0.000000,2:0.000000):0.000000):0.007304,(3:0.000000,4:0.000000):0.000000):0.000000,(12:0.015492,((6:0.002427,(7:0.009944,(8:0.000000,(9:0.000000,10:0.000000):0.000000):0.025330):0.000000):0.009824,(33:0.049235,(((22:0.008874,(24:0.000000,(23:0.000000,25:0.000000):0.004305):0.008707):0.004128,(26:…
	UTREE PHYLIP_20= (74:0.000000,75:0.000000,(73:0.005379,(66:0.023817,(((71:0.057398,(72:0.049427,((((38:0.133100,(63:0.116800,(((((12:0.025420,(11:0.008343,((3:0.000000,(4:0.000000,(1:0.000000,2:0.000000):0.002506):0.000000):0.000000,(5:0.000000,(6:0.005311,(7:0.014246,(8:0.002649,(9:0.000000,10:0.000000):0.000000):0.034995):0.006972):0.010940):0.012763):0.002667):0.006774):0.015899,((21:0.000000,…
	UTREE PHYLIP_21= (76:0.117619,77:0.141288,((((38:0.080469,(((12:0.014138,((11:0.011385,(3:0.006579,(4:0.000000,(5:0.006565,(1:0.000000,2:0.007527):0.006785):0.004509):0.000000):0.009460):0.002268,(6:0.000000,(7:0.013932,(8:0.000000,(9:0.000000,10:0.000000):0.002184):0.024347):0.003139):0.013369):0.000000):0.009727,((((13:0.006003,14:0.000000):0.000000,(15:0.000000,(16:0.000000,17:0.000000):0.0000…
	UTREE PHYLIP_22= (76:0.132725,77:0.225630,((((38:0.116273,((((11:0.014834,(3:0.002331,(4:0.000000,(1:0.000000,(2:0.000000,5:0.007001):0.000000):0.004763):0.000000):0.015083):0.008759,(7:0.000875,(6:0.003692,(8:0.000000,(9:0.000000,10:0.000000):0.000000):0.026367):0.009959):0.013537):0.000000,(12:0.025369,((30:0.038340,((15:0.000000,(16:0.000000,(17:0.000000,(13:0.004196,14:0.000000):0.000000):0.0…
	UTREE PHYLIP_23= (73:0.002615,74:0.000000,(75:0.005230,((((38:0.089174,((33:0.053873,(30:0.015276,(((((12:0.017777,((11:0.005056,(5:0.009354,(3:0.000000,(4:0.000000,(1:0.001455,2:0.002804):0.003249):0.000000):0.000000):0.002305):0.015330,(6:0.000000,(7:0.007749,(8:0.000000,(9:0.000000,10:0.000000):0.000000):0.041966):0.008918):0.012047):0.006462):0.010307,(31:0.000000,32:0.007259):0.039244):0.019…
	UTREE PHYLIP_24= (76:0.146224,77:0.079129,(((((((((12:0.018568,((((1:0.000000,2:0.000000):0.004484,(3:0.002254,4:0.000000):0.000000):0.000000,(5:0.002697,11:0.012360):0.001859):0.002897,(6:0.001741,(7:0.004762,(8:0.000000,(9:0.000000,10:0.000000):0.000000):0.013076):0.003914):0.002258):0.006904):0.013892,((21:0.000000,(20:0.000000,(18:0.000000,19:0.000000):0.000000):0.000000):0.004455,(((24:0.000…
	UTREE PHYLIP_25= (74:0.000000,75:0.000000,(73:0.016846,((72:0.052489,(((((((((12:0.037561,((11:0.012613,(5:0.009298,(3:0.002290,(4:0.000000,(1:0.000000,2:0.000000):0.004612):0.000000):0.000000):0.002088):0.014708,(6:0.000000,(7:0.000000,(8:0.002355,(9:0.000000,10:0.000000):0.000000):0.015654):0.015661):0.017281):0.000002):0.007385,(31:0.000000,32:0.004606):0.019132):0.011146,((21:0.000000,(20:0.0…
	UTREE PHYLIP_26= (73:0.009671,74:0.000000,(75:0.004850,(72:0.035474,(((70:0.051031,((((38:0.109261,((((((12:0.020165,((11:0.007306,(1:0.002060,((2:0.002250,5:0.001486):0.002450,(3:0.005920,4:0.000000):0.000000):0.000000):0.014010):0.006370,(6:0.000000,(7:0.008486,(8:0.000000,(9:0.000000,10:0.000000):0.002067):0.011227):0.003485):0.011487):0.006768):0.027692,(21:0.000000,(20:0.000000,(18:0.000000,…
	UTREE PHYLIP_27= (74:0.000000,75:0.002203,(73:0.007293,(72:0.045795,(66:0.036266,(71:0.044864,(70:0.060748,(69:0.046699,((((38:0.087927,((((((12:0.019622,((11:0.004710,(3:0.000000,(4:0.000000,(5:0.006775,(1:0.000000,2:0.002625):0.006868):0.002262):0.000000):0.002410):0.008158,(6:0.000000,(7:0.009637,(8:0.000000,(9:0.000000,10:0.000000):0.002231):0.015691):0.002879):0.016539):0.012158):0.019166,(3…
	UTREE PHYLIP_28= (34:0.014282,35:0.012073,(((33:0.068631,(((12:0.028449,((11:0.012550,(5:0.011520,(4:0.000000,(3:0.004578,(1:0.000000,2:0.002771):0.009306):0.000000):0.000000):0.009896):0.012421,(7:0.004708,(6:0.004664,(8:0.000000,(9:0.000000,10:0.000000):0.002324):0.019404):0.007356):0.006825):0.000000):0.018907,((((13:0.012623,14:0.000000):0.000000,(15:0.000000,(16:0.000000,17:0.000000):0.00000…
	UTREE PHYLIP_29= (76:0.102372,77:0.308355,((66:0.043808,(((((38:0.077506,((((((12:0.022245,((11:0.014076,(5:0.017520,(3:0.002145,(4:0.000000,(1:0.000533,2:0.000000):0.001644):0.000000):0.000000):0.002263):0.014145,(6:0.001470,(7:0.002191,(8:0.002236,(9:0.000000,10:0.000000):0.000000):0.020261):0.008400):0.015950):0.014544):0.015210,(30:0.016819,(((24:0.011912,(22:0.004700,(23:0.000000,25:0.000000…
	UTREE PHYLIP_30= (74:0.000000,75:0.000000,(73:0.007372,((72:0.038718,((69:0.085733,(70:0.057039,((((12:0.011287,(((11:0.006558,(2:0.003840,(3:0.002033,(1:0.002039,(4:0.000000,5:0.000000):0.000000):0.000000):0.001029):0.007939):0.007231,(7:0.012674,(6:0.000000,(8:0.000000,(9:0.000000,10:0.000000):0.002055):0.028066):0.004533):0.017070):0.005859,((((13:0.011339,14:0.000000):0.000000,(15:0.000000,(1…
	UTREE PHYLIP_31= (34:0.009494,35:0.013745,(37:0.004189,(36:0.002111,(((11:0.009139,(3:0.000000,(4:0.000000,(5:0.008718,(1:0.003558,2:0.002654):0.000899):0.002215):0.000000):0.004503):0.010813,((7:0.006904,(6:0.000000,(8:0.000000,(9:0.000000,10:0.000000):0.004375):0.025477):0.000000):0.013466,(12:0.013548,((((13:0.012166,14:0.000000):0.000000,(15:0.000000,(16:0.000000,17:0.000000):0.000000):0.0000…
	UTREE PHYLIP_32= (34:0.004265,35:0.004246,(37:0.004184,(36:0.008305,((((11:0.006661,((1:0.002049,(2:0.000000,5:0.001715):0.002317):0.002001,(3:0.000000,4:0.000000):0.000000):0.008467):0.002589,(7:0.004338,(6:0.000000,(8:0.000000,(9:0.000000,10:0.000000):0.000000):0.008592):0.004230):0.006412):0.000000,((12:0.032548,((((13:0.005817,14:0.000000):0.000000,(15:0.000000,(16:0.000000,17:0.000000):0.000…
	UTREE PHYLIP_33= (74:0.000000,75:0.000000,(73:0.002295,(72:0.028200,(((71:0.021189,((((((11:0.008808,(3:0.000000,(4:0.000000,(1:0.000000,(2:0.000000,5:0.010654):0.000000):0.004295):0.000000):0.004715):0.024088,(((6:0.000000,(7:0.004508,(8:0.006662,(9:0.000000,10:0.000000):0.000000):0.009943):0.014937):0.018063,((13:0.007963,14:0.000000):0.000000,(15:0.000000,(16:0.000000,17:0.000000):0.000000):0.…
	UTREE PHYLIP_34= (76:0.148729,77:0.329169,((((38:0.118494,((33:0.117427,(((((12:0.026186,(11:0.002627,((5:0.007377,((1:0.000000,2:0.005609):0.007336,(3:0.000000,4:0.000000):0.000000):0.000000):0.006678,(6:0.010370,(7:0.007461,(8:0.010029,(9:0.000000,10:0.000000):0.000000):0.015423):0.007513):0.019798):0.006840):0.021966):0.011460,(31:0.000000,32:0.004889):0.034801):0.013022,(15:0.000000,(16:0.000…
	UTREE PHYLIP_35= (74:0.000000,75:0.005433,(73:0.009027,((72:0.058942,(66:0.041124,(69:0.073285,((70:0.070641,(((38:0.094287,((((11:0.005783,(5:0.013762,(3:0.004426,(4:0.000000,(1:0.000000,2:0.002680):0.002247):0.000000):0.000000):0.008790):0.008841,(6:0.002198,(12:0.038030,(7:0.005867,(8:0.002261,(9:0.000000,10:0.000000):0.000000):0.024604):0.004549):0.009906):0.009345):0.013656,(((13:0.003689,14…
	UTREE PHYLIP_36= (74:0.000000,75:0.000000,(73:0.004802,((66:0.028664,(((71:0.060614,(72:0.024176,((((38:0.097825,((((12:0.020296,((11:0.012187,((5:0.004382,(1:0.000000,2:0.007557):0.004370):0.002180,(4:0.000000,(3:0.000000,33:0.082510):0.004449):0.000000):0.011853):0.016877,(6:0.000000,(7:0.000000,(8:0.006602,(9:0.000000,10:0.000000):0.000000):0.023083):0.020447):0.011093):0.000000):0.016372,(((2…
	UTREE PHYLIP_37= (74:0.000000,75:0.004831,(73:0.002815,((((((((11:0.006772,((5:0.000000,(1:0.001984,2:0.005034):0.000168):0.002154,(3:0.000000,4:0.000000):0.000000):0.006454):0.004332,(7:0.004532,(6:0.015645,(8:0.008605,(9:0.000000,10:0.000000):0.000000):0.017688):0.001963):0.013216):0.000000,(12:0.022060,((((13:0.011936,14:0.000000):0.000000,(15:0.000000,(16:0.000000,17:0.000000):0.000000):0.000…
	UTREE PHYLIP_38= (74:0.000000,75:0.002389,(73:0.005297,(66:0.012890,(69:0.072246,((72:0.035438,((62:0.077381,(((38:0.128355,((((((12:0.015260,((11:0.009546,(3:0.000000,(4:0.000000,(5:0.004344,(1:0.000000,2:0.002436):0.009091):0.002254):0.000000):0.006772):0.012217,(6:0.000000,(7:0.004542,(8:0.002222,(9:0.000000,10:0.000000):0.000000):0.018454):0.018130):0.015659):0.008027):0.006620,(33:0.112214,(…
	UTREE PHYLIP_39= (76:0.153861,77:0.110340,((((38:0.075959,(((12:0.016318,((11:0.004295,(5:0.010186,(3:0.000000,(4:0.000000,(1:0.000000,2:0.002443):0.002022):0.000000):0.000000):0.006469):0.005573,(7:0.004172,(6:0.002060,(8:0.000000,(9:0.000000,10:0.000000):0.002038):0.010518):0.000000):0.021469):0.004533):0.010261,((((13:0.009262,14:0.000000):0.000000,(15:0.000000,(16:0.000000,17:0.000000):0.0000…
	UTREE PHYLIP_40= (74:0.000000,75:0.002283,(73:0.007587,((66:0.021438,(69:0.069510,((70:0.076665,(72:0.019956,((((38:0.101875,(((((12:0.022392,((11:0.009266,(3:0.002192,(4:0.000000,(2:0.002558,(1:0.000000,5:0.000000):0.000000):0.004487):0.000000):0.002222):0.009212,(6:0.000000,(7:0.004646,(8:0.004406,(9:0.000000,10:0.000000):0.000000):0.018375):0.018755):0.013670):0.000000):0.013309,(((13:0.005810…
	UTREE PHYLIP_41= (34:0.014997,35:0.023079,(37:0.001748,(36:0.003032,((12:0.009011,(((11:0.016228,((5:0.006845,(1:0.002612,2:0.005337):0.001953):0.002257,(3:0.004564,4:0.000000):0.000000):0.008088):0.011996,(6:0.000000,(7:0.004774,(8:0.000000,(9:0.000000,10:0.000000):0.000000):0.010101):0.013586):0.015224):0.000000,(((13:0.010741,14:0.000000):0.000000,(15:0.000000,(16:0.000000,17:0.000000):0.00000…
	UTREE PHYLIP_42= (76:0.060100,77:0.191042,((72:0.037114,(((((((12:0.031765,((11:0.008619,(3:0.003876,(4:0.000000,(2:0.002167,(1:0.000000,5:0.000000):0.000000):0.001924):0.000000):0.003873):0.007111,(6:0.000000,(7:0.002001,(8:0.000000,(9:0.000000,10:0.000000):0.000000):0.018205):0.007893):0.005818):0.005759):0.018464,((21:0.000000,(20:0.000000,(18:0.000000,19:0.000000):0.000000):0.000000):0.009891…
	UTREE PHYLIP_43= (76:0.234815,77:0.164144,((38:0.116674,(((30:0.018515,((((((12:0.032930,((11:0.013181,((5:0.011984,(1:0.000000,2:0.005698):0.004706):0.002324,(3:0.002337,4:0.000000):0.000000):0.007490):0.007549,(6:0.000000,(7:0.005001,(8:0.002361,(9:0.000000,10:0.000000):0.000000):0.023209):0.014273):0.017490):0.000000):0.003605,(31:0.000000,(32:0.001707,33:0.089514):0.008493):0.045562):0.008498…
	UTREE PHYLIP_44= (74:0.000000,75:0.000000,(73:0.002513,((72:0.034957,(((((38:0.103113,((33:0.079883,(((12:0.020699,((11:0.002845,((5:0.010690,(1:0.000000,2:0.004987):0.004193):0.002076,(3:0.006362,4:0.000000):0.000000):0.010928):0.004755,(6:0.000000,(7:0.016105,(8:0.000000,(9:0.000000,10:0.000000):0.004328):0.011977):0.005809):0.026846):0.000000):0.010509,(((13:0.002029,14:0.000000):0.001804,(15:…
	UTREE PHYLIP_45= (76:0.093492,77:0.166773,((66:0.013501,((((38:0.088426,((((((12:0.031212,((11:0.009831,(3:0.002013,(4:0.000000,(5:0.004092,(1:0.000000,2:0.002374):0.004299):0.002138):0.000000):0.010063):0.009999,(6:0.000000,(7:0.002015,(8:0.000000,(9:0.000000,10:0.000000):0.000000):0.009235):0.016384):0.022970):0.012045):0.010988,((13:0.014384,14:0.000000):0.000000,(17:0.000000,(15:0.000000,16:0…
	UTREE PHYLIP_46= (73:0.013041,74:0.000000,(75:0.002564,(72:0.052001,((66:0.016692,(71:0.040547,(((38:0.091785,((((((12:0.024158,((11:0.012725,(3:0.002320,(4:0.000000,(5:0.007034,(1:0.000000,2:0.002633):0.009427):0.002304):0.000000):0.004722):0.015721,(6:0.000000,(7:0.007470,(8:0.004813,(9:0.000000,10:0.000000):0.000000):0.019645):0.017217):0.020300):0.009018):0.018955,((13:0.001692,14:0.000000):0…
	UTREE PHYLIP_47= (74:0.000000,75:0.002333,(73:0.008031,(66:0.019914,(((69:0.075429,(70:0.072062,(72:0.042858,((((62:0.115095,(38:0.095039,((33:0.071205,((((12:0.018245,(6:0.006404,((5:0.008786,(3:0.000000,(4:0.000000,(1:0.004795,2:0.000000):0.002116):0.000000):0.000000):0.007054,(11:0.007421,(7:0.002701,(8:0.006812,(9:0.000000,10:0.000000):0.000000):0.026750):0.008439):0.000000):0.010007):0.00481…
	UTREE PHYLIP_48= (74:0.000000,75:0.000000,(73:0.010244,(72:0.035566,(66:0.041059,(69:0.063264,((70:0.087253,(((((12:0.021035,(((11:0.012084,(5:0.008184,(3:0.008233,(4:0.000000,(1:0.002557,2:0.002382):0.001697):0.000000):0.000000):0.007592):0.006694,(6:0.006266,(7:0.003347,(8:0.002044,(9:0.000000,10:0.000000):0.000000):0.027853):0.008847):0.012725):0.012770,((((13:0.011633,14:0.000000):0.000000,(1…
	UTREE PHYLIP_49= (34:0.011595,35:0.008993,(37:0.014031,(36:0.002657,((12:0.008470,((((11:0.012243,(3:0.002175,(4:0.000000,(5:0.008909,(1:0.000000,2:0.005445):0.004472):0.002223):0.000000):0.004529):0.002318,(6:0.000000,(7:0.002254,(8:0.002220,(9:0.000000,10:0.000000):0.000000):0.010060):0.012635):0.011072):0.005911,((21:0.000000,(20:0.000000,(18:0.000000,19:0.000000):0.000000):0.000000):0.013693,…
	UTREE PHYLIP_50= (74:0.000000,75:0.008065,(73:0.013540,((66:0.041484,(69:0.044191,((72:0.062062,(70:0.066313,(((38:0.091758,(((12:0.017606,((11:0.010238,(3:0.002419,(4:0.000000,(5:0.007337,(1:0.000000,2:0.002771):0.002414):0.002428):0.000000):0.002328):0.014865,(6:0.000000,(7:0.005014,(8:0.002439,(9:0.000000,10:0.000000):0.000000):0.012488):0.012621):0.017398):0.000000):0.013862,(((13:0.008751,14…
	UTREE PHYLIP_51= (74:0.000000,75:0.002430,(73:0.005416,(((((((((12:0.015201,((11:0.009578,(3:0.002252,(4:0.000000,(5:0.011462,(1:0.000000,2:0.000000):0.006875):0.002257):0.000000):0.000000):0.010736,(6:0.008395,(7:0.007327,(8:0.000000,(9:0.000000,10:0.000000):0.000000):0.021343):0.001590):0.021776):0.023277):0.018176,(((22:0.012332,(26:0.000000,27:0.002003):0.004137):0.001770,(24:0.004165,(23:0.0…
	UTREE PHYLIP_52= (76:0.157109,77:0.248483,((66:0.046240,(69:0.052142,((72:0.053590,(70:0.073207,(((38:0.117582,((((((12:0.024520,((11:0.011174,(5:0.007702,((1:0.000000,2:0.000000):0.002519,(3:0.000000,4:0.000000):0.000000):0.000000):0.005129):0.012624,(6:0.000000,(7:0.019329,(8:0.000000,(9:0.000000,10:0.000000):0.005185):0.025638):0.006625):0.010646):0.003563):0.014814,(((22:0.011684,(23:0.000000…
	UTREE PHYLIP_53= (76:0.103242,77:0.199238,(((38:0.124382,((33:0.056995,(((((12:0.012067,((11:0.016571,(3:0.002280,(4:0.000000,(5:0.006892,(1:0.000000,2:0.002656):0.004662):0.004684):0.000000):0.002714):0.005720,(6:0.000000,(7:0.017342,(8:0.000000,(9:0.000000,10:0.000000):0.002302):0.020729):0.003185):0.034856):0.011446):0.012863,(21:0.000000,(20:0.000000,(18:0.000000,19:0.000000):0.000000):0.0000…
	UTREE PHYLIP_54= (74:0.000000,75:0.004872,(73:0.002435,((66:0.010228,((72:0.057428,(71:0.034212,((((62:0.119841,((((((12:0.024832,(11:0.011658,(3:0.002159,(4:0.000000,((1:0.000000,2:0.002510):0.004448,(5:0.000000,(6:0.000000,(7:0.009576,(8:0.000000,(9:0.000000,10:0.000000):0.000000):0.030619):0.002305):0.016193):0.006557):0.002209):0.000000):0.004512):0.006845):0.010301,(31:0.000000,32:0.006574):…
	UTREE PHYLIP_55= (76:0.101093,77:0.289486,((66:0.032281,(69:0.069415,((70:0.085126,((((38:0.098348,((33:0.064186,(((((12:0.014681,((11:0.004413,(3:0.002068,(4:0.000000,(5:0.008359,(1:0.000380,2:0.000000):0.001760):0.002121):0.000000):0.004295):0.005586,(6:0.000000,(7:0.002171,(8:0.000000,(9:0.000000,10:0.000000):0.000000):0.015362):0.008577):0.013110):0.004397):0.017905,(31:0.000000,32:0.000000):…
	UTREE PHYLIP_56= (76:0.240800,77:0.171771,((((38:0.090581,((33:0.056815,((((7:0.007208,(6:0.007287,(12:0.032945,((11:0.013267,(3:0.000000,(4:0.000000,(1:0.000000,(2:0.000000,5:0.011372):0.000000):0.002281):0.000000):0.008422):0.016614,(31:0.000000,32:0.002169):0.020089):0.000000):0.007345):0.006594):0.010656,(8:0.000000,(9:0.000000,10:0.000000):0.004493):0.026853):0.014946,(((13:0.008298,14:0.000…
	UTREE PHYLIP_57= (74:0.000000,75:0.002523,(73:0.008635,(66:0.019777,((((((38:0.088556,((((((12:0.016069,((11:0.014409,(1:0.002684,(3:0.000000,(4:0.000000,(2:0.002973,5:0.001865):0.000727):0.000000):0.000000):0.008193):0.016020,(6:0.000000,(7:0.008186,(8:0.005356,(9:0.000000,10:0.000000):0.000000):0.008745):0.024082):0.016388):0.006593):0.017419,(33:0.093158,(31:0.000000,32:0.002564):0.005658):0.0…
	UTREE PHYLIP_58= (76:0.101049,77:0.348035,((66:0.016032,((69:0.054283,(70:0.080418,(72:0.031836,((((((12:0.014619,((11:0.010073,(3:0.002116,(4:0.000000,(5:0.006410,(1:0.000000,2:0.000000):0.002168):0.002183):0.000000):0.003618):0.009137,(6:0.000000,(7:0.011435,(8:0.000000,(9:0.000000,10:0.000000):0.000000):0.019467):0.005176):0.017014):0.000000):0.013628,((13:0.011598,14:0.000000):0.000000,(15:0.…
	UTREE PHYLIP_59= (76:0.100233,77:0.145867,(71:0.022706,((72:0.040412,(69:0.076502,(70:0.054046,(((((33:0.082776,(((((12:0.035735,((11:0.011052,(3:0.002358,(4:0.000000,(5:0.012047,(1:0.000000,2:0.002942):0.012077):0.002293):0.000000):0.004844):0.017181,(6:0.000000,(7:0.010365,(8:0.004928,(9:0.000000,10:0.000000):0.000000):0.009050):0.021658):0.009894):0.004983):0.012278,(31:0.000000,32:0.002328):0…
	UTREE PHYLIP_60= (74:0.000000,75:0.000000,(73:0.009691,(66:0.031578,(72:0.079040,(((((((3:0.002305,(1:0.002384,4:0.000000):0.000000):0.000000,(11:0.007704,(2:0.000000,5:0.021685):0.000000):0.000000):0.009846,((6:0.001578,(7:0.012820,(8:0.000000,(9:0.000000,10:0.000000):0.000000):0.021735):0.011354):0.012414,(12:0.023084,((((13:0.008706,14:0.000000):0.000000,(15:0.000000,(16:0.000000,17:0.000000):…
	UTREE PHYLIP_61= (73:0.007558,74:0.000000,(75:0.005059,((((38:0.117073,((33:0.055029,(((12:0.029121,((3:0.004346,(4:0.000000,(11:0.002227,(5:0.008759,(1:0.000000,2:0.000000):0.008818):0.000000):0.000000):0.000000):0.010978,(6:0.011224,(7:0.002204,(8:0.002195,(9:0.000000,10:0.000000):0.000000):0.005487):0.005481):0.008923):0.000000):0.002381,((((13:0.005829,14:0.000000):0.000000,(15:0.000000,(16:0…
	UTREE PHYLIP_62= (76:0.088476,77:0.166910,((72:0.035624,((((38:0.075600,((((((12:0.012859,((11:0.011112,(3:0.000000,(4:0.000000,(5:0.002021,(1:0.000000,2:0.000000):0.002011):0.002018):0.000000):0.002113):0.009358,(6:0.000000,(7:0.012055,(8:0.001247,(9:0.000000,10:0.000000):0.000841):0.014917):0.010313):0.004113):0.012656):0.020751,((13:0.011178,14:0.000000):0.000000,(15:0.000000,(16:0.000000,17:0…
	UTREE PHYLIP_63= (76:0.098283,77:0.217873,((38:0.098265,(((30:0.010474,(((12:0.023409,(11:0.025349,((5:0.011532,((1:0.000000,2:0.005502):0.004558,(3:0.002278,4:0.000000):0.000000):0.000000):0.006443,(6:0.004612,(7:0.007087,(8:0.000000,(9:0.000000,10:0.000000):0.000000):0.022961):0.005476):0.007167):0.007441):0.001794):0.012429,((((13:0.002663,14:0.000000):0.001468,(15:0.000000,(16:0.000000,17:0.0…
	UTREE PHYLIP_64= (76:0.171111,77:0.146952,(62:0.092628,(((38:0.087017,(((12:0.026782,((11:0.004815,(3:0.004436,(4:0.000000,(5:0.006638,(1:0.000000,2:0.002606):0.002261):0.004623):0.000000):0.012928):0.005555,(7:0.005909,(6:0.002530,(8:0.000000,(9:0.000000,10:0.000000):0.002301):0.034562):0.005915):0.017018):0.003993):0.014164,((((13:0.006094,14:0.000000):0.000000,(15:0.000000,(16:0.000000,17:0.00…
	UTREE PHYLIP_65= (76:0.102989,77:0.253572,(((((38:0.092412,(((((12:0.013944,((11:0.004990,((1:0.000000,(2:0.005491,5:0.006967):0.000000):0.002311,(3:0.004680,4:0.000000):0.000000):0.007133):0.012753,(6:0.000000,(7:0.002454,(8:0.002364,(9:0.000000,10:0.000000):0.000000):0.010357):0.013862):0.017099):0.008694):0.003595,(31:0.000000,32:0.004852):0.037295):0.010974,(((13:0.006488,14:0.000000):0.00000…
	UTREE PHYLIP_66= (73:0.000000,74:0.000000,(75:0.004954,(((((((((12:0.018620,((11:0.011917,(3:0.009000,(4:0.000000,(5:0.013596,(1:0.002205,2:0.002753):0.000035):0.002232):0.000000):0.004545):0.015772,(6:0.000000,(7:0.004753,(8:0.007089,(9:0.000000,10:0.000000):0.000000):0.010673):0.010686):0.011593):0.006319):0.017825,((13:0.002894,14:0.000000):0.001140,(15:0.000000,(16:0.000000,17:0.000000):0.000…
	UTREE PHYLIP_67= (74:0.000000,75:0.004969,(73:0.010827,((66:0.030484,(((((38:0.094051,((33:0.051160,((12:0.010397,((6:0.000000,(11:0.018912,(3:0.000000,(4:0.000000,(5:0.009388,(1:0.000000,2:0.005559):0.002303):0.004697):0.000000):0.005665):0.016444):0.010530,(7:0.009843,(8:0.000000,(9:0.000000,10:0.000000):0.002335):0.019352):0.002292):0.018106):0.019590,((((15:0.000000,(16:0.000000,(17:0.000000,…
	UTREE PHYLIP_68= (74:0.000000,75:0.002477,(73:0.005587,(66:0.024604,((((((((12:0.019415,((11:0.002478,(3:0.002279,(4:0.000000,(5:0.011653,(1:0.000000,2:0.002646):0.007022):0.004675):0.000000):0.007289):0.011177,(7:0.000000,(6:0.002245,(8:0.000000,(9:0.000000,10:0.000000):0.002300):0.037464):0.007290):0.014491):0.009922):0.007617,(31:0.000000,32:0.004783):0.038994):0.014369,((((13:0.021447,14:0.00…
	UTREE PHYLIP_69= (76:0.142437,77:0.137655,((((((((12:0.026460,(((3:0.002462,(4:0.000000,(1:0.000000,2:0.000000):0.007481):0.000000):0.000000,(5:0.010040,11:0.028343):0.000000):0.007624,(6:0.000000,(7:0.008052,(8:0.002502,(9:0.000000,10:0.000000):0.000000):0.037086):0.019613):0.013103):0.008625):0.018825,(31:0.000000,32:0.009898):0.014257):0.010084,((21:0.000000,(20:0.000000,(18:0.000000,19:0.0000…
	UTREE PHYLIP_70= (74:0.000000,75:0.000000,(73:0.005833,((((62:0.094560,(((63:0.126444,(38:0.092585,(((((12:0.030257,((11:0.016161,(3:0.002404,(4:0.000000,(5:0.002381,(1:0.000000,2:0.002790):0.004903):0.002458):0.000000):0.007381):0.005027,(7:0.010031,(6:0.002549,(8:0.000000,(9:0.000000,10:0.000000):0.002399):0.022731):0.002387):0.007269):0.000000):0.020563,(30:0.025013,(((22:0.002080,(23:0.000000…
	UTREE PHYLIP_71= (76:0.106390,77:0.192503,(((((38:0.122793,(((30:0.027654,(((12:0.014365,((11:0.009430,(5:0.009187,(3:0.004558,(4:0.000000,(1:0.000000,2:0.002642):0.004573):0.000000):0.000000):0.007359):0.012086,(6:0.000000,(7:0.007325,(8:0.004705,(9:0.000000,10:0.000000):0.000000):0.022402):0.013676):0.011999):0.013534):0.006899,(14:0.000000,(15:0.000000,(16:0.000000,(13:0.000000,17:0.000000):0.…
	UTREE PHYLIP_72= (74:0.000000,75:0.000000,(73:0.012404,(72:0.031016,((((38:0.094939,(((12:0.011799,((11:0.020643,(5:0.011288,(3:0.004414,(4:0.000000,(1:0.000000,2:0.005220):0.004524):0.000000):0.000000):0.012406):0.005845,(6:0.000000,(7:0.012153,(8:0.000000,(9:0.000000,10:0.000000):0.000000):0.017416):0.011341):0.011565):0.014165):0.008244,(((((13:0.007316,14:0.000000):0.007655,(17:0.000000,(15:0…
	UTREE PHYLIP_73= (74:0.000000,75:0.000000,(73:0.007696,((66:0.043020,((72:0.039706,(71:0.042417,(((38:0.096635,(((((12:0.023187,((11:0.004725,(3:0.000000,(4:0.000000,(5:0.004536,(1:0.000000,2:0.000000):0.011652):0.002292):0.000000):0.004572):0.000000,(7:0.004925,(6:0.002178,(8:0.000000,(9:0.000000,10:0.000000):0.004608):0.021835):0.007178):0.011806):0.022668):0.018128,((21:0.000000,(20:0.000000,(…
	UTREE PHYLIP_74= (76:0.165293,77:0.271996,((((38:0.129683,(((((12:0.015613,((11:0.012023,(3:0.002157,(4:0.000000,(1:0.000000,(2:0.007799,5:0.008718):0.000000):0.004407):0.000000):0.008937):0.010344,(7:0.004080,(6:0.000000,(8:0.000000,(9:0.000000,10:0.000000):0.002206):0.008962):0.002652):0.015821):0.006319):0.020556,(30:0.015709,(((24:0.013616,(23:0.000000,(22:0.005813,25:0.003041):0.000000):0.00…
	UTREE PHYLIP_75= (76:0.223374,77:0.165993,((66:0.023746,(71:0.049363,((69:0.057246,(70:0.069309,(72:0.028728,(((38:0.088157,((((((12:0.015844,((11:0.002214,(3:0.004272,(4:0.000000,(5:0.004276,(1:0.000000,2:0.007779):0.006452):0.002131):0.000000):0.011028):0.007887,(6:0.000000,(7:0.004452,(8:0.002232,(9:0.000000,10:0.000000):0.000000):0.007840):0.007723):0.018044):0.002570):0.002640,(((22:0.003826…
	UTREE PHYLIP_76= (76:0.108182,77:0.217122,(71:0.071637,(((70:0.088188,(((((11:0.015183,(3:0.000000,(4:0.000000,(5:0.004594,(1:0.000000,2:0.002543):0.004694):0.007152):0.000000):0.004290):0.007615,(7:0.005142,(6:0.004681,(9:0.000000,(8:0.000000,10:0.000000):0.000000):0.024304):0.002049):0.013688):0.003925,(((12:0.025018,(30:0.005409,(((22:0.008509,(23:0.000000,(24:0.003524,25:0.003265):0.000693):0…
	UTREE PHYLIP_77= (74:0.000000,75:0.002669,(73:0.002976,((72:0.043589,((66:0.059110,((71:0.052377,((63:0.100678,(((33:0.086359,((12:0.026696,(((11:0.004808,(3:0.000000,(4:0.000000,(5:0.002210,(1:0.000546,2:0.000000):0.001709):0.002253):0.000000):0.004546):0.007146,(6:0.010682,(((13:0.011996,14:0.000000):0.000000,(15:0.000000,(16:0.000000,17:0.000000):0.000000):0.000000):0.021599,(31:0.000000,32:0.…
	UTREE PHYLIP_78= (34:0.007261,35:0.013285,((((((12:0.028086,((11:0.012263,(3:0.000000,(4:0.000000,(5:0.004768,(1:0.000000,2:0.000000):0.002381):0.002397):0.000000):0.003010):0.004316,(6:0.005264,(7:0.004498,(8:0.002345,(9:0.000000,10:0.000000):0.000000):0.017715):0.007396):0.012602):0.021140):0.021106,(((13:0.001152,14:0.000000):0.003298,(17:0.000000,(15:0.000000,16:0.000000):0.000000):0.000000):…
	UTREE PHYLIP_79= (37:0.007520,(36:0.010214,((((7:0.002713,((6:0.007469,(11:0.010540,(3:0.002412,(4:0.000000,(5:0.009768,(1:0.001075,2:0.000000):0.001404):0.004984):0.000000):0.000000):0.008259):0.008693,(8:0.002438,(9:0.000000,10:0.000000):0.000000):0.022934):0.002848):0.014375,((12:0.028510,((13:0.006327,14:0.000000):0.005114,(15:0.000000,(16:0.000000,17:0.000000):0.000000):0.000000):0.021365):0…
	UTREE PHYLIP_80= (34:0.010950,35:0.011079,(37:0.002184,(36:0.004006,(((((12:0.022961,((11:0.015515,(3:0.004191,(4:0.000000,(5:0.001551,(1:0.001906,2:0.000000):0.000890):0.002126):0.000000):0.000000):0.004356,(6:0.000000,(7:0.008918,(8:0.000018,(9:0.000000,10:0.000000):0.001972):0.027401):0.005722):0.012969):0.005508):0.014187,((13:0.005703,14:0.000000):0.000000,(15:0.000000,(16:0.000000,17:0.0000…
	UTREE PHYLIP_81= (76:0.119995,77:0.200149,((66:0.026015,(69:0.077675,((72:0.032250,(70:0.080885,((((62:0.071825,(38:0.073611,((((((12:0.030929,(11:0.004808,((2:0.005398,(5:0.006582,(3:0.002159,(1:0.004446,4:0.000000):0.000000):0.000000):0.002889):0.007710,(6:0.004452,(7:0.018645,(8:0.002199,(9:0.000000,10:0.000000):0.000000):0.025372):0.004587):0.010977):0.008229):0.002661):0.013798,(33:0.077008,…
	UTREE PHYLIP_82= (73:0.011774,74:0.000000,(75:0.002336,((72:0.019333,((70:0.025090,(((33:0.062064,((((6:0.000000,((11:0.022308,(2:0.003391,(5:0.004225,(3:0.004254,(1:0.000000,4:0.000000):0.000000):0.000000):0.001608):0.004827):0.011759,(7:0.008614,(8:0.008486,(9:0.000000,10:0.000000):0.000000):0.013965):0.005548):0.013826):0.020662,(12:0.030304,((13:0.007832,14:0.000000):0.000000,(15:0.000000,(16…
	UTREE PHYLIP_83= (76:0.180500,77:0.240243,((71:0.040297,((((38:0.070188,((((3:0.004535,(4:0.000000,(1:0.000000,(2:0.002690,5:0.004491):0.000000):0.002302):0.000000):0.001651,(6:0.006883,(7:0.002180,(8:0.002253,(9:0.000000,10:0.000000):0.000000):0.024951):0.008265):0.029080):0.003013,(11:0.014660,(12:0.022122,(((((13:0.006201,14:0.000000):0.000000,(17:0.000000,(15:0.000000,16:0.000000):0.000000):0…
	UTREE PHYLIP_84= (76:0.119775,77:0.393809,((66:0.027287,(69:0.066076,(72:0.026596,((71:0.045677,(((38:0.119883,((33:0.072631,(((11:0.002840,(3:0.005083,(4:0.000000,(5:0.010324,(1:0.000000,2:0.003026):0.002597):0.005329):0.000000):0.002745):0.003972,(6:0.002739,(7:0.002673,(8:0.002611,(9:0.000000,10:0.000000):0.000000):0.016232):0.005304):0.013557):0.000000,(12:0.023184,(((15:0.000000,(16:0.000000…
	UTREE PHYLIP_85= (74:0.000000,75:0.004428,(73:0.012636,((((38:0.129555,((((((12:0.020281,((11:0.012532,(5:0.006782,(4:0.000000,(3:0.002245,(1:0.000000,2:0.005567):0.016544):0.000000):0.000000):0.009701):0.011793,(7:0.015856,(6:0.002016,(8:0.000000,(9:0.000000,10:0.000000):0.009274):0.014096):0.003204):0.016227):0.007256):0.010125,(33:0.115617,((13:0.009248,14:0.000000):0.004920,(15:0.000000,(16:0…
	UTREE PHYLIP_86= (76:0.407868,77:0.250932,((66:0.030608,(69:0.110780,((70:0.049733,(72:0.033191,(((38:0.115229,((((((12:0.018373,(11:0.009934,((3:0.000000,(4:0.000000,(5:0.008590,(1:0.000000,2:0.007448):0.011243):0.004432):0.000000):0.008208,(6:0.008793,(7:0.011332,(8:0.004333,(9:0.000000,10:0.000000):0.000000):0.013818):0.008265):0.013483):0.007387):0.020401):0.012105,(30:0.021341,(((24:0.001968…
	UTREE PHYLIP_87= (76:0.162175,77:0.235571,((((38:0.095847,((33:0.068297,((((12:0.020218,(((11:0.007288,(3:0.007031,(4:0.000000,(5:0.002305,(1:0.001450,2:0.000000):0.001026):0.002482):0.000000):0.002435):0.007492,(7:0.014338,(6:0.000000,(8:0.000000,(9:0.000000,10:0.000000):0.004519):0.033970):0.002339):0.009496):0.001103,((13:0.010157,14:0.000000):0.000000,(15:0.000000,(16:0.000000,17:0.000000):0.…
	UTREE PHYLIP_88= (74:0.000000,75:0.002370,(73:0.007786,((66:0.034190,(69:0.068663,(72:0.059439,(70:0.054708,(71:0.040551,(((((63:0.096203,(38:0.108971,((12:0.017018,(((11:0.009004,((3:0.002154,(4:0.000000,(1:0.000000,(2:0.004825,5:0.010868):0.000000):0.004327):0.000000):0.000000,(33:0.045266,(31:0.000000,32:0.002105):0.015523):0.021822):0.014680):0.002372,((7:0.009056,(6:0.000000,(8:0.000000,(9:0…
	UTREE PHYLIP_89= (76:0.115118,77:0.122806,(((((33:0.102504,(((11:0.006329,((1:0.000000,(2:0.005085,5:0.004220):0.000000):0.004249,(3:0.002122,4:0.000000):0.000000):0.004585):0.006546,(6:0.006755,(7:0.001812,(8:0.006250,(9:0.000000,10:0.000000):0.000000):0.026389):0.002426):0.012911):0.000000,(12:0.014867,(((13:0.005522,14:0.000000):0.000000,(15:0.000000,(16:0.000000,17:0.000000):0.000000):0.00000…
	UTREE PHYLIP_90= (34:0.004859,35:0.010020,(37:0.002232,(36:0.006012,((33:0.061410,(((12:0.009836,((11:0.010336,((5:0.009262,(3:0.000000,(4:0.000000,(1:0.000000,2:0.007768):0.009337):0.000000):0.000000):0.002349,(31:0.000000,32:0.000000):0.028602):0.014077):0.011508,(6:0.000252,(7:0.009461,(8:0.000000,(9:0.000000,10:0.000000):0.000000):0.009585):0.004151):0.029418):0.007196):0.004850,(((18:0.00000…
	UTREE PHYLIP_91= (74:0.000000,75:0.000000,(73:0.011431,(66:0.033916,(((72:0.055350,(((((((12:0.041635,((11:0.010558,(4:0.000000,(3:0.000000,(5:0.010033,(1:0.000000,2:0.000000):0.007759):0.002540):0.000000):0.000000):0.000000,(6:0.005164,(7:0.005349,(8:0.002564,(9:0.000000,10:0.000000):0.000000):0.021920):0.007363):0.013346):0.025514):0.007639,(31:0.000000,32:0.005128):0.035736):0.011555,((21:0.00…
	UTREE PHYLIP_92= (34:0.008184,35:0.004093,(37:0.010414,(36:0.004486,(((((12:0.026200,((((1:0.000000,2:0.000000):0.007842,(3:0.000000,4:0.000000):0.000000):0.000000,(5:0.000888,11:0.010236):0.001067):0.005259,(6:0.000000,(7:0.008074,(8:0.000000,(9:0.000000,10:0.000000):0.001949):0.012073):0.000000):0.003956):0.002757):0.005767,((13:0.003642,14:0.000000):0.000000,(15:0.000000,(16:0.000000,17:0.0000…
	UTREE PHYLIP_93= (74:0.000000,75:0.004460,(73:0.007738,(66:0.021679,(69:0.052876,((70:0.081520,(72:0.051712,((((38:0.133305,((((((12:0.015988,((11:0.002379,(3:0.004330,(4:0.000000,(5:0.008776,(1:0.000000,2:0.005249):0.008778):0.002139):0.000000):0.006876):0.005615,(6:0.000000,(7:0.002300,(8:0.002277,(9:0.000000,10:0.000000):0.000000):0.016632):0.006444):0.006628):0.008397):0.010662,((13:0.008116,…
	UTREE PHYLIP_94= (74:0.000000,75:0.000000,(73:0.011134,(72:0.025419,((70:0.038232,((63:0.115563,(((((((12:0.034832,((11:0.016865,(5:0.004608,((1:0.000000,2:0.002807):0.002256,(3:0.002286,4:0.000000):0.000000):0.000000):0.005487):0.016616,(6:0.000000,(7:0.009929,(8:0.007020,(9:0.000000,10:0.000000):0.000000):0.018040):0.021003):0.023334):0.005926):0.013032,((13:0.005106,14:0.000000):0.000869,(15:0…
	UTREE PHYLIP_95= (34:0.004611,35:0.012616,(((12:0.012737,(((((11:0.009584,((5:0.003937,(1:0.000000,2:0.006893):0.003925):0.005963,(3:0.000000,4:0.000000):0.000000):0.009483):0.010394,(7:0.002059,(6:0.010282,(8:0.004033,(9:0.000000,10:0.000000):0.000000):0.004061):0.001984):0.008653):0.016410,((18:0.000000,19:0.000000):0.000000,(20:0.000000,21:0.000000):0.000000):0.003961):0.006426,(((24:0.003644,…
	UTREE PHYLIP_96= (76:0.121057,77:0.249716,((66:0.019086,(69:0.038622,((70:0.065609,(72:0.023996,(((38:0.071071,(((((12:0.005726,((11:0.011393,((5:0.012747,(1:0.000000,2:0.002354):0.004169):0.002070,(3:0.002078,4:0.000000):0.000000):0.009032):0.008900,(6:0.000000,(7:0.006714,(8:0.000000,(9:0.000000,10:0.000000):0.000000):0.026501):0.009330):0.009012):0.008068):0.019954,((13:0.006914,14:0.000000):0…
	UTREE PHYLIP_97= (76:0.148185,77:0.186056,((((((11:0.006498,(5:0.004195,(3:0.002099,(4:0.000000,(1:0.001909,2:0.002437):0.002350):0.000000):0.000000):0.008685):0.008707,(7:0.000000,(6:0.002067,(8:0.000000,(9:0.000000,10:0.000000):0.002065):0.015082):0.008585):0.008403):0.000000,(12:0.022722,((((13:0.005622,14:0.000000):0.000000,(15:0.000000,(16:0.000000,17:0.000000):0.000000):0.000000):0.009423,(…
	UTREE PHYLIP_98= (74:0.000000,75:0.010471,(73:0.002792,(66:0.023314,(69:0.054320,((70:0.070442,(72:0.050601,((((38:0.097105,(((((12:0.026466,(6:0.000212,((11:0.006719,(3:0.000000,(4:0.000000,(5:0.004823,(1:0.000000,2:0.005675):0.004894):0.004923):0.000000):0.004368):0.016259,(7:0.004424,(8:0.009646,(9:0.000000,10:0.000000):0.000000):0.025655):0.005075):0.012502):0.013833):0.019667,((13:0.006140,1…
	UTREE PHYLIP_99= (74:0.000000,75:0.005260,(73:0.021546,((66:0.018059,(71:0.035784,((70:0.103354,(72:0.034333,(((38:0.078268,(((((12:0.025988,(6:0.006912,((3:0.000000,(4:0.000000,(5:0.021187,(1:0.000000,2:0.000000):0.007855):0.008062):0.000000):0.004484,(11:0.009259,(7:0.006575,(8:0.002608,(9:0.000000,10:0.000000):0.000000):0.033304):0.012771):0.000000):0.010965):0.003223):0.024605,(13:0.000000,(1…
	UTREE PHYLIP_100= (74:0.000000,75:0.000000,(73:0.005733,(((((((11:0.008443,((3:0.006994,(4:0.000000,(12:0.023884,(5:0.007028,(1:0.002502,2:0.000000):0.004610):0.002351):0.000000):0.000000):0.000000,(6:0.002342,(7:0.002429,(8:0.000000,(9:0.000000,10:0.000000):0.000000):0.018852):0.003064):0.022493):0.004931):0.012231,(((13:0.004214,14:0.000000):0.004266,(15:0.000000,(16:0.000000,17:0.000000):0.000…
	UTREE PHYLIP_101= (74:0.000000,75:0.002562,(73:0.020877,((66:0.016104,(71:0.024289,((72:0.037486,((((38:0.067131,(((((12:0.023391,((11:0.014467,(3:0.002234,(4:0.000000,(5:0.006872,(1:0.000000,2:0.002637):0.006816):0.002246):0.000000):0.007583):0.003400,(6:0.000000,(7:0.004746,(8:0.000000,(9:0.000000,10:0.000000):0.000000):0.018494):0.007838):0.015460):0.004700):0.017083,(31:0.000000,32:0.002266):…
	UTREE PHYLIP_102= (76:0.076204,77:0.169120,((66:0.016237,(69:0.093918,((70:0.076609,(((38:0.073782,((((12:0.020025,(11:0.009294,((1:0.000000,(3:0.004388,(4:0.000000,(2:0.005175,5:0.008780):0.000000):0.000000):0.000000):0.006830,(6:0.000000,(7:0.009003,(8:0.000000,(9:0.000000,10:0.000000):0.000000):0.014435):0.003434):0.015464):0.000000):0.011985):0.016624,(((13:0.003546,14:0.000000):0.002252,(15:…
	UTREE PHYLIP_103= (76:0.132271,77:0.167951,((72:0.018929,((70:0.058310,(((62:0.106033,((38:0.082125,((((12:0.027576,(11:0.003303,(((1:0.000000,2:0.004650):0.002003,(5:0.000000,(6:0.004029,(7:0.000000,(8:0.000000,(9:0.000000,10:0.000000):0.000000):0.015821):0.005241):0.021757):0.010252):0.002014,(3:0.004059,4:0.000000):0.000000):0.007134):0.003539):0.023615,((13:0.002228,14:0.000000):0.003382,(17:…
	UTREE PHYLIP_104= (34:0.009087,35:0.012944,(37:0.006606,(36:0.002415,((((((12:0.017004,((11:0.004699,(5:0.004351,(3:0.002160,(4:0.000000,(1:0.002756,2:0.002533):0.001635):0.000000):0.000000):0.006719):0.009065,(7:0.010122,(6:0.002154,(8:0.000000,(9:0.000000,10:0.000000):0.004393):0.013573):0.003545):0.011102):0.010103):0.010100,((13:0.011971,14:0.000000):0.000000,(15:0.000000,(16:0.000000,17:0.00…
	UTREE PHYLIP_105= (34:0.004551,35:0.005629,(37:0.006944,(36:0.005206,((((((12:0.023693,(11:0.012697,(((5:0.002127,(1:0.000000,2:0.002600):0.008694):0.002170,(3:0.002156,4:0.000000):0.000000):0.003989,(6:0.004475,(7:0.006836,(8:0.002192,(9:0.000000,10:0.000000):0.000000):0.034488):0.005528):0.017960):0.004749):0.015049):0.006943,(30:0.023527,(((22:0.003792,(23:0.000000,(24:0.007507,25:0.000000):0.…
	UTREE PHYLIP_106= (74:0.000000,75:0.004327,(73:0.005054,(66:0.024285,((71:0.069366,(69:0.061568,(70:0.052347,(72:0.046150,((((((((11:0.004704,((3:0.000000,(4:0.000000,(1:0.000000,2:0.000000):0.007078):0.000000):0.000000,(5:0.006662,(6:0.006745,(7:0.006909,(8:0.004428,(9:0.000000,10:0.000000):0.000000):0.021430):0.005990):0.013648):0.000000):0.002325):0.014209,(12:0.020851,((13:0.007980,14:0.00000…
	UTREE PHYLIP_107= (76:0.170714,77:0.252084,((((38:0.117998,(((((12:0.018922,(11:0.008993,((3:0.006311,(4:0.000000,(5:0.008456,(1:0.002558,2:0.000000):0.004221):0.004499):0.000000):0.004675,(6:0.002115,(7:0.008897,(8:0.002117,(9:0.000000,10:0.000000):0.000000):0.022082):0.007061):0.008630):0.006907):0.009010):0.005937,((13:0.011934,14:0.000000):0.000000,(15:0.000000,(16:0.000000,17:0.000000):0.000…
	UTREE PHYLIP_108= (76:0.129281,77:0.247950,(((((((11:0.023389,(3:0.002314,(4:0.000000,(5:0.009419,(1:0.000000,2:0.005376):0.002337):0.009870):0.000000):0.005550):0.003860,(6:0.010172,(7:0.012183,(8:0.007072,(9:0.000000,10:0.000000):0.000000):0.016276):0.010799):0.017437):0.000000,(12:0.020909,((((13:0.000737,14:0.000000):0.005317,(17:0.000000,(15:0.000000,16:0.000000):0.000000):0.000000):0.020485…
	UTREE PHYLIP_109= (74:0.000000,75:0.000000,(73:0.004864,((((((38:0.126453,(((1:0.000000,(2:0.000000,(3:0.000000,(4:0.000000,(5:0.000000,(6:0.006238,(7:0.006488,(8:0.002054,(9:0.000000,10:0.000000):0.000000):0.022291):0.003591):0.019251):0.010004):0.000000):0.000000):0.000000):0.006310,(11:0.004471,(12:0.018313,((((13:0.000956,14:0.000000):0.000904,(17:0.000000,(15:0.000000,16:0.000000):0.000000):…
	UTREE PHYLIP_110= (74:0.000000,75:0.002358,(73:0.004835,((66:0.033389,(69:0.082204,((70:0.059996,(72:0.048442,(((38:0.083531,((((((11:0.017765,(3:0.000000,(4:0.000000,(1:0.000000,(2:0.002765,5:0.009288):0.000000):0.002466):0.000000):0.004918):0.007646,(12:0.018191,(7:0.009867,(6:0.004593,(8:0.000000,(9:0.000000,10:0.000000):0.002272):0.024270):0.002167):0.009354):0.000000):0.013175,(30:0.017479,(…
	UTREE PHYLIP_111= (76:0.074739,77:0.242914,((72:0.028478,(66:0.024048,(((62:0.090588,(((((33:0.065349,(((12:0.041983,((11:0.002337,(3:0.000000,(4:0.000000,(5:0.002182,(1:0.000000,2:0.000000):0.002353):0.002364):0.000000):0.004830):0.002452,(6:0.004443,(7:0.009160,(8:0.000000,(9:0.000000,10:0.000000):0.002210):0.018579):0.000000):0.016049):0.000000):0.005526,((((13:0.006057,14:0.000000):0.000000,(…
	UTREE PHYLIP_112= (34:0.012910,35:0.009088,(37:0.000000,(36:0.006531,((((3:0.002353,(4:0.000000,(1:0.003008,2:0.002895):0.001756):0.000000):0.000000,(5:0.004935,(6:0.002391,(7:0.010113,(8:0.000000,(9:0.000000,10:0.000000):0.000000):0.016073):0.006304):0.007527):0.004719):0.004906,(11:0.008073,(12:0.009950,(((13:0.011229,14:0.000000):0.000000,(15:0.000000,(16:0.000000,17:0.000000):0.000000):0.0000…
	UTREE PHYLIP_113= (74:0.000000,75:0.010103,(73:0.015211,((((((((12:0.022379,((11:0.007280,((5:0.006858,(1:0.001230,2:0.002725):0.003288):0.002234,(3:0.006833,4:0.000000):0.000000):0.006830):0.003166,(7:0.004919,(6:0.007081,(8:0.002313,(9:0.000000,10:0.000000):0.000000):0.019334):0.002186):0.014093):0.017586):0.021085,(15:0.000000,((13:0.000000,14:0.000000):0.000000,(16:0.000000,17:0.000000):0.000…
	UTREE PHYLIP_114= (74:0.000000,75:0.002293,(73:0.018808,((66:0.039100,((((((((12:0.027831,(6:0.000000,((11:0.007130,(3:0.004366,(4:0.000000,(5:0.006578,(1:0.000000,2:0.000000):0.004350):0.002159):0.000000):0.002226):0.011125,(7:0.004693,(8:0.006885,(9:0.000000,10:0.000000):0.000000):0.015676):0.012607):0.011205):0.017486):0.016583,((13:0.007937,14:0.000000):0.000000,(15:0.000000,(16:0.000000,17:0…
	UTREE PHYLIP_115= (76:0.101151,77:0.142421,(((((38:0.134232,((((12:0.021698,((3:0.000000,(4:0.000000,(1:0.000000,2:0.000000):0.006874):0.000000):0.000000,(11:0.016753,(5:0.000000,(6:0.004632,(7:0.002327,(8:0.002282,(9:0.000000,10:0.000000):0.000000):0.009297):0.002292):0.009435):0.004422):0.000000):0.019388):0.014467,(((13:0.006225,14:0.000000):0.000000,(15:0.000000,(16:0.000000,17:0.000000):0.00…
	UTREE PHYLIP_116= (74:0.000000,75:0.000000,(73:0.004989,((((38:0.137829,((((6:0.000000,(7:0.013729,(12:0.020365,(11:0.002857,(5:0.010533,(3:0.000000,(4:0.000000,(1:0.000000,2:0.003087):0.007939):0.000000):0.000000):0.008179):0.005564):0.005212):0.000000):0.008655,(8:0.000000,(9:0.000000,10:0.000000):0.002677):0.013674):0.004848,((15:0.000000,(16:0.000000,(17:0.000000,(13:0.003571,14:0.000000):0.0…
	UTREE PHYLIP_117= (74:0.000000,75:0.007007,(73:0.007900,((((38:0.086346,(((((12:0.022286,(11:0.013833,(7:0.004412,(6:0.002156,((5:0.002160,(3:0.004261,(4:0.000000,(1:0.000000,2:0.000000):0.008792):0.000000):0.002119):0.008812,(8:0.000000,(9:0.000000,10:0.000000):0.000000):0.019988):0.000000):0.004404):0.004080):0.007179):0.012654,((13:0.015545,14:0.000000):0.000000,(15:0.000000,(16:0.000000,17:0.…
	UTREE PHYLIP_118= (74:0.000000,75:0.000000,(73:0.010680,(72:0.025775,((70:0.074130,((((38:0.095882,((33:0.094318,(30:0.014586,(((((12:0.026392,((11:0.004923,(5:0.006546,(3:0.000000,(4:0.000000,(1:0.000000,2:0.007724):0.004504):0.000000):0.000000):0.007029):0.011057,(6:0.000000,(7:0.006908,(8:0.002153,(9:0.000000,10:0.000000):0.000000):0.033570):0.015048):0.025315):0.011614):0.008201,(31:0.000000,…
	UTREE PHYLIP_119= (76:0.088626,77:0.202156,((72:0.021861,((((62:0.106200,(((38:0.100847,((12:0.025810,((11:0.008969,(5:0.012330,(4:0.000000,(3:0.002008,(1:0.000000,2:0.004711):0.006118):0.000000):0.000000):0.010769):0.002582,(6:0.008588,(7:0.004246,(8:0.000000,(9:0.000000,10:0.000000):0.000000):0.015360):0.009915):0.014833):0.007646):0.013209,(((15:0.000000,(16:0.000000,(17:0.000000,(13:0.005582,…
	UTREE PHYLIP_120= (76:0.136037,77:0.267205,((((38:0.100413,((((12:0.023592,((11:0.007389,((5:0.004551,(1:0.000000,2:0.000000):0.009132):0.002253,(3:0.002265,4:0.000000):0.000000):0.000000):0.000000,(6:0.007263,(7:0.002520,(8:0.000000,(9:0.000000,10:0.000000):0.000000):0.027425):0.002416):0.014882):0.005922):0.017461,((15:0.000000,(16:0.000000,(17:0.000000,(13:0.002738,14:0.000000):0.003522):0.000…
	UTREE PHYLIP_121= (34:0.010992,37:0.003240,(36:0.008873,(35:0.006535,(((11:0.007041,(((5:0.002085,(1:0.000000,2:0.002379):0.002091):0.002099,(3:0.000000,4:0.000000):0.000000):0.003713,(6:0.006353,(7:0.013435,(8:0.000000,(9:0.000000,10:0.000000):0.000000):0.012175):0.007313):0.031359):0.007541):0.005633,(12:0.038428,((((13:0.017253,14:0.000000):0.000000,(17:0.000000,(15:0.000000,16:0.000000):0.000…
	UTREE PHYLIP_122= (76:0.080960,77:0.152459,((((38:0.104330,((12:0.031438,((11:0.010807,(3:0.002413,(4:0.000000,(1:0.000000,(2:0.005833,5:0.014727):0.000000):0.005022):0.000000):0.005307):0.008590,(6:0.006386,(7:0.005115,(8:0.002501,(9:0.000000,10:0.000000):0.000000):0.015453):0.009055):0.018204):0.009253):0.006969,(((13:0.006675,14:0.000000):0.000000,(15:0.000000,(16:0.000000,17:0.000000):0.00000…
	UTREE PHYLIP_123= (76:0.139975,77:0.139826,((66:0.055894,((71:0.011558,(((((38:0.104694,(((((11:0.012244,((12:0.015133,(5:0.009285,(3:0.000000,(4:0.000000,(1:0.000000,2:0.000000):0.007104):0.000000):0.000000):0.000000):0.005242,(6:0.000000,(7:0.000000,(8:0.000000,(9:0.000000,10:0.000000):0.000000):0.011080):0.005474):0.014384):0.000000):0.018301,((13:0.011062,14:0.000000):0.000000,(15:0.000000,(1…
	UTREE PHYLIP_124= (76:0.191266,77:0.168626,((((38:0.103047,(((((12:0.030654,((11:0.007551,(3:0.004641,(4:0.000000,(5:0.009343,(1:0.003973,2:0.002806):0.000855):0.002398):0.000000):0.007530):0.006080,(6:0.000000,(7:0.014649,(8:0.000000,(9:0.000000,10:0.000000):0.002328):0.019524):0.009443):0.014717):0.007037):0.012847,((13:0.001490,14:0.000000):0.002923,(17:0.000000,(15:0.000000,16:0.000000):0.000…
	UTREE PHYLIP_125= (74:0.000000,75:0.000000,(73:0.005105,((66:0.010033,(((71:0.049286,(72:0.043422,((62:0.088743,(((38:0.067118,(((12:0.027830,((11:0.008759,((1:0.000000,(2:0.004816,5:0.002025):0.000000):0.002009,(3:0.004064,4:0.000000):0.000000):0.008106):0.002238,(6:0.005984,(7:0.004368,(8:0.002015,(9:0.000000,10:0.000000):0.000000):0.036283):0.002561):0.021146):0.009165):0.010400,((((13:0.00553…
	UTREE PHYLIP_126= (74:0.000000,75:0.000000,(73:0.007174,(((62:0.092769,(((38:0.114901,(((12:0.027432,(11:0.020584,((5:0.006920,(3:0.000000,(4:0.000000,(1:0.000000,2:0.005447):0.004620):0.000000):0.000000):0.006624,(7:0.012025,(6:0.011937,(8:0.004669,(9:0.000000,10:0.000000):0.000000):0.016795):0.000000):0.010087):0.006780):0.018303):0.023334,((((13:0.010665,14:0.000000):0.000000,(15:0.000000,(16:…
	UTREE PHYLIP_127= (74:0.000000,75:0.002637,(73:0.008084,(72:0.024859,(((((((11:0.007550,(((1:0.000000,2:0.002752):0.002276,(3:0.000000,4:0.000000):0.000000):0.000000,(5:0.002383,(6:0.007223,(7:0.004892,(8:0.004680,(9:0.000000,10:0.000000):0.000000):0.026458):0.005664):0.009783):0.004554):0.007004):0.005693,(12:0.024998,(((13:0.004364,14:0.000000):0.001883,(15:0.000000,(16:0.000000,17:0.000000):0.…
	UTREE PHYLIP_128= (76:0.080207,77:0.115794,((((38:0.110841,(((12:0.019592,((11:0.022427,(3:0.000000,(4:0.000000,(5:0.009125,(1:0.000000,2:0.002517):0.002350):0.002372):0.000000):0.002568):0.007719,(6:0.000000,(7:0.007014,(8:0.002240,(9:0.000000,10:0.000000):0.000000):0.010274):0.013173):0.019345):0.006938):0.005753,(((13:0.005653,14:0.000000):0.004974,(15:0.000000,(16:0.000000,17:0.000000):0.0000…
	UTREE PHYLIP_129= (36:0.010352,37:0.003461,(34:0.012684,(35:0.021199,(((((12:0.021819,((11:0.019313,(3:0.000000,(4:0.000000,(1:0.000000,(2:0.003049,5:0.004006):0.003582):0.007773):0.000000):0.003545):0.013916,(6:0.000000,(7:0.011020,(8:0.005249,(9:0.000000,10:0.000000):0.000000):0.018890):0.025735):0.017262):0.000047):0.017996,(15:0.000000,(16:0.000000,(17:0.000000,(13:0.005237,14:0.000000):0.006…
	UTREE PHYLIP_130= (74:0.000000,75:0.002309,(73:0.005279,(72:0.025563,((((((12:0.036501,((7:0.009233,(11:0.015848,(3:0.000000,(4:0.000000,(5:0.006703,(1:0.000000,2:0.002741):0.006778):0.002235):0.000000):0.009267):0.003943):0.013370,(6:0.000000,(8:0.000000,(9:0.000000,10:0.000000):0.009186):0.023530):0.008999):0.006852):0.011827,(((13:0.008238,14:0.000000):0.000000,(15:0.000000,(16:0.000000,17:0.0…
	UTREE PHYLIP_131= (74:0.000000,75:0.000000,(73:0.002412,(72:0.032093,(((((62:0.082870,((38:0.068190,(((12:0.021660,((11:0.006612,(3:0.016821,(4:0.000000,(5:0.006117,(1:0.002995,2:0.002329):0.003235):0.002051):0.000000):0.004223):0.002769,(6:0.000000,(7:0.004216,(8:0.000000,(9:0.000000,10:0.000000):0.000000):0.012077):0.004625):0.012519):0.006719):0.013638,(((13:0.003659,14:0.000000):0.000000,(15:…
	UTREE PHYLIP_132= (74:0.000000,75:0.004603,(73:0.007685,(66:0.026794,(69:0.047688,((70:0.034015,(71:0.077973,(72:0.026709,(((38:0.089429,(((30:0.018885,((((12:0.018093,(11:0.016612,((4:0.000000,(1:0.001185,2:0.004809):0.000951):0.000000,(3:0.006488,5:0.006465):0.000000):0.004266):0.004283):0.000000,(6:0.000000,(7:0.016137,(8:0.000000,(9:0.000000,10:0.000000):0.000000):0.031614):0.008739):0.012914…
	UTREE PHYLIP_133= (76:0.084692,77:0.288004,(((71:0.053606,(72:0.038351,(((62:0.106972,((38:0.089975,(((12:0.025516,((11:0.011822,(3:0.002149,(4:0.000000,(5:0.004328,(1:0.000000,2:0.000000):0.002184):0.002194):0.000000):0.011862):0.006325,(7:0.003542,(6:0.005516,(8:0.000000,(9:0.000000,10:0.000000):0.000000):0.025211):0.004602):0.014741):0.003195):0.014855,((30:0.031872,(((13:0.009762,14:0.000000)…
	UTREE PHYLIP_134= (34:0.011266,35:0.014464,(37:0.006695,(36:0.005273,(((12:0.022982,(6:0.000000,((11:0.018602,((5:0.004223,(1:0.001727,2:0.002419):0.002558):0.006453,(3:0.004279,4:0.000000):0.000000):0.011416):0.004584,(7:0.009062,(8:0.004383,(9:0.000000,10:0.000000):0.000000):0.004986):0.010463):0.006739):0.015025):0.015506,((13:0.009738,(15:0.000000,(16:0.000000,(14:0.000000,17:0.000000):0.0000…
	UTREE PHYLIP_135= (76:0.145382,77:0.171910,((66:0.000000,(69:0.072187,((72:0.036850,(70:0.062933,(((33:0.081458,((((12:0.019625,((11:0.007260,(5:0.004582,((1:0.000000,2:0.000000):0.009214,(3:0.000000,4:0.000000):0.000000):0.000000):0.009776):0.015634,(6:0.000000,(7:0.000000,(8:0.002419,(9:0.000000,10:0.000000):0.000000):0.010731):0.016221):0.009733):0.005029):0.020118,((13:0.004936,14:0.000000):0…
	UTREE PHYLIP_136= (74:0.000000,75:0.000000,(73:0.009066,((66:0.032826,(((70:0.071309,((((63:0.104589,(38:0.147246,(((((12:0.036792,(11:0.018252,((3:0.000000,(4:0.000000,(5:0.004496,(1:0.000000,2:0.005177):0.006923):0.004628):0.000000):0.005579,(31:0.000000,32:0.006561):0.030594):0.014451):0.013964):0.004025,((7:0.007157,(6:0.004717,(8:0.000000,(9:0.000000,10:0.000000):0.004452):0.018250):0.004469…
	UTREE PHYLIP_137= (76:0.243559,77:0.266297,(69:0.066969,(66:0.035970,((70:0.062121,((63:0.118596,((((33:0.058758,(((((12:0.019456,((11:0.013282,(3:0.000000,(4:0.000000,(5:0.014381,(1:0.000000,2:0.002784):0.004715):0.002315):0.000000):0.002332):0.007664,(6:0.000000,(7:0.004992,(8:0.004893,(9:0.000000,10:0.000000):0.000000):0.018880):0.013409):0.025319):0.004416):0.008366,(31:0.000000,32:0.009594):…
	UTREE PHYLIP_138= (74:0.000000,75:0.000000,(73:0.004858,(((((38:0.074127,(((((12:0.018922,((11:0.009904,(2:0.006517,(3:0.002238,(5:0.000000,(1:0.006945,4:0.000000):0.000000):0.000000):0.001827):0.011742):0.007152,(6:0.000000,(7:0.000000,(8:0.002283,(9:0.000000,10:0.000000):0.000000):0.015367):0.010072):0.016240):0.002445):0.010877,((13:0.002429,14:0.000000):0.001632,(15:0.000000,(16:0.000000,17:0…
	UTREE PHYLIP_139= (34:0.013295,35:0.012989,(37:0.006600,(36:0.002423,((33:0.059546,((12:0.016494,((11:0.009789,(5:0.015681,(3:0.000000,(4:0.000000,(1:0.000000,2:0.002629):0.006735):0.000000):0.000000):0.004390):0.009417,(7:0.009437,(6:0.000000,(8:0.000000,(9:0.000000,10:0.000000):0.004466):0.025677):0.002054):0.011353):0.000000):0.018388,(((13:0.003253,14:0.000000):0.000629,(16:0.000000,(15:0.000…
	UTREE PHYLIP_140= (74:0.000000,75:0.000000,(73:0.007292,(72:0.024770,((((38:0.114753,(((((33:0.085487,(((((12:0.020123,((11:0.016017,(3:0.000000,(4:0.000000,(5:0.002359,(1:0.000000,2:0.000000):0.014708):0.002401):0.000000):0.005215):0.017510,(6:0.000000,(7:0.005059,(8:0.007406,(9:0.000000,10:0.000000):0.000013):0.009950):0.014940):0.010160):0.007801):0.020747,((13:0.006281,14:0.000000):0.000000,(…
	UTREE PHYLIP_141= (34:0.010997,35:0.015743,(37:0.006524,(36:0.002333,(((((12:0.034928,((11:0.004683,(3:0.000000,(4:0.000000,(5:0.009053,(1:0.000000,2:0.005070):0.006914):0.004613):0.000000):0.004561):0.008562,(6:0.000298,(7:0.016646,(8:0.000000,(9:0.000000,10:0.000000):0.000000):0.012911):0.009865):0.023944):0.001398):0.008207,(13:0.004034,(14:0.000000,(15:0.000000,(16:0.000000,17:0.000000):0.000…
	UTREE PHYLIP_142= (74:0.000000,75:0.002344,(73:0.005405,(66:0.029260,(((72:0.030576,(70:0.060353,((((63:0.133634,(38:0.060750,(((((12:0.030702,((11:0.015029,(5:0.006817,(4:0.000000,(3:0.002258,(1:0.000000,2:0.002859):0.011603):0.000000):0.000000):0.004752):0.005672,(6:0.002900,(7:0.002427,(8:0.002298,(9:0.000000,10:0.000000):0.000000):0.021167):0.007161):0.006804):0.004644):0.026275,(30:0.013058,…
	UTREE PHYLIP_143= (34:0.008481,35:0.019862,(37:0.002127,(36:0.003566,((((((7:0.004404,(6:0.002051,(12:0.031440,(11:0.002195,(3:0.002085,(4:0.000000,(5:0.006265,(1:0.000241,2:0.000000):0.001844):0.004205):0.000000):0.002073):0.001511):0.006721):0.000000):0.016359,(8:0.000000,(9:0.000000,10:0.000000):0.000000):0.012951):0.014787,((13:0.006703,14:0.000000):0.002712,(15:0.000000,(16:0.000000,17:0.000…
	UTREE PHYLIP_144= (34:0.014379,37:0.000000,(35:0.007598,(36:0.005620,((((((12:0.027779,((11:0.012436,(3:0.000000,(4:0.000000,(5:0.006982,(1:0.000000,2:0.002677):0.004879):0.002432):0.000000):0.002425):0.006762,(6:0.000000,(7:0.002446,(8:0.000000,(9:0.000000,10:0.000000):0.000000):0.021219):0.003353):0.019493):0.003512):0.016298,((13:0.008452,14:0.000000):0.000000,(15:0.000000,(16:0.000000,17:0.00…
	UTREE PHYLIP_145= (76:0.246494,77:0.158224,((((38:0.118554,((((11:0.004740,((3:0.009092,(4:0.000000,(5:0.004532,(1:0.000000,2:0.000000):0.004482):0.002236):0.000000):0.000000,(6:0.011775,(7:0.009578,(8:0.000000,(9:0.000000,10:0.000000):0.000000):0.019153):0.000000):0.016802):0.002342):0.000000,((12:0.015618,(((13:0.006347,14:0.000000):0.000000,(15:0.000000,(16:0.000000,17:0.000000):0.000000):0.00…
	UTREE PHYLIP_146= (74:0.000000,75:0.004636,(73:0.002766,((((((12:0.032137,((11:0.007154,(3:0.000000,(4:0.000000,(5:0.002158,(1:0.003644,2:0.002592):0.003316):0.000000):0.000000):0.007081):0.003014,(7:0.003936,(6:0.007203,(8:0.000000,(9:0.000000,10:0.000000):0.000000):0.042224):0.004458):0.009451):0.008471):0.014546,((((13:0.014921,14:0.000000):0.000000,(15:0.000000,(16:0.000000,17:0.000000):0.000…
	UTREE PHYLIP_147= (74:0.000000,75:0.000000,(73:0.007004,(66:0.014213,((((((33:0.081802,(((12:0.028760,((11:0.009713,(3:0.006746,(4:0.000000,(5:0.002195,(1:0.000000,2:0.005103):0.004494):0.004519):0.000000):0.004447):0.014795,(6:0.000000,(7:0.004693,(8:0.002263,(9:0.000000,10:0.000000):0.000000):0.012813):0.010204):0.013437):0.011262):0.009789,(((13:0.006153,14:0.000000):0.008142,(15:0.000000,(16:…
	UTREE PHYLIP_148= (74:0.000000,75:0.005263,(73:0.008661,((66:0.020400,(((((38:0.073951,(((((12:0.029246,(11:0.002782,(3:0.002322,(4:0.000000,((1:0.000000,2:0.000000):0.012311,(5:0.011474,(6:0.002465,(7:0.010481,(8:0.000000,(9:0.000000,10:0.000000):0.000000):0.025207):0.003398):0.015782):0.010572):0.000000):0.000000):0.004870):0.004225):0.027193,((13:0.004240,14:0.000000):0.000000,(15:0.000000,(16…
	UTREE PHYLIP_149= (76:0.170365,77:0.208142,((((38:0.137168,((((((12:0.021908,(11:0.012523,((1:0.002341,((2:0.000000,5:0.004670):0.004630,(3:0.000000,4:0.000000):0.000000):0.000000):0.002398,(6:0.004790,(7:0.004833,(8:0.002400,(9:0.000000,10:0.000000):0.000000):0.016660):0.002701):0.009664):0.002174):0.017580):0.018125,((13:0.015368,14:0.000000):0.000000,(15:0.000000,(16:0.000000,17:0.000000):0.00…
	UTREE PHYLIP_150= (34:0.004404,35:0.006618,(37:0.000000,(36:0.006467,((((((12:0.028036,((11:0.012312,(5:0.009281,(3:0.000000,(4:0.000000,(1:0.000000,2:0.005631):0.004610):0.000000):0.000000):0.004760):0.019779,(6:0.000000,(7:0.015024,(8:0.000000,(9:0.000000,10:0.000000):0.009441):0.024158):0.007545):0.014128):0.013055):0.022169,((13:0.008430,14:0.000000):0.000000,(15:0.000000,(16:0.000000,17:0.00…
	UTREE PHYLIP_151= (74:0.000000,75:0.000000,(73:0.005456,(72:0.029818,(((((63:0.107258,(38:0.110438,(((((12:0.025266,((11:0.022706,(5:0.004683,((1:0.000000,2:0.002624):0.011720,(3:0.000000,4:0.000000):0.000000):0.000000):0.004746):0.004341,(6:0.005524,(7:0.004818,(8:0.002361,(9:0.000000,10:0.000000):0.000000):0.009344):0.011807):0.011735):0.018270):0.027558,((21:0.000000,(20:0.000000,(18:0.000000,…
	UTREE PHYLIP_152= (76:0.149538,77:0.096102,(((38:0.096367,((33:0.084413,((((((11:0.018917,(3:0.002379,(4:0.000000,(5:0.009733,(1:0.000000,2:0.000000):0.017151):0.002348):0.000000):0.006499):0.002930,(31:0.000000,32:0.011956):0.032757):0.004856,(7:0.000000,(6:0.010144,(8:0.000000,(9:0.000000,10:0.000000):0.000000):0.028373):0.004913):0.028388):0.011792,(21:0.000000,(20:0.000000,(18:0.000000,19:0.0…
	UTREE PHYLIP_153= (74:0.000000,75:0.002317,(73:0.016582,(66:0.034825,(((70:0.091089,(71:0.097009,(72:0.062395,(((38:0.080775,(((((12:0.015784,(33:0.098657,((11:0.018722,((5:0.007059,(1:0.000000,2:0.002624):0.011736):0.002296,(3:0.002333,4:0.000000):0.000000):0.003857):0.008995,(6:0.014680,(7:0.009889,(8:0.007170,(9:0.000000,10:0.000000):0.000000):0.022179):0.000000):0.022191):0.000103):0.019498):…
	UTREE PHYLIP_154= (74:0.000000,75:0.000000,(73:0.002746,((66:0.034947,(((((38:0.124547,((((((11:0.018469,(3:0.004841,(4:0.000000,(5:0.009698,(1:0.000000,2:0.005580):0.004947):0.004982):0.000000):0.021679):0.015706,(12:0.027780,(7:0.010322,(6:0.007439,(8:0.000000,(9:0.000000,10:0.000000):0.004930):0.015432):0.005059):0.012415):0.000000):0.018280,((13:0.002354,14:0.000000):0.002099,(15:0.000000,(16…
	UTREE PHYLIP_155= (73:0.004632,74:0.000000,(75:0.002319,(72:0.051674,((((38:0.124497,(((((12:0.032305,((11:0.014854,(3:0.000000,(4:0.000000,(1:0.000000,(2:0.005269,5:0.011311):0.000000):0.002267):0.000000):0.004601):0.011993,(6:0.000000,(7:0.002326,(8:0.002251,(9:0.000000,10:0.000000):0.000000):0.022641):0.012645):0.028679):0.000000):0.019307,((13:0.004824,14:0.000000):0.003636,(15:0.000000,(16:0…
	UTREE PHYLIP_156= (76:0.183461,77:0.206526,((((38:0.123507,(((((12:0.033780,(11:0.004639,((1:0.000000,(3:0.004392,(4:0.000000,(2:0.005216,5:0.006612):0.000000):0.000000):0.000000):0.008454,(6:0.016442,(7:0.006856,(8:0.009110,(9:0.000000,10:0.000000):0.000000):0.015608):0.007534):0.017657):0.006508):0.023151):0.017023,((21:0.000000,(20:0.000000,(18:0.000000,19:0.000000):0.000000):0.000000):0.00860…
	UTREE PHYLIP_157= (34:0.006732,35:0.020203,(37:0.004595,(36:0.005770,(((((12:0.019069,(6:0.000000,((11:0.015794,(5:0.006362,(4:0.000000,(3:0.002102,(1:0.000000,2:0.002676):0.006441):0.000000):0.000000):0.000227):0.010490,(7:0.006870,(8:0.006653,(9:0.000000,10:0.000000):0.000000):0.019979):0.002390):0.018530):0.009912):0.023969,((13:0.003999,14:0.000000):0.000000,(15:0.000000,(16:0.000000,17:0.000…
	UTREE PHYLIP_158= (34:0.007073,35:0.015278,(37:0.009972,(36:0.008546,((33:0.081763,((12:0.030840,((11:0.015724,(3:0.002468,(4:0.000000,(5:0.004983,(1:0.000000,2:0.002995):0.002499):0.005096):0.000000):0.002753):0.022011,(6:0.000000,(7:0.018466,(8:0.000000,(9:0.000000,10:0.000000):0.007602):0.007654):0.010293):0.013371):0.000000):0.016162,(((13:0.011152,14:0.000000):0.000000,(15:0.000000,(16:0.000…
	UTREE PHYLIP_159= (74:0.000000,75:0.000000,(73:0.006557,(66:0.012919,(((62:0.122751,((38:0.125373,((((((12:0.021089,((11:0.009203,(3:0.000000,(4:0.000000,(5:0.002181,(1:0.000000,2:0.000000):0.000000):0.002251):0.000000):0.002239):0.000000,(6:0.000000,(7:0.006724,(8:0.000000,(9:0.000000,10:0.000000):0.000000):0.020443):0.002129):0.018163):0.012681):0.015655,(13:0.010319,(15:0.000000,(16:0.000000,(…
	UTREE PHYLIP_160= (74:0.000000,75:0.000000,(73:0.011018,(((((38:0.074380,(((30:0.018487,((((12:0.021438,(11:0.004956,((4:0.000000,(3:0.004556,(1:0.000000,2:0.002658):0.004579):0.000000):0.000000,(5:0.003109,(6:0.002250,(7:0.004823,(8:0.000000,(9:0.000000,10:0.000000):0.000000):0.016922):0.009487):0.009620):0.006078):0.007241):0.007364):0.009760,((13:0.002376,14:0.000000):0.001734,(15:0.000000,(16…
	UTREE PHYLIP_161= (74:0.000000,75:0.002592,(73:0.020828,(66:0.013472,((((((38:0.125522,(((((12:0.025369,((11:0.020180,(5:0.007439,((1:0.000000,2:0.005870):0.002434,(3:0.002468,4:0.000000):0.000000):0.000000):0.006241):0.004802,(6:0.000000,(7:0.005272,(8:0.002513,(9:0.000000,10:0.000000):0.000000):0.025072):0.014846):0.011261):0.000265):0.012109,((13:0.005110,14:0.000000):0.003808,(15:0.000000,(16…
	UTREE PHYLIP_162= (74:0.000000,75:0.002692,(73:0.016465,(((((38:0.120094,((((((12:0.015982,((11:0.010834,(3:0.002440,(4:0.000000,(5:0.017699,(1:0.001458,2:0.002942):0.001055):0.007622):0.000000):0.005188):0.016364,(6:0.000000,(7:0.013244,(8:0.000000,(9:0.000000,10:0.000000):0.007635):0.023910):0.007484):0.023722):0.002627):0.024740,(33:0.083140,(30:0.026907,(((22:0.006698,(26:0.000000,27:0.002202…
	UTREE PHYLIP_163= (76:0.107956,77:0.214581,(((63:0.142687,(((((12:0.032003,((11:0.011105,(3:0.002379,(4:0.000000,(1:0.000000,(2:0.002883,5:0.002349):0.002441):0.005006):0.000000):0.003958):0.006752,(6:0.004274,(7:0.006594,(8:0.002404,(9:0.000000,10:0.000000):0.000000):0.018125):0.008771):0.007940):0.000000):0.013016,((21:0.000000,(20:0.000000,(18:0.000000,19:0.000000):0.000000):0.000000):0.017796…
	UTREE PHYLIP_164= (74:0.000000,75:0.002503,(73:0.007712,(66:0.018610,(((69:0.103130,(70:0.076203,(72:0.044087,((((38:0.085989,((((12:0.019336,((11:0.010389,(3:0.006920,(4:0.000000,(5:0.004552,(1:0.000000,2:0.000000):0.007005):0.007080):0.000000):0.002436):0.010069,(6:0.000000,(7:0.009853,(8:0.000000,(9:0.000000,10:0.000000):0.000000):0.022631):0.013953):0.014814):0.000000):0.015817,(((21:0.000000…
	UTREE PHYLIP_165= (74:0.000000,75:0.000000,(73:0.004422,(66:0.015906,((71:0.056374,((((38:0.086345,(((((11:0.009796,(4:0.000000,(3:0.000000,(5:0.000000,(1:0.000000,2:0.002491):0.004386):0.004418):0.000000):0.004239):0.008270,(7:0.000000,(8:0.002149,(9:0.000000,10:0.000000):0.000000):0.017812):0.010436):0.003698,(12:0.027979,(6:0.005963,(((13:0.009714,14:0.000000):0.000000,(15:0.000000,(16:0.00000…
	UTREE PHYLIP_166= (74:0.000000,75:0.000000,(73:0.023531,(66:0.022885,(((((38:0.101329,((((((12:0.004497,((11:0.007120,(5:0.011239,(4:0.000000,(3:0.000000,(1:0.000000,2:0.013409):0.006697):0.000000):0.000000):0.011853):0.004919,(6:0.000000,(7:0.009146,(8:0.000000,(9:0.000000,10:0.000000):0.000000):0.013641):0.000000):0.023176):0.004431):0.015540,(((24:0.007715,(22:0.005794,23:0.001711):0.002076):0…
	UTREE PHYLIP_167= (76:0.120893,77:0.218059,(((38:0.141810,(((63:0.105803,(((12:0.025526,((6:0.008672,(((11:0.006930,(3:0.002441,(4:0.000000,(5:0.002423,(1:0.000000,2:0.002766):0.002484):0.005020):0.000000):0.004985):0.000000,(7:0.002544,(8:0.007480,(9:0.000000,10:0.000000):0.000000):0.015648):0.013373):0.013468,((21:0.000000,(20:0.000000,(18:0.000000,19:0.000000):0.000000):0.000000):0.005958,(((2…
	UTREE PHYLIP_168= (34:0.009345,35:0.003458,(37:0.009381,(36:0.002672,((((((12:0.023996,((11:0.014140,(5:0.006513,(3:0.000000,(4:0.000000,(1:0.000000,2:0.000000):0.008787):0.000000):0.000000):0.004939):0.005708,(6:0.000000,(7:0.007057,(8:0.002284,(9:0.000000,10:0.000000):0.000000):0.012777):0.012756):0.004647):0.010367):0.021455,((13:0.008339,14:0.000000):0.000000,(15:0.000000,(16:0.000000,17:0.00…
	UTREE PHYLIP_169= (76:0.166337,77:0.043143,(12:0.000001,((((11:0.021247,(2:0.001729,(5:0.007217,(3:0.000000,(1:0.002712,4:0.000000):0.000000):0.000000):0.001214):0.008373):0.007468,(7:0.015213,(6:0.000000,(8:0.000000,(9:0.000000,10:0.000000):0.002460):0.012573):0.000000):0.009916):0.000000,((38:0.094837,((34:0.016898,35:0.024231):0.010179,(36:0.007164,37:0.000000):0.000000):0.102748):0.020905,(((…
	UTREE PHYLIP_170= (73:0.009686,74:0.000000,(75:0.002377,(72:0.031811,((((38:0.089546,(((12:0.020227,((11:0.007305,(5:0.004641,(3:0.004617,(4:0.000000,(1:0.001521,2:0.002830):0.000770):0.000000):0.000000):0.002368):0.002616,(6:0.002127,(7:0.017377,(8:0.000000,(9:0.000000,10:0.000000):0.002291):0.025373):0.006322):0.022332):0.003247):0.011891,((((13:0.012865,14:0.000000):0.000000,(15:0.000000,(16:0…
	UTREE PHYLIP_171= (74:0.000000,75:0.002403,(73:0.011014,(66:0.023660,(((((38:0.087948,((33:0.048561,(((12:0.015062,((3:0.000000,(4:0.000000,(1:0.000884,2:0.000000):0.001344):0.000000):0.000000,(11:0.007339,(5:0.002943,(7:0.000000,(6:0.002357,(8:0.002347,(9:0.000000,10:0.000000):0.000000):0.019445):0.000000):0.004812):0.017847):0.000000):0.012131):0.009022,(((13:0.010266,14:0.000000):0.000000,(15:…
	UTREE PHYLIP_172= (74:0.000000,75:0.005104,(73:0.007828,(((((((((11:0.024768,((3:0.002217,(1:0.002347,4:0.000000):0.000000):0.000000,(2:0.005207,5:0.004901):0.004019):0.002724):0.015123,(6:0.002214,(7:0.002272,(8:0.000000,(9:0.000000,10:0.000000):0.000000):0.027828):0.000000):0.007631):0.007192,(21:0.000000,(20:0.000000,(18:0.000000,19:0.000000):0.000000):0.000000):0.013835):0.004721,((12:0.02486…
	UTREE PHYLIP_173= (76:0.150764,77:0.129461,(((((38:0.090680,(((((12:0.027095,(11:0.007638,((5:0.006735,((1:0.000000,2:0.007798):0.006703,(3:0.000000,4:0.000000):0.000000):0.000000):0.010811,(6:0.000000,(7:0.014275,(8:0.000000,(9:0.000000,10:0.000000):0.000000):0.006193):0.012299):0.023487):0.013033):0.013697):0.015989,((13:0.013424,14:0.000000):0.000000,(17:0.000000,(15:0.000000,16:0.000000):0.00…
	UTREE PHYLIP_174= (76:0.210383,77:0.198654,((((38:0.113109,((((((12:0.014457,((11:0.012426,(3:0.002152,(4:0.000000,(5:0.008654,(1:0.000000,2:0.002614):0.002242):0.002262):0.000000):0.009417):0.000000,(6:0.004422,(7:0.004610,(8:0.002180,(9:0.000000,10:0.000000):0.000000):0.019349):0.006109):0.008787):0.007104):0.013079,(30:0.028391,((23:0.001921,((22:0.001945,(26:0.000000,27:0.001914):0.003856):0.…
	UTREE PHYLIP_175= (76:0.122050,77:0.141064,((((38:0.088672,(((((12:0.020737,((11:0.009002,(2:0.004803,(5:0.008552,(3:0.008598,(1:0.002227,4:0.000000):0.000000):0.000000):0.003029):0.011009):0.004043,(7:0.008367,(6:0.002568,(8:0.000000,(9:0.000000,10:0.000000):0.000000):0.015009):0.004370):0.015712):0.001054):0.010971,((21:0.000000,(20:0.000000,(18:0.000000,19:0.000000):0.000000):0.000000):0.00954…
	UTREE PHYLIP_176= (74:0.000000,75:0.000000,(73:0.010572,((72:0.008940,(((70:0.066260,(((38:0.116890,((((((12:0.040508,((11:0.015778,(5:0.011944,(3:0.000000,(4:0.000000,(1:0.000000,2:0.000000):0.004769):0.000000):0.000000):0.009283):0.005034,(7:0.009274,(6:0.002280,(8:0.000000,(9:0.000000,10:0.000000):0.002388):0.014770):0.005568):0.012090):0.004644):0.027326,(30:0.019113,(((25:0.006902,(24:0.0062…
	UTREE PHYLIP_177= (76:0.125549,77:0.191941,(71:0.034303,(66:0.041569,(((((38:0.124692,((((((12:0.021355,(11:0.005491,((5:0.006578,((1:0.000000,2:0.007495):0.008768,(3:0.006596,4:0.000000):0.000000):0.000000):0.008895,(6:0.002146,(7:0.011513,(8:0.000000,(9:0.000000,10:0.000000):0.000000):0.014658):0.005779):0.015723):0.007316):0.006398):0.012640,((13:0.005917,14:0.000000):0.000000,(15:0.000000,(16…
	UTREE PHYLIP_178= (76:0.113380,77:0.152930,((((38:0.110344,(((((5:0.007153,(1:0.000552,2:0.002856):0.001824):0.002368,(3:0.007244,4:0.000000):0.000000):0.004497,(6:0.004691,(7:0.009790,(8:0.000000,(9:0.000000,10:0.000000):0.000000):0.012050):0.007301):0.016971):0.002580,(11:0.002278,(12:0.022567,(((13:0.004202,14:0.000000):0.000000,(17:0.000000,(15:0.000000,16:0.000000):0.000000):0.000000):0.0135…
	UTREE PHYLIP_179= (74:0.000000,75:0.002576,(73:0.006151,(72:0.042946,(((((38:0.110622,((((((12:0.025586,((11:0.013467,(5:0.004866,(3:0.002410,(4:0.000000,(1:0.000000,2:0.002895):0.004842):0.000000):0.000000):0.002442):0.007908,(6:0.000000,(7:0.018577,(8:0.000000,(9:0.000000,10:0.000000):0.002469):0.008576):0.014323):0.012701):0.002079):0.014321,((13:0.006036,14:0.000000):0.002893,(15:0.000000,(16…
	UTREE PHYLIP_180= (76:0.114204,77:0.099783,(69:0.060349,((72:0.034313,((71:0.047087,((38:0.084006,((((12:0.005967,((11:0.006990,(3:0.006432,(4:0.000000,(5:0.006390,(1:0.000000,2:0.002578):0.004286):0.002131):0.000000):0.002223):0.006351,(6:0.000000,(7:0.006713,(8:0.002139,(9:0.000000,10:0.000000):0.000001):0.015650):0.010950):0.015695):0.002070):0.010297,(((13:0.016488,14:0.000000):0.000000,(15:0…
	UTREE PHYLIP_181= (74:0.000000,75:0.004997,(73:0.005734,(66:0.029273,(((((12:0.039619,((11:0.011107,(5:0.007330,(3:0.000000,(4:0.000000,(1:0.000000,2:0.008354):0.002548):0.000000):0.000000):0.009981):0.005304,(6:0.000000,(7:0.007405,(8:0.000000,(9:0.000000,10:0.000000):0.000000):0.016909):0.002716):0.024638):0.000000):0.005541,(((13:0.002629,14:0.000000):0.001651,(15:0.000000,(16:0.000000,17:0.00…
	UTREE PHYLIP_182= (34:0.008344,37:0.008526,(35:0.009944,(36:0.000000,((((11:0.005684,(3:0.000000,(4:0.000000,(5:0.012884,(1:0.000000,2:0.000000):0.005200):0.005229):0.000000):0.002744):0.004671,(6:0.000000,(7:0.005378,(8:0.002565,(9:0.000000,10:0.000000):0.000002):0.015270):0.008957):0.007929):0.000000,(12:0.018908,((((13:0.003321,14:0.000000):0.003691,(17:0.000000,(15:0.000000,16:0.000000):0.000…
	UTREE PHYLIP_183= (74:0.000000,75:0.007797,(73:0.008554,((72:0.006818,((66:0.043331,(71:0.018000,((((38:0.099026,(((12:0.021190,((11:0.002374,(3:0.000000,(4:0.000000,(1:0.000000,(2:0.002597,5:0.008477):0.000000):0.004415):0.000000):0.007067):0.000000,(6:0.006638,(7:0.002212,(8:0.004355,(9:0.000000,10:0.000000):0.000000):0.008771):0.006642):0.008820):0.017952):0.019801,((((13:0.002640,14:0.000000)…
	UTREE PHYLIP_184= (76:0.081070,77:0.165409,((((38:0.094621,((((12:0.030854,(11:0.010678,((3:0.003865,(4:0.000000,(5:0.007823,(1:0.000000,2:0.002175):0.001976):0.001995):0.000000):0.006051,(6:0.006083,(7:0.008124,(8:0.001918,(9:0.000000,10:0.000000):0.000000):0.019520):0.011359):0.009636):0.002504):0.010373):0.011672,(((13:0.007653,14:0.000000):0.000000,(15:0.000000,(16:0.000000,17:0.000000):0.000…
	UTREE PHYLIP_185= (76:0.172693,77:0.149990,((((38:0.098278,((((((12:0.013073,((11:0.009895,(5:0.006825,((1:0.000000,2:0.000000):0.004504,(3:0.000000,4:0.000000):0.000000):0.000000):0.009189):0.000000,(7:0.002349,(6:0.000000,(8:0.000000,(9:0.000000,10:0.000000):0.002280):0.014091):0.006903):0.009223):0.008431):0.014432,(((22:0.004078,(24:0.001971,(23:0.004804,25:0.009568):0.000964):0.007740):0.001…
	UTREE PHYLIP_186= (74:0.000000,75:0.000000,(73:0.017825,(((((38:0.140005,((12:0.010165,((11:0.012553,((3:0.004580,(4:0.000000,(5:0.004572,(1:0.000000,2:0.007822):0.002324):0.002338):0.000000):0.012132,(6:0.002285,(7:0.000000,(8:0.000000,(9:0.000000,10:0.000000):0.000000):0.017315):0.004355):0.021724):0.000000):0.009790,((((13:0.002185,14:0.000000):0.001888,(15:0.000000,(16:0.000000,17:0.000000):0…
	UTREE PHYLIP_187= (74:0.000000,75:0.000000,(73:0.006001,((((((33:0.070952,((12:0.032024,((11:0.009155,((5:0.009596,(1:0.000000,2:0.002898):0.004741):0.002351,(3:0.000000,4:0.000000):0.000000):0.003662):0.015106,(6:0.000000,(7:0.005053,(8:0.007270,(9:0.000000,10:0.000000):0.000000):0.020049):0.023131):0.021467):0.000000):0.006583,(((13:0.013019,14:0.000000):0.000000,(15:0.000000,(16:0.000000,17:0.…
	UTREE PHYLIP_188= (76:0.292151,77:0.292434,(((((((((12:0.015178,(11:0.006176,((3:0.000000,(4:0.000000,(5:0.010608,(1:0.000000,2:0.003037):0.002578):0.011044):0.000000):0.004980,(6:0.002503,(7:0.016403,(8:0.000000,(9:0.000000,10:0.000000):0.000000):0.005271):0.008391):0.025054):0.006599):0.012420):0.008856,(30:0.023646,(((24:0.008381,(22:0.006252,(23:0.000000,25:0.007977):0.001431):0.006865):0.004…
	UTREE PHYLIP_189= (76:0.071407,77:0.204229,((72:0.049055,((69:0.057197,(70:0.058833,((((38:0.159839,(((12:0.034941,((11:0.007834,(1:0.000000,(2:0.000000,(5:0.002235,(3:0.000000,4:0.000000):0.000000):0.000000):0.000000):0.008687):0.012199,(6:0.004736,(7:0.011611,(8:0.000000,(9:0.000000,10:0.000000):0.004592):0.012995):0.006217):0.017921):0.001879):0.016247,((((13:0.002006,14:0.000000):0.000022,(15…
	UTREE PHYLIP_190= (74:0.000000,75:0.002405,(73:0.002698,(((62:0.086745,((63:0.143354,(38:0.117673,(((12:0.025218,(11:0.006942,(((5:0.010781,(1:0.000000,2:0.002611):0.004208):0.002079,(3:0.004245,4:0.000000):0.000000):0.003958,(6:0.002140,(7:0.006775,(8:0.002210,(9:0.000000,10:0.000000):0.000000):0.014339):0.010634):0.008032):0.008058):0.006952):0.006089,((33:0.100145,((13:0.002204,14:0.000000):0.…
	UTREE PHYLIP_191= (74:0.000000,75:0.000000,(73:0.005658,(72:0.069414,(66:0.028467,(((71:0.045469,(((((((12:0.019766,((11:0.006955,(5:0.002439,(3:0.000000,(4:0.000000,(1:0.001886,2:0.002758):0.003139):0.000000):0.000000):0.003315):0.006956,(6:0.000000,(7:0.012695,(8:0.000000,(9:0.000000,10:0.000000):0.000000):0.019607):0.003074):0.032165):0.014548):0.017732,((13:0.003481,14:0.000000):0.003125,(15:…
	UTREE PHYLIP_192= (76:0.142688,77:0.151778,(((38:0.112232,(((((12:0.012492,((11:0.002483,((5:0.002048,(1:0.000000,2:0.004901):0.002067):0.004181,(3:0.002067,4:0.000000):0.000000):0.008113):0.004230,(6:0.000000,(7:0.008544,(8:0.000000,(9:0.000000,10:0.000000):0.002034):0.018255):0.004967):0.014366):0.002333):0.015031,((13:0.010925,14:0.000000):0.000000,(15:0.000000,(16:0.000000,17:0.000000):0.0000…
	UTREE PHYLIP_193= (76:0.184217,77:0.348038,((66:0.026279,((69:0.058504,(70:0.053883,(((63:0.109044,(38:0.131072,((((((12:0.016363,((11:0.009739,((5:0.009209,(1:0.002740,2:0.002633):0.001794):0.002241,(3:0.004575,4:0.000000):0.000000):0.004608):0.011936,(6:0.000000,(7:0.002426,(8:0.002322,(9:0.000000,10:0.000000):0.000000):0.023783):0.014534):0.019308):0.003537):0.018518,((13:0.003762,14:0.000000)…
	UTREE PHYLIP_194= (34:0.007390,35:0.019147,((((((12:0.029318,((11:0.006811,(4:0.000000,(3:0.000000,(5:0.004879,(1:0.002111,2:0.005663):0.003121):0.005267):0.000000):0.009215):0.003923,(6:0.002462,(7:0.010181,(8:0.000000,(9:0.000000,10:0.000000):0.000000):0.007771):0.005183):0.013511):0.011670):0.022300,((13:0.010744,14:0.000000):0.000000,(15:0.000000,(16:0.000000,17:0.000000):0.000000):0.000000):…
	UTREE PHYLIP_195= (74:0.000000,75:0.004801,(73:0.011296,((66:0.026616,(69:0.054142,((70:0.057832,(72:0.034664,(((38:0.097356,((((((12:0.017629,(11:0.010131,(((1:0.004680,(2:0.000000,5:0.005595):0.006056):0.002293,(3:0.000000,4:0.000000):0.000000):0.004835,(6:0.002316,(7:0.009881,(8:0.002363,(9:0.000000,10:0.000000):0.000000):0.020285):0.006521):0.007182):0.002309):0.006930):0.009402,((13:0.002871…
	UTREE PHYLIP_196= (76:0.181804,77:0.224140,((((38:0.107443,((((((11:0.007561,(3:0.000000,(4:0.000000,(5:0.007114,(1:0.000000,2:0.005487):0.010016):0.012816):0.000000):0.013002):0.005127,(7:0.000000,(6:0.004845,(9:0.000000,(8:0.000000,10:0.000000):0.000000):0.002380):0.004879):0.022389):0.000000,(12:0.016534,((13:0.001305,14:0.000000):0.002962,(15:0.000000,(16:0.000000,17:0.000000):0.000000):0.000…
	UTREE PHYLIP_197= (74:0.000000,75:0.000000,(73:0.002283,((72:0.030354,((((38:0.078024,((((((12:0.014476,(11:0.013283,((3:0.002073,(4:0.000000,(5:0.002088,(1:0.000000,2:0.005079):0.002114):0.000000):0.000000):0.008618,(6:0.004254,(7:0.006741,(8:0.002098,(9:0.000000,10:0.000000):0.000000):0.031105):0.002382):0.017394):0.000000):0.007820):0.015075,(30:0.008071,(((22:0.001992,(26:0.000000,27:0.001973…
	UTREE PHYLIP_198= (76:0.195898,77:0.132636,(((71:0.042066,((72:0.030183,(70:0.065185,((38:0.069236,((((12:0.018314,((11:0.009219,((3:0.006345,(4:0.000000,(5:0.010610,(1:0.000000,2:0.004940):0.004245):0.004271):0.000000):0.002294,(31:0.000000,32:0.004247):0.030146):0.007942):0.007406,(7:0.007137,(6:0.002083,(8:0.000000,(9:0.000000,10:0.000000):0.000000):0.018511):0.002163):0.020234):0.009884):0.01…
	UTREE PHYLIP_199= (74:0.000000,75:0.007004,(73:0.013516,(72:0.027695,((((38:0.124358,(((12:0.024244,((11:0.016338,(4:0.000000,(3:0.002209,(5:0.006596,(1:0.000000,2:0.002582):0.011260):0.006770):0.000000):0.005031):0.010100,(6:0.000000,(7:0.013853,(8:0.000000,(9:0.000000,10:0.000000):0.004475):0.011445):0.004423):0.016552):0.005422):0.013527,(((13:0.001762,14:0.000000):0.006475,(17:0.000000,(15:0.…
	UTREE PHYLIP_200= (76:0.092450,77:0.226131,((((38:0.112501,(((11:0.018899,(5:0.002202,(3:0.002201,(4:0.000000,(1:0.000000,2:0.005198):0.006850):0.000000):0.000000):0.004566):0.005137,(6:0.000000,(7:0.002307,(8:0.002210,(9:0.000000,10:0.000000):0.000000):0.009652):0.013003):0.015760):0.000000,(12:0.030448,((((13:0.012171,14:0.000000):0.000000,(17:0.000000,(15:0.000000,16:0.000000):0.000000):0.0000…
	UTREE PHYLIP_201= (76:0.160349,77:0.159341,(((((33:0.080499,((((12:0.020923,((11:0.023265,(3:0.000000,(4:0.000000,(5:0.007268,(1:0.000983,2:0.000000):0.003917):0.002428):0.000000):0.000829):0.006829,(6:0.000220,(7:0.020847,(8:0.000000,(9:0.000000,10:0.000000):0.000000):0.023187):0.004788):0.011713):0.010959):0.019348,(31:0.000000,32:0.004783):0.029804):0.008015,((21:0.000000,(20:0.000000,(18:0.00…
	UTREE PHYLIP_202= (76:0.173179,77:0.153005,((72:0.036594,((66:0.048361,((71:0.040015,((((38:0.071822,(((((12:0.012130,((11:0.012992,(5:0.002119,(3:0.004236,(4:0.000000,(1:0.000000,2:0.007429):0.004356):0.000000):0.000000):0.007561):0.008481,(6:0.000000,(7:0.004427,(8:0.000000,(9:0.000000,10:0.000000):0.000000):0.009678):0.012223):0.011563):0.004511):0.009311,(15:0.000000,(16:0.000000,(17:0.000000…
	UTREE PHYLIP_203= (74:0.000000,75:0.002364,(73:0.010887,(66:0.014299,(((70:0.077112,(72:0.064167,((((38:0.069800,(((((12:0.024735,(11:0.004827,((3:0.000000,(4:0.000000,(5:0.000000,(1:0.000000,2:0.002672):0.006842):0.002271):0.000000):0.004401,(6:0.004581,(7:0.004697,(8:0.002295,(9:0.000000,10:0.000000):0.000000):0.016945):0.006612):0.008722):0.003133):0.011887):0.017176,((13:0.003907,14:0.000000)…
	UTREE PHYLIP_204= (74:0.000000,75:0.002344,(73:0.015508,(((62:0.095206,((38:0.114448,((((((12:0.019037,(11:0.002196,((3:0.004050,(4:0.000000,(1:0.002051,(2:0.007186,5:0.002602):0.001417):0.008276):0.000000):0.004385,(6:0.000000,(7:0.010730,(8:0.000000,(9:0.000000,10:0.000000):0.000000):0.013678):0.013658):0.017441):0.009806):0.000000):0.004484,((13:0.001368,14:0.000000):0.000430,(15:0.000000,(16:…
	UTREE PHYLIP_205= (36:0.000000,37:0.004135,(34:0.002200,(35:0.018246,((((3:0.002242,(4:0.000000,(5:0.009069,(1:0.000000,2:0.000000):0.009262):0.002252):0.000000):0.000000,(11:0.012332,(6:0.009348,(7:0.007154,(8:0.004591,(9:0.000000,10:0.000000):0.000000):0.024914):0.010707):0.009318):0.002288):0.000000,(12:0.037870,(33:0.080414,(((13:0.001664,14:0.000000):0.002349,(17:0.000000,(15:0.000000,16:0.0…
	UTREE PHYLIP_206= (74:0.000000,75:0.000000,(73:0.007951,((((38:0.097484,((((((12:0.028425,((11:0.002423,(5:0.008973,(3:0.000000,(4:0.000000,(1:0.000000,2:0.002609):0.006917):0.000000):0.000000):0.004652):0.002857,(6:0.000000,(7:0.009398,(8:0.000000,(9:0.000000,10:0.000000):0.000000):0.023113):0.004718):0.006726):0.011230):0.014376,(((22:0.002012,(26:0.000000,27:0.000000):0.006040):0.000000,(23:0.…
	UTREE PHYLIP_207= (76:0.128663,77:0.181577,(((72:0.038200,((((38:0.097337,((((((12:0.002954,((11:0.008722,(3:0.002070,(4:0.000000,(5:0.012640,(1:0.000035,2:0.002417):0.002098):0.002122):0.000000):0.004628):0.019828,(6:0.000000,(7:0.013809,(8:0.000000,(9:0.000000,10:0.000000):0.004313):0.025452):0.005816):0.020073):0.004959):0.016184,(((22:0.000000,(24:0.005757,(23:0.000205,25:0.000000):0.001582):…
	UTREE PHYLIP_208= (37:0.011693,(36:0.014261,((33:0.053805,((((12:0.029969,((11:0.012276,(5:0.006639,(4:0.000000,(3:0.000000,(1:0.000000,2:0.002585):0.006839):0.000000):0.000000):0.005079):0.003045,(6:0.000000,(7:0.009494,(8:0.000000,(9:0.000000,10:0.000000):0.000000):0.015410):0.009978):0.009403):0.008761):0.014730,((13:0.001380,14:0.000000):0.000597,(15:0.000000,(16:0.000000,17:0.000000):0.00000…
	UTREE PHYLIP_209= (76:0.151178,77:0.165413,((66:0.047736,((((((38:0.136654,((((((12:0.025237,(7:0.004663,((6:0.000000,(11:0.016467,(5:0.002208,(3:0.006679,(4:0.000000,(1:0.000000,2:0.002545):0.006723):0.000000):0.000000):0.002290):0.000000):0.004811,(8:0.000000,(9:0.000000,10:0.000000):0.000000):0.018670):0.013467):0.000000):0.016736,(31:0.000000,32:0.000000):0.029715):0.007321,(21:0.000000,(20:0…
	UTREE PHYLIP_210= (76:0.084599,77:0.191498,(((((38:0.107675,((12:0.037342,(((11:0.014988,(3:0.000000,(4:0.000000,(5:0.008939,(1:0.000000,2:0.005250):0.002278):0.002290):0.000000):0.009597):0.000000,(6:0.011613,(7:0.000000,(8:0.002242,(9:0.000000,10:0.000000):0.000000):0.012864):0.010412):0.010602):0.011576,((((13:0.010535,14:0.000000):0.000000,(15:0.000000,(16:0.000000,17:0.000000):0.000000):0.00…
	UTREE PHYLIP_211= (34:0.005125,37:0.001609,(35:0.013354,(36:0.003289,(((((12:0.033845,((11:0.008015,(5:0.016100,(3:0.002254,(4:0.000000,(1:0.000000,2:0.002571):0.004589):0.000000):0.000000):0.012412):0.014429,(6:0.003703,(7:0.014569,(8:0.000000,(9:0.000000,10:0.000000):0.002361):0.007364):0.005918):0.026826):0.000000):0.014067,((13:0.004270,14:0.000000):0.004046,(17:0.000000,(15:0.000000,16:0.000…
	UTREE PHYLIP_212= (76:0.161782,77:0.155849,((72:0.027533,((((63:0.160923,(38:0.116137,((((((12:0.026817,(11:0.011816,((3:0.000000,(4:0.000000,(1:0.002200,(2:0.000000,5:0.001999):0.002219):0.002171):0.000000):0.004632,(6:0.009033,(7:0.009123,(8:0.006713,(9:0.000000,10:0.000000):0.000000):0.007847):0.007934):0.011469):0.006958):0.018499):0.012345,(((18:0.000000,19:0.000000):0.000000,(20:0.000000,21…
	UTREE PHYLIP_213= (76:0.107672,77:0.265864,(((((38:0.133963,((((11:0.012125,(3:0.004441,(4:0.000000,(5:0.002191,(1:0.000000,2:0.002506):0.004619):0.002309):0.000000):0.006808):0.003228,(7:0.007167,(6:0.004468,(8:0.000000,(9:0.000000,10:0.000000):0.000000):0.011379):0.001890):0.020800):0.000000,(12:0.025314,((((13:0.014194,14:0.000000):0.000000,(15:0.000000,(16:0.000000,17:0.000000):0.000000):0.00…
	UTREE PHYLIP_214= (76:0.072248,77:0.166024,((72:0.008986,((69:0.074875,(70:0.046139,(((38:0.110067,(((12:0.014646,((11:0.010734,((1:0.000000,(2:0.013061,5:0.015731):0.000000):0.002169,(3:0.004415,4:0.000000):0.000000):0.015597):0.006201,(6:0.002084,(7:0.001764,(8:0.002239,(9:0.000000,10:0.000000):0.000000):0.009567):0.007353):0.023945):0.008797):0.011810,(((13:0.004048,14:0.000000):0.000000,(15:0…
	UTREE PHYLIP_215= (74:0.000000,75:0.002549,(73:0.013016,((((((((12:0.027653,((11:0.013349,((3:0.000000,(4:0.000000,(5:0.002389,(1:0.000000,2:0.000000):0.002420):0.002432):0.000000):0.002485,(6:0.004799,(7:0.002274,(8:0.000000,(9:0.000000,10:0.000000):0.000000):0.019066):0.013947):0.012745):0.002336):0.014738,(31:0.000000,32:0.007279):0.027825):0.007222):0.009684,(33:0.082484,(30:0.027323,(((24:0.…
	UTREE PHYLIP_216= (74:0.000000,75:0.002237,(73:0.015141,((72:0.048369,(((((38:0.110113,(((((12:0.024000,((11:0.007205,(3:0.004255,(4:0.000000,(5:0.002124,(1:0.000000,2:0.005069):0.004397):0.002196):0.000000):0.006697):0.011628,(7:0.008922,(6:0.000000,(8:0.000000,(9:0.000000,10:0.000000):0.002161):0.017972):0.000000):0.018291):0.001361):0.010836,(31:0.000000,32:0.004358):0.013957):0.006790,((21:0.…
	UTREE PHYLIP_217= (74:0.000000,75:0.002255,(73:0.007658,(72:0.026763,((66:0.046777,(((((((3:0.003927,(4:0.000000,(1:0.000000,2:0.000000):0.006397):0.000000):0.000000,(5:0.002729,(6:0.005925,(7:0.004043,(8:0.000000,(9:0.000000,10:0.000000):0.000000):0.018295):0.000000):0.016301):0.005149):0.000000,(11:0.002085,(12:0.013731,((((13:0.009199,14:0.000000):0.000000,(15:0.000000,(16:0.000000,17:0.000000…
	UTREE PHYLIP_218= (74:0.000000,75:0.005026,(73:0.005320,(66:0.030801,(69:0.057076,(72:0.047840,(70:0.068624,(71:0.043844,(68:0.000000,(67:0.034795,(((((63:0.117881,((12:0.030385,(((11:0.007311,(3:0.004581,(4:0.000000,(5:0.000000,(1:0.003557,2:0.005587):0.003430):0.002313):0.000000):0.004688):0.003479,(6:0.000000,(7:0.000000,(8:0.002281,(9:0.000000,10:0.000000):0.000000):0.015129):0.015371):0.0164…
	UTREE PHYLIP_219= (74:0.000000,75:0.000000,(73:0.006946,((72:0.043471,(66:0.036849,(69:0.106717,((70:0.063967,((((11:0.018286,(3:0.004350,(4:0.000000,(5:0.002179,(1:0.000000,2:0.000000):0.002291):0.000000):0.000000):0.000000):0.007741,((6:0.000000,(7:0.009440,(8:0.000000,(9:0.000000,10:0.000000):0.002226):0.030624):0.002712):0.009107,(12:0.037825,(((33:0.088928,((13:0.003894,14:0.000000):0.000000…
	UTREE PHYLIP_220= (76:0.221513,77:0.187194,(((38:0.156861,((33:0.075775,(((11:0.011170,((3:0.006798,(1:0.000000,4:0.000000):0.000000):0.000000,(2:0.002685,5:0.002388):0.002142):0.008577):0.002802,(7:0.008473,(6:0.002202,(8:0.000000,(9:0.000000,10:0.000000):0.004580):0.006985):0.010503):0.018909):0.000000,(12:0.039104,(((13:0.010147,14:0.000000):0.000000,(15:0.000000,(16:0.000000,17:0.000000):0.00…
	UTREE PHYLIP_221= (76:0.063939,77:0.138373,((66:0.036867,(((70:0.081153,((((38:0.110772,(63:0.137695,(((((12:0.042655,(7:0.000000,((6:0.004349,(5:0.000000,((4:0.000000,(1:0.002187,3:0.002143):0.000000):0.000000,(2:0.004726,11:0.016288):0.000305):0.006676):0.014973):0.007312,(8:0.000000,(9:0.000000,10:0.000000):0.000000):0.013463):0.008000):0.013869):0.012903,(30:0.020389,(((22:0.003871,(23:0.0000…
	UTREE PHYLIP_222= (73:0.005104,74:0.000000,(75:0.002496,(66:0.035607,((70:0.044092,(71:0.060543,(68:0.000000,(67:0.009233,(((38:0.077256,(((((12:0.030656,(6:0.000000,((11:0.015247,(5:0.006927,(3:0.004562,(4:0.000000,(1:0.000000,2:0.000000):0.004589):0.000000):0.000000):0.002375):0.008963,(7:0.007469,(8:0.007299,(9:0.000000,10:0.000000):0.000000):0.011468):0.005704):0.012053):0.019376):0.021254,((…
	UTREE PHYLIP_223= (76:0.210179,77:0.137891,(((62:0.085709,((38:0.093981,(((((12:0.024305,((11:0.007272,(3:0.000000,(4:0.000000,(5:0.009130,(1:0.000000,2:0.010248):0.006952):0.002282):0.000000):0.009443):0.006398,(6:0.000000,(7:0.007108,(8:0.000000,(9:0.000000,10:0.000000):0.000000):0.024758):0.010686):0.021085):0.003097):0.007307,((13:0.006422,14:0.000000):0.000000,(17:0.000000,(15:0.000000,16:0.…
	UTREE PHYLIP_224= (74:0.000000,75:0.000000,(73:0.010893,(((62:0.118097,((38:0.127551,(((12:0.016015,(6:0.000000,((11:0.012085,(2:0.001838,(5:0.004708,(3:0.000000,(1:0.000000,4:0.000000):0.000000):0.000000):0.001224):0.000792):0.007276,(7:0.010039,(8:0.004726,(9:0.000000,10:0.000000):0.000000):0.023017):0.011389):0.007953):0.018393):0.013953,(((((13:0.001792,14:0.000000):0.000189,(15:0.000000,(16:…
	UTREE PHYLIP_225= (74:0.000000,75:0.002638,(73:0.017863,(66:0.015204,((72:0.068288,(71:0.037886,(((38:0.105474,(((12:0.022430,((11:0.022189,(3:0.002247,(4:0.000000,(5:0.006762,(1:0.000000,2:0.002673):0.004555):0.002266):0.000000):0.004558):0.012656,(6:0.000994,(7:0.004732,(8:0.000000,(9:0.000000,10:0.000000):0.000000):0.015703):0.011646):0.027063):0.000000):0.011871,(((13:0.003010,14:0.000000):0.…
	UTREE PHYLIP_226= (74:0.000000,75:0.004536,(73:0.012632,(66:0.024779,(69:0.067236,((70:0.069310,(72:0.050305,(((((38:0.070421,((((((12:0.016914,((11:0.011448,(3:0.000000,(4:0.000000,(1:0.000000,(2:0.000000,5:0.004130):0.000000):0.004257):0.000000):0.004349):0.009877,(6:0.000000,(7:0.000000,(8:0.000000,(9:0.000000,10:0.000000):0.000000):0.029151):0.015671):0.017650):0.003764):0.022535,((((24:0.005…
	UTREE PHYLIP_227= (74:0.000000,75:0.002393,(73:0.014285,((((((62:0.089672,((38:0.097081,(((12:0.027183,(11:0.010130,(((5:0.006627,(1:0.000000,2:0.002543):0.006611):0.006677,(3:0.000000,4:0.000000):0.000000):0.011737,(6:0.002118,(7:0.004612,(8:0.002268,(9:0.000000,10:0.000000):0.000000):0.015657):0.007729):0.013667):0.002675):0.005341):0.013042,(((13:0.008069,14:0.000000):0.000000,(15:0.000000,(16…
	UTREE PHYLIP_228= (74:0.000000,75:0.000000,(73:0.007571,((((38:0.107538,(((((7:0.006169,((6:0.000000,(12:0.021987,(11:0.013168,(3:0.002442,(4:0.000000,(5:0.012301,(1:0.000000,2:0.000000):0.004887):0.007455):0.000000):0.000000):0.010319):0.005069):0.008524,(8:0.000000,(9:0.000000,10:0.000000):0.000000):0.012729):0.005709):0.017635,((13:0.002995,14:0.000000):0.005733,(15:0.000000,(16:0.000000,17:0.…
	UTREE PHYLIP_229= (34:0.002101,35:0.008859,(37:0.010879,(36:0.000000,((((((12:0.016131,((11:0.020931,((5:0.008465,(1:0.000000,2:0.004959):0.006287):0.004177,(3:0.000000,4:0.000000):0.000000):0.006800):0.006863,(6:0.000000,(7:0.013558,(8:0.000000,(9:0.000000,10:0.000000):0.000000):0.020374):0.006482):0.017816):0.015013):0.006165,(33:0.085046,(30:0.017085,(((25:0.000000,(23:0.000000,(22:0.003870,24…
	UTREE PHYLIP_230= (76:0.182946,77:0.111584,(((((11:0.015322,((5:0.004760,(1:0.000000,2:0.002780):0.009624):0.004772,(3:0.000000,4:0.000000):0.000000):0.002375):0.003063,(6:0.005137,(7:0.004907,(8:0.000000,(9:0.000000,10:0.000000):0.000000):0.007266):0.002076):0.012319):0.000000,(12:0.025307,((((13:0.006164,14:0.000000):0.000000,(15:0.000000,(16:0.000000,17:0.000000):0.000000):0.000000):0.019089,(…
	UTREE PHYLIP_231= (74:0.000000,75:0.004659,(73:0.000000,((((38:0.084105,(((12:0.015564,((11:0.010048,(3:0.001990,(4:0.000000,(5:0.003386,(1:0.002023,2:0.000000):0.000246):0.004140):0.000000):0.006853):0.008862,(6:0.000000,(7:0.006201,(8:0.004014,(9:0.000000,10:0.000000):0.000000):0.016928):0.014395):0.010852):0.006590):0.012637,(((13:0.003368,14:0.000000):0.002296,(15:0.000000,(16:0.000000,17:0.0…
	UTREE PHYLIP_232= (76:0.115627,77:0.147680,((72:0.017260,((70:0.060775,((((62:0.132497,(38:0.059010,(((((12:0.038491,(6:0.002658,((11:0.016684,(4:0.000000,(3:0.005303,(5:0.000000,(1:0.000000,2:0.000000):0.008073):0.002678):0.000000):0.000000):0.000000,(7:0.002791,(8:0.000000,(9:0.000000,10:0.000000):0.000000):0.023371):0.015602):0.018982):0.000000):0.015962,(31:0.000000,32:0.010473):0.024225):0.0…
	UTREE PHYLIP_233= (74:0.000000,75:0.000000,(73:0.013581,(72:0.040028,(((((38:0.088912,(((12:0.029049,((11:0.002243,(3:0.004190,(4:0.000000,(5:0.008405,(1:0.000000,2:0.002390):0.006409):0.002108):0.000000):0.006679):0.003290,(7:0.007432,(6:0.008644,(8:0.000000,(9:0.000000,10:0.000000):0.008652):0.015658):0.012922):0.015407):0.020256):0.017820,((((13:0.011994,14:0.000000):0.000000,(17:0.000000,(15:…
	UTREE PHYLIP_234= (76:0.144140,77:0.215317,(((((((((11:0.004560,((5:0.006723,(3:0.000000,(4:0.000000,(1:0.000000,2:0.005313):0.002270):0.000000):0.000000):0.005870,(6:0.002031,(7:0.007052,(8:0.000000,(9:0.000000,10:0.000000):0.000000):0.023215):0.012780):0.020104):0.013432):0.013337,(12:0.015646,((13:0.008042,14:0.000000):0.000000,(15:0.000000,(16:0.000000,17:0.000000):0.000000):0.000000):0.01706…
	UTREE PHYLIP_235= (73:0.007540,74:0.000000,(75:0.002511,(66:0.034999,(((72:0.055910,((((((1:0.000000,(2:0.000000,5:0.014679):0.000000):0.002390,(3:0.000000,(4:0.000000,11:0.012654):0.000000):0.000000):0.007513,(6:0.002313,(7:0.007690,(8:0.000000,(9:0.000000,10:0.000000):0.002397):0.022633):0.002692):0.015004):0.000000,(12:0.013141,(((((13:0.012883,14:0.000000):0.000000,(15:0.000000,(16:0.000000,1…
	UTREE PHYLIP_236= (74:0.000000,75:0.000000,(73:0.002856,(72:0.028771,(((((12:0.024574,((11:0.008424,((3:0.007576,(4:0.000000,(5:0.010143,(1:0.000000,2:0.005746):0.007643):0.002511):0.000000):0.003463,(6:0.005231,(7:0.010708,(8:0.000000,(9:0.000000,10:0.000000):0.000000):0.017855):0.003476):0.026478):0.007664):0.011907,((((15:0.000000,(16:0.000000,(17:0.000000,(13:0.009154,14:0.000000):0.000000):0…
	UTREE PHYLIP_237= (76:0.105166,77:0.191702,((((38:0.104534,(((((12:0.014504,((11:0.023948,(3:0.000000,(4:0.000000,(5:0.007173,(1:0.001416,2:0.002755):0.001029):0.004872):0.000000):0.010146):0.003229,(6:0.000000,(7:0.007489,(8:0.000000,(9:0.000000,10:0.000000):0.000000):0.008818):0.008791):0.009597):0.025805):0.021794,(33:0.068311,((23:0.002027,(24:0.004320,(22:0.002161,(25:0.006688,(26:0.000000,2…
	UTREE PHYLIP_238= (76:0.077684,77:0.317178,((66:0.034817,((((38:0.074705,((((((12:0.019401,((11:0.012027,(3:0.006843,(4:0.000000,(5:0.013611,(1:0.001668,2:0.002624):0.000583):0.009232):0.000000):0.007555):0.011321,(6:0.000000,(7:0.012360,(8:0.000000,(9:0.000000,10:0.000000):0.002392):0.008515):0.008429):0.012148):0.011748):0.011223,(30:0.010163,(((22:0.000000,(24:0.012731,(23:0.001426,25:0.003200…
	UTREE PHYLIP_239= (76:0.081058,77:0.202661,((((38:0.108200,((((11:0.008957,((3:0.000000,(4:0.000000,(1:0.000000,2:0.000000):0.006480):0.000000):0.000000,(5:0.000000,(6:0.004334,(7:0.011519,(8:0.004359,(9:0.000000,10:0.000000):0.000000):0.010043):0.010126):0.015995):0.008608):0.002665):0.013777,((((12:0.034142,(33:0.081562,(((22:0.012305,(26:0.000000,27:0.000000):0.004101):0.001922,(24:0.010102,(2…
	UTREE PHYLIP_240= (74:0.000000,75:0.002616,(73:0.009482,(66:0.003192,(71:0.020665,((69:0.058197,(72:0.062407,(70:0.092296,((62:0.079002,((38:0.125749,(((((12:0.027178,((11:0.009820,(3:0.000000,(4:0.000000,(5:0.002342,(1:0.000000,2:0.000000):0.007440):0.004988):0.000000):0.005425):0.020848,(6:0.000000,(7:0.005089,(8:0.002482,(9:0.000000,10:0.000000):0.000000):0.022581):0.011016):0.010570):0.011563…
	UTREE PHYLIP_241= (34:0.006694,35:0.013460,(37:0.018077,(36:0.004509,((((((12:0.018046,((11:0.011371,((5:0.008580,(1:0.000000,2:0.000000):0.006334):0.004217,(3:0.004243,4:0.000000):0.000000):0.002094):0.011079,(6:0.000000,(7:0.004512,(8:0.004312,(9:0.000000,10:0.000000):0.000000):0.023527):0.014327):0.004258):0.011064):0.018881,((13:0.009476,14:0.000000):0.000000,(15:0.000000,(16:0.000000,17:0.00…
	UTREE PHYLIP_242= (73:0.004423,74:0.000000,(75:0.004369,(((((38:0.078682,((((((12:0.017075,((11:0.004432,(3:0.006255,(4:0.000000,(5:0.004152,(1:0.000000,2:0.004692):0.008583):0.002129):0.000000):0.008687):0.004235,(7:0.002153,(6:0.000000,(8:0.000000,(9:0.000000,10:0.000000):0.000000):0.017513):0.002098):0.017265):0.000000):0.014983,(15:0.000000,(16:0.000000,(17:0.000000,(13:0.002160,14:0.000000):…
	UTREE PHYLIP_243= (74:0.000000,75:0.004125,(73:0.006786,(66:0.013221,(71:0.040338,((72:0.046669,((((38:0.111456,(((((12:0.023097,((11:0.008903,(5:0.008441,(4:0.000000,(3:0.006298,(1:0.000000,2:0.004895):0.014970):0.000000):0.000000):0.008814):0.006017,(7:0.000000,(6:0.008570,(8:0.000000,(9:0.000000,10:0.000000):0.000000):0.006349):0.002098):0.025164):0.009738):0.015618,((13:0.001003,14:0.000000):…
	UTREE PHYLIP_244= (74:0.000000,75:0.000000,(73:0.007732,((66:0.041178,(69:0.080740,((72:0.056391,(((38:0.117469,(((((12:0.018402,((11:0.013068,(5:0.014716,(4:0.000000,(3:0.004844,(1:0.000000,2:0.002710):0.007384):0.000000):0.000000):0.005051):0.005019,(6:0.000000,(7:0.012860,(8:0.000000,(9:0.000000,10:0.000000):0.000000):0.021886):0.010491):0.020250):0.010539):0.001750,(33:0.098837,(31:0.000000,3…
	UTREE PHYLIP_245= (76:0.124952,77:0.234512,(((62:0.118676,((38:0.086351,((((((11:0.011150,((5:0.002067,(1:0.000000,2:0.000000):0.006330):0.002115,(3:0.002093,4:0.000000):0.000000):0.002073):0.016542,(6:0.000000,(12:0.030675,(7:0.004409,(8:0.004269,(9:0.000000,10:0.000000):0.000000):0.009157):0.006081):0.007468):0.005808):0.023339,((13:0.013602,14:0.000000):0.000000,(15:0.000000,(16:0.000000,17:0.…
	UTREE PHYLIP_246= (74:0.000000,75:0.002596,(73:0.008580,(66:0.016417,((71:0.050810,((72:0.035402,((62:0.061973,((38:0.057460,(((((12:0.025301,((11:0.018782,(5:0.007347,((1:0.000000,2:0.005738):0.004788,(3:0.000000,4:0.000000):0.000000):0.000000):0.012866):0.004928,(6:0.000000,(7:0.005093,(8:0.000000,(9:0.000000,10:0.000000):0.000000):0.007632):0.007553):0.010069):0.000000):0.017255,((13:0.013717,…
	UTREE PHYLIP_247= (76:0.247284,77:0.142642,(((((((((11:0.009855,(1:0.000000,(3:0.002216,(4:0.000000,(2:0.002498,5:0.003525):0.003170):0.000000):0.000000):0.004641):0.009587,(6:0.000000,(7:0.002319,(8:0.002228,(9:0.000000,10:0.000000):0.000000):0.010780):0.019237):0.011418):0.012302,(12:0.030763,(21:0.000000,(20:0.000000,(18:0.000000,19:0.000000):0.000000):0.000000):0.012393):0.013221):0.000000,((…
	UTREE PHYLIP_248= (74:0.000000,75:0.002423,(73:0.005617,((((38:0.121144,(((((12:0.024304,((11:0.007678,((1:0.000000,2:0.002819):0.004848,(3:0.004870,(4:0.000000,5:0.002419):0.000000):0.000000):0.004900):0.011951,(6:0.000000,(7:0.002572,(8:0.002478,(9:0.000000,10:0.000000):0.000000):0.008151):0.012330):0.012756):0.001881):0.014498,((13:0.004586,14:0.000000):0.001693,(15:0.000000,(16:0.000000,17:0.…
	UTREE PHYLIP_249= (34:0.004629,37:0.010535,(35:0.018736,(36:0.008195,(((((12:0.017559,((11:0.007422,(3:0.004209,(4:0.000000,(5:0.008513,(1:0.000000,2:0.000000):0.002170):0.004418):0.000000):0.003982):0.009561,(7:0.003004,(6:0.011351,(8:0.002204,(9:0.000000,10:0.000000):0.000000):0.038079):0.001417):0.015775):0.019694):0.013147,(30:0.007336,(((26:0.000000,(22:0.003831,27:0.003823):0.000000):0.0000…
	UTREE PHYLIP_250= (76:0.190243,77:0.165077,((38:0.095258,((((((12:0.026869,((11:0.006816,(3:0.004295,(4:0.000000,(5:0.006483,(1:0.000000,2:0.002575):0.002199):0.004461):0.000000):0.009240):0.013645,(6:0.000000,(7:0.013874,(8:0.000000,(9:0.000000,10:0.000000):0.002191):0.025170):0.009313):0.018169):0.002569):0.016745,(15:0.000000,(16:0.000000,(17:0.000000,(13:0.005197,14:0.000000):0.004880):0.0000…
	UTREE PHYLIP_251= (76:0.315515,77:0.273783,((((38:0.105688,((((((12:0.017170,((11:0.002398,(5:0.008694,((1:0.000000,2:0.010986):0.004309,(3:0.000000,4:0.000000):0.000000):0.000000):0.011121):0.018180,(6:0.000000,(7:0.004376,(8:0.008774,(9:0.000000,10:0.000000):0.000000):0.020407):0.022771):0.029899):0.004535):0.016759,((13:0.011825,14:0.000000):0.000000,(17:0.000000,(15:0.000000,16:0.000000):0.00…
	UTREE PHYLIP_252= (76:0.149194,77:0.242030,((((72:0.021213,(70:0.084242,(((38:0.114555,((12:0.008747,(((11:0.002362,(5:0.006399,(3:0.000000,(4:0.000000,(1:0.000000,2:0.004873):0.011300):0.000000):0.000000):0.013922):0.000000,(7:0.004520,(6:0.000000,(8:0.000000,(9:0.000000,10:0.000000):0.002157):0.011113):0.006505):0.020115):0.009397,(((15:0.000000,(16:0.000000,(17:0.000000,(13:0.004795,14:0.00000…
	UTREE PHYLIP_253= (74:0.000000,75:0.006891,(73:0.005379,((((((38:0.080490,((((((12:0.015499,((11:0.009160,(3:0.002144,(4:0.000000,(5:0.008658,(1:0.000000,2:0.004894):0.004299):0.008833):0.000000):0.006670):0.007711,(7:0.000000,(6:0.006671,(8:0.002167,(9:0.000000,10:0.000000):0.000000):0.011115):0.002161):0.017901):0.011526):0.014557,((13:0.004050,14:0.000000):0.000000,(15:0.000000,(16:0.000000,17…
	UTREE PHYLIP_254= (74:0.000000,75:0.004911,(73:0.017789,(66:0.019451,((72:0.034647,((71:0.029920,((((38:0.066234,((33:0.055346,(((((12:0.017185,(11:0.007824,((3:0.000000,(4:0.000000,(5:0.011746,(1:0.000000,2:0.002984):0.002325):0.002343):0.000000):0.001405,(6:0.004821,(7:0.010099,(8:0.000000,(9:0.000000,10:0.000000):0.000000):0.017213):0.002492):0.006601):0.006718):0.014982):0.014210,((13:0.01039…
	UTREE PHYLIP_255= (74:0.000000,75:0.004609,(73:0.018975,(66:0.019342,(69:0.066192,((70:0.056787,(72:0.026091,((38:0.105216,(((((11:0.012002,(4:0.000000,(3:0.002233,(5:0.011280,(1:0.000000,2:0.000000):0.007086):0.002309):0.000000):0.000000):0.000000,(6:0.000000,(7:0.002335,(8:0.000000,(9:0.000000,10:0.000000):0.000000):0.016810):0.004008):0.009096):0.000057,(12:0.007671,((((13:0.002217,14:0.000000…
	UTREE PHYLIP_256= (74:0.000000,75:0.000000,(73:0.007880,((72:0.057435,(66:0.035295,(69:0.037637,((70:0.060624,(((38:0.095396,(((((12:0.016230,((11:0.007184,(3:0.002175,(4:0.000000,(1:0.000000,(2:0.002488,5:0.017866):0.000000):0.006700):0.000000):0.006757):0.008358,(7:0.014155,(6:0.001785,(8:0.000000,(9:0.000000,10:0.000000):0.002216):0.021356):0.002637):0.018438):0.010921):0.008771,((13:0.006472,…
	UTREE PHYLIP_257= (76:0.098866,77:0.250508,((66:0.020273,(((((38:0.110807,((33:0.071725,((12:0.008383,(11:0.010142,((1:0.002187,((2:0.000000,5:0.011065):0.000000,(3:0.002176,4:0.000000):0.000000):0.000000):0.002262,(6:0.002248,(7:0.012031,(8:0.000000,(9:0.000000,10:0.000000):0.000000):0.011373):0.007505):0.007057):0.002058):0.007844):0.006908,((((13:0.014818,14:0.000000):0.000000,(15:0.000000,(16…
	UTREE PHYLIP_258= (76:0.101338,77:0.264484,((71:0.029497,(((72:0.025843,(70:0.084444,((((((12:0.023308,(11:0.004330,(((5:0.004191,(1:0.000000,2:0.004944):0.012756):0.002064,(3:0.000000,4:0.000000):0.000000):0.005581,(6:0.002067,(7:0.006497,(8:0.002087,(9:0.000000,10:0.000000):0.000000):0.012944):0.006403):0.011525):0.006372):0.008280):0.007873,((13:0.001072,14:0.000000):0.000853,(15:0.000000,(16:…
	UTREE PHYLIP_259= (74:0.000000,75:0.002537,(73:0.005144,(66:0.022437,(69:0.059161,((70:0.055246,(72:0.042975,(((38:0.089007,((12:0.013534,(((11:0.012885,((3:0.007262,(4:0.000000,(5:0.004776,(1:0.000000,2:0.007789):0.004970):0.000000):0.000000):0.000000,(33:0.069919,(31:0.000000,32:0.002308):0.007218):0.047499):0.012596):0.001832,(6:0.000074,(7:0.002486,(8:0.000000,(9:0.000000,10:0.000000):0.00000…
	UTREE PHYLIP_260= (76:0.072265,77:0.298410,((66:0.028376,((((38:0.107575,(((12:0.028597,(11:0.009118,((5:0.015500,(3:0.002132,(4:0.000000,(1:0.000000,2:0.007975):0.004296):0.000000):0.000000):0.008595,(6:0.002214,(7:0.004538,(8:0.002213,(9:0.000000,10:0.000000):0.000000):0.019278):0.003810):0.014571):0.004839):0.006621):0.014620,(((13:0.001431,14:0.000000):0.000532,(15:0.000000,(16:0.000000,17:0.…
	UTREE PHYLIP_261= (76:0.052650,77:0.158486,(((62:0.084305,(((38:0.098264,(((((12:0.032414,((11:0.011235,(3:0.002133,(4:0.000000,(2:0.004872,(1:0.000000,5:0.000000):0.000000):0.002164):0.000000):0.008794):0.011222,(7:0.013310,(6:0.001970,(8:0.000000,(9:0.000000,10:0.000000):0.004205):0.010887):0.004241):0.022004):0.000000):0.010468,(((21:0.000000,(20:0.000000,(18:0.000000,19:0.000000):0.000000):0.…
	UTREE PHYLIP_262= (74:0.000000,75:0.004903,(73:0.010953,(66:0.014722,(((72:0.020768,(38:0.095465,(((12:0.023360,(((11:0.010372,(5:0.004435,(3:0.000000,(4:0.000000,(1:0.000000,2:0.005268):0.011423):0.000000):0.000000):0.005841):0.010103,(6:0.000000,(7:0.006804,(8:0.002197,(9:0.000000,10:0.000000):0.000000):0.014937):0.009881):0.022041):0.005029,(((13:0.002163,14:0.000000):0.001857,(15:0.000000,(16…
	UTREE PHYLIP_263= (34:0.009752,35:0.023899,(37:0.017493,(36:0.002421,((((((11:0.004579,((3:0.000000,(4:0.000000,(5:0.008233,(1:0.000000,2:0.004893):0.006255):0.006314):0.000000):0.005639,(6:0.006536,(7:0.015906,(8:0.002058,(9:0.000000,10:0.000000):0.000000):0.032369):0.006121):0.014030):0.011828):0.011457,(12:0.031713,((13:0.012106,14:0.000000):0.000000,(15:0.000000,(16:0.000000,17:0.000000):0.00…
	UTREE PHYLIP_264= (34:0.014614,35:0.010363,(37:0.006347,(36:0.006233,(((((12:0.033495,(11:0.009870,((3:0.005855,(4:0.000000,(5:0.005942,(1:0.000000,2:0.002225):0.003951):0.001965):0.000000):0.007342,(6:0.006093,(7:0.008254,(8:0.000000,(9:0.000000,10:0.000000):0.000000):0.009579):0.004724):0.005978):0.005198):0.004595):0.008096,(33:0.101043,(31:0.000000,32:0.000000):0.000000):0.032811):0.008331,((…
	UTREE PHYLIP_265= (74:0.000000,75:0.004546,(73:0.015431,((66:0.012586,(71:0.034893,(72:0.032681,(69:0.068514,((70:0.055481,(((38:0.090954,((33:0.083656,(((((12:0.025226,((11:0.009507,(5:0.006667,(3:0.000000,(4:0.000000,(1:0.000000,2:0.002591):0.008971):0.000000):0.000000):0.004552):0.002324,(7:0.000000,(6:0.002202,(8:0.000000,(9:0.000000,10:0.000000):0.000000):0.011218):0.002230):0.013484):0.0056…
	UTREE PHYLIP_266= (74:0.000000,75:0.002410,(73:0.011435,(((((38:0.085071,((((((12:0.022828,(11:0.007623,((3:0.002265,(4:0.000000,(5:0.009354,(1:0.000000,2:0.005447):0.004595):0.002273):0.000000):0.009612,(6:0.004840,(7:0.002568,(8:0.000000,(9:0.000000,10:0.000000):0.000000):0.024097):0.003756):0.012107):0.000000):0.029180):0.016406,(30:0.023695,(((24:0.006471,(22:0.006427,(23:0.000000,25:0.000000…
	UTREE PHYLIP_267= (74:0.000000,75:0.000000,(73:0.005384,(66:0.014995,(71:0.052546,(((62:0.097506,((38:0.095676,((((((12:0.027972,((11:0.010836,(3:0.002058,(4:0.000000,(5:0.010470,(1:0.000000,2:0.002300):0.004236):0.002114):0.000000):0.013390):0.005993,(7:0.002184,(6:0.004189,(8:0.000000,(9:0.000000,10:0.000000):0.000000):0.017594):0.008751):0.014903):0.002044):0.004709,((13:0.005621,14:0.000000):…
	UTREE PHYLIP_268= (74:0.000000,75:0.002188,(73:0.004999,(72:0.051453,(((71:0.101021,(((38:0.126068,(((((12:0.020550,((11:0.009559,(5:0.008134,(4:0.000000,(3:0.004038,(1:0.000000,2:0.002285):0.004071):0.000000):0.000000):0.005484):0.010656,(6:0.000000,(7:0.004164,(8:0.004048,(9:0.000000,10:0.000000):0.000000):0.018524):0.022280):0.016037):0.000000):0.019958,((21:0.000000,(20:0.000000,(18:0.000000,…
	UTREE PHYLIP_269= (34:0.010851,35:0.030873,(37:0.008155,(36:0.000000,(((((12:0.030328,(11:0.015263,((5:0.004264,(3:0.004245,(4:0.000000,(1:0.000000,2:0.005154):0.006652):0.000000):0.000000):0.007787,(6:0.000000,(7:0.011136,(8:0.000000,(9:0.000000,10:0.000000):0.000000):0.013233):0.006469):0.010177):0.006858):0.005393):0.014364,((13:0.009963,14:0.000000):0.000000,(15:0.000000,(16:0.000000,17:0.000…
	UTREE PHYLIP_270= (76:0.193974,77:0.289611,(((62:0.104478,((38:0.078385,((((((12:0.023182,((11:0.015265,(2:0.002048,(5:0.008222,(3:0.000000,(1:0.000000,4:0.000000):0.000000):0.000000):0.001336):0.002375):0.003895,(6:0.000000,(7:0.005698,(8:0.002688,(9:0.000000,10:0.000000):0.000000):0.023282):0.019497):0.011018):0.006751):0.003992,(33:0.083136,(30:0.025867,(((22:0.004773,(26:0.000000,27:0.000000)…
	UTREE PHYLIP_271= (74:0.000000,75:0.000000,(73:0.002484,(((62:0.075609,((38:0.124962,(((12:0.023908,(11:0.007695,(((5:0.004799,(1:0.000000,2:0.008376):0.012016):0.002342,(3:0.002361,4:0.000000):0.000000):0.011926,(6:0.002392,(7:0.015099,(8:0.002378,(9:0.000000,10:0.000000):0.000000):0.022554):0.004767):0.008828):0.009283):0.008736):0.013909,(((13:0.003588,14:0.000000):0.002941,(15:0.000000,(16:0.…
	UTREE PHYLIP_272= (34:0.015353,35:0.006319,(37:0.005128,(36:0.005203,(((12:0.027164,(((1:0.000000,(3:0.002453,(4:0.000000,(2:0.000000,5:0.002400):0.002507):0.000000):0.000000):0.005095,(6:0.002180,(8:0.000000,(9:0.000000,10:0.000000):0.002485):0.035851):0.013572):0.013217,(7:0.023470,11:0.010533):0.000000):0.015077):0.016850,(((13:0.003962,14:0.000000):0.004456,(15:0.000000,(16:0.000000,17:0.0000…
	UTREE PHYLIP_273= (36:0.007263,37:0.004638,(((((((12:0.025692,((11:0.021392,(2:0.004563,(5:0.019926,(3:0.002388,(1:0.002459,4:0.000000):0.000000):0.000000):0.001544):0.007303):0.010390,(6:0.000000,(7:0.002516,(8:0.002463,(9:0.000000,10:0.000000):0.000000):0.019464):0.013927):0.009991):0.000000):0.013915,(33:0.086515,(30:0.018843,(((22:0.000000,23:0.003499):0.006929,((24:0.002099,25:0.006707):0.00…
	UTREE PHYLIP_274= (76:0.169309,77:0.144090,(((((38:0.124562,(((((12:0.030623,((11:0.004363,(3:0.000000,(4:0.000000,(5:0.004182,(1:0.000000,2:0.002384):0.008566):0.000000):0.000000):0.010851):0.007005,(7:0.011772,(6:0.002183,(8:0.000000,(9:0.000000,10:0.000000):0.004176):0.019367):0.005189):0.006394):0.004018):0.010816,((13:0.000942,14:0.000000):0.000982,(16:0.000000,(15:0.000000,17:0.000000):0.00…
	UTREE PHYLIP_275= (74:0.000000,75:0.000000,(73:0.012976,(66:0.008939,((((((63:0.103286,((((12:0.019271,(11:0.009118,((3:0.004077,(4:0.000000,(5:0.001991,(1:0.000000,2:0.002288):0.008315):0.002077):0.000000):0.003672,(6:0.004215,(7:0.001996,(8:0.004120,(9:0.000000,10:0.000000):0.000000):0.027139):0.005183):0.012639):0.002488):0.012466):0.009172,(31:0.000000,32:0.004137):0.017081):0.011154,(((13:0.…
	UTREE PHYLIP_276= (76:0.196599,77:0.121301,(((38:0.106531,((33:0.067999,(30:0.028945,((((12:0.026103,((11:0.008104,((5:0.004956,(1:0.002104,2:0.002900):0.002864):0.002475,(4:0.000000,(3:0.002467,(31:0.000000,32:0.007409):0.038873):0.000000):0.000000):0.003746):0.000000,(6:0.000000,(7:0.007761,(8:0.000000,(9:0.000000,10:0.000000):0.000000):0.014686):0.005634):0.017967):0.013291):0.011556,((13:0.00…
	UTREE PHYLIP_277= (74:0.000000,75:0.000000,(73:0.012873,(((((62:0.103144,(((52:0.063815,(63:0.075912,((((33:0.066274,(((12:0.017385,((11:0.010472,(5:0.007047,(3:0.000000,(4:0.000000,(1:0.000000,2:0.000000):0.009616):0.000000):0.000000):0.007176):0.003103,(7:0.007569,(6:0.000000,(8:0.000000,(9:0.000000,10:0.000000):0.000000):0.020069):0.002079):0.019793):0.010048):0.007304,((((13:0.013451,14:0.000…
	UTREE PHYLIP_278= (76:0.173724,77:0.278212,(((38:0.080648,(((((12:0.019881,(11:0.008814,(((5:0.011900,(1:0.005963,2:0.002391):0.000000):0.001941,(3:0.000000,4:0.000000):0.000000):0.005941,(6:0.004125,(7:0.012782,(8:0.002076,(9:0.000000,10:0.000000):0.000000):0.012765):0.001803):0.010041):0.002495):0.010865):0.014689,((21:0.000000,(20:0.000000,(18:0.000000,19:0.000000):0.000000):0.000000):0.003627…
	UTREE PHYLIP_279= (74:0.000000,75:0.006943,(73:0.000000,(66:0.016663,((72:0.054494,(71:0.025895,(((38:0.092556,(((((12:0.025406,(11:0.006549,(((5:0.012041,(1:0.000000,2:0.004716):0.001944):0.003978,(3:0.001973,4:0.000000):0.000000):0.006272,(7:0.000000,(6:0.008317,(8:0.002030,(9:0.000000,10:0.000000):0.000000):0.021255):0.001983):0.023240):0.000000):0.020102):0.009679,(31:0.000000,32:0.010284):0.…
	UTREE PHYLIP_280= (34:0.004539,35:0.018582,(37:0.009019,(36:0.011591,((((12:0.027295,((11:0.008869,(3:0.000000,(4:0.000000,(1:0.000000,(2:0.002606,5:0.013773):0.000000):0.006929):0.000000):0.008235):0.004902,(6:0.000000,(7:0.014585,(8:0.000000,(9:0.000000,10:0.000000):0.002314):0.012322):0.009143):0.010432):0.004167):0.017903,((21:0.000000,(20:0.000000,(18:0.000000,19:0.000000):0.000000):0.000000…
	UTREE PHYLIP_281= (76:0.100132,77:0.221174,((66:0.017605,((72:0.042250,(70:0.099083,((((38:0.114940,((12:0.029081,(((11:0.005110,(3:0.002248,(4:0.000000,(5:0.004507,(1:0.003561,2:0.002847):0.003367):0.002276):0.000000):0.011484):0.007432,(6:0.011900,(7:0.005641,(8:0.004619,(9:0.000000,10:0.000000):0.000000):0.020824):0.011288):0.014712):0.008634,((((13:0.003608,14:0.000000):0.004639,(17:0.000000,…
	UTREE PHYLIP_282= (73:0.000000,74:0.000000,(75:0.005222,(71:0.047657,(66:0.026680,((69:0.107215,(70:0.063550,(72:0.028926,(((((38:0.132414,((12:0.008770,((6:0.000000,((11:0.002999,((5:0.011162,(1:0.000000,2:0.002556):0.006588):0.002150,(3:0.008831,4:0.000000):0.000000):0.004139):0.017097,(7:0.002390,(8:0.009106,(9:0.000000,10:0.000000):0.000000):0.027414):0.010292):0.015089):0.027170,((((13:0.008…
	UTREE PHYLIP_283= (76:0.079165,77:0.183126,(71:0.011816,((72:0.041695,((70:0.064764,(((38:0.089100,(((12:0.031666,((11:0.018633,(3:0.004389,(4:0.000000,(5:0.006573,(1:0.000000,2:0.002634):0.004389):0.000000):0.000000):0.004319):0.011838,(6:0.004749,(7:0.009256,(8:0.000000,(9:0.000000,10:0.000000):0.002190):0.017867):0.004522):0.011284):0.000000):0.020567,((((13:0.004209,14:0.000000):0.003503,(15:…
	UTREE PHYLIP_284= (34:0.010853,35:0.019551,(37:0.006451,(36:0.011143,(((12:0.016212,((11:0.016979,((1:0.000000,(2:0.006863,5:0.000443):0.003532):0.001970,(3:0.003983,4:0.000000):0.000000):0.006120):0.002071,(6:0.000000,(7:0.002037,(10:0.000000,(8:0.000000,9:0.000000):0.000000):0.012959):0.005119):0.026915):0.004285):0.015046,(((13:0.005451,14:0.000000):0.000000,(15:0.000000,(16:0.000000,17:0.0000…
	UTREE PHYLIP_285= (74:0.000000,75:0.006885,(73:0.005359,((((38:0.104095,((11:0.014418,(((3:0.000000,(4:0.000000,(5:0.006469,(1:0.000000,2:0.002512):0.002171):0.006722):0.000000):0.002431,(12:0.010037,(33:0.065604,((13:0.003953,(14:0.000000,(17:0.000000,(15:0.000000,16:0.000000):0.000000):0.000000):0.000000):0.023071,((((18:0.000000,19:0.000000):0.000000,(20:0.000000,21:0.000000):0.000000):0.00450…
	UTREE PHYLIP_286= (74:0.000000,75:0.004937,(73:0.008330,(72:0.031985,((((38:0.123821,((33:0.062968,(((((12:0.014564,((11:0.002353,(5:0.012339,((1:0.000000,2:0.000000):0.004741,(3:0.002388,4:0.000000):0.000000):0.000000):0.002741):0.006037,(6:0.000000,(7:0.015577,(8:0.000000,(9:0.000000,10:0.000000):0.005004):0.012942):0.004996):0.007908):0.010857):0.008789,(30:0.030494,(((24:0.006566,(22:0.004484…
	UTREE PHYLIP_287= (34:0.004526,35:0.008918,(37:0.011425,(36:0.005001,(((((12:0.017460,((11:0.004841,(3:0.000000,(4:0.000000,(5:0.013514,(1:0.002099,2:0.002466):0.000099):0.002200):0.000000):0.004665):0.002379,(6:0.000000,(7:0.004674,(8:0.000000,(9:0.000000,10:0.000000):0.000000):0.008940):0.011879):0.021266):0.004215):0.005521,((13:0.010168,14:0.000000):0.000000,(15:0.000000,(16:0.000000,17:0.000…
	UTREE PHYLIP_288= (74:0.000000,75:0.000000,(73:0.002593,(72:0.044219,(((((38:0.073525,(((11:0.000088,(12:0.034913,((3:0.000000,(4:0.000000,(5:0.002345,(1:0.003601,2:0.008517):0.003939):0.005027):0.000000):0.009825,(6:0.002274,(7:0.009924,(8:0.000000,(9:0.000000,10:0.000000):0.000000):0.012313):0.007568):0.021970):0.004029):0.002864):0.004565,(((13:0.009618,14:0.000000):0.010784,(17:0.000000,(15:0…
	UTREE PHYLIP_289= (74:0.000000,75:0.000000,(73:0.013651,(72:0.018462,((((62:0.079777,((38:0.106051,((((((12:0.014999,((11:0.008885,(5:0.002064,(4:0.000000,(3:0.008405,(1:0.000000,2:0.000000):0.004121):0.000000):0.000000):0.006290):0.004226,(7:0.009777,(6:0.002058,(8:0.000000,(9:0.000000,10:0.000000):0.004198):0.015215):0.003085):0.008563):0.004469):0.010902,(30:0.016373,(((24:0.003821,(23:0.00000…
	UTREE PHYLIP_290= (76:0.087246,77:0.163988,((((38:0.129736,((12:0.022855,((6:0.000000,((11:0.008101,(2:0.001627,(3:0.000000,(4:0.000000,(1:0.002076,5:0.002045):0.000000):0.000000):0.000986):0.000554):0.010930,(7:0.006291,(8:0.006134,(9:0.000000,10:0.000000):0.000000):0.016273):0.002590):0.006722):0.012932,((13:0.001867,(14:0.000000,(15:0.000000,(16:0.000000,17:0.000000):0.000000):0.000000):0.0000…
	UTREE PHYLIP_291= (76:0.299054,77:0.220811,((((38:0.123743,((((((12:0.016675,((11:0.004650,(4:0.000000,(3:0.006701,(5:0.008936,(1:0.000000,2:0.000000):0.006777):0.004511):0.000000):0.002308):0.005061,(6:0.002759,(7:0.009586,(8:0.000000,(9:0.000000,10:0.000000):0.000000):0.025365):0.004549):0.011601):0.008109):0.018505,((13:0.008008,14:0.000000):0.000000,(17:0.000000,(15:0.000000,16:0.000000):0.00…
	UTREE PHYLIP_292= (73:0.000000,75:0.000000,(74:0.000000,(((((38:0.138117,(((11:0.004082,((2:0.001969,(5:0.014778,(3:0.004805,(1:0.000000,4:0.000000):0.000000):0.000000):0.001062):0.000000,(6:0.004829,(7:0.005093,(8:0.002487,(9:0.000000,10:0.000000):0.000000):0.006742):0.014185):0.026569):0.011398):0.023298,(((12:0.028321,(30:0.012683,(((22:0.002079,(24:0.014789,(23:0.001095,25:0.006558):0.000859)…
	UTREE PHYLIP_293= (76:0.157339,77:0.145443,(((((38:0.124938,(((((11:0.010386,(12:0.021734,((3:0.000000,(4:0.000000,(1:0.000000,(2:0.000000,5:0.004327):0.000000):0.002183):0.000000):0.000000,(6:0.000000,(7:0.006990,(8:0.000000,(9:0.000000,10:0.000000):0.000000):0.025321):0.002260):0.013578):0.003726):0.003202):0.021090,((13:0.005468,14:0.000000):0.002595,(15:0.000000,(16:0.000000,17:0.000000):0.00…
	UTREE PHYLIP_294= (76:0.145574,77:0.149253,((38:0.092115,((((12:0.013609,(6:0.000000,((11:0.017415,(3:0.000000,(4:0.000000,(1:0.000000,(2:0.000000,5:0.002487):0.003389):0.006081):0.000000):0.002052):0.002233,(7:0.008457,(8:0.004014,(9:0.000000,10:0.000000):0.000000):0.016688):0.000000):0.006712):0.017197):0.015598,((((13:0.015532,14:0.000000):0.000000,(15:0.000000,(16:0.000000,17:0.000000):0.0000…
	UTREE PHYLIP_295= (34:0.008614,35:0.008657,(37:0.010850,(36:0.000000,(((((12:0.016720,(11:0.010943,((3:0.002025,(4:0.000000,(5:0.002019,(1:0.000000,2:0.000000):0.008259):0.000000):0.000000):0.002076,(6:0.002025,(7:0.004190,(8:0.000000,(9:0.000000,10:0.000000):0.000000):0.029511):0.005029):0.006235):0.004108):0.002577):0.021524,((13:0.005784,14:0.000000):0.000000,(15:0.000000,(16:0.000000,17:0.000…
	UTREE PHYLIP_296= (76:0.088467,77:0.257227,((66:0.011327,(69:0.062896,((72:0.058472,(70:0.070804,(((((38:0.087987,(((12:0.033756,((11:0.014304,(5:0.008636,(3:0.002112,(4:0.000000,(1:0.001434,2:0.002424):0.000768):0.000000):0.000000):0.004571):0.002577,(6:0.006550,(7:0.000000,(8:0.000000,(9:0.000000,10:0.000000):0.000000):0.019955):0.012184):0.011055):0.000000):0.013588,(((15:0.000000,(16:0.000000…
	UTREE PHYLIP_297= (74:0.000000,75:0.004829,(73:0.008315,(66:0.019897,(((70:0.097680,(72:0.035498,(((38:0.110409,((33:0.064767,((((12:0.032047,((3:0.000000,(4:0.000000,(1:0.001608,2:0.000000):0.000704):0.000000):0.000000,(5:0.008340,(11:0.019945,(6:0.004770,(7:0.002348,(8:0.000000,(9:0.000000,10:0.000000):0.000000):0.024889):0.004786):0.007579):0.004779):0.003290):0.013764):0.009433,(31:0.000000,3…
	UTREE PHYLIP_298= (74:0.000000,75:0.000000,(73:0.005860,((((38:0.083989,(((12:0.022514,(6:0.000000,((5:0.005704,(11:0.025743,(4:0.000000,(3:0.008571,(1:0.000000,2:0.005060):0.006375):0.000000):0.000000):0.002861):0.007897,(7:0.011293,(8:0.002187,(9:0.000000,10:0.000000):0.000000):0.003289):0.003307):0.007647):0.027274):0.010390,(((13:0.002239,14:0.000000):0.001670,(15:0.000000,(16:0.000000,17:0.0…
	UTREE PHYLIP_299= (74:0.000000,75:0.002161,(73:0.013398,(72:0.029924,((((38:0.100548,(((((12:0.020928,((11:0.011653,(3:0.002145,(4:0.000000,(5:0.002152,(1:0.000000,2:0.002467):0.006634):0.000000):0.000000):0.006724):0.009255,(6:0.000000,(7:0.002242,(8:0.002241,(9:0.000000,10:0.000000):0.000000):0.008993):0.008902):0.011221):0.008538):0.006552,((13:0.007835,14:0.000000):0.000000,(15:0.000000,(16:0…
	UTREE PHYLIP_300= (34:0.007633,37:0.007754,(35:0.012516,(36:0.008850,(((((12:0.025803,((11:0.021844,(4:0.000000,(3:0.004908,(5:0.007353,(1:0.000000,2:0.000000):0.007452):0.004962):0.000000):0.005022):0.010163,(6:0.000000,(7:0.007740,(8:0.005004,(9:0.000000,10:0.000000):0.000000):0.010457):0.030671):0.012673):0.000000):0.017130,(15:0.000000,(16:0.000000,(17:0.000000,(13:0.006121,14:0.000000):0.006…
	UTREE PHYLIP_301= (74:0.000000,75:0.002449,(73:0.012540,(((((((12:0.022244,((11:0.010508,((5:0.004780,(1:0.000000,2:0.005406):0.002368):0.004797,(3:0.000000,4:0.000000):0.000000):0.009727):0.015151,(6:0.000000,(7:0.010121,(8:0.004911,(9:0.000000,10:0.000000):0.000000):0.023261):0.017152):0.012222):0.004979):0.015486,(30:0.009713,((21:0.000000,(20:0.000000,(18:0.000000,19:0.000000):0.000000):0.000…
	UTREE PHYLIP_302= (74:0.000000,75:0.000000,(73:0.007123,((66:0.012857,(69:0.079719,((70:0.060933,(72:0.039059,((((38:0.098301,(((12:0.022339,((11:0.010376,(3:0.000000,(4:0.000000,(5:0.003907,(1:0.000000,2:0.006908):0.001974):0.001983):0.000000):0.005994):0.013720,(6:0.000000,(7:0.004042,(8:0.003916,(9:0.000000,10:0.000000):0.000000):0.024975):0.020193):0.022724):0.003246):0.014796,((((13:0.003543…
	UTREE PHYLIP_303= (34:0.002571,35:0.015690,(37:0.002565,(36:0.006068,((12:0.006443,(((11:0.006051,(3:0.002864,(4:0.000000,(5:0.002863,(1:0.000000,2:0.000000):0.002923):0.000000):0.000000):0.008791):0.010918,(7:0.010820,(6:0.000000,(8:0.000000,(9:0.000000,10:0.000000):0.002866):0.017793):0.006883):0.005642):0.010694,(((13:0.010150,14:0.000000):0.000000,(15:0.000000,(16:0.000000,17:0.000000):0.0000…
	UTREE PHYLIP_304= (74:0.000000,75:0.002656,(73:0.012306,(66:0.024784,(69:0.081837,((72:0.035750,(70:0.095762,((62:0.105318,((38:0.085509,((33:0.088721,(30:0.017123,((((12:0.025568,((11:0.010804,((5:0.002205,(1:0.006172,2:0.002673):0.005291):0.004571,(3:0.000000,4:0.000000):0.000000):0.006148):0.005471,(6:0.002615,(7:0.003573,(8:0.002238,(9:0.000000,10:0.000000):0.000000):0.028024):0.009374):0.009…
	UTREE PHYLIP_305= (34:0.007066,35:0.034316,(37:0.009682,(36:0.005206,(((((12:0.029132,((11:0.013720,(3:0.000000,(4:0.000000,(5:0.014026,(1:0.000000,2:0.000000):0.007201):0.004796):0.000000):0.003886):0.009775,(6:0.000000,(7:0.004728,(8:0.000000,(9:0.000000,10:0.000000):0.000000):0.024551):0.022298):0.016051):0.001249):0.005455,(33:0.114677,(31:0.000000,32:0.006906):0.008839):0.031891):0.016144,((…
	UTREE PHYLIP_306= (74:0.000000,75:0.002681,(73:0.008907,(72:0.058001,(66:0.036441,((71:0.050386,(((38:0.086538,(((12:0.028499,((11:0.023610,(5:0.007853,(3:0.000000,(4:0.000000,(1:0.000000,2:0.006011):0.007928):0.000000):0.000000):0.008065):0.008228,(6:0.000000,(7:0.002602,(8:0.002622,(9:0.000000,10:0.000000):0.000000):0.019162):0.010773):0.018676):0.008447):0.015275,((((13:0.004556,14:0.000000):0…
	UTREE PHYLIP_307= (76:0.059658,77:0.248597,((((38:0.072452,((12:0.031088,((11:0.004791,(3:0.002253,(4:0.000000,(5:0.004555,(1:0.000000,2:0.002817):0.002268):0.002274):0.000000):0.004727):0.005732,(6:0.005363,(7:0.004687,(8:0.000000,(9:0.000000,10:0.000000):0.000000):0.019154):0.001523):0.014268):0.009205):0.008324,(((15:0.000000,(16:0.000000,(17:0.000000,(13:0.006196,14:0.000000):0.000000):0.0000…
	UTREE PHYLIP_308= (76:0.089184,77:0.244202,((66:0.010649,((69:0.072041,(70:0.059794,(72:0.003079,((((3:0.000000,(4:0.000000,((1:0.000000,2:0.002432):0.006441,(5:0.006166,(6:0.002028,(7:0.002119,(8:0.000000,(9:0.000000,10:0.000000):0.000000):0.008568):0.006486):0.015633):0.008706):0.000000):0.000000):0.004375,(11:0.015931,(12:0.031288,((15:0.000000,(16:0.000000,(17:0.000000,(13:0.005740,14:0.00000…
	UTREE PHYLIP_309= (39:0.047665,40:0.070630,(((((33:0.073591,((((12:0.014807,(11:0.017295,((3:0.000000,(4:0.000000,(1:0.000000,2:0.000000):0.009049):0.000000):0.000000,(5:0.000000,(6:0.006845,(7:0.004643,(8:0.006727,(9:0.000000,10:0.000000):0.000000):0.015271):0.010225):0.021258):0.008899):0.001997):0.016779):0.012376,((21:0.000000,(20:0.000000,(18:0.000000,19:0.000000):0.000000):0.000000):0.00438…
	UTREE PHYLIP_310= (73:0.002476,74:0.000000,(75:0.002484,((((((33:0.121508,(((12:0.025391,((11:0.009141,((5:0.007722,(1:0.000000,2:0.000000):0.010328):0.005125,(3:0.000000,4:0.000000):0.000000):0.012567):0.007538,(7:0.013593,(6:0.005269,(8:0.000000,(9:0.000000,10:0.000000):0.005253):0.030410):0.008018):0.008040):0.023208):0.009563,((((13:0.011708,14:0.000000):0.000000,(15:0.000000,(16:0.000000,17:…
	UTREE PHYLIP_311= (73:0.006599,74:0.000000,(75:0.004379,(72:0.030969,((70:0.086937,((((12:0.028232,((((11:0.017025,((3:0.004398,(4:0.000000,(1:0.000000,2:0.000000):0.006650):0.000000):0.000000,(5:0.004506,(6:0.006861,(7:0.007016,(8:0.002279,(9:0.000000,10:0.000000):0.000000):0.013214):0.007739):0.014179):0.006544):0.004538):0.022997,(31:0.000000,32:0.006346):0.023302):0.010443,((21:0.000000,(20:0…
	UTREE PHYLIP_312= (34:0.007396,35:0.022444,(37:0.007332,(36:0.000000,((38:0.132283,((((12:0.013125,((11:0.012049,(3:0.002232,(4:0.000000,(5:0.006694,(1:0.004012,2:0.005135):0.002830):0.006857):0.000000):0.007241):0.012195,(6:0.000000,(7:0.007141,(8:0.002253,(9:0.000000,10:0.000000):0.000000):0.019622):0.016051):0.008756):0.005218):0.013458,(33:0.074490,((13:0.002016,(14:0.000000,(15:0.000000,(16:…
	UTREE PHYLIP_313= (76:0.179378,77:0.084141,((((((12:0.027117,(6:0.000000,((11:0.009947,(5:0.013559,((1:0.000000,2:0.000000):0.002194,(3:0.002201,4:0.000000):0.000000):0.000000):0.004799):0.004753,(7:0.000000,(8:0.004626,(9:0.000000,10:0.000000):0.000000):0.016663):0.000000):0.011983):0.008660):0.016443,((13:0.006791,14:0.000000):0.003626,(15:0.000000,(16:0.000000,17:0.000000):0.000000):0.000000):…
	UTREE PHYLIP_314= (74:0.000000,75:0.000000,(73:0.007381,((72:0.049439,(66:0.041533,(71:0.068882,((70:0.068239,((((38:0.072746,((33:0.099264,((((12:0.018630,((11:0.005724,(3:0.004234,(4:0.000000,(5:0.008515,(1:0.000000,2:0.000000):0.006683):0.002198):0.000000):0.003276):0.013418,(6:0.000000,(7:0.004313,(8:0.002150,(9:0.000000,10:0.000000):0.000000):0.018861):0.021324):0.014262):0.003627):0.013130,…
	UTREE PHYLIP_315= (74:0.000000,75:0.002244,(73:0.007835,(72:0.053261,((((((((12:0.028303,((11:0.009619,(3:0.000000,(4:0.000000,(5:0.002226,(1:0.000000,2:0.002511):0.012214):0.002433):0.000000):0.007211):0.014348,(7:0.015236,(6:0.003761,(8:0.000000,(9:0.000000,10:0.000000):0.002273):0.014773):0.004519):0.024517):0.000000):0.010101,((13:0.012003,14:0.000000):0.000000,(15:0.000000,(16:0.000000,17:0.…
	UTREE PHYLIP_316= (76:0.198326,77:0.183220,(((((((((12:0.017385,(6:0.000000,((11:0.018741,(3:0.000000,(4:0.000000,(5:0.006485,(1:0.000000,2:0.002492):0.004293):0.004310):0.000000):0.000000):0.012271,(7:0.009072,(8:0.004440,(9:0.000000,10:0.000000):0.000000):0.010379):0.005056):0.012010):0.012276):0.009596,(30:0.021398,(((24:0.001978,(23:0.000000,(22:0.012036,25:0.006829):0.000000):0.003977):0.000…
	UTREE PHYLIP_317= (74:0.000000,75:0.000000,(73:0.011638,(66:0.026059,(69:0.051720,((70:0.083665,((((12:0.000799,(((11:0.021124,(5:0.004981,((1:0.000000,2:0.002934):0.004960,(3:0.002488,4:0.000000):0.000000):0.000000):0.003259):0.007679,(6:0.000000,(7:0.013342,(8:0.000000,(9:0.000000,10:0.000000):0.000000):0.011820):0.009038):0.016554):0.000959,((((13:0.002616,14:0.000000):0.008257,(17:0.000000,(1…
	UTREE PHYLIP_318= (74:0.000000,75:0.002129,(73:0.005171,(72:0.023687,(((((38:0.101737,(((((12:0.018178,(11:0.016241,((3:0.000000,(4:0.000000,(1:0.002164,(2:0.002499,5:0.004346):0.002018):0.002146):0.000000):0.006619,(6:0.000000,(7:0.009066,(8:0.000000,(9:0.000000,10:0.000000):0.000000):0.027183):0.013021):0.010749):0.000000):0.010749):0.013132,(15:0.000000,(16:0.000000,(17:0.000000,(13:0.003842,1…
	UTREE PHYLIP_319= (74:0.000000,75:0.004737,(73:0.008173,(66:0.017736,(71:0.064585,((72:0.051572,((((38:0.095825,(((((12:0.021229,((11:0.007222,(5:0.008660,(4:0.000000,(3:0.008711,(1:0.000000,2:0.000000):0.006428):0.000000):0.000000):0.004344):0.004462,(6:0.002098,(7:0.000000,(8:0.002167,(9:0.000000,10:0.000000):0.000000):0.027595):0.013560):0.015767):0.000000):0.015849,((13:0.003615,14:0.000000):…
	UTREE PHYLIP_320= (76:0.216628,77:0.388741,((((38:0.125442,((((12:0.038615,((11:0.004964,(4:0.000000,(3:0.002255,(5:0.013740,(1:0.000000,2:0.002569):0.009400):0.012028):0.000000):0.002473):0.003280,(6:0.001696,(7:0.007217,(8:0.000000,(9:0.000000,10:0.000000):0.000000):0.025776):0.006166):0.019440):0.004633):0.027530,(((13:0.001968,14:0.000000):0.002218,(17:0.000000,(15:0.000000,16:0.000000):0.000…
	UTREE PHYLIP_321= (76:0.110508,77:0.142391,((66:0.005536,((71:0.040630,(69:0.051194,(72:0.022691,(70:0.055314,(((62:0.121981,((38:0.103255,((((12:0.009591,((11:0.007148,(3:0.002169,(4:0.000000,(5:0.013310,(1:0.002109,2:0.002749):0.000087):0.002199):0.000000):0.004654):0.000000,(6:0.004625,(7:0.007244,(8:0.002240,(9:0.000000,10:0.000000):0.000000):0.027538):0.005817):0.006787):0.017537):0.014650,(…
	UTREE PHYLIP_322= (74:0.000000,75:0.000000,(73:0.008206,((((((((11:0.012868,(3:0.000000,(4:0.000000,(5:0.004830,(1:0.000000,2:0.005572):0.002469):0.002483):0.000000):0.008388):0.004461,(6:0.006659,(7:0.004847,(8:0.002446,(9:0.000000,10:0.000000):0.000000):0.003340):0.007832):0.018480):0.000000,(12:0.021258,((15:0.000000,(16:0.000000,(17:0.000000,(13:0.000826,14:0.000000):0.001361):0.000000):0.000…
	UTREE PHYLIP_323= (74:0.000000,75:0.002059,(73:0.004187,(66:0.024125,(69:0.057321,((72:0.046895,(70:0.055087,((((11:0.011808,(((5:0.003977,(1:0.000000,2:0.000000):0.001961):0.001969,(3:0.000000,4:0.000000):0.000000):0.000000,(6:0.008266,(12:0.020251,((((13:0.016729,14:0.000000):0.000000,(15:0.000000,(16:0.000000,17:0.000000):0.000000):0.000000):0.021939,((21:0.000000,(20:0.000000,(18:0.000000,19:…
	UTREE PHYLIP_324= (76:0.123826,77:0.228177,((((38:0.083672,((33:0.074639,(((((12:0.022439,(11:0.009842,(((5:0.015969,(1:0.000000,2:0.002579):0.004453):0.002189,(3:0.002237,4:0.000000):0.000000):0.000830,(6:0.004633,(7:0.004642,(8:0.004537,(9:0.000000,10:0.000000):0.000000):0.010882):0.005388):0.018845):0.006356):0.009612):0.013532,((13:0.013924,14:0.000000):0.000000,(15:0.000000,(16:0.000000,17:0…
	UTREE PHYLIP_325= (76:0.294484,77:0.208437,((((((((12:0.013580,((11:0.004348,(4:0.000000,(3:0.004137,(5:0.002030,(1:0.003130,2:0.000000):0.003261):0.006475):0.000000):0.000000):0.011635,(6:0.000000,(7:0.006509,(8:0.000000,(9:0.000000,10:0.000000):0.004174):0.015165):0.002006):0.006391):0.008427):0.007245,(30:0.008444,(((24:0.003815,(22:0.013477,(23:0.000000,25:0.006883):0.000000):0.005673):0.0056…
	UTREE PHYLIP_326= (74:0.000000,75:0.002149,(73:0.002416,((66:0.019482,(69:0.060648,(70:0.056917,((72:0.020995,(((((((12:0.016452,((11:0.008876,(3:0.002009,((1:0.000000,2:0.004670):0.004043,(4:0.000000,5:0.000000):0.000000):0.000000):0.006134):0.006046,(6:0.000000,(7:0.006290,(8:0.000000,(9:0.000000,10:0.000000):0.000000):0.008947):0.015794):0.010252):0.006805):0.010607,(((13:0.005298,14:0.000000)…
	UTREE PHYLIP_327= (34:0.010766,35:0.016084,(37:0.008828,(36:0.002404,(((((((11:0.004705,((1:0.000000,(2:0.002555,5:0.006453):0.000000):0.004312,(3:0.000000,4:0.000000):0.000000):0.006663):0.005149,(12:0.024227,(6:0.001556,(7:0.013647,(8:0.000000,(9:0.000000,10:0.000000):0.002213):0.005629):0.006419):0.018072):0.000000):0.005395,((13:0.006152,14:0.000000):0.000000,(17:0.000000,(15:0.000000,16:0.00…
	UTREE PHYLIP_328= (76:0.207439,77:0.100668,((((38:0.099430,(((((12:0.022475,(11:0.012788,((3:0.002270,(4:0.000000,(5:0.006824,(1:0.001872,2:0.002576):0.000485):0.004734):0.000000):0.006964,(6:0.004706,(7:0.009566,(8:0.002318,(9:0.000000,10:0.000000):0.000000):0.008925):0.002920):0.013756):0.005859):0.014296):0.008258,((21:0.000000,(20:0.000000,(18:0.000000,19:0.000000):0.000000):0.000000):0.00783…
	UTREE PHYLIP_329= (76:0.101598,77:0.196479,(((((63:0.083068,(((((12:0.011312,((11:0.009374,(3:0.004361,(4:0.000000,(5:0.008825,(1:0.000000,2:0.002522):0.004369):0.002169):0.000000):0.004410):0.008878,(6:0.000000,(7:0.006929,(8:0.002206,(9:0.000000,10:0.000000):0.000000):0.021660):0.013145):0.018284):0.000000):0.027072,((13:0.007711,14:0.000000):0.000000,(15:0.000000,(16:0.000000,17:0.000000):0.00…
	UTREE PHYLIP_330= (74:0.000000,75:0.004911,(73:0.008659,(66:0.021911,(69:0.043582,((72:0.058665,(((38:0.088536,((((((12:0.025123,(6:0.000000,((11:0.013579,(3:0.000000,(4:0.000000,(5:0.002098,(1:0.000000,2:0.002589):0.006423):0.000000):0.000000):0.000929):0.006507,(7:0.004336,(8:0.004217,(9:0.000000,10:0.000000):0.000000):0.014392):0.009594):0.007129):0.011091):0.008542,(31:0.000000,32:0.004102):0…
	UTREE PHYLIP_331= (73:0.006860,74:0.000000,(75:0.002254,((66:0.016598,(71:0.031847,(((72:0.015522,(((38:0.074488,((33:0.049238,(30:0.022428,(((((12:0.007486,((11:0.009175,(3:0.002029,(4:0.000000,(5:0.006232,(1:0.000000,2:0.005089):0.008483):0.002075):0.000000):0.006646):0.002247,(6:0.000000,(7:0.006492,(8:0.000000,(9:0.000000,10:0.000000):0.000000):0.012415):0.004826):0.017430):0.002211):0.013194…
	UTREE PHYLIP_332= (73:0.004697,74:0.000000,(75:0.004651,(72:0.049949,(((((38:0.075049,(((((12:0.031229,((11:0.004624,(5:0.015594,((1:0.000000,2:0.002545):0.006500,(3:0.006620,4:0.000000):0.000000):0.000000):0.006735):0.006743,(6:0.000000,(7:0.000000,(8:0.002252,(9:0.000000,10:0.000000):0.000000):0.022216):0.012478):0.016172):0.000002):0.014899,((13:0.003947,14:0.000000):0.000000,(15:0.000000,(16:…
	UTREE PHYLIP_333= (76:0.140100,77:0.102711,((66:0.035833,(69:0.058216,((70:0.048485,(((38:0.126386,((12:0.016995,(((11:0.008968,(3:0.000000,(4:0.000000,(5:0.006388,(1:0.000000,2:0.000000):0.006607):0.002175):0.000000):0.006570):0.009244,(7:0.006893,(6:0.000000,(8:0.000000,(9:0.000000,10:0.000000):0.004358):0.015539):0.006384):0.010906):0.009323,(((13:0.003556,14:0.000000):0.002309,(15:0.000000,(1…
	UTREE PHYLIP_334= (76:0.137618,77:0.127761,((((38:0.089834,((((((12:0.016880,((11:0.005065,(3:0.002360,(4:0.000000,(5:0.009517,(1:0.001315,2:0.002827):0.001082):0.002371):0.000000):0.007525):0.019683,(6:0.000000,(7:0.005017,(8:0.002467,(9:0.000000,10:0.000000):0.000000):0.005639):0.014400):0.015268):0.006828):0.008908,(31:0.000000,32:0.004762):0.032703):0.008399,((13:0.004487,14:0.000000):0.00000…
	UTREE PHYLIP_335= (74:0.000000,75:0.000000,(73:0.003230,(72:0.036447,(((((38:0.089872,((33:0.060248,(30:0.013617,((((11:0.000000,(1:0.005430,(3:0.005266,(4:0.000000,(2:0.006334,5:0.004815):0.003164):0.000000):0.000000):0.008364):0.008829,(6:0.000000,(12:0.028872,(7:0.013966,(8:0.000000,(9:0.000000,10:0.000000):0.000000):0.028054):0.000000):0.008555):0.007968):0.009479,(((13:0.006955,14:0.000000):…
	UTREE PHYLIP_336= (74:0.000000,75:0.002388,(73:0.011260,((((38:0.084727,(((12:0.009838,((11:0.009460,((5:0.006909,(1:0.000000,2:0.000000):0.004577):0.002277,(3:0.006937,4:0.000000):0.000000):0.002457):0.004703,(6:0.000000,(7:0.002353,(8:0.002367,(9:0.000000,10:0.000000):0.000000):0.003294):0.013385):0.016897):0.010899):0.015476,(((13:0.004121,14:0.000000):0.000000,(15:0.000000,(16:0.000000,17:0.0…
	UTREE PHYLIP_337= (36:0.009212,37:0.000446,(35:0.021443,(34:0.000000,(((((12:0.021517,((11:0.012012,(3:0.004429,(4:0.000000,(1:0.000000,(2:0.002604,5:0.004405):0.000000):0.004548):0.000000):0.007117):0.011198,(6:0.000000,(7:0.002329,(8:0.002295,(9:0.000000,10:0.000000):0.000000):0.010007):0.020316):0.014052):0.007906):0.007984,(31:0.000000,32:0.002175):0.030113):0.015666,((21:0.000000,(20:0.00000…
	UTREE PHYLIP_338= (76:0.099779,77:0.262856,((66:0.035240,(69:0.074581,((70:0.081987,(((((((((12:0.025471,(11:0.007900,((3:0.000000,(4:0.000000,(5:0.004279,(1:0.000000,2:0.000000):0.004345):0.002171):0.000000):0.004840,(6:0.004384,(7:0.008941,(8:0.004346,(9:0.000000,10:0.000000):0.000000):0.024358):0.009507):0.010787):0.006410):0.013122):0.020774,(((22:0.008205,(26:0.000000,27:0.000000):0.003513):…
	UTREE PHYLIP_339= (74:0.000000,75:0.002898,(73:0.009985,(66:0.025354,(((((38:0.097270,(((((33:0.083350,(12:0.027014,(6:0.000000,((5:0.002696,((1:0.000000,2:0.000000):0.013337,(3:0.000000,(4:0.000000,11:0.008277):0.000000):0.000000):0.005148):0.009649,(7:0.002753,(8:0.005449,(9:0.000000,10:0.000000):0.000000):0.009651):0.010028):0.009502):0.036428):0.008064):0.002117,(((22:0.004450,(24:0.008869,(2…
	UTREE PHYLIP_340= (73:0.011918,74:0.000000,(75:0.002351,(66:0.021904,(((71:0.036237,(72:0.027818,(((38:0.116818,((11:0.012612,(((3:0.002305,(4:0.000000,(5:0.011745,(1:0.000000,2:0.002784):0.002379):0.004853):0.000000):0.009784,(7:0.005132,(6:0.014632,(8:0.004780,(9:0.000000,10:0.000000):0.000000):0.024937):0.001922):0.019358):0.000000,(12:0.022873,(((13:0.005334,14:0.000000):0.002907,(15:0.000000…
	UTREE PHYLIP_341= (74:0.000000,75:0.000000,(73:0.002408,((66:0.027788,(69:0.065838,(70:0.086873,(72:0.035020,(71:0.046520,((((62:0.085947,((38:0.076411,((33:0.063759,(((12:0.015899,((11:0.013494,((5:0.004146,(1:0.000000,2:0.002543):0.002025):0.004111,(3:0.000000,4:0.000000):0.000000):0.013189):0.005120,(7:0.000000,(6:0.006482,(8:0.002137,(9:0.000000,10:0.000000):0.000000):0.015728):0.002118):0.00…
	UTREE PHYLIP_342= (74:0.000000,75:0.006949,(73:0.004819,((66:0.021014,((72:0.022140,(71:0.029393,((38:0.137992,((((((((12:0.014729,(11:0.010265,(((5:0.001990,(1:0.000000,2:0.006893):0.006007):0.001990,(3:0.001987,4:0.000000):0.000000):0.013519,(6:0.000000,(7:0.010617,(8:0.000000,(9:0.000000,10:0.000000):0.000000):0.016597):0.010663):0.013353):0.006470):0.004883):0.016928,(21:0.000000,(20:0.000000…
	UTREE PHYLIP_343= (76:0.129149,77:0.193464,((((38:0.119848,(((11:0.012266,(3:0.002273,(4:0.000000,(5:0.011498,(1:0.002326,2:0.002552):0.000021):0.002333):0.000000):0.007360):0.000000,((6:0.006925,(7:0.004970,(8:0.000000,(9:0.000000,10:0.000000):0.000000):0.011202):0.015883):0.014660,(12:0.010658,(((((13:0.006446,14:0.000000):0.000000,(15:0.000000,(16:0.000000,17:0.000000):0.000000):0.000000):0.01…
	UTREE PHYLIP_344= (76:0.131317,77:0.158175,(((38:0.102832,(((((((12:0.013412,(11:0.004495,((5:0.002088,((1:0.000000,2:0.004925):0.004210,(3:0.000000,4:0.000000):0.000000):0.000000):0.005836,(6:0.002101,(7:0.004372,(8:0.000000,(9:0.000000,10:0.000000):0.000000):0.014684):0.002803):0.014658):0.003509):0.005237):0.012793,((13:0.013888,14:0.000000):0.000000,(15:0.000000,(16:0.000000,17:0.000000):0.00…
	UTREE PHYLIP_345= (76:0.102028,77:0.301922,((71:0.062290,(((66:0.053166,((63:0.115532,((38:0.073332,((((11:0.012011,((3:0.000000,(4:0.000000,(5:0.002352,(1:0.000445,2:0.000000):0.001929):0.004789):0.000000):0.000000,(6:0.004920,(7:0.010252,(8:0.004832,(9:0.000000,10:0.000000):0.000000):0.022114):0.008048):0.012512):0.008748):0.017783,(((12:0.025915,(33:0.070007,(30:0.028428,(((22:0.005982,(26:0.0…
	UTREE PHYLIP_346= (76:0.136481,77:0.298169,(71:0.021246,((66:0.045509,(69:0.068343,(70:0.059279,(72:0.027258,((((((3:0.002231,(4:0.000000,(1:0.000000,(2:0.005031,5:0.011351):0.000000):0.002271):0.000000):0.006966,(11:0.002355,((6:0.002161,(7:0.002371,(9:0.000000,(8:0.000000,10:0.000000):0.000000):0.015490):0.007818):0.013968,(12:0.019875,((((13:0.004141,14:0.000000):0.001465,(15:0.000000,(16:0.00…
	UTREE PHYLIP_347= (34:0.006353,35:0.012091,(37:0.010588,(36:0.004797,((38:0.139918,((12:0.019017,((11:0.005428,((3:0.004046,(1:0.004236,4:0.000000):0.000000):0.000000,(2:0.007190,5:0.003021):0.001021):0.012519):0.004519,(6:0.003760,(7:0.008199,(8:0.002054,(9:0.000000,10:0.000000):0.000000):0.023706):0.012631):0.020533):0.019549):0.017553,((((13:0.006103,14:0.000000):0.000000,(17:0.000000,(15:0.00…
	UTREE PHYLIP_348= (76:0.117411,77:0.207839,(((((38:0.094528,(((((33:0.073352,(12:0.012591,((11:0.007275,(3:0.000000,(4:0.000000,(5:0.006869,(1:0.000000,2:0.000000):0.002358):0.004810):0.000000):0.000000):0.010717,(6:0.000000,(7:0.000000,(8:0.004717,(9:0.000000,10:0.000000):0.000000):0.016168):0.010674):0.009622):0.003288):0.009834):0.008108,(13:0.002100,(14:0.000000,(15:0.000000,(16:0.000000,17:0…
	UTREE PHYLIP_349= (74:0.000000,75:0.000000,(73:0.007151,(((69:0.056437,(70:0.055906,(72:0.019648,(((38:0.098832,((33:0.073093,(((((12:0.018862,((11:0.006998,(1:0.000000,((2:0.002554,5:0.008813):0.000000,(3:0.004404,4:0.000000):0.000000):0.000000):0.006709):0.005426,(6:0.000000,(7:0.009305,(8:0.000000,(9:0.000000,10:0.000000):0.002227):0.035207):0.002613):0.016079):0.008412):0.015019,(31:0.000000,…
	UTREE PHYLIP_350= (74:0.000000,75:0.004503,(73:0.007695,(72:0.036926,((((38:0.137363,(((12:0.020502,(((11:0.009151,(3:0.002124,(4:0.000000,(5:0.002116,(1:0.000828,2:0.002508):0.001343):0.002163):0.000000):0.008715):0.005319,(7:0.002233,(6:0.004342,(8:0.002178,(9:0.000000,10:0.000000):0.000000):0.008813):0.002125):0.012784):0.011963,((21:0.000000,(20:0.000000,(18:0.000000,19:0.000000):0.000000):0.…
	UTREE PHYLIP_351= (76:0.127862,77:0.191943,(((69:0.055117,(66:0.052544,((70:0.048599,((38:0.120420,((((((11:0.013979,(1:0.004328,((2:0.000000,5:0.005142):0.003128,(3:0.000000,4:0.000000):0.000000):0.000000):0.008515):0.006589,(12:0.016376,(6:0.000000,(7:0.006378,(8:0.004117,(9:0.000000,10:0.000000):0.000000):0.015282):0.012543):0.023893):0.000000):0.010280,(13:0.001862,(14:0.000000,(15:0.000000,(…
	UTREE PHYLIP_352= (74:0.000000,75:0.002396,(73:0.009625,((72:0.020334,((69:0.060446,(70:0.037403,(((62:0.090501,((38:0.091939,(((((12:0.021000,(11:0.007024,(7:0.004438,((3:0.002157,(4:0.000000,(5:0.002156,(1:0.000000,2:0.002598):0.002145):0.002159):0.000000):0.006707,(6:0.002237,(8:0.000000,(9:0.000000,10:0.000000):0.000000):0.023169):0.000000):0.009062):0.004268):0.005204):0.008020,(15:0.000000,…
	UTREE PHYLIP_353= (74:0.000000,75:0.004590,(73:0.004893,((72:0.012048,(((((38:0.109742,((((((7:0.002261,((6:0.006712,(11:0.010488,((1:0.000000,2:0.005032):0.006568,(3:0.002178,(4:0.000000,5:0.000000):0.000000):0.000000):0.008619):0.003594):0.017475,(8:0.004279,(9:0.000000,10:0.000000):0.000000):0.002914):0.005021):0.023274,(12:0.026963,((13:0.006020,14:0.000000):0.000000,(15:0.000000,(16:0.000000…
	UTREE PHYLIP_354= (74:0.000000,75:0.004654,(73:0.010501,((66:0.034871,(69:0.076607,((70:0.060904,((((38:0.088849,(((((12:0.002588,((5:0.002218,(3:0.000000,(4:0.000000,(11:0.004721,(1:0.000000,2:0.000000):0.004464):0.000000):0.000000):0.000000):0.006793,(6:0.000000,(7:0.002303,(8:0.000000,(9:0.000000,10:0.000000):0.000000):0.014998):0.014908):0.011542):0.001816):0.020236,((13:0.003925,14:0.000000)…
	UTREE PHYLIP_355= (74:0.000000,75:0.000000,(73:0.010047,((66:0.021763,(69:0.085432,((70:0.042391,(((62:0.066896,(38:0.127751,(((((12:0.022431,((11:0.012041,((2:0.005198,(1:0.000000,5:0.000000):0.000000):0.004376,(3:0.002208,4:0.000000):0.000000):0.006780):0.004694,(7:0.002276,(6:0.004411,(8:0.000000,(9:0.000000,10:0.000000):0.000000):0.018229):0.002175):0.016046):0.007273):0.012338,((21:0.000000,…
	UTREE PHYLIP_356= (76:0.118527,77:0.141766,(((38:0.125152,(((((((11:0.004874,(3:0.000000,(4:0.000000,(5:0.002263,(1:0.002683,2:0.002636):0.001985):0.002323):0.000000):0.004846):0.009870,(12:0.030241,(6:0.000000,(7:0.007093,(8:0.002338,(9:0.000000,10:0.000000):0.000000):0.011759):0.011763):0.011738):0.000000):0.010278,(13:0.004120,(14:0.000000,(17:0.000000,(15:0.000000,16:0.000000):0.000000):0.000…
	UTREE PHYLIP_357= (76:0.174667,77:0.221946,((((38:0.122510,((((((12:0.031153,(11:0.004629,((3:0.004752,(4:0.000000,(5:0.004745,(1:0.000000,2:0.011244):0.004841):0.002407):0.000000):0.011524,(6:0.009771,(7:0.004796,(8:0.002385,(9:0.000000,10:0.000000):0.000000):0.004780):0.009969):0.011322):0.007373):0.020975):0.015924,(15:0.000000,(16:0.000000,(17:0.000000,(13:0.006922,14:0.000000):0.008653):0.00…
	UTREE PHYLIP_358= (74:0.000000,75:0.000000,(73:0.018017,((((33:0.084002,(((((((7:0.003015,(11:0.009013,((1:0.002691,(2:0.000000,5:0.006735):0.006691):0.002641,(3:0.000000,4:0.000000):0.000000):0.008353):0.008475):0.013715,(6:0.003883,12:0.033221):0.004951):0.012645,(8:0.000000,(9:0.000000,10:0.000000):0.011048):0.025949):0.024228,(30:0.015046,((22:0.006824,((24:0.002207,(23:0.004325,25:0.000000):…
	UTREE PHYLIP_359= (74:0.000000,75:0.000000,(73:0.008608,(66:0.029456,(71:0.049459,(70:0.053330,(69:0.070842,((72:0.037858,(((62:0.102273,((38:0.101268,(((((12:0.024620,((11:0.013773,((5:0.014498,(1:0.000000,2:0.005403):0.011946):0.002275,(3:0.002332,4:0.000000):0.000000):0.006595):0.009890,(6:0.000000,(7:0.010098,(8:0.000000,(9:0.000000,10:0.000000):0.000000):0.008602):0.008660):0.022025):0.00035…
	UTREE PHYLIP_360= (74:0.000000,75:0.002632,(73:0.006181,(((62:0.099336,((((38:0.119156,(((((30:0.027409,((12:0.013083,((11:0.004855,(3:0.000000,(4:0.000000,(5:0.004458,(1:0.001132,2:0.002518):0.001089):0.002219):0.000000):0.004466):0.000000,(6:0.007028,(7:0.000000,(8:0.002227,(9:0.000000,10:0.000000):0.000000):0.038379):0.002886):0.029033):0.023548):0.015277,((21:0.000000,(20:0.000000,(18:0.00000…
	UTREE PHYLIP_361= (74:0.000000,75:0.002723,(73:0.013966,(((((33:0.066260,(((((12:0.015065,((11:0.015929,((5:0.012920,(1:0.000000,2:0.003102):0.007554):0.010361,(3:0.002512,4:0.000000):0.000000):0.003291):0.005521,(6:0.000000,(7:0.016195,(8:0.000000,(9:0.000000,10:0.000000):0.002570):0.009469):0.006339):0.022571):0.002776):0.029769,((13:0.006731,14:0.000000):0.000000,(17:0.000000,(15:0.000000,16:0…
	UTREE PHYLIP_362= (74:0.000000,75:0.007135,(73:0.013640,(72:0.024488,(((70:0.099585,((38:0.090972,(((((12:0.015188,((11:0.012037,(5:0.008871,(3:0.002168,(4:0.000000,(1:0.000000,2:0.000000):0.002218):0.000000):0.000000):0.004596):0.006925,(6:0.000000,(7:0.004581,(8:0.002212,(9:0.000000,10:0.000000):0.000000):0.008057):0.007911):0.016110):0.004803):0.011878,((13:0.008111,14:0.000000):0.000000,(15:0…
	UTREE PHYLIP_363= (74:0.000000,75:0.008880,(73:0.009548,((66:0.021503,((((((33:0.057209,(3:0.002103,(4:0.000000,((5:0.004194,(1:0.000000,2:0.004997):0.004308):0.004323,((6:0.006493,(7:0.010820,(8:0.006501,(9:0.000000,10:0.000000):0.000000):0.012303):0.007244):0.014203,(11:0.011424,(12:0.035631,((((13:0.002075,14:0.000000):0.005707,(15:0.000000,(16:0.000000,17:0.000000):0.000000):0.000000):0.01325…
	UTREE PHYLIP_364= (74:0.000000,75:0.002183,(73:0.009698,(66:0.021620,(69:0.045421,((70:0.084155,(72:0.050716,(((((((((((12:0.020879,((11:0.008795,(4:0.000000,(3:0.004192,(5:0.008385,(1:0.000000,2:0.000000):0.004268):0.004280):0.000000):0.000000):0.002179,(6:0.000000,(7:0.006519,(8:0.000000,(9:0.000000,10:0.000000):0.000000):0.017092):0.002228):0.019441):0.005874):0.002816,(31:0.000000,32:0.003962…
	UTREE PHYLIP_365= (74:0.000000,75:0.004625,(73:0.005329,(72:0.032144,((((((((12:0.014367,((11:0.014886,(5:0.007299,(3:0.000000,(4:0.000000,(1:0.000000,2:0.002826):0.002523):0.000000):0.000000):0.005831):0.005298,(6:0.000000,(7:0.002432,(8:0.002451,(9:0.000000,10:0.000000):0.000000):0.018958):0.006163):0.015568):0.003517):0.030046,((13:0.004241,14:0.000000):0.000000,(15:0.000000,(16:0.000000,17:0.…
	UTREE PHYLIP_366= (76:0.083500,77:0.174821,((66:0.025489,((71:0.032138,(72:0.029918,((62:0.085863,(((63:0.119703,(38:0.092233,(((((12:0.006695,(((11:0.011064,(4:0.000000,(3:0.002134,(5:0.008643,(1:0.000000,2:0.000000):0.002134):0.006595):0.000000):0.000253):0.004407,(6:0.000000,(7:0.004537,(8:0.002158,(9:0.000000,10:0.000000):0.000000):0.018120):0.024777):0.017602):0.008955,(31:0.000000,32:0.0022…
	UTREE PHYLIP_367= (74:0.000000,75:0.002461,(73:0.012598,((66:0.038961,(71:0.049423,(70:0.065634,(69:0.056960,(72:0.034010,(((62:0.097626,((38:0.092610,(((((12:0.024074,(11:0.011964,((3:0.002206,((1:0.000000,2:0.004923):0.011201,(4:0.000000,5:0.000000):0.000000):0.000000):0.008524,(6:0.002197,(7:0.009190,(8:0.002178,(9:0.000000,10:0.000000):0.000000):0.015319):0.002846):0.012098):0.006352):0.00576…
	UTREE PHYLIP_368= (76:0.106908,77:0.169692,((72:0.053694,(66:0.041939,(69:0.058353,((70:0.064393,(((((((12:0.035440,((2:0.004377,(5:0.002455,(3:0.000000,(1:0.000000,4:0.000000):0.000000):0.000000):0.001672):0.007390,(11:0.016594,(7:0.005136,(6:0.005044,(8:0.002511,(9:0.000000,10:0.000000):0.000000):0.012811):0.002451):0.017563):0.007954):0.004614):0.008312,(31:0.000000,32:0.004795):0.034673):0.01…
	UTREE PHYLIP_369= (34:0.004743,35:0.012192,(37:0.004760,(36:0.000000,((((11:0.007354,((5:0.004609,(1:0.006394,2:0.002762):0.002806):0.004599,(3:0.002297,4:0.000000):0.000000):0.012532):0.007310,(7:0.000000,(6:0.012208,(8:0.000000,(9:0.000000,10:0.000000):0.000000):0.017340):0.009823):0.016906):0.000000,(12:0.019188,((((15:0.000000,(16:0.000000,(17:0.000000,(13:0.010745,14:0.000000):0.000000):0.00…
	UTREE PHYLIP_370= (76:0.099164,77:0.207602,((66:0.023961,((69:0.040180,((72:0.032782,(((38:0.129496,((((((12:0.015492,((11:0.010072,((5:0.003867,(1:0.001903,2:0.000000):0.003926):0.001930,(3:0.000000,4:0.000000):0.000000):0.002096):0.002637,(6:0.000000,(7:0.007976,(8:0.000000,(9:0.000000,10:0.000000):0.000000):0.011974):0.003860):0.010204):0.013412):0.012786,(15:0.000000,(16:0.000000,(17:0.000000…
	UTREE PHYLIP_371= (74:0.000000,75:0.000000,(73:0.008218,(72:0.039454,(66:0.040963,(69:0.041568,((70:0.045861,((((((38:0.087487,(((((12:0.026813,((11:0.023145,(3:0.000000,(4:0.000000,(5:0.002610,(1:0.000000,2:0.003112):0.002701):0.002714):0.000000):0.005471):0.008640,(6:0.000000,(7:0.008668,(8:0.000000,(9:0.000000,10:0.000000):0.002734):0.016568):0.003023):0.010649):0.010441):0.034498,((13:0.00461…
	UTREE PHYLIP_372= (76:0.148895,77:0.111703,(((62:0.107714,((38:0.081333,((33:0.049994,((((12:0.014332,(11:0.006815,((3:0.002165,(4:0.000000,(1:0.000865,2:0.000000):0.001320):0.000000):0.000000,(5:0.000000,(6:0.002134,(7:0.006762,(9:0.000000,(8:0.000000,10:0.000000):0.000000):0.010397):0.005135):0.013637):0.002150):0.002160):0.013556):0.003395,(31:0.000000,32:0.000000):0.040429):0.017161,(((13:0.0…
	UTREE PHYLIP_373= (34:0.024060,35:0.015127,(37:0.010575,(36:0.000000,(((((12:0.026311,((11:0.002718,(3:0.000000,(4:0.000000,(5:0.002550,(1:0.000000,2:0.002950):0.007862):0.002602):0.000000):0.005351):0.016309,(6:0.000000,(7:0.000000,(8:0.002555,(9:0.000000,10:0.000000):0.000000):0.025747):0.014158):0.013332):0.000000):0.010163,((13:0.007038,14:0.000000):0.000000,(15:0.000000,(16:0.000000,17:0.000…
	UTREE PHYLIP_374= (76:0.040769,77:0.327371,((66:0.027946,(69:0.078357,((70:0.063682,(72:0.028685,((((33:0.089874,((3:0.000000,(4:0.000000,(5:0.002160,(1:0.000000,2:0.000000):0.004395):0.002192):0.000000):0.000000,((6:0.002141,(7:0.007118,(8:0.000000,(9:0.000000,10:0.000000):0.000000):0.026567):0.008378):0.009107,(11:0.012562,(12:0.015875,((((13:0.005175,14:0.000000):0.005136,(17:0.000000,(15:0.00…
	UTREE PHYLIP_375= (74:0.000000,75:0.002172,(73:0.007102,((66:0.013358,(69:0.073937,((72:0.037124,(((38:0.098544,((((11:0.008465,(3:0.003929,(4:0.000000,(5:0.007944,(1:0.000000,2:0.004756):0.002003):0.002012):0.000000):0.008532):0.005033,(7:0.006258,(6:0.006086,(8:0.000000,(9:0.000000,10:0.000000):0.000000):0.014530):0.001904):0.010135):0.000000,(12:0.023210,(((13:0.009357,14:0.000000):0.000000,(1…
	UTREE PHYLIP_376= (76:0.051836,77:0.217468,((66:0.008507,(69:0.024105,((72:0.080888,(70:0.038202,((((((((11:0.014818,((12:0.027423,(3:0.000000,(4:0.000000,(5:0.006704,(1:0.000000,2:0.000000):0.002236):0.002255):0.000000):0.000581):0.001790,(6:0.000000,(7:0.004730,(8:0.000000,(9:0.000000,10:0.000000):0.000000):0.025478):0.005223):0.006883):0.000000):0.013890,((13:0.004053,14:0.000000):0.003987,(17…
	UTREE PHYLIP_377= (76:0.109049,77:0.205159,((71:0.060746,((((((((11:0.008715,(4:0.000000,(3:0.006182,(5:0.006097,(1:0.000000,2:0.000000):0.002011):0.004101):0.000000):0.002028):0.004378,(6:0.001780,(7:0.006370,(8:0.002062,(9:0.000000,10:0.000000):0.000000):0.018769):0.002926):0.010656):0.000000,(12:0.020250,((((13:0.011483,14:0.000000):0.000000,(15:0.000000,(16:0.000000,17:0.000000):0.000000):0.0…
	UTREE PHYLIP_378= (76:0.077744,77:0.208769,(((38:0.104976,(((63:0.088706,(((((12:0.019774,((11:0.004451,(3:0.004152,(4:0.000000,(5:0.002056,(1:0.000000,2:0.002392):0.006320):0.002097):0.000000):0.006389):0.007825,(7:0.005672,(6:0.000000,(8:0.000000,(9:0.000000,10:0.000000):0.002080):0.014980):0.005001):0.008461):0.005185):0.009592,((15:0.000000,(16:0.000000,(17:0.000000,(13:0.003024,14:0.000000):…
	UTREE PHYLIP_379= (76:0.308267,77:0.179363,((66:0.033603,(69:0.076772,((70:0.088806,(72:0.023173,(((38:0.083801,(((((12:0.017154,((11:0.002425,((5:0.013641,(1:0.000000,2:0.002608):0.008941):0.002153,(3:0.006782,4:0.000000):0.000000):0.004565):0.009412,(7:0.019435,(6:0.002175,(8:0.000000,(9:0.000000,10:0.000000):0.002251):0.031707):0.002251):0.014165):0.000000):0.008550,(21:0.000000,(20:0.000000,(…
	UTREE PHYLIP_380= (73:0.011604,74:0.000000,(75:0.002302,(72:0.035935,((((((33:0.072934,(((((12:0.021831,((11:0.016006,(4:0.000000,(3:0.002088,(5:0.002077,(1:0.001041,2:0.000000):0.001101):0.002144):0.000000):0.000000):0.004458,(6:0.000000,(7:0.004386,(8:0.002103,(9:0.000000,10:0.000000):0.000000):0.025186):0.008101):0.006417):0.005796):0.011510,((13:0.009741,14:0.000000):0.000000,(15:0.000000,(16…
	UTREE PHYLIP_381= (76:0.146833,77:0.149080,((72:0.022486,((70:0.070974,((((((((12:0.024323,(11:0.002555,(((1:0.000000,(2:0.000000,5:0.006932):0.000000):0.009367,(3:0.002324,4:0.000000):0.000000):0.000000,(6:0.007269,(7:0.004928,(8:0.002369,(9:0.000000,10:0.000000):0.000000):0.016448):0.003111):0.007270):0.002260):0.012121):0.011297,(33:0.064640,(((22:0.004119,(24:0.004050,(23:0.003257,25:0.003575…
	UTREE PHYLIP_382= (73:0.007426,74:0.000000,(75:0.002430,((66:0.028032,(69:0.058502,((72:0.040483,(70:0.094167,((((((12:0.027619,((11:0.011663,(3:0.004349,(4:0.000000,(5:0.004343,(1:0.000000,2:0.000000):0.006553):0.004375):0.000000):0.000000):0.008341,(6:0.000000,(7:0.006874,(8:0.000000,(9:0.000000,10:0.000000):0.000000):0.008411):0.014376):0.009076):0.013904):0.017511,((21:0.000000,(20:0.000000,(…
	UTREE PHYLIP_383= (74:0.000000,75:0.002297,(73:0.005402,(66:0.037966,(69:0.041330,((70:0.048277,(72:0.042704,(((((((12:0.028694,((11:0.005032,(2:0.001846,(5:0.009321,(3:0.004625,(1:0.000000,4:0.000000):0.000000):0.000000):0.001141):0.002065):0.010052,(6:0.000000,(7:0.014908,(8:0.000000,(9:0.000000,10:0.000000):0.004732):0.013629):0.007851):0.017013):0.003549):0.009614,((13:0.010725,14:0.000000):0…
	UTREE PHYLIP_384= (76:0.168555,77:0.175797,(((38:0.101261,((33:0.063343,((30:0.021094,((((12:0.016617,((11:0.002562,(1:0.000000,((2:0.000000,5:0.014095):0.000000,(3:0.000000,4:0.000000):0.000000):0.000000):0.007310):0.003415,(7:0.005279,(6:0.002530,(8:0.000000,(9:0.000000,10:0.000000):0.007103):0.035282):0.009166):0.022893):0.014046):0.004789,(31:0.000000,32:0.004736):0.017975):0.019372,((13:0.01…
	UTREE PHYLIP_385= (34:0.012201,35:0.010363,(37:0.002342,(36:0.005305,(((((12:0.022821,(((1:0.000000,2:0.000000):0.006844,(3:0.000000,(4:0.000000,5:0.006845):0.000000):0.000000):0.002381,(11:0.015194,(6:0.000000,(7:0.014964,(8:0.000000,(9:0.000000,10:0.000000):0.000000):0.017173):0.004508):0.004745):0.000000):0.010549):0.011203,(31:0.000000,32:0.002248):0.037423):0.008087,(((13:0.017096,14:0.00000…
	UTREE PHYLIP_386= (74:0.000000,75:0.002309,(73:0.005319,(66:0.011490,(69:0.086926,((71:0.039933,(70:0.066224,(72:0.032468,(((38:0.116977,((((11:0.006757,(5:0.004176,(4:0.000000,(3:0.002082,(1:0.000000,2:0.004732):0.006466):0.000000):0.000000):0.004408):0.005367,(6:0.000000,(7:0.002228,(8:0.000000,(9:0.000000,10:0.000000):0.000000):0.013027):0.013100):0.012904):0.004122,(12:0.017786,(((13:0.007830…
	UTREE PHYLIP_387= (76:0.063611,77:0.258569,(69:0.044988,(66:0.027292,((70:0.056618,(((62:0.091801,((38:0.089110,((((((12:0.022917,(11:0.004806,((3:0.000000,(4:0.000000,(5:0.008574,(1:0.000000,2:0.002543):0.002164):0.004410):0.000000):0.001595,(6:0.008777,(7:0.002132,(8:0.004237,(9:0.000000,10:0.000000):0.000000):0.008620):0.004144):0.021941):0.002749):0.011573):0.016633,((23:0.001923,(24:0.005878…
	UTREE PHYLIP_388= (76:0.095920,77:0.204574,((((38:0.184641,((12:0.003123,(((11:0.002409,((2:0.004919,(4:0.000000,(5:0.000000,(1:0.000000,3:0.002193):0.000000):0.000000):0.000000):0.002192,(31:0.000000,(32:0.000000,33:0.048925):0.009170):0.038541):0.010169):0.004872,((13:0.007826,14:0.000000):0.000000,(15:0.000000,(16:0.000000,17:0.000000):0.000000):0.000000):0.008305):0.002103,((7:0.008109,(6:0.0…
	UTREE PHYLIP_389= (74:0.000000,75:0.007516,(73:0.002744,(((((38:0.127308,((33:0.086706,(((11:0.009501,(3:0.004137,(4:0.000000,(5:0.008328,(1:0.000000,2:0.002382):0.004267):0.002118):0.000000):0.010709):0.004882,(7:0.007045,(6:0.004092,(8:0.000000,(9:0.000000,10:0.000000):0.002082):0.010802):0.008073):0.019407):0.006196,(((12:0.015718,30:0.023412):0.006478,((13:0.013751,14:0.000000):0.000000,(15:0…
	UTREE PHYLIP_390= (34:0.002071,35:0.006269,(37:0.006220,(36:0.003054,((((((12:0.019229,((11:0.006647,((5:0.002028,(1:0.000000,2:0.002415):0.004061):0.002029,(3:0.000000,4:0.000000):0.000000):0.006288):0.000001,(6:0.004238,(7:0.002168,(8:0.002105,(9:0.000000,10:0.000000):0.000000):0.010739):0.000001):0.012880):0.011151):0.015700,(14:0.000000,(15:0.000000,(16:0.000000,(13:0.003720,17:0.000000):0.00…
	UTREE PHYLIP_391= (76:0.161778,77:0.251598,(69:0.049730,((70:0.065493,((((38:0.078638,(((((12:0.013802,((11:0.010348,((5:0.004775,(1:0.000000,2:0.005694):0.009727):0.002393,(4:0.000000,(3:0.007253,(31:0.000000,32:0.002282):0.041554):0.000000):0.000000):0.014257):0.000000,(6:0.000000,(7:0.005071,(8:0.000000,(9:0.000000,10:0.000000):0.000000):0.035026):0.005425):0.009625):0.011095):0.015992,(30:0.0…
	UTREE PHYLIP_392= (74:0.000000,75:0.002363,(73:0.010773,(72:0.022590,(((((38:0.115174,((((((12:0.019009,(6:0.000000,((11:0.004608,((5:0.006554,(1:0.000000,2:0.000000):0.006594):0.006652,(3:0.000000,4:0.000000):0.000000):0.004512):0.007285,(7:0.004682,(8:0.004433,(9:0.000000,10:0.000000):0.000000):0.019922):0.005256):0.012152):0.013301):0.011941,((13:0.009820,14:0.000000):0.000000,(15:0.000000,(16…
	UTREE PHYLIP_393= (74:0.000000,75:0.000000,(73:0.005421,(72:0.025801,(71:0.043023,((66:0.076373,(((38:0.130788,(((((((7:0.004397,(5:0.004988,((1:0.000000,2:0.000000):0.003380,(11:0.008732,(3:0.002092,4:0.000000):0.000000):0.000805):0.004793):0.008409):0.012126,(6:0.000000,12:0.036762):0.000000):0.008927,(8:0.000000,(9:0.000000,10:0.000000):0.006366):0.015142):0.013405,((13:0.005850,14:0.000000):0…
	UTREE PHYLIP_394= (36:0.002282,37:0.017446,(((((((((3:0.004449,(4:0.000000,(1:0.000000,(2:0.000000,5:0.003109):0.003566):0.002225):0.000000):0.002300,(11:0.016841,(7:0.004643,(8:0.006909,(9:0.000000,10:0.000000):0.000000):0.013430):0.021627):0.000000):0.016329,(6:0.009178,12:0.016084):0.000000):0.015683,(30:0.017056,(((25:0.003540,(22:0.008207,(23:0.000000,24:0.006088):0.002019):0.001680):0.00033…
	UTREE PHYLIP_395= (76:0.201014,77:0.148204,(69:0.036907,(66:0.033690,((((((38:0.108947,(((((12:0.005801,(11:0.004677,(((1:0.004386,2:0.000000):0.003916,(3:0.000000,4:0.000000):0.000000):0.000000,(5:0.005764,(6:0.004248,(7:0.004468,(8:0.002097,(9:0.000000,10:0.000000):0.000000):0.024414):0.006676):0.013479):0.002582):0.001882):0.019627):0.019116,((13:0.012961,14:0.000000):0.000000,(15:0.000000,(16…
	UTREE PHYLIP_396= (76:0.160633,77:0.167322,((66:0.038999,(69:0.046209,(72:0.053819,((70:0.091584,((((62:0.115156,(((38:0.102148,((((11:0.013632,((5:0.006489,(1:0.000000,2:0.000000):0.008619):0.002112,(3:0.002127,4:0.000000):0.000000):0.004451):0.008908,(6:0.002136,(12:0.035080,(7:0.006765,(8:0.000000,(9:0.000000,10:0.000000):0.002193):0.018031):0.000000):0.006884):0.006754):0.015831,((((13:0.0118…
	UTREE PHYLIP_397= (76:0.075105,77:0.230415,((66:0.016890,(((72:0.047758,(((38:0.062680,(((30:0.010350,(((12:0.024970,((11:0.006980,(5:0.011082,((1:0.000000,2:0.002506):0.010940,(3:0.000000,4:0.000000):0.000000):0.000000):0.013644):0.003544,(6:0.000000,(7:0.007153,(8:0.000000,(9:0.000000,10:0.000000):0.000000):0.028334):0.005221):0.009004):0.010924):0.010146,((13:0.005944,14:0.000000):0.000000,(15…
	UTREE PHYLIP_398= (74:0.000000,75:0.006577,(73:0.004968,(66:0.025770,((69:0.062055,(70:0.038188,(72:0.044937,(71:0.078629,(((((38:0.105631,((((12:0.017418,((11:0.011439,(5:0.004026,(4:0.000000,(3:0.002003,(1:0.000000,2:0.002350):0.008200):0.000000):0.000000):0.006437):0.003400,(7:0.007394,(6:0.002034,(8:0.000000,(9:0.000000,10:0.000000):0.004198):0.012887):0.005454):0.023742):0.018667):0.017332,(…
	UTREE PHYLIP_399= (74:0.000000,75:0.002478,(73:0.011679,(66:0.013789,(71:0.067329,(((72:0.042048,(((((((11:0.014384,((1:0.000000,2:0.005402):0.015750,(3:0.004399,(4:0.000000,5:0.000000):0.000000):0.000000):0.004592):0.002255,(12:0.009283,(6:0.000000,(7:0.011168,(8:0.000000,(9:0.000000,10:0.000000):0.002139):0.027421):0.000000):0.018157):0.000000):0.017817,((((13:0.003770,14:0.000000):0.002159,(15…
	UTREE PHYLIP_400= (76:0.109364,77:0.142475,(((((38:0.099695,(((((12:0.022347,(11:0.016557,((3:0.000000,(4:0.000000,(5:0.004272,(1:0.000000,2:0.004890):0.008676):0.002138):0.000000):0.008847,(7:0.006579,(6:0.002188,(8:0.002157,(9:0.000000,10:0.000000):0.000000):0.015686):0.000001):0.012423):0.003476):0.003318):0.022590,((21:0.000000,(20:0.000000,(18:0.000000,19:0.000000):0.000000):0.000000):0.0037…
	UTREE PHYLIP_401= (73:0.004596,74:0.000000,(75:0.002285,(66:0.013639,((71:0.034128,(72:0.029146,(((38:0.106315,(((((12:0.017247,(11:0.013575,((4:0.000000,(3:0.006293,(1:0.000000,2:0.002378):0.006252):0.000000):0.000000,(5:0.010168,(6:0.004215,(7:0.006569,(8:0.000000,(9:0.000000,10:0.000000):0.000000):0.033278):0.000000):0.013263):0.004607):0.002028):0.011908):0.016311,((21:0.000000,(20:0.000000,(…
	UTREE PHYLIP_402= (76:0.157175,77:0.148296,((((((38:0.080038,(((12:0.019408,((11:0.007243,((5:0.002255,(1:0.000000,2:0.000000):0.000000):0.002256,(3:0.004568,4:0.000000):0.000000):0.004577):0.006862,(6:0.000000,(7:0.000000,(8:0.002283,(9:0.000000,10:0.000000):0.000000):0.030261):0.017865):0.014132):0.004966):0.011571,(((13:0.008040,14:0.000000):0.000000,(15:0.000000,(16:0.000000,17:0.000000):0.00…
	UTREE PHYLIP_403= (76:0.071406,77:0.186580,(((((((11:0.015533,((1:0.000000,(2:0.000000,5:0.000204):0.001874):0.002092,(3:0.000000,4:0.000000):0.000000):0.002134):0.006991,(6:0.003757,(7:0.013045,(8:0.000000,(9:0.000000,10:0.000000):0.000000):0.015084):0.000444):0.015208):0.000000,(12:0.019551,(((((13:0.003984,14:0.000000):0.003618,(17:0.000000,(15:0.000000,16:0.000000):0.000000):0.000000):0.00656…
	UTREE PHYLIP_404= (74:0.000000,75:0.000000,(73:0.011775,(66:0.034265,(((((38:0.106363,((((((12:0.016105,((((1:0.000000,2:0.000000):0.002392,(3:0.000000,4:0.000000):0.000000):0.000000,(5:0.003126,11:0.013154):0.001787):0.009067,(6:0.003167,(7:0.007436,(8:0.004907,(9:0.000000,10:0.000000):0.000000):0.009934):0.014062):0.009991):0.014527):0.007961,(30:0.020184,(33:0.064674,(((22:0.002140,(26:0.00000…
	UTREE PHYLIP_405= (74:0.000000,75:0.002491,(73:0.005585,(66:0.026273,(71:0.050163,(((70:0.083530,(((33:0.076558,((((12:0.026199,(((1:0.000000,2:0.000000):0.002215,(3:0.004472,4:0.000000):0.000000):0.000000,(11:0.019317,(5:0.000000,(6:0.007010,(7:0.002358,(8:0.004575,(9:0.000000,10:0.000000):0.000000):0.014014):0.006977):0.011849):0.004472):0.000000):0.015590):0.033885,((21:0.000000,(20:0.000000,(…
	UTREE PHYLIP_406= (74:0.000000,75:0.004957,(73:0.002757,(66:0.006829,(71:0.064942,((72:0.052633,(((38:0.067239,(((((12:0.026858,((11:0.004993,(3:0.004731,(4:0.000000,(5:0.009562,(1:0.001900,2:0.002747):0.000578):0.002480):0.000000):0.002523):0.007257,(6:0.000000,(7:0.000000,(8:0.000000,(9:0.000000,10:0.000000):0.000000):0.010975):0.011050):0.007249):0.001766):0.013446,((21:0.000000,(20:0.000000,(…
	UTREE PHYLIP_407= (76:0.127349,77:0.188671,((72:0.026785,(((62:0.087054,((38:0.096048,((((((12:0.031097,((11:0.009384,(5:0.004279,(3:0.002132,(4:0.000000,(1:0.004523,2:0.000000):0.000000):0.000000):0.000000):0.011664):0.002919,(7:0.002472,(6:0.000000,(8:0.000000,(9:0.000000,10:0.000000):0.004443):0.013637):0.008755):0.011125):0.015571):0.008294,((13:0.006092,14:0.000000):0.000000,(15:0.000000,(16…
	UTREE PHYLIP_408= (74:0.000000,75:0.004595,(73:0.009252,(66:0.017848,(((72:0.032185,(((38:0.078288,(((((11:0.013624,(12:0.026031,((5:0.008946,((1:0.000000,2:0.002569):0.008695,(3:0.006634,4:0.000000):0.000000):0.000000):0.011568,(6:0.002126,(7:0.004497,(8:0.000000,(9:0.000000,10:0.000000):0.000000):0.013005):0.007852):0.015962):0.002171):0.001830):0.009584,((21:0.000000,(20:0.000000,(18:0.000000,…
	UTREE PHYLIP_409= (74:0.000000,75:0.000000,(73:0.002496,(66:0.022828,(69:0.060063,((70:0.065683,(72:0.074750,(((63:0.130685,(((((12:0.024946,((11:0.010768,(3:0.002038,(4:0.000000,(5:0.002058,(1:0.000000,2:0.002368):0.004134):0.000000):0.000000):0.008328):0.006614,(7:0.006652,(6:0.000000,(8:0.000000,(9:0.000000,10:0.000000):0.004153):0.012584):0.005928):0.017060):0.005137):0.008647,(31:0.000000,32…
	UTREE PHYLIP_410= (74:0.000000,75:0.000000,(73:0.014397,(72:0.020786,((((((33:0.070617,(((((12:0.018440,((11:0.007341,(5:0.006747,((1:0.000000,2:0.005167):0.004446,(3:0.002225,4:0.000000):0.000000):0.000000):0.006937):0.002352,(6:0.000000,(7:0.004756,(8:0.000000,(9:0.000000,10:0.000000):0.000000):0.020787):0.011977):0.016077):0.000000):0.021704,((13:0.005797,14:0.000000):0.000000,(15:0.000000,(16…
	UTREE PHYLIP_411= (34:0.002197,35:0.004662,(37:0.004417,(36:0.004593,(((11:0.013859,(2:0.003771,((3:0.002176,(1:0.000000,4:0.000000):0.000000):0.000000,(5:0.002223,(6:0.002167,(7:0.007002,(8:0.002246,(9:0.000000,10:0.000000):0.000000):0.008672):0.011990):0.011684):0.004305):0.001932):0.003933):0.000012,(12:0.015839,((((15:0.000000,(16:0.000000,(17:0.000000,(13:0.002059,14:0.000000):0.001949):0.00…
	UTREE PHYLIP_412= (74:0.000000,75:0.005418,(73:0.005877,(66:0.044563,(69:0.066401,((70:0.088639,((((38:0.112998,(((((((12:0.016266,((33:0.099359,(11:0.020891,(3:0.000000,(4:0.000000,(5:0.004754,(1:0.000000,2:0.000000):0.004866):0.007463):0.000000):0.000000):0.009753):0.011718,(6:0.000000,(7:0.020655,(8:0.000000,(9:0.000000,10:0.000000):0.007281):0.025632):0.006999):0.014547):0.005874):0.008846,(3…
	UTREE PHYLIP_413= (74:0.000000,75:0.002611,(73:0.002975,(((62:0.094826,((38:0.106407,((((((12:0.006613,((11:0.012819,((1:0.001701,2:0.002622):0.000649,(4:0.000000,(3:0.002351,5:0.002352):0.000000):0.000000):0.007266):0.002939,(6:0.000000,(7:0.004876,(8:0.002397,(9:0.000000,10:0.000000):0.000000):0.013660):0.013582):0.014870):0.008244):0.010420,(30:0.022657,(((22:0.002065,(26:0.000000,27:0.002026)…
	UTREE PHYLIP_414= (73:0.006716,74:0.000000,(75:0.002219,(((66:0.034262,(71:0.058499,((72:0.043850,(((((((12:0.019374,((11:0.011304,(3:0.004215,(4:0.000000,(5:0.002063,(1:0.000040,2:0.002341):0.002091):0.004291):0.000000):0.008510):0.004182,(7:0.008955,(6:0.000000,(8:0.000000,(9:0.000000,10:0.000000):0.000000):0.033699):0.004090):0.015095):0.004713):0.032975,(((21:0.000000,(20:0.000000,(18:0.00000…
	UTREE PHYLIP_415= (74:0.000000,75:0.002295,(73:0.005281,(72:0.032031,(((((38:0.091426,(((((12:0.017739,(11:0.014757,(((1:0.000000,2:0.018531):0.002264,(3:0.002285,(4:0.000000,5:0.000000):0.000000):0.000000):0.014926,(6:0.006855,(7:0.011878,(8:0.004471,(9:0.000000,10:0.000000):0.000000):0.014070):0.004519):0.015268):0.009233):0.013967):0.019316,((13:0.001679,14:0.000000):0.000290,(15:0.000000,(16:…
	UTREE PHYLIP_416= (34:0.006701,35:0.011795,(37:0.006741,(36:0.000000,((((38:0.120554,((((12:0.027233,(11:0.010027,(((5:0.004520,(1:0.000000,2:0.000000):0.009180):0.004606,(3:0.000000,4:0.000000):0.000000):0.002218,(6:0.002200,(7:0.007095,(8:0.000000,(9:0.000000,10:0.000000):0.000000):0.015498):0.012913):0.009521):0.002203):0.007764):0.019516,(15:0.000000,(16:0.000000,(17:0.000000,(13:0.006164,14:…
	UTREE PHYLIP_417= (76:0.218931,77:0.127702,(((38:0.090636,((33:0.092754,((((11:0.012299,((3:0.006736,(4:0.000000,(5:0.011173,(1:0.000000,2:0.000000):0.002199):0.000000):0.000000):0.002230,(6:0.002234,(7:0.004656,(8:0.002236,(9:0.000000,10:0.000000):0.000000):0.009736):0.006454):0.013953):0.002522):0.020178,(12:0.032069,((13:0.013115,14:0.000000):0.000000,(15:0.000000,(16:0.000000,17:0.000000):0.0…
	UTREE PHYLIP_418= (39:0.021920,40:0.057647,(((((63:0.095174,(38:0.102955,(((((((11:0.017784,((1:0.000000,2:0.000000):0.006809,(4:0.000000,(3:0.004546,5:0.006803):0.000000):0.000000):0.000000):0.008857,(6:0.000000,(7:0.012134,(8:0.000000,(9:0.000000,10:0.000000):0.000000):0.011680):0.014718):0.021915):0.005118,(12:0.026005,(33:0.074751,(((22:0.006331,(26:0.000000,27:0.004184):0.008507):0.004183,(2…
	UTREE PHYLIP_419= (73:0.009946,74:0.000000,(75:0.002452,((66:0.023844,(69:0.061755,(70:0.082554,((72:0.054028,(((38:0.126626,((((((12:0.047135,((11:0.008031,(5:0.014169,(3:0.004620,(4:0.000000,(1:0.000000,2:0.005496):0.007075):0.000000):0.000000):0.009547):0.009871,(6:0.000000,(7:0.012308,(8:0.000000,(9:0.000000,10:0.000000):0.000000):0.023770):0.012835):0.024545):0.000000):0.011613,(30:0.022245,…
	UTREE PHYLIP_420= (74:0.000000,75:0.000000,(73:0.009722,(72:0.024463,((70:0.070030,((((38:0.110223,((12:0.025332,((((5:0.006572,(1:0.000602,2:0.000000):0.003768):0.002182,(4:0.000000,(3:0.004408,11:0.004675):0.000000):0.000000):0.004473,(6:0.000000,(7:0.013807,(8:0.000000,(9:0.000000,10:0.000000):0.002152):0.010052):0.010025):0.015656):0.005043,(((13:0.004338,14:0.000000):0.001317,(15:0.000000,(1…
	UTREE PHYLIP_421= (34:0.012239,35:0.009971,(37:0.004724,(36:0.002772,((12:0.023265,((7:0.009268,((6:0.000000,(5:0.002280,(11:0.019219,((1:0.000999,2:0.000000):0.001239,(3:0.000000,4:0.000000):0.000000):0.000000):0.004458):0.007458):0.006155,(8:0.000000,(9:0.000000,10:0.000000):0.000000):0.027463):0.008078):0.008048,((33:0.066056,((13:0.003682,14:0.000000):0.002549,(15:0.000000,(16:0.000000,17:0.0…
	UTREE PHYLIP_422= (73:0.000000,74:0.000000,(75:0.005122,(72:0.035701,((((38:0.065910,((33:0.073236,(30:0.019847,((((12:0.029253,(11:0.012458,(7:0.004822,(6:0.002355,((5:0.005680,(2:0.002715,(3:0.004617,(1:0.000000,4:0.000000):0.000000):0.000000):0.003881):0.007629,(8:0.002358,(9:0.000000,10:0.000000):0.000000):0.022195):0.000000):0.005054):0.004792):0.002563):0.015534,((13:0.003133,14:0.000000):0…
	UTREE PHYLIP_423= (74:0.000000,75:0.002158,(73:0.004987,(66:0.030401,(69:0.101510,(70:0.071442,(71:0.050549,((72:0.025378,((((((11:0.016763,(3:0.000000,(4:0.000000,(5:0.004017,(1:0.000000,2:0.004488):0.006262):0.002074):0.000000):0.004561):0.003465,(6:0.005627,(7:0.003942,(8:0.002002,(9:0.000000,10:0.000000):0.000000):0.024433):0.006158):0.014751):0.000000,(12:0.015383,(((13:0.003521,14:0.000000)…
	UTREE PHYLIP_424= (76:0.106849,77:0.187583,((((38:0.084774,(33:0.058633,(((((11:0.002843,(3:0.004070,(4:0.000000,(1:0.000000,2:0.000000):0.004140):0.000000):0.004731):0.000000,(5:0.011301,(6:0.000000,(7:0.002168,(8:0.000000,(9:0.000000,10:0.000000):0.000000):0.011272):0.008215):0.004905):0.005830):0.008999,(12:0.034304,((13:0.013776,14:0.000000):0.000000,(15:0.000000,(16:0.000000,17:0.000000):0.0…
	UTREE PHYLIP_425= (76:0.074400,77:0.196329,((66:0.014015,((72:0.048126,(71:0.046354,(68:0.000000,(67:0.010406,(((38:0.066138,(((((12:0.015794,((11:0.005010,(3:0.002276,(4:0.000000,(5:0.006891,(1:0.000000,2:0.000000):0.007226):0.002371):0.000000):0.007716):0.005132,(6:0.000000,(7:0.010257,(8:0.000000,(9:0.000000,10:0.000000):0.000000):0.026074):0.006540):0.009588):0.011913):0.002786,(31:0.000000,3…
	UTREE PHYLIP_426= (34:0.011363,35:0.022546,(37:0.011431,(36:0.008964,((((((12:0.011317,((11:0.013996,((5:0.008913,(1:0.000000,2:0.000000):0.013510):0.004417,(3:0.000000,4:0.000000):0.000000):0.002304):0.007112,(6:0.003629,(7:0.011649,(8:0.000000,(9:0.000000,10:0.000000):0.000000):0.027655):0.008102):0.013843):0.013260):0.035637,(30:0.013928,(((22:0.010205,(26:0.000000,27:0.000000):0.000000):0.004…
	UTREE PHYLIP_427= (76:0.145283,77:0.199848,((66:0.042966,(69:0.082674,(70:0.081792,((((38:0.095590,((((11:0.007526,(3:0.000000,(4:0.000000,(5:0.011725,(1:0.000000,2:0.005604):0.002346):0.000000):0.000000):0.010546):0.007946,(7:0.002543,(6:0.004878,(8:0.000000,(9:0.000000,10:0.000000):0.000000):0.012354):0.004873):0.022622):0.000000,(12:0.021156,((13:0.004228,(14:0.000000,(15:0.000000,(16:0.000000…
	UTREE PHYLIP_428= (76:0.103505,77:0.233043,((72:0.009684,((((38:0.075803,(((12:0.027581,((11:0.025094,(3:0.004115,(4:0.000000,(1:0.000000,(2:0.002220,5:0.001741):0.002303):0.008486):0.000000):0.002229):0.003935,(6:0.007912,(7:0.004123,(8:0.002034,(9:0.000000,10:0.000000):0.000000):0.015427):0.010974):0.017333):0.009520):0.025801,((((13:0.007440,14:0.000000):0.000000,(15:0.000000,(16:0.000000,17:0…
	UTREE PHYLIP_429= (76:0.105651,77:0.248423,((72:0.021530,(66:0.029914,(((((63:0.120611,((33:0.065740,(((11:0.009154,(5:0.006141,(3:0.000000,(4:0.000000,(1:0.001869,2:0.002394):0.002248):0.000000):0.000000):0.010674):0.002137,(6:0.000000,(7:0.006580,(8:0.000000,(9:0.000000,10:0.000000):0.000000):0.028620):0.006565):0.015051):0.000000,(12:0.020003,(((13:0.005730,14:0.000000):0.000000,(17:0.000000,(…
	UTREE PHYLIP_430= (73:0.010518,74:0.000000,(75:0.005259,(66:0.034230,(69:0.044044,((70:0.062182,(72:0.041748,(((38:0.125446,(((((12:0.021014,((11:0.010014,(1:0.004702,(3:0.000000,(4:0.000000,(2:0.000000,5:0.002657):0.002016):0.000000):0.000000):0.002310):0.007095,(6:0.000000,(7:0.002332,(8:0.002324,(9:0.000000,10:0.000000):0.000000):0.015535):0.015530):0.007021):0.002313):0.010260,(15:0.000000,(1…
	UTREE PHYLIP_431= (74:0.000000,75:0.007439,(73:0.011025,(72:0.020858,((70:0.082907,((((38:0.087676,(((12:0.011835,((6:0.000000,((11:0.016861,((3:0.000000,(1:0.002348,4:0.000000):0.000000):0.000000,(2:0.002915,5:0.009411):0.000000):0.001543):0.011744,((15:0.000000,(16:0.000000,(17:0.000000,(13:0.003798,14:0.000000):0.004576):0.000000):0.000000):0.018299,(31:0.000000,32:0.002209):0.037943):0.012228…
	UTREE PHYLIP_432= (34:0.011021,37:0.002208,(35:0.027328,(36:0.010789,(((33:0.095897,(((12:0.018756,((11:0.015992,(3:0.000000,(4:0.000000,(5:0.006275,(1:0.000000,2:0.004667):0.004288):0.006487):0.000000):0.006341):0.006609,(6:0.000000,(7:0.004360,(8:0.002121,(9:0.000000,10:0.000000):0.000000):0.017851):0.012609):0.017389):0.004455):0.014633,(31:0.000000,32:0.006249):0.029247):0.017176,(((18:0.0000…
	UTREE PHYLIP_433= (74:0.000000,75:0.000000,(73:0.007474,((((38:0.092173,((((((12:0.029396,(11:0.015535,(((1:0.000000,(2:0.007577,5:0.001126):0.001037):0.002162,(4:0.000000,(3:0.000000,33:0.102806):0.002174):0.000000):0.005368,(6:0.008897,(7:0.006825,(8:0.004337,(9:0.000000,10:0.000000):0.000000):0.022731):0.000000):0.011321):0.007207):0.011948):0.011717,(30:0.020356,(((22:0.005916,(26:0.000000,27…
	UTREE PHYLIP_434= (74:0.000000,75:0.000000,(73:0.011288,((66:0.048482,(69:0.049625,((70:0.056542,((62:0.080547,((((38:0.126324,((((((12:0.021380,(7:0.014983,((6:0.002118,(11:0.023995,((1:0.002426,(2:0.000000,5:0.001101):0.003739):0.007359,(3:0.002427,4:0.000000):0.000000):0.002416):0.010411):0.005624,(8:0.000000,(9:0.000000,10:0.000000):0.000000):0.012125):0.004764):0.007240):0.019022,((13:0.0009…
	UTREE PHYLIP_435= (34:0.002210,35:0.024111,(37:0.006815,(36:0.004767,((((((11:0.004508,(3:0.002140,(4:0.000000,(5:0.006467,(1:0.000000,2:0.007754):0.008853):0.004396):0.000000):0.011617):0.004672,(7:0.010986,(6:0.004856,(8:0.000000,(9:0.000000,10:0.000000):0.000000):0.015298):0.002179):0.009293):0.000000,(12:0.022308,((13:0.013320,14:0.000000):0.000000,(15:0.000000,(16:0.000000,17:0.000000):0.000…
	UTREE PHYLIP_436= (76:0.178513,77:0.167195,(((((((((11:0.008788,(3:0.000000,(4:0.000000,(5:0.007194,(1:0.000000,2:0.002725):0.004805):0.002402):0.000000):0.007430):0.005991,(7:0.006752,(6:0.008350,(8:0.000000,(9:0.000000,10:0.000000):0.000000):0.019697):0.002381):0.009146):0.004991,((18:0.000000,19:0.000000):0.000000,(20:0.000000,21:0.000000):0.000000):0.014445):0.009836,(12:0.013927,(15:0.000000…
	UTREE PHYLIP_437= (76:0.179280,77:0.186713,(((((62:0.114356,(38:0.078689,(((12:0.025058,(11:0.007641,((3:0.000000,(4:0.000000,(5:0.016713,(1:0.000000,2:0.002799):0.007056):0.002288):0.000000):0.004789,(6:0.007435,(7:0.007494,(8:0.004760,(9:0.000000,10:0.000000):0.000000):0.028603):0.009499):0.022673):0.002959):0.016361):0.011432,(((13:0.008299,14:0.000000):0.004945,(15:0.000000,(16:0.000000,17:0.…
	UTREE PHYLIP_438= (74:0.000000,75:0.005565,(73:0.008478,(66:0.020483,(69:0.061732,((70:0.065334,(72:0.039612,(((38:0.089412,((((11:0.018903,(4:0.000000,(3:0.000000,(1:0.005150,(2:0.000000,5:0.004234):0.003101):0.002557):0.000000):0.000000):0.015405,(6:0.000000,(7:0.013209,(8:0.007429,(9:0.000000,10:0.000000):0.000000):0.014920):0.018833):0.007498):0.000000,(12:0.042789,(((13:0.013097,14:0.000000)…
	UTREE PHYLIP_439= (76:0.185290,77:0.138685,(((((33:0.060028,(((((12:0.026917,((11:0.011979,((5:0.008994,(1:0.000000,2:0.000000):0.008917):0.004441,(3:0.000000,4:0.000000):0.000000):0.000000):0.006899,(6:0.000000,(7:0.004573,(8:0.000000,(9:0.000000,10:0.000000):0.002236):0.020978):0.002254):0.016311):0.006583):0.004678,(31:0.000000,32:0.004464):0.021507):0.004552,(30:0.025584,(((22:0.001980,(24:0.…
	UTREE PHYLIP_440= (76:0.185596,77:0.283997,((66:0.038929,(69:0.063058,((70:0.045524,((((((12:0.023738,((11:0.009458,(3:0.000000,(4:0.000000,(5:0.009009,(1:0.000000,2:0.005294):0.004529):0.004558):0.000000):0.009295):0.004347,(7:0.000000,(6:0.009080,(8:0.002209,(9:0.000000,10:0.000000):0.000000):0.013662):0.002199):0.021363):0.005283):0.020134,((13:0.002907,14:0.000000):0.003092,(15:0.000000,(16:0…
	UTREE PHYLIP_441= (76:0.127071,77:0.182633,((((63:0.086324,(38:0.108552,(((33:0.084623,(((12:0.046887,(11:0.016250,(((1:0.000000,2:0.000000):0.006764,(5:0.000000,(6:0.002235,(7:0.011667,(8:0.000000,(9:0.000000,10:0.000000):0.000000):0.013592):0.002622):0.014079):0.006649):0.004512,(3:0.000000,4:0.000000):0.000000):0.007137):0.008451):0.008986,(31:0.000000,32:0.002151):0.029252):0.008783,(((18:0.0…
	UTREE PHYLIP_442= (74:0.000000,75:0.002530,(73:0.012854,((((((12:0.017419,((11:0.010206,((2:0.008641,(1:0.000000,5:0.000000):0.000000):0.002410,(3:0.000000,4:0.000000):0.000000):0.007330):0.010031,(6:0.000000,(7:0.002490,(8:0.004744,(9:0.000000,10:0.000000):0.000000):0.027354):0.015060):0.017058):0.008504):0.015363,(((13:0.005627,14:0.000000):0.003124,(15:0.000000,(16:0.000000,17:0.000000):0.0000…
	UTREE PHYLIP_443= (74:0.000000,75:0.004887,(73:0.002747,(72:0.036179,((((((((11:0.012784,(3:0.004618,(4:0.000000,(5:0.006954,(1:0.000000,2:0.002552):0.002487):0.005067):0.000000):0.005058):0.002742,((6:0.002125,(7:0.004796,(8:0.000000,(9:0.000000,10:0.000000):0.000000):0.014270):0.007176):0.011937,(12:0.025854,(((13:0.005712,14:0.000000):0.004629,(15:0.000000,(16:0.000000,17:0.000000):0.000000):0…
	UTREE PHYLIP_444= (34:0.004630,35:0.017732,(37:0.001554,(36:0.005733,((((((7:0.015764,(12:0.026407,(6:0.005303,(11:0.013472,(3:0.004643,(4:0.000000,(5:0.013977,(1:0.004987,2:0.005403):0.002123):0.004701):0.000000):0.009367):0.009845):0.007238):0.000000):0.011140,(8:0.000000,(9:0.000000,10:0.000000):0.002350):0.015982):0.016515,(((18:0.000000,19:0.000000):0.000000,(20:0.000000,21:0.000000):0.00000…
	UTREE PHYLIP_445= (34:0.004329,35:0.013317,(37:0.011173,(36:0.006122,(38:0.126074,((63:0.117967,((((((((12:0.010031,((11:0.002222,(3:0.002093,(4:0.000000,(5:0.006405,(1:0.000000,2:0.002375):0.002115):0.002130):0.000000):0.002180):0.015163,(6:0.000000,(7:0.011196,(8:0.000000,(9:0.000000,10:0.000000):0.006476):0.013325):0.001951):0.013152):0.003240):0.006041,((13:0.007734,14:0.000000):0.000000,(15:…
	UTREE PHYLIP_446= (74:0.000000,75:0.005117,(73:0.020480,(72:0.025248,(((62:0.115564,((38:0.084792,(((((12:0.026662,(11:0.012951,(2:0.004326,((3:0.000000,(1:0.000000,4:0.000000):0.000000):0.000000,(5:0.002340,(6:0.004821,(7:0.009982,(8:0.002397,(9:0.000000,10:0.000000):0.000000):0.011491):0.005546):0.009945):0.004583):0.001380):0.009818):0.008298):0.018788,((13:0.008770,14:0.000000):0.000000,(15:0…
	UTREE PHYLIP_447= (34:0.004595,35:0.010497,(37:0.011843,(36:0.010276,(((((12:0.019968,(11:0.026541,((4:0.000000,(3:0.004444,(1:0.000000,2:0.002461):0.002249):0.000000):0.000000,(5:0.000000,(6:0.004519,(7:0.002328,(8:0.002224,(9:0.000000,10:0.000000):0.000000):0.021256):0.006836):0.006880):0.004407):0.002363):0.014347):0.011879,(30:0.019665,((21:0.000000,(20:0.000000,(18:0.000000,19:0.000000):0.00…
	UTREE PHYLIP_448= (34:0.010609,35:0.017188,(37:0.008260,(36:0.003244,(((((12:0.020223,((11:0.012965,(3:0.001929,(4:0.000000,(5:0.007831,(1:0.000412,2:0.002366):0.001554):0.005945):0.000000):0.008276):0.003992,(7:0.000000,(6:0.006031,(8:0.001969,(9:0.000000,10:0.000000):0.000000):0.027107):0.003999):0.012273):0.013360):0.016770,(31:0.000000,32:0.000000):0.018908):0.006266,((21:0.000000,(20:0.00000…
	UTREE PHYLIP_449= (76:0.088599,77:0.136151,((((62:0.116720,(((38:0.071041,(((((12:0.011125,((11:0.021524,((5:0.009839,(1:0.000465,2:0.000000):0.001984):0.004905,(3:0.002440,4:0.000000):0.000000):0.002370):0.007357,(6:0.000000,(7:0.010222,(8:0.004957,(9:0.000000,10:0.000000):0.000000):0.015335):0.017786):0.015264):0.000000):0.025350,((13:0.013103,14:0.000000):0.000000,(17:0.000000,(15:0.000000,16:…
	UTREE PHYLIP_450= (74:0.000000,75:0.002378,(73:0.002700,(72:0.001826,((70:0.066492,((38:0.097941,((((((11:0.005351,((3:0.000000,(5:0.000000,(4:0.000000,(1:0.000000,2:0.005797):0.009903):0.000000):0.000000):0.004050,(6:0.007294,(7:0.007533,(8:0.004748,(9:0.000000,10:0.000000):0.000000):0.017824):0.006941):0.013984):0.004251):0.013284,(12:0.023066,(30:0.026748,(33:0.096525,(((22:0.008175,(24:0.0020…
	UTREE PHYLIP_451= (76:0.100956,77:0.199614,((66:0.037444,(69:0.058742,((70:0.047856,(72:0.049863,(((38:0.075254,((((11:0.006582,(5:0.014747,(4:0.000000,(3:0.002063,(1:0.000000,2:0.000000):0.002160):0.000000):0.000000):0.006878):0.002289,(7:0.002156,(6:0.008503,(8:0.000000,(9:0.000000,10:0.000000):0.000000):0.019939):0.004270):0.010721):0.000000,((12:0.015451,(((13:0.011909,14:0.000000):0.000000,(…
	UTREE PHYLIP_452= (74:0.000000,75:0.002429,(73:0.013955,(66:0.017780,(((72:0.044870,((((38:0.069923,(((12:0.038708,((11:0.006535,(3:0.004132,(4:0.000000,(5:0.008303,(1:0.000000,2:0.000000):0.008538):0.006442):0.000000):0.004242):0.002166,(7:0.006591,(6:0.002063,(8:0.000000,(9:0.000000,10:0.000000):0.000000):0.014936):0.002016):0.012778):0.000000):0.011483,(((13:0.001850,(14:0.000000,(15:0.000000,…
	UTREE PHYLIP_453= (76:0.145688,77:0.144928,((((63:0.145961,(70:0.068341,(((((12:0.021807,((11:0.006306,(3:0.002065,(4:0.000000,(5:0.000000,(1:0.000000,2:0.007303):0.004140):0.002069):0.000000):0.008451):0.008448,(7:0.008450,(6:0.000000,(8:0.000000,(9:0.000000,10:0.000000):0.002029):0.016706):0.002007):0.016886):0.000000):0.012718,(15:0.000000,(16:0.000000,(17:0.000000,(13:0.001462,14:0.000000):0.…
	UTREE PHYLIP_454= (74:0.000000,75:0.002687,(73:0.013073,(66:0.029788,((69:0.038825,(72:0.026495,((62:0.076479,((63:0.132084,(38:0.074916,((33:0.039059,(((((12:0.044066,((11:0.007768,(3:0.000000,(4:0.000000,(5:0.009940,(1:0.000000,2:0.002766):0.010113):0.002469):0.000000):0.007599):0.004501,(7:0.002998,(6:0.000000,(8:0.000000,(9:0.000000,10:0.000000):0.002518):0.020883):0.007394):0.017998):0.01057…
	UTREE PHYLIP_455= (76:0.190336,77:0.223102,(((((((12:0.009495,((11:0.010761,(3:0.002271,(4:0.000000,(5:0.006905,(1:0.000000,2:0.002708):0.006894):0.000000):0.000000):0.003799):0.011972,(6:0.000000,(7:0.007422,(8:0.002321,(9:0.000000,10:0.000000):0.000000):0.026505):0.012769):0.020851):0.000000):0.014170,((13:0.019787,14:0.000000):0.000000,(15:0.000000,(16:0.000000,17:0.000000):0.000000):0.000000)…
	UTREE PHYLIP_456= (76:0.130525,77:0.102001,(62:0.139884,(((((38:0.105993,(((((12:0.029662,((11:0.014267,(3:0.000000,(4:0.000000,(5:0.002302,(1:0.000000,2:0.002652):0.004842):0.002428):0.000000):0.002720):0.003371,(6:0.000000,(7:0.004896,(8:0.000000,(9:0.000000,10:0.000000):0.000000):0.020927):0.003298):0.012205):0.006085):0.016252,((13:0.006041,14:0.000000):0.000000,(15:0.000000,(16:0.000000,17:0…
	UTREE PHYLIP_457= (74:0.000000,75:0.004588,(73:0.005572,(66:0.034927,(((70:0.050059,(72:0.036823,((((((11:0.016152,(1:0.002104,((2:0.002430,5:0.008004):0.002705,(3:0.004219,4:0.000000):0.000000):0.000000):0.004329):0.004041,(6:0.002092,(7:0.004622,(8:0.000000,(9:0.000000,10:0.000000):0.000000):0.023091):0.004366):0.015774):0.000000,((12:0.020387,((13:0.003876,14:0.000000):0.000000,(15:0.000000,(1…
	UTREE PHYLIP_458= (74:0.000000,75:0.002515,(73:0.013942,((66:0.033647,((71:0.068850,(72:0.051175,((62:0.144161,((38:0.074935,(((12:0.021366,((11:0.007233,((5:0.002200,(1:0.000000,2:0.000000):0.002172):0.004406,(3:0.000000,4:0.000000):0.000000):0.009104):0.004638,(7:0.000000,(6:0.004656,(8:0.000000,(9:0.000000,10:0.000000):0.000000):0.034168):0.002246):0.006879):0.008507):0.019223,(((((13:0.007394…
	UTREE PHYLIP_459= (74:0.000000,75:0.000000,(73:0.005343,((72:0.008293,((((62:0.145695,(((38:0.083231,(((12:0.012531,((11:0.000000,((5:0.011550,(1:0.000000,2:0.002676):0.002246):0.006961,(3:0.000000,4:0.000000):0.000000):0.002339):0.011919,(6:0.000000,(7:0.007370,(8:0.002306,(9:0.000000,10:0.000000):0.000000):0.018280):0.018069):0.024276):0.000000):0.017678,((14:0.000000,(15:0.000000,(16:0.000000,…
	UTREE PHYLIP_460= (74:0.000000,75:0.002412,(73:0.005959,(((((((3:0.000000,(1:0.000000,4:0.000000):0.000000):0.000000,(11:0.005020,(2:0.000000,5:0.018763):0.000000):0.000000):0.004540,(6:0.000000,(7:0.002531,(8:0.002412,(9:0.000000,10:0.000000):0.000000):0.013266):0.016655):0.009672):0.000000,(12:0.015556,((((13:0.005418,14:0.000000):0.003224,(15:0.000000,(16:0.000000,17:0.000000):0.000000):0.0000…
	UTREE PHYLIP_461= (76:0.230722,77:0.183591,(((((((((11:0.012290,(3:0.004527,(4:0.000000,(5:0.002126,(1:0.000000,2:0.002608):0.016617):0.004767):0.000000):0.007223):0.009325,(6:0.007038,(7:0.014615,(8:0.000000,(9:0.000000,10:0.000000):0.002326):0.014193):0.002440):0.019372):0.003420,(12:0.017087,(33:0.081335,(31:0.000000,32:0.000000):0.001557):0.033643):0.007566):0.010158,((21:0.000000,(19:0.00000…
	UTREE PHYLIP_462= (76:0.063788,77:0.209429,(((69:0.062763,(70:0.088118,((((38:0.124932,(((12:0.024778,((11:0.009646,((3:0.000000,(4:0.000000,(5:0.004341,(1:0.000000,2:0.005080):0.009354):0.007049):0.000000):0.011942,(7:0.004567,(6:0.000000,(8:0.000000,(9:0.000000,10:0.000000):0.002196):0.013577):0.006671):0.017673):0.000000):0.006800,((21:0.000000,(20:0.000000,(18:0.000000,19:0.000000):0.000000):…
	UTREE PHYLIP_463= (74:0.000000,75:0.000000,(73:0.008111,(66:0.019729,(69:0.115183,(70:0.087146,((72:0.033319,(((62:0.116067,((38:0.124898,(((((12:0.029037,((11:0.007247,(5:0.008864,(4:0.000000,(3:0.006592,(1:0.000000,2:0.005250):0.008833):0.000000):0.000000):0.007171):0.009687,(6:0.000000,(7:0.009523,(8:0.000000,(9:0.000000,10:0.000000):0.000000):0.016556):0.009138):0.016590):0.000000):0.012426,(…
	UTREE PHYLIP_464= (34:0.011313,37:0.006751,(35:0.017518,(36:0.002237,((((((11:0.012707,(12:0.038350,((3:0.000000,(4:0.000000,(5:0.007148,(1:0.000000,2:0.002892):0.007366):0.002414):0.000000):0.007395,(6:0.000000,(7:0.007418,(8:0.000000,(9:0.000000,10:0.000000):0.000000):0.002987):0.001865):0.009252):0.003403):0.000000):0.024164,((13:0.008753,14:0.000000):0.000000,(15:0.000000,(16:0.000000,17:0.00…
	UTREE PHYLIP_465= (76:0.240063,77:0.146098,((((38:0.073772,((((12:0.024562,((11:0.019217,((5:0.002154,(1:0.002878,2:0.007633):0.001484):0.004359,(3:0.006605,4:0.000000):0.000000):0.009070):0.009478,(6:0.000000,(8:0.000000,(7:0.009120,(9:0.000000,10:0.000000):0.000000):0.006591):0.020247):0.012962):0.013980):0.015982,(30:0.009455,(((24:0.001980,(23:0.000000,(22:0.004005,25:0.009581):0.000000):0.00…
	UTREE PHYLIP_466= (76:0.095552,77:0.201419,((((69:0.050724,(70:0.055365,((62:0.110037,(((38:0.088447,((((((12:0.013219,((11:0.008748,(3:0.002019,(4:0.000000,(5:0.004055,(1:0.000000,2:0.004871):0.010641):0.004221):0.000000):0.008507):0.002960,(6:0.010225,(7:0.000000,(8:0.002080,(9:0.000000,10:0.000000):0.000000):0.016356):0.003077):0.010442):0.011474):0.008290,(21:0.000000,(20:0.000000,(18:0.00000…
	UTREE PHYLIP_467= (76:0.279362,77:0.105666,(((((((12:0.019865,((11:0.012653,(3:0.004742,(4:0.000000,(5:0.007132,(1:0.000000,2:0.000000):0.012536):0.004969):0.000000):0.004969):0.002478,(6:0.000000,(7:0.007505,(8:0.000000,(9:0.000000,10:0.000000):0.000000):0.016642):0.008066):0.009743):0.010765):0.012282,(30:0.009283,(((22:0.004124,(24:0.000000,(23:0.000000,25:0.000000):0.006023):0.006041):0.00402…
	UTREE PHYLIP_468= (76:0.152943,77:0.112866,((((((((12:0.016249,((11:0.009846,(3:0.004637,(4:0.000000,(1:0.000000,(2:0.002801,5:0.000822):0.001461):0.004637):0.000000):0.012108):0.007905,(7:0.003803,(6:0.004608,(8:0.000000,(9:0.000000,10:0.000000):0.002330):0.027644):0.005865):0.006992):0.003325):0.006095,(33:0.106895,(30:0.027193,(((25:0.006650,(22:0.002031,(26:0.000000,27:0.004047):0.004029):0.0…
	UTREE PHYLIP_469= (73:0.010031,74:0.000000,(75:0.010146,((66:0.035835,(((((((12:0.032483,((5:0.004481,(3:0.009152,(4:0.000000,(11:0.009825,(1:0.000902,2:0.000000):0.001351):0.000000):0.000000):0.000000):0.004486,(6:0.000000,(7:0.007049,(8:0.000000,(9:0.000000,10:0.000000):0.000000):0.012538):0.015019):0.011698):0.009015):0.012602,((13:0.003025,14:0.000000):0.000997,(15:0.000000,(16:0.000000,17:0.…
	UTREE PHYLIP_470= (39:0.042234,40:0.047981,(((62:0.125610,(((38:0.123515,(((((((4:0.000000,(3:0.006561,(1:0.000000,2:0.005186):0.006677):0.000000):0.000000,(5:0.006588,11:0.011725):0.000000):0.003525,(31:0.000000,32:0.002224):0.020928):0.017474,((18:0.000000,19:0.000000):0.000000,(20:0.000000,21:0.000000):0.000000):0.006673):0.000000,(((6:0.002173,7:0.009224):0.001995,(8:0.000000,(9:0.000000,10:0…
	UTREE PHYLIP_471= (76:0.152989,77:0.092799,(69:0.058002,((70:0.062115,((71:0.067807,(72:0.033593,(((38:0.113242,(((11:0.010040,(5:0.011484,(3:0.000000,(4:0.000000,(1:0.000000,2:0.002732):0.006874):0.000000):0.000000):0.002405):0.009812,((6:0.000000,(7:0.007301,(8:0.000000,(9:0.000000,10:0.000000):0.000000):0.009466):0.011967):0.019549,(12:0.025341,(((13:0.002536,14:0.000000):0.001548,(15:0.000000…
	UTREE PHYLIP_472= (76:0.179690,77:0.136016,(((((38:0.120809,(((33:0.069996,(((12:0.031709,(6:0.000000,((11:0.011468,(3:0.000000,(4:0.000000,(1:0.000000,(2:0.000000,5:0.001772):0.002481):0.002139):0.000000):0.000000):0.010464,(7:0.009003,(8:0.004347,(9:0.000000,10:0.000000):0.000000):0.017231):0.007225):0.007814):0.012630):0.017681,(31:0.000000,32:0.002065):0.021380):0.011732,((21:0.000000,(20:0.0…
	UTREE PHYLIP_473= (74:0.000000,75:0.000000,(73:0.007926,(66:0.033494,((69:0.061136,((70:0.088070,(72:0.044419,(((38:0.115651,(((((12:0.033142,(11:0.004571,((3:0.002128,(4:0.000000,(5:0.008611,(1:0.000000,2:0.002489):0.006520):0.002135):0.000000):0.001250,(6:0.004231,(7:0.006656,(8:0.000000,(9:0.000000,10:0.000000):0.000000):0.006431):0.006735):0.015313):0.005931):0.006383):0.012464,(30:0.020130,(…
	UTREE PHYLIP_474= (34:0.011207,37:0.008041,(36:0.006794,(35:0.009536,(38:0.113750,(((33:0.071172,(((12:0.023432,((11:0.004771,((5:0.004402,(1:0.000000,2:0.002466):0.004401):0.004430,(3:0.000000,4:0.000000):0.000000):0.004408):0.004619,(7:0.007050,(6:0.004470,(8:0.000000,(9:0.000000,10:0.000000):0.000000):0.023280):0.002079):0.013650):0.002470):0.011730,((((13:0.003982,14:0.000000):0.000000,(15:0.…
	UTREE PHYLIP_475= (76:0.077783,77:0.124656,(((69:0.053725,(70:0.049186,(((62:0.101632,(((63:0.112789,(38:0.091846,(((((12:0.027354,((11:0.010744,(2:0.003174,(5:0.011998,(3:0.000000,(1:0.002002,4:0.000000):0.000000):0.000000):0.002082):0.003255):0.011877,(6:0.000000,(7:0.006343,(8:0.002008,(9:0.000000,10:0.000000):0.000000):0.019574):0.013786):0.022747):0.002754):0.010902,(31:0.000000,32:0.003832)…
	UTREE PHYLIP_476= (73:0.009252,74:0.000000,(75:0.004627,((66:0.009646,(71:0.033510,((69:0.046095,(72:0.042150,(70:0.052846,((((38:0.078886,(((12:0.010924,((11:0.011037,(3:0.002022,(4:0.000000,(5:0.002030,(1:0.000000,2:0.004844):0.006136):0.004095):0.000000):0.007200):0.002818,(6:0.000000,(7:0.011096,(8:0.000000,(9:0.000000,10:0.000000):0.000000):0.007822):0.011696):0.020199):0.008321):0.013477,((…
	UTREE PHYLIP_477= (76:0.078849,77:0.188247,((((((12:0.030483,(11:0.002655,(((5:0.002499,(1:0.000000,2:0.000000):0.002468):0.002475,(3:0.002498,4:0.000000):0.000000):0.000000,(6:0.002513,(7:0.010822,(8:0.002512,(9:0.000000,10:0.000000):0.000000):0.033269):0.004383):0.013025):0.007744):0.005035):0.013973,((21:0.000000,(20:0.000000,(18:0.000000,19:0.000000):0.000000):0.000000):0.015262,((30:0.010314…
	UTREE PHYLIP_478= (74:0.000000,75:0.000000,(73:0.013706,(66:0.038487,(((71:0.063123,(72:0.030521,((((38:0.099921,(((12:0.017710,(6:0.000000,((11:0.026267,(5:0.006485,(3:0.000000,(4:0.000000,(1:0.000000,2:0.000000):0.007021):0.000000):0.000271):0.007259):0.013696,(7:0.012508,(8:0.007236,(9:0.000000,10:0.000000):0.000000):0.018629):0.005573):0.014339):0.023639):0.016920,(((13:0.008266,14:0.000000):…
	UTREE PHYLIP_479= (34:0.009665,35:0.015209,(37:0.001925,(36:0.002265,((((((12:0.025801,((11:0.015385,((5:0.004677,(1:0.000000,2:0.002755):0.004648):0.002320,(3:0.000000,4:0.000000):0.000000):0.007146):0.005747,(7:0.002573,(6:0.004717,(8:0.000000,(9:0.000000,10:0.000000):0.000000):0.027365):0.002286):0.011911):0.009347):0.027765,((13:0.001827,14:0.000000):0.002437,(17:0.000000,(15:0.000000,16:0.00…
	UTREE PHYLIP_480= (73:0.002200,74:0.000000,(75:0.002178,(66:0.030470,((((((63:0.143501,(38:0.120009,(((12:0.025944,(11:0.014165,((3:0.004315,(4:0.000000,(5:0.000000,(1:0.000844,2:0.000000):0.001309):0.002154):0.000000):0.002199,(6:0.004374,(7:0.004434,(8:0.002170,(9:0.000000,10:0.000000):0.000000):0.019826):0.002398):0.006590):0.004282):0.005508):0.017677,(((14:0.000000,(13:0.000000,(15:0.000000,…
	UTREE PHYLIP_481= (76:0.149046,77:0.103684,((((38:0.146199,((12:0.022239,(((11:0.004761,((5:0.011344,(1:0.000000,2:0.000000):0.002201):0.002220,(3:0.002215,4:0.000000):0.000000):0.004665):0.004096,(7:0.006333,(6:0.002199,(8:0.000000,(9:0.000000,10:0.000000):0.004448):0.011462):0.005172):0.023515):0.007512,(((13:0.001727,14:0.000000):0.000290,(15:0.000000,(16:0.000000,17:0.000000):0.000000):0.0000…
	UTREE PHYLIP_482= (76:0.104285,77:0.209502,((((((12:0.008767,(((4:0.000000,(3:0.002518,(1:0.000000,2:0.000000):0.010202):0.000000):0.000000,(5:0.007638,11:0.021986):0.000000):0.008189,(6:0.000000,(7:0.015941,(8:0.000000,(9:0.000000,10:0.000000):0.005048):0.013033):0.007630):0.010371):0.006366):0.015195,((15:0.000000,(16:0.000000,(17:0.000000,(13:0.005441,14:0.000000):0.005580):0.000000):0.000000)…
	UTREE PHYLIP_483= (76:0.111346,77:0.193044,(((((((((12:0.016696,((11:0.008391,(5:0.011588,((1:0.000000,2:0.000000):0.006840,(3:0.000000,4:0.000000):0.000000):0.000000):0.006027):0.009651,(6:0.000000,(7:0.004787,(8:0.000000,(9:0.000000,10:0.000000):0.000000):0.011028):0.008210):0.015797):0.003280):0.010327,((13:0.002218,14:0.000000):0.002005,(15:0.000000,(16:0.000000,17:0.000000):0.000000):0.00000…
	UTREE PHYLIP_484= (34:0.004790,35:0.014741,(37:0.002438,(36:0.002405,((12:0.022975,(((11:0.015751,(5:0.000000,(3:0.000000,(4:0.000000,(1:0.000000,2:0.002834):0.004867):0.000000):0.004876):0.002746):0.010341,(6:0.000000,(7:0.005136,(8:0.002482,(9:0.000000,10:0.000000):0.000000):0.014396):0.022186):0.013255):0.004262,(((13:0.002143,(14:0.000000,(17:0.000000,(15:0.000000,16:0.000000):0.000000):0.000…
	UTREE PHYLIP_485= (76:0.202402,77:0.301728,(((38:0.131693,(((((12:0.023361,((11:0.009300,(1:0.000000,(3:0.000000,(4:0.000000,(2:0.000000,5:0.001108):0.001253):0.000000):0.000000):0.005964):0.012777,(6:0.000000,(7:0.009992,(8:0.004656,(9:0.000000,10:0.000000):0.000000):0.033265):0.020484):0.013366):0.005255):0.013088,(30:0.015782,(33:0.118995,(((24:0.002223,(23:0.000000,(22:0.008883,25:0.000000):0…
	UTREE PHYLIP_486= (76:0.171923,77:0.165094,((((((12:0.025061,((11:0.002575,((5:0.009434,(1:0.000000,2:0.002873):0.004639):0.002297,(3:0.004654,4:0.000000):0.000000):0.005009):0.007505,(6:0.000640,(7:0.010184,(8:0.000000,(9:0.000000,10:0.000000):0.002412):0.025389):0.004274):0.009804):0.004307):0.008116,(((13:0.006352,14:0.000000):0.000000,(15:0.000000,(16:0.000000,17:0.000000):0.000000):0.000000)…
	UTREE PHYLIP_487= (74:0.000000,75:0.000000,(73:0.008531,(72:0.025673,(((62:0.127499,((38:0.122198,((33:0.055363,(((((12:0.034026,((11:0.012776,(1:0.000000,((2:0.000000,5:0.007090):0.000000,(3:0.000000,4:0.000000):0.000000):0.000000):0.012460):0.008484,(7:0.002618,(6:0.020110,(8:0.007331,(9:0.000000,10:0.000000):0.000000):0.009858):0.004645):0.012072):0.017783):0.019132,(30:0.010567,(((22:0.008129…
	UTREE PHYLIP_488= (36:0.002254,37:0.011262,(((((((12:0.023903,((11:0.011699,(3:0.002071,(4:0.000000,(5:0.008390,(1:0.000000,2:0.002385):0.008891):0.004422):0.000000):0.004555):0.012182,(7:0.002242,(6:0.004358,(8:0.000000,(9:0.000000,10:0.000000):0.000000):0.006510):0.002138):0.015447):0.003662):0.007377,((13:0.012115,14:0.000000):0.000000,(15:0.000000,(16:0.000000,17:0.000000):0.000000):0.000000)…
	UTREE PHYLIP_489= (74:0.000000,75:0.000000,(73:0.012792,(66:0.025543,(69:0.076109,((70:0.070224,(72:0.031507,(((38:0.124697,((33:0.069211,((12:0.010644,((5:0.005821,(3:0.000000,(4:0.000000,(1:0.000000,2:0.002251):0.001993):0.000000):0.000000):0.002640,(11:0.010423,(6:0.001909,(7:0.003957,(8:0.001943,(9:0.000000,10:0.000000):0.000000):0.009211):0.004653):0.018196):0.001309):0.005682):0.011886,(((1…
	UTREE PHYLIP_490= (34:0.014630,35:0.007384,(37:0.010332,(36:0.006240,(((33:0.065213,((12:0.016261,((11:0.009442,((5:0.002047,((1:0.001276,2:0.004916):0.000765,(3:0.002046,4:0.000000):0.000000):0.000000):0.004855,(7:0.012595,(6:0.002049,(8:0.000000,(9:0.000000,10:0.000000):0.000000):0.018972):0.000000):0.012444):0.003491):0.007924,(31:0.000000,32:0.002003):0.035785):0.000212):0.010345,((21:0.00000…
	UTREE PHYLIP_491= (74:0.000000,75:0.000000,(73:0.018949,(((62:0.101842,((38:0.101372,(((12:0.023126,(11:0.007615,((3:0.002309,(4:0.000000,(1:0.000000,(2:0.002789,5:0.006958):0.000000):0.002445):0.000000):0.009967,(6:0.000000,(7:0.012443,(8:0.000000,(9:0.000000,10:0.000000):0.000000):0.016051):0.013110):0.010916):0.008993):0.007496):0.005834,(((13:0.002372,14:0.000000):0.001609,(15:0.000000,(16:0.…
	UTREE PHYLIP_492= (74:0.000000,75:0.002156,(73:0.007139,(66:0.009725,(69:0.052215,((70:0.092014,(72:0.026992,((62:0.072399,((38:0.080549,(((((12:0.013759,((11:0.010944,(4:0.000000,(3:0.004120,(1:0.000000,2:0.000000):0.016827):0.000000):0.000000):0.000000,(5:0.005268,(6:0.002075,(7:0.008562,(8:0.000000,(9:0.000000,10:0.000000):0.000000):0.014850):0.000000):0.008546):0.005094):0.004401):0.018255,((…
	UTREE PHYLIP_493= (76:0.141657,77:0.194392,((((38:0.112400,((33:0.043009,(((((12:0.023513,((11:0.009408,((5:0.004298,(1:0.002884,2:0.007819):0.001405):0.002137,(3:0.000000,4:0.000000):0.000000):0.006668):0.009018,(6:0.000000,(7:0.002192,(8:0.002122,(9:0.000000,10:0.000000):0.000000):0.019320):0.016546):0.010919):0.000000):0.008178,(31:0.000000,32:0.006329):0.033383):0.008978,((13:0.007864,14:0.00…
	UTREE PHYLIP_494= (34:0.006818,35:0.002264,(37:0.008955,(36:0.002934,((12:0.019050,(((11:0.009380,(1:0.000000,((2:0.000000,5:0.002792):0.003613,(3:0.000000,4:0.000000):0.000000):0.000000):0.004178):0.017788,(6:0.000000,(7:0.011774,(8:0.000000,(9:0.000000,10:0.000000):0.002206):0.021820):0.005576):0.013843):0.002652,((((13:0.002544,14:0.000000):0.001495,(15:0.000000,(16:0.000000,17:0.000000):0.000…
	UTREE PHYLIP_495= (74:0.000000,75:0.000000,(73:0.010444,(72:0.012853,(((((62:0.099116,(((38:0.159753,((((((12:0.014312,(11:0.007739,((3:0.002039,(4:0.000000,(1:0.000000,2:0.000000):0.006251):0.000000):0.000000,(5:0.000000,(6:0.001893,(7:0.006424,(8:0.000000,(9:0.000000,10:0.000000):0.000000):0.026167):0.010183):0.012857):0.004072):0.003527):0.017813):0.026356,(30:0.007352,(((22:0.011463,(24:0.005…
	UTREE PHYLIP_496= (74:0.000000,75:0.004767,(73:0.010995,(66:0.019606,(71:0.057232,((72:0.054060,(((((30:0.019849,((12:0.025176,((11:0.004446,(3:0.002095,(4:0.000000,(5:0.004246,(1:0.000000,2:0.000000):0.010701):0.004259):0.000000):0.002496):0.002313,(6:0.000000,(7:0.009194,(8:0.000000,(9:0.000000,10:0.000000):0.000000):0.010939):0.007036):0.011465):0.001871):0.007749,(((24:0.001949,(23:0.000000,(…
	UTREE PHYLIP_497= (39:0.045642,40:0.056405,((((38:0.080198,((((12:0.021419,((11:0.009985,(3:0.000000,(4:0.000000,(5:0.019473,(1:0.000000,2:0.002488):0.004305):0.006562):0.000000):0.003439):0.013881,(6:0.000000,(7:0.004527,(8:0.004458,(9:0.000000,10:0.000000):0.000000):0.015998):0.016326):0.019215):0.000006):0.018012,((21:0.000000,(20:0.000000,(18:0.000000,19:0.000000):0.000000):0.000000):0.022189…
	UTREE PHYLIP_498= (74:0.000000,75:0.002315,(73:0.004662,(72:0.009152,(((((((3:0.000000,(4:0.000000,(5:0.009011,(1:0.001062,2:0.002617):0.001182):0.006833):0.000000):0.003929,(6:0.009338,(7:0.012353,(8:0.002277,(9:0.000000,10:0.000000):0.000000):0.020166):0.011064):0.016335):0.011136,(11:0.012834,(12:0.031656,((((13:0.008336,14:0.000000):0.000000,(17:0.000000,(15:0.000000,16:0.000000):0.000000):0.…
	UTREE PHYLIP_499= (76:0.118828,77:0.125414,((((38:0.060346,((30:0.016933,(((((12:0.021219,((11:0.010509,(3:0.002391,(4:0.000000,(5:0.002385,(1:0.000000,2:0.005640):0.004874):0.002435):0.000000):0.005002):0.015577,(6:0.000000,(7:0.002486,(8:0.002456,(9:0.000000,10:0.000000):0.000000):0.008405):0.014138):0.015052):0.000000):0.007572,((13:0.003617,14:0.000000):0.002789,(15:0.000000,(16:0.000000,17:0…
	UTREE PHYLIP_500= (34:0.012918,35:0.016831,(37:0.006325,(36:0.006395,((33:0.057707,((((12:0.013022,((3:0.004001,(4:0.000000,(5:0.006025,(1:0.000985,2:0.000000):0.001065):0.002032):0.000000):0.003813,(11:0.004269,(6:0.004137,(7:0.004265,(8:0.000000,(9:0.000000,10:0.000000):0.000000):0.017275):0.000000):0.010472):0.002569):0.008291):0.013958,((13:0.015103,14:0.000000):0.000000,(15:0.000000,(16:0.00…
ENDBLOCK;
