# Supplementary material for: Implications of molecular characters for the phylogeny of the Microbotryaceae (Basidiomycota: Urediniomycetes)
Source: BMC Evol Biol. 2006 Apr 25;6:35. doi: 10.1186/1471-2148-6-35 (PMC1526759; doi:10.1186/1471-2148-6-35)
Supplement: Additional File 1 — Alignment, Bootstrap trees, Trees. Dialign NEXUS file and concatenated MAFFT, PCMA, and POA NEXUS file. Likelihood and Parsimony bootstrap .tre and .log files and PhyML bootstrap .rtf file. Likelihood and Parsimony .tre, .log and .con files. [file 1471-2148-6-35-S1.zip › Bootstrap_Trees/Likelihood/pcma_phyml_boot.tre]

#NEXUS
[File saved Tue Aug 23 20:42:15 2005]
BEGIN TAXA;
	DIMENSIONS NTAX = 77;
	TAXLABELS
		M._silenes_inflatae_mk208
		M._silenes_inflatae_ml620
		M._silenes_inflatae_ml605
		M._silenes_inflatae_ml327
		M._violaceum_s.str._ml344
		M._lychnidis_dioicae_DB3636
		M._lychnidis_dioicae_ml326
		M._lychnidis_dioicae_mk115
		M._lychnidis_dioicae_ml215
		M._lychnidis_dioicae_mk147
		M._violaceo_irregulare_ml50
		M._major_mk279
		M._violaceum_s.l._mk143
		M._violaceum_s.l._mk113
		M._violaceo_verrucosum_ml49
		M._saponariae_ml373
		M._saponariae_mk142
		M._saponariae_mk146
		M._saponariae_ml310
		M._stellariae_HML791
		M._stellariae_ml352
		M._stellariae_ml48
		M._stellariae_ml507
		M._stellariae_DB3633
		M._dianthorum_mk145
		M._dianthorum_ml329
		M._dianthorum_DB3637
		M._dianthorum_mk167
		M._dianthorum_ml328
		M._dianthorum_ml354
		M._dianthorum_ml333
		M._dianthorum_ml622
		M._dianthorum_mk119
		M._violaceum_s.l._AY014239
		M._violaceum_s.l._AY014235
		M._violaceum_s.l._AY014236
		M._violaceum_s.l._AY014238
		M._shastense_mk133
		M._vinosum_AF045876
		M._kuehneanum_AF045879
		M._holostei_mk318
		M._anomalum_mk067
		M._scabiosae_AF045880
		M._scabiosae_NO3
		M._stygium_mk140
		M._stygium_mk139
		M._pinguiculae_AF045881
		M._betonicae_mk069
		M._intermedium_mk088
		M._intermedium_mk087
		M._onopordi_mk104
		M._scolymi_NO1
		M._scorzonerae_mk131
		M._tragopo._pratensis_mk148
		M._tragopo._pratensis_mk158
		M._scorzonerae_mk129
		M._tenuisporum_mk153
		M._cordae_AF045878
		M._cordae_mk315
		M._reticulatum_mk112
		M._reticulatum_mk123
		M._reticulatum_mk122
		M._parlatorei_mk277
		Ustilentyloma_spec._3638
		Ustilentyloma_fluitans_1040
		Bauerago_vuyckii_DB1895
		Bauerago_abstrusa_DB1888
		M._pustulatum_mk327
		Sphac._poly._serrulati_NO2
		Sphac._poly._persicariae_AF444593
		M._bosniacum_mk082
		M._nepalense_mk103
		Liroa_emodensis_DB1037
		M._tuberculiforme_mk159
		M._bistortarum_mk071
		M._bistortarum_mk080
		M._bistortarum_mk070
		;
ENDBLOCK;
BEGIN TREES;
	TRANSLATE
		1	M._silenes_inflatae_mk208,
		2	M._silenes_inflatae_ml620,
		3	M._silenes_inflatae_ml605,
		4	M._silenes_inflatae_ml327,
		5	M._violaceum_s.str._ml344,
		6	M._lychnidis_dioicae_DB3636,
		7	M._lychnidis_dioicae_ml326,
		8	M._lychnidis_dioicae_mk115,
		9	M._lychnidis_dioicae_ml215,
		10	M._lychnidis_dioicae_mk147,
		11	M._violaceo_irregulare_ml50,
		12	M._major_mk279,
		13	M._violaceum_s.l._mk143,
		14	M._violaceum_s.l._mk113,
		15	M._violaceo_verrucosum_ml49,
		16	M._saponariae_ml373,
		17	M._saponariae_mk142,
		18	M._saponariae_mk146,
		19	M._saponariae_ml310,
		20	M._stellariae_HML791,
		21	M._stellariae_ml352,
		22	M._stellariae_ml48,
		23	M._stellariae_ml507,
		24	M._stellariae_DB3633,
		25	M._dianthorum_mk145,
		26	M._dianthorum_ml329,
		27	M._dianthorum_DB3637,
		28	M._dianthorum_mk167,
		29	M._dianthorum_ml328,
		30	M._dianthorum_ml354,
		31	M._dianthorum_ml333,
		32	M._dianthorum_ml622,
		33	M._dianthorum_mk119,
		34	M._violaceum_s.l._AY014239,
		35	M._violaceum_s.l._AY014235,
		36	M._violaceum_s.l._AY014236,
		37	M._violaceum_s.l._AY014238,
		38	M._shastense_mk133,
		39	M._vinosum_AF045876,
		40	M._kuehneanum_AF045879,
		41	M._holostei_mk318,
		42	M._anomalum_mk067,
		43	M._scabiosae_AF045880,
		44	M._scabiosae_NO3,
		45	M._stygium_mk140,
		46	M._stygium_mk139,
		47	M._pinguiculae_AF045881,
		48	M._betonicae_mk069,
		49	M._intermedium_mk088,
		50	M._intermedium_mk087,
		51	M._onopordi_mk104,
		52	M._scolymi_NO1,
		53	M._scorzonerae_mk131,
		54	M._tragopo._pratensis_mk148,
		55	M._tragopo._pratensis_mk158,
		56	M._scorzonerae_mk129,
		57	M._tenuisporum_mk153,
		58	M._cordae_AF045878,
		59	M._cordae_mk315,
		60	M._reticulatum_mk112,
		61	M._reticulatum_mk123,
		62	M._reticulatum_mk122,
		63	M._parlatorei_mk277,
		64	Ustilentyloma_spec._3638,
		65	Ustilentyloma_fluitans_1040,
		66	Bauerago_vuyckii_DB1895,
		67	Bauerago_abstrusa_DB1888,
		68	M._pustulatum_mk327,
		69	Sphac._poly._serrulati_NO2,
		70	Sphac._poly._persicariae_AF444593,
		71	M._bosniacum_mk082,
		72	M._nepalense_mk103,
		73	Liroa_emodensis_DB1037,
		74	M._tuberculiforme_mk159,
		75	M._bistortarum_mk071,
		76	M._bistortarum_mk080,
		77	M._bistortarum_mk070
		;
	UTREE * PHYLIP_1= (76:0.000000,77:0.000000,(75:0.012499,(74:0.035195,(73:0.058726,((68:0.066963,((((((((12:0.017472,(11:0.014757,(10:0.000000,(9:0.000000,((6:0.000000,(5:0.000000,(4:0.001983,(1:0.002005,(2:0.000000,3:0.000000):0.000000):0.012125):0.003959):0.015990):0.009797,(7:0.000000,8:0.000000):0.005892):0.001901):0.000000):0.002439):0.004776):0.020084,(15:0.049236,(13:0.000000,14:0.000000):0…
	UTREE PHYLIP_2= (76:0.000000,77:0.002033,(75:0.021064,(((((((41:0.062880,(42:0.101709,((12:0.021873,((11:0.010510,((5:0.001939,(4:0.008200,(1:0.001982,(2:0.000000,3:0.000000):0.000000):0.017379):0.004951):0.017789,((7:0.000000,(6:0.005996,8:0.002343):0.000000):0.001955,(10:0.000000,(9:0.001977,(15:0.027803,(13:0.000000,14:0.001899):0.021109):0.014135):0.000000):0.000000):0.004172):0.007323):0.018…
	UTREE PHYLIP_3= (76:0.000000,77:0.000000,(75:0.011595,(((((12:0.018158,((11:0.000000,((5:0.001776,(4:0.008059,(1:0.001920,(2:0.000000,3:0.000000):0.000000):0.006917):0.010890):0.023556,((6:0.001812,(7:0.000000,8:0.004480):0.007519):0.003757,(9:0.000000,10:0.000000):0.000000):0.007005):0.005357):0.012567,((15:0.060821,(13:0.000000,14:0.005733):0.007599):0.030774,(((19:0.000000,(18:0.000000,(16:0.0…
	UTREE PHYLIP_4= (76:0.000000,77:0.000000,(75:0.009221,(74:0.032404,(72:0.045875,((((((12:0.034536,((((11:0.005137,((5:0.006040,(4:0.004006,(1:0.000000,(2:0.000000,3:0.000000):0.000000):0.024402):0.004339):0.021726,((6:0.005927,(7:0.004865,8:0.004898):0.003090):0.001947,(9:0.000000,10:0.000000):0.000000):0.004168):0.010183):0.021870,(15:0.047269,(13:0.000000,14:0.003804):0.005414):0.024586):0.0183…
	UTREE PHYLIP_5= (76:0.000000,77:0.002039,(75:0.010288,((((((((12:0.019419,((((6:0.000000,(5:0.010349,(4:0.000000,(1:0.000000,(2:0.000000,3:0.000000):0.000000):0.012197):0.010304):0.018843):0.006049,(9:0.002008,(10:0.000000,(11:0.014690,(7:0.000000,8:0.004895):0.002013):0.000000):0.000000):0.000000):0.029784,(13:0.000000,(14:0.000000,15:0.072041):0.002035):0.019543):0.017291,(((19:0.000000,(18:0.0…
	UTREE PHYLIP_6= (76:0.000000,77:0.000000,(75:0.005997,((((((((12:0.030881,((5:0.009856,(4:0.001891,(1:0.001890,(2:0.000000,3:0.000000):0.000000):0.007552):0.005694):0.030112,(11:0.003861,(8:0.009573,(6:0.011263,(9:0.000000,(7:0.005702,10:0.000000):0.000000):0.000000):0.000335):0.003550):0.000000):0.017056):0.012179,(((16:0.000000,(19:0.000000,(17:0.000000,18:0.000000):0.000000):0.000000):0.016488…
	UTREE PHYLIP_7= (76:0.000000,77:0.002006,(75:0.002013,(((40:0.104790,(((42:0.116984,((((15:0.054704,((4:0.000000,(5:0.010331,(1:0.000000,(2:0.000000,3:0.000000):0.000000):0.018386):0.001910):0.038479,((11:0.002011,(((6:0.006041,(7:0.000000,8:0.004707):0.010204):0.000000,(9:0.001996,10:0.000000):0.000000):0.001897,(13:0.000000,14:0.005963):0.038078):0.006783):0.011481,(12:0.014230,(((16:0.000000,(…
	UTREE PHYLIP_8= (76:0.000000,77:0.004010,(75:0.008051,((((((((5:0.010111,(4:0.007692,(1:0.000000,(2:0.000000,3:0.000000):0.000000):0.023337):0.005236):0.011822,(((6:0.005598,(7:0.000000,8:0.000000):0.001837):0.005662,(9:0.003728,10:0.000000):0.000000):0.001948,(11:0.006041,(12:0.023189,((15:0.075987,(13:0.000000,14:0.001796):0.011457):0.023946,(((16:0.000000,(19:0.000000,(17:0.000000,18:0.000000)…
	UTREE PHYLIP_9= (76:0.000000,77:0.004249,(75:0.006411,(74:0.046074,(((((((((((5:0.004280,(4:0.004235,(1:0.000000,(2:0.000000,3:0.000000):0.000000):0.010210):0.002451):0.015876,(6:0.000000,((7:0.000000,8:0.002471):0.008578,((9:0.004164,10:0.000000):0.000000,(11:0.009040,(12:0.031719,((15:0.075624,(13:0.000000,14:0.001983):0.000000):0.025659,(((16:0.000000,(19:0.000000,(17:0.000000,18:0.000000):0.0…
	UTREE PHYLIP_10= (76:0.000000,77:0.002053,(75:0.004127,((((((((42:0.136232,(((12:0.023600,((11:0.012051,((5:0.007868,(4:0.005954,(1:0.005952,(2:0.000000,3:0.000000):0.000000):0.004829):0.005023):0.026781,(9:0.001946,(10:0.000000,(6:0.001941,(7:0.002273,8:0.004740):0.001686):0.001971):0.000000):0.000000):0.008831):0.011252,(15:0.057507,(13:0.000000,14:0.001950):0.011933):0.027834):0.015932):0.0153…
	UTREE PHYLIP_11= (76:0.000000,77:0.001902,(75:0.009632,((63:0.037092,(((((42:0.141390,((12:0.012182,((11:0.009807,((5:0.001778,(4:0.009776,(1:0.001910,(2:0.000000,3:0.000000):0.000000):0.010981):0.008547):0.029565,((6:0.007248,(7:0.000000,8:0.000000):0.003580):0.001778,(9:0.001783,10:0.000000):0.000000):0.001882):0.003638):0.014826,((15:0.049205,(13:0.000000,14:0.003639):0.008973):0.014602,((((16…
	UTREE PHYLIP_12= (64:0.067986,65:0.208076,(((63:0.069199,(((((((((10:0.000000,(9:0.001948,(6:0.000000,(5:0.000000,(4:0.002045,(1:0.000000,(2:0.000000,3:0.000000):0.000000):0.012155):0.006004):0.038410):0.007947):0.000000):0.000000,(7:0.000000,8:0.002485):0.003898):0.000000,(11:0.008666,12:0.047647):0.003998):0.015686,(13:0.000000,(14:0.000000,15:0.061747):0.004260):0.011148):0.022675,(((19:0.0000…
	UTREE PHYLIP_13= (76:0.000000,77:0.000000,(75:0.007998,((((((((((12:0.041076,((5:0.003894,(4:0.000000,(1:0.001988,(2:0.000000,3:0.000000):0.000000):0.016116):0.010105):0.016091,(11:0.010779,(9:0.000000,(10:0.000000,(6:0.005884,(7:0.004014,8:0.002355):0.000000):0.001969):0.000000):0.005883):0.000000):0.010185):0.019928,(15:0.073738,(13:0.000000,14:0.001879):0.000000):0.029062):0.027497,(((19:0.000…
	UTREE PHYLIP_14= (76:0.000000,77:0.002263,(75:0.009164,((72:0.031360,(((((42:0.090048,(((((12:0.037755,((5:0.000000,(4:0.002302,(1:0.002211,(2:0.000000,3:0.000000):0.000000):0.012060):0.017208):0.013618,(11:0.004529,(9:0.002146,(10:0.000000,(6:0.002154,(7:0.000000,8:0.000000):0.004362):0.000000):0.000000):0.002173):0.008652):0.000000):0.017830,((15:0.062661,(13:0.000000,14:0.004226):0.006086):0.0…
	UTREE PHYLIP_15= (64:0.068471,65:0.258280,((((((42:0.107206,((((12:0.033854,((5:0.000000,(4:0.000000,(1:0.005340,(2:0.000000,3:0.000000):0.000000):0.017388):0.009616):0.025870,(11:0.013021,(6:0.003512,(10:0.000000,(9:0.003516,(7:0.000000,8:0.002126):0.003521):0.000000):0.000000):0.005352):0.001734):0.002104):0.014776,(13:0.000000,(14:0.000000,15:0.078341):0.001808):0.023908):0.007709,((((16:0.000…
	UTREE PHYLIP_16= (76:0.000000,77:0.001886,(75:0.003779,(((((42:0.125004,((((12:0.013978,(((5:0.000000,(4:0.003973,(1:0.003822,(2:0.000000,3:0.000000):0.000000):0.005675):0.019617):0.021534,(11:0.014179,(6:0.007575,(10:0.000000,(9:0.001882,(7:0.000000,8:0.004304):0.007731):0.000000):0.000000):0.007795):0.005716):0.006350,((15:0.056494,(13:0.000000,14:0.001846):0.007413):0.022261,(((16:0.000000,(19…
	UTREE PHYLIP_17= (76:0.000000,77:0.004253,(75:0.015090,(72:0.046041,(((((((42:0.118814,((((((12:0.018474,(11:0.015058,((5:0.003999,(4:0.004152,(1:0.000000,(2:0.000000,3:0.000000):0.000000):0.012591):0.006386):0.024638,((6:0.003789,8:0.004745):0.002418,(7:0.000000,(9:0.004114,10:0.000000):0.000000):0.000000):0.008500):0.005085):0.015068):0.041466,((20:0.003133,21:0.000000):0.000655,(22:0.000000,(2…
	UTREE PHYLIP_18= (76:0.000000,77:0.000000,(75:0.020041,(((((((12:0.036828,(((4:0.000000,(5:0.008676,(1:0.002119,(2:0.000000,3:0.000000):0.000000):0.013031):0.004260):0.026717,(11:0.011150,((6:0.010684,(7:0.000000,8:0.002657):0.006284):0.004179,(9:0.000000,10:0.000000):0.000000):0.012892):0.005468):0.000562,((15:0.066087,(13:0.000000,14:0.002044):0.014092):0.046053,(((16:0.000000,(19:0.000000,(17:…
	UTREE PHYLIP_19= (64:0.125235,65:0.140400,(((((((12:0.006253,((11:0.006310,((5:0.001976,(4:0.015040,(1:0.002044,(2:0.000000,3:0.000000):0.000000):0.018297):0.008997):0.020777,((6:0.002000,(7:0.000000,8:0.002453):0.005928):0.001953,(9:0.000000,10:0.000000):0.000000):0.003391):0.005192):0.008982,((15:0.066146,(13:0.000000,14:0.002020):0.008280):0.022885,((((16:0.000000,19:0.000000):0.000000,(17:0.0…
	UTREE PHYLIP_20= (64:0.094494,65:0.238836,((((((((12:0.022636,((11:0.005945,((5:0.012828,(4:0.001561,(1:0.006083,(2:0.000000,3:0.000000):0.000000):0.015769):0.011402):0.027203,(9:0.001927,(10:0.000000,(6:0.005822,(7:0.000000,8:0.002353):0.001937):0.001946):0.000000):0.008354):0.002239):0.022940,((13:0.000000,(14:0.000000,15:0.078548):0.003914):0.055768,(((19:0.000000,(18:0.000000,(16:0.000000,17:…
	UTREE PHYLIP_21= (64:0.086189,65:0.208122,(((42:0.110987,(((((5:0.007943,(4:0.000000,(1:0.002061,(2:0.000000,3:0.000000):0.000000):0.008623):0.006414):0.013576,((11:0.013032,((6:0.001939,(7:0.000000,8:0.002380):0.008371):0.006296,(9:0.002040,10:0.000000):0.000000):0.002038):0.001558,(12:0.013319,((15:0.038479,(13:0.000000,14:0.006112):0.001196):0.018963,(((19:0.000000,(18:0.000000,(16:0.000000,17…
	UTREE PHYLIP_22= (76:0.000000,77:0.001937,(75:0.007851,(74:0.030481,(71:0.059302,(68:0.055568,((((((12:0.020433,(((5:0.000000,(4:0.000000,(1:0.005793,(2:0.000000,3:0.000000):0.000000):0.015552):0.007710):0.017539,(11:0.004169,((6:0.003797,(7:0.000000,8:0.004582):0.003782):0.003808,(9:0.001898,10:0.000000):0.000000):0.005738):0.005800):0.001994,((15:0.031829,(13:0.000000,14:0.000000):0.015010):0.0…
	UTREE PHYLIP_23= (76:0.000000,77:0.000000,(75:0.008123,(((((((((12:0.013428,((5:0.000317,(4:0.004164,(1:0.002098,(2:0.000000,3:0.000000):0.000000):0.002007):0.013200):0.031918,(8:0.000407,(6:0.006115,(7:0.000000,(11:0.017779,(9:0.000000,10:0.000000):0.000000):0.002008):0.000000):0.002466):0.014437):0.007577):0.004078,(15:0.037658,(13:0.001349,14:0.000767):0.009874):0.046980):0.009808,(((19:0.0000…
	UTREE PHYLIP_24= (76:0.000000,77:0.001868,(75:0.005629,((((((15:0.089171,((4:0.006555,(5:0.003797,(1:0.005743,(2:0.000000,3:0.000000):0.000000):0.013379):0.002939):0.019753,((11:0.008172,(6:0.005575,((7:0.000000,8:0.002189):0.001841,(9:0.001845,10:0.000000):0.000000):0.000000):0.009064):0.005448,(12:0.036079,((13:0.000000,14:0.007469):0.033809,(((16:0.000000,(17:0.000000,(18:0.000000,19:0.000000)…
	UTREE PHYLIP_25= (76:0.000000,77:0.002064,(75:0.008374,(((((42:0.097648,(((((12:0.024617,((5:0.005643,(4:0.003763,(1:0.008302,(2:0.000000,3:0.000000):0.000000):0.017191):0.005179):0.024885,(11:0.007784,(6:0.006203,((7:0.000000,8:0.002491):0.002038,(9:0.002044,10:0.000000):0.000000):0.000000):0.004997):0.004725):0.014667):0.006923,(15:0.059817,(13:0.000000,14:0.002014):0.021730):0.032154):0.031340…
	UTREE PHYLIP_26= (76:0.000000,77:0.004362,(75:0.007895,(((73:0.042765,(72:0.039536,(((((((((12:0.040855,(11:0.008907,(10:0.000000,(9:0.004176,((6:0.000000,(5:0.000000,(4:0.008853,(1:0.002141,(2:0.000000,3:0.000000):0.000000):0.010410):0.002517):0.026572):0.004148,(7:0.000000,8:0.000000):0.008515):0.002073):0.000000):0.004586):0.002190):0.016881,(13:0.000000,(14:0.004501,15:0.066216):0.006230):0.0…
	UTREE PHYLIP_27= (76:0.000000,77:0.000000,(75:0.006360,((((63:0.036531,((((((12:0.013850,(((4:0.000000,(5:0.012287,(1:0.006068,(2:0.000000,3:0.000000):0.000000):0.014207):0.001907):0.022990,(11:0.008311,((6:0.005974,(7:0.003162,8:0.002347):0.002747):0.001940,(9:0.000000,10:0.000000):0.000000):0.003888):0.003564):0.013335,((13:0.000000,(14:0.002038,15:0.051745):0.004012):0.021375,((25:0.023506,((1…
	UTREE PHYLIP_28= (76:0.000000,77:0.000000,(75:0.017308,(((((((11:0.002230,((5:0.006138,(4:0.006482,(1:0.000000,(2:0.000000,3:0.000000):0.000000):0.010262):0.013909):0.036136,(9:0.000000,(10:0.000000,(6:0.010469,(7:0.000000,8:0.002474):0.006300):0.002058):0.000000):0.006187):0.002469):0.014495,(12:0.047110,(((16:0.000000,(19:0.000000,(17:0.000000,18:0.000000):0.000000):0.000000):0.013444,(25:0.027…
	UTREE PHYLIP_29= (76:0.000000,77:0.002038,(75:0.012399,((((((((12:0.032513,(11:0.011038,((6:0.000000,(5:0.000000,(4:0.006005,(1:0.000000,(2:0.000000,3:0.000000):0.000000):0.016090):0.005711):0.028314):0.009776,((7:0.000000,8:0.004590):0.001916,(9:0.001920,10:0.000000):0.000000):0.000000):0.008065):0.008304):0.013848,(((16:0.000000,(19:0.000000,(17:0.000000,18:0.000000):0.000000):0.000000):0.01332…
	UTREE PHYLIP_30= (75:0.003969,76:0.000000,(77:0.001982,((((((((((12:0.037723,((4:0.000000,(5:0.007773,(1:0.003828,(2:0.000000,3:0.000000):0.000000):0.017738):0.007782):0.033462,(11:0.007884,((6:0.007612,(7:0.000000,8:0.002204):0.003753):0.003788,(9:0.001880,10:0.000000):0.000000):0.009632):0.005493):0.000000):0.008185,(15:0.069017,(13:0.000000,14:0.003665):0.008525):0.044100):0.009531,(((16:0.000…
	UTREE PHYLIP_31= (64:0.113777,65:0.193073,((((((5:0.005255,(4:0.006128,(1:0.000000,(2:0.000000,3:0.000000):0.000000):0.010273):0.011760):0.015026,((11:0.019131,(6:0.004082,(9:0.002027,(10:0.000000,(7:0.002400,8:0.000000):0.001705):0.000000):0.000000):0.002712):0.007136,((12:0.029867,(((16:0.000000,(19:0.000000,(17:0.000000,18:0.000000):0.000000):0.000000):0.008122,(25:0.019824,((26:0.004483,27:0.…
	UTREE PHYLIP_32= (76:0.000000,77:0.001982,(75:0.005967,(72:0.018599,(((((((42:0.122071,((((12:0.022143,((5:0.000000,(4:0.000000,(1:0.001963,(2:0.000000,3:0.000000):0.000000):0.009189):0.016557):0.021934,(11:0.007952,(9:0.001884,(10:0.000000,(6:0.009680,(7:0.000000,8:0.000000):0.007716):0.001883):0.000000):0.003840):0.009935):0.001707):0.015357,(13:0.000000,(14:0.000000,15:0.060866):0.005737):0.03…
	UTREE PHYLIP_33= (76:0.000000,77:0.002049,(75:0.002065,(((((((5:0.008955,(4:0.004180,(1:0.000000,(2:0.000000,3:0.000000):0.000000):0.010268):0.010002):0.012373,((11:0.006514,(6:0.002002,(9:0.001999,(8:0.000000,(7:0.000000,10:0.000000):0.000000):0.000000):0.000000):0.002037):0.006828,(12:0.034743,((15:0.043800,(13:0.000000,14:0.002063):0.013731):0.023515,(((19:0.000000,(18:0.000000,(16:0.000000,17…
	UTREE PHYLIP_34= (64:0.042416,65:0.163377,(((((((42:0.119831,(((12:0.025878,(11:0.008147,((5:0.003859,(4:0.005936,(1:0.001954,(2:0.000000,3:0.000000):0.000000):0.014194):0.009700):0.017853,((6:0.000000,(7:0.000000,8:0.002256):0.003838):0.001916,(9:0.000000,10:0.000000):0.000000):0.003587):0.002385):0.016292):0.010861,((13:0.000000,(14:0.004252,15:0.046895):0.001457):0.033733,(((19:0.000000,(17:0.…
	UTREE PHYLIP_35= (36:0.006182,37:0.006997,(34:0.012422,(35:0.000000,((12:0.000000,(((4:0.000000,((1:0.000000,(2:0.000000,3:0.000000):0.000000):0.009867,(5:0.005942,(11:0.010473,(9:0.000000,(10:0.000000,(6:0.000000,(7:0.000944,8:0.000000):0.000954):0.001883):0.000000):0.003805):0.009771):0.010249):0.003910):0.019582,(15:0.060294,(13:0.000000,14:0.005991):0.014504):0.025791):0.012166,(((19:0.000000…
	UTREE PHYLIP_36= (36:0.006290,37:0.016522,(34:0.014600,(35:0.000000,(((6:0.000000,(5:0.010158,(4:0.006108,(1:0.001993,(2:0.000000,3:0.000000):0.000000):0.008422):0.011765):0.025119):0.003105,(10:0.000000,(9:0.000000,((7:0.000000,8:0.000000):0.005866,(11:0.008319,(12:0.034728,((15:0.082943,(13:0.000000,14:0.005794):0.012191):0.014332,(((16:0.000000,(19:0.000000,(17:0.000000,18:0.000000):0.000000):…
	UTREE PHYLIP_37= (76:0.000000,77:0.004186,(75:0.008396,(((((((41:0.079306,(42:0.144405,((12:0.020681,((11:0.008707,((5:0.010249,(4:0.004063,(1:0.002069,(2:0.000000,3:0.000000):0.000000):0.005167):0.013550):0.022681,(9:0.003975,(10:0.000000,(7:0.000000,(6:0.003431,8:0.004809):0.002615):0.004017):0.000000):0.002880):0.003831):0.021335,((13:0.000000,(14:0.004346,15:0.058449):0.003984):0.038965,(((19…
	UTREE PHYLIP_38= (76:0.000000,77:0.002007,(75:0.002014,(((((((42:0.108699,((((12:0.031675,(11:0.006104,((10:0.000000,(9:0.001875,((5:0.001086,(4:0.001922,(1:0.000000,(2:0.000000,3:0.000000):0.000000):0.013049):0.011616):0.021980,(15:0.057121,(13:0.000000,14:0.005613):0.008472):0.026696):0.008156):0.000000):0.000000,(6:0.009481,(7:0.001032,8:0.002273):0.000789):0.007555):0.004498):0.019307):0.0211…
	UTREE PHYLIP_39= (76:0.000000,77:0.000000,(75:0.004556,(((((((((11:0.004441,((5:0.004221,(4:0.006435,(1:0.000000,(2:0.000000,3:0.000000):0.000000):0.016077):0.009322):0.014360,((6:0.006157,(7:0.000000,8:0.002270):0.001991):0.004039,(9:0.000000,10:0.000000):0.000000):0.003373):0.007070):0.003275,(12:0.021772,(((16:0.000000,(19:0.000000,(17:0.000000,18:0.000000):0.000000):0.000000):0.014149,((20:0.…
	UTREE PHYLIP_40= (76:0.000000,77:0.002136,(75:0.011002,((((42:0.156251,((((((11:0.002321,(((6:0.000000,(5:0.004531,(4:0.000000,(1:0.000000,(2:0.000000,3:0.000000):0.000000):0.022633):0.002438):0.025683):0.008850,(7:0.000000,8:0.002526):0.004394):0.002185,(9:0.002182,10:0.000000):0.000000):0.002138):0.004358,(12:0.029063,(((16:0.000000,(19:0.000000,(17:0.000000,18:0.000000):0.000000):0.000000):0.0…
	UTREE PHYLIP_41= (76:0.000000,77:0.002081,(75:0.001863,((((((((12:0.040081,(11:0.013431,(((6:0.000000,(5:0.006274,(4:0.006409,(1:0.000000,(2:0.000000,3:0.000000):0.000000):0.018775):0.004542):0.014920):0.008223,(7:0.000000,8:0.002524):0.006237):0.004136,(9:0.002050,10:0.000000):0.000000):0.006159):0.011997):0.012684,(13:0.000000,(14:0.000000,15:0.072224):0.002043):0.028525):0.026077,((20:0.007938…
	UTREE PHYLIP_42= (34:0.008586,37:0.031035,(36:0.008831,(35:0.000000,((12:0.019956,((11:0.014783,(((5:0.002200,(4:0.004509,(1:0.004501,(2:0.000000,3:0.000000):0.000000):0.018518):0.000000):0.024993,(15:0.043407,(13:0.000000,14:0.004156):0.007645):0.016938):0.005574,((6:0.006571,(7:0.000000,8:0.000000):0.002129):0.004328,(9:0.002164,10:0.000000):0.000000):0.000000):0.001459):0.010462,(((16:0.000000…
	UTREE PHYLIP_43= (76:0.000000,77:0.000000,(75:0.006716,(((72:0.049142,(73:0.037281,((((((((12:0.023183,(11:0.017486,(8:0.002448,((6:0.000000,((1:0.006222,(2:0.000000,3:0.000000):0.000000):0.008289,(4:0.006336,5:0.004163):0.000000):0.014771):0.010195,(9:0.000000,(7:0.000000,10:0.000000):0.000000):0.000000):0.000000):0.012817):0.003803):0.021451,((15:0.054308,(13:0.000000,14:0.005844):0.015663):0.0…
	UTREE PHYLIP_44= (76:0.000000,77:0.002036,(75:0.006219,(((((((41:0.077022,(42:0.139464,(((5:0.003461,(4:0.007849,(1:0.003797,(2:0.000000,3:0.000000):0.000000):0.013077):0.004709):0.012914,((11:0.017514,(6:0.001828,((7:0.002075,8:0.000000):0.001595,(9:0.001830,10:0.000000):0.000000):0.000000):0.002083):0.005696,(12:0.019479,((13:0.000000,(14:0.002019,15:0.074191):0.003577):0.033155,(((16:0.000000,…
	UTREE PHYLIP_45= (76:0.000000,77:0.000000,(75:0.017583,(74:0.035998,(71:0.036425,(68:0.037876,((((((42:0.120441,(((12:0.026412,(11:0.010192,(10:0.000000,(9:0.000000,((6:0.000000,(5:0.003860,(4:0.001956,(1:0.001914,(2:0.000000,3:0.000000):0.000000):0.010972):0.006666):0.015887):0.007682,(7:0.000000,8:0.002364):0.007915):0.001918):0.000000):0.004190):0.010765):0.019293,((15:0.049515,(13:0.000000,14…
	UTREE PHYLIP_46= (76:0.000000,77:0.000000,(75:0.002015,((((((((12:0.017418,((11:0.006215,((5:0.008093,(4:0.002063,(1:0.005953,(2:0.000000,3:0.000000):0.000000):0.017656):0.006547):0.033599,(6:0.005933,(9:0.000000,(10:0.000000,((7:0.000000,8:0.004683):0.003876,(15:0.047614,(13:0.000000,14:0.001909):0.011602):0.030893):0.000000):0.000000):0.000000):0.009433):0.000000):0.010061,(((16:0.000000,(19:0.…
	UTREE PHYLIP_47= (76:0.000000,77:0.002056,(75:0.010417,((72:0.026750,((((((42:0.132407,((((11:0.002058,((5:0.003746,(4:0.003771,(1:0.000000,(2:0.000000,3:0.000000):0.000000):0.007503):0.005802):0.035673,(9:0.001857,(10:0.000000,(6:0.003727,(7:0.000000,8:0.002101):0.003766):0.001881):0.000000):0.005574):0.002098):0.016157,(12:0.024730,(((16:0.000000,(19:0.000000,(17:0.000000,18:0.000000):0.000000)…
	UTREE PHYLIP_48= (76:0.000000,77:0.002111,(75:0.019490,(((73:0.044025,(72:0.031698,((((((41:0.073736,(42:0.082473,(((((10:0.000000,(9:0.001965,(11:0.012953,(6:0.000000,(5:0.000000,(4:0.001984,(1:0.000000,(2:0.000000,3:0.000000):0.000000):0.012252):0.008193):0.014337):0.000171):0.001796):0.000000):0.000000,(7:0.005582,8:0.000000):0.004465):0.004688,(12:0.043582,(((16:0.000000,(19:0.000000,(17:0.00…
	UTREE PHYLIP_49= (76:0.000000,77:0.000000,(75:0.004140,((72:0.016710,((((((42:0.095396,((((11:0.002913,((15:0.053777,(5:0.000000,(4:0.004072,(1:0.001985,(2:0.000000,3:0.000000):0.000000):0.008762):0.011797):0.016635):0.017737,(9:0.000000,(10:0.000000,(6:0.003958,(7:0.000000,8:0.002364):0.004002):0.001999):0.000000):0.000404):0.011132):0.009063,(12:0.040948,(((16:0.000000,(19:0.000000,(17:0.000000…
	UTREE PHYLIP_50= (64:0.088843,65:0.164331,(((((((((11:0.009817,((6:0.000000,(5:0.007870,(4:0.001923,(1:0.000000,(2:0.000000,3:0.000000):0.000000):0.009750):0.003799):0.017785):0.005685,(9:0.001883,(10:0.000000,(7:0.000000,8:0.004742):0.007706):0.000000):0.000000):0.006035):0.012550,(12:0.027459,(((16:0.000000,(19:0.000000,(17:0.000000,18:0.000000):0.000000):0.000000):0.014300,((25:0.018778,(26:0.…
	UTREE PHYLIP_51= (76:0.000000,77:0.000000,(75:0.008934,(((((((42:0.104138,((((15:0.051839,(((((6:0.000000,(5:0.002059,(4:0.006454,(1:0.004077,(2:0.000000,3:0.000000):0.000000):0.014618):0.002008):0.030166):0.010014,(7:0.000179,8:0.002425):0.001776):0.003958,(9:0.000000,10:0.000000):0.000000):0.001894,(11:0.006048,12:0.043028):0.007022):0.024766,(13:0.000000,14:0.003889):0.006578):0.014598):0.0248…
	UTREE PHYLIP_52= (76:0.000000,77:0.002012,(75:0.008207,((((((((((15:0.062268,((12:0.032545,((5:0.003509,(4:0.001913,(1:0.005662,(2:0.000000,3:0.000000):0.000000):0.011375):0.004099):0.018012,(11:0.009862,((6:0.005575,(7:0.000000,8:0.000000):0.011472):0.003759,(9:0.001861,10:0.000000):0.000000):0.001778):0.002736):0.009789):0.017963,(13:0.000000,14:0.001851):0.011025):0.008008):0.010028,(((16:0.00…
	UTREE PHYLIP_53= (76:0.000000,77:0.000000,(75:0.011947,(72:0.016045,((((63:0.057304,((((42:0.127281,((((12:0.025420,(11:0.001946,((5:0.001788,(4:0.005933,(1:0.000000,(2:0.000000,3:0.000000):0.000000):0.008712):0.011480):0.032668,(9:0.000000,(10:0.000000,(6:0.011788,(7:0.001435,8:0.004583):0.000504):0.001938):0.000000):0.007335):0.005062):0.013643):0.014941,(15:0.046830,(13:0.000000,14:0.001888):0…
	UTREE PHYLIP_54= (76:0.000000,77:0.001931,(75:0.013893,(72:0.060865,(((42:0.078309,((((((12:0.027328,((4:0.003944,(1:0.003808,(2:0.000000,3:0.000000):0.000000):0.021153):0.008175,(11:0.005953,(5:0.007739,((6:0.000000,(7:0.000000,8:0.000000):0.007696):0.005772,(9:0.001905,10:0.000000):0.000000):0.001923):0.003880):0.005796):0.001937):0.013018,(((16:0.000000,(19:0.000000,(17:0.000000,18:0.000000):0…
	UTREE PHYLIP_55= (76:0.000000,77:0.004259,(75:0.010714,((((((((12:0.035975,((5:0.005133,(4:0.000000,(1:0.002026,(2:0.000000,3:0.000000):0.000000):0.010168):0.007140):0.023002,(11:0.004200,(6:0.006004,((7:0.000000,8:0.002298):0.001953,(9:0.003959,10:0.000000):0.000000):0.000000):0.001944):0.008980):0.000000):0.019002,((15:0.051437,(13:0.000000,14:0.003926):0.019386):0.033158,(((19:0.000000,(18:0.0…
	UTREE PHYLIP_56= (76:0.000000,77:0.001924,(75:0.003875,(((((((((12:0.017005,(11:0.010258,((5:0.003541,(4:0.003713,(1:0.001872,(2:0.000000,3:0.000000):0.000000):0.011427):0.011928):0.032246,(9:0.001854,(10:0.000000,(6:0.005640,(7:0.000000,8:0.002227):0.003751):0.001864):0.000000):0.000594):0.005107):0.013097):0.018661,(((16:0.000000,(19:0.000000,(17:0.000000,18:0.000000):0.000000):0.000000):0.0127…
	UTREE PHYLIP_57= (76:0.000000,77:0.004288,(75:0.008633,((((((41:0.083663,((42:0.099645,(((5:0.000000,(4:0.002191,(1:0.000000,(2:0.000000,3:0.000000):0.000000):0.017726):0.006474):0.018048,(6:0.000000,(8:0.000000,(11:0.006565,((9:0.004185,(7:0.002121,10:0.000000):0.000000):0.000000,(12:0.026584,((15:0.054243,(13:0.000000,14:0.002107):0.008660):0.017806,(((16:0.000000,(19:0.000000,(17:0.000000,18:0…
	UTREE PHYLIP_58= (76:0.000000,77:0.000000,(75:0.009442,((((((((5:0.007326,(4:0.001835,(1:0.000000,(2:0.000000,3:0.000000):0.000000):0.019628):0.009973):0.020646,(11:0.001890,((6:0.001799,(7:0.000000,8:0.004371):0.003623):0.001812,(9:0.000000,10:0.000000):0.000000):0.003622):0.011535):0.007205,(12:0.024402,(((16:0.000000,(19:0.000000,(17:0.000000,18:0.000000):0.000000):0.000000):0.011081,((25:0.01…
	UTREE PHYLIP_59= (76:0.000000,77:0.002063,(75:0.004131,((((((((((4:0.000000,(5:0.008303,(1:0.008080,(2:0.000000,3:0.000000):0.000000):0.018481):0.001908):0.018457,(11:0.008444,((7:0.000000,(6:0.005932,8:0.002315):0.000000):0.001942,(9:0.001946,10:0.000000):0.000000):0.005928):0.011993):0.001217,(12:0.020009,(15:0.047934,(13:0.000000,14:0.001955):0.012583):0.031283):0.011640):0.021061,(((16:0.0000…
	UTREE PHYLIP_60= (64:0.054664,65:0.208430,((((((((12:0.015207,((11:0.009510,((5:0.008121,(4:0.012323,(1:0.003977,(2:0.000000,3:0.000000):0.000000):0.005921):0.005856):0.040616,(9:0.000000,(10:0.000000,(6:0.007736,(7:0.000000,8:0.002400):0.003838):0.003855):0.000000):0.000000):0.004738):0.011051,(15:0.044477,(13:0.000000,14:0.000000):0.011181):0.015442):0.017107):0.017054,(((16:0.000000,(19:0.0000…
	UTREE PHYLIP_61= (75:0.002074,76:0.000000,(77:0.002064,((72:0.041744,(((((((((12:0.028152,(11:0.004055,(7:0.004076,(9:0.002043,((8:0.004972,(6:0.000000,(5:0.003946,(4:0.000000,(1:0.000000,(2:0.000000,3:0.000000):0.000000):0.008196):0.020775):0.024937):0.010314):0.000000,(10:0.000000,(15:0.072206,(13:0.000000,14:0.004458):0.006750):0.039802):0.000000):0.000000):0.000000):0.009187):0.018246):0.0227…
	UTREE PHYLIP_62= (64:0.142836,65:0.251323,(((((((((((12:0.035485,(11:0.007999,(7:0.005715,((8:0.000000,(6:0.000000,(5:0.001825,(4:0.003820,(1:0.005578,(2:0.000000,3:0.000000):0.000000):0.017179):0.003852):0.027701):0.013167):0.000000,(9:0.003697,10:0.000000):0.000000):0.000000):0.005818):0.007115):0.010096,(13:0.000000,(14:0.000000,15:0.072404):0.001953):0.031821):0.022032,(((16:0.000000,(19:0.00…
	UTREE PHYLIP_63= (76:0.000000,77:0.002286,(75:0.013904,(72:0.016262,(((((((((((12:0.039886,(11:0.014156,((5:0.009360,(4:0.004592,(1:0.002307,(2:0.000000,3:0.000000):0.000000):0.010905):0.005401):0.013755,(8:0.001968,(9:0.002213,(10:0.000000,(6:0.002224,7:0.004512):0.000000):0.000000):0.000947):0.000535):0.006179):0.014420):0.019073,(((19:0.000000,(18:0.000000,(16:0.000000,17:0.000000):0.000000):0…
	UTREE PHYLIP_64= (76:0.000000,77:0.000000,(75:0.006189,((((((42:0.088024,((((15:0.053649,(12:0.043507,(11:0.004538,(((6:0.000000,(5:0.002042,(4:0.006407,(1:0.002032,(2:0.000000,3:0.000000):0.000000):0.010349):0.001948):0.018670):0.008015,(7:0.000000,8:0.000000):0.008070):0.003995,(9:0.000000,10:0.000000):0.000000):0.005783):0.003556):0.005385):0.016105,(13:0.000000,14:0.001963):0.013914):0.006417…
	UTREE PHYLIP_65= (76:0.000000,77:0.008258,(75:0.016607,((((((42:0.159638,((12:0.015868,((11:0.004595,((5:0.004364,(4:0.004360,(1:0.002179,(2:0.000000,3:0.000000):0.000000):0.010311):0.005166):0.031514,(9:0.008603,(10:0.000000,(6:0.008630,(7:0.000000,8:0.005116):0.006506):0.002124):0.000000):0.005353):0.005921):0.010645,((15:0.056188,(13:0.000000,14:0.002072):0.007288):0.034338,((((16:0.000000,19:…
	UTREE PHYLIP_66= (76:0.000000,77:0.000000,(75:0.014211,((((63:0.028166,(((42:0.130673,((((12:0.019808,(11:0.006498,(((6:0.000000,(5:0.000000,(4:0.003988,(1:0.000000,(2:0.000000,3:0.000000):0.000000):0.014011):0.000000):0.024181):0.009708,(7:0.000000,8:0.002271):0.005734):0.001876,(9:0.000000,10:0.000000):0.000000):0.005959):0.013914):0.007288,((13:0.000000,(14:0.000000,15:0.053894):0.007995):0.02…
	UTREE PHYLIP_67= (76:0.000000,77:0.001890,(75:0.013475,(((((((((4:0.000000,(5:0.013563,(1:0.001889,(2:0.000000,3:0.000000):0.000000):0.011473):0.005654):0.027126,((11:0.006080,(6:0.002008,(9:0.001832,(10:0.000000,(7:0.000000,8:0.004564):0.005717):0.000000):0.003623):0.015777):0.001919,((12:0.041754,(((16:0.000000,(17:0.000000,(18:0.000000,19:0.000000):0.000000):0.000000):0.013665,(25:0.031801,((2…
	UTREE PHYLIP_68= (76:0.000000,77:0.002195,(75:0.004451,(((((((((12:0.030854,(11:0.002212,(((6:0.000000,(5:0.002046,(4:0.004323,(1:0.000000,(2:0.000000,3:0.000000):0.000000):0.015539):0.007890):0.017333):0.008327,(7:0.000000,8:0.002538):0.006235):0.006171,(9:0.002069,10:0.000000):0.000000):0.006411):0.006063):0.006271,(((19:0.000000,(18:0.000000,(16:0.000000,17:0.000000):0.000000):0.000000):0.0117…
	UTREE PHYLIP_69= (76:0.000000,77:0.002140,(75:0.010868,(((((((((11:0.002391,(8:0.002103,((6:0.000000,(5:0.002004,(4:0.000000,(1:0.008492,(2:0.000000,3:0.000000):0.000000):0.016274):0.009466):0.017338):0.019088,(9:0.002060,(7:0.002096,10:0.000000):0.000000):0.000000):0.000723):0.001557):0.005608,(12:0.039690,(((16:0.000000,(19:0.000000,(17:0.000000,18:0.000000):0.000000):0.000000):0.014828,((20:0.…
	UTREE PHYLIP_70= (76:0.000000,77:0.002019,(75:0.006106,(((((((42:0.123807,((((12:0.025462,(11:0.016989,((6:0.000000,(5:0.006143,(4:0.010636,(1:0.000000,(2:0.000000,3:0.000000):0.000000):0.006938):0.009650):0.016942):0.003978,(10:0.000000,(9:0.001990,(7:0.000000,8:0.004937):0.006079):0.000000):0.000000):0.014783):0.010489):0.010862,(((16:0.000000,(19:0.000000,(17:0.000000,18:0.000000):0.000000):0.…
	UTREE PHYLIP_71= (76:0.000000,77:0.002148,(75:0.017798,(74:0.023302,((72:0.041327,(73:0.023684,((((((((1:0.002089,(2:0.000000,3:0.000000):0.000000):0.003616,(4:0.002079,(5:0.001967,(6:0.000000,(9:0.002056,(10:0.000000,((7:0.000000,8:0.002565):0.006282,(11:0.015179,((12:0.039829,(((19:0.000000,(18:0.000000,(16:0.000000,17:0.000000):0.000000):0.000000):0.014609,(25:0.009131,((26:0.004586,27:0.00000…
	UTREE PHYLIP_72= (76:0.000000,77:0.000000,(75:0.008732,((72:0.020874,(((((12:0.007061,((5:0.003750,(4:0.000615,(1:0.004273,(2:0.000000,3:0.000000):0.000000):0.017493):0.007635):0.026746,((11:0.009282,(6:0.006240,((7:0.000000,8:0.002470):0.004132,(9:0.000000,10:0.000000):0.000000):0.000000):0.003819):0.010371,((15:0.045352,(13:0.000000,14:0.002065):0.018379):0.014211,(((16:0.000000,(19:0.000000,(1…
	UTREE PHYLIP_73= (76:0.000000,77:0.003974,(75:0.003976,(72:0.032387,((((((42:0.132102,((((12:0.028971,(11:0.008394,((5:0.001920,(4:0.003994,(1:0.005974,(2:0.000000,3:0.000000):0.000000):0.021012):0.008026):0.016148,(7:0.000000,((6:0.004233,8:0.002279):0.003666,(9:0.003909,10:0.000000):0.000000):0.000000):0.007826):0.004625):0.009092):0.012517,(15:0.068363,(13:0.000000,14:0.000000):0.000000):0.023…
	UTREE PHYLIP_74= (76:0.000000,77:0.002069,(75:0.010455,(((((5:0.007119,(4:0.003904,(1:0.000000,(2:0.000000,3:0.000000):0.000000):0.005862):0.004574):0.010004,((9:0.001877,(10:0.000000,(6:0.011482,(7:0.000000,8:0.002164):0.001900):0.005942):0.000000):0.003881,(11:0.004316,((12:0.015572,((((16:0.000000,19:0.000000):0.000000,(17:0.000000,18:0.000000):0.000000):0.018125,(25:0.010838,((26:0.004228,27:…
	UTREE PHYLIP_75= (76:0.000000,77:0.000000,(75:0.013717,((((((14:0.004604,(13:0.000000,(15:0.060572,(((6:0.000000,(5:0.006802,(4:0.004486,(1:0.000000,(2:0.000000,3:0.000000):0.000000):0.005173):0.010805):0.020766):0.008810,((7:0.002914,8:0.000000):0.001508,(9:0.000000,(10:0.000000,11:0.006784):0.000000):0.000000):0.000000):0.027924,(12:0.028483,(((19:0.000000,(18:0.000000,(16:0.000000,17:0.000000)…
	UTREE PHYLIP_76= (76:0.000000,77:0.004008,(75:0.008120,(74:0.037044,(((73:0.051868,(72:0.031638,((((((42:0.089200,((((12:0.026636,(11:0.010375,(10:0.000000,((9:0.003795,(6:0.000000,(5:0.001970,(4:0.002005,(1:0.001976,(2:0.000000,3:0.000000):0.000000):0.018238):0.001937):0.018011):0.009610):0.000000,(7:0.000000,8:0.000000):0.005820):0.000000):0.003947):0.005255):0.017998,(15:0.068376,(13:0.000000,…
	UTREE PHYLIP_77= (36:0.006556,37:0.015246,(34:0.014864,(35:0.000000,((((12:0.024054,(11:0.010563,((5:0.013578,(4:0.007603,(1:0.003821,(2:0.000000,3:0.000000):0.000000):0.010204):0.015020):0.036178,(8:0.002213,(6:0.005538,(7:0.001868,(9:0.003679,10:0.000000):0.003689):0.000000):0.000001):0.011493):0.003895):0.025322):0.009354,(((19:0.000000,(17:0.000000,(16:0.000000,18:0.000000):0.000000):0.000000…
	UTREE PHYLIP_78= (64:0.085574,65:0.178672,(((((((41:0.069402,(42:0.093293,(((5:0.003951,(4:0.003817,(1:0.001904,(2:0.000000,3:0.000000):0.000000):0.009622):0.001762):0.016671,(6:0.000000,(9:0.003766,(10:0.000000,((7:0.000000,8:0.004663):0.003790,(11:0.012546,(12:0.013650,((15:0.054782,(13:0.000000,14:0.000000):0.012652):0.027864,(((16:0.000000,(19:0.000000,(17:0.000000,18:0.000000):0.000000):0.00…
	UTREE PHYLIP_79= (76:0.000000,77:0.002130,(75:0.013040,((((((((12:0.039486,((5:0.000000,(4:0.001970,(1:0.001948,(2:0.000000,3:0.000000):0.000000):0.018098):0.016097):0.024633,(11:0.006115,((6:0.007831,(7:0.000000,8:0.000000):0.003830):0.003849,(9:0.001918,10:0.000000):0.000000):0.000000):0.011576):0.000000):0.012848,(((13:0.000000,14:0.009592):0.025635,(15:0.062735,(25:0.011893,((26:0.006104,27:0…
	UTREE PHYLIP_80= (64:0.043281,65:0.254669,((((((((((11:0.009629,((5:0.000000,(4:0.008720,(1:0.000000,(2:0.000000,3:0.000000):0.000000):0.014275):0.009448):0.030495,((6:0.006280,(7:0.000905,8:0.002460):0.001189):0.002094,(9:0.000000,10:0.000000):0.000000):0.004013):0.005070):0.007331,(12:0.018406,((15:0.061666,(13:0.000000,14:0.002107):0.010876):0.023514,(((16:0.000000,(19:0.000000,(17:0.000000,18…
	UTREE PHYLIP_81= (76:0.000000,77:0.002059,(75:0.016835,((((((((((12:0.012239,((5:0.000000,(4:0.004082,(1:0.004020,(2:0.000000,3:0.000000):0.000000):0.020952):0.013765):0.014278,(11:0.004340,(9:0.001955,(10:0.000000,(7:0.000000,(6:0.005961,8:0.000000):0.000000):0.001960):0.000000):0.001961):0.007880):0.004608):0.011463,(15:0.064599,(13:0.000000,14:0.000000):0.007972):0.027328):0.015063,(((19:0.000…
	UTREE PHYLIP_82= (64:0.141333,65:0.202307,((((((42:0.126443,((((12:0.032212,((5:0.000000,(4:0.000000,(1:0.004414,(2:0.000000,3:0.000000):0.000000):0.007211):0.017336):0.029915,(11:0.011643,(9:0.000000,(10:0.000000,(6:0.002166,(7:0.000000,8:0.002531):0.006649):0.002200):0.000000):0.004423):0.004201):0.002499):0.020164,(13:0.000000,(14:0.000000,15:0.065243):0.002157):0.039328):0.016457,(((18:0.0000…
	UTREE PHYLIP_83= (76:0.000000,77:0.002089,(75:0.010571,((((63:0.042153,(((41:0.079149,((42:0.120905,((12:0.012191,(((5:0.002370,(4:0.003532,(1:0.001983,(2:0.000000,3:0.000000):0.000000):0.016139):0.004353):0.025658,(11:0.008228,(((6:0.001921,(7:0.000000,8:0.009208):0.001911):0.001915,(9:0.001911,10:0.000000):0.000000):0.001646,(13:0.000000,(14:0.000000,15:0.042896):0.007591):0.035430):0.011399):0…
	UTREE PHYLIP_84= (36:0.004510,37:0.015817,(34:0.009061,(35:0.000000,((12:0.014527,((11:0.012047,((5:0.006801,(4:0.002204,(1:0.000000,(2:0.000000,3:0.000000):0.000000):0.004546):0.011719):0.032400,((6:0.002211,(7:0.001952,8:0.010426):0.000249):0.002201,(9:0.004447,10:0.000000):0.000000):0.007822):0.004506):0.018097,((15:0.067587,(13:0.000000,14:0.006641):0.006577):0.026830,(((16:0.000000,(19:0.000…
	UTREE PHYLIP_85= (76:0.000000,77:0.002126,(75:0.010849,((72:0.044934,(((((((42:0.109261,(((1:0.000000,(2:0.000000,3:0.000000):0.000000):0.010055,(4:0.002123,(5:0.006218,(6:0.000000,(8:0.000000,(9:0.001930,(10:0.000000,(7:0.001949,(11:0.010675,((12:0.022115,(((16:0.000000,(17:0.000000,(18:0.000000,19:0.000000):0.000000):0.000000):0.004986,((25:0.027426,(26:0.002292,27:0.000000):0.018007):0.007642,…
	UTREE PHYLIP_86= (64:0.127591,65:0.215173,(((((((((10:0.000000,(9:0.000000,(11:0.008218,((6:0.000000,(5:0.003778,(4:0.000000,(1:0.003988,(2:0.000000,3:0.000000):0.000000):0.019217):0.010879):0.024534):0.011755,(7:0.000000,8:0.000000):0.003849):0.001894):0.000000):0.000000):0.007133,(12:0.023499,(((16:0.000000,(17:0.000000,(18:0.000000,19:0.000000):0.000000):0.000000):0.005099,((25:0.019984,(26:0.…
	UTREE PHYLIP_87= (76:0.000000,77:0.001888,(75:0.009531,(((((((((12:0.019370,(11:0.006229,(7:0.000000,((8:0.002262,(6:0.000000,(5:0.003918,(4:0.001923,(1:0.001927,(2:0.000000,3:0.000000):0.000000):0.017436):0.006504):0.012013):0.000239):0.003586,(9:0.001916,10:0.000000):0.000000):0.000000):0.005758):0.016399):0.028021,((16:0.000000,(19:0.000000,(17:0.000000,18:0.000000):0.000000):0.000000):0.01588…
	UTREE PHYLIP_88= (76:0.000000,77:0.001897,(75:0.005714,((((((((((12:0.017096,(11:0.006066,((5:0.005996,(4:0.001903,(1:0.001969,(2:0.000000,3:0.000000):0.000000):0.005921):0.003842):0.026242,((6:0.007678,(7:0.000000,8:0.002322):0.007626):0.005721,(9:0.001901,10:0.000000):0.000000):0.003572):0.002155):0.009185):0.018909,(((16:0.000000,(19:0.000000,(17:0.000000,18:0.000000):0.000000):0.000000):0.012…
	UTREE PHYLIP_89= (76:0.000000,77:0.000000,(75:0.006807,((((((((12:0.037029,(11:0.009398,((10:0.000000,(9:0.000000,(7:0.000000,(8:0.002580,(6:0.000000,(5:0.004154,(4:0.004297,(1:0.000000,(2:0.000000,3:0.000000):0.000000):0.002773):0.005921):0.031336):0.012608):0.000000):0.002059):0.000000):0.000452,(15:0.049046,(13:0.000000,14:0.001969):0.009204):0.047092):0.006765):0.011468):0.024192,(((16:0.0000…
	UTREE PHYLIP_90= (75:0.000000,76:0.000000,(77:0.002046,((72:0.028151,((((((((((11:0.002121,((5:0.010454,(4:0.004037,(1:0.002015,(2:0.000000,3:0.000000):0.000000):0.018631):0.001747):0.016548,(7:0.000000,(9:0.001988,(10:0.000000,(6:0.000932,8:0.000000):0.001070):0.000000):0.000000):0.002142):0.001944):0.006894,(12:0.023003,(15:0.060225,(13:0.000000,14:0.003871):0.014924):0.022697):0.008687):0.0248…
	UTREE PHYLIP_91= (76:0.000000,77:0.002189,(75:0.015559,((((((42:0.110884,((((((5:0.017515,(4:0.000000,(1:0.006372,(2:0.000000,3:0.000000):0.000000):0.012011):0.004823):0.012824,(11:0.006698,(9:0.002030,(10:0.000000,(7:0.000000,(6:0.002032,8:0.002426):0.000000):0.002039):0.000000):0.001785):0.010820):0.010042,(12:0.028782,(((16:0.000000,(19:0.000000,(17:0.000000,18:0.000000):0.000000):0.000000):0.…
	UTREE PHYLIP_92= (76:0.000000,77:0.004410,(75:0.015616,((((((12:0.016962,(11:0.005322,(((10:0.000000,(9:0.004245,(6:0.000000,(5:0.002208,(4:0.011530,(1:0.002210,(2:0.000000,3:0.000000):0.000000):0.022319):0.002573):0.013329):0.006379):0.000000):0.000000,(7:0.000000,8:0.002563):0.004202):0.006020,(15:0.048999,(13:0.000000,14:0.004174):0.020209):0.026370):0.005085):0.026649):0.017536,(((19:0.000000…
	UTREE PHYLIP_93= (76:0.000000,77:0.002137,(75:0.019634,(72:0.039815,((((63:0.063395,(((((((12:0.035483,((5:0.004016,(4:0.000000,(1:0.002031,(2:0.000000,3:0.000000):0.000000):0.013783):0.007036):0.025716,(11:0.002107,(7:0.000000,(10:0.000000,(9:0.002008,(6:0.001819,8:0.000000):0.002231):0.000000):0.000656):0.001366):0.000000):0.003054):0.016810,(15:0.056176,(13:0.000000,14:0.002048):0.008640):0.02…
	UTREE PHYLIP_94= (76:0.000000,77:0.004277,(75:0.015263,(74:0.044015,(71:0.030964,(68:0.038786,((73:0.021272,(72:0.037251,((42:0.086589,((41:0.081598,((((((12:0.034002,(11:0.012997,((5:0.001860,(4:0.003966,(1:0.001971,(2:0.000000,3:0.000000):0.000000):0.014171):0.012547):0.017989,(9:0.003976,(10:0.000000,(6:0.000000,(7:0.000000,8:0.002340):0.008031):0.008083):0.000000):0.003632):0.005309):0.014854…
	UTREE PHYLIP_95= (64:0.103967,65:0.233773,((((((((((12:0.036932,(11:0.004373,(((6:0.000000,(5:0.002097,(4:0.002150,(1:0.008595,(2:0.000000,3:0.000000):0.000000):0.006449):0.004327):0.019986):0.006355,(7:0.000000,8:0.002385):0.006414):0.002104,(9:0.002113,10:0.000000):0.000000):0.006507):0.003312):0.012908,(15:0.068856,(13:0.000000,14:0.002065):0.008019):0.036884):0.014577,((((16:0.000000,19:0.000…
	UTREE PHYLIP_96= (76:0.000000,77:0.000000,(75:0.004308,(74:0.027618,(71:0.039441,(68:0.051361,(((((((41:0.057851,(42:0.113148,(((4:0.000000,(5:0.006391,(1:0.002116,(2:0.000000,3:0.000000):0.000000):0.017453):0.004268):0.013072,(11:0.011001,((((6:0.008493,(7:0.000000,8:0.002515):0.004105):0.002038,(9:0.000000,10:0.000000):0.000000):0.000000,(15:0.044088,(13:0.000000,14:0.002068):0.017765):0.019441…
	UTREE PHYLIP_97= (64:0.089737,65:0.238688,((((((((5:0.000000,(4:0.002170,(1:0.000000,(2:0.000000,3:0.000000):0.000000):0.006557):0.006483):0.022729,(6:0.002133,(9:0.002135,(10:0.000000,(11:0.002240,(7:0.001012,8:0.000000):0.001131):0.000000):0.000000):0.000000):0.008672):0.002468,(12:0.020576,(((16:0.000000,(19:0.000000,(17:0.000000,18:0.000000):0.000000):0.000000):0.017039,(25:0.011708,((26:0.00…
	UTREE PHYLIP_98= (76:0.000000,77:0.000000,(75:0.011315,(74:0.054654,(((73:0.056630,(72:0.051020,((((42:0.175761,(((5:0.006352,(4:0.006305,(1:0.002046,(2:0.000000,3:0.000000):0.000000):0.020737):0.007996):0.018970,(6:0.000000,((7:0.000000,8:0.000000):0.004076,((9:0.000000,10:0.000000):0.000000,(11:0.018161,(12:0.028846,((13:0.000000,(14:0.002194,15:0.056692):0.001842):0.026004,((((16:0.000000,18:0…
	UTREE PHYLIP_99= (76:0.000000,77:0.002105,(75:0.006390,((72:0.024214,((((63:0.031344,(((((((12:0.032476,((5:0.004411,(4:0.006749,(1:0.000000,(2:0.000000,3:0.000000):0.000000):0.019648):0.002682):0.017957,(11:0.006887,((10:0.000000,(6:0.002177,9:0.002179):0.000000):0.000000,(7:0.001291,8:0.000000):0.000891):0.002172):0.000000):0.011027):0.009187,(15:0.050046,(13:0.000000,14:0.002080):0.002097):0.0…
	UTREE PHYLIP_100= (76:0.000000,77:0.001909,(75:0.005778,(((42:0.141501,(((((5:0.007064,(4:0.001835,(1:0.000000,(2:0.000000,3:0.000000):0.000000):0.008381):0.004493):0.003044,((11:0.003783,(6:0.001747,(10:0.000000,(9:0.001748,(7:0.000000,8:0.000000):0.003551):0.000000):0.000000):0.005406):0.011140,(12:0.020225,((13:0.000000,(14:0.001849,15:0.056662):0.005406):0.032917,(((16:0.000000,(19:0.000000,(…
	UTREE PHYLIP_101= (64:0.120374,65:0.193381,(((((((15:0.050889,(((12:0.021458,(11:0.014733,((6:0.000000,(5:0.001917,(4:0.003999,(1:0.000000,(2:0.000000,3:0.000000):0.000000):0.017914):0.003957):0.013889):0.009721,(10:0.000000,(9:0.003867,(7:0.000000,8:0.000000):0.001931):0.000000):0.000000):0.001457):0.005806):0.009598,(((16:0.000000,(19:0.000000,(17:0.000000,18:0.000000):0.000000):0.000000):0.001…
	UTREE PHYLIP_102= (76:0.000000,77:0.002057,(75:0.010471,((((((((12:0.012461,((5:0.000000,(4:0.000000,(1:0.000000,(2:0.000000,3:0.000000):0.000000):0.008151):0.016733):0.036574,(11:0.010812,(7:0.000000,((6:0.008117,8:0.000000):0.000000,(9:0.002013,10:0.000000):0.000000):0.000000):0.001993):0.003987):0.007983):0.017774,((15:0.092686,(13:0.000000,14:0.003886):0.009230):0.038629,(((19:0.000000,(17:0.…
	UTREE PHYLIP_103= (36:0.011067,37:0.028051,(34:0.015119,(35:0.000000,((((12:0.029638,((5:0.000000,(4:0.004178,(1:0.000000,(2:0.000000,3:0.000000):0.000000):0.022208):0.012148):0.031231,(11:0.014601,(9:0.000000,(10:0.000000,(6:0.006160,(7:0.000737,8:0.000000):0.001315):0.002054):0.000000):0.002550):0.003755):0.007341):0.013333,(15:0.073193,(13:0.000000,14:0.000000):0.007628):0.042087):0.008383,(((…
	UTREE PHYLIP_104= (76:0.000000,77:0.000000,(75:0.010886,(((73:0.054331,(72:0.038169,(((((42:0.116624,((41:0.086806,((((12:0.023105,((4:0.000000,(5:0.006222,(1:0.002044,(2:0.000000,3:0.000000):0.000000):0.010445):0.004117):0.029058,(11:0.010884,((6:0.010190,(7:0.000000,8:0.002371):0.006061):0.001985,(9:0.000000,10:0.000000):0.000000):0.010328):0.006805):0.003402):0.024869,(13:0.000000,(14:0.002243…
	UTREE PHYLIP_105= (76:0.000000,77:0.003964,(75:0.003810,((((12:0.019484,(((5:0.003225,(4:0.000000,(1:0.000000,(2:0.000000,3:0.000000):0.000000):0.011769):0.010215):0.032220,(11:0.010095,((7:0.000000,(6:0.009474,8:0.004495):0.000000):0.001864,(9:0.003741,10:0.000000):0.000000):0.005670):0.004406):0.004074,((13:0.000000,(14:0.003926,15:0.045826):0.005564):0.037147,(((17:0.000000,(18:0.000000,(16:0.…
	UTREE PHYLIP_106= (75:0.000000,76:0.000000,(77:0.001980,((((((42:0.118072,(((12:0.036015,(15:0.064772,((11:0.017456,(10:0.000000,(9:0.001992,((6:0.000000,(5:0.008156,(4:0.006163,(1:0.002032,(2:0.000000,3:0.000000):0.000000):0.004910):0.018388):0.021155):0.012134,(7:0.000000,8:0.002352):0.002013):0.002021):0.000000):0.001950):0.023453,(13:0.000000,14:0.009780):0.009497):0.008518):0.014076):0.02050…
	UTREE PHYLIP_107= (64:0.097013,65:0.146023,((((((((42:0.139462,(((12:0.010373,((5:0.000000,(4:0.003747,(1:0.001851,(2:0.000000,3:0.000000):0.000000):0.011165):0.013206):0.033362,(11:0.013647,(9:0.001800,(10:0.000000,(6:0.007296,(7:0.000000,8:0.002173):0.007382):0.001799):0.000000):0.005571):0.003099):0.007746):0.018188,(15:0.065588,(13:0.000000,14:0.000000):0.009698):0.023336):0.005056,(((16:0.00…
	UTREE PHYLIP_108= (76:0.000000,77:0.004073,(75:0.010236,((((((((15:0.051736,((12:0.023054,((5:0.006197,(4:0.000000,(1:0.004123,(2:0.000000,3:0.000000):0.000000):0.006166):0.000000):0.025601,(11:0.002117,(9:0.004145,(10:0.000000,((6:0.000000,(7:0.000000,8:0.002509):0.008589):0.002107,(13:0.000000,14:0.002062):0.031507):0.000000):0.000000):0.008126):0.005513):0.005204):0.016853,(((16:0.000000,(19:0…
	UTREE PHYLIP_109= (76:0.000000,77:0.001842,(75:0.003688,((((((((12:0.036421,((5:0.005081,(4:0.005926,(1:0.001900,(2:0.000000,3:0.000000):0.000000):0.012345):0.013474):0.021995,(11:0.005965,(9:0.001857,(10:0.000000,(6:0.001864,(7:0.000000,8:0.002258):0.007624):0.001876):0.000000):0.005748):0.003662):0.012584):0.010213,((15:0.055439,(13:0.000000,14:0.003661):0.026290):0.015835,(((19:0.000000,(18:0.…
	UTREE PHYLIP_110= (76:0.000000,77:0.008372,(75:0.006228,(((((((((((5:0.000000,(4:0.002160,(1:0.004170,(2:0.000000,3:0.000000):0.000000):0.017133):0.014711):0.016931,(12:0.016625,(11:0.006535,(9:0.008177,(10:0.000000,(6:0.002022,(7:0.002411,8:0.002558):0.001685):0.002029):0.000000):0.004077):0.004127):0.000000):0.011017,(15:0.044553,(13:0.000000,14:0.000000):0.000000):0.016153):0.015863,(((16:0.00…
	UTREE PHYLIP_111= (36:0.003995,37:0.019113,(34:0.026840,(35:0.000000,(((5:0.000000,(4:0.001995,(1:0.000000,(2:0.000000,3:0.000000):0.000000):0.020110):0.002173):0.009730,(((6:0.005886,(7:0.000000,8:0.002363):0.011963):0.001922,(10:0.000000,(9:0.005864,(15:0.059787,(13:0.000000,14:0.001925):0.010470):0.019444):0.000000):0.000000):0.006796,(11:0.002132,(12:0.024886,(((16:0.000000,(19:0.000000,(17:0…
	UTREE PHYLIP_112= (64:0.076159,65:0.185920,(((((((42:0.110104,(((12:0.030469,((11:0.002589,((6:0.000000,(5:0.000000,(4:0.006186,(1:0.002017,(2:0.000000,3:0.000000):0.000000):0.020860):0.005773):0.022370):0.003842,(10:0.000000,(9:0.001915,(7:0.000000,8:0.002322):0.007891):0.000000):0.000000):0.005273):0.011517,(15:0.062093,(13:0.000000,14:0.005830):0.011801):0.017772):0.011285):0.015797,(((16:0.00…
	UTREE PHYLIP_113= (76:0.000000,77:0.001846,(75:0.001843,(((((((42:0.128388,((((12:0.024263,((5:0.003764,(4:0.000000,(1:0.001955,(2:0.000000,3:0.000000):0.000000):0.005156):0.002764):0.022797,(11:0.010574,(6:0.007628,((7:0.000000,8:0.002233):0.009569,(9:0.001871,10:0.000000):0.000000):0.000000):0.003785):0.001224):0.012528):0.014509,(13:0.000000,(14:0.000000,15:0.080098):0.003843):0.044673):0.0257…
	UTREE PHYLIP_114= (76:0.000000,77:0.002024,(75:0.008150,(((((((12:0.003027,(((5:0.008079,(4:0.000000,(1:0.001973,(2:0.000000,3:0.000000):0.000000):0.018164):0.008208):0.029498,(11:0.015629,(6:0.010153,((7:0.000000,8:0.000000):0.001976,(9:0.001984,10:0.000000):0.000000):0.000000):0.001999):0.000000):0.022083,((15:0.053284,(13:0.000000,14:0.000000):0.003027):0.015925,((25:0.004428,(((19:0.000000,(1…
	UTREE PHYLIP_115= (76:0.000000,77:0.004302,(75:0.004293,(((((((((12:0.025787,(11:0.013447,((5:0.001939,(4:0.002030,(1:0.000000,(2:0.000000,3:0.000000):0.000000):0.012495):0.006354):0.021100,((6:0.006055,(7:0.000000,8:0.000000):0.005995):0.003977,(9:0.004002,10:0.000000):0.000000):0.002001):0.001861):0.003533):0.015989,(((16:0.000000,(19:0.000000,(17:0.000000,18:0.000000):0.000000):0.000000):0.004…
	UTREE PHYLIP_116= (76:0.000000,77:0.004165,(75:0.019078,(((((41:0.069828,((((12:0.023248,((4:0.002015,(5:0.006118,(1:0.000000,(2:0.000000,3:0.000000):0.000000):0.016508):0.008230):0.029082,(11:0.006051,((6:0.005829,(10:0.000000,(9:0.003868,(7:0.000000,8:0.002163):0.005874):0.000000):0.000000):0.000000,(15:0.059420,(13:0.000000,14:0.001879):0.029855):0.029323):0.021588):0.003801):0.007015):0.03613…
	UTREE PHYLIP_117= (64:0.089532,65:0.177423,(((((((41:0.088899,(42:0.083731,((((12:0.030894,(11:0.004396,((5:0.001933,(4:0.008443,(1:0.000000,(2:0.000000,3:0.000000):0.000000):0.013006):0.007976):0.030206,((6:0.006118,(7:0.001713,8:0.000000):0.002365):0.002021,(9:0.004070,10:0.000000):0.000000):0.002033):0.002015):0.005343):0.018046,(15:0.068959,(13:0.000000,14:0.002011):0.000000):0.030220):0.0289…
	UTREE PHYLIP_118= (76:0.000000,77:0.000000,(75:0.008464,((((((((4:0.000000,(5:0.014388,(1:0.001989,(2:0.000000,3:0.000000):0.000000):0.018138):0.003874):0.022405,(11:0.001919,(6:0.003887,((7:0.000000,8:0.002236):0.001922,(9:0.000000,10:0.000000):0.000000):0.000000):0.007913):0.005772):0.012263,(12:0.022884,(((16:0.000000,(17:0.000000,(18:0.000000,19:0.000000):0.000000):0.000000):0.022777,((20:0.0…
	UTREE PHYLIP_119= (36:0.011043,37:0.014862,(34:0.005962,(35:0.000000,(((((4:0.000000,(5:0.008705,(1:0.002141,(2:0.000000,3:0.000000):0.000000):0.022080):0.002043):0.015320,(11:0.006656,(7:0.000000,((6:0.005795,8:0.002603):0.000601,(9:0.000000,10:0.000000):0.000000):0.000000):0.006348):0.004108):0.000000,(12:0.022220,(((16:0.000000,(17:0.000000,(18:0.000000,19:0.000000):0.000000):0.000000):0.00251…
	UTREE PHYLIP_120= (76:0.000000,77:0.002224,(75:0.000000,(74:0.008973,(71:0.051456,(68:0.038790,(73:0.036646,(72:0.041578,((((((42:0.116014,((((5:0.008538,(4:0.000000,(1:0.002102,(2:0.000000,3:0.000000):0.000000):0.014878):0.000000):0.027757,((11:0.010853,(9:0.002093,(10:0.000000,(6:0.002075,(7:0.000000,8:0.004922):0.004443):0.004450):0.000000):0.004410):0.004555,(12:0.007806,((15:0.060257,(13:0.0…
	UTREE PHYLIP_121= (76:0.000000,77:0.000000,(75:0.008288,(((73:0.038104,(72:0.034736,(((((12:0.038058,(((4:0.000000,(5:0.002064,(1:0.004062,(2:0.000000,3:0.000000):0.000000):0.023135):0.002033):0.021597,(11:0.014114,(9:0.000000,(10:0.000000,(6:0.004074,(7:0.001807,8:0.002492):0.000253):0.002058):0.000000):0.005229):0.005575):0.002056,(15:0.070875,(13:0.000000,14:0.006051):0.007986):0.026155):0.017…
	UTREE PHYLIP_122= (76:0.000000,77:0.002214,(75:0.011259,(((((12:0.009942,((11:0.009079,(8:0.004102,(7:0.000000,(10:0.000000,(9:0.002073,(6:0.000000,(5:0.004199,(4:0.004418,(1:0.004286,(2:0.000000,3:0.000000):0.000000):0.013025):0.013725):0.015641):0.006278):0.000000):0.000000):0.001014):0.006002):0.014812,((13:0.000000,(14:0.000000,15:0.072174):0.006426):0.029231,(((19:0.000000,(18:0.000000,(16:0…
	UTREE PHYLIP_123= (36:0.008128,37:0.023457,(34:0.013995,(35:0.000000,(42:0.110948,(((((((12:0.027535,((5:0.000000,(4:0.000000,(1:0.006087,(2:0.000000,3:0.000000):0.000000):0.015711):0.011051):0.021449,(11:0.002166,(10:0.000000,(9:0.000000,(7:0.000000,(6:0.000522,8:0.002427):0.001461):0.006104):0.000000):0.004079):0.001401):0.011939):0.012726,(15:0.043403,(13:0.000000,14:0.006039):0.026267):0.0159…
	UTREE PHYLIP_124= (76:0.000000,77:0.008255,(75:0.008294,((((((((((((12:0.019142,(5:0.006130,(4:0.002062,(1:0.000000,(2:0.000000,3:0.000000):0.000000):0.012225):0.000001):0.014346):0.000000,(11:0.015084,((6:0.006046,(7:0.000000,8:0.000000):0.006040):0.004031,(9:0.008082,10:0.000000):0.000000):0.004010):0.010151):0.017759,(((16:0.000000,(17:0.000000,(18:0.000000,19:0.000000):0.000000):0.000000):0.0…
	UTREE PHYLIP_125= (75:0.005817,76:0.000000,(77:0.001932,(((((((((15:0.037981,(((11:0.005681,((1:0.001835,(2:0.000000,3:0.000000):0.000000):0.012878,(4:0.001813,5:0.007329):0.000000):0.018340):0.000000,(9:0.001794,(10:0.000000,(7:0.001814,(6:0.000844,8:0.000000):0.000946):0.001804):0.000000):0.001784):0.012895,(12:0.017503,((((16:0.000000,(19:0.000000,(17:0.000000,18:0.000000):0.000000):0.000000):…
	UTREE PHYLIP_126= (75:0.004391,76:0.000000,(77:0.006595,((((((42:0.100527,(41:0.079224,(((((5:0.004261,(4:0.002155,(1:0.000000,(2:0.000000,3:0.000000):0.000000):0.004272):0.000000):0.034312,((11:0.008791,(8:0.003634,(6:0.004204,(10:0.000000,(7:0.002149,9:0.006295):0.000000):0.000000):0.001404):0.008278):0.001344,(12:0.018400,(((16:0.000000,(19:0.000000,(17:0.000000,18:0.000000):0.000000):0.000000…
	UTREE PHYLIP_127= (76:0.000000,77:0.002223,(75:0.011235,((((((((((5:0.000000,(4:0.002198,(1:0.002153,(2:0.000000,3:0.000000):0.000000):0.007964):0.016209):0.032159,(11:0.000000,(10:0.000000,(9:0.002122,(6:0.006382,(7:0.000000,8:0.000000):0.002158):0.006681):0.000000):0.000000):0.004291):0.002899,(12:0.015546,(((16:0.000000,(19:0.000000,(17:0.000000,18:0.000000):0.000000):0.000000):0.013214,((25:0…
	UTREE PHYLIP_128= (76:0.000000,77:0.001938,(75:0.005862,((((((41:0.075376,(((((4:0.005926,(5:0.003809,(1:0.005778,(2:0.000000,3:0.000000):0.000000):0.017790):0.001782):0.028383,(11:0.003813,((6:0.005628,(7:0.000000,8:0.004379):0.009485):0.000000,(9:0.001863,10:0.000000):0.000000):0.005679):0.009330):0.004291,(12:0.022048,(((16:0.000000,(17:0.000000,(18:0.000000,19:0.000000):0.000000):0.000000):0.…
	UTREE PHYLIP_129= (36:0.008681,37:0.018877,(34:0.006457,(35:0.000000,(((11:0.006243,((6:0.000000,(5:0.005893,(4:0.012438,(1:0.001959,(2:0.000000,3:0.000000):0.000000):0.020726):0.011763):0.028857):0.001944,((7:0.000000,8:0.002409):0.001943,(9:0.003917,10:0.000000):0.000000):0.000000):0.012403):0.011531,(12:0.023860,((15:0.080049,(13:0.000000,14:0.004038):0.016302):0.019117,(((19:0.000000,(18:0.00…
	UTREE PHYLIP_130= (76:0.000000,77:0.000000,(75:0.008353,(((((((42:0.139807,((15:0.073856,(((12:0.040895,((5:0.000000,(4:0.004272,(1:0.000000,(2:0.000000,3:0.000000):0.000000):0.009813):0.025426):0.024336,(11:0.011098,((6:0.010636,(7:0.000000,8:0.000000):0.008518):0.002060,(9:0.000000,10:0.000000):0.000000):0.000000):0.015078):0.000000):0.020221,(((16:0.000000,(19:0.000000,(17:0.000000,18:0.000000…
	UTREE PHYLIP_131= (76:0.000000,77:0.003880,(75:0.005852,(((((12:0.009897,((5:0.007585,(4:0.000000,(1:0.000000,(2:0.000000,3:0.000000):0.000000):0.017018):0.000000):0.031412,(11:0.011664,(9:0.003662,(10:0.000000,((6:0.011130,(7:0.000000,8:0.004153):0.003706):0.001844,(15:0.051538,(13:0.000000,14:0.000000):0.016500):0.033956):0.000000):0.000000):0.011512):0.015996):0.015397):0.022362,(((16:0.000000…
	UTREE PHYLIP_132= (76:0.000000,77:0.004194,(75:0.019319,(((42:0.127329,((((((12:0.024805,(11:0.003791,(((6:0.000000,(5:0.008418,(4:0.004089,(1:0.000000,(2:0.000000,3:0.000000):0.000000):0.008113):0.008171):0.027172):0.014043,(10:0.000000,(9:0.003935,(7:0.000000,8:0.002429):0.008102):0.000000):0.000000):0.000000,(15:0.054849,(13:0.000000,14:0.005813):0.022928):0.027025):0.005160):0.041250):0.01855…
	UTREE PHYLIP_133= (76:0.000000,77:0.003912,(75:0.011809,(((((((((5:0.003759,(4:0.000000,(1:0.000000,(2:0.000000,3:0.000000):0.000000):0.021201):0.003762):0.036156,(11:0.009889,((6:0.007528,((7:0.003513,8:0.002282):0.002139,(9:0.003730,10:0.000000):0.000000):0.000000):0.003705,(12:0.024332,((15:0.062892,(13:0.000000,14:0.000000):0.007323):0.030330,(((16:0.000000,(17:0.000000,(18:0.000000,19:0.0000…
	UTREE PHYLIP_134= (36:0.000000,37:0.013340,(34:0.006129,(35:0.000435,(((12:0.053721,(11:0.008818,((5:0.003821,(4:0.004098,(1:0.001965,(2:0.000000,3:0.000000):0.000000):0.011296):0.008814):0.034170,((6:0.003835,(7:0.000000,8:0.006930):0.011954):0.001930,(10:0.000000,(9:0.001907,(15:0.053480,(13:0.000000,14:0.007277):0.011577):0.034771):0.000000):0.000000):0.008212):0.002597):0.009139):0.022018,(((…
	UTREE PHYLIP_135= (76:0.000000,77:0.002051,(75:0.008327,(((73:0.009939,(72:0.035641,((((((42:0.138788,(((((12:0.032282,(11:0.006814,(((6:0.000000,(5:0.006330,(4:0.000000,(1:0.002109,(2:0.000000,3:0.000000):0.000000):0.004935):0.007652):0.035382):0.012211,(7:0.000000,8:0.000000):0.003912):0.001927,(9:0.001979,10:0.000000):0.000000):0.005892):0.004880):0.013156,(15:0.075251,(13:0.000000,14:0.000000…
	UTREE PHYLIP_136= (64:0.097202,65:0.143294,(((63:0.057439,(((((((((12:0.028747,(11:0.018912,(8:0.004488,((6:0.000000,(5:0.008047,(4:0.000000,(1:0.002007,(2:0.000000,3:0.000000):0.000000):0.007929):0.014469):0.021043):0.013980,(7:0.003984,(9:0.000000,10:0.000000):0.000000):0.000000):0.000640):0.005773):0.018899):0.018145,((((16:0.000000,19:0.000000):0.000000,(17:0.000000,18:0.000000):0.000000):0.0…
	UTREE PHYLIP_137= (76:0.000000,77:0.001948,(75:0.003904,(72:0.017475,(((73:0.026370,(((((42:0.071877,((((12:0.023006,((5:0.003644,(4:0.000000,(1:0.000000,(2:0.000000,3:0.000000):0.000000):0.010441):0.008566):0.023205,(11:0.014450,(6:0.003746,((7:0.003460,8:0.006923):0.002144,(9:0.001860,10:0.000000):0.000000):0.000000):0.005575):0.000000):0.012495):0.013418,((((16:0.000000,19:0.000000):0.000000,(…
	UTREE PHYLIP_138= (76:0.000000,77:0.006291,(75:0.004161,(72:0.038037,(((((((((((12:0.020504,(((5:0.000000,(4:0.004110,(1:0.006207,(2:0.000000,3:0.000000):0.000000):0.008167):0.014444):0.028223,(11:0.007016,(6:0.006005,((7:0.000000,8:0.002435):0.003943,(9:0.005990,10:0.000000):0.000000):0.000000):0.003290):0.005431):0.008818,(15:0.068119,(13:0.000000,14:0.001964):0.012284):0.030322):0.012342):0.02…
	UTREE PHYLIP_139= (76:0.000000,77:0.000000,(75:0.003693,(((((((12:0.040236,(11:0.006121,((10:0.000000,(9:0.000000,(6:0.000000,(5:0.001957,(4:0.006124,(1:0.001979,(2:0.000000,3:0.000000):0.000000):0.015781):0.002200):0.031254):0.005891):0.000000):0.000000,(7:0.000000,8:0.004457):0.005857):0.005963):0.005274):0.010186,(15:0.060896,(13:0.000000,14:0.000000):0.000000):0.028418):0.022227,(((19:0.00000…
	UTREE PHYLIP_140= (64:0.100592,65:0.261396,((((((((5:0.003868,(4:0.000000,(1:0.001959,(2:0.000000,3:0.000000):0.000000):0.021119):0.007112):0.031038,(11:0.004078,(6:0.003850,(10:0.000000,(9:0.000000,(7:0.000000,8:0.002275):0.007895):0.000000):0.000000):0.003912):0.000000):0.005252,(12:0.008390,((15:0.034786,(13:0.000000,14:0.003923):0.014614):0.026200,(((16:0.000000,(19:0.000000,(17:0.000000,18:0…
	UTREE PHYLIP_141= (36:0.006816,37:0.013411,(34:0.011014,(35:0.001837,((((12:0.037911,(5:0.016587,((11:0.009970,(4:0.000000,(1:0.006591,(2:0.000000,3:0.000000):0.000000):0.021313):0.014966):0.000000,((6:0.002097,(7:0.000000,8:0.002454):0.004261):0.006468,(9:0.000000,10:0.000000):0.000000):0.013680):0.013366):0.006135):0.014855,(15:0.067307,(13:0.000000,14:0.004170):0.006894):0.031663):0.016311,(((…
	UTREE PHYLIP_142= (76:0.000000,77:0.004066,(75:0.003389,(((((((((12:0.040570,(11:0.009165,((10:0.000000,(9:0.004252,(6:0.000000,(5:0.004207,(4:0.002147,(1:0.002093,(2:0.000000,3:0.000000):0.000000):0.015015):0.006441):0.015297):0.004226):0.000000):0.000000,(7:0.000902,8:0.000000):0.001214):0.000000):0.004516):0.018473,(((16:0.000000,(19:0.000000,(17:0.000000,18:0.000000):0.000000):0.000000):0.022…
	UTREE PHYLIP_143= (76:0.000000,77:0.002178,(75:0.006558,((((((((12:0.006859,(((5:0.000000,(4:0.003948,(1:0.000000,(2:0.000000,3:0.000000):0.000000):0.013512):0.004357):0.020608,(11:0.006140,((6:0.005782,(7:0.000000,8:0.000000):0.009925):0.003920,(9:0.001931,10:0.000000):0.000000):0.001949):0.003402):0.008845,((15:0.048592,(13:0.000000,14:0.011708):0.015617):0.017938,(((16:0.000000,(19:0.000000,(1…
	UTREE PHYLIP_144= (36:0.006402,37:0.019156,(34:0.006295,(35:0.000000,((((12:0.025895,(11:0.006589,((5:0.003989,(4:0.006290,(1:0.000000,(2:0.000000,3:0.000000):0.000000):0.014912):0.008684):0.047070,((6:0.012374,(7:0.000000,8:0.002362):0.003998):0.004035,(9:0.000000,10:0.000000):0.000000):0.005794):0.004563):0.016709):0.009007,(((16:0.000000,(18:0.000000,(17:0.000000,19:0.000000):0.000000):0.00000…
	UTREE PHYLIP_145= (76:0.000000,77:0.001831,(75:0.011201,(74:0.015676,((((((((42:0.078479,((((12:0.042094,(11:0.003542,((10:0.000000,(9:0.001814,(6:0.000000,(5:0.005610,(4:0.003780,(1:0.000000,(2:0.000000,3:0.000000):0.000000):0.009355):0.005571):0.019122):0.003636):0.000000):0.000000,(7:0.000000,8:0.002211):0.001785):0.004047):0.012295):0.008310,(15:0.062374,(13:0.000000,14:0.001809):0.000000):0.…
	UTREE PHYLIP_146= (76:0.000000,77:0.002063,(75:0.008388,(((((((12:0.013676,((11:0.013217,((5:0.006097,(4:0.008250,(1:0.000000,(2:0.000000,3:0.000000):0.000000):0.002567):0.005487):0.032675,(10:0.000000,((6:0.010097,(7:0.002705,8:0.007081):0.001494):0.006384,(9:0.001998,(15:0.049177,(13:0.000000,14:0.000000):0.031212):0.014328):0.000000):0.000000):0.005628):0.007524):0.023452,((((16:0.000000,19:0.…
	UTREE PHYLIP_147= (64:0.066856,65:0.237244,((72:0.030676,(((((((((12:0.020370,((5:0.000000,(4:0.001988,(1:0.003887,(2:0.000000,3:0.000000):0.000000):0.010979):0.010918):0.022616,(11:0.004034,((6:0.000000,(7:0.000000,8:0.002243):0.001918):0.003874,(9:0.001931,10:0.000000):0.000000):0.001885):0.003512):0.005210):0.027480,(15:0.050973,(13:0.000000,14:0.001847):0.012065):0.024123):0.016400,(((19:0.00…
	UTREE PHYLIP_148= (76:0.000000,77:0.000000,(75:0.006162,(((((((((12:0.018502,(11:0.002019,(10:0.000000,(9:0.000000,(7:0.000000,(8:0.004799,(6:0.000000,(5:0.005875,(4:0.000000,(1:0.001928,(2:0.000000,3:0.000000):0.000000):0.014871):0.004921):0.014073):0.009614):0.000000):0.003813):0.000000):0.004154):0.012078):0.013038,(15:0.043032,(13:0.000000,14:0.000000):0.012484):0.025472):0.015004,(((19:0.000…
	UTREE PHYLIP_149= (76:0.000000,77:0.000000,(75:0.012261,((((((42:0.096785,(((12:0.022724,(11:0.019299,((10:0.000000,(9:0.000000,(6:0.000000,(5:0.006098,(4:0.006211,(1:0.001995,(2:0.000000,3:0.000000):0.000000):0.011335):0.002660):0.020564):0.001964):0.000000):0.000000,(7:0.000000,8:0.002343):0.005970):0.003955):0.011897):0.016930,((13:0.000000,(14:0.008890,15:0.046971):0.002846):0.029447,(((19:0.…
	UTREE PHYLIP_150= (76:0.000000,77:0.008378,(75:0.010453,(((((((((12:0.037153,(11:0.006249,((5:0.001839,(4:0.008615,(1:0.002068,(2:0.000000,3:0.000000):0.000000):0.006980):0.012325):0.030460,((6:0.010264,(7:0.000000,8:0.002325):0.004034):0.004074,(9:0.008134,10:0.000000):0.000000):0.003285):0.007366):0.006582):0.011349,(((16:0.000000,(19:0.000000,(17:0.000000,18:0.000000):0.000000):0.000000):0.010…
	UTREE PHYLIP_151= (64:0.124455,65:0.186478,((((((((12:0.011638,((11:0.002043,(10:0.000000,(9:0.003791,((6:0.000000,(5:0.001852,(4:0.003936,(1:0.001959,(2:0.000000,3:0.000000):0.000000):0.018229):0.007811):0.021942):0.007615,(7:0.001909,8:0.000000):0.000001):0.001890):0.000000):0.008063):0.009732,((15:0.052475,(13:0.000000,14:0.009621):0.008580):0.017126,(((19:0.000000,(18:0.000000,(16:0.000000,17…
	UTREE PHYLIP_152= (76:0.000000,77:0.000000,(75:0.003840,(((((((42:0.100364,(((12:0.011304,(11:0.010123,(10:0.000000,(9:0.000000,(((5:0.004473,(4:0.003810,(1:0.001889,(2:0.000000,3:0.000000):0.000000):0.006467):0.007991):0.016790,(15:0.056384,(13:0.000000,14:0.005487):0.018981):0.024600):0.017722,(6:0.001829,(7:0.000000,8:0.004365):0.001913):0.003861):0.000000):0.000000):0.007405):0.021077):0.0171…
	UTREE PHYLIP_153= (76:0.000000,77:0.001989,(75:0.008063,(((((((42:0.107198,((((12:0.035141,((5:0.000000,(4:0.000000,(1:0.000000,(2:0.000000,3:0.000000):0.000000):0.007206):0.025079):0.015901,(11:0.006324,(9:0.001925,(10:0.000000,(6:0.005810,(7:0.000561,8:0.002297):0.001372):0.001939):0.000000):0.001852):0.007866):0.002242):0.017005,(15:0.066202,(13:0.000000,14:0.003828):0.007989):0.023936):0.0172…
	UTREE PHYLIP_154= (66:0.036918,67:0.038889,((((((41:0.061647,(42:0.103461,((((12:0.022964,((5:0.009769,(4:0.000000,(1:0.000000,(2:0.000000,3:0.000000):0.000000):0.021567):0.005139):0.030666,(11:0.016202,((7:0.000000,(6:0.005774,8:0.002279):0.000000):0.001891,(9:0.000000,10:0.000000):0.000000):0.003777):0.010170):0.000000):0.009737,(((16:0.000000,(19:0.000000,(17:0.000000,18:0.000000):0.000000):0.…
	UTREE PHYLIP_155= (76:0.000000,77:0.006333,(75:0.004196,((((((((((12:0.043005,(((4:0.000000,(5:0.001964,(1:0.000000,(2:0.000000,3:0.000000):0.000000):0.033483):0.006664):0.021611,(15:0.062473,(13:0.000000,14:0.003980):0.016675):0.032985):0.006587,(11:0.011283,(7:0.002140,((6:0.002109,8:0.000000):0.002133,(9:0.006359,10:0.000000):0.000000):0.000000):0.008795):0.005619):0.005861):0.046031,(21:0.000…
	UTREE PHYLIP_156= (76:0.000000,77:0.000000,(75:0.008740,((72:0.008275,(((((((((4:0.000000,(5:0.006276,(1:0.000000,(2:0.000000,3:0.000000):0.000000):0.010572):0.004201):0.032800,(12:0.031879,(((16:0.000000,(17:0.000000,(18:0.000000,19:0.000000):0.000000):0.000000):0.023700,(22:0.000000,(23:0.000000,(24:0.000000,(20:0.013187,21:0.000000):0.000000):0.000000):0.000000):0.018395):0.010436,(25:0.012956…
	UTREE PHYLIP_157= (76:0.000000,77:0.004024,(75:0.012257,(((((((12:0.010204,(11:0.011270,((5:0.002175,(4:0.000000,(1:0.004309,(2:0.000000,3:0.000000):0.000000):0.012994):0.002078):0.040770,(7:0.000000,((6:0.006276,8:0.004812):0.000000,(10:0.000000,(9:0.004159,(15:0.074907,(13:0.000000,14:0.004096):0.012280):0.028165):0.000000):0.000000):0.000000):0.010660):0.000000):0.018964):0.017089,((((16:0.000…
	UTREE PHYLIP_158= (76:0.000000,77:0.005993,(75:0.012038,(((((((42:0.122762,(((12:0.035050,(11:0.006293,((9:0.005996,(6:0.000000,(10:0.000000,((5:0.009788,(4:0.004118,(1:0.000000,(2:0.000000,3:0.000000):0.000000):0.011109):0.012309):0.015315,(15:0.083049,(13:0.000000,14:0.010358):0.033721):0.030698):0.007970):0.000000):0.000000):0.000001,(7:0.000003,8:0.004865):0.003943):0.007607):0.034006):0.0302…
	UTREE PHYLIP_159= (76:0.000000,77:0.000000,(75:0.007690,((((((((((12:0.016142,((5:0.006092,(4:0.002000,(1:0.003890,(2:0.000000,3:0.000000):0.000000):0.015283):0.004199):0.039884,(11:0.001991,(7:0.001909,(9:0.000000,(10:0.000000,((6:0.003998,8:0.006805):0.001747,(15:0.071592,(13:0.000000,14:0.000000):0.011226):0.034453):0.000000):0.000000):0.000000):0.009293):0.001262):0.023936):0.020151,(((16:0.0…
	UTREE PHYLIP_160= (76:0.000000,77:0.004160,(75:0.014810,(((((((((((((12:0.018742,((5:0.008568,(4:0.000000,(1:0.000000,(2:0.000000,3:0.000000):0.000000):0.018540):0.004314):0.021412,(11:0.008579,(6:0.006068,(10:0.000000,(9:0.004004,(7:0.000000,8:0.000000):0.008190):0.000000):0.000000):0.008280):0.002738):0.013517):0.014408,((16:0.000000,(19:0.000000,(17:0.000000,18:0.000000):0.000000):0.000000):0.…
	UTREE PHYLIP_161= (69:0.017609,70:0.001030,(71:0.026060,(68:0.050912,((72:0.058357,(((((((((12:0.016572,((5:0.013727,(4:0.000294,(1:0.002042,(2:0.000000,3:0.000000):0.000000):0.017133):0.014801):0.018778,(11:0.009073,((7:0.000000,(6:0.014274,8:0.000000):0.000000):0.001971,(9:0.000000,10:0.000000):0.000000):0.003503):0.018475):0.017673):0.015537,((15:0.055231,(13:0.000000,14:0.001969):0.016096):0.…
	UTREE PHYLIP_162= (76:0.000000,77:0.004249,(75:0.010753,((72:0.048268,(((((((12:0.019211,((5:0.000009,(4:0.000000,(1:0.002091,(2:0.000000,3:0.000000):0.000000):0.016209):0.013414):0.030666,(11:0.006459,(6:0.002056,(9:0.004097,(10:0.000000,(7:0.000000,8:0.004943):0.002046):0.000000):0.000000):0.006263):0.008261):0.004961):0.006899,(((16:0.000000,(17:0.000000,(18:0.000000,19:0.000000):0.000000):0.0…
	UTREE PHYLIP_163= (76:0.000000,77:0.006705,(75:0.009003,(74:0.052392,(71:0.040073,((68:0.035292,(((((42:0.128746,((((12:0.025832,(11:0.006572,(10:0.000000,((9:0.006369,(6:0.000000,(5:0.000000,(4:0.006492,(1:0.002074,(2:0.000000,3:0.000000):0.000000):0.017385):0.008643):0.012947):0.004221):0.000000,(7:0.000000,8:0.000000):0.004360):0.000000):0.002322):0.011407):0.022187,(15:0.066890,(13:0.000000,1…
	UTREE PHYLIP_164= (75:0.006275,76:0.000000,(77:0.006269,(74:0.055831,(71:0.049726,(68:0.066719,((72:0.052378,(((((42:0.097068,(((((11:0.004118,((10:0.000000,(9:0.005806,(6:0.000000,(5:0.005982,(4:0.000000,(1:0.005948,(2:0.000000,3:0.000000):0.000000):0.019948):0.002167):0.018416):0.009747):0.000000):0.000000,(7:0.000000,8:0.000000):0.007835):0.001911):0.004892,(12:0.017688,(15:0.051520,(13:0.0000…
	UTREE PHYLIP_165= (64:0.100074,65:0.198502,(((((42:0.124648,((41:0.087856,(((4:0.002002,(5:0.012217,(1:0.001955,(2:0.000000,3:0.000000):0.000000):0.014057):0.008001):0.014506,((11:0.008332,((6:0.013862,(7:0.000000,8:0.000000):0.001928):0.001944,(9:0.000000,10:0.000000):0.000000):0.010093):0.011230,(12:0.035716,((15:0.056435,(13:0.000000,14:0.005702):0.017960):0.027529,(((16:0.000000,(19:0.000000,…
	UTREE PHYLIP_166= (76:0.000000,77:0.000000,(75:0.006419,(72:0.028841,(((73:0.044150,(((((((12:0.030257,((4:0.000000,(5:0.003883,(1:0.000000,(2:0.000000,3:0.000000):0.000000):0.019707):0.001895):0.015788,(11:0.012123,(9:0.000000,(10:0.000000,(6:0.000000,(7:0.000000,8:0.002169):0.003886):0.000000):0.000000):0.005962):0.005788):0.001802):0.022157,(13:0.000000,(14:0.004129,15:0.086541):0.005300):0.02…
	UTREE PHYLIP_167= (76:0.000000,77:0.002061,(75:0.008301,(((((((42:0.137852,(((12:0.019818,((11:0.000000,(9:0.002004,(10:0.000000,((6:0.000000,(5:0.002025,(4:0.004231,(1:0.000000,(2:0.000000,3:0.000000):0.000000):0.005847):0.009125):0.015039):0.006055,(7:0.000000,8:0.000000):0.002008):0.002018):0.000000):0.002043):0.002489,(15:0.077502,(13:0.000000,14:0.004087):0.017233):0.017062):0.020345):0.0202…
	UTREE PHYLIP_168= (36:0.001901,37:0.014086,(34:0.005875,(35:0.000000,(((((5:0.014681,(4:0.004200,(1:0.002092,(2:0.000000,3:0.000000):0.000000):0.014750):0.000000):0.026053,(11:0.012883,((7:0.004072,(6:0.005448,8:0.002406):0.004649):0.001993,(9:0.003993,10:0.000000):0.000000):0.006087):0.003678):0.002125,(12:0.021992,(15:0.040066,(13:0.000000,14:0.000000):0.013779):0.034597):0.013496):0.014000,(((…
	UTREE PHYLIP_169= (36:0.011848,37:0.029767,(34:0.003825,(35:0.000000,(((((4:0.000000,(5:0.000000,(1:0.001913,(2:0.000000,3:0.000000):0.000000):0.011421):0.001866):0.023471,(11:0.007762,(9:0.000000,(10:0.000000,(6:0.003627,(7:0.001235,8:0.002108):0.000595):0.005548):0.000000):0.005588):0.003405):0.001378,(12:0.024930,(((16:0.000000,(17:0.000000,(18:0.000000,19:0.000000):0.000000):0.000000):0.01190…
	UTREE PHYLIP_170= (76:0.000000,77:0.002192,(75:0.006645,((((42:0.140215,(((((11:0.000000,(8:0.000391,(7:0.006211,(10:0.000000,(9:0.002037,(6:0.000000,(5:0.006312,(4:0.004196,(1:0.004134,(2:0.000000,3:0.000000):0.000000):0.012192):0.002363):0.018943):0.006122):0.000000):0.000000):0.002720):0.006311):0.006463,(12:0.029401,((15:0.050467,(13:0.000000,14:0.002050):0.005715):0.013593,((25:0.017675,((19…
	UTREE PHYLIP_171= (76:0.000000,77:0.002043,(75:0.010347,(((((63:0.043470,(((42:0.126573,((((12:0.031084,((5:0.000000,(4:0.000000,(1:0.000000,(2:0.000000,3:0.000000):0.000000):0.012184):0.012358):0.023246,(11:0.006356,((6:0.006058,(7:0.000000,8:0.002363):0.003999):0.001983,(9:0.002000,10:0.000000):0.000000):0.001876):0.007932):0.009524):0.006090,(13:0.000000,(14:0.000000,15:0.072057):0.001956):0.0…
	UTREE PHYLIP_172= (76:0.000000,77:0.002088,(75:0.017036,(74:0.039599,((((((42:0.131177,((((12:0.029220,((5:0.000000,(4:0.000000,(1:0.001885,(2:0.000000,3:0.000000):0.000000):0.010264):0.014552):0.017424,(11:0.011894,((9:0.001854,(6:0.000000,10:0.000000):0.000000):0.000000,(7:0.000000,8:0.006560):0.003734):0.011602):0.005546):0.002208):0.011984,(13:0.000000,(14:0.004109,15:0.067096):0.003402):0.05…
	UTREE PHYLIP_173= (76:0.000000,77:0.000000,(75:0.004144,(74:0.022539,(((73:0.028718,(72:0.046593,(((((42:0.125554,((((12:0.037362,(11:0.016235,((5:0.006492,(4:0.004327,(1:0.004355,(2:0.000000,3:0.000000):0.000000):0.017564):0.008875):0.013003,((6:0.002094,(7:0.000000,8:0.000000):0.008516):0.002108,(9:0.000000,10:0.000000):0.000000):0.004370):0.001948):0.010500):0.021528,(((16:0.000000,(19:0.00000…
	UTREE PHYLIP_174= (76:0.000000,77:0.004139,(75:0.006248,((((((((((12:0.042485,((5:0.000255,(4:0.008616,(1:0.006237,(2:0.000000,3:0.000000):0.000000):0.020906):0.015470):0.041602,(11:0.012631,((6:0.008170,(7:0.001301,8:0.002390):0.000720):0.004097,(9:0.004060,10:0.000000):0.000000):0.004669):0.007843):0.003316):0.013947,(((16:0.000000,(19:0.000000,(17:0.000000,18:0.000000):0.000000):0.000000):0.01…
	UTREE PHYLIP_175= (76:0.000000,77:0.000000,(75:0.000001,(72:0.028222,((((((42:0.118174,((((12:0.014191,((5:0.000000,(4:0.006489,(1:0.000000,(2:0.000000,3:0.000000):0.000000):0.012853):0.012761):0.019591,(6:0.002037,(11:0.013069,(9:0.000000,(10:0.000000,(7:0.000000,8:0.000000):0.002054):0.000000):0.000000):0.000000):0.010160):0.011555):0.014870,(13:0.000000,(14:0.002329,15:0.059515):0.001930):0.03…
	UTREE PHYLIP_176= (76:0.000000,77:0.000000,(75:0.014653,(((63:0.055966,(((((((11:0.004661,(((6:0.000000,(5:0.004239,(4:0.004370,(1:0.004278,(2:0.000000,3:0.000000):0.000000):0.016487):0.005499):0.024821):0.010737,(7:0.000000,8:0.002635):0.004204):0.002056,(9:0.000000,10:0.000000):0.000000):0.006287):0.009951,(12:0.026382,(((16:0.000000,(19:0.000000,(17:0.000000,18:0.000000):0.000000):0.000000):0.…
	UTREE PHYLIP_177= (76:0.000000,77:0.000000,(75:0.008309,((((((42:0.131558,((((12:0.026249,((5:0.008062,(4:0.002035,(1:0.001962,(2:0.000000,3:0.000000):0.000000):0.029130):0.000000):0.011916,(11:0.025575,(9:0.000000,(10:0.000000,(6:0.000000,(7:0.000000,8:0.002359):0.010295):0.002023):0.000000):0.001739):0.008427):0.000000):0.020955,(13:0.000000,(14:0.000000,15:0.060768):0.006262):0.031924):0.02175…
	UTREE PHYLIP_178= (75:0.001981,76:0.000000,(77:0.003969,(((72:0.049161,((((((42:0.089322,((((12:0.034511,(11:0.014473,((15:0.053347,(5:0.005811,(4:0.010711,(1:0.006082,(2:0.000000,3:0.000000):0.000000):0.017029):0.012498):0.007933):0.012143,((6:0.001988,(7:0.000000,8:0.000000):0.005977):0.001993,(9:0.004032,10:0.000000):0.000000):0.003367):0.007357):0.008511):0.014539,(13:0.000000,14:0.001932):0.…
	UTREE PHYLIP_179= (69:0.024616,70:0.000000,(73:0.043304,((72:0.059900,((((((((12:0.011821,((11:0.012185,(((10:0.000000,(9:0.006243,(6:0.000000,(5:0.000000,(4:0.004306,(1:0.002109,(2:0.000000,3:0.000000):0.000000):0.012824):0.000000):0.024101):0.006231):0.000000):0.000000,(7:0.000000,8:0.004680):0.008300):0.000000,(15:0.049499,(13:0.000000,14:0.008153):0.025357):0.025137):0.008755):0.016589,(((16:…
	UTREE PHYLIP_180= (64:0.064915,65:0.251863,((((((((((12:0.042660,(11:0.007705,((6:0.000000,(5:0.001804,(4:0.007608,(1:0.001845,(2:0.000000,3:0.000000):0.000000):0.015602):0.005220):0.016853):0.005440,(9:0.001795,(10:0.000000,(7:0.000000,8:0.000000):0.007399):0.000000):0.000000):0.007591):0.012554):0.023011,((19:0.000000,(18:0.000000,(16:0.000000,17:0.000000):0.000000):0.000000):0.018550,((20:0.00…
	UTREE PHYLIP_181= (76:0.000000,77:0.002001,(75:0.008059,(72:0.028251,(((((((((15:0.040609,(((12:0.040110,(11:0.001417,((5:0.006257,(4:0.010749,(1:0.002049,(2:0.000000,3:0.000000):0.000000):0.022424):0.007160):0.032092,((7:0.006097,(6:0.004678,8:0.002481):0.003398):0.002003,(9:0.001999,10:0.000000):0.000000):0.000000):0.008861):0.012684):0.014869,(((16:0.000000,(19:0.000000,(17:0.000000,18:0.00000…
	UTREE PHYLIP_182= (76:0.000000,77:0.004205,(75:0.000000,((((((((12:0.043603,(11:0.001922,((5:0.007792,(4:0.007935,(1:0.001945,(2:0.000000,3:0.000000):0.000000):0.013735):0.014183):0.024945,((6:0.001902,(7:0.001677,8:0.000000):0.000248):0.005804,(9:0.003866,10:0.000000):0.000000):0.003930):0.002169):0.011133):0.012267,((15:0.068823,(13:0.000000,14:0.007815):0.012520):0.018786,(((19:0.000000,(18:0.…
	UTREE PHYLIP_183= (76:0.000000,77:0.000000,(75:0.015200,(74:0.054019,(71:0.068337,(68:0.047125,((((((40:0.135711,(((((4:0.000000,(5:0.010473,(1:0.000000,(2:0.000000,3:0.000000):0.000000):0.016778):0.010441):0.019589,((11:0.004177,((6:0.006073,(7:0.000000,8:0.000000):0.010353):0.004085,(9:0.000000,10:0.000000):0.000000):0.014651):0.005486,(12:0.040126,((15:0.073532,(13:0.000000,14:0.004045):0.0157…
	UTREE PHYLIP_184= (64:0.049980,65:0.173277,((((((((12:0.012794,((11:0.012722,((6:0.000000,(5:0.005819,(4:0.003902,(1:0.000000,(2:0.000000,3:0.000000):0.000000):0.006917):0.004594):0.024111):0.003794,(9:0.000000,(10:0.000000,(7:0.002759,8:0.000000):0.001097):0.000000):0.000000):0.003854):0.014532,(((15:0.059730,(13:0.000000,14:0.000000):0.014256):0.033986,((25:0.004026,(26:0.002044,27:0.000000):0.…
	UTREE PHYLIP_185= (76:0.000000,77:0.001914,(75:0.007759,(((((((41:0.057130,(42:0.149935,((15:0.047358,(((11:0.011844,(10:0.000000,(9:0.001838,((6:0.000000,(5:0.007668,(4:0.001919,(1:0.003798,(2:0.000000,3:0.000000):0.000000):0.009728):0.007470):0.011550):0.013310,(7:0.000000,8:0.000000):0.001850):0.001847):0.000000):0.000000):0.011270,(12:0.030111,(((16:0.000000,(17:0.000000,(18:0.000000,19:0.000…
	UTREE PHYLIP_186= (64:0.093869,65:0.251393,((((((11:0.008611,(((5:0.006325,(4:0.004239,(1:0.004138,(2:0.000000,3:0.000000):0.000000):0.011696):0.009525):0.012590,(12:0.019100,((15:0.072634,(13:0.000000,14:0.001996):0.008508):0.047109,(((16:0.000000,(17:0.000000,(18:0.000000,19:0.000000):0.000000):0.000000):0.015850,(25:0.020183,((26:0.013314,27:0.000000):0.013973,((30:0.000000,(28:0.003090,29:0.0…
	UTREE PHYLIP_187= (36:0.003955,37:0.009305,(34:0.007884,(35:0.000000,((12:0.021213,((11:0.015953,((10:0.000000,(9:0.001880,(6:0.000000,(5:0.003771,(4:0.005805,(1:0.003796,(2:0.000000,3:0.000000):0.000000):0.007602):0.003953):0.021580):0.005680):0.000000):0.000000,(7:0.000000,8:0.002139):0.005629):0.005776):0.006561,((15:0.045670,(13:0.000000,14:0.001801):0.013658):0.027272,(((19:0.000000,(18:0.00…
	UTREE PHYLIP_188= (76:0.000000,77:0.001989,(75:0.014261,((((((((12:0.026045,((5:0.003675,(4:0.002017,(1:0.005905,(2:0.000000,3:0.000000):0.000000):0.022058):0.004488):0.024778,(11:0.008515,(9:0.001942,(10:0.000000,(7:0.000000,(6:0.002423,8:0.000000):0.003447):0.002008):0.000000):0.002025):0.004161):0.001710):0.027007,((15:0.084216,(13:0.000000,14:0.003885):0.011595):0.029383,(((19:0.000000,(18:0.…
	UTREE PHYLIP_189= (76:0.000000,77:0.002077,(75:0.025611,(74:0.028843,(71:0.040869,(68:0.028500,((73:0.052704,(72:0.042752,((((((((12:0.035200,(11:0.018327,((5:0.004182,(4:0.004229,(1:0.000000,(2:0.000000,3:0.000000):0.000000):0.013558):0.003359):0.012342,(10:0.000000,(9:0.002045,(6:0.000000,(7:0.000000,8:0.002397):0.004187):0.006359):0.000000):0.001101):0.003215):0.006089):0.033852,(15:0.071744,(…
	UTREE PHYLIP_190= (76:0.000000,77:0.004105,(75:0.008232,(((((((((12:0.029469,((5:0.003756,(4:0.000000,(1:0.002039,(2:0.000000,3:0.000000):0.000000):0.018734):0.008409):0.023089,(11:0.008607,((7:0.000000,(6:0.003981,8:0.002334):0.000000):0.004008,(9:0.003999,10:0.000000):0.000000):0.008167):0.006313):0.000000):0.020791,(15:0.071157,(13:0.000000,14:0.008092):0.008243):0.025638):0.017216,(((19:0.000…
	UTREE PHYLIP_191= (76:0.000000,77:0.000000,(75:0.018998,(((((((41:0.072232,(42:0.129588,(((15:0.049820,(((5:0.001883,(4:0.003914,(1:0.007661,(2:0.000000,3:0.000000):0.000000):0.013518):0.003856):0.021480,(9:0.000000,(10:0.000000,(11:0.005932,(6:0.005605,(7:0.000000,8:0.000000):0.007695):0.005764):0.000000):0.000000):0.000000):0.003282,(12:0.025299,(((16:0.000000,(17:0.000000,(18:0.000000,19:0.000…
	UTREE PHYLIP_192= (76:0.000000,77:0.001887,(75:0.007595,((((((12:0.028639,((5:0.011021,(4:0.003872,(1:0.003687,(2:0.000000,3:0.000000):0.000000):0.012862):0.002704):0.025128,(11:0.011409,(7:0.000000,((6:0.001976,8:0.002128):0.001606,(9:0.001774,10:0.000000):0.000000):0.000000):0.005493):0.009179):0.000000):0.011064,(((16:0.000000,(19:0.000000,(17:0.000000,18:0.000000):0.000000):0.000000):0.009278…
	UTREE PHYLIP_193= (75:0.002049,76:0.000000,(77:0.002041,(((((((((12:0.019355,(11:0.005972,((10:0.000000,(9:0.001875,((6:0.000000,(5:0.006018,(4:0.002001,(1:0.006048,(2:0.000000,3:0.000000):0.000000):0.008004):0.012277):0.022814):0.009498,(7:0.000000,8:0.000000):0.007742):0.001874):0.000000):0.000000,(15:0.049650,(13:0.000000,14:0.005743):0.013078):0.022624):0.003811):0.016907):0.023746,(((16:0.00…
	UTREE PHYLIP_194= (76:0.000000,77:0.002215,(75:0.004437,(((((42:0.125902,((((5:0.006226,(4:0.005847,(1:0.000000,(2:0.000000,3:0.000000):0.000000):0.017452):0.006822):0.013783,((11:0.012292,((6:0.010434,(7:0.000543,8:0.007610):0.001515):0.002056,(9:0.002053,10:0.000000):0.000000):0.011884):0.008077,(12:0.026027,((15:0.050288,(13:0.000000,14:0.000000):0.000000):0.046643,(((16:0.000000,(19:0.000000,…
	UTREE PHYLIP_195= (76:0.000000,77:0.000000,(75:0.008660,((((((((((12:0.019630,((5:0.008585,(4:0.008693,(1:0.000000,(2:0.000000,3:0.000000):0.000000):0.015450):0.000007):0.013099,(6:0.002110,((7:0.000000,8:0.000000):0.004222,(9:0.000000,(10:0.000000,11:0.013399):0.000000):0.000000):0.000000):0.006375):0.007058):0.008311,(15:0.058832,(13:0.000000,14:0.006585):0.006704):0.031694):0.011218,(((19:0.00…
	UTREE PHYLIP_196= (64:0.097974,65:0.269876,(((((((((((12:0.034744,(11:0.004248,((5:0.004331,(4:0.006620,(1:0.000000,(2:0.000000,3:0.000000):0.000000):0.010198):0.005048):0.023937,(9:0.002098,(10:0.000000,(8:0.005050,(6:0.000000,7:0.000000):0.000000):0.002122):0.000000):0.001978):0.009997):0.009272):0.009306,(15:0.088762,(13:0.000000,14:0.004138):0.018301):0.025325):0.019448,((19:0.000000,(18:0.00…
	UTREE PHYLIP_197= (64:0.153418,65:0.334828,((((((42:0.117115,((((12:0.023176,((5:0.000000,(4:0.000000,(1:0.002039,(2:0.000000,3:0.000000):0.000000):0.023769):0.013904):0.025058,(11:0.015244,(9:0.001984,(10:0.000000,(7:0.000000,(6:0.005978,8:0.002334):0.000000):0.001988):0.000000):0.001662):0.012388):0.005198):0.016451,(13:0.000000,(14:0.000000,15:0.078534):0.004147):0.030219):0.031291,(((19:0.000…
	UTREE PHYLIP_198= (64:0.084336,65:0.168294,((((((((12:0.033416,((5:0.006640,(4:0.003817,(1:0.003734,(2:0.000000,3:0.000000):0.000000):0.011585):0.008294):0.023545,(11:0.010117,((6:0.000000,(7:0.000000,8:0.006634):0.005641):0.001860,(9:0.000000,10:0.000000):0.000000):0.005425):0.005697):0.011072):0.018405,(15:0.049140,(13:0.000000,14:0.003697):0.011578):0.014767):0.017373,((((16:0.000000,19:0.0000…
	UTREE PHYLIP_199= (76:0.000000,77:0.000000,(75:0.014265,(74:0.017090,(((72:0.049389,((((12:0.010641,((11:0.007636,(10:0.000000,(9:0.000000,((6:0.000000,(5:0.001469,(4:0.007011,(1:0.003389,(2:0.000000,3:0.000000):0.000000):0.014135):0.010384):0.025192):0.006882,(7:0.000000,8:0.008274):0.003480):0.001709):0.000000):0.009516):0.008468,((15:0.039109,(13:0.000000,14:0.003391):0.016990):0.032482,(((19:…
	UTREE PHYLIP_200= (36:0.012428,37:0.020733,(34:0.004079,(35:0.000000,((((11:0.004213,(((6:0.000000,(5:0.001960,(4:0.006232,(1:0.001998,(2:0.000000,3:0.000000):0.000000):0.015999):0.006871):0.012346):0.007979,(9:0.000000,10:0.000000):0.000000):0.000000,(7:0.000000,8:0.000000):0.001960):0.004106):0.002494,(12:0.018741,(((16:0.000000,(17:0.000000,(18:0.000000,19:0.000000):0.000000):0.000000):0.00943…
	UTREE PHYLIP_201= (76:0.000000,77:0.000000,(75:0.001947,(((((((((42:0.104649,(((12:0.024506,((4:0.000000,(5:0.003995,(1:0.001941,(2:0.000000,3:0.000000):0.000000):0.024644):0.001929):0.026344,(11:0.004040,((6:0.007711,(7:0.001701,8:0.000000):0.000199):0.003816,(9:0.000000,10:0.000000):0.000000):0.005763):0.001811):0.012748):0.013328,(15:0.057340,(13:0.000000,14:0.003845):0.013593):0.028088):0.015…
	UTREE PHYLIP_202= (76:0.000000,77:0.002149,(75:0.004307,(((((42:0.126863,(((((12:0.027085,((5:0.002984,(4:0.006601,(1:0.002126,(2:0.000000,3:0.000000):0.000000):0.013007):0.005597):0.015318,(11:0.002190,(7:0.000000,(9:0.002040,(10:0.000000,((6:0.004138,8:0.004742):0.000000,(15:0.044302,(13:0.000000,14:0.002079):0.021473):0.039530):0.000000):0.000000):0.000000):0.013539):0.005068):0.011647):0.0250…
	UTREE PHYLIP_203= (76:0.000000,77:0.001892,(75:0.005731,(((((((((5:0.003060,(4:0.001904,(1:0.003833,(2:0.000000,3:0.000000):0.000000):0.004612):0.005591):0.013665,(12:0.026269,((11:0.011670,((6:0.003690,(7:0.000000,8:0.002131):0.003659):0.001831,(10:0.000000,(9:0.001844,(15:0.046120,(13:0.000000,14:0.003703):0.005473):0.028499):0.000000):0.000000):0.011611):0.008247,(((16:0.000000,(19:0.000000,(1…
	UTREE PHYLIP_204= (76:0.000000,77:0.001998,(75:0.010126,(((((((41:0.079692,(42:0.140865,((((12:0.032944,(11:0.010493,(((6:0.000000,(5:0.002029,(4:0.004115,(1:0.000000,(2:0.000000,3:0.000000):0.000000):0.010263):0.002030):0.016728):0.010074,(7:0.000000,8:0.002375):0.003962):0.001960,(9:0.001983,10:0.000000):0.000000):0.006030):0.005598):0.015877,(((16:0.000000,(19:0.000000,(17:0.000000,18:0.000000…
	UTREE PHYLIP_205= (76:0.000000,77:0.002040,(75:0.012379,((((((42:0.120236,(41:0.097172,(((((12:0.022358,(11:0.005982,(9:0.001986,(10:0.000000,(7:0.000000,(8:0.004820,(6:0.000000,(5:0.002008,(4:0.008192,(1:0.002009,(2:0.000000,3:0.000000):0.000000):0.018532):0.000000):0.027310):0.001191):0.010964):0.002027):0.000000):0.013082):0.005654):0.012562,(15:0.062862,(13:0.000000,14:0.001984):0.001746):0.0…
	UTREE PHYLIP_206= (76:0.000000,77:0.000000,(75:0.013270,(((((((((11:0.003195,((5:0.000000,(4:0.004032,(1:0.000000,(2:0.000000,3:0.000000):0.000000):0.012297):0.008231):0.026831,((6:0.004072,(7:0.000000,8:0.004547):0.002028):0.002041,(9:0.000000,10:0.000000):0.000000):0.002244):0.008241):0.004667,((12:0.034619,(((19:0.000000,(17:0.000000,(16:0.000000,18:0.000000):0.000000):0.000000):0.012062,(25:0…
	UTREE PHYLIP_207= (76:0.000000,77:0.004241,(75:0.008503,((((((12:0.017466,(((5:0.007373,(4:0.001944,(1:0.001919,(2:0.000000,3:0.000000):0.000000):0.011812):0.006428):0.040570,(11:0.010307,((6:0.009760,(7:0.000000,8:0.004509):0.007689):0.003814,(9:0.003804,10:0.000000):0.000000):0.003759):0.001791):0.005036,((15:0.057180,(13:0.000000,14:0.003811):0.007044):0.040604,(((16:0.000000,(19:0.000000,(17:…
	UTREE PHYLIP_208= (76:0.000000,77:0.001867,(75:0.007523,(((63:0.052768,(((((((15:0.050229,((12:0.028408,(11:0.010176,(((6:0.000000,(5:0.005902,(4:0.005906,(1:0.000000,(2:0.000000,3:0.000000):0.000000):0.007867):0.003861):0.009769):0.007671,(7:0.000000,8:0.000000):0.007722):0.001850,(9:0.001893,10:0.000000):0.000000):0.003837):0.012497):0.007315,(((16:0.000000,(19:0.000000,(17:0.000000,18:0.000000…
	UTREE PHYLIP_209= (76:0.000000,77:0.000000,(75:0.005754,(((((((12:0.025311,((5:0.005263,(4:0.007038,(1:0.000000,(2:0.000000,3:0.000000):0.000000):0.021190):0.007459):0.015215,(11:0.000000,((6:0.003839,(7:0.001185,8:0.002417):0.000721):0.003823,(9:0.000000,10:0.000000):0.000000):0.007710):0.005605):0.010669):0.008953,(15:0.035380,(13:0.000000,14:0.007890):0.018306):0.033626):0.011776,(((19:0.00000…
	UTREE PHYLIP_210= (76:0.000000,77:0.002079,(75:0.010498,(74:0.023333,((73:0.042238,(72:0.030200,(((((42:0.116076,((((12:0.039005,(11:0.003611,(8:0.004563,(7:0.006281,(10:0.000000,(9:0.002022,(6:0.000000,(5:0.004056,(4:0.008502,(1:0.006126,(2:0.000000,3:0.000000):0.000000):0.018255):0.006933):0.027982):0.012289):0.000000):0.000000):0.000379):0.011233):0.008360):0.022119,((15:0.057235,(13:0.000000,…
	UTREE PHYLIP_211= (64:0.073184,65:0.245712,(((((((((((12:0.034317,(11:0.002217,((4:0.002160,(5:0.004361,(1:0.002122,(2:0.000000,3:0.000000):0.000000):0.022276):0.002113):0.012888,((10:0.000000,(6:0.002078,9:0.004162):0.000000):0.000000,(7:0.006276,8:0.002654):0.000082):0.008370):0.000000):0.007035):0.015922,(15:0.075631,(13:0.000000,14:0.006195):0.000000):0.040624):0.024132,(((19:0.000000,(18:0.0…
	UTREE PHYLIP_212= (75:0.004259,76:0.000000,(77:0.002119,(((((((((12:0.029590,((4:0.000000,(5:0.004013,(1:0.002014,(2:0.000000,3:0.000000):0.000000):0.016262):0.001979):0.032908,(11:0.010337,((7:0.000000,(6:0.009909,8:0.009400):0.000000):0.001939,(9:0.001950,10:0.000000):0.000000):0.014061):0.001900):0.002199):0.019553,(((16:0.000000,(17:0.000000,(18:0.000000,19:0.000000):0.000000):0.000000):0.011…
	UTREE PHYLIP_213= (76:0.000000,77:0.004100,(75:0.014526,(72:0.010296,(((((((15:0.038315,(((((11:0.012278,(6:0.000000,(5:0.001953,(4:0.002040,(1:0.000000,(2:0.000000,3:0.000000):0.000000):0.016318):0.008044):0.016289):0.005818):0.000000,(9:0.003873,10:0.000000):0.000000):0.000000,(7:0.004976,8:0.002440):0.000853):0.009469,(12:0.029578,((((16:0.000000,19:0.000000):0.000000,(17:0.000000,18:0.000000)…
	UTREE PHYLIP_214= (64:0.043222,65:0.185940,(((((((42:0.164752,((((12:0.020687,((5:0.005611,(4:0.002067,(1:0.002022,(2:0.000000,3:0.000000):0.000000):0.006509):0.004115):0.023710,(11:0.004277,((6:0.008045,(7:0.000000,8:0.004700):0.010130):0.003974,(9:0.000000,10:0.000000):0.000000):0.003946):0.003910):0.015221):0.014878,(((16:0.000000,(19:0.000000,(17:0.000000,18:0.000000):0.000000):0.000000):0.01…
	UTREE PHYLIP_215= (36:0.004136,37:0.011589,(34:0.012529,(35:0.000000,(((5:0.003917,(4:0.003939,(1:0.003863,(2:0.000000,3:0.000000):0.000000):0.007720):0.000000):0.021111,(11:0.014331,((6:0.007669,(10:0.000000,(9:0.001891,(7:0.000000,8:0.006968):0.005748):0.000000):0.000000):0.007714,(12:0.005031,((15:0.058566,(13:0.000000,14:0.003867):0.004680):0.031284,(((19:0.000000,(16:0.000000,(17:0.000000,18…
	UTREE PHYLIP_216= (69:0.014303,70:0.000000,(73:0.036154,((72:0.071154,(((((((12:0.029935,((4:0.004359,(5:0.003984,(1:0.000000,(2:0.000000,3:0.000000):0.000000):0.014674):0.008358):0.020183,((11:0.010607,((6:0.003156,8:0.002330):0.000843,(7:0.000000,(9:0.001988,10:0.000000):0.000000):0.000000):0.010317):0.007537,((13:0.000000,(14:0.000000,15:0.081380):0.008195):0.032948,(((16:0.000000,(19:0.000000…
	UTREE PHYLIP_217= (76:0.000000,77:0.003951,(75:0.011986,(((((((42:0.117531,(((((12:0.035478,(((4:0.000000,(5:0.013094,(1:0.000000,(2:0.000000,3:0.000000):0.000000):0.014867):0.005434):0.034384,(11:0.011905,((6:0.005366,(7:0.000000,8:0.004286):0.005477):0.007363,(9:0.003582,10:0.000000):0.000000):0.014861):0.006941):0.007456,(15:0.082073,(13:0.000000,14:0.001770):0.014920):0.051979):0.009055):0.02…
	UTREE PHYLIP_218= (76:0.000000,77:0.003811,(75:0.011581,(((((63:0.062428,((((42:0.136178,(((5:0.008052,(4:0.003861,(1:0.001907,(2:0.000000,3:0.000000):0.000000):0.010939):0.006274):0.016046,(6:0.000000,(9:0.003789,(10:0.000000,((7:0.000000,8:0.002151):0.003729,(11:0.010079,(12:0.023101,(((15:0.066355,(13:0.000000,14:0.001801):0.006001):0.020448,(25:0.014251,((26:0.006210,27:0.000000):0.025404,(29…
	UTREE PHYLIP_219= (64:0.084279,65:0.249655,(((((63:0.044814,((((((12:0.017917,((((11:0.019495,(6:0.000000,(5:0.001970,(4:0.002081,(1:0.000000,(2:0.000000,3:0.000000):0.000000):0.009433):0.007294):0.014970):0.000093):0.001934,(9:0.002026,10:0.000000):0.000000):0.000000,(7:0.000000,8:0.002587):0.008165):0.003674,(13:0.000000,(14:0.000000,15:0.068708):0.002087):0.033199):0.016244):0.024619,(((16:0.0…
	UTREE PHYLIP_220= (76:0.000000,77:0.000000,(75:0.008686,((((((12:0.026126,(11:0.008502,((5:0.001989,(4:0.004082,(1:0.004050,(2:0.000000,3:0.000000):0.000000):0.019620):0.005517):0.026680,(10:0.000000,(9:0.000000,(6:0.006025,(7:0.000000,8:0.004556):0.002054):0.002065):0.000000):0.003350):0.003400):0.013629):0.014021,(((16:0.000000,(19:0.000000,(17:0.000000,18:0.000000):0.000000):0.000000):0.010700…
	UTREE PHYLIP_221= (36:0.004253,37:0.020919,(34:0.010185,(35:0.000000,(((12:0.013611,(((5:0.007777,(4:0.013865,(1:0.000000,(2:0.000000,3:0.000000):0.000000):0.007700):0.000000):0.025000,(11:0.022156,(9:0.001883,(10:0.000000,(6:0.009630,(7:0.000000,8:0.000000):0.003795):0.003826):0.000000):0.000959):0.005582):0.004260,(15:0.051346,(13:0.000000,14:0.007793):0.026970):0.020422):0.025701):0.021039,(((…
	UTREE PHYLIP_222= (36:0.008235,37:0.008669,(34:0.006111,(35:0.000000,(((12:0.024791,(11:0.003803,(8:0.002215,(7:0.001946,(10:0.000000,(9:0.003879,(6:0.000000,(5:0.005954,(4:0.007948,(1:0.001949,(2:0.000000,3:0.000000):0.000000):0.005892):0.003865):0.028786):0.009722):0.000000):0.000000):0.000087):0.008094):0.012843):0.015054,((13:0.000000,(14:0.001927,15:0.057482):0.003927):0.041051,(((19:0.00000…
	UTREE PHYLIP_223= (76:0.000000,77:0.003922,(75:0.009947,(((((((42:0.101164,(((12:0.025086,(11:0.009071,((10:0.000000,(9:0.003834,(7:0.000000,(8:0.000000,(6:0.000000,(5:0.001927,(4:0.007944,(1:0.000000,(2:0.000000,3:0.000000):0.000000):0.013481):0.002174):0.020008):0.005758):0.000000):0.001882):0.000000):0.000000,(15:0.054301,(13:0.000000,14:0.003846):0.017278):0.028720):0.003473):0.022170):0.0129…
	UTREE PHYLIP_224= (75:0.008374,76:0.000000,(77:0.002072,(74:0.018119,(71:0.059843,(68:0.029517,(((((((42:0.108197,(((((12:0.010459,(5:0.005933,(4:0.000000,(1:0.000000,(2:0.000000,3:0.000000):0.000000):0.018490):0.004085):0.020816):0.000000,(11:0.004286,(6:0.004006,(9:0.001984,(10:0.000000,(7:0.000000,8:0.004957):0.004060):0.000000):0.000000):0.004078):0.002077):0.018268,(((16:0.000000,(19:0.00000…
	UTREE PHYLIP_225= (76:0.000000,77:0.000000,(75:0.006073,(((73:0.034632,(72:0.039172,(((((41:0.072261,(42:0.131022,(((12:0.018707,((5:0.003130,(4:0.004044,(1:0.000000,(2:0.000000,3:0.000000):0.000000):0.010536):0.007339):0.033644,(11:0.014569,(9:0.000000,(10:0.000000,((6:0.001980,(7:0.000000,8:0.007391):0.001977):0.006023,(15:0.066246,(13:0.000000,14:0.006056):0.022438):0.047308):0.000000):0.00000…
	UTREE PHYLIP_226= (76:0.000000,77:0.002089,(75:0.006321,(((((((12:0.026600,(11:0.002090,(((8:0.002490,(6:0.000000,(5:0.008005,(4:0.010040,(1:0.007948,(2:0.000000,3:0.000000):0.000000):0.013416):0.002544):0.018187):0.000297):0.007511,(9:0.001929,(7:0.000000,10:0.000000):0.000000):0.000000):0.005606,(15:0.069946,((13:0.000000,14:0.009934):0.016403,(((16:0.000000,(19:0.000000,(17:0.000000,18:0.00000…
	UTREE PHYLIP_227= (76:0.000000,77:0.000000,(75:0.006235,((((((((((11:0.016441,(((6:0.000000,(5:0.006122,(4:0.006046,(1:0.002026,(2:0.000000,3:0.000000):0.000000):0.006042):0.004031):0.014261):0.007941,(7:0.000000,8:0.000000):0.001960):0.001961,(9:0.000000,10:0.000000):0.000000):0.002473):0.018026,(12:0.040010,(((16:0.000000,(19:0.000000,(17:0.000000,18:0.000000):0.000000):0.000000):0.001600,((25:…
	UTREE PHYLIP_228= (75:0.000000,76:0.000000,(77:0.001991,(72:0.050452,(((((((((((12:0.039923,(11:0.002121,(((6:0.000000,(5:0.001775,(4:0.008544,(1:0.002029,(2:0.000000,3:0.000000):0.000000):0.019023):0.012862):0.028148):0.014095,(7:0.000000,8:0.002408):0.005964):0.003960,(9:0.001955,10:0.000000):0.000000):0.010041):0.007066):0.010673,(13:0.000000,14:0.007729):0.029273):0.014135,((15:0.090842,((25:…
	UTREE PHYLIP_229= (76:0.000000,77:0.000000,(75:0.007988,(((42:0.140070,((((11:0.005897,((6:0.000000,(5:0.008285,(4:0.006196,(1:0.000000,(2:0.000000,3:0.000000):0.000000):0.016419):0.001918):0.016383):0.007860,(9:0.000000,(10:0.000000,(7:0.000000,8:0.000000):0.003975):0.000000):0.000000):0.004855):0.004477,(12:0.032426,(15:0.050679,(13:0.000000,14:0.007865):0.010947):0.027704):0.012404):0.024066,(…
	UTREE PHYLIP_230= (76:0.000000,77:0.004075,(75:0.008352,((((((((((15:0.087045,(12:0.035073,(11:0.017124,((10:0.000000,(9:0.003676,(6:0.000000,(5:0.003723,(4:0.003839,(1:0.000000,(2:0.000000,3:0.000000):0.000000):0.007487):0.007726):0.019353):0.007506):0.000000):0.000000,(7:0.000000,8:0.000000):0.007412):0.003194):0.009572):0.006231):0.016040,(13:0.000000,14:0.003719):0.007409):0.024180,(((19:0.00…
	UTREE PHYLIP_231= (76:0.000000,77:0.000000,(75:0.008247,((((((((((12:0.033689,((5:0.000000,(4:0.010198,(1:0.009971,(2:0.000000,3:0.000000):0.000000):0.016095):0.012125):0.023406,(11:0.007902,(6:0.005872,((7:0.000000,8:0.002294):0.007823,(9:0.000000,10:0.000000):0.000000):0.000000):0.002192):0.009542):0.008913):0.024816,((((16:0.000000,19:0.000000):0.000000,(17:0.000000,18:0.000000):0.000000):0.01…
	UTREE PHYLIP_232= (76:0.000000,77:0.000000,(75:0.004198,(72:0.028975,((((((42:0.080780,(((((12:0.053384,(11:0.006612,((5:0.001994,(4:0.004320,(1:0.002075,(2:0.000000,3:0.000000):0.000000):0.009420):0.009743):0.021360,((7:0.000000,(6:0.006107,8:0.000000):0.000000):0.002020,(9:0.000000,10:0.000000):0.000000):0.002105):0.004412):0.010341):0.007849,(15:0.074296,(13:0.000000,14:0.006311):0.017312):0.0…
	UTREE PHYLIP_233= (76:0.000000,77:0.002033,(75:0.008215,(72:0.029629,((68:0.046234,(73:0.039378,((((((41:0.103952,(42:0.135144,(((12:0.031794,((5:0.000000,(4:0.012370,(1:0.006089,(2:0.000000,3:0.000000):0.000000):0.010845):0.017896):0.033837,(11:0.010677,(9:0.001955,(10:0.000000,(6:0.005898,(7:0.001242,8:0.002411):0.000732):0.001972):0.000000):0.003959):0.005930):0.002014):0.017903,((15:0.054082,…
	UTREE PHYLIP_234= (76:0.000000,77:0.002020,(75:0.006033,(((((((((5:0.006141,(4:0.002036,(1:0.004083,(2:0.000000,3:0.000000):0.000000):0.018554):0.000004):0.034132,(11:0.008645,((6:0.008114,(7:0.000000,8:0.004985):0.006061):0.001984,(9:0.002002,10:0.000000):0.000000):0.005969):0.003850):0.000000,(12:0.014184,((((16:0.000000,19:0.000000):0.000000,(17:0.000000,18:0.000000):0.000000):0.014213,((20:0.…
	UTREE PHYLIP_235= (76:0.000000,77:0.001995,(75:0.008062,(74:0.031838,(71:0.032134,(68:0.038200,(((((((41:0.083782,(42:0.115512,((((12:0.022354,(11:0.012693,((10:0.000000,(9:0.001960,(6:0.000000,(5:0.000000,(4:0.006198,(1:0.005997,(2:0.000000,3:0.000000):0.000000):0.007245):0.004807):0.024635):0.005886):0.000000):0.000000,(7:0.000000,8:0.000000):0.001958):0.006260):0.004232):0.025361,(((16:0.00000…
	UTREE PHYLIP_236= (76:0.000000,77:0.002250,(75:0.006829,(((((((((12:0.030664,(11:0.008884,((((6:0.000000,(5:0.000000,(4:0.004343,(1:0.002063,(2:0.000000,3:0.000000):0.000000):0.017609):0.010129):0.035200):0.014641,(7:0.000000,8:0.002403):0.004114):0.002021,(9:0.002038,10:0.000000):0.000000):0.003910,(15:0.088989,(13:0.000000,14:0.012194):0.012640):0.029518):0.002739):0.023696):0.033426,((16:0.000…
	UTREE PHYLIP_237= (64:0.065726,65:0.157005,((((((((12:0.017406,(11:0.006076,((4:0.000000,(5:0.000000,(1:0.001969,(2:0.000000,3:0.000000):0.000000):0.012075):0.001970):0.028239,((6:0.003919,((7:0.001140,8:0.004802):0.000826,(9:0.001950,10:0.000000):0.000000):0.000000):0.007900,((13:0.000000,(14:0.002014,15:0.045027):0.003802):0.032714,(((16:0.000000,(19:0.000000,(17:0.000000,18:0.000000):0.000000)…
	UTREE PHYLIP_238= (76:0.000000,77:0.004314,(75:0.000000,(((((((41:0.086433,(42:0.115765,(((15:0.065488,((12:0.041180,((5:0.000000,(4:0.000000,(1:0.004156,(2:0.000000,3:0.000000):0.000000):0.026533):0.011777):0.014853,(11:0.004238,((6:0.006118,(7:0.001717,8:0.000000):0.000323):0.002040,(9:0.004078,10:0.000000):0.000000):0.002017):0.006102):0.004416):0.002188,(13:0.000000,14:0.008296):0.022977):0.0…
	UTREE PHYLIP_239= (64:0.061195,65:0.244279,(((((((42:0.128715,((((12:0.019423,(11:0.010721,(10:0.000000,(9:0.006078,(7:0.000000,(8:0.000000,(6:0.000000,(5:0.002065,(4:0.000000,(1:0.000000,(2:0.000000,3:0.000000):0.000000):0.014568):0.002371):0.021188):0.010153):0.000000):0.004041):0.000000):0.000000):0.009227):0.011721,(((16:0.000000,(19:0.000000,(17:0.000000,18:0.000000):0.000000):0.000000):0.00…
	UTREE PHYLIP_240= (76:0.000000,77:0.002210,(75:0.011229,(((((41:0.066491,(42:0.138886,((((12:0.054196,((5:0.000000,(4:0.000000,(1:0.004027,(2:0.000000,3:0.000000):0.000000):0.013197):0.011013):0.026886,(11:0.010507,((7:0.001905,(6:0.003259,8:0.000000):0.002534):0.001896,(9:0.001901,10:0.000000):0.000000):0.001869):0.011797):0.002258):0.011169,(((16:0.000000,(19:0.000000,(17:0.000000,18:0.000000):…
	UTREE PHYLIP_241= (64:0.119141,65:0.212374,((((((11:0.012822,(10:0.000000,(9:0.003859,(7:0.000000,(8:0.002501,(6:0.000000,(5:0.003964,(4:0.001990,(1:0.000000,(2:0.000000,3:0.000000):0.000000):0.019976):0.002421):0.020296):0.007714):0.000000):0.001878):0.000000):0.006299):0.000000,(12:0.018691,((15:0.048386,(13:0.000000,14:0.001931):0.007179):0.036273,(((19:0.000000,(18:0.000000,(16:0.000000,17:0.…
	UTREE PHYLIP_242= (64:0.080343,65:0.188973,((((((((12:0.016243,((5:0.000000,(4:0.004129,(1:0.005932,(2:0.000000,3:0.000000):0.000000):0.019556):0.015366):0.020558,(11:0.010146,(6:0.005789,(9:0.001901,(10:0.000000,((7:0.000000,8:0.004950):0.011723,(15:0.053625,(13:0.000000,14:0.000000):0.003238):0.036266):0.000000):0.000000):0.000000):0.008721):0.004367):0.011992):0.018136,(((16:0.000000,(17:0.000…
	UTREE PHYLIP_243= (36:0.002186,37:0.019478,(34:0.011036,(35:0.000000,((12:0.031625,(((11:0.005953,((5:0.013443,(4:0.010905,(1:0.002152,(2:0.000000,3:0.000000):0.000000):0.005711):0.011929):0.033753,(9:0.002109,(10:0.000000,(6:0.002099,(7:0.000000,8:0.004908):0.004281):0.002135):0.000000):0.004317):0.012905):0.026013,(15:0.065686,(13:0.000000,14:0.004076):0.011456):0.033196):0.020235,(((19:0.00000…
	UTREE PHYLIP_244= (76:0.000000,77:0.006609,(75:0.006608,(((((((((5:0.011606,(4:0.004254,(1:0.002059,(2:0.000000,3:0.000000):0.000000):0.016392):0.003650):0.011371,((11:0.013249,(9:0.006206,(10:0.000000,(6:0.008349,(7:0.000000,8:0.005054):0.002057):0.002063):0.000000):0.004069):0.011813,(12:0.018933,((15:0.063139,(13:0.000000,14:0.002045):0.014557):0.027192,(((19:0.000000,(18:0.000000,(16:0.000000…
	UTREE PHYLIP_245= (36:0.004001,37:0.022144,(34:0.009865,(35:0.000000,((((12:0.016833,((5:0.000000,(4:0.003687,(1:0.000000,(2:0.000000,3:0.000000):0.000000):0.013307):0.008868):0.018990,(11:0.003782,(10:0.000000,(9:0.001800,(6:0.001794,(7:0.002545,8:0.000000):0.002931):0.003635):0.000000):0.000000):0.005171):0.006461):0.009011,(13:0.000000,(14:0.001682,15:0.071338):0.007617):0.027971):0.013763,(((…
	UTREE PHYLIP_246= (76:0.000000,77:0.002159,(75:0.000000,(((((((((12:0.043822,(11:0.001907,((5:0.004004,(4:0.008250,(1:0.001961,(2:0.000000,3:0.000000):0.000000):0.022280):0.002027):0.030667,((10:0.000000,(6:0.007743,(7:0.000000,8:0.002283):0.003835):0.001903):0.000000,(9:0.000000,15:0.058545):0.001876):0.003017):0.006991):0.014489):0.005334,(13:0.000000,14:0.003801):0.020334):0.015624,((19:0.0000…
	UTREE PHYLIP_247= (76:0.000000,77:0.002116,(75:0.008569,(((((((((41:0.086346,(42:0.112138,((((12:0.024564,(5:0.000000,(4:0.004103,(1:0.002043,(2:0.000000,3:0.000000):0.000000):0.013630):0.011356):0.028691):0.000000,(11:0.009800,((10:0.000000,(6:0.003993,9:0.001985):0.000000):0.000000,(7:0.000000,8:0.007268):0.001994):0.013501):0.007848):0.034999,((15:0.079199,(13:0.000000,14:0.004008):0.012369):0…
	UTREE PHYLIP_248= (64:0.088951,65:0.292905,(((72:0.038405,((((((12:0.034126,(((4:0.002011,(5:0.005898,(1:0.001941,(2:0.000000,3:0.000000):0.000000):0.005855):0.003846):0.024050,(15:0.078915,(13:0.000000,14:0.003733):0.029484):0.028156):0.012570,(11:0.007970,(6:0.007667,(9:0.000000,(10:0.000000,(7:0.000000,8:0.000000):0.003841):0.000000):0.000000):0.005854):0.011665):0.000599):0.019907,(((16:0.000…
	UTREE PHYLIP_249= (76:0.000000,77:0.002146,(75:0.006506,(74:0.048678,(71:0.074592,(68:0.058351,((72:0.058577,((((41:0.083772,((((5:0.004223,(4:0.002082,(1:0.002043,(2:0.000000,3:0.000000):0.000000):0.013775):0.006921):0.030952,((11:0.012894,((6:0.002015,(7:0.000000,8:0.002329):0.002009):0.004068,(10:0.000000,(9:0.002032,(15:0.057672,(13:0.000000,14:0.006095):0.016627):0.019403):0.000000):0.000000…
	UTREE PHYLIP_250= (76:0.000000,77:0.002020,(75:0.004071,((((63:0.040176,(((((((5:0.000000,(4:0.006137,(1:0.005954,(2:0.000000,3:0.000000):0.000000):0.012462):0.010027):0.025587,((6:0.001969,(7:0.000000,8:0.000000):0.001932):0.001941,(9:0.001965,(10:0.000000,11:0.008293):0.000000):0.000000):0.005467):0.007727,(12:0.015108,(((16:0.000000,(19:0.000000,(17:0.000000,18:0.000000):0.000000):0.000000):0.…
	UTREE PHYLIP_251= (75:0.003963,76:0.000000,(77:0.001947,(((((63:0.059487,(((41:0.064923,(42:0.120796,(((12:0.036685,((11:0.004117,((5:0.000000,(4:0.006197,(1:0.001981,(2:0.000000,3:0.000000):0.000000):0.015590):0.008811):0.022621,((6:0.001935,(7:0.000000,8:0.000000):0.009717):0.001914,(9:0.001926,10:0.000000):0.000000):0.001867):0.004009):0.004012,(13:0.000000,(14:0.000000,15:0.063400):0.002044):…
	UTREE PHYLIP_252= (76:0.000000,77:0.000000,(75:0.017032,(((((((((((12:0.026856,((5:0.005658,(4:0.002119,(1:0.002100,(2:0.000000,3:0.000000):0.000000):0.008364):0.007030):0.022057,(11:0.006932,(7:0.000000,((6:0.010639,8:0.002475):0.000000,(9:0.000000,10:0.000000):0.000000):0.000000):0.006407):0.002708):0.010829):0.015630,(((16:0.000000,(19:0.000000,(17:0.000000,18:0.000000):0.000000):0.000000):0.0…
	UTREE PHYLIP_253= (64:0.122469,65:0.238166,(((((((12:0.000000,((11:0.002141,(8:0.004043,((6:0.000000,(5:0.004095,(4:0.002097,(1:0.004151,(2:0.000000,3:0.000000):0.000000):0.009439):0.009978):0.024568):0.008450,(9:0.000000,(7:0.000000,10:0.000000):0.000000):0.000000):0.001430):0.006173):0.009722,((13:0.000000,(14:0.002231,15:0.061928):0.003875):0.037987,(((16:0.000000,(19:0.000000,(17:0.000000,18:…
	UTREE PHYLIP_254= (76:0.000000,77:0.000000,(75:0.010607,((((((((42:0.100664,((((12:0.029491,(11:0.011372,(((6:0.000000,(5:0.002103,(4:0.004304,(1:0.004168,(2:0.000000,3:0.000000):0.000000):0.019793):0.000000):0.021782):0.010495,(9:0.000000,10:0.000000):0.000000):0.000000,(7:0.000000,8:0.000000):0.004142):0.006429):0.003093):0.020455,(((19:0.000000,(18:0.000000,(16:0.000000,17:0.000000):0.000000):…
	UTREE PHYLIP_255= (76:0.000000,77:0.003893,(75:0.015787,((72:0.046143,(((((42:0.095019,((41:0.072734,(((12:0.016241,(11:0.005832,((((6:0.000000,(5:0.000000,(4:0.001810,(1:0.003664,(2:0.000000,3:0.000000):0.000000):0.013155):0.007398):0.020898):0.007356,(7:0.000000,8:0.004292):0.001814):0.000000,(9:0.003663,10:0.000000):0.000000):0.000000,(15:0.036854,(13:0.000000,14:0.003561):0.009351):0.031123):…
	UTREE PHYLIP_256= (76:0.000000,77:0.001892,(75:0.005714,((((((42:0.107663,(((((12:0.036243,(11:0.010055,((5:0.007877,(4:0.005763,(1:0.005683,(2:0.000000,3:0.000000):0.000000):0.023733):0.003718):0.017121,((6:0.005638,(7:0.000000,8:0.002356):0.003716):0.001853,(9:0.001857,10:0.000000):0.000000):0.005383):0.004228):0.013556):0.011822,(15:0.079522,(13:0.000000,14:0.003702):0.015936):0.036759):0.0234…
	UTREE PHYLIP_257= (64:0.083258,65:0.175227,(((((40:0.110992,((((((11:0.006089,((5:0.007947,(4:0.003787,(1:0.000000,(2:0.000000,3:0.000000):0.000000):0.021030):0.006814):0.025944,(9:0.001883,(10:0.000000,(6:0.003770,(7:0.000000,8:0.002193):0.005773):0.005791):0.000000):0.003592):0.002251):0.016924,(12:0.021423,(((16:0.000000,(19:0.000000,(17:0.000000,18:0.000000):0.000000):0.000000):0.015605,((25:…
	UTREE PHYLIP_258= (76:0.000000,77:0.000000,(75:0.007861,((72:0.037000,(((((((4:0.002531,(5:0.013842,(1:0.001975,(2:0.000000,3:0.000000):0.000000):0.021306):0.003891):0.012976,((11:0.003994,(6:0.000000,((7:0.000000,8:0.004908):0.005808,(9:0.000000,10:0.000000):0.000000):0.001922):0.012197):0.008238,(12:0.020864,((13:0.000000,(14:0.004424,15:0.053839):0.003584):0.036114,(((16:0.000000,(17:0.000000,…
	UTREE PHYLIP_259= (76:0.000000,77:0.003994,(75:0.012087,(74:0.028490,(71:0.065210,(68:0.063508,((((63:0.033849,(((((5:0.002094,(4:0.004119,(1:0.000000,(2:0.000000,3:0.000000):0.000000):0.007849):0.002575):0.021683,(12:0.017091,((11:0.011443,((6:0.012371,(7:0.000203,8:0.006997):0.001832):0.002035,(10:0.000000,(9:0.004047,(15:0.039647,(13:0.000000,14:0.000000):0.013519):0.021957):0.000000):0.000000…
	UTREE PHYLIP_260= (64:0.069097,65:0.284424,(((((((42:0.115099,((((12:0.033902,(11:0.009676,((5:0.011465,(4:0.003869,(1:0.000000,(2:0.000000,3:0.000000):0.000000):0.021053):0.007418):0.025120,((6:0.003620,(7:0.000000,8:0.004252):0.005525):0.005587,(9:0.000000,10:0.000000):0.000000):0.007397):0.000000):0.015671):0.017891,(13:0.000000,(14:0.000000,15:0.056476):0.001784):0.041174):0.009796,(((19:0.00…
	UTREE PHYLIP_261= (76:0.000000,77:0.006203,(75:0.006182,(((((((41:0.091440,(42:0.106259,(((12:0.032471,(11:0.018910,((5:0.000000,(4:0.004055,(1:0.003987,(2:0.000000,3:0.000000):0.000000):0.025744):0.007595):0.034970,(9:0.005985,(10:0.000000,(6:0.005956,(7:0.000000,8:0.010258):0.004090):0.004106):0.000000):0.011026):0.006909):0.003125):0.021028,((15:0.083566,(13:0.000000,14:0.006023):0.008256):0.0…
	UTREE PHYLIP_262= (36:0.001963,37:0.020908,(34:0.003963,(35:0.000000,((((12:0.031609,(11:0.013101,((10:0.000000,(9:0.000000,(6:0.000000,(5:0.001889,(4:0.006146,(1:0.000000,(2:0.000000,3:0.000000):0.000000):0.014164):0.008119):0.026788):0.013705):0.000000):0.000000,(7:0.000000,8:0.000000):0.003832):0.005887):0.011238):0.012149,(((16:0.000000,(19:0.000000,(17:0.000000,18:0.000000):0.000000):0.00000…
	UTREE PHYLIP_263= (76:0.000000,77:0.002182,(75:0.006661,(((42:0.131486,((((((12:0.015794,((5:0.008151,(4:0.002027,(1:0.000000,(2:0.000000,3:0.000000):0.000000):0.014149):0.000000):0.014675,(11:0.012284,(9:0.001940,(10:0.000000,(7:0.000000,(6:0.005862,8:0.000000):0.000000):0.001958):0.000000):0.004020):0.005467):0.017487):0.008552,(13:0.000000,(14:0.001949,15:0.080916):0.004011):0.035187):0.012644…
	UTREE PHYLIP_264= (36:0.004442,37:0.021344,(34:0.022277,(35:0.000000,((15:0.090042,(((12:0.030115,(11:0.006947,((5:0.001903,(4:0.006813,(1:0.002211,(2:0.000000,3:0.000000):0.000000):0.019537):0.012673):0.023094,(9:0.006550,(10:0.000000,(6:0.006583,(7:0.000000,8:0.000000):0.002188):0.002194):0.000000):0.002208):0.007135):0.015792):0.016939,(13:0.000000,14:0.002202):0.029047):0.013180,(((19:0.00000…
	UTREE PHYLIP_265= (76:0.000000,77:0.001988,(75:0.014145,(((((((42:0.103209,((((12:0.027184,((5:0.007581,(4:0.000000,(1:0.001985,(2:0.000000,3:0.000000):0.000000):0.017846):0.004968):0.018382,(11:0.006333,(9:0.001961,(10:0.000000,(6:0.001971,(7:0.000000,8:0.000000):0.001975):0.001982):0.000000):0.001985):0.010652):0.000000):0.014537,(15:0.061053,(13:0.000000,14:0.001957):0.005770):0.035187):0.0059…
	UTREE PHYLIP_266= (64:0.278007,65:0.352588,((((((41:0.096425,(42:0.139463,(((12:0.036873,((4:0.002560,((1:0.000000,(2:0.000000,3:0.000000):0.000000):0.020698,(5:0.007144,(15:0.063043,(13:0.000000,14:0.008471):0.019554):0.036683):0.024273):0.006563):0.023142,(11:0.006863,((6:0.004277,(7:0.000000,8:0.000000):0.002151):0.002162,(9:0.000000,10:0.000000):0.000000):0.011058):0.011439):0.024097):0.03344…
	UTREE PHYLIP_267= (64:0.047244,65:0.337005,((((((((((12:0.038219,(11:0.005890,((6:0.000000,(5:0.004217,(4:0.011063,(1:0.004221,(2:0.000000,3:0.000000):0.000000):0.022459):0.012827):0.019761):0.008313,(10:0.000000,(9:0.002057,(7:0.000000,8:0.000000):0.004174):0.000000):0.000000):0.013940):0.014173):0.013946,(15:0.070542,(13:0.000000,14:0.000000):0.004991):0.028292):0.016308,(((16:0.000000,(19:0.00…
	UTREE PHYLIP_268= (76:0.000000,77:0.002189,(75:0.024838,(((((42:0.139926,(((((((12:0.036239,((5:0.013231,(4:0.000000,(1:0.002088,(2:0.000000,3:0.000000):0.000000):0.020929):0.006915):0.026288,(11:0.006728,((6:0.006349,(7:0.000000,8:0.002347):0.006367):0.004246,(9:0.002095,10:0.000000):0.000000):0.004155):0.007563):0.000000):0.011217,(15:0.074969,(13:0.000000,14:0.004177):0.010707):0.032005):0.038…
	UTREE PHYLIP_269= (76:0.000000,77:0.002044,(75:0.010317,((((((((((12:0.023246,((5:0.000000,(4:0.001970,(1:0.000000,(2:0.000000,3:0.000000):0.000000):0.014776):0.017378):0.022597,(11:0.010736,(9:0.001964,(10:0.000000,(6:0.001938,(7:0.000000,8:0.002363):0.006049):0.004024):0.000000):0.001660):0.005890):0.009893):0.012841,(15:0.061450,(13:0.000000,14:0.000000):0.013953):0.013180):0.028712,((17:0.000…
	UTREE PHYLIP_270= (64:0.098155,65:0.220834,((((((((42:0.111888,((((12:0.021241,(11:0.008317,(((6:0.000000,(5:0.003948,(4:0.008268,(1:0.003999,(2:0.000000,3:0.000000):0.000000):0.010162):0.008240):0.027567):0.009914,(7:0.000000,8:0.002494):0.003982):0.001959,(9:0.000000,10:0.000000):0.000000):0.006168):0.007628):0.014528,(((16:0.000000,(18:0.000000,(17:0.000000,19:0.000000):0.000000):0.000000):0.0…
	UTREE PHYLIP_271= (64:0.092086,65:0.178462,((((63:0.053979,(((((((12:0.044456,(11:0.016391,((5:0.004079,(4:0.006292,(1:0.002097,(2:0.000000,3:0.000000):0.000000):0.004803):0.009932):0.028458,(9:0.004151,(10:0.000000,((8:0.000000,(6:0.000000,7:0.000000):0.000000):0.002083,(15:0.050424,(13:0.000000,14:0.008001):0.013027):0.042168):0.000000):0.000000):0.007664):0.001680):0.011327):0.013169,(((16:0.0…
	UTREE PHYLIP_272= (76:0.000000,77:0.001842,(75:0.009307,(74:0.041719,((73:0.027202,(72:0.050027,(((((42:0.106397,(((5:0.007431,(4:0.003817,(1:0.000000,(2:0.000000,3:0.000000):0.000000):0.022421):0.006195):0.016999,((11:0.007585,((6:0.007217,(7:0.000000,8:0.000000):0.005388):0.001778,(9:0.001779,10:0.000000):0.000000):0.003614):0.007333,(12:0.009757,((13:0.000000,(14:0.000000,15:0.050224):0.005665…
	UTREE PHYLIP_273= (75:0.002179,76:0.000000,(77:0.002166,(((((((40:0.071285,(((1:0.002091,(2:0.000000,3:0.000000):0.000000):0.011885,(4:0.002145,(5:0.000000,(6:0.000000,(9:0.001997,(10:0.000000,((7:0.000000,8:0.004873):0.004163,(11:0.010661,((12:0.018071,((((16:0.000000,19:0.000000):0.000000,(17:0.000000,18:0.000000):0.000000):0.012727,((25:0.014321,(26:0.004404,27:0.000000):0.009592):0.011394,((2…
	UTREE PHYLIP_274= (76:0.000000,77:0.004201,(75:0.000000,(74:0.025055,(71:0.058417,(68:0.040791,(72:0.043362,(73:0.035990,(((((42:0.168639,((((12:0.045026,((5:0.000000,(4:0.008571,(1:0.006227,(2:0.000000,3:0.000000):0.000000):0.012472):0.012391):0.026627,(11:0.007540,((10:0.000000,(6:0.008089,9:0.004006):0.000000):0.000000,(7:0.000000,8:0.002331):0.006029):0.009093):0.010058):0.001428):0.014418,((…
	UTREE PHYLIP_275= (76:0.000000,77:0.000000,(75:0.006375,((((((((((12:0.026135,(11:0.006280,((5:0.000000,(4:0.000000,(1:0.000000,(2:0.000000,3:0.000000):0.000000):0.012253):0.012482):0.021186,(10:0.000000,(9:0.000000,(6:0.003997,(7:0.000000,8:0.000000):0.002022):0.004096):0.000000):0.002034):0.000000):0.008845):0.023715,((15:0.056183,(13:0.000000,14:0.005869):0.009907):0.022243,(((16:0.000000,(19:…
	UTREE PHYLIP_276= (76:0.000000,77:0.000000,(75:0.004169,((((((((((12:0.032096,((5:0.000000,(4:0.003934,(1:0.000000,(2:0.000000,3:0.000000):0.000000):0.016448):0.026947):0.022526,(11:0.011545,(6:0.003957,(9:0.000000,(10:0.000000,(7:0.001239,8:0.000000):0.000757):0.000000):0.000000):0.002840):0.012306):0.012388):0.012608,(13:0.000000,(14:0.002124,15:0.080335):0.003952):0.045458):0.017290,(((19:0.00…
	UTREE PHYLIP_277= (76:0.000000,77:0.000000,(75:0.004340,(74:0.074532,(71:0.056279,(68:0.042068,((72:0.056859,(((((((((12:0.040271,(5:0.000000,(4:0.008432,(1:0.000000,(2:0.000000,3:0.000000):0.000000):0.009041):0.018620):0.034830):0.000000,(11:0.002162,(9:0.000000,(10:0.000000,(6:0.006096,(7:0.000000,8:0.002404):0.002038):0.002050):0.000000):0.012616):0.008368):0.010546,(((19:0.000000,(17:0.000000…
	UTREE PHYLIP_278= (36:0.008424,37:0.019207,(34:0.010282,(35:0.000000,((((15:0.087526,(((12:0.035615,(11:0.016541,((5:0.001921,(4:0.010645,(1:0.000000,(2:0.000000,3:0.000000):0.000000):0.010397):0.008555):0.029303,(9:0.002020,(10:0.000000,(7:0.000000,(6:0.004121,8:0.000000):0.004068):0.002049):0.000000):0.005290):0.006736):0.006924):0.011440,(13:0.000000,14:0.000000):0.039596):0.018403,((19:0.0000…
	UTREE PHYLIP_279= (76:0.000000,77:0.000000,(75:0.008405,(((((((((12:0.010073,(((11:0.014849,((5:0.001873,(4:0.003904,(1:0.000000,(2:0.000000,3:0.000000):0.000000):0.013321):0.004489):0.034887,((6:0.011241,(7:0.000000,8:0.002270):0.009446):0.007530,(9:0.000000,10:0.000000):0.000000):0.002854):0.002199):0.011235,(13:0.000000,(14:0.001985,15:0.059875):0.003547):0.047449):0.016454,((((16:0.000000,19:…
	UTREE PHYLIP_280= (69:0.032999,70:0.000000,(73:0.027338,(72:0.045632,((((((((((12:0.023961,(11:0.004019,(((6:0.000000,(5:0.001792,(4:0.000000,(1:0.000000,(2:0.000000,3:0.000000):0.000000):0.015773):0.006053):0.022226):0.009647,(7:0.000000,8:0.002237):0.001892):0.001885,(9:0.001917,10:0.000000):0.000000):0.001820):0.010572):0.011179,(15:0.047358,(13:0.000000,14:0.001899):0.012861):0.027556):0.0178…
	UTREE PHYLIP_281= (76:0.000000,77:0.000000,(75:0.007749,((((((((((12:0.027116,((5:0.000000,(4:0.001881,(1:0.000000,(2:0.000000,3:0.000000):0.000000):0.009830):0.011834):0.012197,(11:0.014148,(6:0.005739,((7:0.000000,8:0.000000):0.009564,(9:0.000000,10:0.000000):0.000000):0.000000):0.002155):0.003693):0.002700):0.022821,(15:0.042552,(13:0.000000,14:0.007241):0.000000):0.033153):0.014340,(((19:0.00…
	UTREE PHYLIP_282= (64:0.085352,65:0.299481,(((((((((5:0.002216,(4:0.004311,(1:0.000000,(2:0.000000,3:0.000000):0.000000):0.010551):0.008263):0.011377,((11:0.010948,(10:0.000000,(9:0.006226,(6:0.002067,(7:0.000000,8:0.000000):0.004162):0.002070):0.000000):0.000000):0.008059,(12:0.040070,((15:0.053170,(13:0.000000,14:0.001952):0.017308):0.035742,((((16:0.000000,19:0.000000):0.000000,(17:0.000000,18…
	UTREE PHYLIP_283= (76:0.000000,77:0.000000,(75:0.004005,((((((((((12:0.019518,(11:0.015489,((5:0.008705,(4:0.002001,(1:0.000000,(2:0.000000,3:0.000000):0.000000):0.008746):0.005851):0.023443,((6:0.006149,(7:0.004475,8:0.002459):0.001718):0.002016,(9:0.000000,10:0.000000):0.000000):0.003928):0.002029):0.019099):0.012566,(13:0.000000,14:0.010217):0.027650):0.017068,(((15:0.051559,25:0.001602):0.009…
	UTREE PHYLIP_284= (76:0.000000,77:0.002072,(75:0.009778,(((((((((((5:0.007460,(4:0.002080,(1:0.000000,(2:0.000000,3:0.000000):0.000000):0.020427):0.007613):0.023444,(11:0.006495,((6:0.008216,(7:0.000000,8:0.002377):0.004010):0.004059,(9:0.002007,10:0.000000):0.000000):0.006136):0.011337):0.000000,(12:0.020015,(((16:0.000000,(17:0.000000,(18:0.000000,19:0.000000):0.000000):0.000000):0.010602,((25:…
	UTREE PHYLIP_285= (76:0.000000,77:0.002023,(75:0.002020,((((((((((12:0.040217,(11:0.004128,(((6:0.000000,(5:0.003724,(4:0.010085,(1:0.003899,(2:0.000000,3:0.000000):0.000000):0.014078):0.011890):0.018178):0.007741,(7:0.000000,8:0.000000):0.001922):0.001927,(9:0.001918,10:0.000000):0.000000):0.006010):0.000929):0.008110,(15:0.056756,(13:0.000000,14:0.005745):0.006714):0.017881):0.006547,(((16:0.00…
	UTREE PHYLIP_286= (66:0.054806,67:0.031299,(((((((((((11:0.006380,((10:0.000000,(9:0.004113,(6:0.000000,(5:0.006318,(4:0.006521,(1:0.000000,(2:0.000000,3:0.000000):0.000000):0.009573):0.009939):0.031560):0.006207):0.000000):0.000000,(7:0.002658,8:0.002489):0.001484):0.012815):0.014407,(12:0.024768,(((19:0.000000,(17:0.000000,(16:0.000000,18:0.000000):0.000000):0.000000):0.015299,(25:0.020267,((26…
	UTREE PHYLIP_287= (76:0.000000,77:0.000000,(75:0.013154,(((((((42:0.150073,(((12:0.022080,(11:0.008586,(((10:0.000000,(9:0.000000,(6:0.000000,(5:0.003940,(4:0.003942,(1:0.000000,(2:0.000000,3:0.000000):0.000000):0.011832):0.001902):0.024534):0.005842):0.000000):0.000000,(7:0.000000,8:0.007374):0.005935):0.002321,(15:0.056458,(13:0.000000,14:0.003912):0.010784):0.026932):0.009407):0.026904):0.0166…
	UTREE PHYLIP_288= (76:0.000000,77:0.006362,(75:0.010637,(((((41:0.094874,((42:0.111702,((((12:0.025226,((5:0.000000,(4:0.000000,(1:0.004218,(2:0.000000,3:0.000000):0.000000):0.018796):0.009208):0.038114,(11:0.015558,(8:0.007530,(6:0.004241,(9:0.006369,(7:0.000000,10:0.000000):0.000000):0.000000):0.003495):0.007487):0.006445):0.002125):0.023767,(15:0.058402,(13:0.000000,14:0.002077):0.002281):0.02…
	UTREE PHYLIP_289= (36:0.006239,37:0.029391,(34:0.008215,(35:0.000779,(((5:0.004286,(4:0.008812,(1:0.000000,(2:0.000000,3:0.000000):0.000000):0.012989):0.002038):0.019941,((11:0.006552,((6:0.006264,(7:0.000000,8:0.000000):0.002055):0.002065,(9:0.002067,10:0.000000):0.000000):0.000000):0.004173,(12:0.019432,((15:0.042284,(13:0.000000,14:0.004185):0.000000):0.021735,(((16:0.000000,(19:0.000000,(17:0…
	UTREE PHYLIP_290= (75:0.000000,76:0.000000,(77:0.002009,(((((((12:0.009968,((11:0.008707,((5:0.006246,(4:0.004152,(1:0.002042,(2:0.000000,3:0.000000):0.000000):0.014576):0.004067):0.018925,((6:0.001943,(7:0.000601,8:0.000000):0.001360):0.001959,(9:0.001951,10:0.000000):0.000000):0.001965):0.004174):0.023858,((13:0.000000,(14:0.000000,15:0.062279):0.002012):0.035420,(((16:0.000000,(19:0.000000,(17…
	UTREE PHYLIP_291= (36:0.002026,37:0.014266,(34:0.014181,(35:0.000000,((((12:0.033748,((5:0.006906,(4:0.001960,(1:0.000000,(2:0.000000,3:0.000000):0.000000):0.009557):0.006714):0.017607,(11:0.009912,((9:0.000000,(6:0.001883,10:0.000000):0.000000):0.000000,(7:0.002294,8:0.002181):0.001559):0.005758):0.008020):0.005203):0.018010,(((16:0.000000,(19:0.000000,(17:0.000000,18:0.000000):0.000000):0.00000…
	UTREE PHYLIP_292= (76:0.000000,77:0.004409,(75:0.006610,(74:0.019904,((72:0.057910,(73:0.042808,(((12:0.007416,((11:0.017545,((5:0.002027,(4:0.009377,(1:0.002249,(2:0.000000,3:0.000000):0.000000):0.025680):0.014632):0.021562,((10:0.000000,(9:0.004478,(6:0.002195,(7:0.000000,8:0.000000):0.006777):0.004539):0.000000):0.000000,(15:0.047892,(13:0.000000,14:0.000000):0.012899):0.030664):0.007154):0.00…
	UTREE PHYLIP_293= (64:0.104052,65:0.296123,(((((((((12:0.034155,((5:0.008618,(4:0.003418,(1:0.000000,(2:0.000000,3:0.000000):0.000000):0.017629):0.008934):0.026892,(11:0.007482,((9:0.002045,((6:0.002483,8:0.007436):0.001620,(7:0.000000,10:0.000000):0.000000):0.000000):0.000000,(15:0.078496,(13:0.000000,14:0.006128):0.012434):0.045047):0.011140):0.009985):0.011466):0.013380,((((16:0.000000,19:0.00…
	UTREE PHYLIP_294= (76:0.000000,77:0.000000,(75:0.008028,(74:0.043738,((((((42:0.140674,(((12:0.036804,(11:0.010091,((4:0.004015,(5:0.006068,(1:0.001978,(2:0.000000,3:0.000000):0.000000):0.014156):0.000000):0.016100,(7:0.000000,(9:0.000000,(10:0.000000,(6:0.001803,8:0.000000):0.000089):0.000000):0.000000):0.001927):0.001915):0.006294):0.016945,((15:0.072733,(13:0.000000,14:0.003790):0.007937):0.01…
	UTREE PHYLIP_295= (64:0.093843,65:0.157984,((((((((12:0.023770,(11:0.009089,((5:0.001978,(4:0.004114,(1:0.000000,(2:0.000000,3:0.000000):0.000000):0.010516):0.010697):0.019218,(8:0.001792,(7:0.000000,(6:0.000000,(9:0.002053,10:0.000000):0.000000):0.000000):0.000924):0.000000):0.005795):0.011429):0.022860,((15:0.058541,(13:0.000000,14:0.002058):0.012009):0.047215,(((19:0.000000,(17:0.000000,(16:0.…
	UTREE PHYLIP_296= (76:0.000000,77:0.000000,(75:0.011463,(72:0.036959,(73:0.040177,(((((((((12:0.024925,(11:0.018725,((5:0.003868,(4:0.001989,(1:0.003899,(2:0.000000,3:0.000000):0.000000):0.010293):0.003421):0.011674,((6:0.000000,(7:0.000000,8:0.002242):0.001881):0.003797,(9:0.000000,10:0.000000):0.000000):0.003796):0.000000):0.007573):0.016671,((15:0.050057,(13:0.000000,14:0.001870):0.000000):0.0…
	UTREE PHYLIP_297= (76:0.000000,77:0.000000,(75:0.005819,(74:0.032166,(71:0.032473,(68:0.049428,((72:0.055371,(((((((((11:0.002121,(((5:0.012940,(4:0.006411,(1:0.000000,(2:0.000000,3:0.000000):0.000000):0.015805):0.005176):0.023734,(6:0.002060,(7:0.000000,8:0.000000):0.002026):0.002035):0.000000,(9:0.000000,10:0.000000):0.000000):0.002032):0.005603,(12:0.026896,(13:0.000000,(14:0.000000,15:0.06745…
	UTREE PHYLIP_298= (64:0.103625,65:0.253826,((((((((12:0.030590,(11:0.007073,((5:0.002054,(4:0.004305,(1:0.002105,(2:0.000000,3:0.000000):0.000000):0.016800):0.004716):0.030509,(9:0.004134,(10:0.000000,(7:0.000000,(6:0.006254,8:0.002551):0.000000):0.002067):0.000000):0.003950):0.002628):0.010865):0.013437,(((16:0.000000,(19:0.000000,(17:0.000000,18:0.000000):0.000000):0.000000):0.009819,((25:0.030…
	UTREE PHYLIP_299= (76:0.000000,77:0.000000,(75:0.014127,((((((12:0.027925,((11:0.006684,(10:0.000000,(9:0.000000,((6:0.004221,(5:0.004180,(4:0.006382,(1:0.000000,(2:0.000000,3:0.000000):0.000000):0.008308):0.002051):0.008352):0.010460,(7:0.000000,8:0.000000):0.012668):0.000000):0.000000):0.002096):0.003965,(15:0.037458,(13:0.000000,14:0.008205):0.013272):0.033849):0.008924):0.011520,(((19:0.00000…
	UTREE PHYLIP_300= (64:0.068867,65:0.252216,((63:0.031124,((((((((12:0.025522,((5:0.000000,(4:0.002199,(1:0.004313,(2:0.000000,3:0.000000):0.000000):0.012382):0.004867):0.026452,(11:0.008678,((6:0.006214,(7:0.002666,8:0.000000):0.001472):0.004136,(9:0.002063,10:0.000000):0.000000):0.002062):0.004032):0.002655):0.017141,(15:0.059644,(13:0.000000,14:0.004054):0.027789):0.016572):0.016484,(((19:0.000…
	UTREE PHYLIP_301= (76:0.000000,77:0.002036,(75:0.008235,(72:0.051980,(((73:0.017506,(((((((12:0.032823,(((4:0.000000,(5:0.011701,(1:0.000000,(2:0.000000,3:0.000000):0.000000):0.009642):0.003819):0.017355,(15:0.060656,(13:0.000000,14:0.005762):0.011854):0.041188):0.000422,(11:0.010425,(6:0.005690,((7:0.000000,8:0.002285):0.007564,(9:0.001875,10:0.000000):0.000000):0.000000):0.011417):0.005404):0.0…
	UTREE PHYLIP_302= (36:0.008313,37:0.016561,(34:0.005827,(35:0.000000,((((12:0.026186,((5:0.000000,(4:0.001885,(1:0.000000,(2:0.000000,3:0.000000):0.000000):0.011319):0.005593):0.019460,(11:0.005721,(9:0.000000,(10:0.000000,(6:0.003675,(7:0.000065,8:0.000000):0.001776):0.001841):0.000000):0.001845):0.001376):0.009412):0.026342,(((16:0.000000,(17:0.000000,(18:0.000000,19:0.000000):0.000000):0.00000…
	UTREE PHYLIP_303= (76:0.000000,77:0.000000,(75:0.002069,((((((((41:0.057475,(42:0.077268,((5:0.012697,(4:0.002057,(1:0.002029,(2:0.000000,3:0.000000):0.000000):0.016598):0.008193):0.015052,(6:0.000000,((7:0.000000,8:0.002498):0.008262,(9:0.000000,(10:0.000000,(11:0.013956,(12:0.025927,((15:0.048823,(13:0.000000,14:0.000000):0.018421):0.027120,((25:0.022245,((16:0.000000,(19:0.000000,(17:0.000000,…
	UTREE PHYLIP_304= (75:0.006719,76:0.000000,(77:0.002206,(((((((42:0.110302,(((((12:0.021309,((5:0.003420,(4:0.006197,(1:0.002152,(2:0.000000,3:0.000000):0.000000):0.013364):0.007696):0.030910,(11:0.009374,((10:0.000000,(6:0.006369,9:0.002097):0.000000):0.000000,(7:0.000000,8:0.002480):0.002069):0.010420):0.011754):0.000000):0.012284,(15:0.060513,(13:0.000000,14:0.002083):0.013877):0.032702):0.009…
	UTREE PHYLIP_305= (64:0.118731,65:0.255137,((((((42:0.145198,(((12:0.031998,((5:0.000000,(4:0.000000,(1:0.002079,(2:0.000000,3:0.000000):0.000000):0.004154):0.004072):0.010375,(11:0.006245,(10:0.000000,(9:0.004054,(6:0.003947,(7:0.004806,8:0.000000):0.005659):0.008338):0.000000):0.002046):0.010405):0.001596):0.008449,((15:0.062300,(13:0.000000,14:0.007873):0.009785):0.028085,((((16:0.000000,19:0.…
	UTREE PHYLIP_306= (76:0.000000,77:0.002183,(75:0.008797,(((63:0.058473,(((((((((5:0.000000,(4:0.002172,(1:0.000000,(2:0.000000,3:0.000000):0.000000):0.007143):0.017004):0.015807,(11:0.011441,(9:0.002119,(10:0.000000,(6:0.002110,(7:0.000000,8:0.002446):0.006533):0.002163):0.000000):0.004290):0.005997):0.015136,(12:0.027726,(((16:0.000000,(19:0.000000,(17:0.000000,18:0.000000):0.000000):0.000000):0…
	UTREE PHYLIP_307= (36:0.007960,37:0.025979,(34:0.007695,(35:0.005979,((((11:0.010117,(((6:0.000000,(5:0.003892,(4:0.003962,(1:0.000000,(2:0.000000,3:0.000000):0.000000):0.011119):0.008899):0.020287):0.007662,(7:0.000000,8:0.000000):0.003806):0.001885,(9:0.001904,10:0.000000):0.000000):0.003858):0.010485,(12:0.022716,(((16:0.000000,(19:0.000000,(17:0.000000,18:0.000000):0.000000):0.000000):0.00621…
	UTREE PHYLIP_308= (76:0.000000,77:0.006624,(75:0.011143,((72:0.051219,((((((41:0.107949,((42:0.099230,(((15:0.055392,((12:0.033279,((4:0.004355,(1:0.002143,(2:0.000000,3:0.000000):0.000000):0.010780):0.008663,(5:0.000001,(11:0.004336,((6:0.002062,(7:0.000802,8:0.000000):0.001244):0.004110,(9:0.006220,10:0.000000):0.000000):0.002389):0.012297):0.011167):0.009249):0.012160,(13:0.000000,14:0.002148)…
	UTREE PHYLIP_309= (76:0.000000,77:0.000000,(75:0.015485,((((((42:0.139383,(((12:0.016385,((15:0.064649,(5:0.010454,(4:0.002041,(1:0.000000,(2:0.000000,3:0.000000):0.000000):0.016533):0.000000):0.019570):0.004199,((11:0.012706,((6:0.012233,(7:0.000000,8:0.000000):0.003995):0.001970,(9:0.000000,10:0.000000):0.000000):0.000000):0.000000,(13:0.000000,14:0.002019):0.038784):0.019920):0.019733):0.03223…
	UTREE PHYLIP_310= (76:0.000000,77:0.006581,(75:0.004389,((((((42:0.077514,(((12:0.026730,((5:0.000000,(4:0.004408,(1:0.004351,(2:0.000000,3:0.000000):0.000000):0.010978):0.008682):0.004385,((6:0.002079,(7:0.000000,8:0.000000):0.012855):0.008592,(11:0.004505,(9:0.006421,10:0.000000):0.000000):0.000000):0.006291):0.006495):0.029992,((15:0.051221,(13:0.000000,14:0.006276):0.017327):0.028218,(((19:0.…
	UTREE PHYLIP_311= (76:0.000000,77:0.000000,(75:0.004209,(((((((((4:0.000000,(5:0.018919,(1:0.001805,(2:0.000000,3:0.000000):0.000000):0.011075):0.001698):0.009727,((11:0.009765,((6:0.009013,(7:0.000000,8:0.002092):0.007190):0.001760,(9:0.000000,10:0.000000):0.000000):0.005430):0.008821,(12:0.028585,((15:0.055530,(13:0.000000,14:0.007211):0.017071):0.029721,(((16:0.000000,(19:0.000000,(17:0.000000…
	UTREE PHYLIP_312= (75:0.000000,76:0.000000,(77:0.001874,(((72:0.052240,((((((41:0.087665,(42:0.092578,((((12:0.030112,(11:0.012304,((((6:0.000000,(5:0.003935,(4:0.003943,(1:0.000000,(2:0.000000,3:0.000000):0.000000):0.007832):0.001911):0.013836):0.011436,(7:0.000000,8:0.004809):0.007521):0.000000,(9:0.001863,10:0.000000):0.000000):0.001270,(15:0.062751,(13:0.000000,14:0.005706):0.008745):0.014044…
	UTREE PHYLIP_313= (76:0.000000,77:0.000000,(75:0.008661,(((((12:0.025649,(11:0.010734,(9:0.000000,(10:0.000000,((5:0.001886,(4:0.006091,(1:0.004025,(2:0.000000,3:0.000000):0.000000):0.009010):0.011655):0.023191,(6:0.006036,(7:0.000000,8:0.000000):0.004106):0.004119):0.000000):0.000000):0.003864):0.014766):0.013509,((15:0.071383,(13:0.000000,14:0.003989):0.006049):0.014970,(((16:0.000000,(19:0.000…
	UTREE PHYLIP_314= (76:0.000000,77:0.003937,(75:0.005931,((((41:0.095885,((((12:0.050306,(11:0.018142,((5:0.005891,(4:0.007970,(1:0.000000,(2:0.000000,3:0.000000):0.000000):0.015897):0.003944):0.027579,((6:0.005751,(7:0.000000,8:0.002196):0.005736):0.003834,(9:0.003805,10:0.000000):0.000000):0.003406):0.007101):0.012885):0.009235,(13:0.000000,(14:0.006438,15:0.056505):0.005233):0.041208):0.007263,…
	UTREE PHYLIP_315= (75:0.004223,76:0.000000,(77:0.002108,(((((12:0.017712,((5:0.000000,(4:0.000000,(1:0.002199,(2:0.000000,3:0.000000):0.000000):0.007272):0.014778):0.029555,(11:0.009225,((6:0.006495,(7:0.000000,8:0.002685):0.002145):0.002155,(9:0.002139,10:0.000000):0.000000):0.004346):0.011035):0.000000):0.008642,((15:0.090221,(13:0.000000,14:0.006496):0.007066):0.019181,(((19:0.000000,(18:0.000…
	UTREE PHYLIP_316= (76:0.000000,77:0.002121,(75:0.009153,(((((((42:0.100718,((((11:0.008780,(10:0.000000,(9:0.002007,(7:0.000000,(8:0.000000,(6:0.000000,(5:0.006173,(4:0.004181,(1:0.004113,(2:0.000000,3:0.000000):0.000000):0.019614):0.012390):0.017102):0.008108):0.000000):0.001998):0.000000):0.004512):0.002070,(12:0.025982,(15:0.045532,(13:0.000000,14:0.007968):0.011071):0.028311):0.009930):0.0240…
	UTREE PHYLIP_317= (76:0.000000,77:0.001997,(75:0.016373,(74:0.034233,(((73:0.044710,(72:0.049706,((((((42:0.156416,((12:0.012045,(((5:0.000000,(4:0.003891,(1:0.000000,(2:0.000000,3:0.000000):0.000000):0.012930):0.008480):0.020139,(11:0.013883,(6:0.005737,(9:0.001885,(10:0.000000,(7:0.000000,8:0.006644):0.005719):0.000000):0.000000):0.006349):0.009507):0.013240,((13:0.000000,(14:0.000000,15:0.0603…
	UTREE PHYLIP_318= (75:0.000000,76:0.000000,(77:0.001922,((72:0.040491,(((((((40:0.075518,(((15:0.060117,((12:0.044948,((5:0.000000,(4:0.007720,(1:0.001876,(2:0.000000,3:0.000000):0.000000):0.019802):0.010866):0.020148,(11:0.009237,((6:0.007384,(7:0.000000,8:0.000000):0.003635):0.001803,(9:0.001810,10:0.000000):0.000000):0.004283):0.005207):0.000000):0.020573,(13:0.000000,14:0.001790):0.015985):0.…
	UTREE PHYLIP_319= (64:0.052130,65:0.257804,(((42:0.140989,((((12:0.007824,((11:0.010312,((((8:0.007193,(6:0.000000,(5:0.000000,(4:0.012817,(1:0.000000,(2:0.000000,3:0.000000):0.000000):0.012065):0.008040):0.018442):0.000090):0.001871,(7:0.000000,10:0.000000):0.000000):0.000000,(9:0.000000,15:0.063707):0.001938):0.008246,(13:0.000000,14:0.010157):0.027206):0.011872):0.013736,(((16:0.000000,(19:0.0…
	UTREE PHYLIP_320= (76:0.000000,77:0.000000,(75:0.004386,((((((41:0.078566,(((4:0.002090,(5:0.006286,(1:0.000000,(2:0.000000,3:0.000000):0.000000):0.016856):0.006213):0.015188,((11:0.006428,((7:0.000000,(6:0.003983,8:0.000000):0.000000):0.003988,(9:0.000000,10:0.000000):0.000000):0.008166):0.007795,(12:0.029405,((15:0.049919,(13:0.000000,14:0.006098):0.023862):0.025319,((((16:0.000000,19:0.000000)…
	UTREE PHYLIP_321= (76:0.000000,77:0.004248,(75:0.010675,((((((((4:0.000000,(5:0.003976,(1:0.003899,(2:0.000000,3:0.000000):0.000000):0.020057):0.001917):0.006100,((11:0.008156,(9:0.003803,(10:0.000000,(7:0.003992,(6:0.002012,8:0.002282):0.007622):0.003946):0.000000):0.008062):0.011492,(12:0.026598,((15:0.081730,(13:0.000000,14:0.005760):0.005307):0.043197,(((16:0.000000,(19:0.000000,(17:0.000000,…
	UTREE PHYLIP_322= (36:0.010310,37:0.016558,(34:0.010543,(35:0.000000,((12:0.009083,((11:0.002118,((6:0.000000,(5:0.000000,(4:0.006302,(1:0.002027,(2:0.000000,3:0.000000):0.000000):0.020712):0.006716):0.028260):0.004109,(9:0.000000,(10:0.000000,(7:0.004082,8:0.002502):0.002220):0.000000):0.000000):0.006268):0.006684,(((15:0.042513,(13:0.000000,14:0.003972):0.020965):0.036905,(25:0.013737,((26:0.00…
	UTREE PHYLIP_323= (36:0.006954,37:0.033185,(34:0.009248,(35:0.000000,((((11:0.004693,(7:0.000000,((8:0.000000,(6:0.000000,(5:0.002140,(4:0.007022,(1:0.000000,(2:0.000000,3:0.000000):0.000000):0.016514):0.006808):0.018789):0.009044):0.000000,(9:0.000000,10:0.000000):0.000000):0.000000):0.006902):0.011029,(12:0.037651,(13:0.000000,(14:0.002360,15:0.043585):0.004318):0.016322):0.006702):0.012109,(((…
	UTREE PHYLIP_324= (76:0.000000,77:0.001861,(75:0.009389,(74:0.021897,(71:0.058747,((72:0.039680,(((((((28:0.065942,((5:0.007169,(4:0.000000,(1:0.000000,(2:0.000000,3:0.000000):0.000000):0.021861):0.000000):0.014097,((11:0.003656,(9:0.001767,(10:0.000000,((6:0.007164,(7:0.000000,8:0.006787):0.007137):0.001745,(15:0.045993,(13:0.000000,14:0.003603):0.017321):0.028797):0.000000):0.000000):0.008480):…
	UTREE PHYLIP_325= (76:0.000000,77:0.002044,(75:0.004096,(72:0.034331,((((((((((12:0.036470,(11:0.008087,(((6:0.000000,(5:0.000000,(4:0.001869,(1:0.003786,(2:0.000000,3:0.000000):0.000000):0.019141):0.008265):0.021744):0.007602,(7:0.000440,8:0.000000):0.003352):0.003783,(9:0.001880,10:0.000000):0.000000):0.004003):0.004756):0.013087,(((19:0.000000,(18:0.000000,(16:0.000000,17:0.000000):0.000000):0…
	UTREE PHYLIP_326= (76:0.000000,77:0.003900,(75:0.011915,((((63:0.047066,(((((42:0.096694,((((12:0.042603,(11:0.014559,(((6:0.000000,(5:0.003876,(4:0.000000,(1:0.005796,(2:0.000000,3:0.000000):0.000000):0.007622):0.003785):0.019601):0.011381,(7:0.000000,8:0.004524):0.007597):0.001824,(9:0.003721,10:0.000000):0.000000):0.005322):0.006548):0.008440,(13:0.000000,(14:0.003956,15:0.058997):0.003846):0.…
	UTREE PHYLIP_327= (76:0.000000,77:0.000000,(75:0.014159,((((((42:0.148871,((41:0.108784,((12:0.028637,(((5:0.000000,(4:0.010462,(1:0.000000,(2:0.000000,3:0.000000):0.000000):0.018518):0.007790):0.035164,((6:0.007872,(7:0.001916,8:0.011985):0.000018):0.001943,(9:0.000000,10:0.000000):0.000000):0.006773):0.016687,(11:0.003695,((13:0.000000,(14:0.002204,15:0.051691):0.001846):0.042200,(((19:0.000000…
	UTREE PHYLIP_328= (76:0.000000,77:0.002201,(75:0.006627,(((((((((12:0.036622,(11:0.011408,((5:0.001869,(4:0.006549,(1:0.004250,(2:0.000000,3:0.000000):0.000000):0.018653):0.012039):0.038523,(9:0.002051,(10:0.000000,(6:0.008337,(7:0.001152,8:0.002453):0.000946):0.002098):0.000000):0.003655):0.005094):0.024712):0.012292,(((16:0.000000,(19:0.000000,(17:0.000000,18:0.000000):0.000000):0.000000):0.013…
	UTREE PHYLIP_329= (76:0.000000,77:0.000000,(75:0.008187,((((((((((11:0.003886,(((6:0.000000,(5:0.007960,(4:0.000000,(1:0.003911,(2:0.000000,3:0.000000):0.000000):0.004617):0.007183):0.014050):0.005815,(7:0.000000,8:0.002398):0.005872):0.000000,(9:0.000000,10:0.000000):0.000000):0.002092):0.017172,(12:0.028150,(((16:0.000000,(19:0.000000,(17:0.000000,18:0.000000):0.000000):0.000000):0.018349,((20:…
	UTREE PHYLIP_330= (76:0.000000,77:0.002014,(75:0.012323,((72:0.063529,((((((((12:0.026314,(5:0.001145,(4:0.002167,(1:0.000000,(2:0.000000,3:0.000000):0.000000):0.009312):0.010543):0.019288):0.000000,(11:0.010759,((7:0.002073,(6:0.002324,8:0.005002):0.001780):0.004123,(9:0.002043,10:0.000000):0.000000):0.008369):0.005003):0.014948,((15:0.063201,(13:0.000000,14:0.000000):0.005029):0.036044,(((19:0.…
	UTREE PHYLIP_331= (76:0.000000,77:0.004391,(75:0.006624,(74:0.044701,(71:0.058793,(68:0.066985,((72:0.038388,((((((((((12:0.016564,((5:0.000000,(4:0.006256,(1:0.006201,(2:0.000000,3:0.000000):0.000000):0.007256):0.007198):0.029827,(11:0.007021,(9:0.003974,(10:0.000000,(7:0.002014,(6:0.000802,8:0.002436):0.001163):0.006087):0.000000):0.005463):0.005546):0.006087):0.010295,(13:0.000000,(14:0.000000…
	UTREE PHYLIP_332= (76:0.000000,77:0.008428,(75:0.019293,(72:0.022942,(((((((((42:0.131995,(((12:0.022746,(11:0.009143,((5:0.002060,(4:0.006452,(1:0.000000,(2:0.000000,3:0.000000):0.000000):0.014101):0.002716):0.029424,(6:0.006092,(9:0.008126,(10:0.000000,((7:0.000000,8:0.002360):0.003998,(15:0.044873,(13:0.000000,14:0.000000):0.017298):0.027742):0.000000):0.000000):0.000000):0.006975):0.005358):0…
	UTREE PHYLIP_333= (76:0.000000,77:0.000000,(75:0.006436,(((((((42:0.106993,(((5:0.001933,(4:0.004160,(1:0.004076,(2:0.000000,3:0.000000):0.000000):0.002233):0.014422):0.010376,((10:0.000000,(9:0.000000,(6:0.002023,(7:0.000000,8:0.000000):0.008332):0.004132):0.000000):0.004290,(11:0.004534,(12:0.016785,((15:0.048205,(13:0.000000,14:0.001967):0.014040):0.015949,((((16:0.000000,19:0.000000):0.000000…
	UTREE PHYLIP_334= (76:0.000000,77:0.000000,(75:0.009947,(((63:0.053806,(((((((((12:0.035520,(((6:0.000000,(11:0.019688,(5:0.001893,(4:0.005989,(1:0.001928,(2:0.000000,3:0.000000):0.000000):0.010542):0.017622):0.011962):0.007177):0.005803,(9:0.000000,(10:0.000000,(7:0.000000,8:0.004539):0.005947):0.000000):0.000000):0.011570,(15:0.057223,(13:0.000000,14:0.003728):0.023040):0.013783):0.022020):0.02…
	UTREE PHYLIP_335= (76:0.000000,77:0.002052,(75:0.012466,(((72:0.031762,(((((42:0.131390,(((((5:0.000000,(4:0.002052,(1:0.002069,(2:0.000000,3:0.000000):0.000000):0.008871):0.015771):0.014255,((6:0.003958,(7:0.000000,8:0.000000):0.001941):0.003926,(10:0.000000,(9:0.001981,11:0.006329):0.000000):0.000000):0.005961):0.004722,(12:0.023225,(15:0.046598,(13:0.000000,14:0.001997):0.011594):0.014584):0.0…
	UTREE PHYLIP_336= (76:0.000000,77:0.002127,(75:0.006405,(((((((11:0.013883,(7:0.000000,(10:0.000000,(9:0.002076,(8:0.000000,(6:0.000000,(5:0.004094,(4:0.002132,(1:0.000000,(2:0.000000,3:0.000000):0.000000):0.017164):0.008778):0.028755):0.019330):0.000000):0.000000):0.000000):0.002178):0.002009,(12:0.039598,((15:0.052376,(13:0.000000,14:0.002070):0.011135):0.032940,(((16:0.000000,(17:0.000000,(18:…
	UTREE PHYLIP_337= (76:0.000000,77:0.000000,(75:0.008362,(((((42:0.118103,((((12:0.015018,((11:0.004202,(5:0.005944,(4:0.000000,(1:0.000000,(2:0.000000,3:0.000000):0.000000):0.009939):0.000000):0.016005):0.000000,((6:0.003884,(7:0.000000,8:0.000000):0.003830):0.001905,(9:0.000000,10:0.000000):0.000000):0.001913):0.015962):0.015498,(((19:0.000000,(18:0.000000,(16:0.000000,17:0.000000):0.000000):0.0…
	UTREE PHYLIP_338= (34:0.008400,(35:0.000000,(((4:0.012421,(1:0.008063,(2:0.000000,3:0.000000):0.000000):0.022513):0.000000,(5:0.001773,(((6:0.007957,(7:0.000000,8:0.002462):0.005995):0.001961,(10:0.000000,(9:0.001942,(15:0.046877,(13:0.000000,14:0.003779):0.019848):0.028999):0.000000):0.000000):0.004428,(11:0.011086,(12:0.033138,(((16:0.000000,(17:0.000000,(18:0.000000,19:0.000000):0.000000):0.00…
	UTREE PHYLIP_339= (76:0.000000,77:0.003983,(75:0.005998,(((((((42:0.122094,(((1:0.000000,(2:0.000000,3:0.000000):0.000000):0.000000,(4:0.004145,(5:0.000000,((11:0.012706,(9:0.004100,(10:0.000000,(6:0.006149,(7:0.000000,8:0.000000):0.002023):0.006250):0.000000):0.002399):0.016823,((12:0.015758,(15:0.082433,(((19:0.000000,(18:0.000000,(16:0.000000,17:0.000000):0.000000):0.000000):0.017670,((20:0.01…
	UTREE PHYLIP_340= (76:0.000000,77:0.000000,(75:0.010725,((((((((11:0.009104,((6:0.000000,(5:0.006136,(4:0.004077,(1:0.000000,(2:0.000000,3:0.000000):0.000000):0.009132):0.009440):0.019058):0.005959,(9:0.000000,(10:0.000000,(7:0.000000,8:0.000000):0.004032):0.000000):0.000000):0.005694):0.015738,((12:0.031388,(((16:0.000000,(17:0.000000,(18:0.000000,19:0.000000):0.000000):0.000000):0.005199,((25:0…
	UTREE PHYLIP_341= (76:0.000000,77:0.004286,(75:0.010770,((((((((((12:0.030686,((5:0.003477,(4:0.006094,(1:0.000000,(2:0.000000,3:0.000000):0.000000):0.004417):0.012260):0.020520,(11:0.008187,(10:0.000000,(9:0.003920,(6:0.003939,(7:0.000000,8:0.000000):0.002017):0.002027):0.000000):0.000000):0.007763):0.004565):0.014831,(15:0.079950,(13:0.000000,14:0.000000):0.002072):0.029801):0.012350,(((19:0.00…
	UTREE PHYLIP_342= (76:0.000000,77:0.000000,(75:0.008215,(((((((12:0.008746,((11:0.013031,((5:0.001917,(4:0.005810,(1:0.000000,(2:0.000000,3:0.000000):0.000000):0.012991):0.004293):0.023371,(9:0.000000,(10:0.000000,((6:0.005530,(7:0.000000,8:0.002175):0.005564):0.001830,(15:0.039516,(13:0.000000,14:0.001806):0.020751):0.010870):0.000000):0.000000):0.006106):0.000921):0.016275,(((16:0.000000,(19:0.…
	UTREE PHYLIP_343= (76:0.000000,77:0.002095,(75:0.012829,(74:0.036521,(71:0.041554,(68:0.071072,(((42:0.122455,(((((((12:0.037651,((4:0.000000,(5:0.004045,(1:0.002000,(2:0.000000,3:0.000000):0.000000):0.016259):0.003982):0.022629,(11:0.014414,((9:0.001923,(6:0.003904,10:0.000000):0.000000):0.000000,(7:0.000000,8:0.000000):0.007710):0.003855):0.005533):0.000000):0.022663,(((16:0.000000,(19:0.000000…
	UTREE PHYLIP_344= (76:0.000000,77:0.004148,(75:0.000000,((((((((12:0.035820,((5:0.002649,(4:0.002134,(1:0.004177,(2:0.000000,3:0.000000):0.000000):0.014010):0.008609):0.030786,(11:0.012902,(9:0.004113,(10:0.000000,((6:0.004111,(15:0.076434,(13:0.000000,14:0.000000):0.001523):0.036219):0.000000,(7:0.001072,8:0.000000):0.001001):0.000000):0.000000):0.005054):0.003199):0.003281):0.016651,(((16:0.000…
	UTREE PHYLIP_345= (76:0.000000,77:0.002014,(75:0.010234,(74:0.041340,(((((((((12:0.017503,((11:0.007691,((5:0.005702,(4:0.001878,(1:0.000000,(2:0.000000,3:0.000000):0.000000):0.007287):0.010025):0.013519,((6:0.003640,(7:0.001698,8:0.000000):0.000074):0.007259,(9:0.001817,10:0.000000):0.000000):0.001812):0.001689):0.012538,((15:0.070597,(13:0.000000,14:0.001856):0.007317):0.017040,((((16:0.000000,…
	UTREE PHYLIP_346= (76:0.000000,77:0.000000,(75:0.007986,(((63:0.043328,(((((42:0.122566,(((11:0.017654,((6:0.000000,(5:0.012537,(4:0.006347,(1:0.000000,(2:0.000000,3:0.000000):0.000000):0.011116):0.011605):0.010209):0.010108,(9:0.000000,(10:0.000000,(7:0.000000,8:0.000000):0.004093):0.000000):0.000000):0.004060):0.000001,(12:0.021807,((15:0.077061,(13:0.000000,14:0.005848):0.012493):0.024665,(((1…
	UTREE PHYLIP_347= (76:0.000000,77:0.006441,(75:0.004285,(((((((((12:0.022741,(11:0.000000,(9:0.005869,(10:0.000000,((6:0.000000,(5:0.000000,(4:0.002039,(1:0.000000,(2:0.000000,3:0.000000):0.000000):0.009114):0.003003):0.027096):0.007860,(7:0.003326,8:0.000000):0.002698):0.001963):0.000000):0.004086):0.004481):0.017865,((15:0.051608,(13:0.000000,14:0.000000):0.005219):0.025527,(((16:0.000000,(19:0…
	UTREE PHYLIP_348= (76:0.000000,77:0.002140,(75:0.015232,(((((((((12:0.016160,(11:0.008855,((7:0.000000,(8:0.002368,(6:0.000000,(5:0.001896,(4:0.002128,(1:0.002110,(2:0.000000,3:0.000000):0.000000):0.012663):0.013300):0.026651):0.012576):0.000000):0.002008,(9:0.002053,10:0.000000):0.000000):0.004207):0.011581):0.012098,(((16:0.000000,(19:0.000000,(17:0.000000,18:0.000000):0.000000):0.000000):0.007…
	UTREE PHYLIP_349= (76:0.000000,77:0.006050,(75:0.014320,((((((((41:0.055295,(42:0.118516,(((5:0.005264,(4:0.003566,(1:0.001854,(2:0.000000,3:0.000000):0.000000):0.006237):0.003861):0.013280,((11:0.017076,(6:0.001828,((7:0.000000,8:0.000000):0.003631,(9:0.005519,10:0.000000):0.000000):0.000000):0.008112):0.006869,(12:0.021568,((15:0.068024,(13:0.000000,14:0.005517):0.005684):0.029897,(((19:0.00000…
	UTREE PHYLIP_350= (76:0.000000,77:0.000000,(75:0.008542,(((((((((12:0.020852,((5:0.000000,(4:0.001959,(1:0.000000,(2:0.000000,3:0.000000):0.000000):0.007368):0.012420):0.013928,(11:0.012174,((7:0.001748,(6:0.001871,8:0.002342):0.000130):0.001911,(9:0.000000,10:0.000000):0.000000):0.001777):0.007788):0.007284):0.012231,(((16:0.000000,(17:0.000000,(18:0.000000,19:0.000000):0.000000):0.000000):0.008…
	UTREE PHYLIP_351= (76:0.000000,77:0.006311,(75:0.002120,(((((((((12:0.023818,((11:0.006277,((10:0.000000,(9:0.006032,(6:0.000000,(5:0.006213,(4:0.000000,(1:0.002058,(2:0.000000,3:0.000000):0.000000):0.027028):0.002605):0.016835):0.008062):0.000000):0.000000,(7:0.000000,8:0.000000):0.010195):0.000000):0.015065,(15:0.045171,(13:0.000000,14:0.012166):0.014629):0.019442):0.008641):0.014298,(((19:0.00…
	UTREE PHYLIP_352= (75:0.005708,77:0.001890,(76:0.000000,((((((((42:0.123161,((((12:0.031067,((5:0.003268,(4:0.000000,(1:0.005852,(2:0.000000,3:0.000000):0.000000):0.007968):0.006188):0.022244,(11:0.010254,(9:0.001854,(10:0.000000,(7:0.003805,(6:0.003603,8:0.005063):0.002045):0.001879):0.000000):0.005716):0.002676):0.009658):0.018156,(((16:0.000000,(19:0.000000,(17:0.000000,18:0.000000):0.000000):…
	UTREE PHYLIP_353= (64:0.116261,65:0.191499,((((42:0.127893,((((15:0.057163,((12:0.022463,(((5:0.000000,(4:0.001859,(1:0.001790,(2:0.000000,3:0.000000):0.000000):0.021924):0.014189):0.027374,(13:0.000000,14:0.001932):0.037643):0.000000,(11:0.008765,((6:0.007411,(7:0.000000,8:0.002237):0.005544):0.000000,(9:0.001828,10:0.000000):0.000000):0.002801):0.001865):0.022583):0.025970,((((16:0.000000,19:0.…
	UTREE PHYLIP_354= (76:0.000000,77:0.002032,(75:0.016751,((((((((((11:0.005730,((12:0.025901,(4:0.002005,(5:0.003605,(1:0.000000,(2:0.000000,3:0.000000):0.000000):0.013347):0.001798):0.029071):0.001460,((9:0.001805,(6:0.005487,10:0.000000):0.000000):0.000000,(7:0.000962,8:0.002096):0.000864):0.007299):0.000000):0.009894,(((16:0.000000,(19:0.000000,(17:0.000000,18:0.000000):0.000000):0.000000):0.00…
	UTREE PHYLIP_355= (76:0.000000,77:0.002014,(75:0.008103,(((((63:0.054118,((((((12:0.022417,((5:0.000000,(4:0.004063,(1:0.000000,(2:0.000000,3:0.000000):0.000000):0.014149):0.011899):0.023182,(11:0.006408,((6:0.000000,(7:0.000000,8:0.004697):0.001953):0.005960,(9:0.001991,10:0.000000):0.000000):0.003963):0.000948):0.016345):0.013111,(((16:0.000000,(19:0.000000,(17:0.000000,18:0.000000):0.000000):0…
	UTREE PHYLIP_356= (36:0.006817,37:0.008102,(34:0.006275,(35:0.000000,((((12:0.039191,((5:0.003621,(4:0.003278,(1:0.000000,(2:0.000000,3:0.000000):0.000000):0.016830):0.008092):0.024150,(11:0.006359,(8:0.002043,(6:0.003902,(9:0.003857,(7:0.000000,10:0.000000):0.000000):0.000000):0.000250):0.005662):0.015419):0.000000):0.014629,(13:0.000000,(14:0.004976,15:0.090620):0.000902):0.045872):0.020005,(((…
	UTREE PHYLIP_357= (76:0.000000,77:0.004018,(75:0.008154,((((((((15:0.054844,(8:0.005099,(10:0.000000,(6:0.000000,(9:0.004029,(7:0.000000,((5:0.001946,(4:0.002022,(1:0.000000,(2:0.000000,3:0.000000):0.000000):0.019996):0.008955):0.014301,(11:0.006407,(12:0.023059,(((16:0.000000,(19:0.000000,(17:0.000000,18:0.000000):0.000000):0.000000):0.006699,((25:0.018554,(26:0.002200,27:0.000000):0.011304):0.0…
	UTREE PHYLIP_358= (76:0.000000,77:0.000000,(75:0.005826,((((((((12:0.023575,((5:0.000000,(4:0.001930,(1:0.001928,(2:0.000000,3:0.000000):0.000000):0.013582):0.003786):0.021707,(11:0.006038,(9:0.000000,(10:0.000000,(6:0.001870,(7:0.000000,8:0.002153):0.001885):0.001892):0.000000):0.005799):0.007769):0.001330):0.017421,((13:0.000000,14:0.003653):0.031113,((15:0.051550,(25:0.012778,((26:0.006118,27:…
	UTREE PHYLIP_359= (76:0.000000,77:0.006061,(75:0.006081,(((((((41:0.056005,(42:0.129299,(((12:0.029746,(11:0.010519,((5:0.007647,(4:0.009896,(1:0.000000,(2:0.000000,3:0.000000):0.000000):0.020242):0.008891):0.032816,(6:0.000000,(9:0.005656,(10:0.000000,((7:0.000000,8:0.006292):0.005650,(15:0.068380,(13:0.000000,14:0.001817):0.035601):0.025382):0.000000):0.000000):0.002047):0.006724):0.012296):0.0…
	UTREE PHYLIP_360= (64:0.094614,65:0.097584,(((42:0.121758,((((((((12:0.030846,((5:0.000000,(4:0.001818,(1:0.000000,(2:0.000000,3:0.000000):0.000000):0.006851):0.013976):0.032067,(11:0.008969,(6:0.007285,(10:0.000000,(9:0.005410,(7:0.000000,8:0.002022):0.005474):0.000000):0.000000):0.004396):0.005389):0.007863):0.015386,(13:0.000000,(14:0.010195,15:0.058006):0.004861):0.041129):0.016670,(((19:0.00…
	UTREE PHYLIP_361= (76:0.000000,77:0.000000,(75:0.012799,(74:0.034305,(71:0.028508,(68:0.047134,((72:0.047746,(((((41:0.057686,(42:0.102531,((((11:0.006764,((5:0.006219,(4:0.004151,(1:0.002037,(2:0.000000,3:0.000000):0.000000):0.009769):0.013879):0.016532,((6:0.002002,(7:0.000000,8:0.002401):0.006075):0.002017,(9:0.000000,10:0.000000):0.000000):0.006189):0.002471):0.017028,(12:0.034046,(13:0.00000…
	UTREE PHYLIP_362= (36:0.002123,37:0.017345,(34:0.008595,(35:0.000000,((12:0.013104,((11:0.008834,((10:0.000000,(9:0.000000,(6:0.000000,(5:0.000000,(4:0.004439,(1:0.000000,(2:0.000000,3:0.000000):0.000000):0.009820):0.009854):0.026819):0.008317):0.000000):0.000000,(7:0.000000,8:0.002409):0.002046):0.011282):0.010519,((15:0.045095,(13:0.000000,14:0.002058):0.000000):0.034842,(((19:0.000000,(18:0.00…
	UTREE PHYLIP_363= (76:0.000000,77:0.003774,(75:0.009480,((((((((12:0.023872,(11:0.007836,((5:0.001870,(4:0.003787,(1:0.003751,(2:0.000000,3:0.000000):0.000000):0.014959):0.004303):0.031582,(9:0.003620,(10:0.000000,(6:0.009138,(7:0.001287,8:0.002195):0.000547):0.001824):0.000000):0.007384):0.004277):0.006286):0.008470,((15:0.068431,(13:0.000000,14:0.000000):0.000000):0.025251,(((16:0.000000,(19:0.…
	UTREE PHYLIP_364= (64:0.105503,65:0.241209,(((((((42:0.126551,((((12:0.033678,(11:0.005944,((5:0.007962,(4:0.003783,(1:0.000000,(2:0.000000,3:0.000000):0.000000):0.011266):0.004422):0.023785,(7:0.003909,((6:0.009585,8:0.002390):0.000000,(9:0.001880,10:0.000000):0.000000):0.000000):0.007799):0.002160):0.014824):0.015694,(15:0.051476,(13:0.000000,14:0.000000):0.016195):0.030246):0.015468,(((19:0.00…
	UTREE PHYLIP_365= (36:0.000000,37:0.024199,(34:0.010752,(35:0.000000,(((((12:0.029681,(11:0.014651,((10:0.000000,(9:0.003858,(6:0.000000,(5:0.003862,(4:0.010110,(1:0.000000,(2:0.000000,3:0.000000):0.000000):0.013658):0.008373):0.020281):0.007796):0.000000):0.000000,(7:0.000000,8:0.002339):0.009726):0.008095):0.010416):0.017477,(13:0.000000,(14:0.000000,15:0.060628):0.007800):0.018817):0.006018,((…
	UTREE PHYLIP_366= (76:0.000000,77:0.002058,(75:0.006222,(74:0.063144,(71:0.051739,(68:0.047638,((72:0.061844,((((((((5:0.002166,(4:0.004351,(1:0.004412,(2:0.000000,3:0.000000):0.000000):0.010412):0.005285):0.006920,((11:0.005098,(9:0.002121,(10:0.000000,(6:0.004249,(7:0.000000,8:0.000000):0.006547):0.000000):0.000000):0.005899):0.006603,(12:0.037884,((15:0.068273,(13:0.000000,14:0.004229):0.00781…
	UTREE PHYLIP_367= (64:0.082266,65:0.214279,((42:0.108605,((((((15:0.060513,(((12:0.019628,(11:0.010438,((6:0.000000,(5:0.004053,(4:0.004077,(1:0.000000,(2:0.000000,3:0.000000):0.000000):0.016522):0.000000):0.014209):0.003953,(10:0.000000,(9:0.005935,(7:0.000000,8:0.000000):0.005964):0.000000):0.000000):0.001918):0.009352):0.007973,(((16:0.000000,(19:0.000000,(17:0.000000,18:0.000000):0.000000):0.…
	UTREE PHYLIP_368= (34:0.003574,37:0.010069,(36:0.021344,(35:0.000000,(((12:0.026613,(11:0.008352,(8:0.001996,(7:0.001954,(10:0.000000,(9:0.005870,(6:0.000000,(5:0.005831,(4:0.001940,(1:0.000000,(2:0.000000,3:0.000000):0.000000):0.003881):0.000000):0.022072):0.013618):0.000000):0.000000):0.000430):0.004197):0.007880):0.005797,((15:0.064258,(13:0.000000,14:0.003788):0.015578):0.012759,(((19:0.00000…
	UTREE PHYLIP_369= (76:0.000000,77:0.002279,(75:0.013918,((((((41:0.065317,(42:0.148745,((((12:0.030431,(11:0.006614,(8:0.002298,((6:0.000000,(5:0.006384,(4:0.000000,(1:0.002129,(2:0.000000,3:0.000000):0.000000):0.006331):0.006461):0.017725):0.014818,(9:0.002064,(7:0.002089,10:0.000000):0.000000):0.000000):0.000318):0.004319):0.019300):0.015212,(((16:0.000000,(17:0.000000,(18:0.000000,19:0.000000)…
	UTREE PHYLIP_370= (76:0.000000,77:0.002162,(75:0.010994,((((63:0.066307,(((42:0.158783,(((12:0.019198,((((4:0.002277,(5:0.011263,(1:0.000000,(2:0.000000,3:0.000000):0.000000):0.008787):0.004317):0.023048,(11:0.013576,((6:0.008750,(7:0.000000,8:0.000000):0.006558):0.004362,(9:0.002157,10:0.000000):0.000000):0.006573):0.006085):0.004576,(((16:0.000000,(19:0.000000,(17:0.000000,18:0.000000):0.000000…
	UTREE PHYLIP_371= (76:0.000000,77:0.000000,(75:0.011860,(((((((42:0.150224,(((5:0.004220,(4:0.004130,(1:0.006199,(2:0.000000,3:0.000000):0.000000):0.009575):0.006922):0.006519,(6:0.000000,((9:0.000000,(10:0.000000,((7:0.000000,8:0.007609):0.003997,(15:0.047289,(13:0.000000,14:0.008161):0.016187):0.028936):0.000000):0.000000):0.000000,(11:0.011160,(12:0.013968,(((16:0.000000,(17:0.000000,(18:0.000…
	UTREE PHYLIP_372= (76:0.000000,77:0.003892,(75:0.007876,(((((((12:0.023933,((11:0.008184,((4:0.000000,(5:0.001942,(1:0.006015,(2:0.000000,3:0.000000):0.000000):0.012004):0.006003):0.032601,((9:0.003929,(10:0.000000,(6:0.003947,(7:0.000000,8:0.009472):0.003973):0.001978):0.000000):0.004422,(15:0.053662,(13:0.000000,14:0.000000):0.008844):0.022747):0.012666):0.000000):0.005724,(((16:0.000000,(17:0.…
	UTREE PHYLIP_373= (76:0.000000,77:0.000000,(75:0.015704,((((((((((12:0.019026,((5:0.000000,(4:0.004396,(1:0.000000,(2:0.000000,3:0.000000):0.000000):0.012126):0.009703):0.026712,(6:0.006348,((11:0.013430,(7:0.000000,8:0.000000):0.004212):0.000000,(9:0.000000,10:0.000000):0.000000):0.000000):0.010788):0.000798):0.011404,(13:0.000000,(14:0.002439,15:0.070283):0.001769):0.017225):0.010035,(((16:0.00…
	UTREE PHYLIP_374= (64:0.063570,65:0.211990,((((((((12:0.023579,(11:0.013585,((10:0.000000,(9:0.006274,((6:0.000000,(5:0.002121,(4:0.000000,(1:0.002121,(2:0.000000,3:0.000000):0.000000):0.010778):0.000000):0.028760):0.008432,(7:0.000000,8:0.005037):0.002075):0.002082):0.000000):0.000000,(13:0.000000,(14:0.000000,15:0.047483):0.008611):0.035593):0.006781):0.001842):0.012707,(((16:0.000000,(17:0.000…
	UTREE PHYLIP_375= (76:0.000000,77:0.000000,(75:0.006531,(72:0.028273,((((((12:0.034835,((5:0.004130,(4:0.000000,(1:0.002051,(2:0.000000,3:0.000000):0.000000):0.013952):0.007020):0.016873,(11:0.004294,((7:0.000000,(6:0.003768,8:0.002451):0.000304):0.004089,(9:0.000000,10:0.000000):0.000000):0.008230):0.000000):0.005905):0.010174,(13:0.000000,(14:0.000000,15:0.044843):0.004318):0.034748):0.017725,(…
	UTREE PHYLIP_376= (76:0.000000,77:0.004249,(75:0.008515,(((73:0.025340,(72:0.032772,((((((((12:0.024784,((5:0.008232,(4:0.004155,(1:0.004037,(2:0.000000,3:0.000000):0.000000):0.020729):0.003872):0.018561,(11:0.010871,(6:0.003969,(10:0.000000,(9:0.003940,(7:0.000000,8:0.002376):0.006140):0.000000):0.000000):0.004071):0.000000):0.011979):0.006891,(((16:0.000000,(19:0.000000,(17:0.000000,18:0.000000…
	UTREE PHYLIP_377= (76:0.000000,77:0.004139,(75:0.006212,(((((((42:0.131908,((((12:0.023140,(11:0.012002,((10:0.000000,(9:0.004498,(6:0.000000,(5:0.002222,(4:0.004794,(1:0.009094,(2:0.000000,3:0.000000):0.000000):0.020589):0.004956):0.013786):0.004506):0.000000):0.000000,(7:0.000000,8:0.002667):0.004473):0.002243):0.003050):0.030671,(((16:0.000000,(17:0.000000,(18:0.000000,19:0.000000):0.000000):0…
	UTREE PHYLIP_378= (76:0.000000,77:0.001936,(75:0.001932,((((((11:0.006214,((6:0.000000,(5:0.005839,(4:0.000000,(1:0.000000,(2:0.000000,3:0.000000):0.000000):0.010915):0.006667):0.017789):0.007655,((7:0.000000,8:0.002293):0.005689,(9:0.001896,10:0.000000):0.000000):0.000000):0.003652):0.009500,(((12:0.036428,((20:0.004844,21:0.000000):0.000434,(22:0.000000,(23:0.000000,24:0.000000):0.000000):0.000…
	UTREE PHYLIP_379= (64:0.072218,65:0.218820,(((42:0.125489,((((((12:0.025556,(11:0.012259,((4:0.008021,(5:0.003944,(1:0.001963,(2:0.000000,3:0.000000):0.000000):0.011838):0.000000):0.018447,((7:0.000000,(6:0.001958,8:0.006954):0.001870):0.003811,(9:0.000000,10:0.000000):0.000000):0.008633):0.008701):0.005281):0.019582,(13:0.000000,(14:0.001998,15:0.068468):0.003846):0.038539):0.019396,(((19:0.0000…
	UTREE PHYLIP_380= (64:0.137292,65:0.217161,(((((((42:0.109781,((((12:0.037728,((5:0.013616,(4:0.002038,(1:0.004248,(2:0.000000,3:0.000000):0.000000):0.015081):0.010467):0.020183,((6:0.004202,(7:0.000000,8:0.000000):0.006288):0.002085,(10:0.000000,(9:0.004218,11:0.006991):0.000000):0.000000):0.003985):0.013509):0.029947,(((16:0.000000,(19:0.000000,(17:0.000000,18:0.000000):0.000000):0.000000):0.00…
	UTREE PHYLIP_381= (64:0.027023,65:0.311572,(((((42:0.126608,((((12:0.030034,(11:0.008539,((5:0.006246,(4:0.004169,(1:0.000000,(2:0.000000,3:0.000000):0.000000):0.008197):0.010645):0.019190,(9:0.004062,(10:0.000000,(6:0.002020,(7:0.001489,8:0.000000):0.002630):0.002046):0.000000):0.002073):0.002046):0.021321):0.014479,((25:0.027900,((16:0.000000,(17:0.000000,(18:0.000000,19:0.000000):0.000000):0.0…
	UTREE PHYLIP_382= (76:0.000000,77:0.001963,(75:0.012076,(74:0.058542,(71:0.049310,(68:0.068793,(72:0.058188,(((((((42:0.102529,((((12:0.026067,((5:0.009728,(4:0.000000,(1:0.000000,(2:0.000000,3:0.000000):0.000000):0.011323):0.000000):0.035956,(11:0.005943,(6:0.005629,(9:0.001852,(10:0.000000,(7:0.000000,8:0.002216):0.001897):0.000000):0.000000):0.003845):0.007679):0.000000):0.013515,(((16:0.00000…
	UTREE PHYLIP_383= (76:0.000000,77:0.001972,(75:0.003947,(((((((((((12:0.031699,(5:0.000000,(4:0.000000,(1:0.000000,(2:0.000000,3:0.000000):0.000000):0.013079):0.017500):0.049473):0.000000,(11:0.006278,((6:0.012075,(7:0.000000,8:0.002306):0.003940):0.001950,(9:0.001973,10:0.000000):0.000000):0.001927):0.007607):0.025651,(((16:0.000000,(19:0.000000,(17:0.000000,18:0.000000):0.000000):0.000000):0.01…
	UTREE PHYLIP_384= (76:0.000000,77:0.000000,(75:0.013165,(((((63:0.070280,(((42:0.151981,(((12:0.035406,(11:0.008758,((6:0.000000,(5:0.002101,(4:0.006332,(1:0.000000,(2:0.000000,3:0.000000):0.000000):0.012712):0.002047):0.026133):0.012446,((7:0.000000,8:0.002471):0.004067,(9:0.000000,10:0.000000):0.000000):0.000000):0.006368):0.005364):0.013770,((13:0.000000,(14:0.000000,15:0.071756):0.004396):0.0…
	UTREE PHYLIP_385= (76:0.000000,77:0.002005,(75:0.008163,((((((((((12:0.036908,(11:0.010080,((5:0.001680,(4:0.001910,(1:0.003828,(2:0.000000,3:0.000000):0.000000):0.007699):0.008034):0.034412,(9:0.001865,(10:0.000000,(6:0.005689,(7:0.000000,8:0.002196):0.007642):0.001869):0.000000):0.000977):0.002807):0.006571):0.012954,(((16:0.000000,(19:0.000000,(17:0.000000,18:0.000000):0.000000):0.000000):0.01…
	UTREE PHYLIP_386= (64:0.092571,65:0.109822,(((((42:0.123642,((5:0.006789,(4:0.007139,(1:0.001994,(2:0.000000,3:0.000000):0.000000):0.018841):0.009307):0.013539,((11:0.005749,(6:0.005963,(10:0.000000,(9:0.001962,(7:0.000000,8:0.000000):0.006032):0.000000):0.000000):0.004606):0.006367,(12:0.019253,((15:0.073698,(13:0.000000,14:0.000000):0.000395):0.028508,(((16:0.000000,(19:0.000000,(17:0.000000,18…
	UTREE PHYLIP_387= (76:0.000000,77:0.004158,(75:0.006278,((((((((42:0.085341,((((((5:0.000000,(4:0.004175,(1:0.000000,(2:0.000000,3:0.000000):0.000000):0.009158):0.013715):0.014781,(11:0.006554,(10:0.000000,(9:0.004085,(7:0.001874,(6:0.001999,8:0.000000):0.000142):0.002051):0.000000):0.000000):0.008316):0.004385,(12:0.033012,15:0.081557):0.006746):0.024216,(13:0.000000,14:0.004115):0.014803):0.022…
	UTREE PHYLIP_388= (76:0.000000,77:0.001956,(75:0.005920,(((((((((12:0.048828,(11:0.006401,(8:0.005626,((6:0.000000,(5:0.005974,(4:0.001966,(1:0.000000,(2:0.000000,3:0.000000):0.000000):0.007942):0.006038):0.020714):0.009922,(10:0.000000,(7:0.006027,9:0.001973):0.000000):0.000000):0.002610):0.005213):0.007800):0.017845,(((16:0.000000,(19:0.000000,(17:0.000000,18:0.000000):0.000000):0.000000):0.019…
	UTREE PHYLIP_389= (76:0.000000,77:0.001941,(75:0.018010,((((63:0.086389,(((((41:0.079606,(42:0.141964,((15:0.057929,(((12:0.033336,(11:0.006442,((5:0.002011,(4:0.008371,(1:0.000000,(2:0.000000,3:0.000000):0.000000):0.014099):0.004559):0.024870,(6:0.003944,((7:0.000000,8:0.000000):0.003911,(9:0.001954,10:0.000000):0.000000):0.000000):0.004067):0.004712):0.006571):0.023373,(13:0.000000,14:0.001962)…
	UTREE PHYLIP_390= (76:0.000000,77:0.002043,(75:0.008224,(((((((((12:0.021838,(11:0.002181,((5:0.000000,(4:0.008812,(1:0.000000,(2:0.000000,3:0.000000):0.000000):0.021857):0.006407):0.028725,(8:0.001807,(6:0.008486,(9:0.002081,(7:0.002105,10:0.000000):0.000000):0.000000):0.000991):0.000290):0.005867):0.010073):0.015428,(15:0.057451,(13:0.000000,14:0.002009):0.009263):0.045668):0.029312,(((19:0.000…
	UTREE PHYLIP_391= (76:0.000000,77:0.006504,(75:0.006516,(72:0.027806,(((((((((12:0.024660,((11:0.008642,((5:0.005999,(4:0.005992,(1:0.003976,(2:0.000000,3:0.000000):0.000000):0.014149):0.006010):0.024231,((7:0.001943,(6:0.004229,8:0.004672):0.003646):0.001941,(9:0.005849,10:0.000000):0.000000):0.005119):0.002876):0.007863,(13:0.000000,(14:0.001981,15:0.062987):0.003759):0.043825):0.009453):0.0182…
	UTREE PHYLIP_392= (76:0.000000,77:0.006036,(75:0.014300,((((((((12:0.032079,((4:0.000000,(5:0.005755,(1:0.000000,(2:0.000000,3:0.000000):0.000000):0.011451):0.001852):0.017466,(11:0.007895,((6:0.003713,(7:0.000000,8:0.000000):0.007588):0.005705,(9:0.005671,10:0.000000):0.000000):0.003773):0.003560):0.004871):0.009395,(((16:0.000000,(19:0.000000,(17:0.000000,18:0.000000):0.000000):0.000000):0.0036…
	UTREE PHYLIP_393= (36:0.014054,37:0.020483,(34:0.015355,(35:0.000000,(((5:0.008109,(4:0.002178,(1:0.002200,(2:0.000000,3:0.000000):0.000000):0.002159):0.007433):0.019426,((11:0.006671,((6:0.006360,(7:0.001567,8:0.002543):0.000563):0.002126,(9:0.000000,10:0.000000):0.000000):0.004259):0.006925,(12:0.017840,((15:0.057628,(13:0.000000,14:0.000000):0.009381):0.027712,((((16:0.000000,19:0.000000):0.00…
	UTREE PHYLIP_394= (76:0.000000,77:0.000000,(75:0.008947,((((((((11:0.017698,(8:0.002347,(10:0.000000,(7:0.000000,(9:0.000000,(6:0.000000,(5:0.006183,(4:0.004134,(1:0.000000,(2:0.000000,3:0.000000):0.000000):0.012339):0.008406):0.018984):0.004020):0.000000):0.000000):0.000000):0.004129):0.007723,((12:0.031149,(((19:0.000000,(18:0.000000,(16:0.000000,17:0.000000):0.000000):0.000000):0.017608,(25:0.…
	UTREE PHYLIP_395= (76:0.000000,77:0.000000,(75:0.009849,((((((41:0.090610,(42:0.092314,((((((12:0.041311,(15:0.062185,(5:0.004529,(4:0.005719,(1:0.000000,(2:0.000000,3:0.000000):0.000000):0.015320):0.008048):0.009943):0.021734):0.000000,(11:0.020055,((9:0.000000,(6:0.003781,10:0.000000):0.000000):0.000000,(7:0.000000,8:0.000000):0.009631):0.008276):0.011613):0.009926,(13:0.000000,14:0.001869):0.0…
	UTREE PHYLIP_396= (36:0.009030,37:0.033586,(34:0.006794,(35:0.000000,((((12:0.037561,(11:0.009076,((6:0.000000,(5:0.002162,(4:0.006709,(1:0.004356,(2:0.000000,3:0.000000):0.000000):0.017761):0.004365):0.011071):0.006407,(9:0.000000,(10:0.000000,(7:0.000000,8:0.002515):0.006458):0.000000):0.000000):0.006734):0.010709):0.017163,(13:0.000000,(14:0.004538,15:0.046538):0.001863):0.029767):0.012598,(((…
	UTREE PHYLIP_397= (76:0.000000,77:0.000000,(75:0.014990,(((((1:0.006113,(2:0.000000,3:0.000000):0.000000):0.015629,(4:0.004030,(5:0.000000,((11:0.011673,((6:0.011782,(7:0.000000,8:0.004562):0.005761):0.007770,(9:0.000000,10:0.000000):0.000000):0.006876):0.013788,(12:0.017347,((15:0.050869,(13:0.000000,14:0.003906):0.008921):0.042514,(((16:0.000000,(19:0.000000,(17:0.000000,18:0.000000):0.000000):…
	UTREE PHYLIP_398= (76:0.000000,77:0.002204,(75:0.008946,((((42:0.143843,(((((((12:0.034913,((5:0.000000,(4:0.004116,(1:0.002008,(2:0.000000,3:0.000000):0.000000):0.017223):0.007211):0.014063,(11:0.010590,(9:0.001937,(10:0.000000,(6:0.001900,(7:0.000000,8:0.007109):0.007981):0.003957):0.000000):0.005909):0.014455):0.000000):0.017325,(13:0.000000,(14:0.001920,15:0.074383):0.006033):0.030667):0.0118…
	UTREE PHYLIP_399= (76:0.000000,77:0.002033,(75:0.010306,(72:0.030849,(((((42:0.127915,(((12:0.028055,(11:0.004485,((5:0.008496,(4:0.006324,(1:0.002095,(2:0.000000,3:0.000000):0.000000):0.011984):0.004703):0.016539,((6:0.002029,(7:0.004059,8:0.002393):0.000076):0.002039,(9:0.002028,10:0.000000):0.000000):0.003681):0.005231):0.014191):0.012225,((15:0.053451,(13:0.000000,14:0.004040):0.012240):0.025…
	UTREE PHYLIP_400= (64:0.102069,65:0.187672,(((((((((12:0.002268,(((4:0.002196,(5:0.015101,(1:0.000000,(2:0.000000,3:0.000000):0.000000):0.010564):0.001921):0.028759,(11:0.006541,(6:0.004191,(9:0.002071,(10:0.000000,(7:0.000000,8:0.000000):0.002078):0.000000):0.000000):0.004153):0.001920):0.017451,((15:0.047714,(13:0.000000,14:0.000000):0.016010):0.013244,(((19:0.000000,(18:0.000000,(16:0.000000,1…
	UTREE PHYLIP_401= (36:0.002153,37:0.028077,(34:0.019368,(35:0.000000,((((15:0.048539,(12:0.038236,((5:0.000000,(4:0.004055,(1:0.000000,(2:0.000000,3:0.000000):0.000000):0.015000):0.017370):0.016412,(11:0.008284,(9:0.000000,(10:0.000000,(6:0.000000,(7:0.000836,8:0.000000):0.001103):0.005898):0.000000):0.000000):0.005673):0.009270):0.011107):0.007968,(13:0.000000,14:0.000000):0.005574):0.019189,(((…
	UTREE PHYLIP_402= (76:0.000000,77:0.002022,(75:0.004092,(72:0.025668,((((((((42:0.153648,((12:0.023656,((11:0.008723,((5:0.006597,(4:0.006513,(1:0.002171,(2:0.000000,3:0.000000):0.000000):0.013175):0.006549):0.026586,(10:0.000000,(9:0.002055,(7:0.002130,(6:0.003140,8:0.000000):0.003077):0.004290):0.000000):0.002183):0.002104):0.007325,((15:0.043224,(13:0.000000,14:0.003923):0.008530):0.030169,(((…
	UTREE PHYLIP_403= (64:0.070783,65:0.158032,((72:0.038992,(((((((42:0.075974,(((((12:0.040746,(5:0.000001,(4:0.000000,(1:0.000000,(2:0.000000,3:0.000000):0.000000):0.015342):0.013079):0.036339):0.000000,(11:0.008309,((6:0.009842,(7:0.000000,8:0.007420):0.009957):0.001908,(9:0.000000,10:0.000000):0.000000):0.009963):0.003156):0.014327,(13:0.000000,(14:0.000000,15:0.066722):0.002086):0.051222):0.012…
	UTREE PHYLIP_404= (64:0.140764,65:0.189558,((((((((((12:0.016026,(11:0.009109,(9:0.000000,(10:0.000000,(((5:0.000000,(4:0.004301,(1:0.004269,(2:0.000000,3:0.000000):0.000000):0.006339):0.004262):0.026443,(15:0.041002,(13:0.000000,14:0.000000):0.004968):0.020784):0.003199,(6:0.006372,(7:0.000000,8:0.002381):0.002088):0.004245):0.000000):0.000000):0.004714):0.015883):0.013600,(((16:0.000000,(19:0.0…
	UTREE PHYLIP_405= (76:0.000000,77:0.000000,(75:0.010625,(((((((4:0.002152,(5:0.008404,(1:0.002058,(2:0.000000,3:0.000000):0.000000):0.023301):0.001925):0.009156,((11:0.010728,((7:0.000000,(6:0.006083,8:0.002354):0.000000):0.002013,(9:0.000000,10:0.000000):0.000000):0.010354):0.002239,(12:0.028795,((13:0.000000,(14:0.000000,15:0.058036):0.001982):0.029799,(((16:0.000000,(19:0.000000,(17:0.000000,1…
	UTREE PHYLIP_406= (76:0.000000,77:0.000000,(75:0.014803,(((((((((11:0.008065,(8:0.005398,((6:0.000000,(5:0.003826,(4:0.001964,(1:0.000000,(2:0.000000,3:0.000000):0.000000):0.015858):0.008181):0.024491):0.011711,(9:0.000000,(7:0.001947,10:0.000000):0.000000):0.000000):0.001621):0.010017):0.002417,(12:0.019016,((13:0.000000,(14:0.001918,15:0.036226):0.003716):0.027785,(((19:0.000000,(18:0.000000,(1…
	UTREE PHYLIP_407= (36:0.008685,37:0.021724,(35:0.000000,(34:0.015084,((12:0.013874,((11:0.010236,((6:0.000000,(5:0.000000,(4:0.000000,(1:0.006008,(2:0.000000,3:0.000000):0.000000):0.013121):0.005113):0.018330):0.007894,(9:0.000000,(10:0.000000,((7:0.000000,8:0.004871):0.003957,(15:0.041564,(13:0.000000,14:0.003912):0.010068):0.024625):0.000000):0.000000):0.000000):0.004889):0.017843,(((16:0.00000…
	UTREE PHYLIP_408= (36:0.005939,37:0.008322,(34:0.021245,(35:0.000000,((((((12:0.032648,((4:0.003696,(5:0.005444,(1:0.003625,(2:0.000000,3:0.000000):0.000000):0.005398):0.005356):0.031891,(11:0.011311,((6:0.005319,(7:0.003166,8:0.004298):0.002223):0.009091,(9:0.001790,10:0.000000):0.000000):0.010997):0.005196):0.006396):0.008073,(15:0.057641,(13:0.000000,14:0.003570):0.006543):0.030474):0.007570,(…
	UTREE PHYLIP_409= (76:0.000000,77:0.007368,(75:0.003683,(((((((42:0.105092,((((12:0.029964,(11:0.000000,((10:0.000000,(9:0.007570,(6:0.000000,(5:0.005805,(4:0.005885,(1:0.003816,(2:0.000000,3:0.000000):0.000000):0.017201):0.004227):0.028046):0.007580):0.000000):0.000000,(7:0.000000,8:0.002241):0.007559):0.007520):0.004705):0.012817,(13:0.000000,(14:0.000000,15:0.094174):0.003807):0.035078):0.0198…
	UTREE PHYLIP_410= (76:0.000000,77:0.002127,(75:0.008555,(((((((((12:0.016772,((11:0.002262,((5:0.002033,(4:0.006661,(1:0.002113,(2:0.000000,3:0.000000):0.000000):0.016830):0.014449):0.017465,(6:0.004200,((7:0.001195,8:0.002442):0.000897,(9:0.002083,10:0.000000):0.000000):0.000000):0.006223):0.002487):0.014143,((15:0.045109,(13:0.000000,14:0.002107):0.010127):0.034708,(((16:0.000000,(19:0.000000,(…
	UTREE PHYLIP_411= (76:0.000000,77:0.001964,(75:0.007950,(((((((12:0.017062,(((5:0.000000,(4:0.007796,(1:0.000000,(2:0.000000,3:0.000000):0.000000):0.015515):0.017516):0.032329,(11:0.004163,(6:0.005603,((7:0.000000,8:0.002255):0.003710,(9:0.001850,10:0.000000):0.000000):0.000000):0.011311):0.007262):0.006113,((15:0.070395,(13:0.000000,14:0.003878):0.012139):0.028978,(((16:0.000000,(19:0.000000,(17…
	UTREE PHYLIP_412= (64:0.100359,65:0.133091,((42:0.132289,(((((12:0.023356,((11:0.010005,(10:0.000000,(9:0.005647,((6:0.000000,(5:0.001820,(4:0.007738,(1:0.001885,(2:0.000000,3:0.000000):0.000000):0.007656):0.009702):0.011538):0.011348,(7:0.000000,8:0.000000):0.001971):0.000000):0.000000):0.001953):0.007354,((13:0.000000,(14:0.003929,15:0.051915):0.005641):0.030885,(((16:0.000000,(19:0.000000,(17:…
	UTREE PHYLIP_413= (76:0.000000,77:0.006562,(75:0.015518,((((((((41:0.085099,(42:0.137876,((((12:0.042501,((4:0.002329,(5:0.014239,(1:0.000000,(2:0.000000,3:0.000000):0.000000):0.016378):0.006834):0.011478,(11:0.004683,(9:0.006892,(6:0.000000,(10:0.000000,(7:0.000000,8:0.000000):0.011781):0.000000):0.000000):0.007018):0.006892):0.000000):0.010075,(15:0.066810,(13:0.000000,14:0.002271):0.020118):0.…
	UTREE PHYLIP_414= (36:0.006216,37:0.011819,(34:0.014169,(35:0.000000,((((12:0.029038,((5:0.001218,(4:0.006004,(1:0.005911,(2:0.000000,3:0.000000):0.000000):0.012593):0.020208):0.024794,(11:0.014857,((6:0.009774,(7:0.001871,8:0.002343):0.000046):0.003880,(9:0.000000,10:0.000000):0.000000):0.005853):0.009601):0.007037):0.020230,((13:0.000000,(14:0.000000,15:0.065822):0.001984):0.037769,(((19:0.0000…
	UTREE PHYLIP_415= (76:0.000000,77:0.000000,(75:0.006374,((74:0.062799,(71:0.058113,(68:0.063908,(((((((((((12:0.025768,(11:0.004850,((5:0.006642,(4:0.001854,(1:0.002093,(2:0.000000,3:0.000000):0.000000):0.016723):0.007138):0.017017,(9:0.000000,((10:0.000000,(6:0.004080,(15:0.047686,(13:0.000000,14:0.001987):0.019212):0.029865):0.000000):0.000000,(7:0.000000,8:0.002376):0.006152):0.000000):0.00899…
	UTREE PHYLIP_416= (76:0.000000,77:0.002098,(75:0.008479,(74:0.041433,(71:0.033562,(68:0.039869,((72:0.029239,((((((41:0.064153,(((((4:0.004087,(5:0.006026,(1:0.001997,(2:0.000000,3:0.000000):0.000000):0.018481):0.004000):0.020466,(11:0.004176,((6:0.003970,(7:0.000000,8:0.002324):0.010149):0.001998,(9:0.001976,10:0.000000):0.000000):0.012212):0.001955):0.004916,(12:0.018387,(((16:0.000000,(19:0.00…
	UTREE PHYLIP_417= (76:0.000000,77:0.000000,(75:0.013530,((((42:0.117080,((4:0.002252,((1:0.002049,(2:0.000000,3:0.000000):0.000000):0.012497,(5:0.001965,(11:0.010905,(9:0.000000,(10:0.000000,(6:0.002027,(7:0.000000,8:0.000000):0.002044):0.006234):0.000000):0.001998):0.019192):0.009277):0.002024):0.006917,(12:0.030921,((15:0.062991,(13:0.000000,14:0.002078):0.022364):0.017307,(((19:0.000000,(18:0.…
	UTREE PHYLIP_418= (76:0.000000,77:0.000000,(75:0.018048,(((((((((15:0.039280,((12:0.034695,((5:0.001358,(4:0.000000,(1:0.004357,(2:0.000000,3:0.000000):0.000000):0.010868):0.014016):0.022499,(11:0.009434,((6:0.004264,(7:0.000000,8:0.000000):0.008650):0.004276,(9:0.000000,10:0.000000):0.000000):0.000000):0.012030):0.000954):0.005273,(((16:0.000000,(19:0.000000,(17:0.000000,18:0.000000):0.000000):0…
	UTREE PHYLIP_419= (76:0.000000,77:0.001934,(75:0.003915,(((42:0.120423,((((12:0.018992,(((11:0.006540,((5:0.007485,(4:0.003828,(1:0.001851,(2:0.000000,3:0.000000):0.000000):0.018894):0.000000):0.020762,(9:0.001785,(10:0.000000,(6:0.000000,(7:0.000000,8:0.002112):0.003569):0.005423):0.000000):0.000000):0.002945):0.013374,(15:0.054548,(13:0.000000,14:0.005422):0.018932):0.024330):0.015324,(((19:0.0…
	UTREE PHYLIP_420= (76:0.000000,77:0.000000,(75:0.005505,((((((42:0.107035,(((((((5:0.000000,(4:0.001884,(1:0.001864,(2:0.000000,3:0.000000):0.000000):0.009745):0.014887):0.035946,((6:0.004740,8:0.006714):0.000883,(9:0.000000,(10:0.000000,(7:0.005793,11:0.013896):0.000000):0.000000):0.000000):0.007807):0.001988,(12:0.048156,15:0.062591):0.004740):0.012789,(13:0.000000,14:0.005525):0.020313):0.0211…
	UTREE PHYLIP_421= (36:0.006118,37:0.023991,(34:0.006048,(35:0.000000,(((11:0.009354,((6:0.000000,(5:0.001799,(4:0.008115,(1:0.001907,(2:0.000000,3:0.000000):0.000000):0.014290):0.007199):0.029961):0.001847,(10:0.000000,(9:0.005593,(7:0.000000,8:0.002263):0.009579):0.000000):0.000000):0.010919):0.011313,(((12:0.036807,(21:0.000000,(20:0.003471,(24:0.000000,(22:0.000000,23:0.000000):0.000000):0.000…
	UTREE PHYLIP_422= (76:0.000000,77:0.000000,(75:0.012345,((((((41:0.090425,(42:0.114313,(((12:0.030065,(11:0.011654,(7:0.000000,(10:0.000000,(9:0.000000,(8:0.002195,(6:0.000000,(5:0.001889,(4:0.001911,(1:0.005788,(2:0.000000,3:0.000000):0.000000):0.013224):0.002186):0.013453):0.007439):0.000000):0.000000):0.000000):0.007903):0.009542):0.014590,((15:0.059744,(13:0.000000,14:0.005631):0.005038):0.02…
	UTREE PHYLIP_423= (75:0.000000,76:0.000000,(77:0.002348,((((63:0.062314,((((((15:0.064694,(((12:0.016692,((5:0.002020,(4:0.000000,(1:0.002089,(2:0.000000,3:0.000000):0.000000):0.007441):0.005071):0.023541,(9:0.002017,(10:0.000000,(11:0.008499,(7:0.000000,(6:0.005814,8:0.000000):0.002341):0.004061):0.000000):0.000000):0.000000):0.014906):0.011886,(((16:0.000000,(17:0.000000,(18:0.000000,19:0.00000…
	UTREE PHYLIP_424= (76:0.000000,77:0.000000,(75:0.006644,(((((((((12:0.030743,(11:0.015618,((5:0.005482,(4:0.003622,(1:0.000000,(2:0.000000,3:0.000000):0.000000):0.010459):0.004180):0.040849,((6:0.009111,(7:0.000000,8:0.002058):0.001765):0.003597,(9:0.000000,10:0.000000):0.000000):0.003319):0.002098):0.002655):0.019832,(((16:0.000000,(19:0.000000,(17:0.000000,18:0.000000):0.000000):0.000000):0.005…
	UTREE PHYLIP_425= (76:0.000000,77:0.000000,(75:0.009852,((((63:0.050386,((((((12:0.047751,(11:0.009215,((10:0.000000,(9:0.000000,(6:0.000000,(5:0.000000,(4:0.002166,(1:0.002187,(2:0.000000,3:0.000000):0.000000):0.016954):0.012169):0.027235):0.004271):0.000000):0.000000,(7:0.004629,8:0.007629):0.001930):0.008705):0.003284):0.010872,(15:0.085297,(13:0.000000,14:0.004299):0.015334):0.039549):0.02273…
	UTREE PHYLIP_426= (76:0.000000,77:0.001952,(75:0.009853,(72:0.037691,((73:0.026859,(((((((((12:0.007933,((4:0.003977,(5:0.005795,(1:0.003820,(2:0.000000,3:0.000000):0.000000):0.009626):0.001750):0.015584,(11:0.004086,((6:0.000000,(7:0.000000,8:0.002391):0.011572):0.005712,(9:0.001880,10:0.000000):0.000000):0.005632):0.007631):0.005591):0.021703,(15:0.057527,(13:0.000000,14:0.000000):0.013704):0.0…
	UTREE PHYLIP_427= (76:0.000000,77:0.000000,(75:0.007804,((((((((41:0.064278,(42:0.105095,((5:0.010656,(4:0.000000,(1:0.000000,(2:0.000000,3:0.000000):0.000000):0.006590):0.007764):0.008990,((11:0.009772,((6:0.005608,(7:0.000000,8:0.000000):0.009378):0.001820,(9:0.000000,10:0.000000):0.000000):0.001842):0.000610,(12:0.036544,((13:0.000000,(14:0.003803,15:0.049546):0.005752):0.022989,((((16:0.00000…
	UTREE PHYLIP_428= (76:0.000000,77:0.000000,(75:0.012999,((((((((((12:0.022070,(5:0.000000,(4:0.002072,(1:0.004080,(2:0.000000,3:0.000000):0.000000):0.013386):0.013444):0.018984):0.000000,(11:0.008635,(9:0.000000,(10:0.000000,(6:0.000000,(7:0.000000,8:0.000000):0.001986):0.006077):0.000000):0.000000):0.005983):0.030790,((15:0.071551,(13:0.000000,14:0.002010):0.008896):0.020728,((((16:0.000000,19:0…
	UTREE PHYLIP_429= (64:0.064553,65:0.250354,(((((((((((12:0.035582,((5:0.006630,(4:0.006111,(1:0.000000,(2:0.000000,3:0.000000):0.000000):0.019161):0.008221):0.026699,(11:0.010352,((10:0.000000,(9:0.002014,(6:0.006077,(7:0.000000,8:0.004772):0.004082):0.004092):0.000000):0.000000,(15:0.069373,(13:0.000000,14:0.002069):0.013843):0.033153):0.007350):0.005227):0.018601):0.019375,(((16:0.000000,(19:0.…
	UTREE PHYLIP_430= (64:0.118912,65:0.147910,(((((((42:0.097371,(((12:0.017265,(11:0.003951,((5:0.003917,(4:0.001595,(1:0.003698,(2:0.000000,3:0.000000):0.000000):0.016630):0.002011):0.026365,(8:0.005206,(6:0.005502,(7:0.003697,(9:0.001818,10:0.000000):0.000000):0.000000):0.001850):0.008513):0.002427):0.005655):0.013168,((13:0.000000,(14:0.000000,15:0.049186):0.007499):0.046478,((((16:0.000000,19:0…
	UTREE PHYLIP_431= (64:0.128063,65:0.157179,((((((42:0.116955,(((((12:0.022769,((5:0.000000,(4:0.000000,(1:0.004495,(2:0.000000,3:0.000000):0.000000):0.014341):0.021676):0.037975,(11:0.000000,(8:0.004099,(6:0.010973,(9:0.000000,(7:0.000000,10:0.000000):0.000000):0.000000):0.001242):0.006288):0.013330):0.005333):0.013140,(15:0.061313,(13:0.000000,14:0.002181):0.005673):0.026836):0.021113,((16:0.000…
	UTREE PHYLIP_432= (64:0.115616,65:0.216600,(((((((12:0.019067,(((5:0.000000,(4:0.006238,(1:0.001964,(2:0.000000,3:0.000000):0.000000):0.012502):0.007513):0.032947,(11:0.011254,((9:0.005809,(6:0.001938,10:0.000000):0.000000):0.000000,(7:0.000000,8:0.004755):0.003868):0.009082):0.005448):0.002930,((15:0.079930,(13:0.000000,14:0.005804):0.024023):0.039449,(((16:0.000000,(17:0.000000,(18:0.000000,19:…
	UTREE PHYLIP_433= (76:0.000000,77:0.002196,(75:0.000000,(((((((12:0.023095,((5:0.004953,(4:0.006460,(1:0.004237,(2:0.000000,3:0.000000):0.000000):0.010386):0.029844):0.021721,(11:0.018826,((6:0.004277,(7:0.000000,8:0.007329):0.002098):0.002106,(9:0.002128,10:0.000000):0.000000):0.008730):0.012632):0.026925):0.012717,((13:0.000000,(14:0.002341,15:0.057086):0.001990):0.036375,(((19:0.000000,(18:0.0…
	UTREE PHYLIP_434= (76:0.000000,77:0.002030,(75:0.008228,((((((42:0.138419,(((12:0.027342,(11:0.004165,(10:0.000000,(9:0.001908,((6:0.000067,(5:0.005836,(4:0.003911,(1:0.000000,(2:0.000000,3:0.000000):0.000000):0.013052):0.008726):0.023684):0.003808,(7:0.000000,8:0.000000):0.006047):0.001717):0.000000):0.003920):0.011880):0.006426,((15:0.032379,(13:0.000000,14:0.009523):0.008478):0.017623,(((19:0.…
	UTREE PHYLIP_435= (76:0.000000,77:0.002265,(75:0.009316,(((((((12:0.045090,(4:0.009484,(5:0.009086,(1:0.006792,(2:0.000000,3:0.000000):0.000000):0.013937):0.002020):0.016452):0.000000,(11:0.009484,((10:0.000000,(6:0.002220,9:0.002216):0.000000):0.000000,(7:0.000000,8:0.000000):0.002199):0.006667):0.011052):0.013634,((15:0.063213,(13:0.000000,14:0.002225):0.009666):0.039788,(((19:0.000000,(18:0.00…
	UTREE PHYLIP_436= (76:0.000000,77:0.001938,(75:0.011784,((((((((((12:0.017148,(11:0.007657,(((6:0.000000,(5:0.000000,(4:0.003796,(1:0.005705,(2:0.000000,3:0.000000):0.000000):0.009474):0.003690):0.021068):0.005566,(7:0.000000,8:0.004424):0.009515):0.003702,(9:0.001846,10:0.000000):0.000000):0.003731):0.003598):0.022163,(((19:0.000000,(18:0.000000,(16:0.000000,17:0.000000):0.000000):0.000000):0.00…
	UTREE PHYLIP_437= (76:0.000000,77:0.001860,(75:0.002920,((((((((42:0.132563,(((12:0.036091,(11:0.008511,((5:0.005814,(4:0.003981,(1:0.006057,(2:0.000000,3:0.000000):0.000000):0.006620):0.014033):0.033597,(6:0.007830,((7:0.000000,8:0.002225):0.005813,(9:0.001930,10:0.000000):0.000000):0.000000):0.010068):0.001982):0.006682):0.017639,((15:0.071399,(13:0.000000,14:0.007778):0.005600):0.067943,(((19:…
	UTREE PHYLIP_438= (64:0.103840,65:0.169558,((42:0.101131,((((12:0.024243,((5:0.000000,(4:0.002025,(1:0.003946,(2:0.000000,3:0.000000):0.000000):0.021249):0.021518):0.026895,(11:0.014853,(9:0.007889,(10:0.000000,(6:0.003905,(7:0.001800,8:0.002346):0.000181):0.003991):0.000000):0.001888):0.005853):0.008206):0.018603,((15:0.042975,(13:0.000000,14:0.003909):0.014692):0.023698,(((19:0.000000,(18:0.000…
	UTREE PHYLIP_439= (36:0.008060,37:0.023786,(34:0.015844,(35:0.000000,(((5:0.008204,(4:0.004000,(1:0.005953,(2:0.000000,3:0.000000):0.000000):0.005906):0.005656):0.011868,((11:0.008229,(7:0.003850,(9:0.003735,(10:0.000000,(6:0.003524,8:0.000000):0.002133):0.000000):0.001406):0.004295):0.002389,(12:0.024016,((13:0.000000,(14:0.000000,15:0.075861):0.005721):0.043428,(((16:0.000000,(19:0.000000,(17:0…
	UTREE PHYLIP_440= (76:0.000000,77:0.004023,(75:0.008061,((((((((12:0.010433,(11:0.008209,((5:0.001919,(4:0.004041,(1:0.003937,(2:0.000000,3:0.000000):0.000000):0.015709):0.004448):0.020025,(9:0.003833,((10:0.000000,(6:0.001919,(15:0.058941,(13:0.000000,14:0.000000):0.024989):0.047197):0.000000):0.000000,(7:0.000000,8:0.002315):0.003854):0.000000):0.006339):0.000000):0.024776):0.039694,((20:0.0054…
	UTREE PHYLIP_441= (76:0.000000,77:0.000000,(75:0.006137,(((((((((12:0.032787,((((15:0.035625,(11:0.010540,(9:0.000000,(10:0.000000,((6:0.000000,(5:0.012353,(4:0.002009,(1:0.000000,(2:0.000000,3:0.000000):0.000000):0.001983):0.001907):0.016520):0.003971,(7:0.000000,8:0.004461):0.001984):0.000000):0.000000):0.000000):0.019057):0.022486,(13:0.000000,14:0.006003):0.004236):0.021803,((16:0.000000,(19:…
	UTREE PHYLIP_442= (76:0.000000,77:0.000000,(75:0.007965,(((((((((12:0.026280,((5:0.005262,(4:0.003835,(1:0.000000,(2:0.000000,3:0.000000):0.000000):0.007679):0.006300):0.013964,((9:0.000000,(11:0.003941,(6:0.000000,10:0.000000):0.000000):0.000000):0.000000,(7:0.000000,8:0.000000):0.005691):0.002870):0.012978):0.008130,((13:0.000000,(14:0.002112,15:0.062203):0.001779):0.028799,(((19:0.000000,(18:0…
	UTREE PHYLIP_443= (76:0.000000,77:0.002180,(75:0.011090,((((68:0.051658,((((((12:0.020688,(11:0.004504,((5:0.000000,(4:0.004324,(1:0.002101,(2:0.000000,3:0.000000):0.000000):0.014509):0.004725):0.017133,((6:0.002084,(7:0.000000,8:0.000000):0.010743):0.002117,(9:0.002092,10:0.000000):0.000000):0.004229):0.004340):0.006614):0.012497,(15:0.046956,(13:0.000000,14:0.000000):0.013276):0.024608):0.00636…
	UTREE PHYLIP_444= (76:0.000000,77:0.002162,(75:0.004329,(72:0.060175,((((((1:0.002328,(2:0.000000,3:0.000000):0.000000):0.008683,(4:0.007367,(5:0.004466,(((6:0.004541,(7:0.000613,8:0.002615):0.001666):0.002278,(9:0.002268,10:0.000000):0.000000):0.000412,(11:0.014503,(12:0.037401,((15:0.087732,(13:0.000000,14:0.002302):0.008877):0.031503,((((16:0.000000,19:0.000000):0.000000,(17:0.000000,18:0.0000…
	UTREE PHYLIP_445= (64:0.115742,65:0.126112,((((((((42:0.069385,((((12:0.022502,((5:0.000000,(4:0.004289,(1:0.000000,(2:0.000000,3:0.000000):0.000000):0.015190):0.004221):0.020337,(15:0.047820,(13:0.000000,14:0.006220):0.010195):0.022242):0.010041):0.002570,(11:0.008867,((6:0.006217,(7:0.001697,8:0.000000):0.000342):0.002041,(9:0.002040,10:0.000000):0.000000):0.002052):0.001857):0.028415,(((16:0.0…
	UTREE PHYLIP_446= (36:0.008007,37:0.022221,(34:0.011586,(35:0.000000,((((12:0.021295,((5:0.000000,(4:0.005917,(1:0.003935,(2:0.000000,3:0.000000):0.000000):0.009939):0.007800):0.024450,(11:0.004069,(6:0.009570,((7:0.000000,8:0.002257):0.005589,(9:0.000000,10:0.000000):0.000000):0.000000):0.005642):0.005316):0.009240):0.008907,((((16:0.000000,19:0.000000):0.000000,(17:0.000000,18:0.000000):0.00000…
	UTREE PHYLIP_447= (76:0.000000,77:0.000000,(75:0.008093,(72:0.032503,((((((((12:0.023668,((5:0.010231,(4:0.000000,(1:0.002004,(2:0.000000,3:0.000000):0.000000):0.028048):0.014423):0.021385,(11:0.010714,(7:0.002075,((6:0.002221,8:0.000000):0.001838,(9:0.000000,10:0.000000):0.000000):0.000000):0.008253):0.000000):0.013548):0.019839,(15:0.053077,(13:0.000000,14:0.000000):0.000000):0.027503):0.022923…
	UTREE PHYLIP_448= (76:0.000000,77:0.000000,(75:0.004117,(((((((((12:0.041171,((4:0.004024,(5:0.007890,(1:0.003883,(2:0.000000,3:0.000000):0.000000):0.007782):0.003817):0.030295,(11:0.010413,((6:0.007815,(7:0.000000,8:0.006530):0.003921):0.005952,(9:0.000000,10:0.000000):0.000000):0.014187):0.001922):0.000876):0.010791,((13:0.000000,(14:0.004356,15:0.067059):0.001364):0.047093,(((16:0.000000,(19:0…
	UTREE PHYLIP_449= (76:0.000000,77:0.000000,(75:0.017407,((((((((5:0.012487,(4:0.002077,(1:0.002057,(2:0.000000,3:0.000000):0.000000):0.012575):0.004398):0.020927,((11:0.008667,((9:0.000000,(6:0.000000,10:0.000000):0.000000):0.000000,(7:0.001144,8:0.004953):0.000925):0.010529):0.006526,(12:0.032285,((15:0.077439,(13:0.000000,14:0.000000):0.011063):0.035800,(((19:0.000000,(18:0.000000,(16:0.000000,…
	UTREE PHYLIP_450= (64:0.051240,65:0.172977,(((((((42:0.103517,((((12:0.025380,(11:0.009247,(((1:0.001741,(2:0.000000,3:0.000000):0.000000):0.010512,(4:0.000000,5:0.007049):0.000000):0.015875,((6:0.001730,(7:0.000000,8:0.006541):0.006974):0.001721,(9:0.001722,10:0.000000):0.000000):0.006926):0.000000):0.006166):0.013504,(15:0.039955,(13:0.000000,14:0.000000):0.009546):0.027267):0.007007,(((19:0.00…
	UTREE PHYLIP_451= (64:0.071407,65:0.124213,((63:0.055348,(((((42:0.114548,(((((12:0.048843,((5:0.005584,(4:0.003728,(1:0.004066,(2:0.000000,3:0.000000):0.000000):0.013042):0.011559):0.033439,(11:0.011573,((6:0.006107,(7:0.000000,8:0.004672):0.008083):0.001991,(9:0.000000,10:0.000000):0.000000):0.005182):0.005192):0.002902):0.010410,(15:0.043205,(13:0.000000,14:0.005922):0.017220):0.039955):0.0252…
	UTREE PHYLIP_452= (76:0.000000,77:0.000000,(75:0.007933,((((((41:0.067416,(42:0.146478,(((((12:0.020635,(11:0.005826,(((6:0.000000,(5:0.001877,(4:0.003831,(1:0.001898,(2:0.000000,3:0.000000):0.000000):0.015423):0.003743):0.017048):0.007358,(7:0.000000,8:0.000000):0.003665):0.001803,(9:0.000000,10:0.000000):0.000000):0.001790):0.012999):0.015033,(13:0.000000,(14:0.000000,15:0.094086):0.003765):0.0…
	UTREE PHYLIP_453= (76:0.000000,77:0.000000,(75:0.006111,(((((42:0.121318,(((((12:0.028991,(11:0.009151,(7:0.000000,((8:0.005075,(6:0.000000,(5:0.004498,(4:0.000000,(1:0.006811,(2:0.000000,3:0.000000):0.000000):0.011287):0.004506):0.028182):0.010881):0.000000,(9:0.000000,(10:0.000000,(15:0.027605,(13:0.000000,14:0.006507):0.013452):0.033624):0.000000):0.000000):0.000000):0.010969):0.014792):0.0188…
	UTREE PHYLIP_454= (64:0.088781,65:0.278122,(((((41:0.066371,((42:0.103426,((((12:0.022879,((5:0.000000,(4:0.001900,(1:0.001976,(2:0.000000,3:0.000000):0.000000):0.017880):0.012666):0.031102,(11:0.010053,(10:0.000000,(9:0.007684,(6:0.005730,(7:0.000000,8:0.000000):0.001926):0.003917):0.000000):0.000000):0.005623):0.008366):0.017238,(13:0.000000,(14:0.002094,15:0.081378):0.003639):0.018052):0.01252…
	UTREE PHYLIP_455= (64:0.114034,65:0.305017,((((((((((12:0.042120,((5:0.004054,(4:0.000000,(1:0.001858,(2:0.000000,3:0.000000):0.000000):0.020612):0.010079):0.025657,(11:0.014419,((6:0.005664,(7:0.000000,8:0.002167):0.009547):0.001853,(9:0.003732,10:0.000000):0.000000):0.001767):0.006721):0.000000):0.021749,(13:0.000000,(14:0.000000,15:0.067900):0.001956):0.040011):0.012073,(((16:0.000000,(19:0.00…
	UTREE PHYLIP_456= (64:0.059086,65:0.212033,(((((((42:0.103445,(((12:0.017452,(11:0.004198,((4:0.004105,(5:0.002045,(1:0.002042,(2:0.000000,3:0.000000):0.000000):0.012466):0.000000):0.018448,((6:0.001947,(7:0.000000,8:0.002385):0.005897):0.003932,(9:0.000000,10:0.000000):0.000000):0.001212):0.002937):0.004508):0.012686,((13:0.000000,(14:0.002013,15:0.053992):0.003936):0.026479,(((16:0.000000,(17:0…
	UTREE PHYLIP_457= (76:0.000000,77:0.001953,(75:0.019959,(((63:0.060426,((((((5:0.001855,(4:0.000000,(1:0.001998,(2:0.000000,3:0.000000):0.000000):0.012013):0.004063):0.006393,((11:0.010339,(6:0.003827,((7:0.000000,8:0.004572):0.003797,(9:0.001902,10:0.000000):0.000000):0.000000):0.003802):0.001655,(12:0.020977,((13:0.000000,(14:0.001731,15:0.050391):0.006053):0.030921,((((16:0.000000,19:0.000000)…
	UTREE PHYLIP_458= (76:0.000000,77:0.000000,(75:0.011904,((((((((((12:0.034368,(11:0.003737,(8:0.003555,(7:0.001862,(10:0.000000,(9:0.000000,(6:0.000000,(5:0.001634,(4:0.001824,(1:0.000000,(2:0.000000,3:0.000000):0.000000):0.009193):0.014348):0.017731):0.009294):0.000000):0.000000):0.001121):0.005562):0.008587):0.021156,(15:0.058747,(13:0.000000,14:0.013297):0.017239):0.034451):0.015219,(((19:0.00…
	UTREE PHYLIP_459= (36:0.006433,37:0.018182,(34:0.003882,(35:0.001391,((15:0.068307,((4:0.002167,(5:0.014771,(1:0.006057,(2:0.000000,3:0.000000):0.000000):0.012177):0.001776):0.027592,((11:0.004297,((9:0.000000,(10:0.000000,(6:0.006029,(7:0.002023,8:0.002390):0.000001):0.004092):0.000000):0.001915,(13:0.000000,14:0.000000):0.039731):0.004407):0.018508,(12:0.012015,(((16:0.000000,(19:0.000000,(17:0…
	UTREE PHYLIP_460= (76:0.000000,77:0.004063,(75:0.006545,(((((((41:0.081301,(42:0.127845,((((12:0.023628,(11:0.010275,((10:0.000000,(9:0.003636,(6:0.000000,(5:0.000000,(4:0.001863,(1:0.001896,(2:0.000000,3:0.000000):0.000000):0.006664):0.006658):0.025479):0.013206):0.000000):0.000000,(7:0.000000,8:0.004451):0.001810):0.005606):0.005580):0.013372,(13:0.000000,(14:0.000000,15:0.065345):0.001924):0.0…
	UTREE PHYLIP_461= (76:0.000000,77:0.000000,(75:0.008422,((((((12:0.027839,((11:0.004351,((5:0.007970,(4:0.006085,(1:0.003895,(2:0.000000,3:0.000000):0.000000):0.011947):0.019207):0.023083,((6:0.008026,(7:0.000000,8:0.002431):0.003959):0.001963,(9:0.000000,10:0.000000):0.000000):0.001279):0.002837):0.012781,((15:0.060437,(13:0.000000,14:0.005921):0.011398):0.028238,(((16:0.000000,(19:0.000000,(17:…
	UTREE PHYLIP_462= (64:0.109502,65:0.261544,(((((((((((12:0.025296,((5:0.006205,(4:0.004180,(1:0.002034,(2:0.000000,3:0.000000):0.000000):0.007329):0.004931):0.027461,(11:0.002148,(10:0.000000,(9:0.001988,(6:0.008084,(7:0.000000,8:0.000000):0.002000):0.002012):0.000000):0.002014):0.000000):0.009137):0.006696,(13:0.000000,(14:0.006741,15:0.050001):0.003509):0.046094):0.010810,(((16:0.000000,(19:0.0…
	UTREE PHYLIP_463= (64:0.089626,65:0.200988,((((((((((12:0.034185,(11:0.014919,((6:0.000000,(5:0.004061,(4:0.002065,(1:0.002033,(2:0.000000,3:0.000000):0.000000):0.010300):0.008363):0.019087):0.008043,(9:0.004004,(10:0.000000,(7:0.000000,8:0.002477):0.006094):0.000000):0.000000):0.006558):0.009696):0.013279,(((16:0.000000,(19:0.000000,(17:0.000000,18:0.000000):0.000000):0.000000):0.014689,((25:0.0…
	UTREE PHYLIP_464= (76:0.000000,77:0.000000,(75:0.005705,((72:0.036240,((((((42:0.124074,((((5:0.011505,(4:0.001927,(1:0.000000,(2:0.000000,3:0.000000):0.000000):0.021228):0.008944):0.022552,((11:0.000000,(6:0.005712,((7:0.000000,8:0.007341):0.003768,(9:0.000000,10:0.000000):0.000000):0.000000):0.007609):0.007332,((12:0.019628,(((16:0.000000,(19:0.000000,(17:0.000000,18:0.000000):0.000000):0.00000…
	UTREE PHYLIP_465= (76:0.000000,77:0.000000,(75:0.002102,((((((42:0.106432,(((12:0.020024,((5:0.006005,(4:0.000000,(1:0.001983,(2:0.000000,3:0.000000):0.000000):0.016672):0.012199):0.023033,(11:0.014872,(9:0.000000,(10:0.000000,((6:0.003891,(7:0.000000,8:0.002237):0.005882):0.001944,(15:0.052197,(13:0.000000,14:0.006001):0.012170):0.033551):0.000000):0.000000):0.011064):0.000000):0.027459):0.01413…
	UTREE PHYLIP_466= (76:0.000000,77:0.000000,(75:0.003891,((((((42:0.153760,(((12:0.025874,(11:0.011307,((5:0.004085,(4:0.001974,(1:0.002015,(2:0.000000,3:0.000000):0.000000):0.009524):0.004730):0.026604,(((9:0.000000,(6:0.008028,10:0.000000):0.000000):0.000000,(7:0.000000,8:0.004816):0.001955):0.000000,(15:0.043628,(13:0.000000,14:0.000000):0.012245):0.019775):0.008438):0.002183):0.020042):0.03136…
	UTREE PHYLIP_467= (76:0.000000,77:0.005835,(75:0.005835,((((((42:0.112020,((((11:0.000000,(((6:0.000000,(5:0.005875,(4:0.001909,(1:0.001917,(2:0.000000,3:0.000000):0.000000):0.015798):0.003875):0.013694):0.009599,(7:0.000000,8:0.000000):0.005719):0.001859,(9:0.005697,10:0.000000):0.000000):0.001908):0.010817,(12:0.023922,(((16:0.000000,(19:0.000000,(17:0.000000,18:0.000000):0.000000):0.000000):0.…
	UTREE PHYLIP_468= (64:0.050811,65:0.178042,((((((((15:0.069886,(((12:0.031194,((5:0.010981,(4:0.000000,(1:0.002288,(2:0.000000,3:0.000000):0.000000):0.021974):0.011759):0.022167,(11:0.004990,((6:0.002248,(7:0.000000,8:0.002595):0.004495):0.002237,(9:0.009070,10:0.000000):0.000000):0.004436):0.003243):0.019360):0.023110,(((16:0.000000,(19:0.000000,(17:0.000000,18:0.000000):0.000000):0.000000):0.01…
	UTREE PHYLIP_469= (66:0.025835,67:0.066007,((((((((12:0.017157,((((5:0.000000,(4:0.006131,(1:0.004026,(2:0.000000,3:0.000000):0.000000):0.011250):0.013764):0.012870,(11:0.024067,((6:0.001969,(7:0.001494,8:0.000000):0.002512):0.003996,(9:0.002002,10:0.000000):0.000000):0.000000):0.007728):0.015541,(15:0.084609,(13:0.000000,14:0.000000):0.000091):0.024220):0.007032,((((16:0.000000,19:0.000000):0.00…
	UTREE PHYLIP_470= (76:0.000000,77:0.000000,(75:0.013674,((((((((((5:0.000000,(4:0.001861,(1:0.000000,(2:0.000000,3:0.000000):0.000000):0.021412):0.012634):0.034856,(11:0.001868,(6:0.005525,((7:0.000000,8:0.004320):0.005445,(9:0.000000,10:0.000000):0.000000):0.000000):0.007345):0.005254):0.009853,(12:0.013701,(15:0.040672,(13:0.000362,14:0.001490):0.011765):0.049213):0.009122):0.011177,(((19:0.000…
	UTREE PHYLIP_471= (64:0.094332,65:0.153397,((((((((((12:0.033066,(11:0.010310,((5:0.007805,(4:0.005794,(1:0.000000,(2:0.000000,3:0.000000):0.000000):0.005771):0.003796):0.021827,(8:0.001829,(6:0.005732,(9:0.001894,(7:0.000000,10:0.000000):0.000000):0.000000):0.000465):0.003451):0.002419):0.016108):0.010038,(((16:0.000000,(17:0.000000,(18:0.000000,19:0.000000):0.000000):0.000000):0.018295,((20:0.0…
	UTREE PHYLIP_472= (76:0.000000,77:0.004305,(75:0.017461,((((((((5:0.000000,(4:0.008475,(1:0.000000,(2:0.000000,3:0.000000):0.000000):0.012107):0.002244):0.020956,((11:0.008081,((6:0.014085,(7:0.000000,8:0.002362):0.003906):0.003934,(9:0.003930,10:0.000000):0.000000):0.002286):0.003101,(12:0.017529,((15:0.038825,(13:0.000000,14:0.001923):0.017864):0.028850,(((19:0.000000,(18:0.000000,(16:0.000000,…
	UTREE PHYLIP_473= (76:0.000000,77:0.002060,(75:0.006237,(((((42:0.127122,(((((4:0.006167,(5:0.010149,(1:0.001959,(2:0.000000,3:0.000000):0.000000):0.009980):0.001796):0.011212,((11:0.004191,(9:0.001949,(10:0.000000,(6:0.000000,(7:0.000000,8:0.000000):0.005949):0.001962):0.000000):0.005955):0.008079,(12:0.018245,((15:0.037236,(13:0.000000,14:0.001986):0.007119):0.032670,(((16:0.000000,(19:0.000000…
	UTREE PHYLIP_474= (76:0.000000,77:0.004027,(75:0.012251,(((((((12:0.035439,(11:0.004362,(10:0.000000,(9:0.004056,((6:0.000000,(5:0.001986,(4:0.001998,(1:0.000000,(2:0.000000,3:0.000000):0.000000):0.018379):0.004575):0.021060):0.008163,(7:0.000000,8:0.000000):0.004093):0.002017):0.000000):0.004285):0.005176):0.014743,(15:0.037297,(13:0.000000,14:0.001928):0.010740):0.025086):0.014155,(((19:0.00000…
	UTREE PHYLIP_475= (36:0.002182,37:0.030973,(34:0.022336,(35:0.000000,(((12:0.017920,(11:0.009220,(((10:0.000000,(9:0.002163,(6:0.000000,(5:0.000000,(4:0.002154,(1:0.002180,(2:0.000000,3:0.000000):0.000000):0.014759):0.009799):0.017783):0.006537):0.000000):0.000000,(7:0.000000,8:0.000000):0.002140):0.002112,(13:0.000000,14:0.010827):0.032607):0.002527):0.011493):0.017627,((15:0.089548,((25:0.03001…
	UTREE PHYLIP_476= (76:0.000000,77:0.000000,(75:0.016195,((((((40:0.085375,(((12:0.015356,((11:0.004136,((5:0.000000,(4:0.004108,(1:0.003997,(2:0.000000,3:0.000000):0.000000):0.007058):0.007143):0.024730,((9:0.000000,(10:0.000000,(6:0.005993,(7:0.002531,8:0.002337):0.001554):0.000000):0.000000):0.000000,(13:0.000000,(14:0.000000,15:0.045931):0.004094):0.047638):0.004419):0.003000):0.019608,(((16:0…
	UTREE PHYLIP_477= (76:0.000000,77:0.000000,(75:0.013347,(((((((((12:0.040297,(11:0.006596,((10:0.000000,(9:0.000000,((6:0.000000,(5:0.003689,(4:0.003851,(1:0.001940,(2:0.000000,3:0.000000):0.000000):0.008574):0.011105):0.028242):0.009658,(7:0.000000,8:0.006874):0.001881):0.001882):0.000000):0.000102,(15:0.057159,(13:0.000000,14:0.003790):0.013860):0.025704):0.008166):0.017939):0.027244,(25:0.0164…
	UTREE PHYLIP_478= (76:0.000000,77:0.004126,(75:0.008277,(((((((((12:0.032010,(11:0.000000,((6:0.000000,(5:0.006500,(4:0.002132,(1:0.000000,(2:0.000000,3:0.000000):0.000000):0.019365):0.002222):0.021737):0.016872,(9:0.004111,(10:0.000000,(7:0.000000,8:0.000000):0.010524):0.000000):0.000000):0.006249):0.005044):0.019929,(((16:0.000000,(17:0.000000,(18:0.000000,19:0.000000):0.000000):0.000000):0.004…
	UTREE PHYLIP_479= (76:0.000000,77:0.000000,(75:0.007797,((((((42:0.115569,((((4:0.002261,(5:0.015820,(1:0.001959,(2:0.000000,3:0.000000):0.000000):0.014185):0.003770):0.012341,(11:0.004082,(((6:0.011653,(7:0.000000,8:0.002353):0.001870):0.001885,(9:0.000000,10:0.000000):0.000000):0.011602,(12:0.026317,((15:0.055197,(13:0.000000,14:0.003823):0.004812):0.036409,(((16:0.000000,(17:0.000000,(18:0.000…
	UTREE PHYLIP_480= (76:0.000000,77:0.000000,(75:0.006431,((((((((12:0.021757,(((5:0.006036,(4:0.004093,(1:0.001994,(2:0.000000,3:0.000000):0.000000):0.005969):0.000000):0.015296,(11:0.010879,((6:0.003970,(7:0.000000,8:0.000000):0.005945):0.001958,(9:0.000000,10:0.000000):0.000000):0.000000):0.002889):0.011670,(15:0.039270,(13:0.000000,14:0.005881):0.022784):0.019390):0.016915):0.012153,((25:0.0249…
	UTREE PHYLIP_481= (76:0.000000,77:0.000000,(75:0.009580,((((((42:0.128806,(((12:0.020418,((4:0.000000,(5:0.007860,(1:0.000000,(2:0.000000,3:0.000000):0.000000):0.013594):0.003788):0.023585,(11:0.007922,(6:0.009543,((7:0.000000,8:0.004542):0.003784,(9:0.000000,10:0.000000):0.000000):0.000000):0.011739):0.007729):0.008108):0.016023,((13:0.000000,(14:0.000000,15:0.055944):0.001852):0.017298,((((16:0…
	UTREE PHYLIP_482= (76:0.000000,77:0.000000,(75:0.003796,(((63:0.050675,((((((((12:0.025474,((4:0.006071,(5:0.000000,(1:0.001862,(2:0.000000,3:0.000000):0.000000):0.019160):0.001724):0.025284,(11:0.009685,((6:0.007439,(7:0.000000,8:0.004323):0.009283):0.001800,(9:0.000000,10:0.000000):0.000000):0.009312):0.005137):0.002258):0.024872,(15:0.059836,(13:0.000000,14:0.001802):0.021113):0.033294):0.0153…
	UTREE PHYLIP_483= (76:0.000000,77:0.000000,(75:0.006207,((((((((12:0.032052,(4:0.000000,(5:0.014496,(1:0.000000,(2:0.000000,3:0.000000):0.000000):0.012124):0.003948):0.024161):0.000000,(11:0.005933,((6:0.000000,(7:0.000000,8:0.004587):0.003849):0.001916,(9:0.000000,10:0.000000):0.000000):0.009968):0.016009):0.014091,(((16:0.000000,(19:0.000000,(17:0.000000,18:0.000000):0.000000):0.000000):0.01191…
	UTREE PHYLIP_484= (64:0.044038,65:0.208028,((40:0.084354,(39:0.008287,(38:0.029325,((((((12:0.013779,(11:0.010808,(((6:0.000000,(5:0.001993,(4:0.002060,(1:0.002022,(2:0.000000,3:0.000000):0.000000):0.002677):0.005494):0.016655):0.016191,(7:0.001908,8:0.000000):0.000073):0.001980,(9:0.000000,10:0.000000):0.000000):0.004076):0.018539):0.013644,(((16:0.000000,(19:0.000000,(17:0.000000,18:0.000000):0…
	UTREE PHYLIP_485= (76:0.000000,77:0.003920,(75:0.003915,((72:0.058790,(((42:0.137671,((((((12:0.030434,((4:0.006255,(5:0.008123,(1:0.003968,(2:0.000000,3:0.000000):0.000000):0.012079):0.003762):0.016204,(11:0.009977,((6:0.001895,(7:0.000000,8:0.000000):0.005718):0.001891,(9:0.003786,10:0.000000):0.000000):0.005676):0.005623):0.009114):0.006374,(((19:0.000000,(17:0.000000,(16:0.000000,18:0.000000)…
	UTREE PHYLIP_486= (36:0.004267,37:0.020215,(34:0.012025,(35:0.000000,((12:0.027882,((11:0.002153,(10:0.000000,(9:0.003937,((6:0.000000,(5:0.001934,(4:0.004064,(1:0.001992,(2:0.000000,3:0.000000):0.000000):0.020691):0.008160):0.014315):0.010021,(7:0.000000,8:0.002416):0.007911):0.003887):0.000000):0.001987):0.005296,((15:0.053181,(13:0.000000,14:0.001982):0.007953):0.018832,(((19:0.000000,(18:0.00…
	UTREE PHYLIP_487= (76:0.000000,77:0.000000,(75:0.010457,((72:0.043312,((((((((5:0.006974,(4:0.002073,(1:0.002026,(2:0.000000,3:0.000000):0.000000):0.011074):0.004481):0.032274,(11:0.006505,(8:0.011827,(6:0.004068,(9:0.000000,(7:0.006274,10:0.000000):0.000000):0.000000):0.000850):0.005709):0.002400):0.006262,((12:0.036419,(((16:0.000000,(18:0.000000,(17:0.000000,19:0.000000):0.000000):0.000000):0.…
	UTREE PHYLIP_488= (76:0.000000,77:0.000000,(75:0.004255,(((((((42:0.086813,(((15:0.048894,(((10:0.000000,(9:0.000000,((6:0.000000,(5:0.002026,(4:0.006379,(1:0.002036,(2:0.000000,3:0.000000):0.000000):0.022882):0.002046):0.016560):0.012055,(7:0.000000,8:0.002330):0.003991):0.006094):0.000000):0.004700,(11:0.004281,12:0.041939):0.001816):0.031698,(13:0.000000,14:0.006089):0.009797):0.014490):0.0109…
	UTREE PHYLIP_489= (64:0.117397,65:0.254621,((((((((5:0.006140,(4:0.002037,(1:0.000000,(2:0.000000,3:0.000000):0.000000):0.013672):0.006820):0.018715,(11:0.000000,(7:0.000000,(6:0.001960,(9:0.000000,(8:0.000000,10:0.000000):0.000000):0.000000):0.002681):0.001250):0.000000):0.002175,(12:0.024536,((15:0.062380,(13:0.000000,14:0.003921):0.017252):0.029604,(((19:0.000000,(18:0.000000,(16:0.000000,17:0…
	UTREE PHYLIP_490= (76:0.000000,77:0.001933,(75:0.013761,((((((42:0.096674,(((12:0.032677,((5:0.005465,(4:0.003868,(1:0.000000,(2:0.000000,3:0.000000):0.000000):0.015197):0.002396):0.037007,(11:0.020505,((6:0.007633,(7:0.000000,8:0.002230):0.003817):0.001893,(9:0.001891,10:0.000000):0.000000):0.001752):0.003598):0.013011):0.017545,(((19:0.000000,(18:0.000000,(16:0.000000,17:0.000000):0.000000):0.0…
	UTREE PHYLIP_491= (76:0.000000,77:0.002004,(75:0.008077,((((((12:0.025836,((11:0.008690,((5:0.000000,(4:0.003991,(1:0.000000,(2:0.000000,3:0.000000):0.000000):0.015329):0.008722):0.025804,((6:0.007756,(7:0.003297,8:0.004731):0.000584):0.001922,(9:0.001918,10:0.000000):0.000000):0.005715):0.002942):0.011756,((15:0.053408,(13:0.000000,14:0.004107):0.001803):0.027339,(((16:0.000000,(19:0.000000,(17:…
	UTREE PHYLIP_492= (64:0.057760,65:0.215359,(((((((41:0.058598,(42:0.106237,((15:0.063396,(25:0.016239,((((12:0.025500,((5:0.000000,(4:0.000000,(1:0.001836,(2:0.000000,3:0.000000):0.000000):0.016747):0.013061):0.020969,(11:0.003901,(6:0.001845,(10:0.000000,(9:0.001846,(7:0.000000,8:0.004441):0.003722):0.000000):0.000000):0.005673):0.007643):0.002183):0.009338,(13:0.000000,14:0.011160):0.030678):0.…
	UTREE PHYLIP_493= (36:0.012585,37:0.024254,(34:0.008212,(35:0.000000,(((12:0.022024,(11:0.004283,((5:0.000000,(4:0.003936,(1:0.001952,(2:0.000000,3:0.000000):0.000000):0.007917):0.007964):0.028690,((6:0.005930,(7:0.000000,8:0.004778):0.003913):0.003929,(9:0.001955,10:0.000000):0.000000):0.007332):0.005332):0.009011):0.013956,((15:0.045863,(13:0.000000,14:0.003940):0.010932):0.039596,((((16:0.0000…
	UTREE PHYLIP_494= (76:0.000000,77:0.000000,(75:0.006668,(((((((((12:0.026581,((5:0.000000,(4:0.002147,(1:0.000000,(2:0.000000,3:0.000000):0.000000):0.020802):0.006852):0.024664,(11:0.008898,((6:0.010408,(7:0.000000,8:0.000000):0.001994):0.006199,(9:0.000000,10:0.000000):0.000000):0.002043):0.003152):0.012189):0.007664,(13:0.000000,(14:0.002199,15:0.076527):0.004008):0.043238):0.018788,(((16:0.000…
	UTREE PHYLIP_495= (76:0.000000,77:0.001939,(75:0.005871,(((((((((5:0.010446,(4:0.002047,(1:0.000000,(2:0.000000,3:0.000000):0.000000):0.009050):0.006772):0.010067,(6:0.000000,((10:0.000000,(9:0.001941,(7:0.002010,8:0.000000):0.000000):0.000000):0.000000,(11:0.006591,(12:0.022452,((15:0.043008,(13:0.000000,14:0.000000):0.021327):0.017976,(((16:0.000000,(19:0.000000,(17:0.000000,18:0.000000):0.0000…
	UTREE PHYLIP_496= (64:0.121771,65:0.092782,(((((40:0.112212,((42:0.141551,((((12:0.040501,((4:0.002269,(5:0.008834,(1:0.004420,(2:0.000000,3:0.000000):0.000000):0.008848):0.002121):0.013587,(11:0.002219,(9:0.004216,(10:0.000000,(6:0.002044,(7:0.000000,8:0.000000):0.004300):0.006516):0.000000):0.006507):0.004054):0.007808):0.012015,(((16:0.000000,(19:0.000000,(17:0.000000,18:0.000000):0.000000):0.…
	UTREE PHYLIP_497= (36:0.010237,37:0.008802,(34:0.010211,(35:0.000000,(((12:0.024692,(((4:0.002435,(5:0.007750,(1:0.003989,(2:0.000000,3:0.000000):0.000000):0.014674):0.010255):0.034208,(11:0.010619,(6:0.005947,((7:0.000000,8:0.000000):0.001954,(9:0.001956,10:0.000000):0.000000):0.000000):0.016490):0.007712):0.004538,(15:0.090374,(13:0.000000,14:0.003859):0.010090):0.045849):0.019092):0.038548,(((…
	UTREE PHYLIP_498= (76:0.000000,77:0.000000,(75:0.013211,(((((42:0.110618,((((12:0.035611,(11:0.009495,((5:0.002104,(4:0.004424,(1:0.000000,(2:0.000000,3:0.000000):0.000000):0.008986):0.004539):0.027652,((6:0.006623,(7:0.000000,8:0.000000):0.004373):0.002172,(9:0.000000,10:0.000000):0.000000):0.002406):0.002120):0.003836):0.016510,(((16:0.000000,(19:0.000000,(17:0.000000,18:0.000000):0.000000):0.0…
	UTREE PHYLIP_499= (76:0.000000,77:0.005893,(75:0.011915,((((63:0.070660,((((42:0.126486,(((12:0.045069,((5:0.009793,(4:0.003821,(1:0.000000,(2:0.000000,3:0.000000):0.000000):0.002269):0.009189):0.015590,(9:0.005642,(10:0.000000,(11:0.003862,(6:0.001856,(7:0.000000,8:0.000000):0.007779):0.001924):0.000000):0.000000):0.000000):0.012119):0.014560,((15:0.069001,(13:0.000000,14:0.003740):0.008986):0.0…
	UTREE PHYLIP_500= (76:0.000000,77:0.000000,(75:0.002024,(((((((42:0.121288,((12:0.007494,((11:0.010640,(((6:0.000000,(5:0.004223,(4:0.000000,(1:0.002093,(2:0.000000,3:0.000000):0.000000):0.007537):0.005048):0.023670):0.012124,(7:0.000000,8:0.000000):0.001994):0.001994,(9:0.000000,(10:0.000000,(15:0.055691,(13:0.000000,14:0.003991):0.028151):0.035339):0.000000):0.000000):0.004489):0.023724,(((16:0…
ENDBLOCK;
