# Supplementary material for: Implications of molecular characters for the phylogeny of the Microbotryaceae (Basidiomycota: Urediniomycetes)
Source: BMC Evol Biol. 2006 Apr 25;6:35. doi: 10.1186/1471-2148-6-35 (PMC1526759; doi:10.1186/1471-2148-6-35)
Supplement: Additional File 1 — Alignment, Bootstrap trees, Trees. Dialign NEXUS file and concatenated MAFFT, PCMA, and POA NEXUS file. Likelihood and Parsimony bootstrap .tre and .log files and PhyML bootstrap .rtf file. Likelihood and Parsimony .tre, .log and .con files. [file 1471-2148-6-35-S1.zip › Bootstrap_Trees/Likelihood/poa_phyml_boot.tre]

#NEXUS
[File saved Tue Aug 23 20:31:56 2005]
BEGIN TAXA;
	DIMENSIONS NTAX = 77;
	TAXLABELS
		M._stellariae_ml507
		M._stellariae_DB3633
		M._stellariae_ml48
		M._stellariae_HML791
		M._stellariae_ml352
		M._major_mk279
		M._violaceum_s.str._ml344
		M._silenes_inflatae_ml327
		M._silenes_inflatae_mk208
		M._silenes_inflatae_ml620
		M._silenes_inflatae_ml605
		M._violaceo_irregulare_ml50
		M._lychnidis_dioicae_mk147
		M._lychnidis_dioicae_ml215
		M._lychnidis_dioicae_ml326
		M._lychnidis_dioicae_mk115
		M._lychnidis_dioicae_DB3636
		M._saponariae_ml373
		M._saponariae_ml310
		M._saponariae_mk146
		M._saponariae_mk142
		M._dianthorum_mk145
		M._dianthorum_ml329
		M._dianthorum_DB3637
		M._dianthorum_ml333
		M._dianthorum_ml622
		M._dianthorum_mk119
		M._dianthorum_mk167
		M._dianthorum_ml328
		M._dianthorum_ml354
		M._violaceum_s.l._mk143
		M._violaceum_s.l._mk113
		M._violaceo_verrucosum_ml49
		M._violaceum_s.l._AY014239
		M._violaceum_s.l._AY014235
		M._violaceum_s.l._AY014236
		M._violaceum_s.l._AY014238
		M._anomalum_mk067
		M._holostei_mk318
		M._scabiosae_AF045880
		M._scabiosae_NO3
		M._onopordi_mk104
		M._pinguiculae_AF045881
		M._betonicae_mk069
		M._intermedium_mk088
		M._intermedium_mk087
		M._scolymi_NO1
		M._tragopo._pratensis_mk148
		M._tragopo._pratensis_mk158
		M._scorzonerae_mk129
		M._scorzonerae_mk131
		M._reticulatum_mk123
		M._reticulatum_mk122
		M._reticulatum_mk112
		M._tenuisporum_mk153
		M._cordae_AF045878
		M._cordae_mk315
		M._vinosum_AF045876
		M._shastense_mk133
		M._parlatorei_mk277
		M._stygium_mk140
		M._stygium_mk139
		M._kuehneanum_AF045879
		Ustilentyloma_spec._3638
		Ustilentyloma_fluitans_1040
		Bauerago_vuyckii_DB1895
		Bauerago_abstrusa_DB1888
		M._tuberculiforme_mk159
		Liroa_emodensis_DB1037
		Sphac._poly._serrulati_NO2
		Sphac._poly._persicariae_AF444593
		M._nepalense_mk103
		M._pustulatum_mk327
		M._bosniacum_mk082
		M._bistortarum_mk071
		M._bistortarum_mk080
		M._bistortarum_mk070
		;
ENDBLOCK;
BEGIN TREES;
	TRANSLATE
		1	M._stellariae_ml507,
		2	M._stellariae_DB3633,
		3	M._stellariae_ml48,
		4	M._stellariae_HML791,
		5	M._stellariae_ml352,
		6	M._major_mk279,
		7	M._violaceum_s.str._ml344,
		8	M._silenes_inflatae_ml327,
		9	M._silenes_inflatae_mk208,
		10	M._silenes_inflatae_ml620,
		11	M._silenes_inflatae_ml605,
		12	M._violaceo_irregulare_ml50,
		13	M._lychnidis_dioicae_mk147,
		14	M._lychnidis_dioicae_ml215,
		15	M._lychnidis_dioicae_ml326,
		16	M._lychnidis_dioicae_mk115,
		17	M._lychnidis_dioicae_DB3636,
		18	M._saponariae_ml373,
		19	M._saponariae_ml310,
		20	M._saponariae_mk146,
		21	M._saponariae_mk142,
		22	M._dianthorum_mk145,
		23	M._dianthorum_ml329,
		24	M._dianthorum_DB3637,
		25	M._dianthorum_ml333,
		26	M._dianthorum_ml622,
		27	M._dianthorum_mk119,
		28	M._dianthorum_mk167,
		29	M._dianthorum_ml328,
		30	M._dianthorum_ml354,
		31	M._violaceum_s.l._mk143,
		32	M._violaceum_s.l._mk113,
		33	M._violaceo_verrucosum_ml49,
		34	M._violaceum_s.l._AY014239,
		35	M._violaceum_s.l._AY014235,
		36	M._violaceum_s.l._AY014236,
		37	M._violaceum_s.l._AY014238,
		38	M._anomalum_mk067,
		39	M._holostei_mk318,
		40	M._scabiosae_AF045880,
		41	M._scabiosae_NO3,
		42	M._onopordi_mk104,
		43	M._pinguiculae_AF045881,
		44	M._betonicae_mk069,
		45	M._intermedium_mk088,
		46	M._intermedium_mk087,
		47	M._scolymi_NO1,
		48	M._tragopo._pratensis_mk148,
		49	M._tragopo._pratensis_mk158,
		50	M._scorzonerae_mk129,
		51	M._scorzonerae_mk131,
		52	M._reticulatum_mk123,
		53	M._reticulatum_mk122,
		54	M._reticulatum_mk112,
		55	M._tenuisporum_mk153,
		56	M._cordae_AF045878,
		57	M._cordae_mk315,
		58	M._vinosum_AF045876,
		59	M._shastense_mk133,
		60	M._parlatorei_mk277,
		61	M._stygium_mk140,
		62	M._stygium_mk139,
		63	M._kuehneanum_AF045879,
		64	Ustilentyloma_spec._3638,
		65	Ustilentyloma_fluitans_1040,
		66	Bauerago_vuyckii_DB1895,
		67	Bauerago_abstrusa_DB1888,
		68	M._tuberculiforme_mk159,
		69	Liroa_emodensis_DB1037,
		70	Sphac._poly._serrulati_NO2,
		71	Sphac._poly._persicariae_AF444593,
		72	M._nepalense_mk103,
		73	M._pustulatum_mk327,
		74	M._bosniacum_mk082,
		75	M._bistortarum_mk071,
		76	M._bistortarum_mk080,
		77	M._bistortarum_mk070
		;
	UTREE * PHYLIP_1= (76:0.000000,77:0.007216,(75:0.009610,((((63:0.092202,(((38:0.175236,((((((3:0.000000,(1:0.000000,2:0.000000):0.000000):0.000000,(4:0.012777,5:0.000000):0.000000):0.011193,(6:0.011080,((7:0.000000,(8:0.000000,(9:0.002303,(10:0.000000,11:0.000000):0.000000):0.037197):0.007115):0.014562,(12:0.005015,(17:0.002279,((13:0.000000,14:0.006939):0.000000,(15:0.000000,16:0.002777):0.00691…
	UTREE PHYLIP_2= (34:0.019690,37:0.009706,(36:0.012161,(35:0.002412,((((3:0.000000,(1:0.000000,2:0.000000):0.000000):0.000000,(4:0.004163,5:0.000000):0.000000):0.005195,(((6:0.025028,(7:0.000000,((8:0.014479,(9:0.000000,(10:0.000000,11:0.000000):0.000000):0.018439):0.007846,(12:0.020632,(17:0.000000,((13:0.000000,14:0.004520):0.000000,(15:0.000000,16:0.002645):0.004509):0.002255):0.000000):0.01185…
	UTREE PHYLIP_3= (76:0.000000,77:0.000000,(75:0.004805,(72:0.008447,(69:0.039822,(((((((((((((3:0.000000,(1:0.000000,2:0.000000):0.000000):0.000000,(4:0.019071,5:0.000000):0.000000):0.024127,((8:0.004863,((6:0.023866,7:0.000000):0.004225,(12:0.007266,((13:0.000000,14:0.000000):0.004634,(17:0.002251,(15:0.001629,16:0.000000):0.003015):0.007022):0.000000):0.004691):0.002102):0.006362,(9:0.004668,(10…
	UTREE PHYLIP_4= (76:0.000000,77:0.000000,(75:0.015027,(((68:0.039625,((((38:0.156221,((33:0.051431,((((((3:0.000000,(1:0.000000,2:0.000000):0.000000):0.000000,(4:0.008601,5:0.000000):0.000000):0.013192,((6:0.026320,((7:0.000000,(8:0.002368,(9:0.002399,(10:0.000000,11:0.000000):0.000000):0.013795):0.011058):0.009915,(12:0.015480,(17:0.002270,(16:0.002714,(15:0.002374,(13:0.000000,14:0.000000):0.00…
	UTREE PHYLIP_5= (76:0.000000,77:0.004406,(75:0.017941,(((((((((6:0.010633,((((4:0.003868,(5:0.000000,(3:0.000000,(1:0.000000,2:0.000000):0.000000):0.000000):0.000000):0.011795,((33:0.063391,(22:0.010242,((23:0.002365,24:0.000000):0.015958,(30:0.000000,(29:0.005784,(28:0.000000,(25:0.007763,(26:0.000000,27:0.003844):0.000000):0.002538):0.001293):0.000000):0.019348):0.005661):0.008824):0.014054,(31…
	UTREE PHYLIP_6= (76:0.000000,77:0.000000,(75:0.008508,((((38:0.179706,((60:0.032546,((47:0.063265,(((((39:0.119096,((((((3:0.000000,(1:0.000000,2:0.000000):0.000000):0.000000,(4:0.004190,5:0.000000):0.002649):0.010969,((33:0.101549,((22:0.023058,(23:0.005929,24:0.000000):0.019406):0.024582,((29:0.002272,(25:0.002459,(26:0.000000,27:0.000000):0.006894):0.005007):0.000000,(30:0.000000,(28:0.006768,…
	UTREE PHYLIP_7= (75:0.002669,76:0.000000,(77:0.002672,(72:0.019594,(((((60:0.040099,(((39:0.070276,(((6:0.050095,((5:0.000000,((1:0.000000,2:0.000000):0.000000,(3:0.000000,4:0.000000):0.000000):0.000000):0.027298,(((19:0.000000,(20:0.000000,(18:0.000000,21:0.000000):0.000000):0.000000):0.014330,((22:0.008809,(23:0.002583,24:0.000000):0.023473):0.015239,((25:0.011226,(26:0.000000,27:0.002207):0.00…
	UTREE PHYLIP_8= (64:0.094203,65:0.345318,((72:0.030471,(((((39:0.097205,(38:0.187625,((((3:0.000000,(1:0.000000,2:0.000000):0.000000):0.000000,(4:0.008098,5:0.000000):0.000000):0.018104,(((6:0.022914,(12:0.014300,((17:0.002239,(7:0.000000,(8:0.002229,(9:0.000000,(10:0.000000,11:0.000000):0.000000):0.010422):0.005178):0.013538):0.006422,((13:0.000000,14:0.000000):0.000000,(15:0.000000,16:0.000000)…
	UTREE PHYLIP_9= (76:0.000000,77:0.000000,(75:0.014199,((((((63:0.117511,(38:0.137746,((33:0.047794,(((3:0.000000,(1:0.000000,2:0.000000):0.000000):0.000000,(4:0.010105,5:0.000000):0.000000):0.019790,(((6:0.018386,((7:0.000000,(8:0.004461,(9:0.000000,(10:0.000000,11:0.000000):0.000000):0.019262):0.016973):0.019321,(12:0.010288,(17:0.004353,((13:0.000000,14:0.000000):0.000000,(15:0.000000,16:0.0026…
	UTREE PHYLIP_10= (76:0.000000,77:0.006979,(75:0.007006,(72:0.018064,((((((39:0.087192,(38:0.161086,((33:0.064296,(((((3:0.000000,(1:0.000000,2:0.000000):0.000000):0.000000,(4:0.010129,5:0.000000):0.000000):0.012413,((6:0.011793,(12:0.004930,((17:0.002191,(7:0.002211,(8:0.009219,(9:0.000000,(10:0.000000,11:0.000000):0.000000):0.020788):0.004319):0.006699):0.002088,((13:0.000000,14:0.006451):0.0000…
	UTREE PHYLIP_11= (76:0.000000,77:0.002290,(75:0.004583,(72:0.018079,((69:0.033633,((68:0.072609,((38:0.161533,((((((6:0.031675,((3:0.000000,(1:0.000000,2:0.000000):0.000000):0.000000,(4:0.005664,5:0.000000):0.000000):0.011885):0.004786,(((7:0.007136,(8:0.006832,(9:0.004742,(10:0.000000,11:0.000000):0.000000):0.021199):0.004042):0.017804,(12:0.016453,((13:0.000000,14:0.002249):0.000000,(17:0.00224…
	UTREE PHYLIP_12= (76:0.000000,77:0.002392,(75:0.004827,(72:0.006593,(((63:0.103174,((((((((6:0.027153,(3:0.000000,(1:0.000000,(2:0.000000,(4:0.003104,5:0.000000):0.003183):0.000000):0.000000):0.014876):0.007784,(33:0.063614,(31:0.000000,32:0.002251):0.016333):0.025517):0.001900,((18:0.000000,(19:0.000000,(20:0.000000,21:0.000000):0.000000):0.000000):0.008045,((22:0.008767,(23:0.000000,24:0.000000…
	UTREE PHYLIP_13= (76:0.000000,77:0.002247,(75:0.004507,((((((38:0.177479,((6:0.012321,(((3:0.000000,(1:0.000000,2:0.000000):0.000000):0.000000,(4:0.009502,5:0.000000):0.000000):0.017390,((12:0.008807,((17:0.002184,(7:0.001890,(8:0.004261,(9:0.004083,(10:0.000000,11:0.000000):0.000000):0.004914):0.007688):0.028640):0.004034,((13:0.000000,14:0.002041):0.000000,(15:0.000000,16:0.002379):0.004072):0.…
	UTREE PHYLIP_14= (64:0.087590,65:0.330250,(((63:0.131458,((60:0.052945,(38:0.144953,((((6:0.019802,(((((3:0.000000,(1:0.000000,2:0.000000):0.000000):0.000000,(4:0.006498,5:0.000000):0.000000):0.020197,(33:0.075822,(31:0.000000,32:0.006864):0.005261):0.025247):0.005018,((12:0.004877,((7:0.007172,(8:0.007230,(9:0.002326,(10:0.000000,11:0.000000):0.000000):0.013309):0.010969):0.019502,(16:0.001875,(…
	UTREE PHYLIP_15= (76:0.000000,77:0.000000,(75:0.011602,(68:0.016773,((((((38:0.140012,((((((3:0.000000,(1:0.000000,2:0.000000):0.000000):0.000000,(4:0.003192,5:0.000000):0.002473):0.019915,(6:0.024486,((7:0.000000,(8:0.004524,(9:0.002229,(10:0.000000,11:0.000000):0.000000):0.017680):0.007461):0.022230,(12:0.017914,(17:0.008794,((13:0.000000,14:0.000000):0.000000,(15:0.000000,16:0.005246):0.011007…
	UTREE PHYLIP_16= (76:0.000000,77:0.004471,(75:0.018431,((((((38:0.174841,(((((6:0.012344,((3:0.000000,(1:0.000000,2:0.000000):0.000000):0.000000,(4:0.008141,5:0.000000):0.000000):0.014919):0.006121,(19:0.000000,(20:0.000000,(18:0.000000,21:0.000000):0.000000):0.000000):0.007368):0.002360,(33:0.037611,((22:0.011914,(28:0.003324,(27:0.003991,(29:0.000000,(26:0.000000,(25:0.000000,30:0.000000):0.000…
	UTREE PHYLIP_17= (75:0.006927,76:0.000000,(77:0.006958,((68:0.026064,((69:0.025466,(72:0.032259,((38:0.142922,((((((3:0.000000,(1:0.000000,2:0.000000):0.000000):0.000000,(4:0.007793,5:0.000000):0.000000):0.008237,(33:0.095254,(((6:0.024420,((7:0.000000,(8:0.006553,(9:0.000000,(10:0.000000,11:0.000000):0.000000):0.021971):0.008555):0.012333,(12:0.009744,(17:0.000000,(16:0.000000,(15:0.000000,(13:0…
	UTREE PHYLIP_18= (76:0.000000,77:0.002414,(75:0.007273,(72:0.036549,(((((((((((3:0.000000,(1:0.000000,2:0.000000):0.000000):0.000000,(4:0.022831,5:0.000000):0.000000):0.016330,(((6:0.025468,((7:0.000000,(8:0.004930,(9:0.002440,(10:0.000000,11:0.000000):0.000000):0.009516):0.012910):0.014873,(12:0.018701,(17:0.002217,((13:0.000000,14:0.002376):0.000000,(15:0.000000,16:0.005498):0.009584):0.007438)…
	UTREE PHYLIP_19= (76:0.000000,77:0.000000,(75:0.006915,(74:0.045840,(73:0.035303,((((((((33:0.065749,((((2:0.000000,(1:0.000000,3:0.000000):0.000000):0.000000,(4:0.001026,5:0.000000):0.001114):0.026948,((6:0.017372,(12:0.007645,((17:0.002458,(7:0.000000,(8:0.004746,(9:0.004658,(10:0.000000,11:0.000000):0.000000):0.019359):0.012356):0.015062):0.007089,((13:0.000000,14:0.000000):0.000000,(15:0.0000…
	UTREE PHYLIP_20= (76:0.000000,77:0.000000,(75:0.008113,(74:0.035143,(68:0.021192,((73:0.077110,(((((((((3:0.000000,(1:0.000000,2:0.000000):0.000000):0.000000,(4:0.010936,5:0.000000):0.000000):0.025755,(33:0.052445,(31:0.000000,32:0.000000):0.011704):0.012278):0.016436,(6:0.014866,(12:0.012392,((17:0.000000,(7:0.007249,(8:0.000000,(9:0.002355,(10:0.000000,11:0.000000):0.000000):0.009577):0.004788)…
	UTREE PHYLIP_21= (76:0.000000,77:0.000000,(75:0.010018,(68:0.015572,(72:0.034971,((((((39:0.096699,(38:0.165173,(((((3:0.000000,(1:0.000000,2:0.000000):0.000000):0.000000,(4:0.012758,5:0.000000):0.000000):0.020043,(((20:0.000000,(19:0.000000,(18:0.000000,21:0.000000):0.000000):0.000000):0.005092,((22:0.011809,(23:0.005079,24:0.000000):0.025722):0.023522,((28:0.003596,(29:0.010607,(25:0.008476,30:…
	UTREE PHYLIP_22= (76:0.000000,77:0.002355,(75:0.021655,(72:0.004224,((69:0.032934,(((((((39:0.091207,(((6:0.016655,(((3:0.000000,(1:0.000000,2:0.000000):0.000000):0.000000,(4:0.008120,5:0.000000):0.000000):0.013208,((19:0.000000,(20:0.000000,(18:0.000000,21:0.000000):0.000000):0.000000):0.024668,((33:0.073180,(22:0.006280,((23:0.007519,24:0.000000):0.019886,((29:0.008044,(25:0.008688,(28:0.000000…
	UTREE PHYLIP_23= (76:0.000000,77:0.000000,(75:0.012232,((((38:0.224816,((((((3:0.000000,(1:0.000000,2:0.000000):0.000000):0.000000,(4:0.002445,5:0.000000):0.001767):0.003609,(((12:0.000000,(6:0.037575,((7:0.000000,(8:0.012808,(9:0.000000,(10:0.000000,11:0.000000):0.000000):0.024746):0.005026):0.009712,((13:0.000000,14:0.000000):0.007104,(17:0.000000,(15:0.005758,16:0.000000):0.006119):0.007051):0…
	UTREE PHYLIP_24= (76:0.000000,77:0.002088,(75:0.010606,((((((((((3:0.000000,(1:0.000000,2:0.000000):0.000000):0.000000,(4:0.011112,5:0.000000):0.000000):0.011389,((18:0.000000,(19:0.000000,(20:0.000000,21:0.000000):0.000000):0.000000):0.016410,(31:0.000000,32:0.006015):0.021420):0.003400):0.011416,(33:0.059842,(22:0.008413,(23:0.004721,24:0.000000):0.022050):0.009017):0.008019):0.011193,((25:0.00…
	UTREE PHYLIP_25= (76:0.000000,77:0.000000,(75:0.004742,(((63:0.111362,(((39:0.098339,(38:0.211384,((((4:0.004410,(5:0.000000,(3:0.000000,(1:0.000000,2:0.000000):0.000000):0.000000):0.000000):0.023441,((((6:0.042245,((7:0.002393,(8:0.002359,(9:0.000000,(10:0.000000,11:0.000000):0.000000):0.016086):0.010902):0.004870,(12:0.017645,(14:0.000000,(13:0.000000,(17:0.002316,(15:0.000000,16:0.000000):0.00…
	UTREE PHYLIP_26= (76:0.000000,77:0.002499,(75:0.002014,((((((39:0.080748,(38:0.188726,(((((1:0.000000,(2:0.000000,3:0.000000):0.000000):0.000000,(4:0.001729,5:0.000000):0.000433):0.009057,(31:0.000000,32:0.009544):0.043860):0.005092,(((6:0.029065,((7:0.000000,(8:0.004870,(9:0.002370,(10:0.000000,11:0.000000):0.000000):0.019703):0.012384):0.015104,(12:0.010180,(17:0.000000,((13:0.000000,14:0.00234…
	UTREE PHYLIP_27= (75:0.000000,76:0.000000,(77:0.002256,(72:0.037017,((((((38:0.173545,(((((3:0.000000,(1:0.000000,2:0.000000):0.000000):0.000000,(4:0.011454,5:0.000000):0.000000):0.000000,(((6:0.042113,(((7:0.000000,(8:0.004505,(9:0.002214,(10:0.000000,11:0.000000):0.000000):0.002623):0.010775):0.016924,((22:0.017437,(23:0.002193,24:0.000000):0.024655):0.012240,((25:0.007921,(26:0.000000,27:0.001…
	UTREE PHYLIP_28= (76:0.000000,77:0.000000,(75:0.014423,(72:0.002845,((((((((((((3:0.000000,(1:0.000000,2:0.000000):0.000000):0.000000,(4:0.007886,5:0.000000):0.000000):0.007212,(6:0.023447,(7:0.000000,((8:0.000000,(9:0.000000,(10:0.000000,11:0.000000):0.000000):0.009922):0.012716,(12:0.016809,(17:0.000000,((13:0.000000,14:0.000000):0.000000,(15:0.000000,16:0.005282):0.006670):0.004454):0.004543):…
	UTREE PHYLIP_29= (76:0.000000,77:0.002521,(75:0.010249,(((63:0.124611,(((((33:0.064141,((((5:0.000000,(4:0.000000,(3:0.000000,(1:0.000000,2:0.000000):0.000000):0.000000):0.000000):0.018272,((19:0.000000,(20:0.000000,(18:0.000000,21:0.000000):0.000000):0.000000):0.013596,(31:0.000000,32:0.002321):0.024533):0.000827):0.004130,(6:0.039238,(12:0.002574,(((7:0.000000,(8:0.005055,(9:0.000000,(10:0.0000…
	UTREE PHYLIP_30= (76:0.000000,77:0.000000,(75:0.004789,(74:0.059397,(73:0.051374,(((38:0.195053,(63:0.125992,((((((((3:0.000000,(1:0.000000,2:0.000000):0.000000):0.000000,(4:0.001773,5:0.000000):0.000340):0.002483,(((18:0.000000,(19:0.000000,(20:0.000000,21:0.000000):0.000000):0.000000):0.008787,((22:0.015718,(23:0.012813,24:0.000000):0.018472):0.011303,((29:0.004262,(25:0.006417,(28:0.000000,30:…
	UTREE PHYLIP_31= (76:0.000000,77:0.000000,(75:0.007562,((((((((38:0.169089,(28:0.036284,(((3:0.000000,(1:0.000000,2:0.000000):0.000000):0.000000,(4:0.009003,5:0.000000):0.000000):0.007370,(((6:0.021882,((7:0.009457,(8:0.005183,(9:0.000000,(10:0.000000,11:0.000000):0.000000):0.012930):0.008678):0.010652,(12:0.013474,((13:0.000000,14:0.000000):0.000000,(16:0.000000,(15:0.000000,17:0.000000):0.00000…
	UTREE PHYLIP_32= (34:0.020688,36:0.007833,(37:0.021109,(35:0.002743,((((3:0.000000,(1:0.000000,2:0.000000):0.000000):0.000000,(4:0.004456,5:0.000000):0.000000):0.003993,((((6:0.036991,(12:0.008230,((8:0.007436,(7:0.010120,(9:0.000000,(10:0.000000,11:0.000000):0.000000):0.017730):0.000000):0.027935,((13:0.000000,14:0.000000):0.000000,(17:0.004700,(15:0.001269,16:0.005414):0.001109):0.009531):0.007…
	UTREE PHYLIP_33= (76:0.000000,77:0.002363,(75:0.014418,((73:0.038338,(74:0.024724,(((63:0.095558,(38:0.204370,((((((((3:0.000000,(1:0.000000,2:0.000000):0.000000):0.000000,(4:0.008579,5:0.000000):0.000000):0.023336,(31:0.000000,(32:0.002247,33:0.065914):0.005231):0.026155):0.000000,((19:0.000000,(21:0.000000,(18:0.000000,20:0.000000):0.000000):0.000000):0.006991,((22:0.022769,(23:0.002454,24:0.00…
	UTREE PHYLIP_34= (64:0.102159,65:0.308907,(((60:0.038939,(((63:0.093401,(38:0.161381,((((((((3:0.000000,(1:0.000000,2:0.000000):0.000000):0.000000,(4:0.007378,5:0.000000):0.000000):0.015071,(6:0.020142,((7:0.000000,((8:0.002468,(9:0.002043,(10:0.000000,11:0.000000):0.000000):0.009919):0.006699,(18:0.000000,(19:0.000000,(20:0.000000,21:0.000000):0.000000):0.000000):0.016310):0.012274):0.008865,(12…
	UTREE PHYLIP_35= (76:0.000000,77:0.009044,(75:0.011384,(68:0.008275,((((((((38:0.135454,(((((6:0.042481,(((3:0.000000,(1:0.000000,2:0.000000):0.000000):0.000000,(4:0.008511,5:0.000000):0.000000):0.031398,(7:0.005513,(12:0.014678,(14:0.009521,((13:0.000000,17:0.000000):0.000000,(15:0.000000,16:0.002745):0.002350):0.000000):0.000977):0.008899):0.008981):0.011375):0.000000,(8:0.006132,(9:0.000000,(1…
	UTREE PHYLIP_36= (75:0.002213,76:0.000000,(77:0.002205,(((((63:0.100388,(((38:0.128152,((((3:0.000000,(1:0.000000,2:0.000000):0.000000):0.000000,(4:0.010005,5:0.000000):0.000000):0.009289,((((12:0.008067,((6:0.011987,(7:0.000000,(8:0.004457,(9:0.002193,(10:0.000000,11:0.000000):0.000000):0.004427):0.009001):0.016337):0.001439,((13:0.000000,14:0.002217):0.002228,(17:0.000000,(15:0.000000,16:0.0026…
	UTREE PHYLIP_37= (76:0.000000,77:0.002146,(75:0.019844,(((((38:0.174693,((((((3:0.000000,(1:0.000000,2:0.000000):0.000000):0.000000,(4:0.005120,5:0.000000):0.002356):0.020208,(6:0.026142,((7:0.002166,(8:0.004575,(9:0.000000,(10:0.000000,11:0.000000):0.000000):0.022135):0.002655):0.013272,(12:0.011491,((13:0.000000,14:0.002127):0.000000,(17:0.006391,(15:0.001826,16:0.002453):0.002459):0.006433):0.…
	UTREE PHYLIP_38= (76:0.000000,77:0.000000,(75:0.004629,(((((38:0.178255,(63:0.123499,((((((3:0.000000,(1:0.000000,2:0.000000):0.000000):0.000000,(4:0.008475,5:0.000000):0.000000):0.003223,((((6:0.023619,((7:0.000000,(8:0.002457,(9:0.002366,(10:0.000000,11:0.000000):0.000000):0.025145):0.016832):0.012032,(12:0.012954,(16:0.001762,(17:0.002302,(15:0.002321,(13:0.000000,14:0.000000):0.000000):0.0046…
	UTREE PHYLIP_39= (76:0.000000,77:0.004582,(75:0.018566,(72:0.035768,(((((63:0.104801,(((38:0.179692,((((3:0.000000,(1:0.000000,2:0.000000):0.000000):0.000000,(4:0.012283,5:0.000000):0.000000):0.007086,((((6:0.038948,(12:0.007580,((7:0.000000,(8:0.007241,(9:0.000000,(10:0.000000,11:0.000000):0.000000):0.015126):0.005981):0.009270,(17:0.000000,((13:0.000000,14:0.004616):0.000000,(15:0.000000,16:0.0…
	UTREE PHYLIP_40= (75:0.002052,76:0.000000,(77:0.002032,(68:0.004581,(((((63:0.073516,((((6:0.009786,(((((3:0.000000,(1:0.000000,2:0.000000):0.000000):0.000000,(4:0.004912,5:0.000000):0.000405):0.014822,(((19:0.000000,(20:0.000000,(18:0.000000,21:0.000000):0.000000):0.000000):0.005904,((22:0.012639,(23:0.013933,24:0.000000):0.023812):0.007475,((25:0.001800,(26:0.000000,27:0.001772):0.003565):0.001…
	UTREE PHYLIP_41= (76:0.000000,77:0.000000,(75:0.009448,(68:0.032641,(((((((((((((3:0.000000,(1:0.000000,2:0.000000):0.000000):0.000000,(4:0.001868,5:0.000000):0.000132):0.019606,(((22:0.011596,(23:0.007593,24:0.000000):0.013891):0.014828,((25:0.006242,(29:0.006070,(28:0.000000,30:0.000000):0.001945):0.005861):0.003708,(26:0.000000,27:0.000000):0.004488):0.033108):0.016009,(33:0.065631,(31:0.00000…
	UTREE PHYLIP_42= (76:0.000000,77:0.002396,(75:0.009662,(((38:0.178482,((63:0.146758,((39:0.109380,(((((6:0.036173,((3:0.000000,(1:0.000000,2:0.000000):0.000000):0.000000,(4:0.005061,5:0.000000):0.003437):0.006023):0.004739,(31:0.000000,(32:0.000000,33:0.059989):0.002335):0.025160):0.011424,((18:0.000000,(19:0.000000,(20:0.000000,21:0.000000):0.000000):0.000000):0.017015,((22:0.011979,(23:0.007928…
	UTREE PHYLIP_43= (76:0.000000,77:0.002195,(75:0.017936,((((((((((3:0.000000,(1:0.000000,2:0.000000):0.000000):0.000000,(4:0.007636,5:0.000000):0.000000):0.022117,(((22:0.006872,(23:0.014214,24:0.000000):0.018560):0.009933,((25:0.003848,(28:0.003010,(29:0.003805,30:0.000000):0.000000):0.005682):0.005712,(26:0.000000,27:0.001897):0.002034):0.035769):0.014175,(33:0.048963,(31:0.000000,32:0.004095):0…
	UTREE PHYLIP_44= (76:0.000000,77:0.005682,(75:0.011558,((((38:0.234592,(((39:0.101174,((6:0.007806,((33:0.118799,((((3:0.000000,(1:0.000000,2:0.000000):0.000000):0.000000,(4:0.014158,5:0.000000):0.000000):0.017494,((18:0.000000,(19:0.000000,(20:0.000000,21:0.000000):0.000000):0.000000):0.031622,(31:0.000000,32:0.007690):0.022093):0.003048):0.006160,((22:0.015136,(25:0.011598,(26:0.000000,(27:0.00…
	UTREE PHYLIP_45= (76:0.000000,77:0.004398,(75:0.002823,(((((39:0.069928,((38:0.155785,(((((3:0.000000,(1:0.000000,2:0.000000):0.000000):0.000000,(4:0.003571,5:0.000000):0.002165):0.000000,(((19:0.000000,(20:0.000000,(18:0.000000,21:0.000000):0.000000):0.000000):0.009490,((22:0.021895,(23:0.002502,24:0.000000):0.009944):0.009624,((25:0.007830,(26:0.000000,27:0.003825):0.003725):0.002085,(30:0.0000…
	UTREE PHYLIP_46= (76:0.000000,77:0.002757,(75:0.008373,(72:0.046607,((((39:0.105737,((((38:0.194679,(((((3:0.000000,(1:0.000000,2:0.000000):0.000000):0.000000,(4:0.007441,5:0.000000):0.000000):0.029068,((6:0.064773,(12:0.002982,((7:0.014223,(8:0.011421,(9:0.002763,(10:0.000000,11:0.000000):0.000000):0.022942):0.020389):0.014128,(17:0.005512,((13:0.000000,14:0.002717):0.000000,(15:0.000000,16:0.00…
	UTREE PHYLIP_47= (76:0.000000,77:0.000000,(75:0.007133,(72:0.033164,((((((39:0.083188,((((((3:0.000000,(1:0.000000,2:0.000000):0.000000):0.000000,(4:0.010014,5:0.000000):0.000000):0.035774,((33:0.079975,((22:0.013043,(23:0.000000,24:0.000000):0.040187):0.027345,((25:0.006519,(26:0.000000,27:0.000000):0.007729):0.002480,(28:0.003261,(29:0.000000,30:0.000000):0.000000):0.005821):0.022436):0.013295)…
	UTREE PHYLIP_48= (76:0.000000,77:0.002145,(75:0.010942,(72:0.029578,((69:0.060280,(68:0.024382,(71:0.000000,(70:0.010549,((60:0.022797,((((((((3:0.000000,(1:0.000000,2:0.000000):0.000000):0.000000,(4:0.010874,5:0.000000):0.000000):0.011931,(((18:0.000000,19:0.000000):0.000000,(20:0.000000,21:0.000000):0.000000):0.001595,(((22:0.008436,(23:0.002213,24:0.000000):0.023121):0.003820,((25:0.003591,(26…
	UTREE PHYLIP_49= (64:0.130343,65:0.365311,((68:0.039287,(74:0.041067,(73:0.066013,(((63:0.119079,(((38:0.165182,(((((5:0.000000,((1:0.000000,3:0.000000):0.000000,(2:0.000000,4:0.000000):0.000000):0.000000):0.025762,(6:0.048796,(12:0.004834,((17:0.000000,(7:0.002328,(8:0.002435,(9:0.004720,(10:0.000000,11:0.000000):0.000000):0.018636):0.008093):0.009732):0.007037,((13:0.000000,14:0.002319):0.00000…
	UTREE PHYLIP_50= (76:0.000000,77:0.000000,(75:0.002409,((((((38:0.204336,(((((((3:0.000000,(1:0.000000,2:0.000000):0.000000):0.000000,(4:0.007289,5:0.000000):0.006148):0.021195,(6:0.029727,((7:0.000000,(8:0.000000,(9:0.002432,(10:0.000000,11:0.000000):0.000000):0.010941):0.016657):0.009992,(12:0.005331,((13:0.000000,14:0.000000):0.004757,(17:0.000000,(15:0.002983,16:0.000000):0.001833):0.007161):…
	UTREE PHYLIP_51= (76:0.000000,77:0.002285,(75:0.013889,(74:0.052677,(73:0.065179,((((63:0.099119,((38:0.165605,((6:0.031579,((((3:0.000000,(1:0.000000,2:0.000000):0.000000):0.000000,(4:0.007247,5:0.000000):0.000451):0.000000,((18:0.000000,(19:0.000000,(20:0.000000,21:0.000000):0.000000):0.000000):0.034754,(((22:0.000000,((25:0.009782,(26:0.000000,27:0.001932):0.000000):0.001922,(30:0.000000,(28:0…
	UTREE PHYLIP_52= (76:0.000000,77:0.004569,(75:0.021128,(((((63:0.130846,(38:0.185199,(((33:0.066902,(((((3:0.000000,(1:0.000000,2:0.000000):0.000000):0.000000,(4:0.010495,5:0.000000):0.000000):0.019346,((18:0.000000,(21:0.000000,(19:0.000000,20:0.000000):0.000000):0.000000):0.007467,((22:0.010861,(23:0.002590,24:0.000000):0.018796):0.008060,((29:0.006227,(25:0.004220,(26:0.000000,27:0.004132):0.0…
	UTREE PHYLIP_53= (76:0.000000,77:0.000000,(75:0.012513,((((63:0.109467,((38:0.213168,((((2:0.000000,(1:0.000000,3:0.000000):0.000000):0.000000,(4:0.012705,5:0.000000):0.000000):0.008739,(((6:0.031009,((8:0.000000,(7:0.007093,(9:0.000000,(10:0.000000,11:0.000000):0.000000):0.021810):0.007147):0.023008,(12:0.007281,(17:0.000000,((13:0.000000,14:0.000000):0.002290,(15:0.000171,16:0.002675):0.002140)…
	UTREE PHYLIP_54= (76:0.000000,77:0.002224,(75:0.008961,((((((63:0.096688,(38:0.211956,((((((((3:0.000000,(1:0.000000,2:0.000000):0.000000):0.000000,(4:0.003790,5:0.000000):0.000000):0.015485,(6:0.021757,(7:0.000000,((8:0.000000,(9:0.002123,(10:0.000000,11:0.000000):0.000000):0.009944):0.005043,(17:0.000000,(12:0.011331,((13:0.000000,14:0.002089):0.000000,(15:0.000000,16:0.000000):0.002086):0.0064…
	UTREE PHYLIP_55= (76:0.000000,77:0.000000,(75:0.015064,(((72:0.042779,(68:0.031685,(38:0.191230,(((((6:0.015421,(((((3:0.000000,(1:0.000000,2:0.000000):0.000000):0.000000,(4:0.001778,5:0.000000):0.000164):0.017583,((18:0.000000,(19:0.000000,(20:0.000000,21:0.000000):0.000000):0.000000):0.015383,(31:0.000000,32:0.000000):0.017765):0.006362):0.007989,(33:0.042352,((22:0.011203,(23:0.002303,24:0.000…
	UTREE PHYLIP_56= (76:0.000000,77:0.002371,(75:0.007175,(72:0.030685,((((60:0.024850,((38:0.209898,(63:0.128775,((39:0.095671,((((3:0.000000,(1:0.000000,2:0.000000):0.000000):0.000000,(4:0.012681,5:0.000000):0.000000):0.011982,((((6:0.025427,(12:0.007429,((17:0.000000,(7:0.007171,(8:0.000000,(9:0.000000,(10:0.000000,11:0.000000):0.000000):0.009538):0.004772):0.004784):0.002306,((13:0.000000,14:0.0…
	UTREE PHYLIP_57= (76:0.000000,77:0.000000,(75:0.013590,(72:0.039081,(68:0.014576,(((38:0.195789,((((((((6:0.021321,((2:0.000000,(1:0.000000,3:0.000000):0.000000):0.000000,(4:0.003175,5:0.000000):0.003585):0.019114):0.009257,(33:0.048206,((22:0.008953,(23:0.013708,24:0.000000):0.026304):0.006199,(28:0.000000,(30:0.000000,(29:0.000000,(25:0.004393,(26:0.000000,27:0.000000):0.004377):0.000000):0.000…
	UTREE PHYLIP_58= (66:0.027349,67:0.048588,(((60:0.040263,((((38:0.122349,((33:0.068533,((((3:0.000000,(1:0.000000,(2:0.000000,(4:0.003426,5:0.000000):0.003802):0.000000):0.000000):0.020672,(6:0.028779,(12:0.006392,(((7:0.006126,(8:0.004090,(9:0.000000,(10:0.000000,11:0.000000):0.000000):0.013814):0.006860):0.010304,(17:0.001963,(15:0.000000,16:0.000000):0.006061):0.004054):0.000000,(13:0.000000,1…
	UTREE PHYLIP_59= (76:0.000000,77:0.005167,(75:0.013018,(72:0.015276,((69:0.038330,(68:0.036820,(((63:0.099270,((((((((3:0.000000,(1:0.000000,(2:0.000000,(4:0.005670,5:0.000000):0.005723):0.000000):0.000000):0.018263,((33:0.083506,((22:0.004043,(23:0.000000,24:0.000000):0.027400):0.011228,(30:0.000000,(29:0.006772,(28:0.011312,(25:0.011355,(26:0.000000,27:0.004501):0.000000):0.002773):0.001719):0.…
	UTREE PHYLIP_60= (76:0.000000,77:0.004475,(75:0.008982,(68:0.018936,((((((38:0.186120,((((3:0.000000,(1:0.000000,2:0.000000):0.000000):0.000000,(4:0.005807,5:0.000000):0.000000):0.015741,(((6:0.027572,((7:0.000000,(8:0.000000,(9:0.002105,(10:0.000000,11:0.000000):0.000000):0.016308):0.009277):0.017106,(12:0.006614,((13:0.000000,14:0.004130):0.000000,(17:0.006212,(15:0.002306,16:0.004992):0.001829…
	UTREE PHYLIP_61= (76:0.000000,77:0.000000,(75:0.011327,(74:0.057060,(73:0.038567,(((60:0.009587,(((((((((3:0.000000,(1:0.000000,2:0.000000):0.000000):0.000000,(4:0.006011,5:0.000000):0.000000):0.017277,((6:0.022381,(12:0.012258,((17:0.002342,(7:0.007019,(8:0.000000,(9:0.000000,(10:0.000000,11:0.000000):0.000000):0.021235):0.009453):0.014447):0.004428,((13:0.000000,14:0.000000):0.000000,(15:0.0000…
	UTREE PHYLIP_62= (76:0.000000,77:0.004473,(75:0.008969,((((((((12:0.016016,(6:0.042197,((((3:0.000000,(1:0.000000,2:0.000000):0.000000):0.000000,(4:0.005732,5:0.000000):0.000000):0.017753,((22:0.008315,(23:0.002250,24:0.000000):0.018977):0.017160,(33:0.070201,(31:0.000000,32:0.004158):0.022889):0.004579):0.002030):0.024363,((18:0.000000,(21:0.000000,(19:0.000000,20:0.000000):0.000000):0.000000):0…
	UTREE PHYLIP_63= (66:0.045769,67:0.032517,(((38:0.143567,(((((3:0.000000,(1:0.000000,2:0.000000):0.000000):0.000000,(4:0.010234,5:0.000000):0.000000):0.009033,(((6:0.028728,(12:0.004951,(((7:0.000000,(8:0.002249,(9:0.009118,(10:0.000000,11:0.000000):0.000000):0.020410):0.007660):0.014016,(13:0.000000,14:0.002253):0.002263):0.000000,(17:0.000000,(15:0.000000,16:0.000000):0.004549):0.002269):0.0025…
	UTREE PHYLIP_64= (64:0.385417,65:0.268203,(((63:0.130962,((((6:0.023712,(((((3:0.000000,(1:0.000000,2:0.000000):0.000000):0.000000,(4:0.008798,5:0.000000):0.000000):0.014473,(33:0.063284,(31:0.000000,32:0.007060):0.028062):0.025194):0.003527,(((18:0.000000,19:0.000000):0.000000,(20:0.000000,21:0.000000):0.000000):0.016941,((22:0.017928,(23:0.002943,24:0.000000):0.023486):0.014536,((29:0.000000,(2…
	UTREE PHYLIP_65= (76:0.000000,77:0.002465,(75:0.015073,((((63:0.128568,(38:0.138692,(((((((3:0.000000,(1:0.000000,2:0.000000):0.000000):0.000000,(4:0.003678,5:0.000000):0.002512):0.011859,((6:0.020308,(((7:0.000000,(8:0.004668,(9:0.002253,(10:0.000000,11:0.000000):0.000000):0.016314):0.009182):0.014688,(33:0.056523,((22:0.008097,(23:0.004963,24:0.000000):0.016950):0.007280,((25:0.014893,(28:0.003…
	UTREE PHYLIP_66= (75:0.004602,76:0.000000,(77:0.006950,(72:0.012100,(69:0.049950,((68:0.037091,((((63:0.090176,(((38:0.195302,(((((3:0.000000,(1:0.000000,2:0.000000):0.000000):0.000000,(4:0.005682,5:0.000000):0.004104):0.018432,(((6:0.036409,(12:0.006971,(7:0.008951,(17:0.002164,((13:0.000000,14:0.006498):0.000000,(15:0.000000,16:0.000000):0.006498):0.004327):0.000000):0.002219):0.002150):0.00462…
	UTREE PHYLIP_67= (76:0.000000,77:0.002294,(75:0.014012,((((38:0.166066,((39:0.068637,(((33:0.040219,(((((3:0.000000,(1:0.000000,2:0.000000):0.000000):0.000000,(4:0.006110,5:0.000000):0.000000):0.021729,(6:0.026138,((7:0.000000,(8:0.004910,(9:0.000000,(10:0.000000,11:0.000000):0.000000):0.021381):0.021802):0.012037,(12:0.000000,((13:0.000000,14:0.002288):0.004594,(17:0.000000,(15:0.000000,16:0.002…
	UTREE PHYLIP_68= (76:0.000000,77:0.000000,(75:0.016453,(68:0.024560,((38:0.172567,((((39:0.091147,((33:0.099613,(((3:0.000000,(1:0.000000,2:0.000000):0.000000):0.000000,(4:0.004363,5:0.000000):0.000000):0.015084,(((6:0.034927,((8:0.002481,(7:0.007166,(9:0.000000,(10:0.000000,11:0.000000):0.000000):0.004755):0.004725):0.009327,(12:0.009904,(17:0.002169,((13:0.000000,14:0.000000):0.000000,(15:0.000…
	UTREE PHYLIP_69= (76:0.000000,77:0.000000,(75:0.005221,(74:0.035984,(73:0.040414,((38:0.172365,(((((6:0.022878,(((1:0.000000,(2:0.000000,3:0.000000):0.000000):0.000000,(4:0.013589,5:0.000000):0.000000):0.011911,((((7:0.003017,(8:0.004836,(9:0.004930,(10:0.000000,11:0.000000):0.000000):0.011378):0.013913):0.015253,(12:0.016002,(17:0.004874,((13:0.000000,14:0.000000):0.000000,(15:0.000000,16:0.0028…
	UTREE PHYLIP_70= (76:0.000000,77:0.000000,(75:0.010133,(72:0.031593,((((((((38:0.197012,((6:0.035286,(((3:0.000000,(1:0.000000,2:0.000000):0.000000):0.000000,(4:0.004739,5:0.000000):0.001655):0.014848,(((12:0.008737,((17:0.000000,(7:0.007145,(8:0.002452,(9:0.000000,(10:0.000000,11:0.000000):0.000000):0.013352):0.010872):0.019707):0.006988,(16:0.002602,(14:0.000000,(13:0.000000,15:0.002347):0.0000…
	UTREE PHYLIP_71= (76:0.000000,77:0.000000,(75:0.004527,((((((39:0.072836,(38:0.181942,((((((3:0.000000,(1:0.000000,2:0.000000):0.000000):0.000000,(4:0.007238,5:0.000000):0.005443):0.022363,(6:0.041679,(12:0.010258,((7:0.002311,(8:0.007486,(9:0.002354,(10:0.000000,11:0.000000):0.000000):0.014620):0.009917):0.014940,((13:0.000000,14:0.000000):0.002334,(17:0.000000,(15:0.000000,16:0.000000):0.014138…
	UTREE PHYLIP_72= (76:0.000000,77:0.002481,(75:0.007485,(68:0.005426,((72:0.018746,(((63:0.130040,((39:0.088854,(((((3:0.000000,(1:0.000000,2:0.000000):0.000000):0.000000,(4:0.010509,5:0.000000):0.000000):0.015201,(((18:0.000000,(19:0.000000,(20:0.000000,21:0.000000):0.000000):0.000000):0.012200,(22:0.000000,((23:0.000000,24:0.000000):0.024994,((25:0.012839,(28:0.007128,(29:0.000000,30:0.000000):0…
	UTREE PHYLIP_73= (76:0.000000,77:0.000000,(75:0.011526,(((((((((33:0.048234,(((2:0.000000,(1:0.000000,3:0.000000):0.000000):0.000000,(4:0.006036,5:0.000000):0.000000):0.014059,(((6:0.021094,(12:0.007284,((7:0.004489,(8:0.006768,(9:0.004453,(10:0.000000,11:0.000000):0.000000):0.023191):0.011700):0.009921,((13:0.000000,14:0.000000):0.000000,(17:0.002242,(15:0.000000,16:0.005254):0.002258):0.002263)…
	UTREE PHYLIP_74= (76:0.000000,77:0.002545,(75:0.005121,(73:0.103998,((((63:0.120995,(((((6:0.014640,((((3:0.000000,(1:0.000000,(2:0.000000,(4:0.019410,5:0.000000):0.000000):0.000000):0.000000):0.026896,((22:0.016396,((23:0.000000,24:0.000000):0.034672,((25:0.000000,(26:0.000000,27:0.002352):0.004710):0.002551,(30:0.000000,(28:0.003963,29:0.007119):0.000000):0.002259):0.022151):0.009924):0.015954,…
	UTREE PHYLIP_75= (76:0.000000,77:0.000000,(75:0.012399,(74:0.040042,(73:0.036485,(((60:0.030866,(((((39:0.077850,(38:0.247962,(((((3:0.000000,(1:0.000000,2:0.000000):0.000000):0.000000,(4:0.008122,5:0.000000):0.000000):0.008148,(((8:0.000000,(7:0.000000,(6:0.026804,(12:0.014616,((13:0.000000,14:0.000000):0.002195,(17:0.000000,(15:0.002344,16:0.000000):0.002089):0.002197):0.000000):0.001843):0.007…
	UTREE PHYLIP_76= (34:0.008423,36:0.010597,(37:0.015101,(35:0.000000,(((((3:0.000000,(1:0.000000,2:0.000000):0.000000):0.000000,(4:0.003673,5:0.000000):0.000178):0.008497,((6:0.012798,(7:0.000000,((8:0.002375,(9:0.002295,(10:0.000000,11:0.000000):0.000000):0.023291):0.004978,(12:0.009447,(17:0.002264,((13:0.000000,14:0.000000):0.000000,(15:0.000000,16:0.002749):0.009132):0.004530):0.000463):0.0138…
	UTREE PHYLIP_77= (76:0.000000,77:0.002622,(75:0.007943,(68:0.006463,((72:0.038357,(((38:0.186476,(((39:0.044829,((33:0.071859,((((((3:0.000000,(1:0.000000,2:0.000000):0.000000):0.000000,(4:0.012882,5:0.000000):0.000000):0.024126,(31:0.000000,32:0.008771):0.012862):0.013225,(6:0.035139,((18:0.000000,19:0.000000):0.000000,(20:0.000000,21:0.000000):0.000000):0.013457):0.014219):0.006510,((22:0.01903…
	UTREE PHYLIP_78= (76:0.000000,77:0.007370,(75:0.001870,(72:0.012864,(69:0.027584,(((68:0.015896,(((((((3:0.000000,(1:0.000000,2:0.000000):0.000000):0.000000,(4:0.016884,5:0.000000):0.000000):0.028918,(6:0.028283,((7:0.000000,(8:0.004834,(9:0.004658,(10:0.000000,11:0.000000):0.000000):0.014415):0.011624):0.014213,(12:0.009993,(14:0.006777,(13:0.000000,(15:0.000000,(16:0.000000,17:0.009048):0.00000…
	UTREE PHYLIP_79= (76:0.000000,77:0.004712,(75:0.009446,((((63:0.138329,(38:0.223594,(((39:0.092431,((33:0.099514,(12:0.009933,((17:0.000000,((7:0.000000,(6:0.023592,((((3:0.000000,(1:0.000000,2:0.000000):0.000000):0.000000,(4:0.004844,5:0.000000):0.001464):0.011982,((18:0.000000,(21:0.000000,(19:0.000000,20:0.000000):0.000000):0.000000):0.014036,((22:0.005553,(23:0.002639,24:0.000000):0.019206):0…
	UTREE PHYLIP_80= (75:0.007050,76:0.000000,(77:0.011900,(72:0.010785,((((63:0.104512,(((39:0.105453,(38:0.126427,(((((((2:0.000000,(1:0.000000,3:0.000000):0.000000):0.000000,(4:0.003915,5:0.000000):0.000000):0.013896,(6:0.025084,(12:0.016776,((17:0.000000,(7:0.002212,(8:0.009444,(9:0.000000,(10:0.000000,11:0.000000):0.000000):0.022411):0.005269):0.013855):0.004424,(14:0.011284,(13:0.000000,(15:0.0…
	UTREE PHYLIP_81= (76:0.000000,77:0.005014,(75:0.010089,((((((39:0.078297,(38:0.157450,(((((3:0.000000,(1:0.000000,2:0.000000):0.000000):0.000000,(4:0.011508,5:0.000000):0.000000):0.017766,(6:0.041386,((12:0.006619,((17:0.002563,(7:0.004974,(8:0.005097,(9:0.000000,(10:0.000000,11:0.000000):0.000000):0.007065):0.010923):0.010385):0.007319,((13:0.000000,14:0.004880):0.000000,(15:0.000000,16:0.002882…
	UTREE PHYLIP_82= (76:0.000000,77:0.000000,(75:0.012381,((((((63:0.091692,(38:0.137672,((((((3:0.000000,(1:0.000000,2:0.000000):0.000000):0.000000,(4:0.002418,5:0.000000):0.001961):0.006705,(((6:0.025967,(12:0.005063,(17:0.002357,(16:0.002828,(14:0.000000,(13:0.000000,15:0.000000):0.000000):0.000259):0.002114):0.007519):0.015101):0.000000,(7:0.005067,(8:0.000000,(9:0.000000,(10:0.000000,11:0.00000…
	UTREE PHYLIP_83= (76:0.000000,77:0.000000,(75:0.009133,((((63:0.123373,(((39:0.071895,(38:0.264646,((33:0.092263,((6:0.021745,(((((2:0.000000,(1:0.000000,3:0.000000):0.000000):0.000000,(4:0.012026,5:0.000000):0.000000):0.035156,(31:0.000000,32:0.006220):0.031806):0.010163,((18:0.000000,19:0.000000):0.000000,(20:0.000000,21:0.000000):0.000000):0.008761):0.009302,(22:0.013212,((23:0.004723,24:0.000…
	UTREE PHYLIP_84= (76:0.000000,77:0.000000,(75:0.005364,((((((3:0.000000,(1:0.000000,2:0.000000):0.000000):0.000000,(4:0.005517,5:0.000000):0.005962):0.013263,(((6:0.029273,(7:0.000000,((8:0.000000,(9:0.000000,(10:0.000000,11:0.000000):0.000000):0.025710):0.015736,(17:0.002533,(12:0.010839,((13:0.000000,14:0.000000):0.000000,(15:0.000000,16:0.000000):0.012528):0.002502):0.002399):0.007723):0.00779…
	UTREE PHYLIP_85= (76:0.000000,77:0.002678,(75:0.005404,(((47:0.065176,((63:0.171931,((39:0.073415,(38:0.192582,(((((3:0.000000,(1:0.000000,2:0.000000):0.000000):0.000000,(4:0.018444,5:0.000000):0.000000):0.018713,((6:0.021863,((8:0.000000,(7:0.007349,(9:0.000000,(10:0.000000,11:0.000000):0.000000):0.015002):0.007439):0.022948,(12:0.008143,(17:0.000000,((13:0.000000,14:0.002379):0.002380,(15:0.000…
	UTREE PHYLIP_86= (75:0.004492,76:0.000000,(77:0.002243,((((38:0.165635,((((((((3:0.000000,(1:0.000000,2:0.000000):0.000000):0.000000,(4:0.006021,5:0.000000):0.000000):0.023030,(6:0.028040,(12:0.011495,((7:0.000000,(8:0.004440,(9:0.000000,(10:0.000000,11:0.000000):0.000000):0.022058):0.007247):0.020322,(14:0.002125,(13:0.000000,(17:0.004253,(15:0.000000,16:0.000000):0.000000):0.004275):0.000000):0…
	UTREE PHYLIP_87= (76:0.000000,77:0.000000,(75:0.002551,(((((((((3:0.000000,(1:0.000000,(2:0.000000,(4:0.008672,5:0.000000):0.000000):0.000000):0.000000):0.006493,(((6:0.018363,((7:0.000000,(8:0.002470,(9:0.002409,(10:0.000000,11:0.000000):0.000000):0.014134):0.010629):0.017785,(12:0.013550,((13:0.000000,14:0.000000):0.000000,(17:0.000000,(15:0.000000,16:0.005398):0.004715):0.002351):0.004820):0.0…
	UTREE PHYLIP_88= (64:0.260857,65:0.207226,(((63:0.113372,(((((((3:0.000000,(1:0.000000,2:0.000000):0.000000):0.000000,(4:0.001770,5:0.000000):0.000362):0.016013,(((6:0.028118,((7:0.000000,(8:0.007545,(9:0.000000,(10:0.000000,11:0.000000):0.000000):0.026717):0.010354):0.012344,(12:0.010437,(17:0.004774,((13:0.000000,14:0.002373):0.000000,(15:0.000000,16:0.002766):0.004733):0.004772):0.002416):0.00…
	UTREE PHYLIP_89= (34:0.015698,37:0.011736,(36:0.009756,(35:0.001796,(38:0.121358,((((6:0.024999,(((((3:0.000000,(1:0.000000,2:0.000000):0.000000):0.000000,(4:0.009074,5:0.000000):0.000000):0.015718,(33:0.048881,(31:0.000000,32:0.003890):0.015310):0.030266):0.001682,((19:0.000000,(20:0.000000,(18:0.000000,21:0.000000):0.000000):0.000000):0.009638,((22:0.015981,(23:0.008333,24:0.000000):0.008067):0…
	UTREE PHYLIP_90= (76:0.000000,77:0.002436,(75:0.002432,((74:0.048124,(73:0.045862,(((((39:0.102858,(38:0.201183,(((((((33:0.074889,(6:0.041748,((3:0.000000,(1:0.000000,2:0.000000):0.000000):0.000000,(4:0.006711,5:0.000000):0.000000):0.004246):0.006464):0.007820,(12:0.006443,((17:0.000000,(7:0.009786,(8:0.007594,(9:0.002414,(10:0.000000,11:0.000000):0.000000):0.015898):0.006377):0.007361):0.002351…
	UTREE PHYLIP_91= (76:0.000000,77:0.002370,(75:0.012032,(72:0.019878,(((((63:0.103785,(38:0.191638,((39:0.101387,((((((3:0.000000,(1:0.000000,(2:0.000000,(4:0.002908,5:0.000000):0.003169):0.000000):0.000000):0.010558,(31:0.000000,32:0.002182):0.031800):0.006752,(12:0.011362,(7:0.019887,(17:0.000000,((13:0.000000,14:0.002254):0.000000,(15:0.000000,16:0.005119):0.009075):0.002236):0.001970):0.020114…
	UTREE PHYLIP_92= (75:0.013029,76:0.000000,(77:0.005164,(74:0.041636,(73:0.056548,((((((63:0.124960,(38:0.175903,((6:0.023645,((((3:0.000000,(1:0.000000,2:0.000000):0.000000):0.000000,(4:0.003321,5:0.000000):0.001185):0.013928,(((18:0.000000,(19:0.000000,(20:0.000000,21:0.000000):0.000000):0.000000):0.017529,((22:0.007890,(23:0.008006,24:0.000000):0.036528):0.011966,((28:0.007964,(25:0.004524,(26:…
	UTREE PHYLIP_93= (76:0.000000,77:0.004683,(75:0.011852,(((((((((6:0.018370,(((2:0.000000,(1:0.000000,3:0.000000):0.000000):0.000000,(4:0.003527,5:0.000000):0.002268):0.007748,(((18:0.000000,(19:0.000000,(20:0.000000,21:0.000000):0.000000):0.000000):0.019434,((22:0.019293,(23:0.002419,24:0.000000):0.015268):0.016172,((25:0.007922,(29:0.005874,(28:0.000000,30:0.000000):0.007823):0.003761):0.001695,…
	UTREE PHYLIP_94= (76:0.000000,77:0.002373,(75:0.007254,((((38:0.172023,(((((33:0.062128,(6:0.023786,(((3:0.000000,(1:0.000000,2:0.000000):0.000000):0.000000,(4:0.002491,5:0.000000):0.001494):0.009765,((((18:0.000000,19:0.000000):0.000000,(20:0.000000,21:0.000000):0.000000):0.008278,((22:0.021110,(23:0.000000,24:0.000000):0.022554):0.010418,((25:0.006022,(29:0.006028,(28:0.000000,30:0.000000):0.00…
	UTREE PHYLIP_95= (64:0.193926,65:0.223202,(((63:0.067851,(((38:0.159511,(((((3:0.000000,(1:0.000000,2:0.000000):0.000000):0.000000,(4:0.003844,5:0.000000):0.000000):0.008757,((19:0.000000,(20:0.000000,(18:0.000000,21:0.000000):0.000000):0.000000):0.024092,(31:0.000000,32:0.004130):0.017374):0.001543):0.007497,((6:0.024887,((7:0.006126,(8:0.011370,(9:0.002192,(10:0.000000,11:0.000000):0.000000):0.…
	UTREE PHYLIP_96= (76:0.000000,77:0.002486,(75:0.012591,(72:0.027608,(68:0.019195,((((63:0.094717,((((38:0.190701,((6:0.021063,(((3:0.000000,(1:0.000000,2:0.000000):0.000000):0.000000,(4:0.008465,5:0.000000):0.000000):0.018570,(((7:0.000001,(8:0.004758,(9:0.002318,(10:0.000000,11:0.000000):0.000000):0.016939):0.009474):0.009746,(18:0.000000,(19:0.000000,(20:0.000000,21:0.000000):0.000000):0.000000…
	UTREE PHYLIP_97= (76:0.000000,77:0.000000,(75:0.005018,(72:0.035052,((((38:0.192409,(((((((3:0.000000,(1:0.000000,2:0.000000):0.000000):0.000000,(4:0.011049,5:0.000000):0.000000):0.020273,((6:0.027637,(12:0.007564,((7:0.007429,(8:0.002304,(9:0.000000,(10:0.000000,11:0.000000):0.000000):0.012273):0.002382):0.014609,(17:0.000000,((13:0.000000,14:0.000000):0.002382,(15:0.000000,16:0.002810):0.004747…
	UTREE PHYLIP_98= (76:0.000000,77:0.000000,(75:0.012020,(73:0.044545,(((((((33:0.064065,(((((3:0.000000,(1:0.000000,2:0.000000):0.000000):0.000000,(4:0.010526,5:0.000000):0.000000):0.018095,((6:0.031015,((7:0.000000,(8:0.012790,(9:0.000000,(10:0.000000,11:0.000000):0.000000):0.034876):0.010025):0.009028,((22:0.012132,(23:0.002412,24:0.000000):0.011017):0.011220,((25:0.004117,(26:0.000000,27:0.0000…
	UTREE PHYLIP_99= (76:0.000000,77:0.000000,(75:0.012027,(72:0.024483,((((((39:0.060851,(((((3:0.000000,(1:0.000000,2:0.000000):0.000000):0.000000,(4:0.015104,5:0.000000):0.000000):0.028478,(((6:0.031023,((8:0.000000,(7:0.007193,(9:0.000000,(10:0.000000,11:0.000000):0.000000):0.012031):0.004750):0.012038,(12:0.004997,((14:0.000000,(13:0.000000,17:0.002335):0.000000):0.000000,(15:0.001189,16:0.00261…
	UTREE PHYLIP_100= (76:0.000000,77:0.002332,(75:0.009400,(68:0.025545,((((((((((((1:0.000000,(2:0.000000,3:0.000000):0.000000):0.000000,(4:0.001585,5:0.000000):0.000308):0.007650,(33:0.063411,(31:0.000000,32:0.008535):0.015313):0.029969):0.006675,((18:0.000000,(19:0.000000,(20:0.000000,21:0.000000):0.000000):0.000000):0.003864,((22:0.010400,(23:0.002353,24:0.000000):0.013809):0.008989,(29:0.005669…
	UTREE PHYLIP_101= (76:0.000000,77:0.004909,(75:0.009842,(((63:0.100748,((((12:0.012158,((6:0.031563,(((((3:0.000000,(1:0.000000,2:0.000000):0.000000):0.000000,(4:0.006860,5:0.000000):0.004438):0.010329,(31:0.000000,32:0.007833):0.014389):0.000000,((33:0.054029,(22:0.005629,(23:0.005319,24:0.000000):0.013442):0.011270):0.000000,((25:0.004747,(26:0.000000,27:0.004529):0.002260):0.000000,(30:0.00000…
	UTREE PHYLIP_102= (64:0.101971,65:0.281594,((((((38:0.144679,((((((3:0.000000,(1:0.000000,2:0.000000):0.000000):0.000000,(4:0.003639,5:0.000000):0.002292):0.017892,((18:0.000000,(19:0.000000,(20:0.000000,21:0.000000):0.000000):0.000000):0.016271,((22:0.012532,(23:0.002434,24:0.000000):0.017110):0.007320,(33:0.057580,((25:0.012115,(29:0.007973,(28:0.000000,30:0.000000):0.001965):0.001890):0.003783…
	UTREE PHYLIP_103= (76:0.000000,77:0.000000,(75:0.011880,(((63:0.105914,((60:0.027667,(((38:0.147205,((((((3:0.000000,(1:0.000000,2:0.000000):0.000000):0.000000,(4:0.011920,5:0.000000):0.000000):0.024379,(((22:0.002610,(23:0.005017,24:0.000000):0.025667):0.015658,((25:0.004207,(29:0.003892,(28:0.000000,30:0.000000):0.003875):0.001872):0.001952,(26:0.000000,27:0.000000):0.002034):0.025831):0.018724…
	UTREE PHYLIP_104= (76:0.000000,77:0.000000,(75:0.002745,(72:0.047160,((68:0.040283,((((39:0.063251,(38:0.239468,(((((3:0.000000,(1:0.000000,2:0.000000):0.000000):0.000000,(4:0.004474,5:0.000000):0.002987):0.031755,(((6:0.038066,(7:0.000000,((8:0.002803,(9:0.008302,(10:0.000000,11:0.000000):0.000000):0.013976):0.011462,((12:0.005781,(13:0.000000,14:0.000000):0.002678):0.000000,(17:0.002509,(15:0.0…
	UTREE PHYLIP_105= (76:0.000000,77:0.002277,(75:0.016304,(68:0.013621,(((69:0.046824,(72:0.036274,((((((((((6:0.047229,((3:0.000000,(1:0.000000,2:0.000000):0.000000):0.000000,(4:0.015652,5:0.000000):0.000000):0.022755):0.005419,((12:0.006751,((7:0.012935,(8:0.008865,(9:0.000000,(10:0.000000,11:0.000000):0.000000):0.012857):0.000000):0.017233,((13:0.000000,14:0.002079):0.000000,(17:0.006286,(15:0.0…
	UTREE PHYLIP_106= (76:0.000000,77:0.000000,(75:0.022227,((((((63:0.097647,(38:0.164260,(((((((3:0.000000,(1:0.000000,2:0.000000):0.000000):0.000000,(4:0.004479,5:0.000000):0.003992):0.013972,(6:0.024478,((7:0.000000,(8:0.000000,(9:0.004644,(10:0.000000,11:0.000000):0.000000):0.016814):0.012013):0.022082,(12:0.021169,(17:0.002328,(16:0.002783,(15:0.000000,(13:0.000000,14:0.000000):0.002354):0.0006…
	UTREE PHYLIP_107= (76:0.000000,77:0.004400,(75:0.004387,(74:0.036546,(73:0.062136,(((((6:0.018474,((((3:0.000000,(1:0.000000,2:0.000000):0.000000):0.000000,(4:0.005415,5:0.000000):0.002516):0.018074,(((19:0.000000,(20:0.000000,(18:0.000000,21:0.000000):0.000000):0.000000):0.015129,((22:0.024350,(23:0.002523,24:0.000000):0.023678):0.002618,((25:0.000000,(26:0.000000,27:0.003897):0.001938):0.004091…
	UTREE PHYLIP_108= (34:0.015856,37:0.008953,(36:0.006769,(35:0.000000,((((3:0.000000,(1:0.000000,2:0.000000):0.000000):0.000000,(4:0.002147,5:0.000000):0.001769):0.000000,(((12:0.017878,(6:0.029189,((7:0.000000,(8:0.002210,(9:0.002102,(10:0.000000,11:0.000000):0.000000):0.019793):0.002383):0.010946,(17:0.000000,(16:0.000000,(15:0.004174,(13:0.000000,14:0.000000):0.000000):0.007719):0.009346):0.000…
	UTREE PHYLIP_109= (76:0.000000,77:0.004293,(75:0.006491,(((((((((((3:0.000000,(1:0.000000,2:0.000000):0.000000):0.000000,(4:0.006058,5:0.000000):0.001812):0.010662,(((19:0.000000,(20:0.000000,(18:0.000000,21:0.000000):0.000000):0.000000):0.009759,((22:0.017373,(23:0.002366,24:0.000000):0.012285):0.011682,((28:0.000000,(25:0.007962,(29:0.003839,30:0.000000):0.001896):0.003381):0.000536,(26:0.00000…
	UTREE PHYLIP_110= (76:0.000000,77:0.000000,(75:0.007431,((((60:0.029125,(38:0.169906,(((((((2:0.000000,(1:0.000000,3:0.000000):0.000000):0.000000,(4:0.003386,5:0.000000):0.004775):0.015427,(6:0.039816,((12:0.011843,(17:0.000000,(7:0.000000,(8:0.000000,(9:0.002239,(10:0.000000,11:0.000000):0.000000):0.013965):0.011264):0.009156):0.004467):0.000000,((13:0.000000,14:0.000000):0.000000,(15:0.003055,1…
	UTREE PHYLIP_111= (76:0.000000,77:0.002476,(75:0.005002,(((((((((((((3:0.000000,(1:0.000000,2:0.000000):0.000000):0.000000,(4:0.003452,5:0.000000):0.000616):0.015779,((18:0.000000,(19:0.000000,(20:0.000000,21:0.000000):0.000000):0.000000):0.032642,(31:0.000000,32:0.007005):0.024841):0.003357):0.004109,(33:0.052721,((22:0.011461,(23:0.012590,24:0.000000):0.013527):0.014172,((25:0.002031,(26:0.0000…
	UTREE PHYLIP_112= (76:0.000000,77:0.000000,(75:0.006792,(68:0.012145,((72:0.063878,((((((38:0.235375,((6:0.019657,(((3:0.000000,(1:0.000000,2:0.000000):0.000000):0.000000,(4:0.013782,5:0.000000):0.000000):0.010736,(((7:0.000000,((8:0.008920,(9:0.000000,(10:0.000000,11:0.000000):0.000000):0.006799):0.010687,(17:0.000000,(12:0.006857,((13:0.000000,14:0.000000):0.000000,(15:0.000000,16:0.000000):0.0…
	UTREE PHYLIP_113= (76:0.000000,77:0.000000,(75:0.019554,(72:0.037798,(((((60:0.024333,(((63:0.135479,((38:0.183917,((((((3:0.000000,(1:0.000000,2:0.000000):0.000000):0.000000,(4:0.008342,5:0.000000):0.000000):0.035898,(6:0.024815,((7:0.000000,(8:0.007082,(9:0.004611,(10:0.000000,11:0.000000):0.000000):0.014269):0.009502):0.015538,(12:0.013737,((13:0.000000,14:0.000000):0.000000,(17:0.004627,(15:0…
	UTREE PHYLIP_114= (76:0.000000,77:0.002220,(75:0.018158,((63:0.108385,(((((39:0.093162,((((3:0.000000,(1:0.000000,2:0.000000):0.000000):0.000000,(4:0.012151,5:0.000000):0.000000):0.003889,(((((6:0.039135,(12:0.012661,(7:0.010669,(17:0.002229,((13:0.000000,14:0.002209):0.000000,(15:0.000000,16:0.002532):0.008874):0.004425):0.001442):0.006271):0.002305):0.007459,(8:0.000000,(9:0.004368,(10:0.000000…
	UTREE PHYLIP_115= (76:0.000000,77:0.000000,(75:0.009095,((((63:0.093367,(((39:0.058112,((((3:0.000000,(1:0.000000,2:0.000000):0.000000):0.000000,(4:0.007695,5:0.000000):0.000000):0.011462,(((6:0.034731,((7:0.004394,(8:0.000000,(9:0.002103,(10:0.000000,11:0.000000):0.000000):0.027118):0.019513):0.006499,(12:0.002351,(17:0.002054,(16:0.000000,(15:0.002089,(13:0.000000,14:0.000000):0.002103):0.00276…
	UTREE PHYLIP_116= (76:0.000000,77:0.002329,(75:0.011889,((((38:0.168962,(((((2:0.000000,(1:0.000000,3:0.000000):0.000000):0.000000,(4:0.002019,5:0.000000):0.000002):0.009594,((((6:0.025301,(12:0.012051,((7:0.002116,(8:0.006922,(9:0.002191,(10:0.000000,11:0.000000):0.000000):0.005250):0.008225):0.018142,((13:0.000000,14:0.002175):0.000000,(17:0.002171,(15:0.000000,16:0.002407):0.000000):0.011022):…
	UTREE PHYLIP_117= (76:0.000000,77:0.000000,(75:0.006607,(68:0.018628,((((63:0.107493,(((60:0.051821,(38:0.153141,(((((((6:0.022943,((3:0.000000,(1:0.000000,2:0.000000):0.000000):0.000000,(4:0.011934,5:0.000000):0.000000):0.024955):0.011260,(((22:0.011958,(23:0.009471,24:0.000000):0.017132):0.013424,((25:0.002001,(26:0.000000,27:0.000000):0.001931):0.006692,(29:0.009877,(28:0.006315,30:0.000000):0…
	UTREE PHYLIP_118= (76:0.000000,77:0.000000,(75:0.020604,(72:0.046879,((((((60:0.008527,(38:0.149242,((39:0.074507,((((((3:0.000000,(1:0.000000,2:0.000000):0.000000):0.000000,(4:0.004315,5:0.000000):0.002571):0.013531,(33:0.105159,(((18:0.000000,19:0.000000):0.000000,(20:0.000000,21:0.000000):0.000000):0.023803,((22:0.020064,(23:0.011432,24:0.000000):0.030086):0.017158,((25:0.021543,(26:0.000000,2…
	UTREE PHYLIP_119= (76:0.000000,77:0.002226,(75:0.009011,(72:0.039392,((((((38:0.147833,(39:0.074458,((((3:0.000000,(1:0.000000,2:0.000000):0.000000):0.000000,(4:0.014074,5:0.000000):0.000000):0.011774,((6:0.034468,((7:0.000000,(8:0.007086,(9:0.000000,(10:0.000000,11:0.000000):0.000000):0.011605):0.014000):0.014044,(12:0.004891,((13:0.000000,14:0.002274):0.000000,(17:0.004521,(15:0.000000,16:0.002…
	UTREE PHYLIP_120= (76:0.000000,77:0.000000,(75:0.013025,((38:0.206242,((((39:0.113402,((6:0.012154,((((4:0.002073,(5:0.000000,(3:0.000000,(1:0.000000,2:0.000000):0.000000):0.000000):0.000000):0.010501,(33:0.060030,(31:0.000000,32:0.004353):0.008057):0.017977):0.005202,((18:0.000000,(19:0.000000,(20:0.000000,21:0.000000):0.000000):0.000000):0.003702,((22:0.019283,(23:0.000000,24:0.000000):0.036383…
	UTREE PHYLIP_121= (76:0.000000,77:0.002388,(75:0.007234,(72:0.047639,(68:0.038443,((((63:0.097048,(((38:0.164943,((((3:0.000000,(1:0.000000,2:0.000000):0.000000):0.000000,(4:0.002880,5:0.000000):0.001113):0.009045,(33:0.070624,(((6:0.046350,(12:0.004645,(8:0.000000,((7:0.004459,(9:0.000000,(10:0.000000,11:0.000000):0.000000):0.023032):0.000000,(17:0.000000,((13:0.000000,14:0.002181):0.000000,(15:…
	UTREE PHYLIP_122= (76:0.000000,77:0.000000,(75:0.004307,(68:0.013342,(((((((39:0.062023,((((3:0.000000,(1:0.000000,2:0.000000):0.000000):0.000000,(4:0.009222,5:0.000000):0.000000):0.007371,(33:0.054765,(((12:0.012341,(6:0.025777,(17:0.001941,((7:0.000000,(8:0.001991,(9:0.001952,(10:0.000000,11:0.000000):0.000000):0.003250):0.006614):0.007993,((13:0.000000,14:0.000000):0.000000,(15:0.000000,16:0.0…
	UTREE PHYLIP_123= (75:0.000000,76:0.000000,(77:0.002337,(72:0.035380,((((((((6:0.028041,((((3:0.000000,(1:0.000000,2:0.000000):0.000000):0.000000,(4:0.008689,5:0.000000):0.000000):0.025605,(19:0.000000,(20:0.000000,(18:0.000000,21:0.000000):0.000000):0.000000):0.023684):0.005691,(33:0.062555,((22:0.010584,(23:0.008022,24:0.000000):0.027399):0.017423,((25:0.013097,(28:0.003315,(29:0.008571,30:0.00…
	UTREE PHYLIP_124= (76:0.000000,77:0.000000,(75:0.007078,(72:0.027210,(68:0.023229,((((63:0.089537,(((38:0.170904,((((((3:0.000000,(1:0.000000,2:0.000000):0.000000):0.000000,(4:0.008066,5:0.000000):0.000000):0.020544,(33:0.061161,(31:0.000000,32:0.006745):0.012771):0.019290):0.003869,(((18:0.000000,19:0.000000):0.000000,(20:0.000000,21:0.000000):0.000000):0.000000,((22:0.011505,(23:0.002358,24:0.0…
	UTREE PHYLIP_125= (75:0.006518,76:0.000000,(77:0.002151,((((63:0.078644,(((38:0.130031,((6:0.007892,(((((2:0.000000,(1:0.000000,3:0.000000):0.000000):0.000000,(4:0.003936,5:0.000000):0.000000):0.017674,(((22:0.012076,((25:0.003301,(26:0.000000,27:0.001946):0.000719):0.004067,(29:0.003985,(28:0.006588,30:0.000000):0.005913):0.007111):0.015768):0.002190,(23:0.000000,24:0.000000):0.023752):0.015154,…
	UTREE PHYLIP_126= (76:0.000000,77:0.002167,(75:0.006525,(((38:0.132432,((((39:0.087074,((((((5:0.000000,(3:0.000000,(1:0.000000,(2:0.000000,4:0.000000):0.000000):0.000000):0.000000):0.001205,(64:0.201864,65:0.370680):0.511999):0.016206,((6:0.016586,((7:0.000000,(8:0.008692,(9:0.008375,(10:0.000000,11:0.000000):0.000000):0.006257):0.017277):0.017646,(12:0.011216,(17:0.006148,((13:0.000000,14:0.002…
	UTREE PHYLIP_127= (76:0.000000,77:0.000000,(75:0.011390,(((63:0.110003,((((6:0.010756,(((((3:0.000000,(1:0.000000,2:0.000000):0.000000):0.000000,(4:0.002637,5:0.000000):0.001436):0.020911,(22:0.013311,((18:0.000000,(19:0.000000,(20:0.000000,21:0.000000):0.000000):0.000000):0.006388,((23:0.000000,24:0.000000):0.032430,((25:0.010227,28:0.007638):0.000000,(30:0.000000,(29:0.006112,(26:0.000000,27:0.…
	UTREE PHYLIP_128= (75:0.002429,76:0.000000,(77:0.004861,(((60:0.020446,((((63:0.146847,(((39:0.064344,(((((((3:0.000000,(1:0.000000,2:0.000000):0.000000):0.000000,(4:0.010302,5:0.000000):0.000000):0.018845,(31:0.000000,32:0.004361):0.023345):0.000000,(33:0.088438,((22:0.012125,(23:0.002516,24:0.000000):0.020255):0.008467,(28:0.000000,(30:0.000000,(25:0.006565,(29:0.002010,(26:0.000000,27:0.004030…
	UTREE PHYLIP_129= (76:0.000000,77:0.004704,(75:0.012015,(68:0.015781,(((69:0.063929,(72:0.041314,((63:0.121397,(((((33:0.055647,((((3:0.000000,(1:0.000000,2:0.000000):0.000000):0.000000,(4:0.019402,5:0.000000):0.000000):0.023460,((6:0.027401,(12:0.007065,((17:0.000000,(7:0.000000,(8:0.004586,(9:0.002199,(10:0.000000,11:0.000000):0.000000):0.025386):0.004466):0.006743):0.002163,((13:0.000000,14:0.…
	UTREE PHYLIP_130= (64:0.218999,65:0.350433,((((63:0.169691,(38:0.171992,((((6:0.026293,(((((1:0.000000,(2:0.000000,3:0.000000):0.000000):0.000000,(4:0.004518,5:0.000000):0.000000):0.018902,(((22:0.004397,(23:0.005852,24:0.000000):0.018952):0.011638,((25:0.004771,(26:0.000000,27:0.000000):0.006701):0.002838,(29:0.000000,(28:0.004159,30:0.000000):0.002245):0.001810):0.035298):0.027587,(33:0.061971,…
	UTREE PHYLIP_131= (75:0.009226,76:0.000000,(77:0.002294,(((63:0.103431,((39:0.099456,((((((3:0.000000,(1:0.000000,2:0.000000):0.000000):0.000000,(4:0.016307,5:0.000000):0.000000):0.011636,((6:0.021175,(22:0.005708,(23:0.004787,24:0.000000):0.019909):0.013585):0.016147,((12:0.004605,((17:0.002227,(7:0.002209,(8:0.007045,(9:0.000000,(10:0.000000,11:0.000000):0.000000):0.028386):0.006911):0.009231):…
	UTREE PHYLIP_132= (76:0.000000,77:0.004713,(75:0.011948,((((38:0.146147,(((((((3:0.000000,(1:0.000000,2:0.000000):0.000000):0.000000,(4:0.003171,5:0.000000):0.002882):0.004790,((19:0.000000,(20:0.000000,(18:0.000000,21:0.000000):0.000000):0.000000):0.010589,(((22:0.006689,(23:0.000000,24:0.000000):0.014993):0.005031,(33:0.068197,((25:0.012416,(30:0.000000,(28:0.000000,29:0.003468):0.000553):0.005…
	UTREE PHYLIP_133= (76:0.000000,77:0.000000,(75:0.000705,(72:0.011124,(((((63:0.142833,(38:0.218621,(((6:0.025948,((((3:0.000000,(1:0.000000,2:0.000000):0.000000):0.000000,(4:0.014004,5:0.000000):0.000000):0.022828,(((18:0.000000,19:0.000000):0.000000,(20:0.000000,21:0.000000):0.000000):0.036273,(((22:0.012712,(23:0.005945,24:0.000000):0.016789):0.025544,((25:0.004641,(26:0.000000,27:0.000000):0.0…
	UTREE PHYLIP_134= (76:0.000000,77:0.002447,(75:0.012383,(74:0.033610,(73:0.073896,((((60:0.034803,((((38:0.264563,((6:0.021750,(((((3:0.000000,(1:0.000000,2:0.000000):0.000000):0.000000,(4:0.006296,5:0.000000):0.000000):0.019641,(33:0.070259,(31:0.000000,32:0.002261):0.007468):0.018504):0.006118,((19:0.000000,(20:0.000000,(18:0.000000,21:0.000000):0.000000):0.000000):0.016393,((22:0.017140,(23:0.…
	UTREE PHYLIP_135= (76:0.000000,77:0.002420,(75:0.014820,(74:0.039276,(73:0.037060,((((38:0.199589,(63:0.108563,(((((((3:0.000000,(1:0.000000,2:0.000000):0.000000):0.000000,(4:0.010667,5:0.000000):0.000000):0.026018,((6:0.030235,(12:0.005101,((17:0.000000,(7:0.007156,(8:0.007340,(9:0.000000,(10:0.000000,11:0.000000):0.000000):0.005477):0.011542):0.012298):0.002340,(14:0.002368,(13:0.000000,(15:0.0…
	UTREE PHYLIP_136= (76:0.000000,77:0.002249,(75:0.006859,((((63:0.136214,(((4:0.008594,(5:0.000000,(3:0.000000,(1:0.000000,2:0.000000):0.000000):0.000000):0.000000):0.012022,((((18:0.000000,19:0.000000):0.000000,(20:0.000000,21:0.000000):0.000000):0.010589,((22:0.011336,(23:0.002525,24:0.000000):0.019986):0.005589,((28:0.000000,(25:0.006401,(29:0.002116,30:0.000000):0.004281):0.005995):0.000401,(2…
	UTREE PHYLIP_137= (76:0.000000,77:0.002222,(75:0.013614,((72:0.052602,(((((39:0.078184,((38:0.189450,((((((3:0.000000,(1:0.000000,2:0.000000):0.000000):0.000000,(4:0.011705,5:0.000000):0.000000):0.014153,(6:0.022451,(12:0.011409,((7:0.010660,(8:0.008704,(9:0.000000,(10:0.000000,11:0.000000):0.000000):0.017883):0.010170):0.010476,(17:0.000000,(14:0.002081,(13:0.000000,(15:0.000000,16:0.002386):0.0…
	UTREE PHYLIP_138= (35:0.008870,37:0.015126,(34:0.021995,(36:0.007812,((((((3:0.000000,(1:0.000000,2:0.000000):0.000000):0.000000,(4:0.005588,5:0.000000):0.000000):0.023855,(31:0.000000,32:0.004058):0.019892):0.009915,(19:0.000000,(20:0.000000,(18:0.000000,21:0.000000):0.000000):0.000000):0.027804):0.000000,((6:0.029877,((7:0.000000,(8:0.010684,(9:0.004192,(10:0.000000,11:0.000000):0.000000):0.014…
	UTREE PHYLIP_139= (34:0.009040,37:0.023141,(36:0.006762,(35:0.000804,(((((2:0.000000,(1:0.000000,3:0.000000):0.000000):0.000000,(4:0.010653,5:0.000000):0.000000):0.015050,((6:0.025447,(12:0.009795,((13:0.000000,(14:0.002284,(17:0.000000,(7:0.004563,(8:0.002189,(9:0.000000,(10:0.000000,11:0.000000):0.000000):0.021131):0.009675):0.021984):0.002285):0.000000):0.000000,(15:0.000000,16:0.005223):0.006…
	UTREE PHYLIP_140= (75:0.000000,76:0.000000,(77:0.002344,(((((((((((2:0.000000,(1:0.000000,3:0.000000):0.000000):0.000000,(4:0.009974,5:0.000000):0.000000):0.014260,((18:0.000000,(19:0.000000,(20:0.000000,21:0.000000):0.000000):0.000000):0.011895,((22:0.019059,(23:0.006786,24:0.000000):0.018762):0.012955,((28:0.000000,(25:0.011852,(29:0.001948,30:0.000000):0.000000):0.002876):0.000998,(26:0.000000…
	UTREE PHYLIP_141= (76:0.000000,77:0.000000,(75:0.006429,((((38:0.147918,((((((3:0.000000,(1:0.000000,2:0.000000):0.000000):0.000000,(4:0.007116,5:0.000000):0.000000):0.008872,((((6:0.024446,((7:0.008487,(8:0.001384,(9:0.002031,(10:0.000000,11:0.000000):0.000000):0.016845):0.002663):0.016968,(12:0.007983,((13:0.000000,14:0.000000):0.000000,(17:0.003974,(15:0.000000,16:0.004847):0.008002):0.001992)…
	UTREE PHYLIP_142= (76:0.000000,77:0.000000,(75:0.011394,(((((63:0.110244,(38:0.182282,(((((((3:0.000000,(1:0.000000,2:0.000000):0.000000):0.000000,(4:0.006083,5:0.000000):0.000000):0.017282,(31:0.000000,(32:0.002201,33:0.069118):0.004288):0.022990):0.008571,(18:0.000000,(19:0.000000,(20:0.000000,21:0.000000):0.000000):0.000000):0.019276):0.000030,((6:0.041294,(12:0.018236,((7:0.006771,(8:0.009562…
	UTREE PHYLIP_143= (76:0.000000,77:0.002106,(75:0.012837,(((((((((39:0.073072,((((((2:0.000000,(1:0.000000,3:0.000000):0.000000):0.000000,(4:0.007775,5:0.000000):0.000000):0.017831,(33:0.046418,(31:0.000000,32:0.004240):0.010375):0.024334):0.002153,((18:0.000000,(19:0.000000,(20:0.000000,21:0.000000):0.000000):0.000000):0.014272,(22:0.010138,((23:0.007204,24:0.000000):0.010089,((25:0.007729,(30:0.…
	UTREE PHYLIP_144= (66:0.019588,67:0.039800,((((38:0.159738,((6:0.009295,(((((3:0.000000,(1:0.000000,2:0.000000):0.000000):0.000000,(4:0.003673,5:0.000000):0.000000):0.024718,((18:0.000000,(19:0.000000,(20:0.000000,21:0.000000):0.000000):0.000000):0.010458,(31:0.000000,32:0.000000):0.012337):0.001645):0.003374,(33:0.060862,((22:0.007238,(23:0.000000,24:0.000000):0.029086):0.009182,((25:0.003685,(2…
	UTREE PHYLIP_145= (76:0.000000,77:0.002246,(75:0.009105,((((63:0.133214,(38:0.207854,(((((3:0.000000,(1:0.000000,2:0.000000):0.000000):0.000000,(4:0.007590,5:0.000000):0.000000):0.005318,(((6:0.035748,(12:0.011682,((7:0.004203,(8:0.011250,(9:0.004187,(10:0.000000,11:0.000000):0.000000):0.024269):0.013862):0.016835,((13:0.000000,14:0.002114):0.000000,(15:0.000000,(16:0.007312,17:0.004233):0.000000…
	UTREE PHYLIP_146= (76:0.000000,77:0.006641,(75:0.004415,(((((((6:0.023022,((((3:0.000000,(1:0.000000,2:0.000000):0.000000):0.000000,(4:0.009689,5:0.000000):0.000000):0.015658,((22:0.007307,(23:0.002255,24:0.000000):0.026118):0.020628,(33:0.064105,(31:0.000000,32:0.008402):0.008388):0.004879):0.002589):0.005923,((18:0.000000,(21:0.000000,(19:0.000000,20:0.000000):0.000000):0.000000):0.004966,((25:…
	UTREE PHYLIP_147= (76:0.000000,77:0.000000,(75:0.006701,((74:0.039758,(((38:0.181732,((33:0.068239,(32:0.003623,(31:0.000000,(((((3:0.000000,(1:0.000000,2:0.000000):0.000000):0.000000,(4:0.009441,5:0.000000):0.000000):0.021576,(6:0.028303,((7:0.000000,(8:0.002124,(9:0.000000,(10:0.000000,11:0.000000):0.000000):0.014616):0.007281):0.013018,(12:0.008919,(17:0.008376,((13:0.000000,14:0.000000):0.000…
	UTREE PHYLIP_148= (34:0.016300,37:0.009161,(36:0.011649,(35:0.000000,((((((3:0.000000,(1:0.000000,2:0.000000):0.000000):0.000000,(4:0.006198,5:0.000000):0.000000):0.022022,(6:0.027944,(12:0.017420,((17:0.002309,(7:0.002228,(8:0.009558,(9:0.000000,(10:0.000000,11:0.000000):0.000000):0.014387):0.011704):0.011795):0.006673,((13:0.000000,14:0.002206):0.000000,(15:0.000000,16:0.000000):0.004423):0.006…
	UTREE PHYLIP_149= (75:0.002271,76:0.000000,(77:0.004534,(((((63:0.107396,(39:0.086377,(38:0.193236,(((((6:0.031910,((3:0.000000,(1:0.000000,2:0.000000):0.000000):0.000000,(4:0.002712,5:0.000000):0.001233):0.016009):0.008225,((8:0.000000,(7:0.002088,(9:0.000000,(10:0.000000,11:0.000000):0.000000):0.014961):0.002073):0.010602,(12:0.015103,(17:0.006045,((13:0.000000,14:0.004028):0.000000,(15:0.00000…
	UTREE PHYLIP_150= (76:0.000000,77:0.002201,(75:0.009005,(((((((38:0.159354,((((3:0.000000,(1:0.000000,2:0.000000):0.000000):0.000000,(4:0.017830,5:0.000000):0.000000):0.012272,(((6:0.024620,(12:0.004418,((7:0.006389,(8:0.006527,(9:0.000000,(10:0.000000,11:0.000000):0.000000):0.019428):0.004240):0.006362,(14:0.002061,(13:0.000000,(17:0.002065,(15:0.000000,16:0.000000):0.000000):0.004129):0.000000)…
	UTREE PHYLIP_151= (76:0.000000,77:0.000000,(75:0.015306,(72:0.007522,(((((63:0.095511,(((39:0.081386,(38:0.204304,((((3:0.000000,(1:0.000000,2:0.000000):0.000000):0.000000,(4:0.003633,5:0.000000):0.002720):0.013114,(((6:0.022459,((7:0.000000,(8:0.007113,(9:0.002289,(10:0.000000,11:0.000000):0.000000):0.014952):0.018217):0.028941,(12:0.022744,(17:0.009175,((13:0.000000,14:0.000000):0.000000,(15:0.…
	UTREE PHYLIP_152= (75:0.008649,76:0.000000,(77:0.006499,(72:0.013968,(68:0.026367,((69:0.020333,(((((63:0.099985,((((33:0.062762,(((((3:0.000000,(1:0.000000,2:0.000000):0.000000):0.000000,(4:0.003956,5:0.000000):0.000000):0.017382,((6:0.015995,((7:0.002107,(8:0.000000,(9:0.008906,(10:0.000000,11:0.000000):0.000000):0.008940):0.013896):0.013754,(12:0.009534,((13:0.000000,14:0.006543):0.002171,(17:…
	UTREE PHYLIP_153= (64:0.153985,65:0.256930,((((((38:0.149734,((33:0.037800,((((((2:0.000000,(1:0.000000,3:0.000000):0.000000):0.000000,(4:0.003722,5:0.000000):0.002183):0.010924,(19:0.000000,(20:0.000000,(18:0.000000,21:0.000000):0.000000):0.000000):0.012575):0.001485,(31:0.000000,32:0.004197):0.020390):0.002953,((22:0.015814,((29:0.000000,(25:0.006305,(28:0.000000,30:0.000000):0.000000):0.008279…
	UTREE PHYLIP_154= (76:0.000000,77:0.002572,(75:0.013096,(((((63:0.136166,(38:0.205812,(((39:0.068450,((((3:0.000000,(1:0.000000,(2:0.000000,(4:0.010796,5:0.000000):0.000000):0.000000):0.000000):0.009533,((6:0.043948,(12:0.002548,((7:0.007247,(8:0.012558,(9:0.002406,(10:0.000000,11:0.000000):0.000000):0.020918):0.008783):0.012372,(17:0.002382,((13:0.000000,14:0.002353):0.000000,(15:0.000000,16:0.0…
	UTREE PHYLIP_155= (76:0.000000,77:0.004227,(75:0.000481,(((((((39:0.064576,((((33:0.065633,(4:0.001885,(5:0.000000,(3:0.000000,(1:0.000000,2:0.000000):0.000000):0.000000):0.000000):0.013461):0.000000,(((18:0.000000,(19:0.000000,(20:0.000000,21:0.000000):0.000000):0.000000):0.002579,((22:0.012598,(23:0.000000,24:0.000000):0.027320):0.006560,((29:0.003773,(30:0.000000,(25:0.001766,28:0.003195):0.00…
	UTREE PHYLIP_156= (64:0.364257,65:0.193913,(((38:0.149764,(((((((3:0.000000,(1:0.000000,2:0.000000):0.000000):0.000000,(4:0.005215,5:0.000000):0.002619):0.006834,(((18:0.000000,(19:0.000000,(20:0.000000,21:0.000000):0.000000):0.000000):0.004597,((22:0.006584,(23:0.004682,24:0.000000):0.021791):0.001892,((29:0.003997,(25:0.000000,(28:0.009271,30:0.000000):0.000055):0.001934):0.001978,(26:0.000000,…
	UTREE PHYLIP_157= (76:0.000000,77:0.000000,(75:0.009822,(72:0.034300,(68:0.030904,(((((((38:0.195968,((6:0.008337,(((((3:0.000000,(1:0.000000,2:0.000000):0.000000):0.000000,(4:0.008806,5:0.000000):0.000000):0.037063,((19:0.000000,(20:0.000000,(18:0.000000,21:0.000000):0.000000):0.000000):0.018942,(31:0.000000,32:0.007051):0.015880):0.001161):0.004382,((33:0.065748,(22:0.005473,(23:0.005465,24:0.0…
	UTREE PHYLIP_158= (76:0.000000,77:0.002208,(75:0.004446,(72:0.013872,(((((63:0.118902,((39:0.089703,(38:0.142753,((((((3:0.000000,(1:0.000000,2:0.000000):0.000000):0.000000,(4:0.007569,5:0.000000):0.000000):0.018174,((6:0.029985,(12:0.002467,((7:0.002143,(8:0.004462,(9:0.004340,(10:0.000000,11:0.000000):0.000000):0.012602):0.005113):0.020925,(17:0.003891,((13:0.000000,14:0.002144):0.000000,(15:0.…
	UTREE PHYLIP_159= (76:0.000000,77:0.000000,(75:0.004146,(68:0.026070,((((((((((((3:0.000000,(1:0.000000,2:0.000000):0.000000):0.000000,(4:0.009225,5:0.000000):0.000000):0.017682,((6:0.027833,(12:0.000000,((7:0.004043,(8:0.004152,(9:0.000000,(10:0.000000,11:0.000000):0.000000):0.005683):0.008836):0.012349,((13:0.000000,14:0.000000):0.000000,(17:0.000000,(15:0.000000,16:0.002277):0.002011):0.004049…
	UTREE PHYLIP_160= (76:0.000000,77:0.000000,(75:0.009636,(((38:0.158073,((((6:0.033199,(((2:0.000000,(1:0.000000,3:0.000000):0.000000):0.000000,(4:0.000296,5:0.000000):0.001849):0.014183,((((12:0.008432,(7:0.000000,(8:0.002463,(9:0.000000,(10:0.000000,11:0.000000):0.000000):0.017135):0.002774):0.013873):0.002789,(17:0.002418,((13:0.000000,14:0.000000):0.000000,(15:0.000000,16:0.005601):0.007205):0…
	UTREE PHYLIP_161= (76:0.000000,77:0.004952,(75:0.020089,((((63:0.123784,(((((((3:0.000000,(1:0.000000,2:0.000000):0.000000):0.000000,(4:0.010275,5:0.000000):0.000000):0.008868,(6:0.027111,((7:0.000000,(8:0.002212,(9:0.000000,(10:0.000000,11:0.000000):0.000000):0.019417):0.012147):0.007153,(17:0.000000,(12:0.010196,((13:0.000000,14:0.004518):0.000000,(15:0.000000,16:0.000000):0.004496):0.000000):0…
	UTREE PHYLIP_162= (76:0.000000,77:0.000000,(75:0.008184,(((((60:0.015541,(((((((3:0.000000,(1:0.000000,2:0.000000):0.000000):0.000000,(4:0.013621,5:0.000000):0.000000):0.016084,((6:0.021300,((7:0.000000,(8:0.000000,(9:0.002085,(10:0.000000,11:0.000000):0.000000):0.012083):0.004836):0.008520,(17:0.002057,(12:0.010860,(16:0.000000,(15:0.000000,(13:0.000000,14:0.000000):0.000000):0.000761):0.001287)…
	UTREE PHYLIP_163= (76:0.000000,77:0.000000,(75:0.020307,(72:0.020616,(((73:0.074538,(((63:0.118172,((39:0.111232,((((3:0.000000,(1:0.000000,2:0.000000):0.000000):0.000000,(4:0.005954,5:0.000000):0.002795):0.022801,(((6:0.042000,(12:0.011138,((17:0.000000,(7:0.007730,(8:0.008112,(9:0.007650,(10:0.000000,11:0.000000):0.000000):0.024510):0.015431):0.010630):0.007579,((13:0.000000,14:0.000000):0.0000…
	UTREE PHYLIP_164= (76:0.000000,77:0.004984,(75:0.007520,(72:0.034540,((((63:0.134383,(38:0.197141,(60:0.038305,((((((((((3:0.000000,(1:0.000000,2:0.000000):0.000000):0.000000,(4:0.001653,5:0.000000):0.000412):0.017559,(6:0.033688,((7:0.000000,(8:0.007548,(9:0.007195,(10:0.000000,11:0.000000):0.000000):0.021402):0.015755):0.012166,(12:0.018490,(17:0.000000,((13:0.000000,14:0.004668):0.000000,(15:0…
	UTREE PHYLIP_165= (76:0.000000,77:0.000000,(75:0.010778,(68:0.038501,(74:0.048894,(73:0.055310,((((((38:0.176710,(((((3:0.000000,(1:0.000000,2:0.000000):0.000000):0.000000,(4:0.003058,5:0.000000):0.001038):0.011601,((19:0.000000,(20:0.000000,(18:0.000000,21:0.000000):0.000000):0.000000):0.017670,(((22:0.006291,(23:0.012671,24:0.000000):0.014443):0.011087,((25:0.008485,(26:0.000000,27:0.000000):0.…
	UTREE PHYLIP_166= (75:0.004915,76:0.000000,(77:0.007430,(68:0.037605,(74:0.047649,(73:0.026182,((72:0.040762,((((39:0.074246,(38:0.137864,(((((3:0.000000,(1:0.000000,2:0.000000):0.000000):0.000000,(4:0.004440,5:0.000000):0.001690):0.020294,((6:0.022466,(12:0.009885,((17:0.002378,(7:0.000000,(8:0.004725,(9:0.002299,(10:0.000000,11:0.000000):0.000000):0.014108):0.011816):0.016913):0.004556,((13:0.0…
	UTREE PHYLIP_167= (76:0.000000,77:0.002406,(75:0.009698,(72:0.027465,((((51:0.012970,(((((39:0.094386,(38:0.179444,((33:0.080068,(6:0.007696,((((((3:0.000000,(1:0.000000,2:0.000000):0.000000):0.000000,(4:0.016700,5:0.000000):0.000000):0.021544,(31:0.000000,32:0.004398):0.025776):0.000000,((18:0.000000,19:0.000000):0.000000,(20:0.000000,21:0.000000):0.000000):0.026787):0.010051,((22:0.011629,(25:0…
	UTREE PHYLIP_168= (76:0.000000,77:0.007316,(75:0.007324,(72:0.044530,((((60:0.043843,(((((39:0.087064,(((((3:0.000000,(1:0.000000,2:0.000000):0.000000):0.000000,(4:0.007231,5:0.000000):0.003123):0.018887,(((18:0.000000,19:0.000000):0.000000,(20:0.000000,21:0.000000):0.000000):0.023093,((22:0.020450,((23:0.008052,24:0.000000):0.010216,((28:0.000000,(25:0.004130,(26:0.000000,27:0.006230):0.004139):…
	UTREE PHYLIP_169= (76:0.000000,77:0.002197,(75:0.004397,(72:0.029318,((((63:0.094577,((((39:0.099111,((((((3:0.000000,(1:0.000000,2:0.000000):0.000000):0.000000,(4:0.001822,5:0.000000):0.000009):0.020586,((6:0.017935,((7:0.000000,(8:0.001971,(9:0.000000,(10:0.000000,11:0.000000):0.000000):0.022763):0.009116):0.010546,(12:0.008949,(16:0.001643,(17:0.002008,(15:0.001992,(13:0.000000,14:0.001981):0.…
	UTREE PHYLIP_170= (76:0.000000,77:0.000000,(75:0.009508,((((38:0.146897,((((((6:0.032414,(4:0.002062,(5:0.000000,(2:0.000000,(1:0.000000,3:0.000000):0.000000):0.000000):0.000000):0.014273):0.004931,((((7:0.004518,(8:0.002409,(9:0.002265,(10:0.000000,11:0.000000):0.000000):0.018309):0.005398):0.007299,((33:0.074511,(22:0.016852,(23:0.007253,24:0.000000):0.010427):0.016521):0.010300,((25:0.002041,(…
	UTREE PHYLIP_171= (76:0.000000,77:0.004508,(75:0.009061,(((39:0.077452,(((38:0.185147,((6:0.014071,((((3:0.000000,(1:0.000000,2:0.000000):0.000000):0.000000,(4:0.005303,5:0.000000):0.000928):0.016310,(((7:0.000000,(8:0.002326,(9:0.000000,(10:0.000000,11:0.000000):0.000000):0.018900):0.019190):0.013483,(12:0.010455,(17:0.004326,((13:0.000000,14:0.004502):0.000000,(15:0.000000,16:0.002652):0.006764…
	UTREE PHYLIP_172= (76:0.000000,77:0.004301,(75:0.010949,((((68:0.049508,((63:0.102686,(((38:0.146505,((((((1:0.000000,(2:0.000000,3:0.000000):0.000000):0.000000,(4:0.000805,5:0.000000):0.001095):0.015108,((19:0.000000,(20:0.000000,(18:0.000000,21:0.000000):0.000000):0.000000):0.012187,((22:0.024174,(23:0.004600,24:0.000000):0.014279):0.014380,((25:0.006072,(29:0.001933,(28:0.010177,30:0.000000):0…
	UTREE PHYLIP_173= (76:0.000000,77:0.000000,(75:0.020234,(72:0.026830,((((60:0.021752,((((38:0.215153,((((((3:0.000000,(1:0.000000,2:0.000000):0.000000):0.000000,(4:0.005163,5:0.000000):0.005674):0.021821,(((6:0.023462,(12:0.009444,((17:0.000000,(7:0.005011,(8:0.005055,(9:0.000000,(10:0.000000,11:0.000000):0.000000):0.017981):0.007633):0.010109):0.004875,(14:0.000000,(13:0.000000,(15:0.000000,16:0…
	UTREE PHYLIP_174= (76:0.000000,77:0.000000,(75:0.002098,(((63:0.123589,(((38:0.156237,(((((3:0.000000,(1:0.000000,2:0.000000):0.000000):0.000000,(4:0.003267,5:0.000000):0.000472):0.010293,((6:0.023304,((17:0.000000,(7:0.008455,(8:0.002088,(9:0.000000,(10:0.000000,11:0.000000):0.000000):0.013783):0.009365):0.023819):0.004106,(12:0.006514,((13:0.000000,14:0.000000):0.000000,(15:0.002510,16:0.000000…
	UTREE PHYLIP_175= (75:0.002211,76:0.000000,(77:0.004443,(72:0.047284,(((((63:0.104890,(38:0.157852,((((((3:0.000000,(1:0.000000,2:0.000000):0.000000):0.000000,(4:0.012082,5:0.000000):0.000000):0.004295,(((6:0.019745,(7:0.000000,(9:0.000000,((8:0.006455,(10:0.000000,11:0.000000):0.000000):0.000000,(12:0.024896,(17:0.000000,((13:0.000000,14:0.004173):0.000000,(15:0.000000,16:0.002437):0.004159):0.0…
	UTREE PHYLIP_176= (76:0.000000,77:0.004470,(75:0.011258,((((((38:0.205599,((6:0.019793,(((((2:0.000000,(1:0.000000,3:0.000000):0.000000):0.000000,(4:0.001995,5:0.000000):0.000000):0.020155,(((33:0.078481,(22:0.007398,(23:0.006930,24:0.000000):0.033704):0.003921):0.000675,((25:0.002135,(29:0.008180,(28:0.009409,30:0.000000):0.001982):0.003987):0.004009,(26:0.000000,27:0.004014):0.002262):0.038983)…
	UTREE PHYLIP_177= (76:0.000000,77:0.004564,(75:0.011543,(72:0.031570,(68:0.049631,(((((63:0.130255,(((39:0.076634,(38:0.178399,((((((3:0.000000,(1:0.000000,2:0.000000):0.000000):0.000000,(4:0.012157,5:0.000000):0.000000):0.018617,(6:0.036333,((7:0.000000,(8:0.002285,(9:0.002216,(10:0.000000,11:0.000000):0.000000):0.013579):0.013713):0.023159,(12:0.007224,((13:0.000000,14:0.004446):0.000000,(15:0.…
	UTREE PHYLIP_178= (76:0.000000,77:0.002463,(75:0.007442,(((((((((((1:0.000000,(2:0.000000,3:0.000000):0.000000):0.000000,(4:0.003330,5:0.000000):0.000645):0.006757,(((18:0.000000,19:0.000000):0.000000,(20:0.000000,21:0.000000):0.000000):0.013768,((33:0.096586,(22:0.010000,((23:0.000000,24:0.000000):0.013331,((25:0.006135,(26:0.000000,27:0.002005):0.001969):0.004074,(29:0.004026,(28:0.003251,30:0.…
	UTREE PHYLIP_179= (76:0.000000,77:0.004762,(75:0.007189,(72:0.023737,(68:0.040887,((((((38:0.151867,(((((3:0.000000,(1:0.000000,2:0.000000):0.000000):0.000000,(4:0.015131,5:0.000000):0.000000):0.026498,((6:0.051648,(12:0.002557,((17:0.002441,(7:0.000000,(8:0.002318,(9:0.011934,(10:0.000000,11:0.000000):0.000000):0.017859):0.014518):0.012377):0.009655,((13:0.000000,14:0.004748):0.000000,(15:0.0000…
	UTREE PHYLIP_180= (76:0.000000,77:0.002253,(75:0.002265,(74:0.058000,(68:0.036915,(73:0.078010,((72:0.055491,((((38:0.141591,((((4:0.003822,(5:0.000000,(3:0.000000,(1:0.000000,2:0.000000):0.000000):0.000000):0.000000):0.013614,(31:0.000000,32:0.010301):0.015309):0.005793,(((6:0.016641,(12:0.007231,((17:0.000000,(7:0.002036,(8:0.002002,(9:0.004121,(10:0.000000,11:0.000000):0.000000):0.021608):0.01…
	UTREE PHYLIP_181= (76:0.000000,77:0.000000,(75:0.011240,(68:0.023584,(((38:0.190198,(((39:0.086601,((33:0.049192,(((3:0.000000,(1:0.000000,2:0.000000):0.000000):0.000000,(4:0.011685,5:0.000000):0.000000):0.009083,(((6:0.016717,(7:0.000000,((12:0.021884,(8:0.000000,(9:0.002027,(10:0.000000,11:0.000000):0.000000):0.027497):0.006718):0.000000,((13:0.000000,14:0.000000):0.002019,(17:0.000000,(15:0.00…
	UTREE PHYLIP_182= (76:0.000000,77:0.006482,(75:0.004288,((((60:0.026263,(((((39:0.041433,(38:0.125263,(((((3:0.000000,(1:0.000000,2:0.000000):0.000000):0.000000,(4:0.009875,5:0.000000):0.000000):0.016097,((6:0.017716,((7:0.002138,(8:0.000000,(9:0.002088,(10:0.000000,11:0.000000):0.000000):0.012816):0.008655):0.017618,(12:0.006696,(14:0.006367,(13:0.000000,(15:0.000000,(16:0.002457,17:0.004239):0.…
	UTREE PHYLIP_183= (34:0.008752,36:0.006794,(37:0.020802,(35:0.008297,((((2:0.000000,(1:0.000000,3:0.000000):0.000000):0.000000,(4:0.005922,5:0.000000):0.000000):0.011153,(((6:0.039365,(12:0.011113,((7:0.008521,(8:0.000000,(9:0.002097,(10:0.000000,11:0.000000):0.000000):0.017262):0.000000):0.012805,((13:0.000000,14:0.002084):0.000000,(17:0.002086,(15:0.000000,16:0.004712):0.002080):0.004180):0.006…
	UTREE PHYLIP_184= (76:0.000000,77:0.000000,(75:0.022181,(74:0.043235,(73:0.041052,((68:0.053085,((((63:0.103307,((((((((3:0.000000,(1:0.000000,2:0.000000):0.000000):0.000000,(4:0.004189,5:0.000000):0.000000):0.024708,(6:0.031845,(12:0.013164,(((7:0.009903,(8:0.007440,(9:0.002443,(10:0.000000,11:0.000000):0.000000):0.017522):0.000000):0.012520,(17:0.002309,(15:0.000000,16:0.000000):0.010024):0.007…
	UTREE PHYLIP_185= (76:0.000000,77:0.002318,(75:0.016470,(74:0.026805,(73:0.030674,(((((38:0.220105,((((((3:0.000000,(1:0.000000,2:0.000000):0.000000):0.000000,(4:0.006587,5:0.000000):0.003254):0.020224,((33:0.093510,((22:0.015643,(23:0.015255,24:0.000000):0.029433):0.013391,((25:0.010531,(26:0.000000,27:0.001926):0.001211):0.002297,(30:0.000000,(28:0.003211,29:0.005817):0.000000):0.004239):0.0483…
	UTREE PHYLIP_186= (64:0.121815,65:0.236275,(((39:0.077140,(((((((4:0.005793,(5:0.000000,(3:0.000000,(1:0.000000,2:0.000000):0.000000):0.000000):0.000000):0.017633,((22:0.002118,(23:0.000000,24:0.000000):0.013708):0.014490,(33:0.060469,(31:0.004178,32:0.000000):0.006469):0.027821):0.011023):0.009156,((18:0.000000,(19:0.000000,(20:0.000000,21:0.000000):0.000000):0.000000):0.015907,((25:0.001895,(26…
	UTREE PHYLIP_187= (76:0.000000,77:0.004489,(75:0.006759,((((63:0.132600,(38:0.181963,((((((((2:0.000000,(1:0.000000,3:0.000000):0.000000):0.000000,(4:0.003407,5:0.000000):0.002354):0.009646,(6:0.017386,((7:0.000000,(8:0.006552,(9:0.000000,(10:0.000000,11:0.000000):0.000000):0.011952):0.012082):0.018809,(12:0.015245,((13:0.000000,14:0.004181):0.000000,(17:0.006285,(15:0.001293,16:0.006953):0.00082…
	UTREE PHYLIP_188= (76:0.000000,77:0.000000,(75:0.011150,(72:0.029380,((68:0.044032,(((63:0.088364,((((39:0.041213,((((6:0.027533,((3:0.000000,(1:0.000000,2:0.000000):0.000000):0.000000,(4:0.001266,5:0.000000):0.000574):0.019746):0.012596,(12:0.005755,((7:0.002052,(8:0.004256,(9:0.002030,(10:0.000000,11:0.000000):0.000000):0.014348):0.004687):0.007692,((14:0.000000,(13:0.000000,17:0.000000):0.0000…
	UTREE PHYLIP_189= (76:0.000000,77:0.005208,(75:0.005190,((((38:0.112904,((((((2:0.000000,(1:0.000000,3:0.000000):0.000000):0.000000,(4:0.006215,5:0.000000):0.007119):0.022467,(((6:0.030021,((7:0.007848,(8:0.005316,(9:0.000000,(10:0.000000,11:0.000000):0.000000):0.010485):0.000000):0.024379,(12:0.016997,((13:0.000000,14:0.005146):0.000000,(17:0.005146,(15:0.000000,16:0.011965):0.013100):0.002594):…
	UTREE PHYLIP_190= (76:0.000000,77:0.004322,(75:0.004313,(72:0.017353,(69:0.034677,(((68:0.037777,((38:0.180581,((((39:0.069215,((((3:0.000000,(1:0.000000,2:0.000000):0.000000):0.000000,(4:0.007929,5:0.000000):0.000000):0.004292,(((6:0.024053,((7:0.000000,(8:0.000000,(9:0.002142,(10:0.000000,11:0.000000):0.000000):0.012755):0.015645):0.011019,(12:0.016618,(17:0.000000,((13:0.000000,14:0.004142):0.…
	UTREE PHYLIP_191= (76:0.000000,77:0.000000,(75:0.020411,((72:0.028770,(((((((39:0.096831,((6:0.021445,(((((3:0.000000,(1:0.000000,2:0.000000):0.000000):0.000000,(4:0.006274,5:0.000000):0.000000):0.024676,(33:0.061209,(31:0.000000,32:0.004458):0.012733):0.023356):0.005577,((18:0.000000,(19:0.000000,(20:0.000000,21:0.000000):0.000000):0.000000):0.007720,((22:0.019258,(23:0.007825,24:0.000000):0.028…
	UTREE PHYLIP_192= (76:0.000000,77:0.002442,(75:0.004925,(72:0.021693,(((((((38:0.187060,(((((3:0.000000,(1:0.000000,2:0.000000):0.000000):0.000000,(4:0.011191,5:0.000000):0.000000):0.021032,(((6:0.028268,(12:0.008477,((17:0.000000,(7:0.007650,(8:0.002509,(9:0.002554,(10:0.000000,11:0.000000):0.000000):0.007679):0.010430):0.018667):0.004950,((13:0.000000,14:0.002457):0.000000,(15:0.000000,16:0.000…
	UTREE PHYLIP_193= (76:0.000000,77:0.002300,(75:0.014011,(((((63:0.066413,(((((8:0.002292,(7:0.000000,(6:0.028692,((((3:0.000000,(1:0.000000,(2:0.000000,(4:0.005234,5:0.000000):0.005204):0.000000):0.000000):0.020813,((19:0.000000,(21:0.000000,(18:0.000000,20:0.000000):0.000000):0.000000):0.010647,(33:0.051801,((22:0.007252,(23:0.000000,24:0.000000):0.019970):0.002358,((25:0.002114,(29:0.004146,(28…
	UTREE PHYLIP_194= (76:0.000000,77:0.002591,(75:0.021197,(72:0.011765,((((((39:0.076160,(38:0.166733,((33:0.057873,((((3:0.000000,(1:0.000000,2:0.000000):0.000000):0.000000,(4:0.013165,5:0.000000):0.000000):0.022295,((6:0.010256,((7:0.000000,(8:0.007491,(9:0.004756,(10:0.000000,11:0.000000):0.000000):0.020133):0.009827):0.015365,(12:0.010373,(17:0.004891,(16:0.002798,(14:0.002427,(13:0.000000,15:0…
	UTREE PHYLIP_195= (76:0.000000,77:0.002488,(75:0.002485,((((63:0.119984,(((39:0.092806,((((2:0.000000,(1:0.000000,3:0.000000):0.000000):0.000000,(4:0.012845,5:0.000000):0.000000):0.009050,(((6:0.027855,((8:0.017242,(7:0.005181,(9:0.002437,(10:0.000000,11:0.000000):0.000000):0.025214):0.012689):0.023835,(12:0.005137,((13:0.000000,14:0.002380):0.000000,(17:0.007218,(15:0.000000,16:0.000000):0.00235…
	UTREE PHYLIP_196= (76:0.000000,77:0.000000,(75:0.002600,(68:0.031926,(((63:0.174622,(((39:0.124238,((6:0.008533,((((4:0.002050,(5:0.000000,(3:0.000000,(1:0.000000,2:0.000000):0.000000):0.000000):0.000000):0.020803,((18:0.000000,(19:0.000000,(20:0.000000,21:0.000000):0.000000):0.000000):0.009820,((22:0.013136,(23:0.002409,24:0.000000):0.029886):0.008937,((25:0.008093,(26:0.000000,27:0.000000):0.00…
	UTREE PHYLIP_197= (76:0.000000,77:0.002438,(75:0.007415,((63:0.103376,(((((39:0.074235,(38:0.149490,((((3:0.000000,(1:0.000000,(2:0.000000,(4:0.005070,5:0.000000):0.005017):0.000000):0.000000):0.024944,(((6:0.026131,(12:0.006813,((7:0.002112,(8:0.002051,(9:0.000000,(10:0.000000,11:0.000000):0.000000):0.015083):0.004294):0.014874,((13:0.000000,14:0.002085):0.000000,(17:0.004181,(15:0.000000,16:0.0…
	UTREE PHYLIP_198= (76:0.000000,77:0.000000,(75:0.002350,(72:0.027200,(69:0.018163,((((63:0.105130,(((38:0.174177,((((((3:0.000000,(1:0.000000,2:0.000000):0.000000):0.000000,(4:0.012403,5:0.000000):0.000000):0.027536,(6:0.029077,(12:0.007959,((7:0.002096,(8:0.009373,(9:0.002235,(10:0.000000,11:0.000000):0.000000):0.019310):0.011137):0.022585,((13:0.000000,14:0.000000):0.000000,(15:0.000000,(16:0.0…
	UTREE PHYLIP_199= (76:0.000000,77:0.000000,(75:0.008937,(((((63:0.097471,((38:0.111430,((((((3:0.000000,(1:0.000000,2:0.000000):0.000000):0.000000,(4:0.007673,5:0.000000):0.000000):0.011205,((18:0.000000,(19:0.000000,(20:0.000000,21:0.000000):0.000000):0.000000):0.014405,(31:0.000000,32:0.000000):0.016562):0.004976):0.004710,(33:0.053957,((22:0.020281,(23:0.004647,24:0.000000):0.010879):0.008673,…
	UTREE PHYLIP_200= (76:0.000000,77:0.000000,(75:0.004848,((((((39:0.087231,(38:0.193930,((((((2:0.000000,(1:0.000000,3:0.000000):0.000000):0.000000,(4:0.002020,5:0.000000):0.004407):0.009353,((6:0.015840,(12:0.014118,((7:0.004732,(8:0.009679,(9:0.002337,(10:0.000000,11:0.000000):0.000000):0.014579):0.009749):0.014478,(17:0.000000,((13:0.000000,14:0.000000):0.000000,(15:0.000000,16:0.002767):0.0023…
	UTREE PHYLIP_201= (76:0.000000,77:0.005141,(75:0.010357,(68:0.017753,(74:0.071818,(72:0.060600,((73:0.061153,(((63:0.134418,(38:0.178611,((((((((3:0.000000,(1:0.000000,2:0.000000):0.000000):0.000000,(4:0.006429,5:0.000000):0.000000):0.022241,(6:0.027481,((7:0.000000,(8:0.009536,(9:0.000000,(10:0.000000,11:0.000000):0.000000):0.019202):0.016894):0.014020,(12:0.012915,((13:0.000000,14:0.004592):0.0…
	UTREE PHYLIP_202= (76:0.000000,77:0.000000,(75:0.007740,(68:0.020901,(74:0.061970,((73:0.054842,((63:0.157509,(((((((((3:0.000000,(1:0.000000,2:0.000000):0.000000):0.000000,(4:0.018325,5:0.000000):0.000000):0.015156,(6:0.025515,(7:0.007597,((12:0.010748,(8:0.002582,(9:0.004975,(10:0.000000,11:0.000000):0.000000):0.008213):0.022779):0.000000,(17:0.000000,((13:0.000000,14:0.000000):0.000000,(15:0.0…
	UTREE PHYLIP_203= (76:0.000000,77:0.000000,(75:0.012824,(((60:0.032242,((63:0.088242,(((38:0.167268,((33:0.051448,((6:0.018589,(((3:0.000000,(1:0.000000,2:0.000000):0.000000):0.000000,(4:0.001937,5:0.000000):0.001644):0.017070,(((18:0.000000,(19:0.000000,(20:0.000000,21:0.000000):0.000000):0.000000):0.002421,((22:0.013841,(23:0.004140,24:0.000000):0.010674):0.006252,((25:0.007319,(28:0.000000,30:…
	UTREE PHYLIP_204= (76:0.000000,77:0.004589,(75:0.011524,((((63:0.103500,((38:0.199110,((((3:0.000000,(1:0.000000,2:0.000000):0.000000):0.000000,(4:0.010291,5:0.000000):0.000000):0.007518,(((6:0.025409,(12:0.017031,((17:0.000000,(7:0.002255,(8:0.000000,(9:0.004537,(10:0.000000,11:0.000000):0.000000):0.017585):0.005875):0.011634):0.002196,(14:0.004396,(13:0.000000,(15:0.000000,16:0.000000):0.004402…
	UTREE PHYLIP_205= (75:0.005585,76:0.000000,(77:0.008435,(((((((39:0.069993,((((((3:0.000000,(1:0.000000,2:0.000000):0.000000):0.000000,(4:0.016675,5:0.000000):0.000000):0.019498,(6:0.012182,(7:0.000000,((8:0.002646,(9:0.007857,(10:0.000000,11:0.000000):0.000000):0.021604):0.013481,(12:0.016816,(17:0.000000,((13:0.000000,14:0.007733):0.000000,(15:0.000000,16:0.002997):0.002547):0.007734):0.000000)…
	UTREE PHYLIP_206= (76:0.000000,77:0.002326,(75:0.019039,((((((((6:0.037430,((((3:0.000000,(1:0.000000,2:0.000000):0.000000):0.000000,(4:0.005409,5:0.000000):0.002824):0.010573,((18:0.000000,(19:0.000000,(20:0.000000,21:0.000000):0.000000):0.000000):0.015316,((22:0.023449,(23:0.000000,24:0.000000):0.023328):0.018654,((25:0.008185,(28:0.000000,30:0.000000):0.000227):0.001791,(29:0.016383,(26:0.0000…
	UTREE PHYLIP_207= (76:0.000000,77:0.002289,(75:0.011565,(74:0.045305,(68:0.058202,(72:0.067231,((73:0.070299,((60:0.020418,((((38:0.180576,(((6:0.024804,(((((3:0.000000,(1:0.000000,2:0.000000):0.000000):0.000000,(4:0.009954,5:0.000000):0.000000):0.027948,((18:0.000000,(19:0.000000,(20:0.000000,21:0.000000):0.000000):0.000000):0.024470,(31:0.000000,32:0.008766):0.025293):0.000547):0.016793,(33:0.0…
	UTREE PHYLIP_208= (75:0.004331,76:0.000000,(77:0.002151,(68:0.014870,(72:0.022104,((((60:0.019639,(38:0.106548,((((((((3:0.000000,(1:0.000000,2:0.000000):0.000000):0.000000,(4:0.007553,5:0.000000):0.000000):0.020352,(6:0.021830,((7:0.000000,(8:0.004262,(9:0.006339,(10:0.000000,11:0.000000):0.000000):0.016297):0.009311):0.012816,(12:0.008906,((13:0.000000,14:0.002090):0.000000,(17:0.004175,(15:0.0…
	UTREE PHYLIP_209= (34:0.025445,37:0.006713,(36:0.022914,(35:0.000000,((((((3:0.000000,(1:0.000000,2:0.000000):0.000000):0.000000,(4:0.006090,5:0.000000):0.000000):0.020910,((19:0.000000,(20:0.000000,(18:0.000000,21:0.000000):0.000000):0.000000):0.017411,(33:0.059587,(22:0.005259,((23:0.009864,24:0.000000):0.007472,((26:0.000000,(25:0.010912,27:0.000000):0.000000):0.002148,(29:0.008271,(28:0.00308…
	UTREE PHYLIP_210= (35:0.006277,37:0.006256,(34:0.019117,(36:0.002337,((((((3:0.000000,(1:0.000000,2:0.000000):0.000000):0.000000,(4:0.009902,5:0.000000):0.000000):0.016640,(6:0.040164,((7:0.000000,(8:0.002218,(9:0.000000,(10:0.000000,11:0.000000):0.000000):0.013947):0.008342):0.013479,(12:0.006905,(14:0.006439,(13:0.000000,(15:0.000000,(16:0.000000,17:0.006466):0.000000):0.004276):0.000000):0.004…
	UTREE PHYLIP_211= (76:0.000000,77:0.004756,(75:0.009560,((((((((12:0.010036,((((6:0.038383,((3:0.000000,(1:0.000000,2:0.000000):0.000000):0.000000,(4:0.001755,5:0.000000):0.000292):0.002267):0.007090,(64:0.255467,65:0.447072):0.381295):0.000000,(((22:0.010682,(23:0.002553,24:0.000000):0.021375):0.007991,((29:0.012407,(25:0.008274,(26:0.000000,27:0.004084):0.004092):0.006219):0.000000,(28:0.000000…
	UTREE PHYLIP_212= (76:0.000000,77:0.002292,(75:0.004651,(65:0.489315,((68:0.035520,(((63:0.111860,(((38:0.236506,((((((33:0.074879,((3:0.000000,(1:0.000000,2:0.000000):0.000000):0.000000,(4:0.007959,5:0.000000):0.000000):0.012970):0.005681,(6:0.030793,((7:0.008439,(8:0.002179,(9:0.004376,(10:0.000000,11:0.000000):0.000000):0.006539):0.004814):0.013805,(12:0.007060,(16:0.001777,(17:0.000000,(15:0.…
	UTREE PHYLIP_213= (64:0.201461,65:0.358481,(((63:0.120212,((38:0.146391,(((((3:0.000000,(1:0.000000,2:0.000000):0.000000):0.000000,(4:0.009648,5:0.000000):0.000000):0.024424,(((6:0.015233,(18:0.000000,(21:0.000000,(19:0.000000,20:0.000000):0.000000):0.000000):0.018832):0.008029,(12:0.012961,((17:0.004226,(7:0.000000,(8:0.002071,(9:0.002066,(10:0.000000,11:0.000000):0.000000):0.016704):0.004727):0…
	UTREE PHYLIP_214= (76:0.000000,77:0.000000,(75:0.005059,((((((63:0.164685,((38:0.170664,((((6:0.041115,((5:0.000000,(3:0.000000,(1:0.000000,(2:0.000000,4:0.006222):0.000000):0.000000):0.000000):0.019141,(((22:0.013870,(23:0.002772,24:0.000000):0.009996):0.017546,((29:0.000000,(25:0.015435,(28:0.000000,30:0.000000):0.000000):0.004308):0.001803,(26:0.000000,27:0.000000):0.004495):0.032551):0.012464…
	UTREE PHYLIP_215= (76:0.000000,77:0.004917,(75:0.014953,(72:0.033907,((((39:0.110130,((33:0.069496,(32:0.000000,(31:0.000000,(((5:0.000000,(4:0.000000,(3:0.000000,(1:0.000000,2:0.000000):0.000000):0.000000):0.000000):0.010460,(6:0.021158,(12:0.007665,((17:0.000000,(7:0.004568,(8:0.009656,(9:0.002321,(10:0.000000,11:0.000000):0.000000):0.019360):0.014474):0.017256):0.004619,((13:0.000000,14:0.0046…
	UTREE PHYLIP_216= (76:0.000000,77:0.002343,(75:0.012006,((((60:0.028070,(((((38:0.175004,((((((3:0.000000,(1:0.000000,2:0.000000):0.000000):0.000000,(4:0.004108,5:0.000000):0.000000):0.013048,(33:0.058209,(31:0.000000,32:0.002212):0.010584):0.025338):0.000000,((19:0.000000,(20:0.000000,(18:0.000000,21:0.000000):0.000000):0.000000):0.021509,((22:0.008929,(23:0.000000,24:0.000000):0.016953):0.01706…
	UTREE PHYLIP_217= (76:0.000000,77:0.006364,(75:0.004244,(((((60:0.022417,(((((6:0.006435,(((((3:0.000000,(1:0.000000,2:0.000000):0.000000):0.000000,(4:0.007159,5:0.000000):0.000000):0.016525,(((18:0.000000,19:0.000000):0.000000,(20:0.000000,21:0.000000):0.000000):0.018658,(33:0.086360,((22:0.005642,((28:0.008746,(25:0.010966,(29:0.003589,30:0.000000):0.001772):0.002952):0.000668,(26:0.000000,27:0…
	UTREE PHYLIP_218= (76:0.000000,77:0.000000,(75:0.010016,(68:0.028403,(74:0.061209,(73:0.065537,((((63:0.138229,(38:0.180942,(((((3:0.000000,(1:0.000000,2:0.000000):0.000000):0.000000,(4:0.002588,5:0.000000):0.001717):0.015658,(((6:0.019438,(7:0.000000,((8:0.000000,(9:0.007399,(10:0.000000,11:0.000000):0.000000):0.012324):0.000000,(17:0.000000,(12:0.012947,(16:0.002808,(14:0.000000,(13:0.000000,15…
	UTREE PHYLIP_219= (76:0.000000,77:0.006829,(75:0.009098,(68:0.044114,(74:0.035365,(73:0.027044,(((63:0.110308,((((((((3:0.000000,(1:0.000000,2:0.000000):0.000000):0.000000,(4:0.012112,5:0.000000):0.000000):0.007838,((19:0.000000,(20:0.000000,(18:0.000000,21:0.000000):0.000000):0.000000):0.019676,((33:0.075731,((22:0.006680,(23:0.009539,24:0.000000):0.012038):0.016620,(28:0.003257,(30:0.000000,(29…
	UTREE PHYLIP_220= (76:0.000000,77:0.002200,(75:0.008855,(72:0.037467,(68:0.028737,(((69:0.042385,((63:0.126496,(((39:0.095122,(38:0.143445,(((((((3:0.000000,(1:0.000000,2:0.000000):0.000000):0.000000,(4:0.003966,5:0.000000):0.000000):0.018398,(6:0.051283,(12:0.011092,((7:0.002105,(8:0.006848,(9:0.004323,(10:0.000000,11:0.000000):0.000000):0.026590):0.008058):0.012404,((13:0.000000,14:0.002200):0.…
	UTREE PHYLIP_221= (76:0.000000,77:0.004591,(75:0.011629,(68:0.036306,((((((38:0.135044,((((((3:0.000000,(1:0.000000,2:0.000000):0.000000):0.000000,(4:0.007360,5:0.000000):0.000000):0.019652,((6:0.015817,((7:0.000000,(8:0.008276,(9:0.001985,(10:0.000000,11:0.000000):0.000000):0.015648):0.013139):0.010366,(12:0.012364,((13:0.000000,14:0.003955):0.001149,(17:0.002735,(15:0.000000,16:0.000000):0.0031…
	UTREE PHYLIP_222= (76:0.000000,77:0.004353,(75:0.008871,(74:0.039740,(73:0.049037,(((((60:0.046196,(63:0.097409,(((33:0.065266,(((((3:0.000000,(1:0.000000,2:0.000000):0.000000):0.000000,(4:0.003424,5:0.000000):0.000551):0.014453,((19:0.000000,(20:0.000000,(18:0.000000,21:0.000000):0.000000):0.000000):0.012275,(31:0.000000,32:0.006510):0.016424):0.004418):0.005748,((6:0.029347,((7:0.000000,(8:0.01…
	UTREE PHYLIP_223= (76:0.000000,77:0.009190,(75:0.009168,(68:0.021950,((((63:0.114576,(((39:0.071291,(((3:0.000000,(1:0.000000,(2:0.000000,(4:0.002084,5:0.000000):0.003672):0.000000):0.000000):0.008036,(((6:0.025604,(12:0.007154,((7:0.000000,(8:0.009138,(9:0.002190,(10:0.000000,11:0.000000):0.000000):0.019699):0.009643):0.016312,(17:0.000000,(16:0.007542,(15:0.002185,(13:0.000000,14:0.008699):0.00…
	UTREE PHYLIP_224= (76:0.000000,77:0.002198,(75:0.017910,((((((38:0.157730,(((((3:0.000000,(1:0.000000,2:0.000000):0.000000):0.000000,(4:0.001878,5:0.000000):0.000000):0.019162,(33:0.051839,(31:0.000000,32:0.002003):0.011942):0.025914):0.001282,((18:0.000000,(19:0.000000,(20:0.000000,21:0.000000):0.000000):0.000000):0.007917,((22:0.009884,(23:0.007128,24:0.000000):0.014054):0.006972,((26:0.000000,…
	UTREE PHYLIP_225= (76:0.000000,77:0.000000,(75:0.029693,(74:0.038793,(((73:0.039326,(((((((((3:0.000000,(1:0.000000,2:0.000000):0.000000):0.000000,(4:0.004280,5:0.000000):0.000000):0.015579,(((6:0.024906,((7:0.001524,(8:0.001260,(9:0.000000,(10:0.000000,11:0.000000):0.000000):0.016240):0.016710):0.020725,(12:0.013158,(17:0.012083,((13:0.000000,14:0.000000):0.000000,(15:0.000000,16:0.000000):0.004…
	UTREE PHYLIP_226= (75:0.006803,76:0.000000,(77:0.004496,((68:0.035342,((63:0.060362,(((((33:0.070783,((((3:0.000000,(1:0.000000,2:0.000000):0.000000):0.000000,(4:0.008052,5:0.000000):0.000000):0.019317,((6:0.020422,((7:0.000000,(8:0.004500,(9:0.004459,(10:0.000000,11:0.000000):0.000000):0.005483):0.017150):0.011147,(12:0.004743,((13:0.000000,14:0.004398):0.002192,(17:0.000000,(15:0.000000,16:0.00…
	UTREE PHYLIP_227= (75:0.011295,76:0.000000,(77:0.002237,((((((39:0.066699,(38:0.174358,((((((3:0.000000,(1:0.000000,2:0.000000):0.000000):0.000000,(4:0.005908,5:0.000000):0.000000):0.018689,(6:0.019132,((7:0.000000,(8:0.004352,(9:0.002070,(10:0.000000,11:0.000000):0.000000):0.018729):0.009163):0.017163,(12:0.006927,(17:0.002047,((13:0.000000,14:0.002076):0.000000,(15:0.000000,16:0.007372):0.00206…
	UTREE PHYLIP_228= (76:0.000000,77:0.000000,(75:0.010777,(((((38:0.296128,((32:0.010336,(31:0.000000,(33:0.067536,(((3:0.000000,(1:0.000000,2:0.000000):0.000000):0.000000,(4:0.003927,5:0.000000):0.000600):0.017677,((6:0.043036,(18:0.000000,(19:0.000000,(20:0.000000,21:0.000000):0.000000):0.000000):0.008419):0.013872,((12:0.016875,((7:0.010659,(8:0.005343,(9:0.005243,(10:0.000000,11:0.000000):0.000…
	UTREE PHYLIP_229= (76:0.000000,77:0.004787,(75:0.009652,((((((((((3:0.000000,(1:0.000000,(2:0.000000,(4:0.006382,5:0.000000):0.000000):0.000000):0.000000):0.020103,((6:0.015978,(12:0.010274,((14:0.004707,(17:0.000000,(7:0.002371,(8:0.004845,(9:0.002384,(10:0.000000,11:0.000000):0.000000):0.011658):0.002880):0.019756):0.002344):0.000000,(13:0.000000,(15:0.000000,16:0.000000):0.004733):0.000000):0.…
	UTREE PHYLIP_230= (76:0.000000,77:0.002277,(75:0.006900,((((((38:0.167266,((((3:0.000000,(1:0.000000,(2:0.000000,(4:0.005133,5:0.000000):0.005421):0.000000):0.000000):0.015922,(((6:0.033961,(12:0.007751,((17:0.000000,(7:0.000000,(8:0.002467,(9:0.002387,(10:0.000000,11:0.000000):0.000000):0.021633):0.010725):0.012425):0.002424,(14:0.002427,(13:0.000000,(15:0.000000,16:0.000000):0.004884):0.000000)…
	UTREE PHYLIP_231= (76:0.000000,77:0.000000,(75:0.000000,((38:0.161638,(((63:0.155011,(((((3:0.000000,(1:0.000000,2:0.000000):0.000000):0.000000,(4:0.010376,5:0.000000):0.000000):0.010435,(6:0.012273,((((12:0.009011,(7:0.004262,(8:0.000000,(9:0.000000,(10:0.000000,11:0.000000):0.000000):0.016919):0.004782):0.015340):0.000000,((13:0.000000,14:0.000000):0.002109,(17:0.004170,(15:0.000000,16:0.000000…
	UTREE PHYLIP_232= (76:0.000000,77:0.002170,(75:0.024576,(74:0.057334,(73:0.049657,((((((38:0.166200,(((((4:0.007940,(5:0.000000,(3:0.000000,(1:0.000000,2:0.000000):0.000000):0.000000):0.000000):0.029334,(33:0.074095,(31:0.000000,32:0.008505):0.007681):0.014587):0.000000,(22:0.006752,(23:0.011994,24:0.000000):0.022380):0.022292):0.007801,((18:0.000000,(21:0.000000,(19:0.000000,20:0.000000):0.00000…
	UTREE PHYLIP_233= (35:0.006478,37:0.012685,(34:0.002075,(36:0.002152,(((((3:0.000000,(1:0.000000,2:0.000000):0.000000):0.000000,(4:0.010024,5:0.000000):0.000000):0.019296,(((6:0.032246,(12:0.010834,(7:0.005015,(17:0.002145,((13:0.000000,14:0.000000):0.000000,(15:0.000000,16:0.002558):0.010742):0.006477):0.002072):0.002597):0.002043):0.006981,(8:0.004925,(9:0.000000,(10:0.000000,11:0.000000):0.000…
	UTREE PHYLIP_234= (76:0.000000,77:0.002552,(75:0.015632,(68:0.016209,((72:0.075140,(((38:0.218224,(39:0.095149,((((((3:0.000000,(1:0.000000,2:0.000000):0.000000):0.000000,(4:0.004298,5:0.000000):0.002051):0.014984,((12:0.009730,(6:0.038958,((7:0.002322,(8:0.004865,(9:0.000000,(10:0.000000,11:0.000000):0.000000):0.011125):0.005624):0.009699,(17:0.000000,((13:0.000000,14:0.002311):0.000000,(15:0.00…
	UTREE PHYLIP_235= (76:0.000000,77:0.002443,(75:0.009857,(((((((63:0.144268,(39:0.066746,(38:0.197807,((((3:0.000000,(1:0.000000,2:0.000000):0.000000):0.000000,(4:0.010031,5:0.000000):0.000000):0.005864,(((6:0.024925,((7:0.004198,(8:0.000000,(9:0.002132,(10:0.000000,11:0.000000):0.000000):0.015431):0.006734):0.011385,(12:0.000000,(17:0.000000,((13:0.000000,14:0.002124):0.002129,(15:0.000000,16:0.0…
	UTREE PHYLIP_236= (76:0.000000,77:0.004569,(75:0.009171,(((((38:0.182595,((((((3:0.000000,(1:0.000000,2:0.000000):0.000000):0.000000,(4:0.011776,5:0.000000):0.000000):0.020330,((7:0.002047,(6:0.042605,(17:0.004392,(12:0.019161,((13:0.000000,14:0.004263):0.000000,(15:0.000000,16:0.000000):0.004246):0.004339):0.006343):0.007096):0.000000):0.009176,(8:0.002445,(9:0.000000,(10:0.000000,11:0.000000):0…
	UTREE PHYLIP_237= (76:0.000000,77:0.002106,(75:0.008527,(68:0.005358,(((72:0.051757,(69:0.020779,((((39:0.058952,(((4:0.021029,(3:0.000000,(1:0.000000,(2:0.000000,5:0.000000):0.000000):0.000000):0.000000):0.010221,(33:0.069279,(((6:0.034193,(12:0.004138,((17:0.003942,(7:0.001957,(8:0.006102,(9:0.001943,(10:0.000000,11:0.000000):0.000000):0.015228):0.004983):0.006046):0.003811,((13:0.000000,14:0.0…
	UTREE PHYLIP_238= (76:0.000000,77:0.002201,(75:0.011140,((((63:0.087885,(((38:0.156457,(((((((3:0.000000,(1:0.000000,2:0.000000):0.000000):0.000000,(4:0.011764,5:0.000000):0.000000):0.012933,(33:0.076372,(31:0.000000,32:0.006401):0.005789):0.020788):0.000000,(19:0.000000,(20:0.000000,(18:0.000000,21:0.000000):0.000000):0.000000):0.019047):0.013783,(22:0.009624,((23:0.000000,24:0.000000):0.010180,…
	UTREE PHYLIP_239= (76:0.000000,77:0.004447,(75:0.015836,(((((63:0.093701,((38:0.171882,(((6:0.011036,(((3:0.000000,(1:0.000000,2:0.000000):0.000000):0.000000,(4:0.005755,5:0.000000):0.001665):0.020653,(((7:0.000000,((8:0.002173,(9:0.002106,(10:0.000000,11:0.000000):0.000000):0.015100):0.004281,(17:0.002096,((13:0.000000,(12:0.013823,14:0.004135):0.000000):0.000001,(15:0.000000,16:0.004882):0.0083…
	UTREE PHYLIP_240= (76:0.000000,77:0.002197,(75:0.008863,(((68:0.007061,(((((60:0.026925,(38:0.141381,(63:0.116604,((6:0.000000,(((((3:0.000000,(1:0.000000,2:0.000000):0.000000):0.000000,(4:0.006684,5:0.000000):0.003171):0.010822,(33:0.048900,(31:0.000000,32:0.002057):0.016664):0.027587):0.001686,((18:0.000000,(19:0.000000,(20:0.000000,21:0.000000):0.000000):0.000000):0.028631,(22:0.014150,((23:0.…
	UTREE PHYLIP_241= (76:0.000000,77:0.004193,(75:0.000427,((((63:0.090385,(((38:0.144028,((((3:0.000000,(1:0.000000,2:0.000000):0.000000):0.000000,(4:0.004712,5:0.000000):0.002734):0.010672,(((6:0.021342,((7:0.000000,(8:0.004149,(9:0.000000,(10:0.000000,11:0.000000):0.000000):0.026308):0.004662):0.012751,(12:0.012313,(14:0.003997,((13:0.000000,17:0.000000):0.000000,(15:0.000851,16:0.002292):0.00114…
	UTREE PHYLIP_242= (76:0.000000,77:0.000000,(75:0.006829,(((63:0.114325,(((38:0.125255,((((5:0.000000,(4:0.000000,(3:0.000000,(1:0.000000,2:0.000000):0.000000):0.000000):0.000000):0.010357,(((6:0.015922,(7:0.000000,((8:0.006685,(9:0.004374,(10:0.000000,11:0.000000):0.000000):0.015926):0.013494,(17:0.000000,(12:0.014464,(14:0.000000,(13:0.000000,(15:0.001156,16:0.000000):0.000975):0.000000):0.00000…
	UTREE PHYLIP_243= (64:0.316872,65:0.342566,(((((33:0.052277,((((3:0.000000,(1:0.000000,2:0.000000):0.000000):0.000000,(4:0.006318,5:0.000000):0.000000):0.028831,((((6:0.038644,(8:0.000000,(7:0.004788,(9:0.004704,(10:0.000000,11:0.000000):0.000000):0.019479):0.002336):0.009629):0.000000,(12:0.009935,((13:0.000000,14:0.004637):0.006008,(17:0.003174,(15:0.000000,16:0.000000):0.010752):0.007106):0.00…
	UTREE PHYLIP_244= (76:0.000000,77:0.007018,(75:0.016646,(((((((((((3:0.000000,(1:0.000000,2:0.000000):0.000000):0.000000,(4:0.015966,5:0.000000):0.000000):0.024533,(6:0.018096,(12:0.019011,((7:0.000000,(8:0.004416,(9:0.000000,(10:0.000000,11:0.000000):0.000000):0.010327):0.005122):0.017954,((14:0.006627,(13:0.000000,17:0.000000):0.000000):0.000000,(15:0.000996,16:0.004986):0.001187):0.004374):0.0…
	UTREE PHYLIP_245= (76:0.000000,77:0.002609,(75:0.002624,(72:0.036049,(((((((((3:0.000000,(1:0.000000,2:0.000000):0.000000):0.000000,(4:0.004813,5:0.000000):0.000000):0.009136,(31:0.000000,32:0.007992):0.034877):0.015876,(((6:0.026382,((7:0.019456,(8:0.002699,(9:0.000000,(10:0.000000,11:0.000000):0.000000):0.016433):0.000000):0.016176,(12:0.017554,(17:0.002594,(16:0.003081,(15:0.005378,(13:0.00000…
	UTREE PHYLIP_246= (76:0.000000,77:0.002100,(75:0.010594,(72:0.017820,(68:0.028458,(69:0.024849,((((60:0.015688,((((39:0.079997,((((3:0.000000,(1:0.000000,2:0.000000):0.000000):0.000000,(4:0.008264,5:0.000000):0.004926):0.006095,(((6:0.015959,((7:0.000000,(8:0.002032,(9:0.003990,(10:0.000000,11:0.000000):0.000000):0.013366):0.011105):0.014313,(12:0.017658,((13:0.000000,14:0.001943):0.001941,(17:0.…
	UTREE PHYLIP_247= (75:0.000000,76:0.000000,(77:0.002560,((((((((38:0.154175,(((((1:0.000000,(2:0.000000,3:0.000000):0.000000):0.000000,(4:0.004126,5:0.000000):0.004865):0.016885,((6:0.008756,((7:0.000000,(8:0.005242,(9:0.002576,(10:0.000000,11:0.000000):0.000000):0.013971):0.023014):0.035309,(12:0.010827,((13:0.000000,14:0.002474):0.000000,(17:0.015375,(15:0.000000,16:0.005827):0.007496):0.005020…
	UTREE PHYLIP_248= (76:0.000000,77:0.000000,(75:0.011746,(72:0.022796,(((((((((((3:0.000000,(1:0.000000,2:0.000000):0.000000):0.000000,(4:0.004147,5:0.000000):0.001925):0.015413,(6:0.030695,((7:0.000000,(8:0.004525,(9:0.000000,(10:0.000000,11:0.000000):0.000000):0.015963):0.013782):0.006816,(12:0.004629,((13:0.000000,14:0.000000):0.002195,(17:0.000000,(15:0.000000,16:0.000000):0.008840):0.002194):…
	UTREE PHYLIP_249= (75:0.005642,76:0.000000,(77:0.002786,(68:0.034113,((69:0.032866,(72:0.055734,(((63:0.154997,((60:0.039557,(((39:0.109965,(38:0.213618,((33:0.075722,(((((3:0.000000,(1:0.000000,2:0.000000):0.000000):0.000000,(4:0.017041,5:0.000000):0.000000):0.019398,(((6:0.044583,12:0.024358):0.002055,(8:0.002964,((7:0.005423,(17:0.000000,(14:0.002675,(13:0.000000,(15:0.000000,16:0.003064):0.00…
	UTREE PHYLIP_250= (76:0.000000,77:0.002344,(75:0.004753,((((((38:0.172601,((((33:0.051851,(((((3:0.000000,(1:0.000000,2:0.000000):0.000000):0.000000,(4:0.008769,5:0.000000):0.000000):0.033213,((18:0.000000,19:0.000000):0.000000,(20:0.000000,21:0.000000):0.000000):0.031621):0.005619,(31:0.000000,32:0.011911):0.028205):0.006239,(22:0.010973,(23:0.010637,24:0.000000):0.016379):0.022259):0.006366):0.…
	UTREE PHYLIP_251= (76:0.000000,77:0.000000,(75:0.007315,((((63:0.138550,(((38:0.175593,((((((3:0.000000,(1:0.000000,2:0.000000):0.000000):0.000000,(4:0.008172,5:0.000000):0.000000):0.022457,(33:0.076757,(31:0.000000,32:0.013743):0.016521):0.022927):0.014957,((18:0.000000,(21:0.000000,(19:0.000000,20:0.000000):0.000000):0.000000):0.019129,((22:0.021949,(23:0.000000,24:0.000000):0.026052):0.009486,…
	UTREE PHYLIP_252= (76:0.000000,77:0.002168,(75:0.010949,(72:0.023693,(((((((63:0.105109,(38:0.168940,((33:0.054964,(((((3:0.000000,(1:0.000000,2:0.000000):0.000000):0.000000,(4:0.025059,5:0.000000):0.000000):0.034150,((6:0.033287,(12:0.006157,(7:0.005248,((13:0.000000,14:0.002185):0.002184,(17:0.000000,(15:0.003132,16:0.002401):0.001290):0.004392):0.002014):0.002751):0.004365):0.002051,(8:0.00232…
	UTREE PHYLIP_253= (76:0.000000,77:0.000000,(75:0.004474,(((38:0.140767,((((((((3:0.000000,(1:0.000000,2:0.000000):0.000000):0.000000,(4:0.006282,5:0.000000):0.000000):0.009058,(6:0.028254,((12:0.003105,((17:0.004691,(7:0.002151,(8:0.009302,(9:0.002202,(10:0.000000,11:0.000000):0.000000):0.010587):0.005283):0.016288):0.004301,((13:0.000000,14:0.000000):0.000000,(15:0.000000,16:0.005464):0.006710):…
	UTREE PHYLIP_254= (76:0.000000,77:0.002165,(75:0.008710,(((72:0.026035,(69:0.035973,((((((((((((3:0.000000,(1:0.000000,2:0.000000):0.000000):0.000000,(4:0.001454,5:0.000000):0.000395):0.014138,(((33:0.046478,(22:0.000000,(23:0.009211,24:0.000000):0.013956):0.003164):0.006386,((25:0.006218,(26:0.000000,27:0.001852):0.001644):0.007207,(29:0.003743,(28:0.003090,30:0.000000):0.001869):0.000893):0.033…
	UTREE PHYLIP_255= (76:0.000000,77:0.004575,(75:0.002277,((((63:0.129892,((((((((3:0.000000,(1:0.000000,2:0.000000):0.000000):0.000000,(4:0.006229,5:0.000000):0.000000):0.004287,((6:0.018134,((7:0.000000,(8:0.006914,(9:0.002288,(10:0.000000,11:0.000000):0.000000):0.006852):0.014041):0.019728,(12:0.008836,(14:0.004519,(13:0.000000,(17:0.002253,(15:0.000000,16:0.005027):0.006785):0.000000):0.000000)…
	UTREE PHYLIP_256= (76:0.000000,77:0.000000,(75:0.011882,(72:0.020535,((((60:0.026007,(((63:0.124874,(38:0.176482,(((((3:0.000000,(1:0.000000,2:0.000000):0.000000):0.000000,(4:0.008120,5:0.000000):0.000000):0.011604,(6:0.013518,((((7:0.002865,(8:0.007058,(9:0.000000,(10:0.000000,11:0.000000):0.000000):0.012458):0.014750):0.014208,(12:0.011794,((13:0.000000,14:0.000000):0.002212,(17:0.000000,(15:0.…
	UTREE PHYLIP_257= (76:0.000000,77:0.000000,(75:0.013808,(((38:0.200054,(((((((5:0.000000,((1:0.000000,3:0.000000):0.000000,(2:0.000000,4:0.000000):0.000000):0.000000):0.033971,(6:0.016084,((7:0.000000,(8:0.002196,(9:0.000000,(10:0.000000,11:0.000000):0.000000):0.014392):0.011443):0.012898,(12:0.002234,((13:0.000000,14:0.000000):0.001471,(17:0.002549,(15:0.000000,16:0.002382):0.009990):0.008528):0…
	UTREE PHYLIP_258= (76:0.000000,77:0.009090,(75:0.006800,((((63:0.119113,((39:0.053415,(38:0.174660,(((((3:0.000000,(1:0.000000,2:0.000000):0.000000):0.000000,(4:0.006088,5:0.000000):0.000000):0.007415,((6:0.018670,(12:0.007210,((7:0.000000,(8:0.002275,(9:0.002237,(10:0.000000,11:0.000000):0.000000):0.002256):0.016254):0.011481,(14:0.008924,((13:0.000000,17:0.000000):0.000000,(15:0.000700,16:0.000…
	UTREE PHYLIP_259= (35:0.002318,36:0.004648,(34:0.007004,(37:0.010487,(((6:0.030363,(((3:0.000000,(1:0.000000,2:0.000000):0.000000):0.000000,(4:0.006061,5:0.000000):0.000000):0.010651,((18:0.000000,(19:0.000000,(20:0.000000,21:0.000000):0.000000):0.000000):0.007227,((33:0.061672,((22:0.017419,(23:0.002324,24:0.000000):0.007133):0.004969,((25:0.012070,(26:0.000000,27:0.001965):0.000000):0.006122,(2…
	UTREE PHYLIP_260= (76:0.000000,77:0.002233,(75:0.006779,(68:0.005690,(((((63:0.141883,((39:0.082798,(38:0.144247,(((((3:0.000000,(1:0.000000,2:0.000000):0.000000):0.000000,(4:0.002094,5:0.000000):0.001948):0.025394,(((6:0.021719,(12:0.009576,(((7:0.000000,(8:0.002132,(9:0.000000,(10:0.000000,11:0.000000):0.000000):0.015807):0.016017):0.020434,(17:0.002097,(15:0.000000,16:0.000000):0.004383):0.008…
	UTREE PHYLIP_261= (34:0.014723,37:0.014759,(36:0.008506,(35:0.004427,(38:0.124048,((((3:0.000000,(1:0.000000,2:0.000000):0.000000):0.000000,(4:0.017558,5:0.000000):0.000000):0.009672,(((12:0.008973,(6:0.022901,((7:0.000000,(8:0.008273,(9:0.001985,(10:0.000000,11:0.000000):0.000000):0.010240):0.006108):0.018928,(17:0.002033,((13:0.000000,14:0.000000):0.000000,(15:0.000000,16:0.004657):0.010222):0.…
	UTREE PHYLIP_262= (76:0.000000,77:0.000000,(75:0.011868,(((((38:0.133219,((((((6:0.030225,((3:0.000000,(1:0.000000,2:0.000000):0.000000):0.000000,(4:0.010498,5:0.000000):0.000000):0.017237):0.011000,(12:0.008857,((7:0.000000,(8:0.004730,(9:0.002325,(10:0.000000,11:0.000000):0.000000):0.019262):0.009688):0.014205,(17:0.002343,((13:0.000000,14:0.000000):0.000000,(15:0.000000,16:0.002695):0.007015):…
	UTREE PHYLIP_263= (76:0.000000,77:0.002907,(75:0.011735,(68:0.003529,((((((38:0.251520,((((((6:0.028890,((((3:0.000000,(1:0.000000,2:0.000000):0.000000):0.000000,(4:0.012083,5:0.000000):0.000000):0.024168,(19:0.000000,(21:0.000000,(18:0.000000,20:0.000000):0.000000):0.000000):0.020915):0.005379,(33:0.079834,(22:0.009149,((23:0.002963,24:0.000000):0.013755,((29:0.007060,(25:0.007009,(28:0.000000,3…
	UTREE PHYLIP_264= (76:0.000000,77:0.000000,(75:0.011782,((72:0.037304,(((((38:0.186187,((33:0.059670,((((3:0.000000,(1:0.000000,2:0.000000):0.000000):0.000000,(4:0.010098,5:0.000000):0.000000):0.021480,((6:0.024769,(7:0.000000,((8:0.002245,(9:0.002226,(10:0.000000,11:0.000000):0.000000):0.023030):0.002524,(12:0.016235,(17:0.000000,(16:0.000000,(15:0.000000,(13:0.000000,14:0.000000):0.002197):0.00…
	UTREE PHYLIP_265= (76:0.000000,77:0.002446,(75:0.007383,((38:0.193944,((((39:0.105236,((33:0.088251,(32:0.002674,(31:0.000000,(((4:0.001993,(5:0.000000,(3:0.000000,(1:0.000000,2:0.000000):0.000000):0.000000):0.000000):0.012762,(6:0.030075,(12:0.009567,((17:0.002420,(7:0.000000,(8:0.007062,(9:0.000000,(10:0.000000,11:0.000000):0.000000):0.014952):0.005927):0.024218):0.002132,((13:0.000000,14:0.002…
	UTREE PHYLIP_266= (76:0.000000,77:0.000000,(75:0.008870,(((((38:0.168907,((((((3:0.000000,(1:0.000000,2:0.000000):0.000000):0.000000,(4:0.005828,5:0.000000):0.003552):0.005933,(6:0.023582,((7:0.005837,(8:0.000000,(9:0.002015,(10:0.000000,11:0.000000):0.000000):0.022637):0.002842):0.012653,(12:0.004305,((13:0.000000,14:0.000000):0.000000,(17:0.002006,(15:0.000000,16:0.004579):0.006056):0.004044):0…
	UTREE PHYLIP_267= (76:0.000000,77:0.002153,(75:0.008680,(72:0.023885,((68:0.028608,((((63:0.090650,((((3:0.000000,(1:0.000000,2:0.000000):0.000000):0.000000,(4:0.007421,5:0.000000):0.000000):0.012209,(((6:0.026882,(12:0.008854,((7:0.004038,(8:0.001956,(9:0.000000,(10:0.000000,11:0.000000):0.000000):0.015835):0.004570):0.010744,(16:0.004759,(17:0.000000,(15:0.000000,(13:0.000000,14:0.001973):0.000…
	UTREE PHYLIP_268= (64:0.133135,65:0.407538,((((((((6:0.022285,((3:0.000000,(1:0.000000,2:0.000000):0.000000):0.000000,(4:0.004057,5:0.000000):0.000000):0.015190):0.006485,(((18:0.000000,19:0.000000):0.000000,(20:0.000000,21:0.000000):0.000000):0.011139,(31:0.000000,32:0.006555):0.030653):0.002796):0.006526,(((8:0.004714,(7:0.002197,(9:0.000000,(10:0.000000,11:0.000000):0.000000):0.006715):0.00201…
	UTREE PHYLIP_269= (64:0.143080,65:0.211629,(((((((38:0.141623,(((7:0.002363,(6:0.019130,((((3:0.000000,(1:0.000000,2:0.000000):0.000000):0.000000,(4:0.005710,5:0.000000):0.000000):0.011006,(33:0.047346,(31:0.000000,32:0.002129):0.000930):0.019793):0.006870,((18:0.000000,(19:0.000000,(20:0.000000,21:0.000000):0.000000):0.000000):0.013655,((22:0.012140,(23:0.009184,24:0.000000):0.008226):0.012972,(…
	UTREE PHYLIP_270= (76:0.000000,77:0.002307,(75:0.006998,(((63:0.165998,(((((((3:0.000000,(1:0.000000,2:0.000000):0.000000):0.000000,(4:0.001935,5:0.000000):0.000000):0.008534,(((6:0.033611,(12:0.011791,((17:0.000000,(7:0.000000,(8:0.001989,(9:0.002108,(10:0.000000,11:0.000000):0.000000):0.029368):0.013230):0.013053):0.002082,((13:0.000000,14:0.002083):0.000000,(15:0.003500,16:0.002409):0.002791):…
	UTREE PHYLIP_271= (64:0.134794,65:0.230873,(((38:0.179665,((((33:0.054649,(((((3:0.000000,(1:0.000000,2:0.000000):0.000000):0.000000,(4:0.007731,5:0.000000):0.000000):0.020363,((19:0.000000,(20:0.000000,(18:0.000000,21:0.000000):0.000000):0.000000):0.011198,(31:0.000000,32:0.008315):0.022942):0.003654):0.004333,(6:0.032775,((7:0.000000,(8:0.002081,(9:0.002069,(10:0.000000,11:0.000000):0.000000):0…
	UTREE PHYLIP_272= (76:0.000000,77:0.002241,(75:0.011378,(((((((((3:0.000000,(1:0.000000,2:0.000000):0.000000):0.000000,(4:0.005789,5:0.000000):0.002663):0.023801,(6:0.034966,(12:0.008062,((7:0.000000,(8:0.002029,(9:0.000000,(10:0.000000,11:0.000000):0.000000):0.020517):0.015596):0.006331,(17:0.002163,((13:0.000000,14:0.002148):0.000000,(15:0.000000,16:0.004943):0.010895):0.006505):0.004503):0.004…
	UTREE PHYLIP_273= (76:0.000000,77:0.002438,(75:0.004914,(72:0.025023,((((((63:0.136665,((38:0.130233,((6:0.028343,((((((2:0.000000,(1:0.000000,3:0.000000):0.000000):0.000000,(4:0.013191,5:0.000000):0.000000):0.014276,(33:0.054878,(31:0.000000,32:0.000000):0.004851):0.012392):0.002505,(18:0.000000,(19:0.000000,(20:0.000000,21:0.000000):0.000000):0.000000):0.031341):0.009636,((22:0.008392,((25:0.00…
	UTREE PHYLIP_274= (76:0.000000,77:0.008752,(75:0.006593,((((((63:0.121375,((38:0.159891,((((3:0.000000,(1:0.000000,2:0.000000):0.000000):0.000000,(4:0.011973,5:0.000000):0.000000):0.010016,((((33:0.074547,(6:0.020731,(12:0.009477,((7:0.002094,(8:0.002212,(9:0.004279,(10:0.000000,11:0.000000):0.000000):0.014226):0.005672):0.010975,((13:0.000000,14:0.008498):0.000103,(17:0.005900,(15:0.000000,16:0.…
	UTREE PHYLIP_275= (76:0.000000,77:0.002359,(75:0.009495,(((((((39:0.066122,((((3:0.000000,(1:0.000000,2:0.000000):0.000000):0.000000,(4:0.011917,5:0.000000):0.000000):0.014460,(((6:0.025630,(7:0.004676,(12:0.012664,((17:0.000000,(8:0.004709,(9:0.002330,(10:0.000000,11:0.000000):0.000000):0.014257):0.011935):0.002263,(16:0.000000,(15:0.002294,(13:0.000000,14:0.002264):0.000000):0.000832):0.008362)…
	UTREE PHYLIP_276= (76:0.000000,77:0.004334,(75:0.008801,((((((((3:0.000000,(1:0.000000,2:0.000000):0.000000):0.000000,(4:0.001249,5:0.000000):0.000699):0.008880,((6:0.013237,((7:0.000000,(8:0.006473,(9:0.000000,(10:0.000000,11:0.000000):0.000000):0.009983):0.004962):0.012600,(12:0.002496,(17:0.002054,((13:0.000000,14:0.004109):0.000000,(15:0.000000,16:0.002406):0.008292):0.006201):0.003869):0.006…
	UTREE PHYLIP_277= (76:0.000000,77:0.004595,(75:0.011594,((((63:0.068856,((38:0.167160,((33:0.055406,(((3:0.000000,(1:0.000000,2:0.000000):0.000000):0.000000,(4:0.012074,5:0.000000):0.000000):0.013632,(((6:0.025279,((7:0.000000,(8:0.006880,(9:0.000000,(10:0.000000,11:0.000000):0.000000):0.018360):0.013820):0.009102,(12:0.022382,((13:0.000000,14:0.004410):0.002208,(17:0.000000,(15:0.000000,16:0.000…
	UTREE PHYLIP_278= (76:0.000000,77:0.002246,(75:0.004500,(74:0.063884,(73:0.059609,((((38:0.199148,((((((((3:0.000000,(1:0.000000,2:0.000000):0.000000):0.000000,(4:0.009827,5:0.000000):0.000000):0.019479,(6:0.018766,(33:0.064759,(22:0.003078,((23:0.007443,24:0.000000):0.018456,((26:0.000000,(25:0.004158,27:0.001941):0.000000):0.000000,(29:0.001969,(28:0.003193,30:0.000000):0.005919):0.001926):0.02…
	UTREE PHYLIP_279= (76:0.000000,77:0.004431,(75:0.013545,((72:0.046034,(((63:0.079087,((((((((((3:0.000000,(1:0.000000,2:0.000000):0.000000):0.000000,(4:0.005779,5:0.000000):0.000000):0.017842,((6:0.023207,(12:0.007769,((7:0.000000,(8:0.004578,(9:0.000000,(10:0.000000,11:0.000000):0.000000):0.020666):0.008758):0.010113,(14:0.004295,(13:0.000000,(17:0.000000,(15:0.000000,16:0.002460):0.006449):0.00…
	UTREE PHYLIP_280= (76:0.000000,77:0.000000,(75:0.009544,((((38:0.181989,(((((((6:0.014505,((3:0.000000,(1:0.000000,2:0.000000):0.000000):0.000000,(4:0.001974,5:0.000000):0.000000):0.011755):0.010171,((7:0.006048,(8:0.000000,(9:0.002173,(10:0.000000,11:0.000000):0.000000):0.022578):0.003098):0.016095,(12:0.007042,((13:0.000000,14:0.000000):0.000000,(17:0.002169,(15:0.000000,16:0.002622):0.004343):…
	UTREE PHYLIP_281= (70:0.015843,71:0.000000,(69:0.040506,((((((((12:0.015491,(6:0.018010,(((((2:0.000000,(1:0.000000,3:0.000000):0.000000):0.000000,(4:0.005426,5:0.000000):0.000000):0.012012,(31:0.000000,32:0.001878):0.018752):0.000000,(19:0.000000,(21:0.000000,(18:0.000000,20:0.000000):0.000000):0.000000):0.016447):0.005344,(33:0.075847,(22:0.007757,((23:0.004563,24:0.000000):0.015866,((25:0.0168…
	UTREE PHYLIP_282= (76:0.000000,77:0.000000,(75:0.002176,((((((38:0.238216,((((3:0.000000,(1:0.000000,2:0.000000):0.000000):0.000000,(4:0.007580,5:0.000000):0.000000):0.008164,(((6:0.041600,(12:0.013304,((17:0.000000,(7:0.004190,(8:0.004299,(9:0.002072,(10:0.000000,11:0.000000):0.000000):0.018552):0.009434):0.010750):0.002034,(16:0.000000,(15:0.002047,(13:0.000000,14:0.000000):0.000000):0.001476):…
	UTREE PHYLIP_283= (64:0.282209,65:0.327677,((((63:0.113259,(((39:0.123376,(38:0.194585,((((((3:0.000000,(1:0.000000,2:0.000000):0.000000):0.000000,(4:0.004812,5:0.000000):0.001833):0.025445,(12:0.016219,(6:0.044192,((7:0.000000,(8:0.005160,(9:0.000000,(10:0.000000,11:0.000000):0.000000):0.005923):0.012031):0.017327,((13:0.000000,14:0.000000):0.000000,(17:0.000000,(15:0.000000,16:0.005688):0.00247…
	UTREE PHYLIP_284= (76:0.000000,77:0.004540,(75:0.009152,(((((((((3:0.000000,(1:0.000000,2:0.000000):0.000000):0.000000,(4:0.001844,5:0.000000):0.001978):0.005288,(((6:0.021732,(12:0.015660,((7:0.000000,(8:0.002148,(9:0.006391,(10:0.000000,11:0.000000):0.000000):0.019125):0.002696):0.010493,(17:0.000000,((13:0.000000,14:0.004149):0.000000,(15:0.000000,16:0.002530):0.006221):0.008415):0.001257):0.0…
	UTREE PHYLIP_285= (76:0.000000,77:0.002226,(75:0.004479,(74:0.041700,(68:0.027119,(72:0.035644,((73:0.076441,(((((39:0.079704,((((1:0.000000,(2:0.000000,3:0.000000):0.000000):0.000000,(4:0.003747,5:0.000000):0.000000):0.013050,(((6:0.017541,(12:0.016165,((17:0.000000,((7:0.000000,8:0.004385):0.000000,(9:0.008651,(10:0.000000,11:0.000000):0.000000):0.008686):0.020162):0.006310,((13:0.000000,14:0.0…
	UTREE PHYLIP_286= (76:0.000000,77:0.000000,(75:0.008939,(72:0.024262,((((((((39:0.108343,((((((3:0.000000,(1:0.000000,2:0.000000):0.000000):0.000000,(4:0.009928,5:0.000000):0.000000):0.017609,(6:0.027749,(12:0.013526,((17:0.000000,(7:0.002143,(8:0.011298,(9:0.002104,(10:0.000000,11:0.000000):0.000000):0.017335):0.004716):0.006515):0.002058,((13:0.000000,14:0.000000):0.000000,(15:0.000000,16:0.000…
	UTREE PHYLIP_287= (75:0.004671,76:0.000000,(77:0.004640,((((((39:0.110589,((6:0.011640,((33:0.081797,(((2:0.000000,(1:0.000000,3:0.000000):0.000000):0.000000,(4:0.009985,5:0.000000):0.000000):0.009941,(((19:0.000000,(20:0.000000,(18:0.000000,21:0.000000):0.000000):0.000000):0.026118,(22:0.007148,((23:0.009698,24:0.000000):0.026068,(((25:0.008243,30:0.000000):0.000000,(28:0.000000,29:0.005902):0.0…
	UTREE PHYLIP_288= (76:0.000000,77:0.000000,(75:0.007379,(72:0.016405,((68:0.033647,(((((38:0.170399,((33:0.055800,(((((3:0.000000,(1:0.000000,2:0.000000):0.000000):0.000000,(4:0.010881,5:0.000000):0.000000):0.013403,((6:0.023060,((7:0.000000,(8:0.004843,(9:0.000000,(10:0.000000,11:0.000000):0.000000):0.017012):0.032724):0.014550,(12:0.000000,(16:0.001828,(15:0.002313,(14:0.000000,(13:0.000000,17:…
	UTREE PHYLIP_289= (75:0.002193,76:0.000000,(77:0.002196,(((((63:0.093608,(38:0.168887,((((((3:0.000000,(1:0.000000,2:0.000000):0.000000):0.000000,(4:0.009996,5:0.000000):0.000000):0.008280,(((6:0.027692,((7:0.000000,(8:0.002239,(9:0.002184,(10:0.000000,11:0.000000):0.000000):0.019014):0.012609):0.013323,(12:0.011615,((13:0.000000,14:0.002141):0.002122,(17:0.002144,(15:0.002399,16:0.000000):0.0040…
	UTREE PHYLIP_290= (76:0.000000,77:0.002420,(75:0.012432,(72:0.025069,(((((((38:0.154540,(((((3:0.000000,(1:0.000000,2:0.000000):0.000000):0.000000,(4:0.008077,5:0.000000):0.000000):0.018527,(((6:0.024035,(12:0.015771,((14:0.002219,(17:0.000000,(7:0.000000,(8:0.007081,(9:0.000000,(10:0.000000,11:0.000000):0.000000):0.005727):0.005751):0.013845):0.002218):0.000000,(13:0.000000,(15:0.000000,16:0.000…
	UTREE PHYLIP_291= (76:0.000000,77:0.002658,(75:0.005326,(72:0.063970,(68:0.029798,((73:0.051493,(74:0.052439,(((63:0.160324,((38:0.111761,((28:0.020294,(((12:0.007563,(((3:0.000000,(1:0.000000,2:0.000000):0.000000):0.000000,(4:0.006955,5:0.000000):0.000000):0.020163,((7:0.000000,(8:0.005235,(9:0.005047,(10:0.000000,11:0.000000):0.000000):0.017258):0.014611):0.015652,(17:0.000000,((13:0.000000,14:…
	UTREE PHYLIP_292= (75:0.008125,76:0.000000,(77:0.008141,(72:0.018190,(((((((6:0.016674,(((((3:0.000000,(1:0.000000,2:0.000000):0.000000):0.000000,(4:0.001830,5:0.000000):0.000000):0.016321,((18:0.000000,(19:0.000000,(20:0.000000,21:0.000000):0.000000):0.000000):0.003716,((22:0.017445,(23:0.004299,24:0.000000):0.015558):0.021019,((25:0.005559,(28:0.008490,30:0.000000):0.000213):0.001624,(29:0.0036…
	UTREE PHYLIP_293= (76:0.000000,77:0.000000,(75:0.007136,(68:0.040509,(74:0.022480,(73:0.053028,(((((38:0.122775,((((3:0.000000,(1:0.000000,2:0.000000):0.000000):0.000000,(4:0.014943,5:0.000000):0.000000):0.012109,((((6:0.024882,((7:0.000000,(8:0.011920,(9:0.004561,(10:0.000000,11:0.000000):0.000000):0.013880):0.016875):0.014175,(12:0.004875,(14:0.000000,(13:0.000000,(17:0.002281,(15:0.000000,16:0…
	UTREE PHYLIP_294= (76:0.000000,77:0.004970,(75:0.010125,(((72:0.037550,(68:0.012439,((((39:0.092746,(38:0.271760,(((((((3:0.000000,(1:0.000000,2:0.000000):0.000000):0.000000,(4:0.004598,5:0.000000):0.000000):0.026234,(6:0.027171,((7:0.000000,(8:0.005238,(9:0.000000,(10:0.000000,11:0.000000):0.000000):0.005204):0.013319):0.018930,((13:0.000000,(12:0.017182,14:0.005067):0.000000):0.000000,(17:0.005…
	UTREE PHYLIP_295= (64:0.215774,65:0.363906,(((((((6:0.018481,((((3:0.000000,(1:0.000000,2:0.000000):0.000000):0.000000,(4:0.011132,5:0.000000):0.000000):0.009170,((31:0.000000,32:0.004664):0.010339,(33:0.048228,(35:0.004165,(37:0.014487,(34:0.012078,36:0.014634):0.000000):0.003082):0.172765):0.008573):0.020678):0.017851,((18:0.000000,(19:0.000000,(20:0.000000,21:0.000000):0.000000):0.000000):0.00…
	UTREE PHYLIP_296= (76:0.000000,77:0.000000,(75:0.014917,((((((63:0.145563,(((((3:0.000000,(1:0.000000,2:0.000000):0.000000):0.000000,(4:0.012824,5:0.000000):0.000000):0.003994,(((6:0.038547,(12:0.007339,((7:0.002312,(8:0.012143,(9:0.002301,(10:0.000000,11:0.000000):0.000000):0.009486):0.002225):0.023900,((13:0.000000,14:0.000000):0.002289,(17:0.000000,(15:0.000000,16:0.005281):0.006988):0.009426)…
	UTREE PHYLIP_297= (76:0.000000,77:0.002523,(75:0.007694,(72:0.018417,(((((38:0.190266,((((((3:0.000000,(1:0.000000,2:0.000000):0.000000):0.000000,(4:0.002625,5:0.000000):0.001719):0.021504,((6:0.021706,(((7:0.000000,(8:0.000000,(9:0.002564,(10:0.000000,11:0.000000):0.000000):0.011834):0.008828):0.029112,((22:0.018582,(23:0.005322,24:0.000000):0.019433):0.008012,((25:0.015074,(26:0.000000,27:0.002…
	UTREE PHYLIP_298= (75:0.000000,76:0.000000,(77:0.002372,(((((((((((3:0.000000,(1:0.000000,2:0.000000):0.000000):0.000000,(4:0.006954,5:0.000000):0.005930):0.020493,(6:0.020041,((7:0.000000,(8:0.000000,(9:0.010309,(10:0.000000,11:0.000000):0.000000):0.022256):0.019831):0.010294,(12:0.005503,((13:0.000000,14:0.002455):0.007450,(17:0.002388,(15:0.007019,16:0.000000):0.005554):0.007506):0.000000):0.0…
	UTREE PHYLIP_299= (76:0.000000,77:0.000000,(75:0.009581,(74:0.049055,(73:0.047377,((((63:0.136710,((((((3:0.000000,(1:0.000000,2:0.000000):0.000000):0.000000,(4:0.018963,5:0.000000):0.000000):0.008374,(33:0.063273,(((6:0.025957,((7:0.000000,(8:0.002218,(9:0.000000,(10:0.000000,11:0.000000):0.000000):0.020764):0.013014):0.015699,(12:0.014855,((13:0.000000,14:0.000000):0.000000,(17:0.004320,(15:0.0…
	UTREE PHYLIP_300= (76:0.000000,77:0.000000,(75:0.007101,(((((63:0.093324,((((((3:0.000000,(1:0.000000,2:0.000000):0.000000):0.000000,(4:0.006347,5:0.000000):0.000000):0.017396,(6:0.018877,(12:0.009966,((17:0.004692,(7:0.007184,(8:0.004786,(9:0.002344,(10:0.000000,11:0.000000):0.000000):0.014354):0.004774):0.004754):0.002242,((13:0.000000,14:0.000000):0.000000,(15:0.000000,16:0.000000):0.016238):0…
	UTREE PHYLIP_301= (76:0.000000,77:0.002144,(75:0.004318,((((63:0.149619,(((38:0.148128,((((((3:0.000000,(1:0.000000,2:0.000000):0.000000):0.000000,(4:0.007433,5:0.000000):0.000000):0.022757,(6:0.028644,((7:0.000000,(8:0.006344,(9:0.000000,(10:0.000000,11:0.000000):0.000000):0.020660):0.009091):0.027300,(12:0.009916,(17:0.006130,((13:0.000000,14:0.002019):0.000000,(15:0.000000,16:0.002364):0.01229…
	UTREE PHYLIP_302= (76:0.000000,77:0.002144,(75:0.010874,(72:0.033845,((68:0.019893,(((63:0.107971,((38:0.115734,((33:0.053499,(((((3:0.000000,(1:0.000000,2:0.000000):0.000000):0.000000,(4:0.013410,5:0.000000):0.000000):0.027808,(6:0.028351,(12:0.012908,((17:0.000000,(7:0.006163,(8:0.010501,(9:0.006137,(10:0.000000,11:0.000000):0.000000):0.012343):0.004038):0.018746):0.001972,((13:0.000000,14:0.00…
	UTREE PHYLIP_303= (76:0.000000,77:0.000000,(75:0.012686,(((((38:0.170635,((((33:0.066572,(((((3:0.000000,(1:0.000000,2:0.000000):0.000000):0.000000,(4:0.022897,5:0.000000):0.000000):0.024529,(19:0.000000,(20:0.000000,(18:0.000000,21:0.000000):0.000000):0.000000):0.038322):0.002758,(31:0.000000,32:0.002434):0.021979):0.011974,((25:0.002415,(26:0.000000,27:0.000000):0.006546):0.004467,(29:0.008884,…
	UTREE PHYLIP_304= (76:0.000000,77:0.002283,(75:0.009281,(((((((33:0.068817,((5:0.000000,(3:0.000000,(1:0.000000,(2:0.000000,4:0.004015):0.000000):0.000000):0.000000):0.026716,(((18:0.000000,(19:0.000000,(20:0.000000,21:0.000000):0.000000):0.000000):0.022186,((22:0.013286,(23:0.004762,24:0.000000):0.032342):0.007373,((25:0.008146,(30:0.000000,(28:0.000000,29:0.010092):0.000000):0.010179):0.003873,…
	UTREE PHYLIP_305= (76:0.000000,77:0.000000,(75:0.012004,(((((((38:0.170205,((33:0.093294,((((((3:0.000000,(1:0.000000,2:0.000000):0.000000):0.000000,(4:0.004239,5:0.000000):0.000000):0.022033,((6:0.028903,((7:0.006879,(8:0.000000,(9:0.002266,(10:0.000000,11:0.000000):0.000000):0.017365):0.005785):0.014070,(12:0.009522,((13:0.000000,14:0.000000):0.002184,(17:0.000000,(15:0.000000,16:0.000000):0.00…
	UTREE PHYLIP_306= (64:0.224689,65:0.412745,(((((39:0.089861,(38:0.310202,((((6:0.026366,((((3:0.000000,(1:0.000000,2:0.000000):0.000000):0.000000,(4:0.016453,5:0.000000):0.000000):0.022205,((18:0.000000,(21:0.000000,(19:0.000000,20:0.000000):0.000000):0.000000):0.011679,((22:0.024277,(23:0.012155,24:0.000000):0.028032):0.010805,((28:0.016989,(25:0.018103,(29:0.011648,30:0.000000):0.000702):0.0021…
	UTREE PHYLIP_307= (76:0.000000,77:0.000000,(75:0.005902,((((((38:0.170144,((((((3:0.000000,(1:0.000000,2:0.000000):0.000000):0.000000,(4:0.008970,5:0.000000):0.000000):0.017165,((6:0.018877,(12:0.003938,((17:0.000000,(7:0.000000,(8:0.003859,(9:0.001857,(10:0.000000,11:0.000000):0.000000):0.013011):0.004233):0.009593):0.001846,(14:0.000000,(13:0.000000,(15:0.000000,16:0.000000):0.005593):0.000000)…
	UTREE PHYLIP_308= (76:0.000000,77:0.000000,(75:0.016768,(72:0.005641,(((((((38:0.200956,((((((3:0.000000,(1:0.000000,2:0.000000):0.000000):0.000000,(4:0.020596,5:0.000000):0.000000):0.022377,(33:0.070650,(6:0.019222,((7:0.000000,(8:0.002327,(9:0.002260,(10:0.000000,11:0.000000):0.000000):0.022882):0.012622):0.009464,(12:0.015323,(17:0.000000,(14:0.000000,(13:0.000000,(15:0.001388,16:0.000000):0.0…
	UTREE PHYLIP_309= (76:0.000000,77:0.002281,(75:0.009213,(72:0.010152,(((((((39:0.061620,(38:0.179699,((((((4:0.005895,(5:0.000000,(3:0.000000,(1:0.000000,2:0.000000):0.000000):0.000000):0.000000):0.021727,(33:0.056131,(31:0.000000,32:0.002043):0.005373):0.020912):0.000000,(22:0.002529,(23:0.014086,24:0.000000):0.011683):0.022916):0.007421,((18:0.000000,(21:0.000000,(19:0.000000,20:0.000000):0.000…
	UTREE PHYLIP_310= (76:0.000000,77:0.004617,(75:0.009378,(((((63:0.117258,((((((3:0.000000,(1:0.000000,2:0.000000):0.000000):0.000000,(4:0.011736,5:0.000000):0.000000):0.026994,((33:0.059927,((22:0.020218,(23:0.002314,24:0.000000):0.019039):0.012527,((25:0.007989,(26:0.000000,27:0.003804):0.001909):0.004472,(29:0.005782,(28:0.003148,30:0.000000):0.001933):0.001398):0.030333):0.003478):0.015158,(31…
	UTREE PHYLIP_311= (75:0.002105,76:0.000000,(77:0.002098,(((38:0.160276,(((39:0.059001,(((((3:0.000000,(1:0.000000,2:0.000000):0.000000):0.000000,(4:0.013477,5:0.000000):0.000000):0.016119,(((6:0.014182,((7:0.000000,(8:0.002080,(9:0.002099,(10:0.000000,11:0.000000):0.000000):0.008607):0.010807):0.006429,(12:0.013487,(17:0.000000,((13:0.000000,14:0.002090):0.002094,(15:0.000000,16:0.005201):0.00208…
	UTREE PHYLIP_312= (76:0.000000,77:0.000000,(75:0.009501,(74:0.044484,(73:0.035421,(((38:0.244726,((63:0.120434,((((6:0.008988,((((3:0.000000,(1:0.000000,2:0.000000):0.000000):0.000000,(4:0.014524,5:0.000000):0.000000):0.018878,((((18:0.000000,19:0.000000):0.000000,(20:0.000000,21:0.000000):0.000000):0.021241,((33:0.077085,(22:0.013518,(23:0.007865,24:0.000000):0.015168):0.005695):0.003099,((25:0.…
	UTREE PHYLIP_313= (76:0.000000,77:0.007139,(75:0.011954,((((((38:0.141857,(((((((3:0.000000,(1:0.000000,2:0.000000):0.000000):0.000000,(4:0.006229,5:0.000000):0.000000):0.026697,(31:0.000000,32:0.004412):0.031130):0.005992,(33:0.050229,((22:0.003118,(23:0.005191,24:0.000000):0.015305):0.015708,((25:0.004370,(26:0.000000,27:0.006214):0.004130):0.000000,(29:0.006278,(28:0.000000,30:0.000000):0.0020…
	UTREE PHYLIP_314= (76:0.000000,77:0.002707,(75:0.016726,((68:0.056164,((74:0.049210,(73:0.070488,(((((38:0.153702,(((((2:0.000000,(1:0.000000,3:0.000000):0.000000):0.000000,(4:0.001666,5:0.000000):0.002914):0.004513,((6:0.031867,(12:0.011505,((17:0.000000,(7:0.005268,(8:0.000000,(9:0.000000,(10:0.000000,11:0.000000):0.000000):0.016015):0.010840):0.008101):0.002539,(14:0.002545,(13:0.000000,(15:0.…
	UTREE PHYLIP_315= (76:0.000000,77:0.002474,(75:0.004961,(72:0.022624,(68:0.062929,(((((39:0.080081,((((((((1:0.000000,(2:0.000000,3:0.000000):0.000000):0.000000,(4:0.006292,5:0.000000):0.000000):0.011739,(6:0.020352,((7:0.000000,(8:0.002404,(9:0.000000,(10:0.000000,11:0.000000):0.000000):0.017106):0.017097):0.009493,(12:0.015262,((13:0.000000,14:0.002314):0.000000,(17:0.007062,(15:0.000000,16:0.0…
	UTREE PHYLIP_316= (76:0.000000,77:0.007080,(75:0.009543,((63:0.089046,((((38:0.170055,((6:0.010504,((((3:0.000000,(1:0.000000,2:0.000000):0.000000):0.000000,(4:0.003834,5:0.000000):0.000077):0.015667,(((18:0.000000,(21:0.000000,(19:0.000000,20:0.000000):0.000000):0.000000):0.016208,((22:0.011911,(23:0.007009,24:0.000000):0.015046):0.023213,((25:0.005937,(29:0.000000,(28:0.000000,30:0.000000):0.00…
	UTREE PHYLIP_317= (76:0.000000,77:0.002047,(75:0.002058,(72:0.012122,(((63:0.113684,(((38:0.140839,((33:0.033768,((((1:0.000000,(2:0.000000,3:0.000000):0.000000):0.000000,(4:0.007153,5:0.000000):0.000000):0.010739,((12:0.005932,(6:0.028613,((17:0.004194,(7:0.002026,(8:0.000000,(9:0.008089,(10:0.000000,11:0.000000):0.000000):0.019803):0.010072):0.008602):0.001927,((13:0.000000,14:0.002015):0.00000…
	UTREE PHYLIP_318= (76:0.000000,77:0.004997,(75:0.010043,(72:0.010250,(69:0.024994,((73:0.069209,((63:0.088355,((((((((33:0.071110,((3:0.000000,(1:0.000000,2:0.000000):0.000000):0.000000,(4:0.002380,5:0.000000):0.001735):0.031870):0.000000,((19:0.000000,(20:0.000000,(18:0.000000,21:0.000000):0.000000):0.000000):0.007403,((22:0.015522,(23:0.005122,24:0.000000):0.013182):0.015413,((25:0.002129,(29:0…
	UTREE PHYLIP_319= (76:0.000000,77:0.008770,(75:0.008786,(68:0.026860,(74:0.045435,(73:0.039360,((((((38:0.132008,(((((5:0.000000,(3:0.000000,(4:0.000000,(1:0.000000,2:0.000000):0.000000):0.000000):0.000000):0.011617,((6:0.011934,((7:0.000000,(8:0.006773,(9:0.000000,(10:0.000000,11:0.000000):0.000000):0.010534):0.019028):0.015570,(12:0.024482,((14:0.008724,(13:0.000000,17:0.000000):0.000000):0.000…
	UTREE PHYLIP_320= (76:0.000000,77:0.000000,(75:0.002206,(74:0.055504,(73:0.024176,((68:0.019980,((38:0.120343,(((((((3:0.000000,(1:0.000000,2:0.000000):0.000000):0.000000,(4:0.012039,5:0.000000):0.000000):0.008847,(((6:0.021152,((7:0.000000,(8:0.004708,(9:0.000000,(10:0.000000,11:0.000000):0.000000):0.012726):0.010064):0.011544,(12:0.009428,(14:0.000000,(13:0.000000,(17:0.000000,(15:0.000000,16:0…
	UTREE PHYLIP_321= (34:0.009497,37:0.011876,(35:0.002370,(36:0.005259,((6:0.021622,((((3:0.000000,(1:0.000000,2:0.000000):0.000000):0.000000,(4:0.006339,5:0.000000):0.000000):0.021255,(33:0.074400,(31:0.000000,32:0.007006):0.004223):0.028146):0.014804,((12:0.017340,((17:0.000000,(7:0.007231,(8:0.015509,(9:0.000000,(10:0.000000,11:0.000000):0.000000):0.036766):0.013801):0.009897):0.004721,((13:0.00…
	UTREE PHYLIP_322= (76:0.000000,77:0.002491,(75:0.004988,(68:0.031456,(74:0.058419,((73:0.054293,((((((39:0.089909,((((((3:0.000000,(1:0.000000,2:0.000000):0.000000):0.000000,(4:0.011109,5:0.000000):0.000000):0.024574,(33:0.065979,(31:0.000000,32:0.002272):0.014155):0.021154):0.009091,((18:0.000000,(19:0.000000,(20:0.000000,21:0.000000):0.000000):0.000000):0.011621,((22:0.008013,(23:0.010889,24:0.…
	UTREE PHYLIP_323= (76:0.000000,77:0.002251,(75:0.006778,(((((38:0.167871,((33:0.058549,(((3:0.000000,(1:0.000000,2:0.000000):0.000000):0.000000,(4:0.005924,5:0.000000):0.000000):0.015392,((6:0.030313,(12:0.013989,((7:0.004143,(8:0.006503,(9:0.004196,(10:0.000000,11:0.000000):0.000000):0.018821):0.009592):0.015100,(17:0.000000,((13:0.000000,14:0.002128):0.002129,(15:0.000000,16:0.002428):0.004274)…
	UTREE PHYLIP_324= (34:0.016579,37:0.021462,(36:0.004724,(35:0.000000,((((((3:0.000000,(1:0.000000,2:0.000000):0.000000):0.000000,(4:0.006088,5:0.000000):0.000000):0.017315,(12:0.002457,(6:0.026820,((17:0.000000,(7:0.000000,(8:0.006827,(9:0.002240,(10:0.000000,11:0.000000):0.000000):0.011477):0.016451):0.011480):0.006600,(16:0.000000,(15:0.004468,(13:0.000000,14:0.002180):0.000000):0.000156):0.006…
	UTREE PHYLIP_325= (76:0.000000,77:0.002771,(75:0.014065,((68:0.035634,((((38:0.211459,(((39:0.082902,(((((5:0.000000,(2:0.000000,(1:0.000000,(3:0.000000,4:0.000000):0.000000):0.000000):0.000000):0.018867,(12:0.002721,(6:0.020053,((7:0.000000,(8:0.007860,(9:0.007531,(10:0.000000,11:0.000000):0.000000):0.025786):0.010798):0.012405,((13:0.000000,14:0.002442):0.002129,(17:0.002670,(15:0.000000,16:0.0…
	UTREE PHYLIP_326= (76:0.000000,77:0.005011,(75:0.012705,(74:0.031599,(73:0.062229,(((((39:0.086065,((((((3:0.000000,(1:0.000000,2:0.000000):0.000000):0.000000,(4:0.002551,5:0.000000):0.001558):0.015205,(6:0.023054,(7:0.002333,((17:0.000000,(8:0.002358,(9:0.002322,(10:0.000000,11:0.000000):0.000000):0.023858):0.016683):0.000000,(12:0.015267,((13:0.000000,14:0.004624):0.000000,(15:0.000000,16:0.000…
	UTREE PHYLIP_327= (76:0.000000,77:0.002511,(75:0.000507,(68:0.051277,(74:0.059114,(73:0.062028,(((((((39:0.074736,(((((3:0.000000,(1:0.000000,2:0.000000):0.000000):0.000000,(4:0.012724,5:0.000000):0.000000):0.015367,((6:0.025992,(12:0.012726,((7:0.000000,(8:0.002374,(9:0.000000,(10:0.000000,11:0.000000):0.000000):0.012682):0.006302):0.013408,(16:0.003624,(17:0.000000,(14:0.002244,(13:0.000000,15:…
	UTREE PHYLIP_328= (76:0.000000,77:0.004410,(75:0.006701,(((((((38:0.232189,((((3:0.000000,(1:0.000000,2:0.000000):0.000000):0.000000,(4:0.005878,5:0.000000):0.000000):0.006970,(6:0.023073,((7:0.006220,((8:0.002609,(9:0.004326,(10:0.000000,11:0.000000):0.000000):0.014605):0.010885,(12:0.005594,(17:0.000000,(16:0.002475,(15:0.000000,(13:0.000000,14:0.004109):0.004113):0.001088):0.005163):0.010070):…
	UTREE PHYLIP_329= (76:0.000000,77:0.002291,(75:0.009258,(72:0.021734,((((33:0.085382,(((3:0.000000,(1:0.000000,2:0.000000):0.000000):0.000000,(4:0.015482,5:0.000000):0.000000):0.022297,(((6:0.043898,(12:0.010963,((7:0.004197,(8:0.008899,(9:0.004199,(10:0.000000,11:0.000000):0.000000):0.014231):0.007092):0.006287,(17:0.000000,(16:0.000000,(14:0.002063,(13:0.000000,15:0.002072):0.000000):0.001302):…
	UTREE PHYLIP_330= (76:0.000000,77:0.002330,(75:0.019044,(72:0.008970,(((73:0.049241,(((60:0.030069,((63:0.121856,(((38:0.201129,(((((6:0.028660,((3:0.000000,(1:0.000000,2:0.000000):0.000000):0.000000,(4:0.008168,5:0.000000):0.000000):0.022264):0.008409,(((22:0.004027,(23:0.005099,24:0.000000):0.030897):0.014677,((25:0.008895,(26:0.000000,27:0.001956):0.001465):0.004673,(30:0.000000,(28:0.006173,2…
	UTREE PHYLIP_331= (76:0.000000,77:0.006664,(75:0.004413,((((((((6:0.044838,(((3:0.000000,(1:0.000000,2:0.000000):0.000000):0.000000,(4:0.014312,5:0.000000):0.000000):0.028955,((22:0.010385,((23:0.004928,24:0.000000):0.015300,((25:0.003979,(29:0.003976,(28:0.000000,30:0.000000):0.001939):0.003979):0.005953,(26:0.000000,27:0.005930):0.000000):0.027538):0.017452):0.026292,(33:0.067602,(31:0.000000,3…
	UTREE PHYLIP_332= (76:0.000000,77:0.002269,(75:0.011485,((68:0.014614,(((38:0.164077,((((33:0.079135,(((4:0.003993,(5:0.000000,(2:0.000000,(1:0.000000,3:0.000000):0.000000):0.000000):0.000000):0.009009,((6:0.023364,((7:0.000000,(8:0.002119,(9:0.004372,(10:0.000000,11:0.000000):0.000000):0.014873):0.012574):0.009582,(12:0.019268,(17:0.000000,((13:0.000000,14:0.002201):0.002202,(15:0.000000,16:0.00…
	UTREE PHYLIP_333= (76:0.000000,77:0.002117,(75:0.006470,((((((38:0.183512,((((3:0.000000,(1:0.000000,(2:0.000000,(4:0.002662,5:0.000000):0.002925):0.000000):0.000000):0.009544,((6:0.011822,(12:0.004764,((7:0.002045,(8:0.004381,(9:0.006404,(10:0.000000,11:0.000000):0.000000):0.008414):0.011589):0.010726,(14:0.002093,(13:0.000000,(15:0.000000,(16:0.002431,17:0.001147):0.000957):0.002096):0.000000):…
	UTREE PHYLIP_334= (75:0.002235,76:0.000000,(77:0.004473,((72:0.047721,((((63:0.127150,((39:0.080706,(38:0.154114,((((((2:0.000000,(1:0.000000,3:0.000000):0.000000):0.000000,(4:0.001280,5:0.000000):0.002672):0.012304,(33:0.070467,(31:0.000000,32:0.000000):0.014507):0.027025):0.000000,((18:0.000000,(19:0.000000,(20:0.000000,21:0.000000):0.000000):0.000000):0.008257,((22:0.009062,(23:0.002496,24:0.0…
	UTREE PHYLIP_335= (64:0.164838,65:0.262696,(((63:0.095072,((((38:0.186476,(((6:0.018608,((((2:0.000000,(1:0.000000,3:0.000000):0.000000):0.000000,(4:0.002470,5:0.000000):0.001401):0.014866,(((22:0.009699,(23:0.004989,24:0.000000):0.011782):0.014083,((25:0.004418,(30:0.000000,(28:0.003150,29:0.001733):0.000173):0.007183):0.007668,(26:0.000000,27:0.003834):0.006575):0.015662):0.020548,(33:0.066550,…
	UTREE PHYLIP_336= (76:0.000000,77:0.004293,(75:0.013031,(74:0.076940,((73:0.065634,(((((((3:0.000000,(1:0.000000,2:0.000000):0.000000):0.000000,(4:0.007673,5:0.000000):0.000000):0.014837,(((6:0.021102,(33:0.078317,((22:0.009074,(23:0.006931,24:0.000000):0.024665):0.016839,((25:0.002085,(26:0.000000,27:0.003800):0.003718):0.002004,(29:0.009700,(28:0.003410,30:0.000000):0.003893):0.001885):0.013354…
	UTREE PHYLIP_337= (76:0.000000,77:0.008971,(75:0.004434,(74:0.030111,(73:0.045172,(((63:0.109659,(60:0.043227,((((38:0.174327,((((((3:0.000000,(1:0.000000,2:0.000000):0.000000):0.000000,(4:0.013641,5:0.000000):0.000000):0.014800,((19:0.000000,(20:0.000000,(18:0.000000,21:0.000000):0.000000):0.000000):0.005667,((22:0.002271,(23:0.013568,24:0.000000):0.013680):0.013598,((25:0.007864,(26:0.000000,27…
	UTREE PHYLIP_338= (76:0.000000,77:0.000000,(75:0.009912,(72:0.024810,(68:0.026841,((((((39:0.081505,(38:0.186666,(((((3:0.000000,(1:0.000000,(2:0.000000,(4:0.005058,5:0.000000):0.004923):0.000000):0.000000):0.013639,(33:0.070931,(31:0.000000,32:0.004396):0.012601):0.028439):0.008914,((19:0.000000,(20:0.000000,(18:0.000000,21:0.000000):0.000000):0.000000):0.019454,(22:0.013986,((23:0.004826,24:0.0…
	UTREE PHYLIP_339= (76:0.000000,77:0.000000,(75:0.019968,(((38:0.118333,((((((((2:0.000000,(1:0.000000,3:0.000000):0.000000):0.000000,(4:0.002813,5:0.000000):0.002823):0.023023,((6:0.023795,((7:0.000000,(8:0.000000,(9:0.000000,(10:0.000000,11:0.000000):0.000000):0.009572):0.007236):0.014872,(12:0.006511,((13:0.000000,14:0.000000):0.002012,(17:0.001963,(15:0.000000,16:0.000000):0.008179):0.004101):…
	UTREE PHYLIP_340= (76:0.000000,77:0.005390,(75:0.011031,(((38:0.160089,(((((((((3:0.000000,(1:0.000000,2:0.000000):0.000000):0.000000,(4:0.006459,5:0.000000):0.000000):0.022677,((18:0.000000,(19:0.000000,(20:0.000000,21:0.000000):0.000000):0.000000):0.008537,((22:0.011089,(23:0.007723,24:0.000000):0.026510):0.012222,((29:0.000000,(25:0.006457,(28:0.003600,30:0.000000):0.000595):0.003679):0.004205…
	UTREE PHYLIP_341= (75:0.000000,77:0.000000,(76:0.000000,((((63:0.125819,(60:0.040891,(((38:0.153854,(((((3:0.000000,(1:0.000000,2:0.000000):0.000000):0.000000,(4:0.008348,5:0.000000):0.000000):0.005984,(((6:0.026440,((7:0.000000,(8:0.007458,(9:0.004775,(10:0.000000,11:0.000000):0.000000):0.018801):0.013383):0.018505,(12:0.006248,((13:0.000000,14:0.000000):0.004545,(17:0.002495,(15:0.000000,16:0.0…
	UTREE PHYLIP_342= (76:0.000000,77:0.000000,(75:0.007024,(((((63:0.111131,(38:0.143224,((((((2:0.000000,(1:0.000000,3:0.000000):0.000000):0.000000,(4:0.006007,5:0.000000):0.000000):0.004378,(33:0.069634,(((6:0.020085,(12:0.009432,((7:0.002206,(8:0.002195,(9:0.002194,(10:0.000000,11:0.000000):0.000000):0.013557):0.004506):0.013449,((13:0.000000,14:0.000000):0.000000,(15:0.000000,(16:0.002496,17:0.0…
	UTREE PHYLIP_343= (35:0.007212,37:0.024452,(34:0.019118,(36:0.009982,((((3:0.000000,(1:0.000000,2:0.000000):0.000000):0.000000,(4:0.006668,5:0.000000):0.000000):0.003646,(((6:0.030610,(12:0.004985,((7:0.000000,(8:0.012705,(9:0.000000,(10:0.000000,11:0.000000):0.000000):0.022394):0.000000):0.022509,((13:0.000000,14:0.002342):0.004756,(17:0.000000,(15:0.000000,16:0.002738):0.011922):0.004727):0.000…
	UTREE PHYLIP_344= (76:0.000000,77:0.002647,(75:0.007990,(72:0.013917,((((39:0.061484,(((38:0.160154,(((((((3:0.000000,(1:0.000000,2:0.000000):0.000000):0.000000,(4:0.005463,5:0.000000):0.001341):0.012811,(6:0.030782,((7:0.000001,(8:0.005176,(9:0.000000,(10:0.000000,11:0.000000):0.000000):0.026658):0.024205):0.009227,(12:0.003800,(17:0.005048,((13:0.000000,14:0.002507):0.000000,(15:0.000000,16:0.0…
	UTREE PHYLIP_345= (76:0.000000,77:0.002436,(75:0.002463,((((63:0.087742,(((38:0.164575,((((((3:0.000000,(1:0.000000,2:0.000000):0.000000):0.000000,(4:0.004349,5:0.000000):0.001790):0.024469,(((22:0.012605,(23:0.007006,24:0.000000):0.027472):0.018327,((25:0.009168,(29:0.002058,(28:0.000000,30:0.000000):0.002024):0.007893):0.006472,(26:0.000000,27:0.002028):0.004566):0.013175):0.020573,(33:0.057688…
	UTREE PHYLIP_346= (64:0.273109,65:0.365455,(28:0.035400,((((3:0.000000,(1:0.000000,(2:0.000000,(4:0.004329,5:0.000000):0.000000):0.000000):0.000000):0.017800,((6:0.028409,(7:0.000000,((8:0.007300,(9:0.009607,(10:0.000000,11:0.000000):0.000000):0.016449):0.005580,(12:0.020503,(17:0.002360,((13:0.000000,14:0.002346):0.000000,(15:0.000000,16:0.000000):0.004709):0.007037):0.000000):0.002237):0.009794…
	UTREE PHYLIP_347= (76:0.000000,77:0.000000,(75:0.009799,(72:0.040518,((73:0.028062,(74:0.056099,((((((6:0.029471,(((((2:0.000000,(1:0.000000,3:0.000000):0.000000):0.000000,(4:0.002302,5:0.000000):0.003838):0.014620,((33:0.062214,((22:0.020637,((29:0.004037,(25:0.007755,(26:0.000000,27:0.000000):0.004039):0.005087):0.000000,(28:0.006571,30:0.000000):0.002022):0.013136):0.008485,(23:0.002445,24:0.0…
	UTREE PHYLIP_348= (76:0.000000,77:0.006984,(75:0.011777,((((38:0.129735,((((((((3:0.000000,(1:0.000000,2:0.000000):0.000000):0.000000,(4:0.005524,5:0.000000):0.004670):0.024280,((6:0.035834,((7:0.000000,(8:0.002191,(9:0.002252,(10:0.000000,11:0.000000):0.000000):0.010069):0.015305):0.024849,(12:0.013751,((13:0.000000,14:0.006679):0.000000,(17:0.008977,(15:0.000000,16:0.005087):0.008981):0.002231)…
	UTREE PHYLIP_349= (35:0.004320,36:0.002137,(34:0.004283,(37:0.011615,((((((3:0.000000,(1:0.000000,2:0.000000):0.000000):0.000000,(4:0.008292,5:0.000000):0.000000):0.034030,((6:0.032822,(12:0.009292,((17:0.000000,(7:0.004497,(8:0.007121,(9:0.000000,(10:0.000000,11:0.000000):0.000000):0.002740):0.008709):0.013985):0.006692,((13:0.000000,14:0.004412):0.000000,(15:0.000000,16:0.002537):0.002183):0.00…
	UTREE PHYLIP_350= (35:0.004744,37:0.011965,(34:0.007100,(36:0.005215,((6:0.028395,((((((3:0.000000,(1:0.000000,2:0.000000):0.000000):0.000000,(4:0.009034,5:0.000000):0.006362):0.015810,(31:0.000000,32:0.004800):0.019903):0.000000,(33:0.056175,((22:0.020478,(23:0.002880,24:0.000000):0.017474):0.016794,((25:0.004391,(28:0.000000,30:0.000000):0.000474):0.003891,(29:0.008741,(26:0.000000,27:0.002159)…
	UTREE PHYLIP_351= (76:0.000000,77:0.002252,(75:0.004514,(68:0.033951,(74:0.037748,(73:0.055621,(((63:0.128034,(((((((39:0.070259,(38:0.183184,((33:0.039458,(((((3:0.000000,(1:0.000000,2:0.000000):0.000000):0.000000,(4:0.010151,5:0.000000):0.000000):0.022223,((6:0.035154,(12:0.007265,((17:0.000000,(7:0.004395,(8:0.004450,(9:0.006702,(10:0.000000,11:0.000000):0.000000):0.014665):0.012512):0.013798)…
	UTREE PHYLIP_352= (76:0.000000,77:0.002056,(75:0.006225,((((38:0.173164,((((6:0.010835,(((3:0.000000,(1:0.000000,(2:0.000000,(4:0.007638,5:0.000000):0.000000):0.000000):0.000000):0.024951,((((18:0.000000,(21:0.000000,(19:0.000000,20:0.000000):0.000000):0.000000):0.008519,((25:0.003751,(30:0.000000,(28:0.000000,29:0.005576):0.000000):0.003708):0.005522,(26:0.000000,27:0.001854):0.001950):0.020299)…
	UTREE PHYLIP_353= (75:0.013266,76:0.000000,(77:0.010588,((((38:0.184542,(((((3:0.000000,(1:0.000000,2:0.000000):0.000000):0.000000,(4:0.008947,5:0.000000):0.000000):0.018510,((6:0.026702,(12:0.005330,(16:0.002689,((17:0.000000,(7:0.004882,(8:0.002482,(9:0.007626,(10:0.000000,11:0.000000):0.000000):0.011522):0.011973):0.021093):0.007478,(14:0.009813,(13:0.000000,15:0.000000):0.000000):0.005918):0.…
	UTREE PHYLIP_354= (76:0.000000,77:0.004696,(75:0.009414,(74:0.068863,(73:0.035317,(((((((39:0.101132,(((((3:0.000000,(1:0.000000,2:0.000000):0.000000):0.000000,(4:0.012970,5:0.000000):0.000000):0.024766,(((6:0.032316,(12:0.014213,((7:0.007303,(8:0.007403,(9:0.002410,(10:0.000000,11:0.000000):0.000000):0.009772):0.009991):0.016919,(16:0.003825,(14:0.004818,(17:0.002410,(13:0.000000,15:0.000000):0.…
	UTREE PHYLIP_355= (76:0.000000,77:0.002508,(75:0.010196,((((60:0.025875,((((38:0.149883,((((((3:0.000000,(1:0.000000,2:0.000000):0.000000):0.000000,(4:0.004349,5:0.000000):0.000000):0.007695,(6:0.019343,(12:0.002642,((7:0.002473,(8:0.005133,(9:0.002471,(10:0.000000,11:0.000000):0.000000):0.009463):0.003104):0.010097,(17:0.000000,(16:0.000000,(14:0.002402,(13:0.000000,15:0.000000):0.000000):0.0009…
	UTREE PHYLIP_356= (76:0.000000,77:0.004899,(75:0.004883,(68:0.018574,(((((((((((((3:0.000000,(1:0.000000,2:0.000000):0.000000):0.000000,(4:0.015414,5:0.000000):0.000000):0.021179,((19:0.000000,(20:0.000000,(18:0.000000,21:0.000000):0.000000):0.000000):0.015179,(33:0.078660,(22:0.002163,((23:0.004833,24:0.000000):0.023367,((25:0.010979,(29:0.002111,(28:0.003464,30:0.000000):0.002088):0.004173):0.0…
	UTREE PHYLIP_357= (64:0.184354,65:0.318576,((((((39:0.090238,(38:0.174947,((((((2:0.000000,(1:0.000000,3:0.000000):0.000000):0.000000,(4:0.002739,5:0.000000):0.001485):0.019427,(6:0.035409,((7:0.000000,(8:0.002149,(9:0.002230,(10:0.000000,11:0.000000):0.000000):0.028724):0.011316):0.018738,(17:0.008847,(12:0.016987,((13:0.000000,14:0.004413):0.000000,(15:0.000000,16:0.000000):0.006592):0.011227):…
	UTREE PHYLIP_358= (76:0.000000,77:0.004382,(75:0.006573,(((((38:0.206245,((((((((3:0.000000,(1:0.000000,2:0.000000):0.000000):0.000000,(4:0.007776,5:0.000000):0.000000):0.009984,((19:0.000000,(20:0.000000,(18:0.000000,21:0.000000):0.000000):0.000000):0.010979,((22:0.016873,33:0.060782):0.005662,((23:0.002288,24:0.000000):0.042192,((25:0.004433,(29:0.003935,(28:0.006491,30:0.000000):0.001904):0.00…
	UTREE PHYLIP_359= (75:0.002520,76:0.000000,(77:0.002514,(((((63:0.151550,((38:0.220663,((((((2:0.000000,(1:0.000000,3:0.000000):0.000000):0.000000,(4:0.002689,5:0.000000):0.003974):0.021403,(33:0.075050,(6:0.033562,(12:0.008132,((17:0.005161,(7:0.005019,(8:0.010530,(9:0.010105,(10:0.000000,11:0.000000):0.000000):0.020442):0.008253):0.018720):0.004795,((13:0.000000,14:0.002449):0.000000,(15:0.0000…
	UTREE PHYLIP_360= (75:0.000000,76:0.000000,(77:0.004461,((((63:0.099417,((((((2:0.000000,(1:0.000000,3:0.000000):0.000000):0.000000,(4:0.005998,5:0.000000):0.000000):0.006429,(((6:0.034611,(12:0.009152,((7:0.000000,(8:0.006575,(10:0.000000,(9:0.000000,11:0.000000):0.000000):0.012721):0.002479):0.019303,((13:0.000000,14:0.004313):0.002141,(17:0.000000,(15:0.000000,16:0.004869):0.010852):0.004314):…
	UTREE PHYLIP_361= (76:0.000000,77:0.000000,(75:0.007283,(72:0.009720,(69:0.008616,((((60:0.048658,(((63:0.128452,((((25:0.000000,((29:0.000000,(((33:0.073719,((((3:0.000000,(1:0.000000,2:0.000000):0.000000):0.000000,(4:0.008349,5:0.000000):0.000000):0.018730,((6:0.026032,((7:0.000000,(8:0.002244,(9:0.002240,(10:0.000000,11:0.000000):0.000000):0.012247):0.020154):0.009140,(12:0.002432,((13:0.00000…
	UTREE PHYLIP_362= (76:0.000000,77:0.000000,(75:0.004816,((((63:0.077372,(((39:0.071255,((((((2:0.000000,(1:0.000000,3:0.000000):0.000000):0.000000,(4:0.009896,5:0.000000):0.000000):0.004076,(6:0.024896,(12:0.012069,((7:0.002151,(8:0.002161,(9:0.004341,(10:0.000000,11:0.000000):0.000000):0.018100):0.004533):0.023135,((13:0.000000,14:0.000000):0.002190,(17:0.000000,(15:0.000000,16:0.002543):0.00662…
	UTREE PHYLIP_363= (76:0.000000,77:0.004831,(75:0.019745,(72:0.034747,(68:0.036094,(74:0.030002,((73:0.050291,((63:0.084280,(((38:0.151218,((6:0.015362,(((17:0.002202,(((3:0.000000,(1:0.000000,2:0.000000):0.000000):0.000000,(4:0.010360,5:0.000000):0.000000):0.019992,(7:0.004618,(8:0.007067,(9:0.000000,(10:0.000000,11:0.000000):0.000000):0.014222):0.000000):0.004712):0.000000):0.006318,((18:0.00000…
	UTREE PHYLIP_364= (76:0.000000,77:0.002456,(75:0.007470,((74:0.053619,(73:0.054154,(((63:0.117804,(((38:0.155509,((((5:0.000000,(4:0.000000,(1:0.000000,(2:0.000000,3:0.000000):0.000000):0.000000):0.000000):0.015679,(((6:0.013681,(12:0.013190,((7:0.004624,(8:0.009717,(9:0.004684,(10:0.000000,11:0.000000):0.000000):0.023717):0.007583):0.020107,(16:0.007890,(17:0.000000,(14:0.002348,(13:0.000000,15:…
	UTREE PHYLIP_365= (75:0.004943,76:0.000000,(77:0.002467,(((((63:0.156252,(38:0.193580,((((((((3:0.000000,(1:0.000000,2:0.000000):0.000000):0.000000,(4:0.008714,5:0.000000):0.000000):0.018456,(6:0.020263,(12:0.017970,((17:0.000000,(7:0.002171,(8:0.002297,(9:0.004673,(10:0.000000,11:0.000000):0.000000):0.016935):0.009822):0.017122):0.002324,((13:0.000000,14:0.002328):0.000000,(15:0.000000,16:0.0000…
	UTREE PHYLIP_366= (64:0.337295,65:0.436283,((((((38:0.156560,((((((2:0.000000,(1:0.000000,3:0.000000):0.000000):0.000000,(4:0.006559,5:0.000000):0.000000):0.021506,(6:0.027771,((7:0.000000,(8:0.004867,(9:0.000000,(10:0.000000,11:0.000000):0.000000):0.008466):0.008441):0.012836,(12:0.009545,(17:0.002196,((13:0.000000,14:0.002310):0.000000,(15:0.000000,16:0.002748):0.009392):0.009548):0.003059):0.0…
	UTREE PHYLIP_367= (76:0.000000,77:0.002450,(75:0.007455,(72:0.021225,((((38:0.161959,((39:0.086900,(((33:0.042501,(((((3:0.000000,(1:0.000000,2:0.000000):0.000000):0.000000,(4:0.008651,5:0.000000):0.000000):0.022453,((19:0.000000,(20:0.000000,(18:0.000000,21:0.000000):0.000000):0.000000):0.014175,(31:0.000000,32:0.004678):0.028251):0.005377):0.000975,(22:0.009845,(23:0.000000,24:0.000000):0.01942…
	UTREE PHYLIP_368= (76:0.000000,77:0.006711,(75:0.013551,(72:0.023136,(68:0.027149,(((63:0.095740,(((((((3:0.000000,(1:0.000000,2:0.000000):0.000000):0.000000,(4:0.002773,5:0.000000):0.001199):0.022967,((((6:0.031236,(12:0.006853,((17:0.004624,(7:0.000000,(8:0.004358,(9:0.000000,(10:0.000000,11:0.000000):0.000000):0.005191):0.007945):0.025271):0.008388,((13:0.000000,14:0.006313):0.000000,(15:0.000…
	UTREE PHYLIP_369= (76:0.000000,77:0.000000,(75:0.006120,((((63:0.041183,(((38:0.104098,((33:0.058119,((((((2:0.000000,(1:0.000000,3:0.000000):0.000000):0.000000,(4:0.001588,5:0.000000):0.000278):0.014525,(6:0.021489,((7:0.000000,(8:0.002125,(9:0.000000,(10:0.000000,11:0.000000):0.000000):0.015310):0.010199):0.014958,(12:0.015370,((13:0.000000,14:0.000000):0.000000,(17:0.006176,(15:0.000000,16:0.0…
	UTREE PHYLIP_370= (64:0.209177,65:0.323398,((((((((3:0.000000,(1:0.000000,2:0.000000):0.000000):0.000000,(4:0.003903,5:0.000000):0.002639):0.005136,((((6:0.020765,((7:0.000000,(8:0.007477,(9:0.002380,(10:0.000000,11:0.000000):0.000000):0.021209):0.015822):0.012325,(12:0.005136,(17:0.000000,((13:0.000000,14:0.002356):0.000000,(15:0.000000,16:0.002803):0.004722):0.009608):0.002438):0.009751):0.0129…
	UTREE PHYLIP_371= (76:0.000000,77:0.000000,(75:0.015359,(((38:0.183178,((((6:0.019042,((((5:0.000000,(3:0.000000,(1:0.000000,(2:0.000000,4:0.000000):0.000000):0.000000):0.000000):0.019068,((18:0.000000,(19:0.000000,(20:0.000000,21:0.000000):0.000000):0.000000):0.020319,(31:0.000000,32:0.002039):0.008636):0.004729):0.006567,(33:0.054369,((22:0.006280,(23:0.004713,24:0.000000):0.008095):0.009137,((…
	UTREE PHYLIP_372= (35:0.002435,37:0.012234,(34:0.013899,(36:0.002615,((((2:0.000000,(1:0.000000,3:0.000000):0.000000):0.000000,(4:0.005936,5:0.000000):0.000000):0.016782,(((6:0.023757,(12:0.016183,((17:0.002269,(7:0.002111,(8:0.002140,(9:0.004389,(10:0.000000,11:0.000000):0.000000):0.026998):0.007406):0.023341):0.004081,((13:0.000000,14:0.000000):0.000000,(15:0.000000,16:0.007468):0.006332):0.006…
	UTREE PHYLIP_373= (64:0.240113,65:0.249598,(((63:0.099272,(((38:0.125859,((((((2:0.000000,(1:0.000000,3:0.000000):0.000000):0.000000,(4:0.006228,5:0.000000):0.000000):0.024489,(6:0.020443,((8:0.000000,(7:0.012243,(9:0.000000,(10:0.000000,11:0.000000):0.000000):0.017166):0.004717):0.028424,(12:0.012680,(17:0.004691,(16:0.005508,(15:0.000000,(13:0.000000,14:0.004743):0.002363):0.001038):0.003717):0…
	UTREE PHYLIP_374= (76:0.000000,77:0.002634,(75:0.008043,(((((((38:0.138979,(((((3:0.000000,(1:0.000000,2:0.000000):0.000000):0.000000,(4:0.002003,5:0.000000):0.000357):0.013097,((6:0.037584,((7:0.003977,(8:0.000000,(9:0.002788,(10:0.000000,11:0.000000):0.000000):0.024798):0.020941):0.020237,(12:0.015219,((13:0.000000,14:0.002764):0.000000,(17:0.008345,(15:0.000000,16:0.006736):0.005586):0.005617)…
	UTREE PHYLIP_375= (76:0.000000,77:0.007312,(75:0.012264,(74:0.042798,(73:0.039582,(((38:0.190804,((63:0.078736,(((((33:0.045443,((((3:0.000000,(1:0.000000,2:0.000000):0.000000):0.000000,(4:0.012462,5:0.000000):0.000000):0.025443,((6:0.016796,((7:0.006978,(8:0.002369,(9:0.000000,(10:0.000000,11:0.000000):0.000000):0.014618):0.008953):0.011832,(12:0.004982,((13:0.000000,14:0.006794):0.006774,(17:0.…
	UTREE PHYLIP_376= (76:0.000000,77:0.000000,(75:0.009595,(72:0.019752,((73:0.082043,(69:0.033934,((63:0.099851,((((39:0.081087,(38:0.176458,(((((((3:0.000000,(1:0.000000,2:0.000000):0.000000):0.000000,(4:0.005594,5:0.000000):0.002682):0.018178,(33:0.052874,(31:0.000000,32:0.004430):0.013309):0.014209):0.003517,(22:0.011582,(23:0.004984,24:0.000000):0.018177):0.018682):0.015181,((18:0.000000,(19:0.…
	UTREE PHYLIP_377= (76:0.000000,77:0.004365,(75:0.001697,(((((((((33:0.058378,((6:0.034454,((3:0.000000,(1:0.000000,2:0.000000):0.000000):0.000000,(4:0.013815,5:0.000000):0.000000):0.013386):0.005832,(((19:0.000000,(20:0.000000,(18:0.000000,21:0.000000):0.000000):0.000000):0.004046,((22:0.009392,(23:0.000000,24:0.000000):0.020646):0.012190,((28:0.002999,(25:0.005901,(26:0.000000,27:0.003863):0.005…
	UTREE PHYLIP_378= (76:0.000000,77:0.005007,(75:0.005065,((((38:0.177372,((39:0.088932,(((6:0.027707,(((((3:0.000000,(1:0.000000,2:0.000000):0.000000):0.000000,(4:0.003120,5:0.000000):0.001262):0.016589,(33:0.060832,(31:0.000000,32:0.002429):0.004566):0.027397):0.006777,((19:0.000000,(20:0.000000,(18:0.000000,21:0.000000):0.000000):0.000000):0.015119,((22:0.019307,(23:0.002619,24:0.000000):0.02625…
	UTREE PHYLIP_379= (76:0.000000,77:0.000000,(75:0.006803,((((63:0.084003,(((38:0.164706,((((3:0.000000,(1:0.000000,2:0.000000):0.000000):0.000000,(4:0.007898,5:0.000000):0.000000):0.009146,((((8:0.008501,(6:0.037798,(12:0.006996,((7:0.006704,17:0.002218):0.002051,((13:0.000000,14:0.000000):0.000000,(15:0.000000,16:0.000000):0.008727):0.008868):0.004433):0.004107):0.006970):0.004028,(9:0.002168,(10…
	UTREE PHYLIP_380= (76:0.000000,77:0.000000,(75:0.013094,(72:0.024179,((68:0.023817,((38:0.169133,(((39:0.078320,(((6:0.019155,(((((3:0.000000,(1:0.000000,2:0.000000):0.000000):0.000000,(4:0.006113,5:0.000000):0.000000):0.014315,(33:0.079497,(31:0.000000,32:0.000000):0.010175):0.016126):0.000000,((22:0.015032,(23:0.007259,24:0.000000):0.016661):0.015732,((25:0.006156,(29:0.002034,(28:0.000000,30:0…
	UTREE PHYLIP_381= (34:0.007484,36:0.007595,(37:0.015191,(35:0.000000,(((((6:0.031721,(5:0.000000,(3:0.000000,(1:0.000000,(2:0.000000,4:0.006346):0.000000):0.000000):0.000000):0.014109):0.009007,(33:0.061281,(31:0.000000,32:0.002366):0.008397):0.033989):0.005855,((19:0.000000,(20:0.000000,(18:0.000000,21:0.000000):0.000000):0.000000):0.012405,((22:0.023192,(23:0.000000,24:0.000000):0.019517):0.024…
	UTREE PHYLIP_382= (76:0.000000,77:0.002657,(75:0.016195,(72:0.034078,((69:0.042733,(73:0.057266,((63:0.100228,((((39:0.105603,(((33:0.076146,(((((3:0.000000,(1:0.000000,2:0.000000):0.000000):0.000000,(4:0.010979,5:0.000000):0.000000):0.012080,(31:0.000000,32:0.002404):0.019118):0.004597,(19:0.000000,(20:0.000000,(18:0.000000,21:0.000000):0.000000):0.000000):0.022898):0.011753,(6:0.037459,(22:0.01…
	UTREE PHYLIP_383= (76:0.000000,77:0.002362,(75:0.019322,(((((39:0.086023,(((((3:0.000000,(1:0.000000,2:0.000000):0.000000):0.000000,(4:0.008617,5:0.000000):0.000000):0.000000,(((6:0.023946,((7:0.008490,(8:0.002455,(9:0.002399,(10:0.000000,11:0.000000):0.000000):0.027601):0.006175):0.017675,(12:0.010697,(17:0.000000,((13:0.000000,14:0.002380):0.000000,(15:0.000000,16:0.002802):0.004770):0.009666):…
	UTREE PHYLIP_384= (64:0.123014,65:0.340103,((((63:0.100456,(((38:0.144938,((6:0.007319,(((3:0.000000,(1:0.000000,2:0.000000):0.000000):0.000000,(4:0.002053,5:0.000000):0.000000):0.010623,((((7:0.002252,(8:0.004574,(9:0.002236,(10:0.000000,11:0.000000):0.000000):0.013833):0.000000):0.012264,(12:0.004787,(17:0.000000,(16:0.002783,(14:0.000000,(13:0.000000,15:0.000000):0.000000):0.001122):0.001083):…
	UTREE PHYLIP_385= (76:0.000000,77:0.002458,(75:0.009915,((((63:0.081280,((((39:0.092839,(38:0.153797,(((((3:0.000000,(1:0.000000,2:0.000000):0.000000):0.000000,(4:0.004785,5:0.000000):0.002980):0.011564,((((6:0.016163,(12:0.016586,(7:0.009052,(17:0.000000,((13:0.000000,14:0.002163):0.000000,(15:0.001491,16:0.000000):0.000681):0.002160):0.000000):0.002163):0.002222):0.005995,(8:0.000000,(9:0.00000…
	UTREE PHYLIP_386= (76:0.000000,77:0.000000,(75:0.009754,(74:0.031439,(73:0.035370,((((((38:0.163655,((33:0.041781,((((((3:0.000000,(1:0.000000,2:0.000000):0.000000):0.000000,(4:0.003100,5:0.000000):0.001066):0.007124,(31:0.000000,32:0.000000):0.030505):0.000000,(18:0.000000,(19:0.000000,(20:0.000000,21:0.000000):0.000000):0.000000):0.019382):0.005138,(12:0.008366,(6:0.017520,((7:0.000000,(8:0.004…
	UTREE PHYLIP_387= (76:0.000000,77:0.000000,(75:0.006641,(72:0.026358,(((73:0.026809,(63:0.092974,(((38:0.182780,((((((3:0.000000,(1:0.000000,2:0.000000):0.000000):0.000000,(4:0.005360,5:0.000000):0.004711):0.013377,(6:0.029961,((7:0.000000,(8:0.002274,(9:0.000000,(10:0.000000,11:0.000000):0.000000):0.012612):0.019262):0.018034,(12:0.016939,(17:0.002158,((13:0.000000,14:0.000000):0.000000,(15:0.00…
	UTREE PHYLIP_388= (64:0.148595,65:0.365545,(((38:0.199700,(((((((3:0.000000,(1:0.000000,(2:0.000000,(4:0.002152,5:0.000000):0.002032):0.000000):0.000000):0.017224,((6:0.010118,((12:0.015274,((17:0.000000,(7:0.009297,(8:0.002204,(9:0.000000,(10:0.000000,11:0.000000):0.000000):0.017973):0.013220):0.022033):0.002278,(14:0.000000,(13:0.000000,(15:0.000000,16:0.002587):0.004588):0.000000):0.000000):0.…
	UTREE PHYLIP_389= (76:0.000000,77:0.000000,(75:0.018855,(((((38:0.145660,((((((3:0.000000,(1:0.000000,2:0.000000):0.000000):0.000000,(4:0.011850,5:0.000000):0.000000):0.014502,(6:0.019267,(12:0.007246,((7:0.004344,(8:0.008805,(9:0.000000,(10:0.000000,11:0.000000):0.000000):0.012542):0.005004):0.013174,(17:0.000001,((13:0.000000,14:0.000000):0.004157,(15:0.000000,16:0.004855):0.004140):0.010525):0…
	UTREE PHYLIP_390= (76:0.000000,77:0.004655,(75:0.006985,(((((((38:0.156443,(((((5:0.000000,(3:0.000000,(1:0.000000,(2:0.000000,4:0.004228):0.000000):0.000000):0.000000):0.033431,((6:0.038945,(18:0.000000,(21:0.000000,(19:0.000000,20:0.000000):0.000000):0.000000):0.012789):0.006088,(12:0.003954,((17:0.000000,(7:0.002202,(8:0.004925,(9:0.002359,(10:0.000000,11:0.000000):0.000000):0.016470):0.024024…
	UTREE PHYLIP_391= (35:0.004633,36:0.009280,(34:0.011566,(37:0.011860,((((2:0.000000,(1:0.000000,3:0.000000):0.000000):0.000000,(4:0.010394,5:0.000000):0.000000):0.004828,(((6:0.037481,(12:0.017262,((7:0.011883,(8:0.019501,(9:0.004619,(10:0.000000,11:0.000000):0.000000):0.018794):0.004966):0.014449,(17:0.002309,((13:0.000000,14:0.000000):0.000000,(15:0.000000,16:0.000000):0.009377):0.004636):0.000…
	UTREE PHYLIP_392= (76:0.000000,77:0.000000,(75:0.008991,(72:0.019596,(68:0.034460,((((63:0.113485,(((39:0.048532,((((3:0.000000,(1:0.000000,2:0.000000):0.000000):0.000000,(4:0.005891,5:0.000000):0.000000):0.008105,(((((6:0.031928,(7:0.002379,(12:0.010705,((13:0.000000,14:0.000000):0.000000,(17:0.004352,(15:0.001771,16:0.002528):0.002588):0.004366):0.004464):0.005795):0.003859):0.002660,(8:0.00233…
	UTREE PHYLIP_393= (64:0.042565,65:0.282996,(((((((((3:0.000000,(1:0.000000,2:0.000000):0.000000):0.000000,(4:0.007597,5:0.000000):0.000000):0.007961,((6:0.015541,((7:0.000000,(8:0.002041,(9:0.002018,(10:0.000000,11:0.000000):0.000000):0.016580):0.006142):0.019129,(12:0.004438,(14:0.006041,(13:0.000000,(15:0.000000,(16:0.000000,17:0.001031):0.000970):0.002018):0.000000):0.002060):0.010475):0.00000…
	UTREE PHYLIP_394= (76:0.000000,77:0.002395,(75:0.009648,(72:0.025194,(((((((63:0.102504,((((((3:0.000000,(1:0.000000,2:0.000000):0.000000):0.000000,(4:0.008351,5:0.000000):0.000000):0.022129,((33:0.086010,((22:0.010287,(23:0.002530,24:0.000000):0.022153):0.015479,((28:0.010094,(25:0.004783,(29:0.004194,30:0.000000):0.003902):0.002646):0.001618,(26:0.000000,27:0.002093):0.002559):0.030665):0.00491…
	UTREE PHYLIP_395= (64:0.316508,65:0.168456,(((63:0.112890,((((((((3:0.000000,(1:0.000000,2:0.000000):0.000000):0.000000,(4:0.006341,5:0.000000):0.000000):0.022799,(6:0.024359,((7:0.000000,(8:0.004874,(9:0.000000,(10:0.000000,11:0.000000):0.000000):0.007173):0.007241):0.016564,(12:0.005655,(17:0.002316,((13:0.000000,14:0.004630):0.000000,(15:0.002946,16:0.002717):0.001710):0.002323):0.004264):0.00…
	UTREE PHYLIP_396= (76:0.000000,77:0.004283,(75:0.010758,((((((38:0.196041,(((((3:0.000000,(1:0.000000,2:0.000000):0.000000):0.000000,(4:0.003111,5:0.000000):0.000538):0.009205,(((6:0.011991,((7:0.002874,(8:0.002013,(9:0.006256,(10:0.000000,11:0.000000):0.000000):0.012854):0.012245):0.015418,(12:0.019569,(17:0.000000,(14:0.004106,(13:0.000000,(15:0.000000,16:0.000000):0.004114):0.000000):0.002050)…
	UTREE PHYLIP_397= (75:0.004715,76:0.000000,(77:0.002336,(72:0.017631,(69:0.035069,(((68:0.037850,(((63:0.131383,((38:0.161369,((((((3:0.000000,(1:0.000000,2:0.000000):0.000000):0.000000,(4:0.016202,5:0.000000):0.000000):0.015614,(6:0.028941,((7:0.000000,(8:0.002129,(9:0.002172,(10:0.000000,11:0.000000):0.000000):0.016026):0.010718):0.013512,(12:0.009371,(17:0.002140,((13:0.000000,14:0.002138):0.0…
	UTREE PHYLIP_398= (76:0.000000,77:0.000000,(75:0.004484,(72:0.008442,((((((38:0.125411,((((((3:0.000000,(1:0.000000,2:0.000000):0.000000):0.000000,(4:0.005918,5:0.000000):0.000000):0.009978,(6:0.023223,((7:0.000000,(8:0.004459,(9:0.004205,(10:0.000000,11:0.000000):0.000000):0.023969):0.002451):0.012842,(12:0.019306,((13:0.000000,14:0.000000):0.000000,(17:0.004246,(15:0.000000,16:0.010179):0.01068…
	UTREE PHYLIP_399= (76:0.000000,77:0.007938,(75:0.010594,(72:0.005556,(((((((((6:0.017798,(((3:0.000000,(1:0.000000,2:0.000000):0.000000):0.000000,(4:0.009880,5:0.000000):0.007869):0.018500,(((12:0.005176,((17:0.002464,(7:0.007645,(8:0.007720,(9:0.005007,(10:0.000000,11:0.000000):0.000000):0.012774):0.002430):0.010326):0.004781,((13:0.000000,14:0.007195):0.000000,(15:0.000000,16:0.000000):0.007190…
	UTREE PHYLIP_400= (76:0.000000,77:0.000000,(75:0.004934,(68:0.032817,(((((63:0.192776,((39:0.109139,(38:0.150261,((33:0.045359,(((((2:0.000000,(1:0.000000,3:0.000000):0.000000):0.000000,(4:0.006012,5:0.000000):0.000000):0.016894,(((12:0.014848,((17:0.006774,(6:0.025199,7:0.009308):0.006351):0.000000,((13:0.000000,14:0.000000):0.000000,(15:0.000000,16:0.000000):0.008992):0.011678):0.004434):0.0134…
	UTREE PHYLIP_401= (64:0.182459,65:0.309696,((((((((((((3:0.000000,(1:0.000000,2:0.000000):0.000000):0.000000,(4:0.006155,5:0.000000):0.000044):0.012196,(33:0.043868,(31:0.000000,32:0.004635):0.012876):0.021284):0.005530,(22:0.015128,(23:0.004992,24:0.000000):0.012891):0.022914):0.016085,((18:0.000000,(19:0.000000,(20:0.000000,21:0.000000):0.000000):0.000000):0.025879,((25:0.004182,(29:0.008515,(2…
	UTREE PHYLIP_402= (76:0.000000,77:0.000000,(75:0.006967,(73:0.045243,((((63:0.107917,(((38:0.255611,((6:0.029778,((((3:0.000000,(1:0.000000,2:0.000000):0.000000):0.000000,(4:0.004241,5:0.000000):0.000000):0.031234,(((22:0.009479,(23:0.002669,24:0.000000):0.026132):0.026516,((25:0.008829,(26:0.000000,27:0.000000):0.006298):0.006099,(29:0.008441,(28:0.003642,30:0.000000):0.004242):0.000279):0.03372…
	UTREE PHYLIP_403= (76:0.000000,77:0.000000,(75:0.008747,((((63:0.081673,(((((((((2:0.000000,(1:0.000000,3:0.000000):0.000000):0.000000,(4:0.001149,5:0.000000):0.002529):0.018667,(33:0.071636,(31:0.000000,32:0.000000):0.012514):0.022949):0.010088,((19:0.000000,(20:0.000000,(18:0.000000,21:0.000000):0.000000):0.000000):0.007953,((22:0.012739,(23:0.000000,24:0.000000):0.024680):0.023758,((25:0.00190…
	UTREE PHYLIP_404= (76:0.000000,77:0.002528,(75:0.015456,(68:0.013310,(74:0.028682,(73:0.052790,(((((((((3:0.000000,(1:0.000000,2:0.000000):0.000000):0.000000,(4:0.011259,5:0.000000):0.000000):0.007592,((6:0.018400,((12:0.005627,(17:0.000000,(7:0.010450,((13:0.000000,14:0.002522):0.000000,(15:0.000000,16:0.000000):0.007636):0.012980):0.000000):0.002550):0.010552,(8:0.000000,(9:0.005032,(10:0.00000…
	UTREE PHYLIP_405= (76:0.000000,77:0.005281,(75:0.016006,((((63:0.110806,(38:0.147645,((((((3:0.000000,(1:0.000000,2:0.000000):0.000000):0.000000,(4:0.002758,5:0.000000):0.001563):0.002472,(((6:0.027238,(12:0.005386,((7:0.010022,(8:0.010314,(9:0.002463,(10:0.000000,11:0.000000):0.000000):0.019054):0.006240):0.011981,((13:0.000000,14:0.004927):0.002452,(17:0.000000,(15:0.000000,16:0.002817):0.01245…
	UTREE PHYLIP_406= (76:0.000000,77:0.000000,(75:0.010028,(((((63:0.086341,(((39:0.066300,((((3:0.000000,(1:0.000000,2:0.000000):0.000000):0.000000,(4:0.008311,5:0.000000):0.000000):0.009846,(((((6:0.016221,(7:0.000000,((8:0.009670,(9:0.002362,(10:0.000000,11:0.000000):0.000000):0.007133):0.009723,(17:0.000000,(12:0.009899,((13:0.000000,14:0.000000):0.000000,(15:0.000000,16:0.000000):0.006994):0.00…
	UTREE PHYLIP_407= (76:0.000000,77:0.000000,(75:0.002071,(72:0.007549,(68:0.042770,((73:0.039456,(74:0.041930,((39:0.069106,(((((((4:0.005574,(5:0.000000,(3:0.000000,(1:0.000000,2:0.000000):0.000000):0.000000):0.000000):0.024774,(6:0.017787,((17:0.004111,(7:0.006096,(8:0.002075,(9:0.002035,(10:0.000000,11:0.000000):0.000000):0.020984):0.000000):0.012450):0.001857,(12:0.017112,((13:0.000000,14:0.00…
	UTREE PHYLIP_408= (76:0.000000,77:0.007339,(75:0.014735,((((38:0.166318,((((((3:0.000000,(1:0.000000,2:0.000000):0.000000):0.000000,(4:0.010614,5:0.000000):0.000000):0.004210,(((6:0.031080,((7:0.000000,(8:0.002503,(9:0.002487,(10:0.000000,11:0.000000):0.000000):0.017835):0.018098):0.018179,(12:0.008153,(17:0.002456,((13:0.000000,14:0.007445):0.000000,(15:0.000000,16:0.003151):0.004903):0.002458):…
	UTREE PHYLIP_409= (76:0.000000,77:0.002144,(75:0.019700,((((38:0.168715,((((((3:0.000000,(1:0.000000,2:0.000000):0.000000):0.000000,(4:0.009003,5:0.000000):0.000000):0.011570,(6:0.020350,(((12:0.017154,((7:0.002018,(8:0.006407,(9:0.000000,(10:0.000000,11:0.000000):0.000000):0.016608):0.000000):0.006142,(13:0.000000,(14:0.002007,(17:0.000000,(15:0.000338,16:0.000000):0.001666):0.006053):0.000000):…
	UTREE PHYLIP_410= (76:0.000000,77:0.002396,(75:0.012170,((((63:0.099257,(((39:0.037862,((33:0.051600,((((2:0.000000,(1:0.000000,3:0.000000):0.000000):0.000000,(4:0.002523,5:0.000000):0.005589):0.010497,((6:0.014957,(12:0.012287,((17:0.002319,(7:0.004611,(8:0.000000,(9:0.000000,(10:0.000000,11:0.000000):0.000000):0.006929):0.004680):0.014389):0.006788,((13:0.000000,14:0.002238):0.000000,(15:0.0000…
	UTREE PHYLIP_411= (76:0.000000,77:0.002296,(75:0.004596,(72:0.029406,((((63:0.118683,(((38:0.181718,(((((6:0.039071,((3:0.000000,(1:0.000000,2:0.000000):0.000000):0.000000,(4:0.008012,5:0.000000):0.006633):0.009566):0.009502,((12:0.008024,((7:0.009420,(8:0.004802,(9:0.004560,(10:0.000000,11:0.000000):0.000000):0.023424):0.002397):0.023518,(17:0.000000,((13:0.000000,14:0.002215):0.002218,(15:0.000…
	UTREE PHYLIP_412= (76:0.000000,77:0.000000,(75:0.011735,((((38:0.200788,((((6:0.016587,(((((5:0.000000,(3:0.000000,(1:0.000000,(2:0.000000,4:0.005536):0.000000):0.000000):0.000000):0.034509,(31:0.000000,(32:0.000000,33:0.054151):0.001979):0.023643):0.001811,(19:0.000000,(20:0.000000,(18:0.000000,21:0.000000):0.000000):0.000000):0.023157):0.004561,(22:0.009986,((23:0.002282,24:0.000000):0.012715,(…
	UTREE PHYLIP_413= (76:0.000000,77:0.000000,(75:0.004880,((((63:0.136036,((38:0.193688,((((((((3:0.000000,(1:0.000000,2:0.000000):0.000000):0.000000,(4:0.010495,5:0.000000):0.000000):0.019186,(33:0.064385,(31:0.000000,32:0.006977):0.023109):0.031668):0.003929,(((18:0.000000,19:0.000000):0.000000,(20:0.000000,21:0.000000):0.000000):0.014478,((22:0.014897,(23:0.000000,24:0.000000):0.016070):0.006148…
	UTREE PHYLIP_414= (76:0.000000,77:0.000000,(75:0.009844,(72:0.029255,((69:0.048926,(68:0.042978,((((63:0.122835,(((39:0.060000,(38:0.188743,((((((3:0.000000,(1:0.000000,2:0.000000):0.000000):0.000000,(4:0.005957,5:0.000000):0.000000):0.011570,(33:0.065953,(31:0.000000,32:0.000000):0.017224):0.029444):0.008677,((19:0.000000,(20:0.000000,(18:0.000000,21:0.000000):0.000000):0.000000):0.010067,((22:0…
	UTREE PHYLIP_415= (64:0.141977,65:0.422342,(((((38:0.158839,((6:0.008616,(((((3:0.000000,(1:0.000000,(2:0.000000,(4:0.008472,5:0.000000):0.000000):0.000000):0.000000):0.018790,(31:0.000000,32:0.006867):0.032443):0.000000,(19:0.000000,(20:0.000000,(18:0.000000,21:0.000000):0.000000):0.000000):0.018163):0.009699,(33:0.077286,((22:0.011757,(23:0.012684,24:0.000000):0.018369):0.010259,((25:0.006752,(…
	UTREE PHYLIP_416= (64:0.231753,65:0.309058,(((((39:0.110340,(38:0.176770,(((((33:0.077702,(6:0.025647,((3:0.000000,(1:0.000000,2:0.000000):0.000000):0.000000,(4:0.004307,5:0.000000):0.001890):0.013574):0.005747):0.010447,(((7:0.000000,(8:0.009120,(9:0.002196,(10:0.000000,11:0.000000):0.000000):0.014829):0.012414):0.011483,(12:0.007952,(16:0.004139,(17:0.000000,(14:0.002213,(13:0.000000,15:0.00000…
	UTREE PHYLIP_417= (34:0.017932,36:0.013438,(37:0.006645,(35:0.004305,(((((((3:0.000000,(1:0.000000,2:0.000000):0.000000):0.000000,(4:0.002456,5:0.000000):0.001441):0.009116,((((18:0.000000,19:0.000000):0.000000,(20:0.000000,21:0.000000):0.000000):0.013045,((22:0.011625,(23:0.011699,24:0.000000):0.025778):0.010060,((25:0.007915,(28:0.009671,(29:0.007850,30:0.000000):0.000000):0.001889):0.005953,(2…
	UTREE PHYLIP_418= (76:0.000000,77:0.004661,(75:0.014106,((((63:0.131300,((38:0.158879,((33:0.078723,((((((3:0.000000,(1:0.000000,2:0.000000):0.000000):0.000000,(4:0.011471,5:0.000000):0.000000):0.020024,((18:0.000000,(19:0.000000,(20:0.000000,21:0.000000):0.000000):0.000000):0.017089,(31:0.000000,32:0.012223):0.027943):0.000803):0.009164,(6:0.015857,((7:0.000000,(8:0.004141,(9:0.000000,(10:0.0000…
	UTREE PHYLIP_419= (76:0.000000,77:0.000000,(75:0.012757,(72:0.033254,((68:0.020620,(((38:0.210911,((((((((3:0.000000,(1:0.000000,2:0.000000):0.000000):0.000000,(4:0.008725,5:0.000000):0.000000):0.021873,((6:0.024145,(17:0.002325,(12:0.010292,((13:0.000000,14:0.000000):0.000000,(15:0.003483,16:0.000000):0.001235):0.004711):0.000000):0.007218):0.000000,(7:0.000000,(8:0.000000,(9:0.000000,(10:0.0000…
	UTREE PHYLIP_420= (76:0.000000,77:0.002357,(75:0.004727,((((68:0.040921,(((63:0.070177,((39:0.057229,(38:0.185161,((((((3:0.000000,(1:0.000000,2:0.000000):0.000000):0.000000,(4:0.008347,5:0.000000):0.000000):0.025166,((6:0.034638,((7:0.000000,(8:0.002268,(9:0.002227,(10:0.000000,11:0.000000):0.000000):0.017517):0.007474):0.009205,(12:0.004716,((13:0.000000,14:0.002176):0.006635,(17:0.000000,(15:0…
	UTREE PHYLIP_421= (76:0.000000,77:0.000000,(75:0.022450,((((((33:0.050692,((((3:0.000000,(1:0.000000,2:0.000000):0.000000):0.000000,(4:0.010893,5:0.000000):0.000000):0.011564,((6:0.016716,((7:0.000000,(8:0.000000,(9:0.004810,(10:0.000000,11:0.000000):0.000000):0.018882):0.010721):0.023327,(17:0.004778,(12:0.007803,((13:0.000000,14:0.000000):0.000000,(15:0.000000,16:0.000000):0.002364):0.004785):0…
	UTREE PHYLIP_422= (76:0.000000,77:0.000000,(75:0.021394,(72:0.011227,((((60:0.030216,(((63:0.124584,((((((3:0.000000,(1:0.000000,(2:0.000000,(4:0.005617,5:0.000000):0.005714):0.000000):0.000000):0.013701,(6:0.022529,((12:0.008515,((7:0.007506,(8:0.010549,(9:0.002478,(10:0.000000,11:0.000000):0.000000):0.006340):0.017059):0.011566,(17:0.000000,((13:0.000000,14:0.000000):0.002463,(15:0.000000,16:0.…
	UTREE PHYLIP_423= (34:0.028722,37:0.012592,(36:0.015643,(35:0.000000,((33:0.051670,((4:0.008694,(3:0.000000,(1:0.000000,(2:0.000000,5:0.000000):0.000000):0.000000):0.000000):0.020514,(((6:0.017038,(12:0.012746,((7:0.002245,(8:0.004725,(9:0.000000,(10:0.000000,11:0.000000):0.000000):0.013244):0.010827):0.014219,((13:0.000000,14:0.000000):0.004669,(17:0.000000,(15:0.000000,16:0.002678):0.006955):0.…
	UTREE PHYLIP_424= (76:0.000000,77:0.000000,(75:0.010271,(72:0.017628,(68:0.027503,((((63:0.104597,((((((3:0.000000,(1:0.000000,(2:0.000000,(4:0.000965,5:0.000000):0.001232):0.000000):0.000000):0.010230,(((6:0.030032,((7:0.000000,(8:0.000000,(9:0.000000,(10:0.000000,11:0.000000):0.000000):0.017000):0.014336):0.019397,(12:0.015142,(17:0.004592,((13:0.000000,14:0.000000):0.000000,(15:0.000000,16:0.0…
	UTREE PHYLIP_425= (76:0.000000,77:0.002395,(75:0.014674,((((((63:0.105588,(38:0.207622,((((4:0.011357,(5:0.000000,(3:0.000000,(1:0.000000,2:0.000000):0.000000):0.000000):0.000000):0.019186,(33:0.045343,(31:0.000000,32:0.000000):0.019880):0.020834):0.006320,((19:0.000000,(20:0.000000,(18:0.000000,21:0.000000):0.000000):0.000000):0.024155,((22:0.006688,(35:0.002443,(36:0.004968,(34:0.009881,37:0.00…
	UTREE PHYLIP_426= (76:0.000000,77:0.002222,(75:0.013591,((((((63:0.098462,(38:0.133246,(((3:0.000000,(1:0.000000,(2:0.000000,(4:0.003787,5:0.000000):0.004373):0.000000):0.000000):0.007170,(((6:0.014447,((7:0.000000,(8:0.004575,(9:0.002264,(10:0.000000,11:0.000000):0.000000):0.011503):0.006960):0.017189,(12:0.009272,(17:0.000000,(14:0.002268,(13:0.000000,(15:0.000000,16:0.002754):0.004563):0.00000…
	UTREE PHYLIP_427= (76:0.000000,77:0.002283,(75:0.011593,(((((38:0.157796,((33:0.068708,((((3:0.000000,(1:0.000000,2:0.000000):0.000000):0.000000,(4:0.005417,5:0.000000):0.003282):0.022206,((6:0.022934,((7:0.000000,(8:0.004923,(9:0.004790,(10:0.000000,11:0.000000):0.000000):0.012150):0.007300):0.010268,(12:0.019887,(17:0.000000,(16:0.000000,(15:0.007114,(13:0.000000,14:0.002334):0.002324):0.009209…
	UTREE PHYLIP_428= (34:0.005038,37:0.022754,(36:0.025759,(35:0.004884,((((((3:0.000000,(1:0.000000,2:0.000000):0.000000):0.000000,(4:0.010644,5:0.000000):0.000000):0.020297,(6:0.026358,(12:0.002446,((17:0.000000,(7:0.000000,(8:0.009539,(9:0.002314,(10:0.000000,11:0.000000):0.000000):0.009479):0.004710):0.017069):0.004588,((13:0.000000,14:0.000000):0.000000,(15:0.000000,16:0.002775):0.004618):0.004…
	UTREE PHYLIP_429= (76:0.000000,77:0.002393,(75:0.012163,(((((6:0.017654,((33:0.082192,(((1:0.000000,(2:0.000000,3:0.000000):0.000000):0.000000,(4:0.002584,5:0.000000):0.001399):0.010457,(((18:0.000000,(19:0.000000,(20:0.000000,21:0.000000):0.000000):0.000000):0.009495,((22:0.007785,(23:0.007115,24:0.000000):0.024375):0.011633,((29:0.003938,(25:0.014176,(26:0.000000,27:0.001959):0.003997):0.001913…
	UTREE PHYLIP_430= (76:0.000000,77:0.000000,(75:0.008603,(68:0.029197,((((((38:0.156998,((33:0.030625,(((6:0.020263,((3:0.000000,(1:0.000000,2:0.000000):0.000000):0.000000,(4:0.005718,5:0.000000):0.001668):0.015561):0.004879,(((19:0.000000,(20:0.000000,(18:0.000000,21:0.000000):0.000000):0.000000):0.013947,((22:0.005294,(23:0.002271,24:0.000000):0.023446):0.017779,((25:0.005586,(26:0.000000,27:0.0…
	UTREE PHYLIP_431= (76:0.000000,77:0.000000,(75:0.004819,((((38:0.151714,(((((((3:0.000000,(1:0.000000,2:0.000000):0.000000):0.000000,(4:0.002783,5:0.000000):0.001376):0.020245,((6:0.050729,(12:0.013220,((7:0.002317,(8:0.012410,(9:0.007058,(10:0.000000,11:0.000000):0.000000):0.007934):0.004037):0.020185,(17:0.000000,(16:0.005204,(15:0.000000,(13:0.000000,14:0.000000):0.004594):0.000000):0.009321):…
	UTREE PHYLIP_432= (76:0.000000,77:0.002252,(75:0.009123,(((((63:0.073326,(((38:0.154137,(((((33:0.049754,((3:0.000000,(1:0.000000,2:0.000000):0.000000):0.000000,(4:0.012357,5:0.000000):0.000000):0.011652):0.003149,(6:0.026234,((7:0.000000,(8:0.000000,(9:0.002196,(10:0.000000,11:0.000000):0.000000):0.010077):0.010238):0.009051,(12:0.009514,((13:0.000000,14:0.002187):0.000000,(15:0.000000,(16:0.000…
	UTREE PHYLIP_433= (76:0.000000,77:0.004827,(75:0.014637,(72:0.045667,(68:0.039414,((((((60:0.033477,(((((((((3:0.000000,(1:0.000000,2:0.000000):0.000000):0.000000,(4:0.016857,5:0.000000):0.000000):0.018942,(33:0.061886,(31:0.000000,32:0.004443):0.018637):0.027668):0.002636,((19:0.000000,(20:0.000000,(18:0.000000,21:0.000000):0.000000):0.000000):0.008185,((22:0.014095,(23:0.004796,24:0.000000):0.0…
	UTREE PHYLIP_434= (76:0.000000,77:0.004628,(75:0.016449,(72:0.019966,((((((38:0.195937,((39:0.061093,(((((3:0.000000,(1:0.000000,2:0.000000):0.000000):0.000000,(4:0.007790,5:0.000000):0.002368):0.016363,(((19:0.000000,(20:0.000000,(18:0.000000,21:0.000000):0.000000):0.000000):0.021429,((22:0.017110,(23:0.005072,24:0.000000):0.009106):0.014790,((25:0.008256,(26:0.000000,27:0.004049):0.006116):0.00…
	UTREE PHYLIP_435= (76:0.000000,77:0.000000,(75:0.008997,(72:0.034105,((((63:0.081141,(((60:0.031683,(((38:0.185923,((33:0.037811,(((2:0.000000,(1:0.000000,3:0.000000):0.000000):0.000000,(4:0.005984,5:0.000000):0.000000):0.011729,((((6:0.033083,7:0.004327):0.000000,((12:0.016078,(8:0.002241,(9:0.004338,(10:0.000000,11:0.000000):0.000000):0.023322):0.010261):0.000000,(17:0.000000,((13:0.000000,14:0…
	UTREE PHYLIP_436= (76:0.000000,77:0.004788,(75:0.012117,((((((((((2:0.000000,(1:0.000000,3:0.000000):0.000000):0.000000,(4:0.012626,5:0.000000):0.000000):0.012793,((6:0.029384,(12:0.004949,((17:0.002367,(7:0.009321,(8:0.007167,(9:0.000000,(10:0.000000,11:0.000000):0.000000):0.025992):0.013054):0.016886):0.004493,((13:0.000000,14:0.004502):0.000000,(15:0.000000,16:0.002620):0.006751):0.009277):0.0…
	UTREE PHYLIP_437= (76:0.000000,77:0.006932,(75:0.006918,(72:0.018398,((((((38:0.174429,(((((6:0.034173,((3:0.000000,(1:0.000000,2:0.000000):0.000000):0.000000,(4:0.004488,5:0.000000):0.001785):0.020512):0.003818,(12:0.000000,((17:0.002428,(7:0.014904,(8:0.007458,(9:0.002453,(10:0.000000,11:0.000000):0.000000):0.023497):0.008500):0.017638):0.009601,((13:0.000000,14:0.007116):0.000000,(15:0.000000,…
	UTREE PHYLIP_438= (76:0.000000,77:0.002030,(75:0.006207,(((38:0.144050,(((39:0.079042,((((((3:0.000000,(1:0.000000,2:0.000000):0.000000):0.000000,(4:0.001639,5:0.000000):0.000230):0.012964,(31:0.000000,(32:0.000000,33:0.062347):0.003995):0.028841):0.009165,(6:0.011924,((18:0.000000,(19:0.000000,(20:0.000000,21:0.000000):0.000000):0.000000):0.006233,((22:0.014335,(23:0.002300,24:0.000000):0.021578…
	UTREE PHYLIP_439= (75:0.004607,76:0.000000,(77:0.002286,(((((((((3:0.000000,(1:0.000000,(2:0.000000,(4:0.000551,5:0.000000):0.001396):0.000000):0.000000):0.005223,((6:0.022493,((7:0.000000,(8:0.000000,(9:0.002195,(10:0.000000,11:0.000000):0.000000):0.014791):0.014950):0.018462,(12:0.014144,((13:0.000000,14:0.002216):0.000000,(17:0.006676,(15:0.000000,16:0.002523):0.002209):0.004454):0.004452):0.0…
	UTREE PHYLIP_440= (76:0.000000,77:0.002281,(75:0.006862,(((((39:0.087620,((38:0.156862,((((3:0.000000,(1:0.000000,2:0.000000):0.000000):0.000000,(4:0.025846,5:0.000000):0.000000):0.014013,(((6:0.013274,(7:0.000000,((8:0.004366,(9:0.002196,(10:0.000000,11:0.000000):0.000000):0.019661):0.009940,(17:0.002204,(12:0.020196,((13:0.000000,14:0.002146):0.000000,(15:0.000000,16:0.000000):0.004309):0.00902…
	UTREE PHYLIP_441= (75:0.006646,76:0.000000,(77:0.002191,(72:0.013403,((((((39:0.046397,(38:0.153534,(((((6:0.017783,(4:0.009707,(5:0.000000,(3:0.000000,(1:0.000000,2:0.000000):0.000000):0.000000):0.000000):0.015676):0.010204,(12:0.013273,((17:0.000000,(7:0.000000,(8:0.000000,(9:0.006211,(10:0.000000,11:0.000000):0.000000):0.010400):0.008400):0.010683):0.002082,((13:0.000000,14:0.002082):0.000000,…
	UTREE PHYLIP_442= (76:0.000000,77:0.000000,(75:0.016041,(((((39:0.068520,(((((3:0.000000,(1:0.000000,2:0.000000):0.000000):0.000000,(4:0.009195,5:0.000000):0.000000):0.011664,(33:0.074328,(31:0.000000,32:0.010304):0.026821):0.018585):0.014661,((6:0.050106,((8:0.000000,(7:0.010750,(9:0.000000,(10:0.000000,11:0.000000):0.000000):0.024776):0.005280):0.013567,(12:0.011156,((13:0.000000,14:0.000000):0…
	UTREE PHYLIP_443= (76:0.000000,77:0.002111,(75:0.008563,(((((38:0.174513,((((((3:0.000000,(1:0.000000,2:0.000000):0.000000):0.000000,(4:0.012212,5:0.000000):0.000000):0.028590,(6:0.025262,((7:0.005982,(8:0.000000,(9:0.002093,(10:0.000000,11:0.000000):0.000000):0.020952):0.009781):0.015157,(12:0.006935,(17:0.004083,(16:0.004609,(15:0.000000,(13:0.000000,14:0.002028):0.002029):0.000559):0.001479):0…
	UTREE PHYLIP_444= (76:0.000000,77:0.002563,(75:0.018280,(72:0.000000,((68:0.031195,((60:0.020691,(((((((4:0.002154,(5:0.000000,(3:0.000000,(1:0.000000,2:0.000000):0.000000):0.000000):0.000000):0.008766,(((6:0.030487,((7:0.003178,(8:0.004908,(9:0.002373,(10:0.000000,11:0.000000):0.000000):0.018566):0.018277):0.009976,(12:0.002635,(17:0.000000,((13:0.000000,14:0.002359):0.002367,(15:0.000000,16:0.0…
	UTREE PHYLIP_445= (75:0.005015,76:0.000000,(77:0.002503,(((((60:0.038617,((((39:0.095328,(38:0.163239,((((((2:0.000000,(1:0.000000,3:0.000000):0.000000):0.000000,(4:0.000767,5:0.000000):0.001452):0.041468,(6:0.035218,(12:0.021681,((7:0.004679,(8:0.007508,(9:0.000000,(10:0.000000,11:0.000000):0.000000):0.012522):0.010248):0.016292,((13:0.000000,14:0.002364):0.000007,(17:0.014366,(15:0.000000,16:0.…
	UTREE PHYLIP_446= (76:0.000000,77:0.002220,(75:0.004506,(((38:0.180223,(((63:0.102387,((22:0.015745,((((((3:0.000000,(1:0.000000,2:0.000000):0.000000):0.000000,(4:0.006170,5:0.000000):0.000000):0.013054,((12:0.005223,((7:0.000000,(8:0.006473,(9:0.002112,(10:0.000000,11:0.000000):0.000000):0.015332):0.013389):0.027477,((13:0.000000,14:0.002166):0.000008,(17:0.002103,(15:0.000000,16:0.010048):0.004…
	UTREE PHYLIP_447= (36:0.014709,37:0.022422,(34:0.009727,(35:0.000000,((6:0.011475,((33:0.056347,(((3:0.000000,(1:0.000000,2:0.000000):0.000000):0.000000,(4:0.011631,5:0.000000):0.000000):0.021714,(((19:0.000000,(20:0.000000,(18:0.000000,21:0.000000):0.000000):0.000000):0.007729,((22:0.008661,(23:0.005305,24:0.000000):0.020431):0.008143,((29:0.002299,(25:0.007035,(28:0.010512,30:0.000000):0.000595…
	UTREE PHYLIP_448= (76:0.000000,77:0.002611,(75:0.013211,(((((63:0.152842,((38:0.155230,((((1:0.000000,(3:0.000000,(2:0.000000,(4:0.011245,5:0.000000):0.000000):0.000000):0.000000):0.009700,(6:0.018121,((7:0.000000,(8:0.000000,(9:0.005241,(10:0.000000,11:0.000000):0.000000):0.013023):0.021698):0.007891,(12:0.013897,(17:0.000000,((13:0.000000,14:0.002550):0.000000,(15:0.000000,16:0.000000):0.007678…
	UTREE PHYLIP_449= (76:0.000000,77:0.002499,(75:0.005027,(((((((39:0.090728,(((6:0.018622,(((3:0.000000,(1:0.000000,(2:0.000000,(4:0.001972,5:0.000000):0.002061):0.000000):0.000000):0.014978,(33:0.060435,(31:0.000000,32:0.000000):0.013451):0.034247):0.005857,((18:0.000000,(19:0.000000,(20:0.000000,21:0.000000):0.000000):0.000000):0.016086,((22:0.009074,(23:0.007497,24:0.000000):0.010155):0.020649,…
	UTREE PHYLIP_450= (76:0.000000,77:0.000000,(75:0.008910,(72:0.040034,(69:0.050748,(((68:0.038604,(((63:0.126610,(((38:0.121855,((((((3:0.000000,(1:0.000000,2:0.000000):0.000000):0.000000,(4:0.007545,5:0.000000):0.000000):0.012819,(6:0.034681,((7:0.000000,(8:0.006346,(9:0.002037,(10:0.000000,11:0.000000):0.000000):0.013565):0.021349):0.013049,(12:0.008834,(17:0.000000,(16:0.000000,(15:0.002098,(13…
	UTREE PHYLIP_451= (76:0.000000,77:0.000000,(75:0.008701,(72:0.023206,((((63:0.079493,((((((3:0.000000,(1:0.000000,2:0.000000):0.000000):0.000000,(4:0.001601,5:0.000000):0.000334):0.011469,(((6:0.034464,((7:0.000000,(8:0.002134,(9:0.004248,(10:0.000000,11:0.000000):0.000000):0.023137):0.016211):0.015304,(12:0.006721,(17:0.004246,(16:0.002490,(15:0.002087,(13:0.000000,14:0.000000):0.000000):0.00404…
	UTREE PHYLIP_452= (70:0.040843,71:0.000000,(69:0.036182,(72:0.067674,(68:0.035840,(((((63:0.121248,(38:0.182900,(((6:0.017384,(((3:0.000000,(1:0.000000,2:0.000000):0.000000):0.000000,(4:0.010763,5:0.000000):0.000000):0.023671,(((12:0.015120,((7:0.002431,(8:0.007562,(9:0.002424,(10:0.000000,11:0.000000):0.000000):0.009933):0.004948):0.015739,((13:0.000000,14:0.000000):0.000000,(15:0.000000,(16:0.0…
	UTREE PHYLIP_453= (76:0.000000,77:0.002543,(75:0.018153,(72:0.009540,(69:0.054822,((((((38:0.173154,((33:0.050195,((4:0.004608,(3:0.000000,(1:0.000000,(2:0.000000,5:0.000000):0.000000):0.000000):0.000000):0.022737,(((6:0.025594,((7:0.000000,(8:0.008354,(9:0.000000,(10:0.000000,11:0.000000):0.000000):0.012493):0.009261):0.005361,(17:0.005268,(12:0.008390,((13:0.000000,14:0.002612):0.000000,(15:0.0…
	UTREE PHYLIP_454= (64:0.222872,65:0.226814,(((((38:0.135004,((((((3:0.000000,(1:0.000000,2:0.000000):0.000000):0.000000,(4:0.017556,5:0.000000):0.000000):0.017105,((((6:0.015122,(12:0.009223,(17:0.000000,((13:0.000000,14:0.000000):0.002163,(15:0.000000,16:0.000000):0.002164):0.006498):0.002205):0.008950):0.000000,(7:0.000000,(8:0.000000,(9:0.006562,(10:0.000000,11:0.000000):0.000000):0.015567):0.…
	UTREE PHYLIP_455= (76:0.000000,77:0.000000,(75:0.004714,(68:0.016409,((((((((((3:0.000000,(1:0.000000,2:0.000000):0.000000):0.000000,(4:0.008713,5:0.000000):0.000000):0.007575,(6:0.016942,(((8:0.005416,(7:0.007115,(9:0.002470,(10:0.000000,11:0.000000):0.000000):0.002815):0.004912):0.017356,(12:0.005209,(17:0.002433,(16:0.002770,(15:0.002433,(13:0.000000,14:0.000000):0.000000):0.002539):0.002355):…
	UTREE PHYLIP_456= (76:0.000000,77:0.000000,(75:0.002164,(((60:0.036813,((((38:0.183165,((((((3:0.000000,(1:0.000000,2:0.000000):0.000000):0.000000,(4:0.005645,5:0.000000):0.000000):0.007384,(7:0.004257,(8:0.000000,(9:0.000000,(10:0.000000,11:0.000000):0.000000):0.021821):0.004230):0.017808):0.004337,((6:0.022740,(12:0.004357,(17:0.004184,((13:0.000000,14:0.000000):0.000000,(15:0.000000,16:0.00251…
	UTREE PHYLIP_457= (76:0.000000,77:0.000000,(75:0.004502,(72:0.030926,(((((39:0.075170,(38:0.154655,((((((3:0.000000,(1:0.000000,2:0.000000):0.000000):0.000000,(4:0.007047,5:0.000000):0.002608):0.014006,(6:0.039225,(7:0.004046,((8:0.006761,(9:0.004302,(10:0.000000,11:0.000000):0.000000):0.020463):0.012672,(12:0.011229,(17:0.000000,((13:0.000000,14:0.000000):0.000000,(15:0.000000,16:0.000000):0.010…
	UTREE PHYLIP_458= (64:0.187088,65:0.190193,(((38:0.229661,((((((3:0.000000,(1:0.000000,2:0.000000):0.000000):0.000000,(4:0.007569,5:0.000000):0.000000):0.014391,(((6:0.022493,(12:0.004222,((17:0.000000,(7:0.006177,(8:0.002076,(9:0.002044,(10:0.000000,11:0.000000):0.000000):0.005440):0.002650):0.016839):0.001991,(14:0.000000,(13:0.000000,(15:0.000000,16:0.000000):0.002014):0.000000):0.008185):0.00…
	UTREE PHYLIP_459= (76:0.000000,77:0.002316,(75:0.014151,(72:0.052677,((((60:0.061681,(((63:0.170943,(38:0.195588,((((6:0.028418,(((3:0.000000,(1:0.000000,2:0.000000):0.000000):0.000000,(4:0.005627,5:0.000000):0.002787):0.023236,((7:0.000000,(8:0.000000,(9:0.002312,(10:0.000000,11:0.000000):0.000000):0.007567):0.018265):0.034241,((12:0.004890,((13:0.000000,14:0.002249):0.000000,(17:0.006811,(15:0.…
	UTREE PHYLIP_460= (76:0.000000,77:0.000000,(75:0.010393,(74:0.060813,(73:0.065424,((((((38:0.158203,(((((5:0.000000,(4:0.000000,(3:0.000000,(1:0.000000,2:0.000000):0.000000):0.000000):0.000000):0.017121,(33:0.051451,(31:0.000000,32:0.011832):0.009346):0.019531):0.000000,((18:0.000000,(19:0.000000,(20:0.000000,21:0.000000):0.000000):0.000000):0.018747,((22:0.017760,(23:0.004907,24:0.000000):0.0073…
	UTREE PHYLIP_461= (76:0.000000,77:0.000000,(75:0.007294,(((63:0.115338,(60:0.026760,(38:0.202849,(((((((33:0.071829,((((2:0.000000,(1:0.000000,3:0.000000):0.000000):0.000000,(4:0.004861,5:0.000000):0.007954):0.022618,(((6:0.026050,(12:0.017497,((17:0.002357,(7:0.007200,(8:0.000000,(9:0.000000,(10:0.000000,11:0.000000):0.000000):0.021542):0.005332):0.009804):0.009303,((13:0.000000,14:0.000000):0.0…
	UTREE PHYLIP_462= (76:0.000000,77:0.000000,(75:0.002505,(74:0.044402,(73:0.046383,((((38:0.290375,(((((6:0.062001,((3:0.000000,(1:0.000000,2:0.000000):0.000000):0.000000,(4:0.014007,5:0.000000):0.000000):0.006943):0.010846,((12:0.001845,((7:0.019128,(17:0.002605,((13:0.000000,14:0.000000):0.000000,(15:0.000000,16:0.000000):0.010391):0.007829):0.000000):0.011162,(8:0.000000,(9:0.002693,(10:0.00000…
	UTREE PHYLIP_463= (64:0.135730,65:0.413270,(((((((((((3:0.000000,(1:0.000000,2:0.000000):0.000000):0.000000,(4:0.001220,5:0.000000):0.002593):0.013384,((18:0.000000,(19:0.000000,(20:0.000000,21:0.000000):0.000000):0.000000):0.006054,((22:0.012149,(23:0.009988,24:0.000000):0.015269):0.010868,((25:0.003871,(29:0.001920,(28:0.000000,30:0.000000):0.003806):0.001861):0.005727,(26:0.000000,27:0.000000)…
	UTREE PHYLIP_464= (76:0.000000,77:0.000000,(75:0.012265,(72:0.018501,(69:0.030254,(((((63:0.151604,((38:0.185734,((((2:0.000000,(1:0.000000,3:0.000000):0.000000):0.000000,(4:0.005941,5:0.000000):0.000000):0.003777,(((6:0.001974,((7:0.002066,(8:0.000000,(9:0.000000,(10:0.000000,11:0.000000):0.000000):0.024024):0.004314):0.015144,(12:0.004507,((13:0.000000,14:0.000000):0.000000,(17:0.002035,(15:0.0…
	UTREE PHYLIP_465= (76:0.000000,77:0.005048,(75:0.015461,(72:0.030480,((((((38:0.128889,(((33:0.026343,(14:0.000000,(13:0.000000,((12:0.008261,((6:0.009100,(((3:0.000000,(1:0.000000,(2:0.000000,(4:0.005194,5:0.000000):0.006194):0.000000):0.000000):0.017868,((18:0.000000,(19:0.000000,(20:0.000000,21:0.000000):0.000000):0.000000):0.013579,(31:0.000000,32:0.004888):0.008144):0.000000):0.006118,(22:0.…
	UTREE PHYLIP_466= (76:0.000000,77:0.002157,(75:0.008683,(74:0.034885,(73:0.038917,((72:0.052152,(68:0.037223,((((60:0.022069,(((39:0.073014,((((((3:0.000000,(1:0.000000,2:0.000000):0.000000):0.000000,(4:0.006136,5:0.000000):0.001668):0.008006,((6:0.029566,(18:0.000000,(19:0.000000,(20:0.000000,21:0.000000):0.000000):0.000000):0.005396):0.006896,(33:0.055349,((22:0.004505,(23:0.006776,24:0.000000)…
	UTREE PHYLIP_467= (76:0.000000,77:0.000000,(75:0.007164,(((((38:0.174142,((((((3:0.000000,(1:0.000000,2:0.000000):0.000000):0.000000,(4:0.013953,5:0.000000):0.000000):0.021639,(6:0.013637,(((7:0.009373,(8:0.000000,(9:0.000000,(10:0.000000,11:0.000000):0.000000):0.011277):0.006458):0.009376,(12:0.011533,((13:0.000000,14:0.000000):0.000000,(17:0.000000,(15:0.001093,16:0.002540):0.001124):0.004454):…
	UTREE PHYLIP_468= (76:0.000000,77:0.000000,(75:0.011493,((((((((((3:0.000000,(1:0.000000,2:0.000000):0.000000):0.000000,(4:0.016347,5:0.000000):0.000000):0.029583,((6:0.015394,((7:0.000017,(12:0.004814,(17:0.000000,((13:0.000000,14:0.000000):0.000000,(15:0.000000,16:0.000000):0.009013):0.002225):0.000000):0.016101):0.009638,(8:0.000000,(9:0.000000,(10:0.000000,11:0.000000):0.000000):0.020104):0.0…
	UTREE PHYLIP_469= (75:0.006626,76:0.000000,(77:0.008863,(((((((38:0.133475,((33:0.045779,(((6:0.031338,(((((3:0.000000,(1:0.000000,2:0.000000):0.000000):0.000000,(4:0.005739,5:0.000000):0.004026):0.011805,(31:0.000000,32:0.004191):0.015174):0.000000,(18:0.000000,(19:0.000000,(20:0.000000,21:0.000000):0.000000):0.000000):0.019540):0.011146,(12:0.010341,(14:0.008625,(13:0.000000,(15:0.000000,(16:0.…
	UTREE PHYLIP_470= (75:0.000000,76:0.000000,(77:0.004582,(((((39:0.096678,(38:0.160155,((33:0.064152,(((((3:0.000000,(1:0.000000,2:0.000000):0.000000):0.000000,(4:0.004003,5:0.000000):0.000000):0.022029,((6:0.027577,(12:0.007291,((7:0.000000,(8:0.000000,(9:0.000000,(10:0.000000,11:0.000000):0.000000):0.016293):0.011842):0.021632,((13:0.000000,14:0.004576):0.000000,(15:0.000000,(16:0.002676,17:0.00…
	UTREE PHYLIP_471= (76:0.000000,77:0.002293,(75:0.004601,(72:0.020863,(68:0.037940,(((((38:0.153045,(63:0.129251,((((((3:0.000000,(1:0.000000,2:0.000000):0.000000):0.000000,(4:0.001622,5:0.000000):0.000248):0.013553,(((6:0.023003,((12:0.006858,(17:0.000000,(7:0.002085,(8:0.008925,(9:0.000000,(10:0.000000,11:0.000000):0.000000):0.014292):0.012105):0.008812):0.002137):0.000000,(16:0.000000,(14:0.002…
	UTREE PHYLIP_472= (76:0.000000,77:0.000000,(75:0.009692,(72:0.019835,(69:0.045007,(((68:0.032044,(((((((((3:0.000000,(1:0.000000,2:0.000000):0.000000):0.000000,(4:0.005830,5:0.000000):0.000000):0.016282,(((6:0.018666,((7:0.000000,(8:0.004245,(9:0.000000,(10:0.000000,11:0.000000):0.000000):0.021135):0.014226):0.010917,(12:0.014088,(17:0.002073,((13:0.000000,14:0.000000):0.000000,(15:0.000000,16:0.…
	UTREE PHYLIP_473= (76:0.000000,77:0.004672,(75:0.016796,(72:0.049037,((74:0.046183,(73:0.038333,((((((38:0.170343,((((3:0.000000,(1:0.000000,2:0.000000):0.000000):0.000000,(4:0.001768,5:0.000000):0.000222):0.014168,(((6:0.031441,((7:0.000000,(8:0.004762,(9:0.000000,(10:0.000000,11:0.000000):0.000000):0.008407):0.020366):0.012170,(12:0.009727,(17:0.000000,((13:0.000000,14:0.004572):0.000000,(15:0.…
	UTREE PHYLIP_474= (76:0.000000,77:0.005188,(75:0.002052,(72:0.038315,((((60:0.031928,(((38:0.189194,(((39:0.093617,((((3:0.000000,(1:0.000000,2:0.000000):0.000000):0.000000,(4:0.002973,5:0.000000):0.003367):0.003324,(((12:0.010291,(6:0.032816,((17:0.004890,(7:0.004778,(8:0.009737,(9:0.000000,(10:0.000000,11:0.000000):0.000000):0.007233):0.004801):0.009882):0.002236,((13:0.000000,14:0.004712):0.00…
	UTREE PHYLIP_475= (76:0.000000,77:0.002155,(75:0.006525,((((((38:0.152732,((((3:0.000000,(1:0.000000,2:0.000000):0.000000):0.000000,(4:0.005683,5:0.000000):0.000000):0.000000,(((6:0.017619,(((7:0.000000,8:0.002140):0.000000,(9:0.002085,(10:0.000000,11:0.000000):0.000000):0.010611):0.010808,(12:0.012964,((13:0.000000,14:0.002064):0.004156,(17:0.000000,(15:0.000000,16:0.000000):0.008281):0.006194):…
	UTREE PHYLIP_476= (76:0.000000,77:0.002087,(75:0.004213,(72:0.030850,(((38:0.151976,(60:0.034604,(((63:0.154623,((((6:0.008868,((5:0.000000,(3:0.000000,(1:0.000000,(2:0.000000,4:0.005589):0.000000):0.000000):0.000000):0.006558,((((7:0.014953,(8:0.000000,(9:0.000000,(10:0.000000,11:0.000000):0.000000):0.018894):0.008592):0.021258,(12:0.007435,(16:0.006920,(17:0.002056,(14:0.002053,(13:0.000000,15:…
	UTREE PHYLIP_477= (76:0.000000,77:0.000000,(75:0.002384,(72:0.008578,((((38:0.217065,((((((((3:0.000000,(1:0.000000,2:0.000000):0.000000):0.000000,(4:0.012239,5:0.000000):0.000000):0.016110,(6:0.020440,((7:0.000000,(8:0.002093,(9:0.002229,(10:0.000000,11:0.000000):0.000000):0.015823):0.018506):0.013605,(12:0.019200,(17:0.004328,((13:0.000000,14:0.000000):0.000000,(15:0.000000,16:0.002495):0.00431…
	UTREE PHYLIP_478= (76:0.000000,77:0.000000,(75:0.006347,(72:0.024033,((73:0.079517,((((((33:0.061294,(((3:0.000000,(1:0.000000,2:0.000000):0.000000):0.000000,(4:0.005807,5:0.000000):0.000000):0.004211,(((6:0.020950,((7:0.000000,(8:0.000000,(9:0.004134,(10:0.000000,11:0.000000):0.000000):0.019146):0.010642):0.010510,(12:0.008935,(17:0.000000,((13:0.000000,14:0.000000):0.000000,(15:0.000000,16:0.00…
	UTREE PHYLIP_479= (76:0.000000,77:0.000000,(75:0.007425,(68:0.027454,(72:0.036394,((((63:0.149613,((((6:0.008750,(((((3:0.000000,(1:0.000000,2:0.000000):0.000000):0.000000,(4:0.004198,5:0.000000):0.002375):0.020361,((22:0.008465,((23:0.000000,24:0.000000):0.004250,((25:0.000000,(26:0.000000,27:0.000000):0.004327):0.002320,(29:0.006565,(28:0.003791,30:0.000000):0.002192):0.002055):0.029084):0.0133…
	UTREE PHYLIP_480= (75:0.002091,76:0.000000,(77:0.002084,(((63:0.120797,(((((((3:0.000000,(1:0.000000,2:0.000000):0.000000):0.000000,(4:0.007305,5:0.000000):0.000000):0.021375,(((6:0.013631,((7:0.000000,(8:0.006307,(9:0.003972,(10:0.000000,11:0.000000):0.000000):0.014422):0.004030):0.016639,(12:0.012691,(17:0.005989,((13:0.000000,14:0.001986):0.000000,(15:0.000000,16:0.000000):0.004000):0.001998):…
	UTREE PHYLIP_481= (76:0.000000,77:0.004475,(75:0.011515,((((38:0.183379,(((39:0.078428,(((((1:0.000000,(2:0.000000,3:0.000000):0.000000):0.000000,(4:0.004883,5:0.000000):0.003029):0.011125,(6:0.030779,(((12:0.004927,(7:0.006965,(17:0.004612,((13:0.000000,14:0.004549):0.000000,(15:0.000000,16:0.000000):0.009196):0.006902):0.000000):0.004642):0.009695,(8:0.005196,(9:0.002272,(10:0.000000,11:0.00000…
	UTREE PHYLIP_482= (76:0.000000,77:0.006488,(75:0.008719,(((60:0.018878,((((38:0.156180,((33:0.077563,(((((3:0.000000,(1:0.000000,2:0.000000):0.000000):0.000000,(4:0.007683,5:0.000000):0.000000):0.011891,(6:0.027901,((7:0.000000,(8:0.004343,(9:0.002093,(10:0.000000,11:0.000000):0.000000):0.013963):0.016999):0.013303,(12:0.020652,(17:0.000000,(14:0.006327,(13:0.000000,(15:0.000000,16:0.000000):0.00…
	UTREE PHYLIP_483= (76:0.000000,77:0.002302,(75:0.004643,(74:0.039753,(73:0.072699,(((((38:0.181944,((((((3:0.000000,(1:0.000000,2:0.000000):0.000000):0.000000,(4:0.007870,5:0.000000):0.002728):0.019065,(6:0.031954,(12:0.015504,(13:0.000000,(14:0.002319,((7:0.009707,(8:0.004989,(9:0.000000,(10:0.000000,11:0.000000):0.000000):0.013607):0.008259):0.017365,(17:0.002299,(15:0.000000,16:0.000000):0.007…
	UTREE PHYLIP_484= (34:0.004493,37:0.006690,(36:0.004552,(35:0.002130,(38:0.184727,((((((3:0.000000,(1:0.000000,2:0.000000):0.000000):0.000000,(4:0.004074,5:0.000000):0.000000):0.008446,(31:0.000000,32:0.006745):0.042899):0.000000,((19:0.000000,(20:0.000000,(18:0.000000,21:0.000000):0.000000):0.000000):0.025490,((22:0.010823,33:0.086833):0.014192,((23:0.002413,24:0.000000):0.009426,((25:0.006278,(…
	UTREE PHYLIP_485= (76:0.000000,77:0.002192,(75:0.008822,(((((((38:0.153659,((((3:0.000000,(1:0.000000,2:0.000000):0.000000):0.000000,(4:0.011608,5:0.000000):0.000000):0.012811,(((6:0.013428,(12:0.007482,((17:0.004336,(7:0.004263,(8:0.006481,(9:0.004227,(10:0.000000,11:0.000000):0.000000):0.030559):0.006890):0.011001):0.006215,((13:0.000000,14:0.002076):0.000000,(15:0.000000,16:0.010025):0.008380)…
	UTREE PHYLIP_486= (76:0.000000,77:0.002310,(75:0.011644,(72:0.027818,((((((38:0.152655,((33:0.067542,(((3:0.000000,(1:0.000000,2:0.000000):0.000000):0.000000,(4:0.006764,5:0.000000):0.003831):0.010643,((6:0.028979,(7:0.000000,((8:0.004965,(9:0.002488,(10:0.000000,11:0.000000):0.000000):0.008900):0.006010,(17:0.000000,(12:0.015547,(16:0.000000,(14:0.002398,(13:0.000000,15:0.007278):0.000000):0.002…
	UTREE PHYLIP_487= (76:0.000000,77:0.004686,(75:0.016672,((68:0.003763,((73:0.055772,((60:0.012223,(((63:0.117505,((39:0.053878,(38:0.207050,((33:0.054182,((((2:0.000000,(1:0.000000,3:0.000000):0.000000):0.000000,(4:0.001651,5:0.000000):0.002588):0.021892,((6:0.029664,(7:0.006608,((12:0.009857,(8:0.000000,(9:0.004512,(10:0.000000,11:0.000000):0.000000):0.019933):0.014619):0.000000,(17:0.000000,((1…
	UTREE PHYLIP_488= (76:0.000000,77:0.002476,(75:0.004959,(((63:0.086790,(((39:0.062469,((33:0.064191,((((6:0.029892,((3:0.000000,(1:0.000000,2:0.000000):0.000000):0.000000,(4:0.010803,5:0.000000):0.000000):0.010787):0.008849,((18:0.000000,(19:0.000000,(20:0.000000,21:0.000000):0.000000):0.000000):0.008168,((22:0.011688,(23:0.007303,24:0.000000):0.010913):0.011152,((29:0.008366,(25:0.006314,(26:0.0…
	UTREE PHYLIP_489= (76:0.000000,77:0.002266,(75:0.006827,(72:0.035216,(((73:0.060713,((63:0.128072,(((((((3:0.000000,(1:0.000000,2:0.000000):0.000000):0.000000,(4:0.009802,5:0.000000):0.000000):0.026465,((22:0.013555,(23:0.002464,24:0.000000):0.017969):0.015981,(33:0.044733,(31:0.000000,32:0.002107):0.015710):0.017384):0.005879):0.018172,((18:0.000000,(21:0.000000,(19:0.000000,20:0.000000):0.00000…
	UTREE PHYLIP_490= (76:0.000000,77:0.002266,(75:0.016235,(72:0.022511,(((((63:0.115777,(((38:0.139738,(((((((3:0.000000,(1:0.000000,2:0.000000):0.000000):0.000000,(4:0.011774,5:0.000000):0.000000):0.015862,(6:0.033276,((7:0.000000,(8:0.006857,(9:0.002222,(10:0.000000,11:0.000000):0.000000):0.008973):0.006723):0.017397,(12:0.010170,(17:0.002160,((13:0.000000,14:0.002179):0.000000,(15:0.000000,16:0.…
	UTREE PHYLIP_491= (76:0.000000,77:0.000000,(75:0.020078,(68:0.017102,(74:0.054518,(73:0.049829,(72:0.046460,((((63:0.082283,(((38:0.233975,((((3:0.000000,(1:0.000000,2:0.000000):0.000000):0.000000,(4:0.008709,5:0.000000):0.000000):0.004792,(((6:0.028739,((8:0.002578,(7:0.006894,(9:0.000000,(10:0.000000,11:0.000000):0.000000):0.011980):0.004629):0.009892,(12:0.009924,(17:0.000000,((13:0.000000,14:…
	UTREE PHYLIP_492= (76:0.000000,77:0.000000,(75:0.002254,((((((63:0.127588,(38:0.219022,((((3:0.000000,(1:0.000000,2:0.000000):0.000000):0.000000,(4:0.010465,5:0.000000):0.000000):0.013061,(((6:0.026721,((7:0.000000,(8:0.000000,(9:0.004580,(10:0.000000,11:0.000000):0.000000):0.026996):0.022266):0.023484,(12:0.012257,(17:0.009024,((13:0.000000,14:0.000000):0.000000,(15:0.000000,16:0.002681):0.00445…
	UTREE PHYLIP_493= (76:0.000000,77:0.000000,(75:0.009586,(((60:0.045210,(((63:0.146190,((((6:0.005428,((((4:0.006071,(5:0.000000,(2:0.000000,(1:0.000000,3:0.000000):0.000000):0.000000):0.000000):0.029159,((18:0.000000,(19:0.000000,(20:0.000000,21:0.000000):0.000000):0.000000):0.009670,((33:0.070542,(22:0.012950,(23:0.000000,24:0.000000):0.014070):0.009930):0.000000,((25:0.010155,(29:0.001986,(28:0…
	UTREE PHYLIP_494= (76:0.000000,77:0.000000,(75:0.005097,(((((((((((2:0.000000,(1:0.000000,3:0.000000):0.000000):0.000000,(4:0.003880,5:0.000000):0.004035):0.016543,((18:0.000000,(19:0.000000,(20:0.000000,21:0.000000):0.000000):0.000000):0.007623,((22:0.010596,(23:0.004589,24:0.000000):0.013968):0.015070,((25:0.010027,(29:0.001974,(28:0.006102,30:0.000000):0.003914):0.001885):0.005949,(26:0.000000…
	UTREE PHYLIP_495= (75:0.002416,76:0.000000,(77:0.002419,(72:0.043053,(((73:0.078428,((63:0.135615,((38:0.122716,((33:0.047029,((((6:0.022957,((3:0.000000,(1:0.000000,2:0.000000):0.000000):0.000000,(4:0.002134,5:0.000000):0.000000):0.005226):0.005109,((12:0.002572,((17:0.000000,(7:0.007222,(8:0.004900,(9:0.004802,(10:0.000000,11:0.000000):0.000000):0.014563):0.000000):0.017098):0.004620,(16:0.0000…
	UTREE PHYLIP_496= (76:0.000000,77:0.000000,(75:0.006833,(((38:0.206964,(63:0.105615,(((((((3:0.000000,(1:0.000000,2:0.000000):0.000000):0.000000,(4:0.011987,5:0.000000):0.000000):0.018243,(31:0.000000,32:0.004522):0.018738):0.011980,(((6:0.042336,(12:0.013491,((7:0.009536,(8:0.007458,(9:0.002292,(10:0.000000,11:0.000000):0.000000):0.031112):0.005431):0.006506,(17:0.000000,((13:0.000000,14:0.00000…
	UTREE PHYLIP_497= (76:0.000000,77:0.000000,(75:0.008561,((((39:0.057852,((63:0.134580,(38:0.127069,((((((3:0.000000,(1:0.000000,2:0.000000):0.000000):0.000000,(4:0.005827,5:0.000000):0.000000):0.024415,((33:0.094215,((22:0.025818,(23:0.004624,24:0.000000):0.012207):0.013292,((25:0.001812,(26:0.000000,27:0.000000):0.003871):0.010986,(28:0.006281,(29:0.003815,30:0.000000):0.000000):0.000644):0.0168…
	UTREE PHYLIP_498= (76:0.000000,77:0.002359,(75:0.016760,(68:0.022859,(72:0.042357,((((38:0.182432,((42:0.038206,((((((((((3:0.000000,(1:0.000000,2:0.000000):0.000000):0.000000,(4:0.001739,5:0.000000):0.000303):0.010524,((7:0.000000,(8:0.002482,(9:0.004781,(10:0.000000,11:0.000000):0.000000):0.007626):0.011764):0.007339,(17:0.000000,(12:0.015156,((13:0.000000,14:0.002307):0.000000,(15:0.000000,16:…
	UTREE PHYLIP_499= (76:0.000000,77:0.002084,(75:0.010605,(72:0.020577,(((63:0.084612,((((((((3:0.000000,(1:0.000000,2:0.000000):0.000000):0.000000,(4:0.013338,5:0.000000):0.000000):0.021397,(((18:0.000000,(19:0.000000,(20:0.000000,21:0.000000):0.000000):0.000000):0.009924,((22:0.007636,(23:0.002256,24:0.000000):0.023431):0.006327,((29:0.005529,(25:0.007453,(26:0.000000,27:0.001827):0.001845):0.003…
	UTREE PHYLIP_500= (76:0.000000,77:0.002459,(75:0.009897,((((63:0.141382,((38:0.134856,((((((3:0.000000,(1:0.000000,2:0.000000):0.000000):0.000000,(4:0.006479,5:0.000000):0.000000):0.016634,(6:0.014357,(7:0.000000,((8:0.007700,(9:0.002439,(10:0.000000,11:0.000000):0.000000):0.019502):0.002907,(12:0.005002,(17:0.000000,((13:0.000000,14:0.002309):0.000000,(15:0.001744,16:0.000000):0.000590):0.002308…
ENDBLOCK;
