# Supplementary material for: Implications of molecular characters for the phylogeny of the Microbotryaceae (Basidiomycota: Urediniomycetes)
Source: BMC Evol Biol. 2006 Apr 25;6:35. doi: 10.1186/1471-2148-6-35 (PMC1526759; doi:10.1186/1471-2148-6-35)
Supplement: Additional File 1 — Alignment, Bootstrap trees, Trees. Dialign NEXUS file and concatenated MAFFT, PCMA, and POA NEXUS file. Likelihood and Parsimony bootstrap .tre and .log files and PhyML bootstrap .rtf file. Likelihood and Parsimony .tre, .log and .con files. [file 1471-2148-6-35-S1.zip › Bootstrap_Trees/Parsimony/MPheur_boot_dialign01.tre]

#NEXUS 

Begin trees;  [Treefile saved Fri Jul 29 02:03:17 2005]
[!>Trees found during each bootstrap replicate using data file '/Users/Shared/meins/dialign_excl01/its_dialign3.nex'...]
[!
>Bootstrap method with heuristic search:
>  Number of bootstrap replicates = 1000
>  Starting seed = 1592612660
>  Optimality criterion = parsimony
>    Character-status summary:
>      786 characters are excluded
>      Of the remaining 124 included characters:
>        All characters are of type 'unord'
>        All characters have equal weight
>        All characters are parsimony-informative
>    Gaps are treated as "missing"
>    Multistate taxa interpreted as uncertainty
>  Starting tree(s) obtained via stepwise addition
>  Addition sequence: random
>    Number of replicates = 25
>    Starting seed = 1989816754
>  Number of trees held at each step during stepwise addition = 1
>  Branch-swapping algorithm: tree-bisection-reconnection (TBR)
>                             reconnection limit = 12
>  Steepest descent option not in effect
>  No more than 10 trees of score (length) greater than or equal to 1 will be saved in each replicate
>  Initial 'MaxTrees' setting = 1000 (will be auto-increased by 1000)
>  Zero-length branches not collapsed
>  'MulTrees' option in effect
>  Topological constraints not enforced
>  Trees are unrooted
]
	Translate
[	
		1 mk070.ITS.659bp,
		2 mk071.ITS.618bp,
		3 mk080.ITS.663bp,
		4 mk113.ITS.618,
		5 mk143.ITS.639bp,
		6 M_Sil_vis_ml49g538I14,
		7 mk115.ITS4.526bp,
		8 M_Sil_dio_DB3636g750I14,
		9 M_Sil_alb_ml326g717I1f4,
		10 M_Sil_dio_ml215g665I14,
		11 mk147.ITS.650bp,
		12 M_Sil_vul_ml50g527I14,
		13 M_Sil_vul_ml605gp92I14,
		14 M_Sil_vul_ml620P110I14,
		15 violaceum.ITS1.mk208,
		16 M_Sil_hay_ml327g717I1f4,
		17 M_Sil_nut_ml344g751I14,
		18 major.mk279,
		19 M_Myo_aqu_ml352g748I14,
		20 M_Stell_DB3633g750I14,
		21 M_Stell_ml507g942I14,
		22 M_Myo_aqu_ml48g527I4,
		23 M_Myo_aqu_Mste1HML791I14,
		24 mk119.ITS.675bp,
		25 M_Dia_car_ml354g748I14,
		26 M_Dia_syl_ml328g717I1f4,
		27 mk167.ITS4.453bp,
		28 M_Dia_sup_ml622P110I14,
		29 M_Dia_mon_ml333g717I1f4,
		30 M_Dia_car_DB3637g750I14,
		31 M_Dia_segcar_ml329g717I1f4,
		32 mk145.ITS.640bp,
		33 mk142.ITS.660bp,
		34 mk146.ITS.659bp,
		35 M_Sap_lem_ml310g697I1f4,
		36 M_Sap_pum_ml373g751I14,
		37 S.vir.AY014238,
		38 S.car.AY014239,
		39 S.vir.AY014235,
		40 S.car.AY014236,
		41 Ust_abst_DB1888g727I1f4,
		42 Ust_vuyckii_DB1895g727I1f4,
		43 mk067.ITS.703bp,
		44 M_Kna_arv_Uscabg684I1f4,
		45 M_Knau_dip_AF045880,
		46 holostei.its.lsu.mk318.,
		47 mk087.ITS.688bp,
		48 mk088.ITS.692bp,
		49 mk069.ITS.695bp,
		50 M_pinguic_AF045881,
		51 cordae.its.lsu.mk315,
		52 M_corda_AF045878,
		53 mk153.ITS.668bp,
		54 mk122.ITS.627bp,
		55 mk123.ITS.625.bp,
		56 mk112.ITS.622,
		57 mk129.ITS.621bp,
		58 mk158.ITS.670bp,
		59 mk148.ITS.671bp,
		60 mk131.ITS.599bp,
		61 Ust_scol_Scol_his_Aster,
		62 mk104.ITS.665bp,
		63 parlatorei.its.lsu.mk277,
		64 mk139.ITS.639.bp,
		65 mk140.ITS.658bp,
		66 shastense.mk133.its1,
		67 M_vinos_AF045876,
		68 M_Rum_sp_AF045879,
		69 mk082.ITS.637bp,
		70 mk327.its,
		71 mk103.ITS.1008bp,
		72 Sphac_pol_pers_PYCC4293,
		73 Sphac_pol_ser_Poly_ser,
		74 Liro.emo.DB1037g727I1f.4,
		75 tuberculiforme.ITS.mk159,
		76 Ustilentyloma.fluitans.1040,
		77 Ustilent3638g750I14
]
1	M._bistortarum_mk070                   	,
2	M._bistortarum_mk071                   	,
3	M._bistortarum_mk080                   	,
4	M._violaceum_s.l._mk113                	,
5	M._violaceum_s.l._mk143                	,
6	M._violaceo_verrucosum_ml49            	,
7	M._lychnidis_dioicae_mk115             	,
8	M._lychnidis_dioicae_DB3636            	,
9	M._lychnidis_dioicae_ml326             	,
10	M._lychnidis_dioicae_ml215             	,
11	M._lychnidis_dioicae_mk147             	,
12	M._violaceo_irregulare_ml50            	,
13	M._silenes_inflatae_ml605              	,
14	M._silenes_inflatae_ml620              	,
15	M._silenes_inflatae_mk208              	,
16	M._silenes_inflatae_ml327              	,
17	M._violaceum_s.str._ml344              	,
18	M._major_mk279                         	,
19	M._stellariae_ml352                    	,
20	M._stellariae_DB3633                   	,
21	M._stellariae_ml507                    	,
22	M._stellariae_ml48                     	,
23	M._stellariae_HML791                   	,
24	M._dianthorum_mk119                    	,
25	M._dianthorum_ml354                    	,
26	M._dianthorum_ml328                    	,
27	M._dianthorum_mk167                    	,
28	M._dianthorum_ml622                    	,
29	M._dianthorum_ml333                    	,
30	M._dianthorum_DB3637                   	,
31	M._dianthorum_ml329                    	,
32	M._dianthorum_mk145                    	,
33	M._saponariae_mk142                    	,
34	M._saponariae_mk146                    	,
35	M._saponariae_ml310                    	,
36	M._saponariae_ml373                    	,
37	M._violaceum_s.l._AY014238             	,
38	M._violaceum_s.l._AY014239             	,
39	M._violaceum_s.l._AY014235             	,
40	M._violaceum_s.l._AY014236             	,
41	Bauerago_abstrusa_DB1888               	,
42	Bauerago_vuyckii_DB1895                	,
43	M._anomalum_mk067                      	,
44	M._scabiosae_NO3                       	,
45	M._scabiosae_AF045880                  	,
46	M._holostei_mk318                      	,
47	M._intermedium_mk087                   	,
48	M._intermedium_mk088                   	,
49	M._betonicae_mk069                     	,
50	M._pinguiculae_AF045881                	,
51	M._cordae_mk315                        	,
52	M._cordae_AF045878                     	,
53	M._tenuisporum_mk153                   	,
54	M._reticulatum_mk122                   	,
55	M._reticulatum_mk123                   	,
56	M._reticulatum_mk112                   	,
57	M._scorzonerae_mk129                   	,
58	M._tragopo._pratensis_mk158            	,
59	M._tragopo._pratensis_mk148            	,
60	M._scorzonerae_mk131                   	,
61	M._scolymi_NO1                         	,
62	M._onopordi_mk104                      	,
63	M._parlatorei_mk277                    	,
64	M._stygium_mk139                       	,
65	M._stygium_mk140                       	,
66	M._shastense_mk133                     	,
67	M._vinosum_AF045876                    	,
68	M._kuehneanum_AF045879                 	,
69	M._bosniacum_mk082                     	,
70	M._pustulatum_mk327                    	,
71	M._nepalense_mk103                     	,
72	Sphac._poly._persicariae_AF444593      	,
73	Sphac._poly._serrulati_NO2             	,
74	Liroa_emodensis_DB1037                 	,
75	M._tuberculiforme_mk159                	,
76	Ustilentyloma_fluitans_1040            	,
77	Ustilentyloma_spec._3638               	

		;

[Trees found in bootstrap replicate #1 (seed=1592612660)]
tree B_1.1 = [&U] [&W 1/70] (1,(2,(3,((((((((((((((((((((4,5),((7,11),8)),((((6,(((((24,28),((25,26),29)),27),((30,31),32)),((33,(35,36)),34))),(16,17)),10),12)),9),((13,14),15)),(((19,(21,22)),20),23)),18),(((37,38),39),40)),46),(44,45)),(((43,63),65),64)),(((47,48),(50,(((51,53),52),62))),((((54,55),56),(((61,68),66),67)),(57,((58,59),60))))),49),(76,77)),(41,42)),71),(70,(72,73))),74),69),75))));
tree B_1.2 = [&U] [&W 1/70] (1,(2,(3,((((((((((((((((((((4,5),((7,11),8)),((((6,(((((24,28),((25,26),29)),27),((30,31),32)),((33,(35,36)),34))),(16,17)),10),12)),9),((13,14),15)),(((19,(21,22)),20),23)),18),(((37,38),39),40)),46),(44,45)),(((43,63),65),64)),(((47,48),(50,(((51,53),52),62))),((((54,55),56),(((61,68),66),67)),(((57,60),58),59)))),49),(76,77)),(41,42)),71),(70,(72,73))),74),69),75))));
tree B_1.3 = [&U] [&W 1/70] (1,(2,(3,((((((((((((((((((((4,5),((7,11),8)),((((6,(((((24,28),((25,26),29)),27),((30,31),32)),((33,(35,36)),34))),(16,17)),10),12)),9),((13,14),15)),(((19,(21,22)),20),23)),18),(((37,38),39),40)),46),(44,45)),(((43,63),65),64)),(((47,48),(50,(((51,53),52),62))),((((54,55),56),(((61,68),66),67)),(((57,60),59),58)))),49),(76,77)),(41,42)),71),(70,(72,73))),74),69),75))));
tree B_1.4 = [&U] [&W 1/70] (1,(2,(3,((((((((((((((((((((4,5),((7,11),8)),((((6,(((((24,28),((25,26),29)),27),((30,31),32)),((33,(35,36)),34))),(16,17)),10),12)),9),((13,14),15)),(((19,(21,22)),20),23)),18),(((37,38),39),40)),46),(44,45)),(((43,63),65),64)),(((((47,48),50),((51,53),52)),62),((((54,55),56),(((61,68),66),67)),(57,((58,59),60))))),49),(76,77)),(41,42)),71),(70,(72,73))),74),69),75))));
tree B_1.5 = [&U] [&W 1/70] (1,(2,(3,((((((((((((((((((((4,5),((7,11),8)),((((6,(((((24,28),((25,26),29)),27),((30,31),32)),((33,(35,36)),34))),(16,17)),10),12)),9),((13,14),15)),(((19,(21,22)),20),23)),18),(((37,38),39),40)),46),(44,45)),(((43,63),65),64)),(((((47,48),50),62),((51,53),52)),((((54,55),56),(((61,68),66),67)),(57,((58,59),60))))),49),(76,77)),(41,42)),71),(70,(72,73))),74),69),75))));
tree B_1.6 = [&U] [&W 1/70] (1,(2,(3,((((((((((((((((((((4,5),((7,11),8)),((((6,(((((24,28),((25,26),29)),27),((30,31),32)),((33,(35,36)),34))),(16,17)),10),12)),9),((13,14),15)),(((19,(21,22)),20),23)),18),(((37,38),39),40)),46),(44,45)),(((43,63),65),64)),(((47,48),(50,(((51,53),52),62))),((((54,55),56),(((61,68),66),67)),(((57,59),58),60)))),49),(76,77)),(41,42)),71),(70,(72,73))),74),69),75))));
tree B_1.7 = [&U] [&W 1/70] (1,(2,(3,((((((((((((((((((((4,5),((7,11),8)),((((6,(((((24,28),((25,26),29)),27),((30,31),32)),((33,(35,36)),34))),(16,17)),10),12)),9),((13,14),15)),(((19,(21,22)),20),23)),18),(((37,38),39),40)),46),(44,45)),(((43,63),65),64)),(((47,48),(50,(((51,53),52),62))),((((54,55),56),(((61,68),66),67)),(((57,58),59),60)))),49),(76,77)),(41,42)),71),(70,(72,73))),74),69),75))));
tree B_1.8 = [&U] [&W 1/70] (1,(2,(3,((((((((((((((((((((4,5),((7,11),8)),((((6,(((((24,28),((25,26),29)),27),((30,31),32)),((33,(35,36)),34))),(16,17)),10),12)),9),((13,14),15)),(((19,(21,22)),20),23)),18),(((37,38),39),40)),46),(44,45)),(((43,63),65),64)),(((47,48),(50,(((51,53),52),62))),((((54,55),56),(((61,68),66),67)),((57,60),(58,59))))),49),(76,77)),(41,42)),71),(70,(72,73))),74),69),75))));
tree B_1.9 = [&U] [&W 1/70] (1,(2,(3,((((((((((((((((((((4,5),((7,11),8)),((((6,(((((24,28),((25,26),29)),27),((30,31),32)),((33,(35,36)),34))),(16,17)),10),12)),9),((13,14),15)),(((19,(21,22)),20),23)),18),(((37,38),39),40)),46),(44,45)),(((43,63),65),64)),(((47,48),(50,(((51,53),52),62))),((((54,55),56),(((61,68),66),67)),((57,(58,59)),60)))),49),(76,77)),(41,42)),71),(70,(72,73))),74),69),75))));
tree B_1.10 = [&U] [&W 1/70] (1,(2,(3,((((((((((((((((((((4,5),((7,11),8)),((((6,(((((24,28),((25,26),29)),27),((30,31),32)),((33,(35,36)),34))),(16,17)),10),12)),9),((13,14),15)),(((19,(21,22)),20),23)),18),(((37,38),39),40)),46),(44,45)),(((43,63),65),64)),((((47,48),(((51,53),52),62)),50),((((54,55),56),(((61,68),66),67)),(57,((58,59),60))))),49),(76,77)),(41,42)),71),(70,(72,73))),74),69),75))));
tree B_1.11 = [&U] [&W 1/70] (1,((2,3),((((((((((((((((((((((((((4,5),((((((((6,((((24,28),((25,(27,29)),26)),((30,31),32)),(((33,35),34),36))),((13,(14,15)),(16,17))),10),12),7),8),11),9)),21),19),22),20),23),18),(((37,40),38),39)),46),(44,45)),((43,63),(64,65))),49),(61,68)),(66,67)),(54,(55,56))),(((47,48),50),(((51,53),52),62))),(((57,60),58),59)),(76,77)),(41,42)),71),(72,73)),70),74),69),75)));
tree B_1.12 = [&U] [&W 1/70] (1,((2,3),((((((((((((((((((((((((((4,5),((((((((6,((((24,28),((25,(27,29)),26)),((30,31),32)),(((33,35),34),36))),((((13,14),15),17),16)),10),12),7),8),11),9)),21),19),22),20),23),18),(((37,40),38),39)),46),(44,45)),((43,63),(64,65))),49),(61,68)),(66,67)),(54,(55,56))),(((47,48),50),(((51,53),52),62))),(((57,60),58),59)),(76,77)),(41,42)),71),(72,73)),70),74),69),75)));
tree B_1.13 = [&U] [&W 1/70] (1,((2,3),((((((((((((((((((((((((((4,5),((((((((6,((((24,28),((25,(27,29)),26)),((30,31),32)),(((33,35),34),36))),((((13,14),15),16),17)),10),12),7),8),11),9)),21),19),22),20),23),18),(((37,40),38),39)),46),(44,45)),((43,63),(64,65))),49),(61,68)),(66,67)),(54,(55,56))),(((47,48),50),(((51,53),52),62))),(((57,60),58),59)),(76,77)),(41,42)),71),(72,73)),70),74),69),75)));
tree B_1.14 = [&U] [&W 1/70] (1,((2,3),((((((((((((((((((((((((((4,5),((((((((6,((((24,28),((25,(27,29)),26)),((30,31),32)),(((33,35),34),36))),((((13,15),14),17),16)),10),12),7),8),11),9)),21),19),22),20),23),18),(((37,40),38),39)),46),(44,45)),((43,63),(64,65))),49),(61,68)),(66,67)),(54,(55,56))),(((47,48),50),(((51,53),52),62))),(((57,60),58),59)),(76,77)),(41,42)),71),(72,73)),70),74),69),75)));
tree B_1.15 = [&U] [&W 1/70] (1,((2,3),((((((((((((((((((((((((((4,5),((((((((6,((((24,28),((25,(27,29)),26)),((30,31),32)),(((33,35),34),36))),((((13,15),14),16),17)),10),12),7),8),11),9)),21),19),22),20),23),18),(((37,40),38),39)),46),(44,45)),((43,63),(64,65))),49),(61,68)),(66,67)),(54,(55,56))),(((47,48),50),(((51,53),52),62))),(((57,60),58),59)),(76,77)),(41,42)),71),(72,73)),70),74),69),75)));
tree B_1.16 = [&U] [&W 1/70] (1,((2,3),((((((((((((((((((((((((((4,5),((((((((6,((((24,28),((25,(27,29)),26)),((30,31),32)),(((33,35),34),36))),((13,(14,15)),(16,17))),12),10),7),8),11),9)),21),19),22),20),23),18),(((37,40),38),39)),46),(44,45)),((43,63),(64,65))),49),(61,68)),(66,67)),(54,(55,56))),(((47,48),50),(((51,53),52),62))),(((57,60),58),59)),(76,77)),(41,42)),71),(72,73)),70),74),69),75)));
tree B_1.17 = [&U] [&W 1/70] (1,((2,3),((((((((((((((((((((((((((4,5),((((((((6,((((24,28),((25,(27,29)),26)),((30,31),32)),(((33,35),34),36))),(((13,(14,15)),17),16)),10),12),7),8),11),9)),21),19),22),20),23),18),(((37,40),38),39)),46),(44,45)),((43,63),(64,65))),49),(61,68)),(66,67)),(54,(55,56))),(((47,48),50),(((51,53),52),62))),(((57,60),58),59)),(76,77)),(41,42)),71),(72,73)),70),74),69),75)));
tree B_1.18 = [&U] [&W 1/70] (1,((2,3),((((((((((((((((((((((((((4,5),((((((((6,((((24,28),((25,(27,29)),26)),((30,31),32)),(((33,35),34),36))),(((13,(14,15)),16),17)),10),12),7),8),11),9)),21),19),22),20),23),18),(((37,40),38),39)),46),(44,45)),((43,63),(64,65))),49),(61,68)),(66,67)),(54,(55,56))),(((47,48),50),(((51,53),52),62))),(((57,60),58),59)),(76,77)),(41,42)),71),(72,73)),70),74),69),75)));
tree B_1.19 = [&U] [&W 1/70] (1,((2,3),((((((((((((((((((((((((((4,5),((((((((6,((((24,28),((25,(27,29)),26)),((30,31),32)),(((33,35),34),36))),(((13,15),14),(16,17))),10),12),7),8),11),9)),21),19),22),20),23),18),(((37,40),38),39)),46),(44,45)),((43,63),(64,65))),49),(61,68)),(66,67)),(54,(55,56))),(((47,48),50),(((51,53),52),62))),(((57,60),58),59)),(76,77)),(41,42)),71),(72,73)),70),74),69),75)));
tree B_1.20 = [&U] [&W 1/70] (1,((2,3),((((((((((((((((((((((((((4,5),((((((((6,((((24,28),((25,(27,29)),26)),((30,31),32)),(((33,35),34),36))),(((13,14),15),(16,17))),10),12),7),8),11),9)),21),19),22),20),23),18),(((37,40),38),39)),46),(44,45)),((43,63),(64,65))),49),(61,68)),(66,67)),(54,(55,56))),(((47,48),50),(((51,53),52),62))),(((57,60),58),59)),(76,77)),(41,42)),71),(72,73)),70),74),69),75)));
tree B_1.21 = [&U] [&W 1/70] (1,(2,(3,(((((((((((((((((((4,5),((((((((6,(((((24,28),27),((25,29),26)),((30,31),32)),(((33,34),35),36))),((((13,15),14),16),17)),12),10),7),11),8),9)),19),23),(20,(21,22))),18),(((37,38),39),40)),46),(44,45)),(64,65)),(43,63)),((((((((47,48),50),((51,53),52)),62),(((57,58),60),59)),((54,55),56)),(66,67)),(61,68))),49),((41,42),(76,77))),(71,(72,73))),70),74),69),75))));
tree B_1.22 = [&U] [&W 1/70] (1,(2,(3,(((((((((((((((((((4,5),((((((((6,(((((24,28),27),((25,29),26)),((30,31),32)),(((33,34),35),36))),((((13,15),14),16),17)),10),12),7),11),8),9)),19),23),(20,(21,22))),18),(((37,38),39),40)),46),(44,45)),(64,65)),(43,63)),((((((((47,48),50),((51,53),52)),62),(((57,58),60),59)),((54,55),56)),(66,67)),(61,68))),49),((41,42),(76,77))),(71,(72,73))),70),74),69),75))));
tree B_1.23 = [&U] [&W 1/70] (1,(2,(3,(((((((((((((((((((4,5),(((((((6,(((((24,28),27),((25,29),26)),((30,31),32)),(((33,34),35),36))),((((13,15),14),16),17)),(10,12)),7),11),8),9)),19),23),(20,(21,22))),18),(((37,38),39),40)),46),(44,45)),(64,65)),(43,63)),((((((((47,48),50),((51,53),52)),62),(((57,58),60),59)),((54,55),56)),(66,67)),(61,68))),49),((41,42),(76,77))),(71,(72,73))),70),74),69),75))));
tree B_1.24 = [&U] [&W 1/70] (1,(2,(3,(((((((((((((((((((4,5),((((((((6,(((((24,28),27),((25,29),26)),((30,31),32)),(33,(34,(35,36))))),((((13,15),14),16),17)),12),10),7),11),8),9)),19),23),(20,(21,22))),18),(((37,38),39),40)),46),(44,45)),(64,65)),(43,63)),((((((((47,48),50),((51,53),52)),62),(((57,58),60),59)),((54,55),56)),(66,67)),(61,68))),49),((41,42),(76,77))),(71,(72,73))),70),74),69),75))));
tree B_1.25 = [&U] [&W 1/70] (1,(2,(3,(((((((((((((((((((4,5),((((((((6,(((((24,28),27),((25,29),26)),((30,31),32)),((33,(35,36)),34))),((((13,15),14),16),17)),12),10),7),11),8),9)),19),23),(20,(21,22))),18),(((37,38),39),40)),46),(44,45)),(64,65)),(43,63)),((((((((47,48),50),((51,53),52)),62),(((57,58),60),59)),((54,55),56)),(66,67)),(61,68))),49),((41,42),(76,77))),(71,(72,73))),70),74),69),75))));
tree B_1.26 = [&U] [&W 1/70] (1,(2,(3,(((((((((((((((((((4,5),((((((((6,(((((24,28),27),((25,29),26)),((30,31),32)),(((33,34),35),36))),((((13,15),14),16),17)),12),10),11),7),8),9)),19),23),(20,(21,22))),18),(((37,38),39),40)),46),(44,45)),(64,65)),(43,63)),((((((((47,48),50),((51,53),52)),62),(((57,58),60),59)),((54,55),56)),(66,67)),(61,68))),49),((41,42),(76,77))),(71,(72,73))),70),74),69),75))));
tree B_1.27 = [&U] [&W 1/70] (1,(2,(3,(((((((((((((((((((4,5),(((((((6,(((((24,28),27),((25,29),26)),((30,31),32)),(((33,34),35),36))),((((13,15),14),16),17)),12),10),8),(7,11)),9)),19),23),(20,(21,22))),18),(((37,38),39),40)),46),(44,45)),(64,65)),(43,63)),((((((((47,48),50),((51,53),52)),62),(((57,58),60),59)),((54,55),56)),(66,67)),(61,68))),49),((41,42),(76,77))),(71,(72,73))),70),74),69),75))));
tree B_1.28 = [&U] [&W 1/70] (1,(2,(3,(((((((((((((((((((4,5),((((((6,(((((24,28),27),((25,29),26)),((30,31),32)),(((33,34),35),36))),((((13,15),14),16),17)),12),10),((7,11),8)),9)),19),23),(20,(21,22))),18),(((37,38),39),40)),46),(44,45)),(64,65)),(43,63)),((((((((47,48),50),((51,53),52)),62),(((57,58),60),59)),((54,55),56)),(66,67)),(61,68))),49),((41,42),(76,77))),(71,(72,73))),70),74),69),75))));
tree B_1.29 = [&U] [&W 1/70] (1,(2,(3,(((((((((((((((((((4,5),((((((((6,(((((24,28),27),((25,29),26)),((30,31),32)),(((33,34),35),36))),((((13,15),14),16),17)),10),12),11),7),8),9)),19),23),(20,(21,22))),18),(((37,38),39),40)),46),(44,45)),(64,65)),(43,63)),((((((((47,48),50),((51,53),52)),62),(((57,58),60),59)),((54,55),56)),(66,67)),(61,68))),49),((41,42),(76,77))),(71,(72,73))),70),74),69),75))));
tree B_1.30 = [&U] [&W 1/70] (1,(2,(3,(((((((((((((((((((4,5),(((((((6,(((((24,28),27),((25,29),26)),((30,31),32)),(((33,34),35),36))),((((13,15),14),16),17)),10),12),(7,11)),8),9)),19),23),(20,(21,22))),18),(((37,38),39),40)),46),(44,45)),(64,65)),(43,63)),((((((((47,48),50),((51,53),52)),62),(((57,58),60),59)),((54,55),56)),(66,67)),(61,68))),49),((41,42),(76,77))),(71,(72,73))),70),74),69),75))));
tree B_1.31 = [&U] [&W 1/70] (1,(2,(3,((((((((((((((((((((4,5),(6,((((24,28),((25,(26,27)),29)),((30,31),32)),(((33,36),35),34)))),((8,(10,12)),11)),7),9),(((13,14),15),(16,17))),18),((((19,22),23),21),20)),(((37,39),40),38)),46),(44,45)),((43,63),(64,65))),((((47,48),(((51,53),52),62)),50),((((54,55),56),(((61,68),66),67)),(((57,60),58),59)))),49),((41,42),(76,77))),(71,(72,73))),70),74),69),75))));
tree B_1.32 = [&U] [&W 1/70] (1,(2,(3,((((((((((((((((((((4,5),(6,((((24,28),((25,(26,27)),29)),((30,31),32)),(((33,36),35),34)))),((8,(10,12)),11)),7),9),(((13,14),15),(16,17))),18),((((19,22),23),21),20)),(((37,39),40),38)),46),(44,45)),((43,63),(64,65))),((((47,48),(((51,53),52),62)),50),((((54,55),56),(((61,68),66),67)),((57,(58,59)),60)))),49),((41,42),(76,77))),(71,(72,73))),70),74),69),75))));
tree B_1.33 = [&U] [&W 1/70] (1,(2,(3,((((((((((((((((((((4,5),(6,((((24,28),((25,(26,27)),29)),((30,31),32)),(((33,36),35),34)))),((8,(10,12)),11)),7),9),(((13,14),15),(16,17))),18),((((19,22),23),21),20)),(((37,39),40),38)),46),(44,45)),((43,63),(64,65))),((((47,48),(((51,53),52),62)),50),((((54,55),56),(((61,68),66),67)),(57,((58,59),60))))),49),((41,42),(76,77))),(71,(72,73))),70),74),69),75))));
tree B_1.34 = [&U] [&W 1/70] (1,(2,(3,((((((((((((((((((((4,5),(6,((((24,28),((25,(26,27)),29)),((30,31),32)),(((33,36),35),34)))),((8,(10,12)),11)),7),9),(((13,14),15),(16,17))),18),((((19,22),23),21),20)),(((37,39),40),38)),46),(44,45)),((43,63),(64,65))),((((47,48),(((51,53),52),62)),50),((((54,55),56),(((61,68),66),67)),((57,(59,60)),58)))),49),((41,42),(76,77))),(71,(72,73))),70),74),69),75))));
tree B_1.35 = [&U] [&W 1/70] (1,(2,(3,((((((((((((((((((((4,5),(6,((((24,28),((25,(26,27)),29)),((30,31),32)),(((33,36),35),34)))),((8,(10,12)),11)),7),9),(((13,14),15),(16,17))),18),((((19,22),23),21),20)),(((37,39),40),38)),46),(44,45)),((43,63),(64,65))),((((47,48),(((51,53),52),62)),50),((((54,55),56),(((61,68),66),67)),(((57,59),60),58)))),49),((41,42),(76,77))),(71,(72,73))),70),74),69),75))));
tree B_1.36 = [&U] [&W 1/70] (1,(2,(3,((((((((((((((((((((4,5),(6,((((24,28),((25,(26,27)),29)),((30,31),32)),(((33,36),35),34)))),((8,(10,12)),11)),7),9),(((13,14),15),(16,17))),18),((((19,22),23),21),20)),(((37,39),40),38)),46),(44,45)),((43,63),(64,65))),((((47,48),(((51,53),52),62)),50),((((54,55),56),(((61,68),66),67)),((57,60),(58,59))))),49),((41,42),(76,77))),(71,(72,73))),70),74),69),75))));
tree B_1.37 = [&U] [&W 1/70] (1,(2,(3,((((((((((((((((((((4,5),(6,((((24,28),((25,(26,27)),29)),((30,31),32)),(((33,36),35),34)))),((8,(10,12)),11)),7),9),(((13,14),15),(16,17))),18),((((19,22),23),21),20)),(((37,39),40),38)),46),(44,45)),((43,63),(64,65))),((((47,48),(((51,53),52),62)),50),((((54,55),56),(((61,68),66),67)),(((57,60),59),58)))),49),((41,42),(76,77))),(71,(72,73))),70),74),69),75))));
tree B_1.38 = [&U] [&W 1/70] (1,(2,(3,((((((((((((((((((((4,5),(6,((((24,28),((25,(26,27)),29)),((30,31),32)),(((33,36),35),34)))),((8,(10,12)),11)),7),9),(((13,14),15),(16,17))),18),((((19,22),23),21),20)),(((37,39),40),38)),46),(44,45)),((43,63),(64,65))),(((47,48),(50,(((51,53),52),62))),((((54,55),56),(((61,68),66),67)),(((57,60),58),59)))),49),((41,42),(76,77))),(71,(72,73))),70),74),69),75))));
tree B_1.39 = [&U] [&W 1/70] (1,(2,(3,((((((((((((((((((((4,5),(6,((((24,28),((25,(26,27)),29)),((30,31),32)),(((33,36),35),34)))),((8,(10,12)),11)),7),9),(((13,14),15),(16,17))),18),((((19,22),23),21),20)),(((37,39),40),38)),46),(44,45)),((43,63),(64,65))),((((47,48),50),(((51,53),52),62)),((((54,55),56),(((61,68),66),67)),(((57,60),58),59)))),49),((41,42),(76,77))),(71,(72,73))),70),74),69),75))));
tree B_1.40 = [&U] [&W 1/70] (1,(2,(3,((((((((((((((((((((4,5),(6,((((24,28),((25,(26,27)),29)),((30,31),32)),(((33,36),35),34)))),((8,(10,12)),11)),7),9),(((13,14),15),(16,17))),18),((((19,22),23),21),20)),(((37,39),40),38)),46),(44,45)),((43,63),(64,65))),((((47,48),(((51,53),52),62)),50),((((54,55),56),(((61,68),66),67)),((57,(58,60)),59)))),49),((41,42),(76,77))),(71,(72,73))),70),74),69),75))));
tree B_1.41 = [&U] [&W 1/70] (1,((2,3),(((((((((((((((((((4,(5,(((((6,(((((24,28),((25,26),29)),27),((30,31),32)),(((33,34),36),35))),((((13,14),15),16),17)),(10,12)),((8,11),9)),7))),23),20),19),22),21),(37,((38,40),39))),18),46),(44,45)),((43,63),(64,65))),(((((((47,48),(((51,53),52),62)),50),(((57,59),60),58)),(54,(55,56))),(66,67)),(61,68))),49),((41,42),(76,77))),(71,(72,73))),70),74),69),75)));
tree B_1.42 = [&U] [&W 1/70] (1,((2,3),(((((((((((((((((((4,(5,(((((6,(((((24,28),((25,26),29)),27),((30,31),32)),(((33,34),36),35))),((((13,14),15),16),17)),(10,12)),((8,11),9)),7))),23),20),19),22),21),(37,((38,40),39))),18),46),(44,45)),((43,63),(64,65))),((((((47,48),(((51,53),52),62)),50),(((57,59),60),58)),(54,(55,56))),(((61,68),66),67))),49),((41,42),(76,77))),(71,(72,73))),70),74),69),75)));
tree B_1.43 = [&U] [&W 1/70] (1,((2,3),(((((((((((((((((((4,(5,(((((6,(((((24,28),((25,26),29)),27),((30,31),32)),(((33,34),36),35))),((((13,14),15),16),17)),(10,12)),((8,11),9)),7))),23),20),19),22),21),(37,((38,40),39))),18),46),(44,45)),((43,63),(64,65))),((((((47,48),(((51,53),52),62)),50),(((57,59),60),58)),((54,(55,56)),(66,67))),(61,68))),49),((41,42),(76,77))),(71,(72,73))),70),74),69),75)));
tree B_1.44 = [&U] [&W 1/70] (1,((2,3),(((((((((((((((((((4,(5,(((((6,(((((24,28),((25,26),29)),27),((30,31),32)),(((33,34),36),35))),((((13,14),15),16),17)),(10,12)),((8,11),9)),7))),23),20),19),22),21),(37,((38,40),39))),18),46),(44,45)),((43,63),(64,65))),((((((47,48),(((51,53),52),62)),50),(((57,59),60),58)),(((54,55),56),(66,67))),(61,68))),49),((41,42),(76,77))),(71,(72,73))),70),74),69),75)));
tree B_1.45 = [&U] [&W 1/70] (1,((2,3),(((((((((((((((((((4,(5,(((((6,(((((24,28),((25,26),29)),27),((30,31),32)),(((33,34),36),35))),((((13,14),15),16),17)),(10,12)),((8,11),9)),7))),23),20),19),22),21),(37,((38,40),39))),18),46),(44,45)),((43,63),(64,65))),(((((((47,48),(((51,53),52),62)),50),(((57,59),60),58)),(66,67)),((54,55),56)),(61,68))),49),((41,42),(76,77))),(71,(72,73))),70),74),69),75)));
tree B_1.46 = [&U] [&W 1/70] (1,((2,3),(((((((((((((((((((4,(5,(((((6,(((((24,28),((25,26),29)),27),((30,31),32)),(((33,34),36),35))),((((13,14),15),16),17)),(10,12)),((8,11),9)),7))),23),20),19),22),21),(37,((38,40),39))),18),46),(44,45)),((43,63),(64,65))),((((((47,48),(((51,53),52),62)),50),(((57,59),60),58)),(((54,56),55),(66,67))),(61,68))),49),((41,42),(76,77))),(71,(72,73))),70),74),69),75)));
tree B_1.47 = [&U] [&W 1/70] (1,((2,3),(((((((((((((((((((4,(5,(((((6,(((((24,28),((25,26),29)),27),((30,31),32)),(((33,34),36),35))),((((13,14),15),16),17)),(10,12)),((8,11),9)),7))),23),20),19),22),21),(37,((38,40),39))),18),46),(44,45)),((43,63),(64,65))),(((((((47,48),(((51,53),52),62)),50),(((57,59),60),58)),(66,67)),((54,56),55)),(61,68))),49),((41,42),(76,77))),(71,(72,73))),70),74),69),75)));
tree B_1.48 = [&U] [&W 1/70] (1,((2,3),(((((((((((((((((((4,(5,(((((6,(((((24,28),((25,26),29)),27),((30,31),32)),(((33,34),36),35))),((((13,14),15),16),17)),(10,12)),((8,11),9)),7))),23),20),19),22),21),(37,((38,40),39))),18),46),(44,45)),((43,63),(64,65))),(((((((47,48),(((51,53),52),62)),50),(((57,59),60),58)),(66,67)),(54,(55,56))),(61,68))),49),((41,42),(76,77))),(71,(72,73))),70),74),69),75)));
tree B_1.49 = [&U] [&W 1/70] (1,((2,3),(((((((((((((((((((4,(5,(((((6,(((((24,28),((25,26),29)),27),((30,31),32)),(((33,34),36),35))),((((13,14),15),16),17)),(10,12)),((8,11),9)),7))),23),20),19),22),21),(37,((38,40),39))),18),46),(44,45)),((43,63),(64,65))),(((((((47,48),(((51,53),52),62)),50),((57,(58,60)),59)),(54,(55,56))),(66,67)),(61,68))),49),((41,42),(76,77))),(71,(72,73))),70),74),69),75)));
tree B_1.50 = [&U] [&W 1/70] (1,((2,3),(((((((((((((((((((4,(5,(((((6,(((((24,28),((25,26),29)),27),((30,31),32)),(((33,34),36),35))),((((13,14),15),16),17)),(10,12)),((8,11),9)),7))),23),20),19),22),21),(37,((38,40),39))),18),46),(44,45)),((43,63),(64,65))),(((((((47,48),(((51,53),52),62)),50),(57,((58,60),59))),(54,(55,56))),(66,67)),(61,68))),49),((41,42),(76,77))),(71,(72,73))),70),74),69),75)));
tree B_1.51 = [&U] [&W 1/70] (1,((2,((((((((((((((((((((4,5),(((((6,((((24,28),(25,((26,27),29))),((30,31),32)),(33,((34,35),36)))),(((13,15),14),(16,17))),10),12),(((7,8),11),9))),(((19,(22,23)),21),20)),18),(((37,40),38),39)),46),(44,45)),((43,63),(64,65))),49),(((54,55),56),(((61,68),66),67))),((((47,48),50),62),((51,53),52))),(((57,59),60),58)),(76,77)),(41,42)),71),(72,73)),70),74),69),75)),3));
tree B_1.52 = [&U] [&W 1/70] (1,((2,((((((((((((((((((((4,5),(((19,(22,23)),21),20)),((((((6,((((24,28),(25,((26,27),29))),((30,31),32)),(33,((34,35),36)))),(((13,15),14),(16,17))),10),12),((7,8),11)),9)),18),(((37,40),38),39)),46),(44,45)),((43,63),(64,65))),49),(((54,55),56),(((61,68),66),67))),((((47,48),50),62),((51,53),52))),(((57,59),60),58)),(76,77)),(41,42)),71),(72,73)),70),74),69),75)),3));
tree B_1.53 = [&U] [&W 1/70] (1,((2,(((((((((((((((((((4,(5,((((((6,((((24,28),(25,((26,27),29))),((30,31),32)),(33,((34,35),36)))),(((13,15),14),(16,17))),10),12),((7,8),11)),9))),(((19,(22,23)),21),20)),18),(((37,40),38),39)),46),(44,45)),((43,63),(64,65))),49),(((54,55),56),(((61,68),66),67))),((((47,48),50),62),((51,53),52))),(((57,59),60),58)),(76,77)),(41,42)),71),(72,73)),70),74),69),75)),3));
tree B_1.54 = [&U] [&W 1/70] (1,((2,((((((((((((((((((((4,((((((6,((((24,28),(25,((26,27),29))),((30,31),32)),(33,((34,35),36)))),(((13,15),14),(16,17))),10),12),((7,8),11)),9)),5),(((19,(22,23)),21),20)),18),(((37,40),38),39)),46),(44,45)),((43,63),(64,65))),49),(((54,55),56),(((61,68),66),67))),((((47,48),50),62),((51,53),52))),(((57,59),60),58)),(76,77)),(41,42)),71),(72,73)),70),74),69),75)),3));
tree B_1.55 = [&U] [&W 1/70] (1,((2,(((((((((((((((((((4,(5,((((((6,((((24,28),(25,((26,27),29))),((30,31),32)),(33,((34,35),36)))),(((13,15),14),(16,17))),10),12),9),((7,8),11)))),(((19,(22,23)),21),20)),18),(((37,40),38),39)),46),(44,45)),((43,63),(64,65))),49),(((54,55),56),(((61,68),66),67))),((((47,48),50),62),((51,53),52))),(((57,59),60),58)),(76,77)),(41,42)),71),(72,73)),70),74),69),75)),3));
tree B_1.56 = [&U] [&W 1/70] (1,((2,((((((((((((((((((((4,((((((6,((((24,28),(25,((26,27),29))),((30,31),32)),(33,((34,35),36)))),(((13,15),14),(16,17))),10),12),9),((7,8),11))),5),(((19,(22,23)),21),20)),18),(((37,40),38),39)),46),(44,45)),((43,63),(64,65))),49),(((54,55),56),(((61,68),66),67))),((((47,48),50),62),((51,53),52))),(((57,59),60),58)),(76,77)),(41,42)),71),(72,73)),70),74),69),75)),3));
tree B_1.57 = [&U] [&W 1/70] (1,((2,((((((((((((((((((((4,5),(((((((6,((((24,28),(25,((26,27),29))),((30,31),32)),(33,((34,35),36)))),(((13,15),14),(16,17))),10),12),9),(7,8)),11)),(((19,(22,23)),21),20)),18),(((37,40),38),39)),46),(44,45)),((43,63),(64,65))),49),(((54,55),56),(((61,68),66),67))),((((47,48),50),62),((51,53),52))),(((57,59),60),58)),(76,77)),(41,42)),71),(72,73)),70),74),69),75)),3));
tree B_1.58 = [&U] [&W 1/70] (1,((2,((((((((((((((((((((4,5),(((((((6,((((24,28),(25,((26,27),29))),((30,31),32)),(33,((34,35),36)))),(((13,15),14),(16,17))),10),12),9),11),(7,8))),(((19,(22,23)),21),20)),18),(((37,40),38),39)),46),(44,45)),((43,63),(64,65))),49),(((54,55),56),(((61,68),66),67))),((((47,48),50),62),((51,53),52))),(((57,59),60),58)),(76,77)),(41,42)),71),(72,73)),70),74),69),75)),3));
tree B_1.59 = [&U] [&W 1/70] (1,((2,(((((((((((((((((((4,(5,(((((((6,((((24,28),(25,((26,27),29))),((30,31),32)),(33,((34,35),36)))),(((13,15),14),(16,17))),10),12),9),(7,8)),11))),(((19,(22,23)),21),20)),18),(((37,40),38),39)),46),(44,45)),((43,63),(64,65))),49),(((54,55),56),(((61,68),66),67))),((((47,48),50),62),((51,53),52))),(((57,59),60),58)),(76,77)),(41,42)),71),(72,73)),70),74),69),75)),3));
tree B_1.60 = [&U] [&W 1/70] (1,((2,((((((((((((((((((((4,(((((((6,((((24,28),(25,((26,27),29))),((30,31),32)),(33,((34,35),36)))),(((13,15),14),(16,17))),10),12),9),(7,8)),11)),5),(((19,(22,23)),21),20)),18),(((37,40),38),39)),46),(44,45)),((43,63),(64,65))),49),(((54,55),56),(((61,68),66),67))),((((47,48),50),62),((51,53),52))),(((57,59),60),58)),(76,77)),(41,42)),71),(72,73)),70),74),69),75)),3));
tree B_1.61 = [&U] [&W 1/70] (1,(2,(3,((((((((((((((((((((((4,5),(((((6,(((((24,28),((25,29),26)),27),((30,31),32)),(33,((34,36),35)))),(16,17)),(10,12)),(7,8)),11)),9),(13,(14,15))),((19,(20,(22,23))),21)),((37,(38,40)),39)),18),46),(44,45)),((43,63),(64,65))),49),(((54,55),56),(((61,68),66),67))),(((47,48),(((51,53),52),62)),50)),(57,((58,59),60))),(76,77)),(41,42)),71),(72,73)),70),74),69),75))));
tree B_1.62 = [&U] [&W 1/70] (1,(2,(3,(((((((((((((((((((((((4,5),(((((6,(((((24,28),((25,29),26)),27),((30,31),32)),(33,((34,36),35)))),(16,17)),(10,12)),(7,8)),11)),9),(13,(14,15))),((19,(20,(22,23))),21)),((37,(38,40)),39)),18),46),(44,45)),((43,63),(64,65))),49),(61,68)),(((54,55),56),(66,67))),(((47,48),(((51,53),52),62)),50)),(57,((58,59),60))),(76,77)),(41,42)),71),(72,73)),70),74),69),75))));
tree B_1.63 = [&U] [&W 1/70] (1,(2,(3,(((((((((((((((((((((((4,5),(((((6,(((((24,28),((25,29),26)),27),((30,31),32)),(33,((34,36),35)))),(16,17)),(10,12)),(7,8)),11)),9),(13,(14,15))),((19,(20,(22,23))),21)),((37,(38,40)),39)),18),46),(44,45)),((43,63),(64,65))),49),(((61,68),66),67)),((54,55),56)),(((47,48),(((51,53),52),62)),50)),(57,((58,59),60))),(76,77)),(41,42)),71),(72,73)),70),74),69),75))));
tree B_1.64 = [&U] [&W 1/70] (1,(2,(3,(((((((((((((((((((((((4,5),(((((6,(((((24,28),((25,29),26)),27),((30,31),32)),(33,((34,36),35)))),(16,17)),(10,12)),(7,8)),11)),9),(13,(14,15))),((19,(20,(22,23))),21)),((37,(38,40)),39)),18),46),(44,45)),((43,63),(64,65))),49),((54,55),56)),(((61,68),66),67)),(((47,48),(((51,53),52),62)),50)),(57,((58,59),60))),(76,77)),(41,42)),71),(72,73)),70),74),69),75))));
tree B_1.65 = [&U] [&W 1/70] (1,(2,(3,(((((((((((((((((((((((4,5),(((((6,(((((24,28),((25,29),26)),27),((30,31),32)),(33,((34,36),35)))),(16,17)),(10,12)),(7,8)),11)),9),(13,(14,15))),((19,(20,(22,23))),21)),((37,(38,40)),39)),18),46),(44,45)),((43,63),(64,65))),49),((54,56),55)),(((61,68),66),67)),(((47,48),(((51,53),52),62)),50)),(57,((58,59),60))),(76,77)),(41,42)),71),(72,73)),70),74),69),75))));
tree B_1.66 = [&U] [&W 1/70] (1,(2,(3,(((((((((((((((((((((((4,5),(((((6,(((((24,28),((25,29),26)),27),((30,31),32)),(33,((34,36),35)))),(16,17)),(10,12)),(7,8)),11)),9),(13,(14,15))),((19,(20,(22,23))),21)),((37,(38,40)),39)),18),46),(44,45)),((43,63),(64,65))),49),(((61,68),66),67)),((54,56),55)),(((47,48),(((51,53),52),62)),50)),(57,((58,59),60))),(76,77)),(41,42)),71),(72,73)),70),74),69),75))));
tree B_1.67 = [&U] [&W 1/70] (1,(2,(3,(((((((((((((((((((((((4,5),(((((6,(((((24,28),((25,29),26)),27),((30,31),32)),(33,((34,36),35)))),(16,17)),(10,12)),(7,8)),11)),9),(13,(14,15))),((19,(20,(22,23))),21)),((37,(38,40)),39)),18),46),(44,45)),((43,63),(64,65))),49),(54,(55,56))),(((61,68),66),67)),(((47,48),(((51,53),52),62)),50)),(57,((58,59),60))),(76,77)),(41,42)),71),(72,73)),70),74),69),75))));
tree B_1.68 = [&U] [&W 1/70] (1,(2,(3,(((((((((((((((((((((((4,5),(((((6,(((((24,28),((25,29),26)),27),((30,31),32)),(33,((34,36),35)))),(16,17)),(10,12)),(7,8)),11)),9),(13,(14,15))),((19,(20,(22,23))),21)),((37,(38,40)),39)),18),46),(44,45)),((43,63),(64,65))),49),(((61,68),66),67)),(54,(55,56))),(((47,48),(((51,53),52),62)),50)),(57,((58,59),60))),(76,77)),(41,42)),71),(72,73)),70),74),69),75))));
tree B_1.69 = [&U] [&W 1/70] (1,(2,(3,(((((((((((((((((((((4,5),(((((6,(((((24,28),((25,29),26)),27),((30,31),32)),(33,((34,36),35)))),(16,17)),(10,12)),(7,8)),11)),9),(13,(14,15))),((19,(20,(22,23))),21)),((37,(38,40)),39)),18),46),(44,45)),((43,63),(64,65))),49),((((47,48),(((51,53),52),62)),50),(((54,55),56),(((61,68),66),67)))),(57,((58,59),60))),(76,77)),(41,42)),71),(72,73)),70),74),69),75))));
tree B_1.70 = [&U] [&W 1/70] (1,(2,(3,((((((((((((((((((((((4,5),(((((6,(((((24,28),((25,29),26)),27),((30,31),32)),(33,((34,36),35)))),(16,17)),(10,12)),(7,8)),11)),9),(13,(14,15))),((19,(20,(22,23))),21)),((37,(38,40)),39)),18),46),(44,45)),((43,63),(64,65))),49),(((47,48),(((51,53),52),62)),50)),(((54,55),56),(((61,68),66),67))),(57,((58,59),60))),(76,77)),(41,42)),71),(72,73)),70),74),69),75))));

[Trees found in bootstrap replicate #2 (seed=962217642)]
tree B_2.1 = [&U] [&W 1/30] (1,((2,3),(((((((((((((((((4,5),((((19,22),23),21),20)),(((((((((24,(25,(26,29))),27),28),(30,31)),32),34),33),36),35)),(((13,14),15),18)),((6,((((37,39),40),38),43)),(((((7,11),9),8),((10,12),17)),16))),46),(44,45)),(64,65)),(((((47,48),63),((((51,53),52),61),62)),50),((((54,55),56),((66,68),67)),(((57,59),58),60)))),49),(76,77)),(41,42)),71),((72,73),74)),70),69),75)));
tree B_2.2 = [&U] [&W 1/30] (1,((2,3),(((((((((((((((((4,5),((((19,22),23),21),20)),(((((((((24,(25,(26,29))),27),28),(30,31)),32),34),33),36),35)),(((13,14),15),18)),((6,((((37,39),40),38),43)),(((((7,11),9),8),((10,12),17)),16))),46),(44,45)),(64,65)),((((((47,48),63),50),(((51,53),52),61)),62),((((54,55),56),((66,68),67)),(((57,59),58),60)))),49),(76,77)),(41,42)),71),((72,73),74)),70),69),75)));
tree B_2.3 = [&U] [&W 1/30] (1,((2,3),(((((((((((((((((4,5),((((19,22),23),21),20)),(((((((((24,(25,(26,29))),27),28),(30,31)),32),34),33),36),35)),(((13,14),15),18)),((6,((((37,39),40),38),43)),(((((7,11),9),8),((10,12),17)),16))),46),(44,45)),(64,65)),((((((47,48),63),50),62),(((51,53),52),61)),((((54,55),56),((66,68),67)),(((57,59),58),60)))),49),(76,77)),(41,42)),71),((72,73),74)),70),69),75)));
tree B_2.4 = [&U] [&W 1/30] (1,((2,3),(((((((((((((((((4,5),((((19,22),23),21),20)),(((((((((24,(25,(26,29))),27),28),(30,31)),32),34),33),36),35)),(((13,14),15),18)),((6,((((37,39),40),38),43)),(((((7,11),9),8),((10,12),17)),16))),46),(44,45)),(64,65)),(((((((47,48),63),50),62),61),((51,53),52)),((((54,55),56),((66,68),67)),(((57,59),58),60)))),49),(76,77)),(41,42)),71),((72,73),74)),70),69),75)));
tree B_2.5 = [&U] [&W 1/30] (1,((2,3),(((((((((((((((((4,5),((((19,22),23),21),20)),(((((((((24,(25,(26,29))),27),28),(30,31)),32),34),33),36),35)),(((13,14),15),18)),((6,((((37,39),40),38),43)),(((((7,11),9),8),((10,12),17)),16))),46),(44,45)),(64,65)),(((((((47,48),63),50),62),((51,53),52)),61),((((54,55),56),((66,68),67)),(((57,59),58),60)))),49),(76,77)),(41,42)),71),((72,73),74)),70),69),75)));
tree B_2.6 = [&U] [&W 1/30] (1,((2,3),(((((((((((((((((4,5),((((19,22),23),21),20)),(((((((((24,(25,(26,29))),27),28),(30,31)),32),34),33),36),35)),(((13,14),15),18)),((6,((((37,39),40),38),43)),(((((7,11),9),8),((10,12),17)),16))),46),(44,45)),(64,65)),(((((47,48),63),((((51,53),52),61),62)),50),((((54,55),56),((66,68),67)),((57,(58,59)),60)))),49),(76,77)),(41,42)),71),((72,73),74)),70),69),75)));
tree B_2.7 = [&U] [&W 1/30] (1,((2,3),(((((((((((((((((4,5),((((19,22),23),21),20)),(((((((((24,(25,(26,29))),27),28),(30,31)),32),34),33),36),35)),(((13,14),15),18)),((6,((((37,39),40),38),43)),(((((7,11),9),8),((10,12),17)),16))),46),(44,45)),(64,65)),(((((47,48),63),((((51,53),52),61),62)),50),((((54,55),56),((66,68),67)),(((57,58),59),60)))),49),(76,77)),(41,42)),71),((72,73),74)),70),69),75)));
tree B_2.8 = [&U] [&W 1/30] (1,((2,3),(((((((((((((((((4,5),((((19,22),23),21),20)),(((((((((24,(25,(26,29))),27),28),(30,31)),32),34),33),36),35)),(((13,14),15),18)),((6,((((37,39),40),38),43)),(((((7,11),9),8),((10,12),17)),16))),46),(44,45)),(64,65)),((((47,48),63),(50,((((51,53),52),61),62))),((((54,55),56),((66,68),67)),(((57,59),58),60)))),49),(76,77)),(41,42)),71),((72,73),74)),70),69),75)));
tree B_2.9 = [&U] [&W 1/30] (1,((2,3),(((((((((((((((((4,5),((((19,22),23),21),20)),(((((((((24,(25,(26,29))),27),28),(30,31)),32),34),33),36),35)),(((13,14),15),18)),((6,((((37,39),40),38),43)),(((((7,11),9),8),((10,12),17)),16))),46),(44,45)),(64,65)),((((47,48),63),(50,(((51,53),52),(61,62)))),((((54,55),56),((66,68),67)),(((57,59),58),60)))),49),(76,77)),(41,42)),71),((72,73),74)),70),69),75)));
tree B_2.10 = [&U] [&W 1/30] (1,((2,3),(((((((((((((((((4,5),((((19,22),23),21),20)),(((((((((24,(25,(26,29))),27),28),(30,31)),32),34),33),36),35)),(((13,14),15),18)),((6,((((37,39),40),38),43)),(((((7,11),9),8),((10,12),17)),16))),46),(44,45)),(64,65)),(((((47,48),63),50),(((51,53),52),(61,62))),((((54,55),56),((66,68),67)),(((57,59),58),60)))),49),(76,77)),(41,42)),71),((72,73),74)),70),69),75)));
tree B_2.11 = [&U] [&W 1/30] (1,(2,(3,(((((((((((((((((4,5),((((7,(10,(12,(16,17)))),11),9),8)),18),(((((((((6,((((37,39),38),40),43)),32),((((24,((25,29),26)),27),28),(30,31))),34),36),35),33),(19,((20,(22,23)),21))),15)),(13,14)),46),(44,45)),(64,65)),((((((47,48),63),50),((51,53),52)),62),(((((54,55),56),(66,67)),(61,68)),(((57,58),59),60)))),49),(76,77)),(41,42)),71),(70,(72,73))),74),69),75))));
tree B_2.12 = [&U] [&W 1/30] (1,(2,(3,(((((((((((((((((4,5),((((7,(10,(12,(16,17)))),11),9),8)),18),(((((((((6,((((37,39),38),40),43)),32),((((24,((25,29),26)),27),28),(30,31))),36),34),35),33),(19,((20,(22,23)),21))),15)),(13,14)),46),(44,45)),(64,65)),((((((47,48),63),50),((51,53),52)),62),(((((54,55),56),(66,67)),(61,68)),(((57,58),59),60)))),49),(76,77)),(41,42)),71),(70,(72,73))),74),69),75))));
tree B_2.13 = [&U] [&W 1/30] (1,(2,(3,(((((((((((((((((4,5),((((7,(10,(12,(16,17)))),11),9),8)),18),((((((((6,((((37,39),38),40),43)),32),((((24,((25,29),26)),27),28),(30,31))),35),(34,36)),33),(19,((20,(22,23)),21))),15)),(13,14)),46),(44,45)),(64,65)),((((((47,48),63),50),((51,53),52)),62),(((((54,55),56),(66,67)),(61,68)),(((57,58),59),60)))),49),(76,77)),(41,42)),71),(70,(72,73))),74),69),75))));
tree B_2.14 = [&U] [&W 1/30] (1,(2,(3,(((((((((((((((((4,5),((((7,(10,(12,(16,17)))),11),9),8)),18),(((((((6,((((37,39),38),40),43)),32),((((24,((25,29),26)),27),28),(30,31))),((34,36),35)),33),(19,((20,(22,23)),21))),15)),(13,14)),46),(44,45)),(64,65)),((((((47,48),63),50),((51,53),52)),62),(((((54,55),56),(66,67)),(61,68)),(((57,58),59),60)))),49),(76,77)),(41,42)),71),(70,(72,73))),74),69),75))));
tree B_2.15 = [&U] [&W 1/30] (1,(2,(3,(((((((((((((((((4,5),((((7,(10,(12,(16,17)))),11),9),8)),18),((((((((((6,((((37,39),38),40),43)),32),(((24,((25,29),26)),27),28)),(30,31)),36),34),35),33),(19,((20,(22,23)),21))),15)),(13,14)),46),(44,45)),(64,65)),((((((47,48),63),50),((51,53),52)),62),(((((54,55),56),(66,67)),(61,68)),(((57,58),59),60)))),49),(76,77)),(41,42)),71),(70,(72,73))),74),69),75))));
tree B_2.16 = [&U] [&W 1/30] (1,(2,(3,(((((((((((((((((4,5),((((7,(10,(12,(16,17)))),11),9),8)),18),(((((((((6,((((37,39),38),40),43)),32),(((24,((25,29),26)),27),28)),(30,31)),(34,36)),35),33),(19,((20,(22,23)),21))),15)),(13,14)),46),(44,45)),(64,65)),((((((47,48),63),50),((51,53),52)),62),(((((54,55),56),(66,67)),(61,68)),(((57,58),59),60)))),49),(76,77)),(41,42)),71),(70,(72,73))),74),69),75))));
tree B_2.17 = [&U] [&W 1/30] (1,(2,(3,(((((((((((((((((4,5),((((7,(10,(12,(16,17)))),11),9),8)),18),((((((((((6,((((37,39),38),40),43)),32),(30,31)),(((24,((25,29),26)),27),28)),36),34),35),33),(19,((20,(22,23)),21))),15)),(13,14)),46),(44,45)),(64,65)),((((((47,48),63),50),((51,53),52)),62),(((((54,55),56),(66,67)),(61,68)),(((57,58),59),60)))),49),(76,77)),(41,42)),71),(70,(72,73))),74),69),75))));
tree B_2.18 = [&U] [&W 1/30] (1,(2,(3,(((((((((((((((((4,5),((((7,(10,(12,(16,17)))),11),9),8)),18),(((((((((6,((((37,39),38),40),43)),32),(30,31)),(((24,((25,29),26)),27),28)),(34,36)),35),33),(19,((20,(22,23)),21))),15)),(13,14)),46),(44,45)),(64,65)),((((((47,48),63),50),((51,53),52)),62),(((((54,55),56),(66,67)),(61,68)),(((57,58),59),60)))),49),(76,77)),(41,42)),71),(70,(72,73))),74),69),75))));
tree B_2.19 = [&U] [&W 1/30] (1,(2,(3,(((((((((((((((((4,5),((((7,(10,(12,(16,17)))),11),9),8)),18),(((((((6,((((37,39),38),40),43)),32),((((24,((25,29),26)),27),28),(30,31))),33),((34,36),35)),(19,((20,(22,23)),21))),15)),(13,14)),46),(44,45)),(64,65)),((((((47,48),63),50),((51,53),52)),62),(((((54,55),56),(66,67)),(61,68)),(((57,58),59),60)))),49),(76,77)),(41,42)),71),(70,(72,73))),74),69),75))));
tree B_2.20 = [&U] [&W 1/30] (1,(2,(3,(((((((((((((((((4,5),((((7,(10,(12,(16,17)))),11),9),8)),18),((((((6,((((37,39),38),40),43)),32),((((24,((25,29),26)),27),28),(30,31))),(33,((34,36),35))),(19,((20,(22,23)),21))),15)),(13,14)),46),(44,45)),(64,65)),((((((47,48),63),50),((51,53),52)),62),(((((54,55),56),(66,67)),(61,68)),(((57,58),59),60)))),49),(76,77)),(41,42)),71),(70,(72,73))),74),69),75))));
tree B_2.21 = [&U] [&W 1/30] (1,(2,(3,((((((((((((((((((((4,5),((19,(20,(22,23))),21)),(((((6,((((37,39),40),38),43)),32),(30,31)),((24,(((25,26),29),28)),27)),(((33,34),36),35))),18),15),14),13),(((((((7,8),9),11),10),12),17),16)),46),(44,45)),(64,65)),((((47,48),63),(50,(((51,53),52),(61,62)))),((((54,55),56),((66,68),67)),((57,(58,59)),60)))),49),(76,77)),(41,42)),71),((72,73),74)),70),69),75))));
tree B_2.22 = [&U] [&W 1/30] (1,(2,(3,((((((((((((((((((((4,5),((19,(20,(22,23))),21)),(((((6,((((37,39),40),38),43)),32),(30,31)),((24,(((25,26),29),28)),27)),(((33,34),36),35))),18),15),14),13),(((((((7,8),9),11),10),12),17),16)),46),(44,45)),(64,65)),((((((47,48),63),50),((51,53),52)),(61,62)),((((54,55),56),((66,68),67)),((57,(58,59)),60)))),49),(76,77)),(41,42)),71),((72,73),74)),70),69),75))));
tree B_2.23 = [&U] [&W 1/30] (1,(2,(3,((((((((((((((((((((4,5),((19,(20,(22,23))),21)),(((((6,((((37,39),40),38),43)),32),(30,31)),((24,(((25,26),29),28)),27)),(((33,34),36),35))),18),15),14),13),(((((((7,8),9),11),10),12),17),16)),46),(44,45)),(64,65)),((((((47,48),63),50),(61,62)),((51,53),52)),((((54,55),56),((66,68),67)),((57,(58,59)),60)))),49),(76,77)),(41,42)),71),((72,73),74)),70),69),75))));
tree B_2.24 = [&U] [&W 1/30] (1,(2,(3,((((((((((((((((((((4,5),((19,(20,(22,23))),21)),(((((6,((((37,39),40),38),43)),32),(30,31)),((24,(((25,26),29),28)),27)),(((33,34),36),35))),18),15),14),13),(((((((7,8),9),11),10),12),17),16)),46),(44,45)),(64,65)),(((((((47,48),63),50),((51,53),52)),61),62),((((54,55),56),((66,68),67)),((57,(58,59)),60)))),49),(76,77)),(41,42)),71),((72,73),74)),70),69),75))));
tree B_2.25 = [&U] [&W 1/30] (1,(2,(3,((((((((((((((((((((4,5),((19,(20,(22,23))),21)),(((((6,((((37,39),40),38),43)),32),(30,31)),((24,(((25,26),29),28)),27)),(((33,34),36),35))),18),15),14),13),(((((((7,8),9),11),10),12),17),16)),46),(44,45)),(64,65)),(((((((47,48),63),50),((51,53),52)),62),61),((((54,55),56),((66,68),67)),((57,(58,59)),60)))),49),(76,77)),(41,42)),71),((72,73),74)),70),69),75))));
tree B_2.26 = [&U] [&W 1/30] (1,(2,(3,((((((((((((((((((((4,5),((19,(20,(22,23))),21)),(((((6,((((37,39),40),38),43)),32),(30,31)),((24,(((25,26),29),28)),27)),(((33,34),36),35))),18),15),14),13),(((((((7,8),9),11),10),12),17),16)),46),(44,45)),(64,65)),(((((47,48),63),(((51,53),52),(61,62))),50),((((54,55),56),((66,68),67)),((57,(58,59)),60)))),49),(76,77)),(41,42)),71),((72,73),74)),70),69),75))));
tree B_2.27 = [&U] [&W 1/30] (1,(2,(3,((((((((((((((((((((4,5),((19,(20,(22,23))),21)),(((((6,((((37,39),40),38),43)),32),(30,31)),((24,(((25,26),29),28)),27)),(((33,34),36),35))),18),15),14),13),(((((((7,8),9),11),10),12),17),16)),46),(44,45)),(64,65)),(((((47,48),63),((((51,53),52),61),62)),50),((((54,55),56),((66,68),67)),((57,(58,59)),60)))),49),(76,77)),(41,42)),71),((72,73),74)),70),69),75))));
tree B_2.28 = [&U] [&W 1/30] (1,(2,(3,((((((((((((((((((((4,5),((19,(20,(22,23))),21)),(((((6,((((37,39),40),38),43)),32),(30,31)),((24,(((25,26),29),28)),27)),(((33,34),36),35))),18),15),14),13),(((((((7,8),9),11),10),12),17),16)),46),(44,45)),(64,65)),(((((47,48),63),50),((((51,53),52),61),62)),((((54,55),56),((66,68),67)),((57,(58,59)),60)))),49),(76,77)),(41,42)),71),((72,73),74)),70),69),75))));
tree B_2.29 = [&U] [&W 1/30] (1,(2,(3,((((((((((((((((((((4,5),((19,(20,(22,23))),21)),(((((6,((((37,39),40),38),43)),32),(30,31)),((24,(((25,26),29),28)),27)),(((33,34),36),35))),18),15),14),13),(((((((7,8),9),11),10),12),17),16)),46),(44,45)),(64,65)),(((((47,48),63),((((51,53),52),62),61)),50),((((54,55),56),((66,68),67)),((57,(58,59)),60)))),49),(76,77)),(41,42)),71),((72,73),74)),70),69),75))));
tree B_2.30 = [&U] [&W 1/30] (1,(2,(3,((((((((((((((((((((4,5),((19,(20,(22,23))),21)),(((((6,((((37,39),40),38),43)),32),(30,31)),((24,(((25,26),29),28)),27)),(((33,34),36),35))),18),15),14),13),(((((((7,8),9),11),10),12),17),16)),46),(44,45)),(64,65)),(((((47,48),63),50),((((51,53),52),62),61)),((((54,55),56),((66,68),67)),((57,(58,59)),60)))),49),(76,77)),(41,42)),71),((72,73),74)),70),69),75))));

[Trees found in bootstrap replicate #3 (seed=604905153)]
tree B_3.1 = [&U] [&W 1/90] (1,(2,(3,(((((((((((((((((((((((((((4,5),33),36),35),34),(6,((((24,((25,(26,29)),28)),27),32),(30,31)))),(((13,14),15),(16,17))),12),10),11),8),7),9),18),((((19,22),21),23),20)),(((37,39),38),40)),(44,45)),(((43,63),46),(64,65))),49),(((47,48),50),((61,68),(66,67)))),((54,56),55)),((51,53),52)),(((57,(58,59)),62),60)),((((69,75),74),70),(72,73))),71),(41,42)),(76,77)))));
tree B_3.2 = [&U] [&W 1/90] (1,(2,(3,((((((((((((((((((((((((4,5),33),36),35),34),(6,((((24,((25,(26,29)),28)),27),32),(30,31)))),(((13,14),15),(16,17))),12),10),11),8),7),9),18),((((19,22),21),23),20)),(((37,39),38),40)),(44,45)),(((43,63),46),(64,65))),((((47,48),50),((61,68),(66,67))),((((51,53),52),(((57,(58,59)),62),60)),((54,56),55)))),49),((((69,75),74),70),(72,73))),71),(41,42)),(76,77)))));
tree B_3.3 = [&U] [&W 1/90] (1,((2,(((((((((((((((((((((((((((4,5),33),36),35),34),(6,((((24,((25,(26,29)),28)),27),32),(30,31)))),(((13,14),15),(16,17))),12),10),11),8),7),9),18),((((19,22),21),23),20)),(((37,39),38),40)),(44,45)),(((43,63),46),(64,65))),49),(((47,48),50),((61,68),(66,67)))),((54,56),55)),((51,53),52)),(((57,(58,59)),62),60)),((((69,75),74),70),(72,73))),71),(41,42)),(76,77))),3));
tree B_3.4 = [&U] [&W 1/90] (1,((2,3),(((((((((((((((((((((((((((4,5),33),36),35),34),(6,((((24,((25,(26,29)),28)),27),32),(30,31)))),(((13,14),15),(16,17))),12),10),11),8),7),9),18),((((19,22),21),23),20)),(((37,39),38),40)),(44,45)),(((43,63),46),(64,65))),49),(((47,48),50),((61,68),(66,67)))),((54,56),55)),((51,53),52)),(((57,(58,59)),62),60)),((((69,75),74),70),(72,73))),71),(41,42)),(76,77))));
tree B_3.5 = [&U] [&W 1/90] (1,(2,(3,(((((((((((((((((((((((((((4,5),33),36),35),34),(6,((((24,((25,(26,29)),28)),27),32),(30,31)))),(((13,14),15),(16,17))),12),10),11),8),7),9),18),((((19,22),21),23),20)),(((37,39),38),40)),(44,45)),(((43,63),46),(64,65))),49),(((47,48),50),((61,68),(66,67)))),((54,56),55)),((51,53),52)),(((57,(58,59)),62),60)),((((69,75),70),74),(72,73))),71),(41,42)),(76,77)))));
tree B_3.6 = [&U] [&W 1/90] (1,(2,(3,(((((((((((((((((((((((((((((4,5),33),36),35),34),(6,((((24,((25,(26,29)),28)),27),32),(30,31)))),(((13,14),15),(16,17))),12),10),11),8),7),9),18),((((19,22),21),23),20)),(((37,39),38),40)),(44,45)),(64,65)),46),(43,63)),49),(((47,48),50),((61,68),(66,67)))),((54,56),55)),((51,53),52)),(((57,(58,59)),62),60)),((((69,75),74),70),(72,73))),71),(41,42)),(76,77)))));
tree B_3.7 = [&U] [&W 1/90] (1,(2,(3,(((((((((((((((((((((((((((4,5),33),36),35),34),(6,((((24,((25,(26,29)),28)),27),32),(30,31)))),(((13,14),15),(16,17))),12),10),11),8),7),9),18),((((19,22),21),23),20)),(((37,39),38),40)),(44,45)),(((43,63),46),(64,65))),49),(((47,48),50),((61,68),(66,67)))),(54,(55,56))),((51,53),52)),(((57,(58,59)),62),60)),((((69,75),74),70),(72,73))),71),(41,42)),(76,77)))));
tree B_3.8 = [&U] [&W 1/90] (1,(2,(3,(((((((((((((((((((((((((((4,5),33),36),35),34),(6,((((24,((25,(26,29)),28)),27),32),(30,31)))),(((13,14),15),(16,17))),12),10),11),8),7),9),18),((((19,22),21),23),20)),(((37,39),38),40)),(44,45)),(((43,63),46),(64,65))),49),(((47,48),50),((61,68),(66,67)))),((54,55),56)),((51,53),52)),(((57,(58,59)),62),60)),((((69,75),74),70),(72,73))),71),(41,42)),(76,77)))));
tree B_3.9 = [&U] [&W 1/90] (1,(2,(3,(((((((((((((((((((((((((((4,5),33),36),35),34),(6,((((24,((25,(26,29)),28)),27),32),(30,31)))),(((13,14),15),(16,17))),12),10),11),8),7),9),18),((((19,22),21),23),20)),(((37,39),38),40)),(44,45)),(((43,63),46),(64,65))),49),(((47,48),50),((61,68),(66,67)))),((54,56),55)),((51,53),52)),((((57,59),58),62),60)),((((69,75),74),70),(72,73))),71),(41,42)),(76,77)))));
tree B_3.10 = [&U] [&W 1/90] (1,(2,(3,(((((((((((((((((((((((((((4,5),33),36),35),34),(6,((((24,((25,(26,29)),28)),27),32),(30,31)))),(((13,14),15),(16,17))),12),10),11),8),7),9),18),((((19,22),21),23),20)),(((37,39),38),40)),(44,45)),(((43,63),46),(64,65))),49),(((47,48),50),((61,68),(66,67)))),((54,56),55)),((51,53),52)),((((57,58),59),62),60)),((((69,75),74),70),(72,73))),71),(41,42)),(76,77)))));
tree B_3.11 = [&U] [&W 1/90] (1,((2,(((((((((((((((((((((((((4,5),(33,((34,36),35))),(6,(((24,(((25,26),29),28)),27),((30,31),32)))),((((13,15),14),16),17)),12),10),8),(7,11)),9),18),(19,(((20,22),21),23))),(((37,39),38),40)),(44,45)),46),(64,65)),(43,63)),49),(((47,48),50),((61,68),(66,67)))),((54,56),55)),((51,53),52)),((((57,58),59),62),60)),((((69,75),74),70),(72,73))),71),(41,42)),(76,77))),3));
tree B_3.12 = [&U] [&W 1/90] (1,((2,(((((((((((((((((((((((((4,5),(33,((34,36),35))),(6,(((24,(((25,26),29),28)),27),((30,31),32)))),((((13,15),14),16),17)),12),10),8),(7,11)),9),18),(((19,23),(20,22)),21)),(((37,39),38),40)),(44,45)),46),(64,65)),(43,63)),49),(((47,48),50),((61,68),(66,67)))),((54,56),55)),((51,53),52)),((((57,58),59),62),60)),((((69,75),74),70),(72,73))),71),(41,42)),(76,77))),3));
tree B_3.13 = [&U] [&W 1/90] (1,((2,(((((((((((((((((((((((((4,5),(33,((34,36),35))),(6,(((24,(((25,26),29),28)),27),((30,31),32)))),((((13,15),14),16),17)),12),10),8),(7,11)),9),18),(((19,23),21),(20,22))),(((37,39),38),40)),(44,45)),46),(64,65)),(43,63)),49),(((47,48),50),((61,68),(66,67)))),((54,56),55)),((51,53),52)),((((57,58),59),62),60)),((((69,75),74),70),(72,73))),71),(41,42)),(76,77))),3));
tree B_3.14 = [&U] [&W 1/90] (1,((2,(((((((((((((((((((((((((4,5),(33,((34,36),35))),(6,(((24,(((25,26),29),28)),27),((30,31),32)))),((((13,15),14),16),17)),12),10),8),(7,11)),9),18),((((19,23),21),20),22)),(((37,39),38),40)),(44,45)),46),(64,65)),(43,63)),49),(((47,48),50),((61,68),(66,67)))),((54,56),55)),((51,53),52)),((((57,58),59),62),60)),((((69,75),74),70),(72,73))),71),(41,42)),(76,77))),3));
tree B_3.15 = [&U] [&W 1/90] (1,((2,(((((((((((((((((((((((((4,5),(33,((34,36),35))),(6,(((24,(((25,26),29),28)),27),((30,31),32)))),((((13,15),14),16),17)),12),10),8),(7,11)),9),18),((((19,23),21),22),20)),(((37,39),38),40)),(44,45)),46),(64,65)),(43,63)),49),(((47,48),50),((61,68),(66,67)))),((54,56),55)),((51,53),52)),((((57,58),59),62),60)),((((69,75),74),70),(72,73))),71),(41,42)),(76,77))),3));
tree B_3.16 = [&U] [&W 1/90] (1,((2,(((((((((((((((((((((((((4,5),(33,((34,36),35))),(6,(((24,(((25,26),29),28)),27),((30,31),32)))),((((13,15),14),16),17)),12),10),8),(7,11)),9),18),(19,((20,(21,23)),22))),(((37,39),38),40)),(44,45)),46),(64,65)),(43,63)),49),(((47,48),50),((61,68),(66,67)))),((54,56),55)),((51,53),52)),((((57,58),59),62),60)),((((69,75),74),70),(72,73))),71),(41,42)),(76,77))),3));
tree B_3.17 = [&U] [&W 1/90] (1,((2,(((((((((((((((((((((((((4,5),(33,((34,36),35))),(6,(((24,(((25,26),29),28)),27),((30,31),32)))),((((13,15),14),16),17)),12),10),8),(7,11)),9),18),(19,(20,((21,23),22)))),(((37,39),38),40)),(44,45)),46),(64,65)),(43,63)),49),(((47,48),50),((61,68),(66,67)))),((54,56),55)),((51,53),52)),((((57,58),59),62),60)),((((69,75),74),70),(72,73))),71),(41,42)),(76,77))),3));
tree B_3.18 = [&U] [&W 1/90] (1,((2,(((((((((((((((((((((((((4,5),(33,((34,36),35))),(6,(((24,(((25,26),29),28)),27),((30,31),32)))),((((13,15),14),16),17)),12),10),8),(7,11)),9),18),(((19,21),(20,22)),23)),(((37,39),38),40)),(44,45)),46),(64,65)),(43,63)),49),(((47,48),50),((61,68),(66,67)))),((54,56),55)),((51,53),52)),((((57,58),59),62),60)),((((69,75),74),70),(72,73))),71),(41,42)),(76,77))),3));
tree B_3.19 = [&U] [&W 1/90] (1,((2,(((((((((((((((((((((((((4,5),(33,((34,36),35))),(6,(((24,(((25,26),29),28)),27),((30,31),32)))),((((13,15),14),16),17)),12),10),8),(7,11)),9),18),(((19,(20,22)),21),23)),(((37,39),38),40)),(44,45)),46),(64,65)),(43,63)),49),(((47,48),50),((61,68),(66,67)))),((54,56),55)),((51,53),52)),((((57,58),59),62),60)),((((69,75),74),70),(72,73))),71),(41,42)),(76,77))),3));
tree B_3.20 = [&U] [&W 1/90] (1,((2,(((((((((((((((((((((((((4,5),(33,((34,36),35))),(6,(((24,(((25,26),29),28)),27),((30,31),32)))),((((13,15),14),16),17)),12),10),8),(7,11)),9),18),((((19,22),20),21),23)),(((37,39),38),40)),(44,45)),46),(64,65)),(43,63)),49),(((47,48),50),((61,68),(66,67)))),((54,56),55)),((51,53),52)),((((57,58),59),62),60)),((((69,75),74),70),(72,73))),71),(41,42)),(76,77))),3));
tree B_3.21 = [&U] [&W 1/90] (1,((2,(((((((((((((4,5),((((6,(30,31)),((24,(25,((26,27),29))),28)),32),(((33,35),36),34))),((((19,20),23),21),22)),((((7,(((10,12),((((13,14),15),16),17)),11)),8),9),18)),(((37,39),38),40)),(44,45)),((43,63),(46,(64,65)))),49),(((((47,48),50),((((51,53),52),60),(((57,58),59),62))),((61,68),(66,67))),(54,(55,56)))),(((69,75),74),(70,(72,73)))),71),(41,42)),(76,77))),3));
tree B_3.22 = [&U] [&W 1/90] (1,((2,(((((((((((((4,5),((((6,(30,31)),((24,(25,((26,27),29))),28)),32),(((33,35),36),34))),(((19,20),(21,22)),23)),((((7,(((10,12),((((13,14),15),16),17)),11)),8),9),18)),(((37,39),38),40)),(44,45)),((43,63),(46,(64,65)))),49),(((((47,48),50),((((51,53),52),60),(((57,58),59),62))),((61,68),(66,67))),(54,(55,56)))),(((69,75),74),(70,(72,73)))),71),(41,42)),(76,77))),3));
tree B_3.23 = [&U] [&W 1/90] (1,((2,(((((((((((((4,5),((((6,(30,31)),((24,(25,((26,27),29))),28)),32),(((33,35),36),34))),((19,20),((21,22),23))),((((7,(((10,12),((((13,14),15),16),17)),11)),8),9),18)),(((37,39),38),40)),(44,45)),((43,63),(46,(64,65)))),49),(((((47,48),50),((((51,53),52),60),(((57,58),59),62))),((61,68),(66,67))),(54,(55,56)))),(((69,75),74),(70,(72,73)))),71),(41,42)),(76,77))),3));
tree B_3.24 = [&U] [&W 1/90] (1,((2,(((((((((((((4,5),((((6,(30,31)),((24,(25,((26,27),29))),28)),32),(((33,35),36),34))),((19,((21,22),23)),20)),((((7,(((10,12),((((13,14),15),16),17)),11)),8),9),18)),(((37,39),38),40)),(44,45)),((43,63),(46,(64,65)))),49),(((((47,48),50),((((51,53),52),60),(((57,58),59),62))),((61,68),(66,67))),(54,(55,56)))),(((69,75),74),(70,(72,73)))),71),(41,42)),(76,77))),3));
tree B_3.25 = [&U] [&W 1/90] (1,((2,(((((((((((((4,5),((((6,(30,31)),((24,(25,((26,27),29))),28)),32),(((33,35),36),34))),(19,(20,((21,22),23)))),((((7,(((10,12),((((13,14),15),16),17)),11)),8),9),18)),(((37,39),38),40)),(44,45)),((43,63),(46,(64,65)))),49),(((((47,48),50),((((51,53),52),60),(((57,58),59),62))),((61,68),(66,67))),(54,(55,56)))),(((69,75),74),(70,(72,73)))),71),(41,42)),(76,77))),3));
tree B_3.26 = [&U] [&W 1/90] (1,((2,(((((((((((((4,5),((((6,(30,31)),((24,(25,((26,27),29))),28)),32),(((33,35),36),34))),((((19,20),23),21),22)),(((((7,8),((10,12),((((13,14),15),16),17))),11),9),18)),(((37,39),38),40)),(44,45)),((43,63),(46,(64,65)))),49),(((((47,48),50),((((51,53),52),60),(((57,58),59),62))),((61,68),(66,67))),(54,(55,56)))),(((69,75),74),(70,(72,73)))),71),(41,42)),(76,77))),3));
tree B_3.27 = [&U] [&W 1/90] (1,((2,(((((((((((((4,5),((((6,(30,31)),((24,(25,((26,27),29))),28)),32),(((33,35),36),34))),((((19,20),23),21),22)),(((((7,8),11),((10,12),((((13,14),15),16),17))),9),18)),(((37,39),38),40)),(44,45)),((43,63),(46,(64,65)))),49),(((((47,48),50),((((51,53),52),60),(((57,58),59),62))),((61,68),(66,67))),(54,(55,56)))),(((69,75),74),(70,(72,73)))),71),(41,42)),(76,77))),3));
tree B_3.28 = [&U] [&W 1/90] (1,((2,(((((((((((((((4,5),((((6,(30,31)),((24,(25,((26,27),29))),28)),32),(((33,35),36),34))),((((19,20),23),21),22)),((((7,(((10,12),((((13,14),15),16),17)),11)),8),9),18)),(((37,39),38),40)),(44,45)),(64,65)),46),(43,63)),49),(((((47,48),50),((((51,53),52),60),(((57,58),59),62))),((61,68),(66,67))),(54,(55,56)))),(((69,75),74),(70,(72,73)))),71),(41,42)),(76,77))),3));
tree B_3.29 = [&U] [&W 1/90] (1,((2,(((((((((((((((4,5),((((6,(30,31)),((24,(25,((26,27),29))),28)),32),(((33,35),36),34))),((((19,20),23),21),22)),((((7,(((10,12),((((13,14),15),16),17)),11)),8),9),18)),(((37,39),38),40)),(44,45)),46),(64,65)),(43,63)),49),(((((47,48),50),((((51,53),52),60),(((57,58),59),62))),((61,68),(66,67))),(54,(55,56)))),(((69,75),74),(70,(72,73)))),71),(41,42)),(76,77))),3));
tree B_3.30 = [&U] [&W 1/90] (1,((2,(((((((((((((4,5),((((6,(30,31)),((24,(25,((26,27),29))),28)),32),(((33,35),36),34))),(((19,20),(22,23)),21)),((((7,(((10,12),((((13,14),15),16),17)),11)),8),9),18)),(((37,39),38),40)),(44,45)),((43,63),(46,(64,65)))),49),(((((47,48),50),((((51,53),52),60),(((57,58),59),62))),((61,68),(66,67))),(54,(55,56)))),(((69,75),74),(70,(72,73)))),71),(41,42)),(76,77))),3));
tree B_3.31 = [&U] [&W 1/90] (1,(2,(3,((((((((((((((((((((((((4,5),(33,(34,(35,36)))),(6,((((24,(25,((26,28),27))),29),32),(30,31)))),((13,(14,15)),(16,17))),(10,12)),11),8),7),9),18),((((19,23),21),22),20)),(((37,39),40),38)),(44,45)),(((43,63),46),(64,65))),60),(((57,58),59),62)),((51,53),52)),(54,(55,56))),(((47,48),50),((61,68),(66,67)))),49),((((69,75),70),(72,73)),74)),71),(41,42)),(76,77)))));
tree B_3.32 = [&U] [&W 1/90] (1,(2,(3,((((((((((((((((((((((((4,5),(33,(34,(35,36)))),(6,((((24,(25,((26,28),27))),29),32),(30,31)))),((13,(14,15)),(16,17))),(10,12)),11),8),7),9),18),(((19,23),(20,22)),21)),(((37,39),40),38)),(44,45)),(((43,63),46),(64,65))),60),(((57,58),59),62)),((51,53),52)),(54,(55,56))),(((47,48),50),((61,68),(66,67)))),49),((((69,75),70),(72,73)),74)),71),(41,42)),(76,77)))));
tree B_3.33 = [&U] [&W 1/90] (1,(2,(3,((((((((((((((((((((((((4,5),(33,(34,(35,36)))),(6,((((24,(25,((26,28),27))),29),32),(30,31)))),((13,(14,15)),(16,17))),(10,12)),11),8),7),9),18),((19,23),((20,22),21))),(((37,39),40),38)),(44,45)),(((43,63),46),(64,65))),60),(((57,58),59),62)),((51,53),52)),(54,(55,56))),(((47,48),50),((61,68),(66,67)))),49),((((69,75),70),(72,73)),74)),71),(41,42)),(76,77)))));
tree B_3.34 = [&U] [&W 1/90] (1,(2,(3,((((((((((((((((((((((((4,5),(33,(34,(35,36)))),(6,((((24,(25,((26,28),27))),29),32),(30,31)))),((13,(14,15)),(16,17))),(10,12)),11),8),7),9),18),((19,((20,22),21)),23)),(((37,39),40),38)),(44,45)),(((43,63),46),(64,65))),60),(((57,58),59),62)),((51,53),52)),(54,(55,56))),(((47,48),50),((61,68),(66,67)))),49),((((69,75),70),(72,73)),74)),71),(41,42)),(76,77)))));
tree B_3.35 = [&U] [&W 1/90] (1,(2,(3,((((((((((((((((((((((((4,5),(33,(34,(35,36)))),(6,((((24,(25,((26,28),27))),29),32),(30,31)))),((13,(14,15)),(16,17))),(10,12)),11),8),7),9),18),(19,(((20,22),21),23))),(((37,39),40),38)),(44,45)),(((43,63),46),(64,65))),60),(((57,58),59),62)),((51,53),52)),(54,(55,56))),(((47,48),50),((61,68),(66,67)))),49),((((69,75),70),(72,73)),74)),71),(41,42)),(76,77)))));
tree B_3.36 = [&U] [&W 1/90] (1,(2,(3,((((((((((((((((((((((((4,5),(33,(34,(35,36)))),(6,((((24,(25,((26,28),27))),29),32),(30,31)))),((13,(14,15)),(16,17))),(10,12)),11),8),7),9),18),(((19,23),(20,21)),22)),(((37,39),40),38)),(44,45)),(((43,63),46),(64,65))),60),(((57,58),59),62)),((51,53),52)),(54,(55,56))),(((47,48),50),((61,68),(66,67)))),49),((((69,75),70),(72,73)),74)),71),(41,42)),(76,77)))));
tree B_3.37 = [&U] [&W 1/90] (1,(2,(3,((((((((((((((((((((((((4,5),(33,(34,(35,36)))),(6,((((24,(25,((26,28),27))),29),32),(30,31)))),((13,(14,15)),(16,17))),(10,12)),11),8),7),9),18),((((19,23),20),21),22)),(((37,39),40),38)),(44,45)),(((43,63),46),(64,65))),60),(((57,58),59),62)),((51,53),52)),(54,(55,56))),(((47,48),50),((61,68),(66,67)))),49),((((69,75),70),(72,73)),74)),71),(41,42)),(76,77)))));
tree B_3.38 = [&U] [&W 1/90] (1,(2,(3,((((((((((((((((((((((((4,5),(33,(34,(35,36)))),(6,((((24,(25,((26,28),27))),29),32),(30,31)))),((13,(14,15)),(16,17))),(10,12)),11),8),7),9),18),(((19,(20,23)),21),22)),(((37,39),40),38)),(44,45)),(((43,63),46),(64,65))),60),(((57,58),59),62)),((51,53),52)),(54,(55,56))),(((47,48),50),((61,68),(66,67)))),49),((((69,75),70),(72,73)),74)),71),(41,42)),(76,77)))));
tree B_3.39 = [&U] [&W 1/90] (1,(2,(3,((((((((((((((((((((((((4,5),(33,(34,(35,36)))),(6,((((24,(25,((26,28),27))),29),32),(30,31)))),((13,(14,15)),(16,17))),(10,12)),11),8),7),9),18),((((19,20),23),21),22)),(((37,39),40),38)),(44,45)),(((43,63),46),(64,65))),60),(((57,58),59),62)),((51,53),52)),(54,(55,56))),(((47,48),50),((61,68),(66,67)))),49),((((69,75),70),(72,73)),74)),71),(41,42)),(76,77)))));
tree B_3.40 = [&U] [&W 1/90] (1,(2,(3,((((((((((((((((((((((((4,5),(33,(34,(35,36)))),(6,((((24,(25,((26,28),27))),29),32),(30,31)))),((13,(14,15)),(16,17))),(10,12)),11),8),7),9),18),(((19,(21,22)),23),20)),(((37,39),40),38)),(44,45)),(((43,63),46),(64,65))),60),(((57,58),59),62)),((51,53),52)),(54,(55,56))),(((47,48),50),((61,68),(66,67)))),49),((((69,75),70),(72,73)),74)),71),(41,42)),(76,77)))));
tree B_3.41 = [&U] [&W 1/90] (1,((2,((((((((((((((((((((4,5),((6,(((((((24,28),25),26),27),29),(30,31)),32)),((33,(34,36)),35))),(12,(((13,(14,15)),16),17))),10),8),7),11),9),18),((((19,21),20),22),23)),(((37,39),38),40)),(44,45)),(((43,63),46),(64,65))),(((47,48),50),((61,68),(66,67)))),((((51,53),52),((((57,58),59),62),60)),(54,(55,56)))),49),(((69,75),74),(70,(72,73)))),71),(41,42)),(76,77))),3));
tree B_3.42 = [&U] [&W 1/90] (1,((2,((((((((((((((((((((4,5),((6,(((((((24,28),25),26),27),29),(30,31)),32)),((33,(34,36)),35))),(12,(((13,(14,15)),16),17))),10),8),11),7),9),18),((((19,21),20),22),23)),(((37,39),38),40)),(44,45)),(((43,63),46),(64,65))),(((47,48),50),((61,68),(66,67)))),((((51,53),52),((((57,58),59),62),60)),(54,(55,56)))),49),(((69,75),74),(70,(72,73)))),71),(41,42)),(76,77))),3));
tree B_3.43 = [&U] [&W 1/90] (1,((2,(((((((((((((((((((4,5),((6,(((((((24,28),25),26),27),29),(30,31)),32)),((33,(34,36)),35))),(12,(((13,(14,15)),16),17))),10),8),(7,11)),9),18),((((19,21),20),22),23)),(((37,39),38),40)),(44,45)),(((43,63),46),(64,65))),(((47,48),50),((61,68),(66,67)))),((((51,53),52),((((57,58),59),62),60)),(54,(55,56)))),49),(((69,75),74),(70,(72,73)))),71),(41,42)),(76,77))),3));
tree B_3.44 = [&U] [&W 1/90] (1,((2,((((((((((((((((((((4,5),((6,(((((((24,28),25),26),27),29),(30,31)),32)),((33,(34,36)),35))),(12,(((13,(14,15)),16),17))),10),7),8),11),9),18),((((19,21),20),22),23)),(((37,39),38),40)),(44,45)),(((43,63),46),(64,65))),(((47,48),50),((61,68),(66,67)))),((((51,53),52),((((57,58),59),62),60)),(54,(55,56)))),49),(((69,75),74),(70,(72,73)))),71),(41,42)),(76,77))),3));
tree B_3.45 = [&U] [&W 1/90] (1,((2,(((((((((((((((((((4,5),((6,(((((((24,28),25),26),27),29),(30,31)),32)),((33,(34,36)),35))),(12,(((13,(14,15)),16),17))),10),11),(7,8)),9),18),((((19,21),20),22),23)),(((37,39),38),40)),(44,45)),(((43,63),46),(64,65))),(((47,48),50),((61,68),(66,67)))),((((51,53),52),((((57,58),59),62),60)),(54,(55,56)))),49),(((69,75),74),(70,(72,73)))),71),(41,42)),(76,77))),3));
tree B_3.46 = [&U] [&W 1/90] (1,((2,((((((((((((((((((4,5),((6,(((((((24,28),25),26),27),29),(30,31)),32)),((33,(34,36)),35))),(12,(((13,(14,15)),16),17))),10),((7,8),11)),9),18),((((19,21),20),22),23)),(((37,39),38),40)),(44,45)),(((43,63),46),(64,65))),(((47,48),50),((61,68),(66,67)))),((((51,53),52),((((57,58),59),62),60)),(54,(55,56)))),49),(((69,75),74),(70,(72,73)))),71),(41,42)),(76,77))),3));
tree B_3.47 = [&U] [&W 1/90] (1,((2,(((((((((((((((((((4,5),((6,(((((((24,28),25),26),27),29),(30,31)),32)),((33,(34,36)),35))),(10,(12,(((13,(14,15)),16),17)))),7),8),11),9),18),((((19,21),20),22),23)),(((37,39),38),40)),(44,45)),(((43,63),46),(64,65))),(((47,48),50),((61,68),(66,67)))),((((51,53),52),((((57,58),59),62),60)),(54,(55,56)))),49),(((69,75),74),(70,(72,73)))),71),(41,42)),(76,77))),3));
tree B_3.48 = [&U] [&W 1/90] (1,((2,((((((((((((((((((4,5),((6,(((((((24,28),25),26),27),29),(30,31)),32)),((33,(34,36)),35))),(10,(12,(((13,(14,15)),16),17)))),(7,8)),11),9),18),((((19,21),20),22),23)),(((37,39),38),40)),(44,45)),(((43,63),46),(64,65))),(((47,48),50),((61,68),(66,67)))),((((51,53),52),((((57,58),59),62),60)),(54,(55,56)))),49),(((69,75),74),(70,(72,73)))),71),(41,42)),(76,77))),3));
tree B_3.49 = [&U] [&W 1/90] (1,((2,((((((((((((((((((((4,5),((6,(((((((24,28),25),26),27),29),(30,31)),32)),((33,(34,36)),35))),10),(12,(((13,(14,15)),16),17))),7),8),11),9),18),((((19,21),20),22),23)),(((37,39),38),40)),(44,45)),(((43,63),46),(64,65))),(((47,48),50),((61,68),(66,67)))),((((51,53),52),((((57,58),59),62),60)),(54,(55,56)))),49),(((69,75),74),(70,(72,73)))),71),(41,42)),(76,77))),3));
tree B_3.50 = [&U] [&W 1/90] (1,((2,(((((((((((((((((((4,5),((6,(((((((24,28),25),26),27),29),(30,31)),32)),((33,(34,36)),35))),10),(12,(((13,(14,15)),16),17))),(7,8)),11),9),18),((((19,21),20),22),23)),(((37,39),38),40)),(44,45)),(((43,63),46),(64,65))),(((47,48),50),((61,68),(66,67)))),((((51,53),52),((((57,58),59),62),60)),(54,(55,56)))),49),(((69,75),74),(70,(72,73)))),71),(41,42)),(76,77))),3));
tree B_3.51 = [&U] [&W 1/90] (1,((2,3),(((((((((((((((4,5),(((6,(((24,(((25,28),27),26)),29),(30,31))),32),(33,((34,35),36)))),(19,(((20,23),22),21))),(((((7,8),11),(10,(12,((((13,15),14),16),17)))),9),18)),(((37,39),40),38)),(44,45)),46),(64,65)),(43,63)),((((47,48),(50,((((51,53),52),(((57,59),58),62)),60))),((61,68),(66,67))),((54,55),56))),49),((((69,75),70),74),(72,73))),71),(41,42)),(76,77))));
tree B_3.52 = [&U] [&W 1/90] (1,((2,3),(((((((((((((((4,5),(((6,(((24,(((25,28),27),26)),29),(30,31))),32),(33,((34,35),36)))),(((19,21),(20,23)),22)),(((((7,8),11),(10,(12,((((13,15),14),16),17)))),9),18)),(((37,39),40),38)),(44,45)),46),(64,65)),(43,63)),((((47,48),(50,((((51,53),52),(((57,59),58),62)),60))),((61,68),(66,67))),((54,55),56))),49),((((69,75),70),74),(72,73))),71),(41,42)),(76,77))));
tree B_3.53 = [&U] [&W 1/90] (1,((2,3),(((((((((((((((4,5),(((6,(((24,(((25,28),27),26)),29),(30,31))),32),(33,((34,35),36)))),(((19,21),22),(20,23))),(((((7,8),11),(10,(12,((((13,15),14),16),17)))),9),18)),(((37,39),40),38)),(44,45)),46),(64,65)),(43,63)),((((47,48),(50,((((51,53),52),(((57,59),58),62)),60))),((61,68),(66,67))),((54,55),56))),49),((((69,75),70),74),(72,73))),71),(41,42)),(76,77))));
tree B_3.54 = [&U] [&W 1/90] (1,((2,3),(((((((((((((((4,5),(((6,(((24,(((25,28),27),26)),29),(30,31))),32),(33,((34,35),36)))),((((19,21),22),20),23)),(((((7,8),11),(10,(12,((((13,15),14),16),17)))),9),18)),(((37,39),40),38)),(44,45)),46),(64,65)),(43,63)),((((47,48),(50,((((51,53),52),(((57,59),58),62)),60))),((61,68),(66,67))),((54,55),56))),49),((((69,75),70),74),(72,73))),71),(41,42)),(76,77))));
tree B_3.55 = [&U] [&W 1/90] (1,((2,3),(((((((((((((((4,5),(((6,(((24,(((25,28),27),26)),29),(30,31))),32),(33,((34,35),36)))),((((19,21),22),23),20)),(((((7,8),11),(10,(12,((((13,15),14),16),17)))),9),18)),(((37,39),40),38)),(44,45)),46),(64,65)),(43,63)),((((47,48),(50,((((51,53),52),(((57,59),58),62)),60))),((61,68),(66,67))),((54,55),56))),49),((((69,75),70),74),(72,73))),71),(41,42)),(76,77))));
tree B_3.56 = [&U] [&W 1/90] (1,((2,3),(((((((((((((((4,5),(((6,(((24,(((25,28),27),26)),29),(30,31))),32),(33,((34,35),36)))),(19,((20,(21,22)),23))),(((((7,8),11),(10,(12,((((13,15),14),16),17)))),9),18)),(((37,39),40),38)),(44,45)),46),(64,65)),(43,63)),((((47,48),(50,((((51,53),52),(((57,59),58),62)),60))),((61,68),(66,67))),((54,55),56))),49),((((69,75),70),74),(72,73))),71),(41,42)),(76,77))));
tree B_3.57 = [&U] [&W 1/90] (1,((2,3),(((((((((((((((4,5),(((6,(((24,(((25,28),27),26)),29),(30,31))),32),(33,((34,35),36)))),(19,(20,((21,22),23)))),(((((7,8),11),(10,(12,((((13,15),14),16),17)))),9),18)),(((37,39),40),38)),(44,45)),46),(64,65)),(43,63)),((((47,48),(50,((((51,53),52),(((57,59),58),62)),60))),((61,68),(66,67))),((54,55),56))),49),((((69,75),70),74),(72,73))),71),(41,42)),(76,77))));
tree B_3.58 = [&U] [&W 1/90] (1,((2,3),(((((((((((((((4,5),(((6,(((24,(((25,28),27),26)),29),(30,31))),32),(33,((34,35),36)))),(((19,22),(20,23)),21)),(((((7,8),11),(10,(12,((((13,15),14),16),17)))),9),18)),(((37,39),40),38)),(44,45)),46),(64,65)),(43,63)),((((47,48),(50,((((51,53),52),(((57,59),58),62)),60))),((61,68),(66,67))),((54,55),56))),49),((((69,75),70),74),(72,73))),71),(41,42)),(76,77))));
tree B_3.59 = [&U] [&W 1/90] (1,((2,3),(((((((((((((((4,5),(((6,(((24,(((25,28),27),26)),29),(30,31))),32),(33,((34,35),36)))),(((19,(20,23)),22),21)),(((((7,8),11),(10,(12,((((13,15),14),16),17)))),9),18)),(((37,39),40),38)),(44,45)),46),(64,65)),(43,63)),((((47,48),(50,((((51,53),52),(((57,59),58),62)),60))),((61,68),(66,67))),((54,55),56))),49),((((69,75),70),74),(72,73))),71),(41,42)),(76,77))));
tree B_3.60 = [&U] [&W 1/90] (1,((2,3),(((((((((((((((4,5),(((6,(((24,(((25,28),27),26)),29),(30,31))),32),(33,((34,35),36)))),((((19,23),20),22),21)),(((((7,8),11),(10,(12,((((13,15),14),16),17)))),9),18)),(((37,39),40),38)),(44,45)),46),(64,65)),(43,63)),((((47,48),(50,((((51,53),52),(((57,59),58),62)),60))),((61,68),(66,67))),((54,55),56))),49),((((69,75),70),74),(72,73))),71),(41,42)),(76,77))));
tree B_3.61 = [&U] [&W 1/90] (1,(2,(3,((((((((((((((((((((((4,5),((6,((((24,(25,((26,28),29))),27),(30,31)),32)),(((33,36),35),34))),(12,((((13,15),14),16),17))),10),7),11),8),9),18),(19,(((20,21),22),23))),(((37,39),38),40)),(44,45)),(((43,63),46),(64,65))),49),(((47,48),50),((61,68),(66,67)))),((54,56),55)),((51,53),52)),(((57,(58,59)),62),60)),((((69,75),70),74),(72,73))),71),(41,42)),(76,77)))));
tree B_3.62 = [&U] [&W 1/90] (1,(2,(3,(((((((((((((((((((4,5),((6,((((24,(25,((26,28),29))),27),(30,31)),32)),(((33,36),35),34))),(12,((((13,15),14),16),17))),10),7),11),8),9),18),(19,(((20,21),22),23))),(((37,39),38),40)),(44,45)),(((43,63),46),(64,65))),((((47,48),50),((61,68),(66,67))),((((51,53),52),(((57,(58,59)),62),60)),((54,56),55)))),49),((((69,75),70),74),(72,73))),71),(41,42)),(76,77)))));
tree B_3.63 = [&U] [&W 1/90] (1,((2,((((((((((((((((((((((4,5),((6,((((24,(25,((26,28),29))),27),(30,31)),32)),(((33,36),35),34))),(12,((((13,15),14),16),17))),10),7),11),8),9),18),(19,(((20,21),22),23))),(((37,39),38),40)),(44,45)),(((43,63),46),(64,65))),49),(((47,48),50),((61,68),(66,67)))),((54,56),55)),((51,53),52)),(((57,(58,59)),62),60)),((((69,75),70),74),(72,73))),71),(41,42)),(76,77))),3));
tree B_3.64 = [&U] [&W 1/90] (1,((2,3),((((((((((((((((((((((4,5),((6,((((24,(25,((26,28),29))),27),(30,31)),32)),(((33,36),35),34))),(12,((((13,15),14),16),17))),10),7),11),8),9),18),(19,(((20,21),22),23))),(((37,39),38),40)),(44,45)),(((43,63),46),(64,65))),49),(((47,48),50),((61,68),(66,67)))),((54,56),55)),((51,53),52)),(((57,(58,59)),62),60)),((((69,75),70),74),(72,73))),71),(41,42)),(76,77))));
tree B_3.65 = [&U] [&W 1/90] (1,(2,(3,((((((((((((((((((((((4,5),((6,((((24,(25,((26,28),29))),27),(30,31)),32)),(((33,36),35),34))),(12,((((13,15),14),16),17))),10),7),11),8),9),18),(19,(((20,21),22),23))),(((37,39),38),40)),(44,45)),(((43,63),46),(64,65))),49),(((47,48),50),((61,68),(66,67)))),((54,56),55)),((51,53),52)),(((57,(58,59)),62),60)),((((69,75),74),70),(72,73))),71),(41,42)),(76,77)))));
tree B_3.66 = [&U] [&W 1/90] (1,(2,(3,((((((((((((((((((((((4,5),((6,((((24,(25,((26,28),29))),27),(30,31)),32)),(((33,36),35),34))),(12,((((13,15),14),16),17))),10),7),11),8),9),18),(19,(((20,21),22),23))),(((37,39),38),40)),(44,45)),(((43,63),46),(64,65))),49),(((47,48),50),((61,68),(66,67)))),(54,(55,56))),((51,53),52)),(((57,(58,59)),62),60)),((((69,75),70),74),(72,73))),71),(41,42)),(76,77)))));
tree B_3.67 = [&U] [&W 1/90] (1,(2,(3,((((((((((((((((((((((4,5),((6,((((24,(25,((26,28),29))),27),(30,31)),32)),(((33,36),35),34))),(12,((((13,15),14),16),17))),10),7),11),8),9),18),(19,(((20,21),22),23))),(((37,39),38),40)),(44,45)),(((43,63),46),(64,65))),49),(((47,48),50),((61,68),(66,67)))),((54,55),56)),((51,53),52)),(((57,(58,59)),62),60)),((((69,75),70),74),(72,73))),71),(41,42)),(76,77)))));
tree B_3.68 = [&U] [&W 1/90] (1,(2,(3,((((((((((((((((((((((((4,5),((6,((((24,(25,((26,28),29))),27),(30,31)),32)),(((33,36),35),34))),(12,((((13,15),14),16),17))),10),7),11),8),9),18),(19,(((20,21),22),23))),(((37,39),38),40)),(44,45)),(64,65)),46),(43,63)),49),(((47,48),50),((61,68),(66,67)))),((54,56),55)),((51,53),52)),(((57,(58,59)),62),60)),((((69,75),70),74),(72,73))),71),(41,42)),(76,77)))));
tree B_3.69 = [&U] [&W 1/90] (1,(2,(3,((((((((((((((((((((((4,5),((6,((((24,(25,((26,28),29))),27),(30,31)),32)),(((33,36),35),34))),(12,((((13,15),14),16),17))),10),7),11),8),9),18),(19,(((20,21),22),23))),(((37,39),38),40)),(44,45)),(((43,63),46),(64,65))),49),(((47,48),50),((61,68),(66,67)))),((54,56),55)),((51,53),52)),((((57,58),59),62),60)),((((69,75),70),74),(72,73))),71),(41,42)),(76,77)))));
tree B_3.70 = [&U] [&W 1/90] (1,(2,(3,((((((((((((((((((((((4,5),((6,((((24,(25,((26,28),29))),27),(30,31)),32)),(((33,36),35),34))),(12,((((13,15),14),16),17))),10),7),11),8),9),18),(19,(((20,21),22),23))),(((37,39),38),40)),(44,45)),(((43,63),46),(64,65))),49),(((47,48),50),((61,68),(66,67)))),((54,56),55)),((51,53),52)),((((57,59),58),62),60)),((((69,75),70),74),(72,73))),71),(41,42)),(76,77)))));
tree B_3.71 = [&U] [&W 1/90] (1,((2,3),((((((((((((((((((((4,5),((6,((((24,(25,((26,29),28))),27),(30,31)),32)),((33,(34,35)),36))),(((13,(14,15)),16),17)),10),12),(7,8)),11),9),18),((((19,20),22),23),21)),(((37,39),38),40)),(44,45)),(((43,63),46),(64,65))),((((47,48),50),((((51,53),52),(((57,58),59),62)),60)),((61,68),(66,67)))),((54,56),55)),49),(((69,75),74),(70,(72,73)))),71),(41,42)),(76,77))));
tree B_3.72 = [&U] [&W 1/90] (1,(2,(3,((((((((((((((((((((4,5),((6,((((24,(25,((26,29),28))),27),(30,31)),32)),((33,(34,35)),36))),(((13,(14,15)),16),17)),10),12),(7,8)),11),9),18),((((19,20),22),23),21)),(((37,39),38),40)),(44,45)),(((43,63),46),(64,65))),((((47,48),50),((((51,53),52),(((57,58),59),62)),60)),((61,68),(66,67)))),((54,56),55)),49),(((69,75),74),(70,(72,73)))),71),(41,42)),(76,77)))));
tree B_3.73 = [&U] [&W 1/90] (1,((2,((((((((((((((((((((4,5),((6,((((24,(25,((26,29),28))),27),(30,31)),32)),((33,(34,35)),36))),(((13,(14,15)),16),17)),10),12),(7,8)),11),9),18),((((19,20),22),23),21)),(((37,39),38),40)),(44,45)),(((43,63),46),(64,65))),((((47,48),50),((((51,53),52),(((57,58),59),62)),60)),((61,68),(66,67)))),((54,56),55)),49),(((69,75),74),(70,(72,73)))),71),(41,42)),(76,77))),3));
tree B_3.74 = [&U] [&W 1/90] (1,((2,3),((((((((((((((((((((4,5),((6,((((24,(25,((26,29),28))),27),(30,31)),32)),((33,(34,35)),36))),(((13,(14,15)),16),17)),10),12),(7,8)),11),9),18),((((19,20),22),23),21)),(((37,39),38),40)),(44,45)),(((43,63),46),(64,65))),((((47,48),50),((((51,53),52),(((57,58),59),62)),60)),((61,68),(66,67)))),((54,56),55)),49),((((69,75),70),(72,73)),74)),71),(41,42)),(76,77))));
tree B_3.75 = [&U] [&W 1/90] (1,((2,3),((((((((((((((((((((4,5),((6,((((24,(25,((26,29),28))),27),(30,31)),32)),((33,(34,35)),36))),(((13,(14,15)),16),17)),10),12),(7,8)),11),9),18),((((19,20),22),23),21)),(((37,39),38),40)),(44,45)),(((43,63),46),(64,65))),((54,55),56)),((((47,48),50),((((51,53),52),(((57,58),59),62)),60)),((61,68),(66,67)))),49),(((69,75),74),(70,(72,73)))),71),(41,42)),(76,77))));
tree B_3.76 = [&U] [&W 1/90] (1,((2,3),(((((((((((((((((((4,5),((6,((((24,(25,((26,29),28))),27),(30,31)),32)),((33,(34,35)),36))),(((13,(14,15)),16),17)),10),12),(7,8)),11),9),18),((((19,20),22),23),21)),(((37,39),38),40)),(44,45)),(((43,63),46),(64,65))),(((((47,48),50),((((51,53),52),(((57,58),59),62)),60)),((61,68),(66,67))),((54,55),56))),49),(((69,75),74),(70,(72,73)))),71),(41,42)),(76,77))));
tree B_3.77 = [&U] [&W 1/90] (1,((2,3),((((((((((((((((((((4,5),((6,((((24,(25,((26,29),28))),27),(30,31)),32)),((33,(34,35)),36))),(((13,(14,15)),16),17)),10),12),(7,8)),11),9),18),((((19,20),22),23),21)),(((37,39),38),40)),(44,45)),(((43,63),46),(64,65))),(54,(55,56))),((((47,48),50),((((51,53),52),(((57,58),59),62)),60)),((61,68),(66,67)))),49),(((69,75),74),(70,(72,73)))),71),(41,42)),(76,77))));
tree B_3.78 = [&U] [&W 1/90] (1,((2,3),(((((((((((((((((((4,5),((6,((((24,(25,((26,29),28))),27),(30,31)),32)),((33,(34,35)),36))),(((13,(14,15)),16),17)),10),12),(7,8)),11),9),18),((((19,20),22),23),21)),(((37,39),38),40)),(44,45)),(((43,63),46),(64,65))),(((((47,48),50),((((51,53),52),(((57,58),59),62)),60)),((61,68),(66,67))),(54,(55,56)))),49),(((69,75),74),(70,(72,73)))),71),(41,42)),(76,77))));
tree B_3.79 = [&U] [&W 1/90] (1,((2,3),((((((((((((((((((((4,5),((6,((((24,(25,((26,29),28))),27),(30,31)),32)),((33,(34,35)),36))),(((13,(14,15)),16),17)),10),12),(7,8)),11),9),18),((((19,20),22),23),21)),(((37,39),38),40)),(44,45)),(((43,63),46),(64,65))),((54,56),55)),((((47,48),50),((((51,53),52),(((57,58),59),62)),60)),((61,68),(66,67)))),49),(((69,75),74),(70,(72,73)))),71),(41,42)),(76,77))));
tree B_3.80 = [&U] [&W 1/90] (1,((2,3),(((((((((((((((((((((((4,5),((6,((((24,(25,((26,29),28))),27),(30,31)),32)),((33,(34,35)),36))),(((13,(14,15)),16),17)),10),12),(7,8)),11),9),18),((((19,20),22),23),21)),(((37,39),38),40)),(44,45)),(((43,63),46),(64,65))),60),(((51,53),52),(((57,58),59),62))),((47,48),50)),((61,68),(66,67))),((54,56),55)),49),(((69,75),74),(70,(72,73)))),71),(41,42)),(76,77))));
tree B_3.81 = [&U] [&W 1/90] (1,((2,3),(((((((((((((((4,5),((6,((((((24,28),26),29),25),27),((30,31),32))),(((33,34),36),35))),((((19,20),21),23),22)),(((((7,8),((10,((((13,14),15),16),17)),12)),11),9),18)),(((37,39),40),38)),(44,45)),46),(64,65)),(43,63)),(((((47,48),50),((((51,53),52),60),(((57,59),58),62))),((61,68),(66,67))),(54,(55,56)))),49),((((69,75),74),70),(72,73))),71),(41,42)),(76,77))));
tree B_3.82 = [&U] [&W 1/90] (1,((2,3),(((((((((((((((((4,5),((6,((((((24,28),26),29),25),27),((30,31),32))),(((33,34),36),35))),(((7,8),((10,((((13,14),15),16),17)),12)),11)),9),18),((((19,20),21),23),22)),(((37,39),40),38)),(44,45)),46),(64,65)),(43,63)),(((((47,48),50),((((51,53),52),60),(((57,59),58),62))),((61,68),(66,67))),(54,(55,56)))),49),((((69,75),74),70),(72,73))),71),(41,42)),(76,77))));
tree B_3.83 = [&U] [&W 1/90] (1,((2,3),((((((((((((((((((4,5),((6,((((((24,28),26),29),25),27),((30,31),32))),(((33,34),36),35))),11),((7,8),((10,((((13,14),15),16),17)),12))),9),18),((((19,20),21),23),22)),(((37,39),40),38)),(44,45)),46),(64,65)),(43,63)),(((((47,48),50),((((51,53),52),60),(((57,59),58),62))),((61,68),(66,67))),(54,(55,56)))),49),((((69,75),74),70),(72,73))),71),(41,42)),(76,77))));
tree B_3.84 = [&U] [&W 1/90] (1,((2,3),((((((((((((((((((4,5),((6,((((((24,28),26),29),25),27),((30,31),32))),(((33,34),36),35))),((7,8),((10,((((13,14),15),16),17)),12))),11),9),18),((((19,20),21),23),22)),(((37,39),40),38)),(44,45)),46),(64,65)),(43,63)),(((((47,48),50),((((51,53),52),60),(((57,59),58),62))),((61,68),(66,67))),(54,(55,56)))),49),((((69,75),74),70),(72,73))),71),(41,42)),(76,77))));
tree B_3.85 = [&U] [&W 1/90] (1,((2,3),(((((((((((((((4,5),((6,((((((24,28),26),29),25),27),((30,31),32))),(((33,34),36),35))),(((19,20),(22,23)),21)),(((((7,8),((10,((((13,14),15),16),17)),12)),11),9),18)),(((37,39),40),38)),(44,45)),46),(64,65)),(43,63)),(((((47,48),50),((((51,53),52),60),(((57,59),58),62))),((61,68),(66,67))),(54,(55,56)))),49),((((69,75),74),70),(72,73))),71),(41,42)),(76,77))));
tree B_3.86 = [&U] [&W 1/90] (1,((2,3),(((((((((((((((4,5),((6,((((((24,28),26),29),25),27),((30,31),32))),(((33,34),36),35))),((19,20),(21,(22,23)))),(((((7,8),((10,((((13,14),15),16),17)),12)),11),9),18)),(((37,39),40),38)),(44,45)),46),(64,65)),(43,63)),(((((47,48),50),((((51,53),52),60),(((57,59),58),62))),((61,68),(66,67))),(54,(55,56)))),49),((((69,75),74),70),(72,73))),71),(41,42)),(76,77))));
tree B_3.87 = [&U] [&W 1/90] (1,((2,3),(((((((((((((((4,5),((6,((((((24,28),26),29),25),27),((30,31),32))),(((33,34),36),35))),((19,(21,(22,23))),20)),(((((7,8),((10,((((13,14),15),16),17)),12)),11),9),18)),(((37,39),40),38)),(44,45)),46),(64,65)),(43,63)),(((((47,48),50),((((51,53),52),60),(((57,59),58),62))),((61,68),(66,67))),(54,(55,56)))),49),((((69,75),74),70),(72,73))),71),(41,42)),(76,77))));
tree B_3.88 = [&U] [&W 1/90] (1,((2,3),(((((((((((((((4,5),((6,((((((24,28),26),29),25),27),((30,31),32))),(((33,34),36),35))),(19,(20,(21,(22,23))))),(((((7,8),((10,((((13,14),15),16),17)),12)),11),9),18)),(((37,39),40),38)),(44,45)),46),(64,65)),(43,63)),(((((47,48),50),((((51,53),52),60),(((57,59),58),62))),((61,68),(66,67))),(54,(55,56)))),49),((((69,75),74),70),(72,73))),71),(41,42)),(76,77))));
tree B_3.89 = [&U] [&W 1/90] (1,((2,3),(((((((((((((((4,5),((((6,(((((24,28),26),29),25),27)),(30,31)),32),(((33,34),36),35))),((((19,20),21),23),22)),(((((7,8),((10,((((13,14),15),16),17)),12)),11),9),18)),(((37,39),40),38)),(44,45)),46),(64,65)),(43,63)),(((((47,48),50),((((51,53),52),60),(((57,59),58),62))),((61,68),(66,67))),(54,(55,56)))),49),((((69,75),74),70),(72,73))),71),(41,42)),(76,77))));
tree B_3.90 = [&U] [&W 1/90] (1,((2,3),(((((((((((((((4,5),((((6,(((((24,28),26),29),25),27)),32),(30,31)),(((33,34),36),35))),((((19,20),21),23),22)),(((((7,8),((10,((((13,14),15),16),17)),12)),11),9),18)),(((37,39),40),38)),(44,45)),46),(64,65)),(43,63)),(((((47,48),50),((((51,53),52),60),(((57,59),58),62))),((61,68),(66,67))),(54,(55,56)))),49),((((69,75),74),70),(72,73))),71),(41,42)),(76,77))));

[Trees found in bootstrap replicate #4 (seed=1777894004)]
tree B_4.1 = [&U] [&W 1/140] (1,((2,((((((((((((((((((4,5),(19,(((20,21),22),23))),(((33,35),36),34)),((6,32),(((((24,(27,29)),26),25),28),(30,31)))),18),(7,(((((8,11),10),9),12),((((13,15),14),16),17)))),((37,(39,40)),38)),46),(44,45)),62),((47,48),50)),(((57,59),58),60)),((((((51,53),52),55),54),56),(66,67))),(((43,63),(64,65)),49)),68),61),((((((41,42),71),(72,73)),70),69),(74,75))),(76,77))),3));
tree B_4.2 = [&U] [&W 1/140] (1,((2,(((((((((((((((((((4,5),(19,(((20,21),22),23))),(((33,35),36),34)),((6,32),(((((24,(27,29)),26),25),28),(30,31)))),18),(7,(((((8,11),10),9),12),((((13,15),14),16),17)))),((37,(39,40)),38)),46),(44,45)),62),((47,48),50)),(((57,59),58),60)),(((((51,53),52),55),54),56)),(66,67)),(((43,63),(64,65)),49)),68),61),((((((41,42),71),(72,73)),70),69),(74,75))),(76,77))),3));
tree B_4.3 = [&U] [&W 1/140] (1,((2,(((((((((((((((((((4,5),(19,(((20,21),22),23))),(((33,35),36),34)),((6,32),(((((24,(27,29)),26),25),28),(30,31)))),18),(7,(((((8,11),10),9),12),((((13,15),14),16),17)))),((37,(39,40)),38)),46),(44,45)),62),((47,48),50)),(((57,59),58),60)),(66,67)),(((((51,53),52),55),54),56)),(((43,63),(64,65)),49)),68),61),((((((41,42),71),(72,73)),70),69),(74,75))),(76,77))),3));
tree B_4.4 = [&U] [&W 1/140] (1,((2,(((((((((((((((((((4,5),(19,(((20,21),22),23))),(((33,35),36),34)),((6,32),(((((24,(27,29)),26),25),28),(30,31)))),18),(7,(((((8,11),10),9),12),((((13,15),14),16),17)))),((37,(39,40)),38)),46),(44,45)),62),(47,48)),50),(((57,59),58),60)),((((((51,53),52),55),54),56),(66,67))),(((43,63),(64,65)),49)),68),61),((((((41,42),71),(72,73)),70),69),(74,75))),(76,77))),3));
tree B_4.5 = [&U] [&W 1/140] (1,((2,(((((((((((((((((((4,5),(19,(((20,21),22),23))),(((33,35),36),34)),((6,32),(((((24,(27,29)),26),25),28),(30,31)))),18),(7,(((((8,11),10),9),12),((((13,15),14),16),17)))),((37,(39,40)),38)),46),(44,45)),62),50),(47,48)),(((57,59),58),60)),((((((51,53),52),55),54),56),(66,67))),(((43,63),(64,65)),49)),68),61),((((((41,42),71),(72,73)),70),69),(74,75))),(76,77))),3));
tree B_4.6 = [&U] [&W 1/140] (1,(2,(3,((((((((((((((((((4,5),(19,(((20,21),22),23))),(((33,35),36),34)),((6,32),(((((24,(27,29)),26),25),28),(30,31)))),18),(7,(((((8,11),10),9),12),((((13,15),14),16),17)))),((37,(39,40)),38)),46),(44,45)),62),((47,48),50)),(((57,59),58),60)),((((((51,53),52),55),54),56),(66,67))),(((43,63),(64,65)),49)),68),61),((((((41,42),71),(72,73)),70),69),(74,75))),(76,77)))));
tree B_4.7 = [&U] [&W 1/140] (1,((2,((((((((((((((((((4,5),(19,(((20,21),22),23))),(((33,35),36),34)),((6,32),(((((24,(27,29)),26),25),28),(30,31)))),18),(7,(((((8,11),10),9),12),((((13,15),14),16),17)))),((37,(39,40)),38)),46),(44,45)),62),((47,48),50)),((57,(58,59)),60)),((((((51,53),52),55),54),56),(66,67))),(((43,63),(64,65)),49)),68),61),((((((41,42),71),(72,73)),70),69),(74,75))),(76,77))),3));
tree B_4.8 = [&U] [&W 1/140] (1,((2,((((((((((((((((((4,5),(19,(((20,21),22),23))),(((33,35),36),34)),((6,32),(((((24,(27,29)),26),25),28),(30,31)))),18),(7,(((((8,11),10),9),12),((((13,15),14),16),17)))),((37,(39,40)),38)),46),(44,45)),62),((47,48),50)),(((57,58),59),60)),((((((51,53),52),55),54),56),(66,67))),(((43,63),(64,65)),49)),68),61),((((((41,42),71),(72,73)),70),69),(74,75))),(76,77))),3));
tree B_4.9 = [&U] [&W 1/140] (1,((2,((((((((((((((((((4,5),(19,(((20,21),22),23))),(((33,35),36),34)),((6,32),(((((24,(27,29)),26),25),28),(30,31)))),18),(7,(((((8,11),10),9),12),((((13,15),14),16),17)))),((37,(39,40)),38)),46),(44,45)),62),((47,48),50)),(((57,59),58),60)),(((((51,53),52),(54,55)),56),(66,67))),(((43,63),(64,65)),49)),68),61),((((((41,42),71),(72,73)),70),69),(74,75))),(76,77))),3));
tree B_4.10 = [&U] [&W 1/140] (1,((2,((((((((((((((((((4,5),(19,(((20,21),22),23))),(((33,35),36),34)),((6,32),(((((24,(27,29)),26),25),28),(30,31)))),18),(7,(((((8,11),10),9),12),((((13,15),14),16),17)))),((37,(39,40)),38)),46),(44,45)),62),((47,48),50)),(((57,59),58),60)),((((((51,53),52),54),55),56),(66,67))),(((43,63),(64,65)),49)),68),61),((((((41,42),71),(72,73)),70),69),(74,75))),(76,77))),3));
tree B_4.11 = [&U] [&W 1/140] (1,((2,((((((((((((((((((4,5),((((19,23),21),22),20)),(33,((34,36),35))),(((((7,((9,10),11)),8),12),((((13,15),14),16),17)),18)),((((((24,27),28),26),25),29),(30,31))),32),6),((37,(39,40)),38)),43),46),(44,45)),((((47,48),50),(((51,53),52),62)),((((54,55),56),(66,67)),((57,(58,59)),60)))),49),(63,(64,65))),68),61),(((((((41,42),(72,73)),71),70),74),75),69)),(76,77))),3));
tree B_4.12 = [&U] [&W 1/140] (1,((2,((((((((((((((((((4,5),((((19,23),21),22),20)),(33,((34,36),35))),(((((7,((9,10),11)),8),12),((((13,15),14),16),17)),18)),((((((24,27),28),26),25),29),(30,31))),32),6),((37,(39,40)),38)),43),46),(44,45)),(((47,48),50),(((51,53),52),(((((54,55),56),(66,67)),((57,(58,59)),60)),62)))),49),(63,(64,65))),68),61),(((((((41,42),(72,73)),71),70),74),75),69)),(76,77))),3));
tree B_4.13 = [&U] [&W 1/140] (1,((2,((((((((((((((((((4,5),((((19,23),21),22),20)),(33,((34,36),35))),(((((7,((9,10),11)),8),12),((((13,15),14),16),17)),18)),((((((24,27),28),26),25),29),(30,31))),32),6),((37,(39,40)),38)),43),46),(44,45)),(((47,48),50),((((51,53),52),((((54,55),56),(66,67)),((57,(58,59)),60))),62))),49),(63,(64,65))),68),61),(((((((41,42),(72,73)),71),70),74),75),69)),(76,77))),3));
tree B_4.14 = [&U] [&W 1/140] (1,((2,((((((((((((((((((4,5),((((19,23),21),22),20)),(33,((34,36),35))),(((((7,((9,10),11)),8),12),((((13,15),14),16),17)),18)),((((((24,27),28),26),25),29),(30,31))),32),6),((37,(39,40)),38)),43),46),(44,45)),(((47,48),(50,((((54,55),56),(66,67)),((57,(58,59)),60)))),(((51,53),52),62))),49),(63,(64,65))),68),61),(((((((41,42),(72,73)),71),70),74),75),69)),(76,77))),3));
tree B_4.15 = [&U] [&W 1/140] (1,((2,((((((((((((((((((4,5),((((19,23),21),22),20)),(33,((34,36),35))),(((((7,((9,10),11)),8),12),((((13,15),14),16),17)),18)),((((((24,27),28),26),25),29),(30,31))),32),6),((37,(39,40)),38)),43),46),(44,45)),((((47,48),((((54,55),56),(66,67)),((57,(58,59)),60))),50),(((51,53),52),62))),49),(63,(64,65))),68),61),(((((((41,42),(72,73)),71),70),74),75),69)),(76,77))),3));
tree B_4.16 = [&U] [&W 1/140] (1,((2,(((((((((((((((((((4,5),((((19,23),21),22),20)),(33,((34,36),35))),(((((7,((9,10),11)),8),12),((((13,15),14),16),17)),18)),((((((24,27),28),26),25),29),(30,31))),32),6),((37,(39,40)),38)),43),46),(44,45)),(((47,48),50),(((51,53),52),62))),49),(63,(64,65))),((((54,55),56),(66,67)),((57,(58,59)),60))),68),61),(((((((41,42),(72,73)),71),70),74),75),69)),(76,77))),3));
tree B_4.17 = [&U] [&W 1/140] (1,((2,(((((((((((((((((((4,5),((((19,23),21),22),20)),(33,((34,36),35))),(((((7,((9,10),11)),8),12),((((13,15),14),16),17)),18)),((((((24,27),28),26),25),29),(30,31))),32),6),((37,(39,40)),38)),43),46),(44,45)),(((47,48),50),(((51,53),52),62))),49),(63,(64,65))),(((54,55),56),(((57,(58,59)),60),(66,67)))),68),61),(((((((41,42),(72,73)),71),70),74),75),69)),(76,77))),3));
tree B_4.18 = [&U] [&W 1/140] (1,((2,(((((((((((((((((((4,5),((((19,23),21),22),20)),(33,((34,36),35))),(((((7,((9,10),11)),8),12),((((13,15),14),16),17)),18)),((((((24,27),28),26),25),29),(30,31))),32),6),((37,(39,40)),38)),43),46),(44,45)),(((47,48),50),(((51,53),52),62))),49),(63,(64,65))),((((54,55),56),((57,(58,59)),60)),(66,67))),68),61),(((((((41,42),(72,73)),71),70),74),75),69)),(76,77))),3));
tree B_4.19 = [&U] [&W 1/140] (1,((2,((((((((((((((((((4,5),((((19,23),21),22),20)),(33,((34,36),35))),(((((7,((9,10),11)),8),12),((((13,15),14),16),17)),18)),((((((24,27),28),26),25),29),(30,31))),32),6),((37,(39,40)),38)),43),46),(44,45)),(((47,48),((((51,53),52),62),((((54,55),56),(66,67)),((57,(58,59)),60)))),50)),49),(63,(64,65))),68),61),(((((((41,42),(72,73)),71),70),74),75),69)),(76,77))),3));
tree B_4.20 = [&U] [&W 1/140] (1,((2,((((((((((((((((((4,5),((((19,23),21),22),20)),(33,((34,36),35))),(((((7,((9,10),11)),8),12),((((13,15),14),16),17)),18)),((((((24,27),28),26),25),29),(30,31))),32),6),((37,(39,40)),38)),43),46),(44,45)),((47,48),(50,((((51,53),52),62),((((54,55),56),(66,67)),((57,(58,59)),60)))))),49),(63,(64,65))),68),61),(((((((41,42),(72,73)),71),70),74),75),69)),(76,77))),3));
tree B_4.21 = [&U] [&W 1/140] (1,(2,(3,(((((((((((((((((((4,5),((((19,20),22),21),23)),(((33,36),34),35)),((6,32),(((24,(((25,27),28),29)),26),(30,31)))),((((((7,11),10),9),8),12),18)),(((13,14),15),(16,17))),46),((37,(39,40)),38)),(44,45)),62),(47,48)),50),(((57,59),58),60)),((((((51,52),53),54),55),56),(66,67))),(((43,63),(64,65)),49)),68),61),(((((((41,42),(72,73)),71),70),74),75),69)),(76,77)))));
tree B_4.22 = [&U] [&W 1/140] (1,(2,(3,((((((((((((((((((((4,5),((((19,20),22),21),23)),(((33,36),34),35)),((6,32),(((24,(((25,27),28),29)),26),(30,31)))),((((((7,11),10),9),8),12),18)),(((13,14),15),(16,17))),46),((37,(39,40)),38)),(44,45)),62),(47,48)),50),(((57,59),58),60)),(66,67)),(((((51,52),53),54),55),56)),(((43,63),(64,65)),49)),68),61),(((((((41,42),(72,73)),71),70),74),75),69)),(76,77)))));
tree B_4.23 = [&U] [&W 1/140] (1,(2,(3,((((((((((((((((((((4,5),((((19,20),22),21),23)),(((33,36),34),35)),((6,32),(((24,(((25,27),28),29)),26),(30,31)))),((((((7,11),10),9),8),12),18)),(((13,14),15),(16,17))),46),((37,(39,40)),38)),(44,45)),62),(47,48)),50),(((57,59),58),60)),(((((51,52),53),54),55),56)),(66,67)),(((43,63),(64,65)),49)),68),61),(((((((41,42),(72,73)),71),70),74),75),69)),(76,77)))));
tree B_4.24 = [&U] [&W 1/140] (1,(2,(3,((((((((((((((((((4,5),((((19,20),22),21),23)),(((33,36),34),35)),((6,32),(((24,(((25,27),28),29)),26),(30,31)))),((((((7,11),10),9),8),12),18)),(((13,14),15),(16,17))),46),((37,(39,40)),38)),(44,45)),62),((47,48),50)),(((57,59),58),60)),((((((51,52),53),54),55),56),(66,67))),(((43,63),(64,65)),49)),68),61),(((((((41,42),(72,73)),71),70),74),75),69)),(76,77)))));
tree B_4.25 = [&U] [&W 1/140] (1,(2,(3,(((((((((((((((((((4,5),((((19,20),22),21),23)),(((33,36),34),35)),((6,32),(((24,(((25,27),28),29)),26),(30,31)))),((((((7,11),10),9),8),12),18)),(((13,14),15),(16,17))),46),((37,(39,40)),38)),(44,45)),62),50),(47,48)),(((57,59),58),60)),((((((51,52),53),54),55),56),(66,67))),(((43,63),(64,65)),49)),68),61),(((((((41,42),(72,73)),71),70),74),75),69)),(76,77)))));
tree B_4.26 = [&U] [&W 1/140] (1,((2,(((((((((((((((((((4,5),((((19,20),22),21),23)),(((33,36),34),35)),((6,32),(((24,(((25,27),28),29)),26),(30,31)))),((((((7,11),10),9),8),12),18)),(((13,14),15),(16,17))),46),((37,(39,40)),38)),(44,45)),62),(47,48)),50),(((57,59),58),60)),((((((51,52),53),54),55),56),(66,67))),(((43,63),(64,65)),49)),68),61),(((((((41,42),(72,73)),71),70),74),75),69)),(76,77))),3));
tree B_4.27 = [&U] [&W 1/140] (1,(2,(3,(((((((((((((((((((4,5),((((19,20),22),21),23)),(((33,36),34),35)),((6,32),(((24,(((25,27),28),29)),26),(30,31)))),((((((7,11),10),9),8),12),18)),(((13,14),15),(16,17))),46),((37,(39,40)),38)),(44,45)),62),(47,48)),50),((57,(58,59)),60)),((((((51,52),53),54),55),56),(66,67))),(((43,63),(64,65)),49)),68),61),(((((((41,42),(72,73)),71),70),74),75),69)),(76,77)))));
tree B_4.28 = [&U] [&W 1/140] (1,(2,(3,(((((((((((((((((((4,5),((((19,20),22),21),23)),(((33,36),34),35)),((6,32),(((24,(((25,27),28),29)),26),(30,31)))),((((((7,11),10),9),8),12),18)),(((13,14),15),(16,17))),46),((37,(39,40)),38)),(44,45)),62),(47,48)),50),(((57,58),59),60)),((((((51,52),53),54),55),56),(66,67))),(((43,63),(64,65)),49)),68),61),(((((((41,42),(72,73)),71),70),74),75),69)),(76,77)))));
tree B_4.29 = [&U] [&W 1/140] (1,(2,(3,(((((((((((((((((((4,5),((((19,20),22),21),23)),(((33,36),34),35)),((6,32),(((24,(((25,27),28),29)),26),(30,31)))),((((((7,11),10),9),8),12),18)),(((13,14),15),(16,17))),46),((37,(39,40)),38)),(44,45)),62),(47,48)),50),(((57,59),58),60)),(((((51,52),53),(54,55)),56),(66,67))),(((43,63),(64,65)),49)),68),61),(((((((41,42),(72,73)),71),70),74),75),69)),(76,77)))));
tree B_4.30 = [&U] [&W 1/140] (1,(2,(3,(((((((((((((((((((4,5),((((19,20),22),21),23)),(((33,36),34),35)),((6,32),(((24,(((25,27),28),29)),26),(30,31)))),((((((7,11),10),9),8),12),18)),(((13,14),15),(16,17))),46),((37,(39,40)),38)),(44,45)),62),(47,48)),50),(((57,59),58),60)),((((((51,52),53),55),54),56),(66,67))),(((43,63),(64,65)),49)),68),61),(((((((41,42),(72,73)),71),70),74),75),69)),(76,77)))));
tree B_4.31 = [&U] [&W 1/140] (1,((2,(((((((((((((((((4,5),((19,(((20,22),23),21)),(((33,36),35),34))),((7,(((((8,11),9),10),((((13,15),14),16),17)),12)),18)),(((24,((25,(28,29)),27)),26),(30,31))),32),6),((37,38),(39,40))),43),46),(44,45)),((((47,48),((((54,55),56),(66,67)),(((57,59),58),60))),(((51,53),52),62)),50)),49),(63,(64,65))),68),61),((((((41,42),71),(72,73)),70),69),(74,75))),(76,77))),3));
tree B_4.32 = [&U] [&W 1/140] (1,((2,(((((((((((((((((4,5),((19,(((20,22),23),21)),(((33,36),35),34))),((7,(((((8,11),9),10),((((13,15),14),16),17)),12)),18)),(((24,((25,(28,29)),27)),26),(30,31))),32),6),(37,(38,(39,40)))),43),46),(44,45)),((((47,48),((((54,55),56),(66,67)),(((57,59),58),60))),(((51,53),52),62)),50)),49),(63,(64,65))),68),61),((((((41,42),71),(72,73)),70),69),(74,75))),(76,77))),3));
tree B_4.33 = [&U] [&W 1/140] (1,((2,(((((((((((((((((4,5),((19,(((20,22),23),21)),(((33,36),35),34))),((7,(((((8,11),9),10),((((13,15),14),16),17)),12)),18)),(((24,((25,(28,29)),27)),26),(30,31))),32),6),(37,((38,40),39))),43),46),(44,45)),((((47,48),((((54,55),56),(66,67)),(((57,59),58),60))),(((51,53),52),62)),50)),49),(63,(64,65))),68),61),((((((41,42),71),(72,73)),70),69),(74,75))),(76,77))),3));
tree B_4.34 = [&U] [&W 1/140] (1,((2,(((((((((((((((((4,5),((19,(((20,22),23),21)),(((33,36),35),34))),((7,(((((8,11),9),10),((((13,15),14),16),17)),12)),18)),(((24,((25,(28,29)),27)),26),(30,31))),32),6),(37,((38,39),40))),43),46),(44,45)),((((47,48),((((54,55),56),(66,67)),(((57,59),58),60))),(((51,53),52),62)),50)),49),(63,(64,65))),68),61),((((((41,42),71),(72,73)),70),69),(74,75))),(76,77))),3));
tree B_4.35 = [&U] [&W 1/140] (1,((2,(((((((((((((((((4,5),((19,(((20,22),23),21)),(((33,36),35),34))),((7,(((((8,11),9),10),((((13,15),14),16),17)),12)),18)),(((24,((25,(28,29)),27)),26),(30,31))),32),6),((37,(39,40)),38)),43),46),(44,45)),((((47,48),((((54,55),56),(66,67)),(((57,59),58),60))),(((51,53),52),62)),50)),49),(63,(64,65))),68),61),((((((41,42),71),(72,73)),70),69),(74,75))),(76,77))),3));
tree B_4.36 = [&U] [&W 1/140] (1,((2,((((((((((((((((((4,5),((19,(((20,22),23),21)),(((33,36),35),34))),((7,(((((8,11),9),10),((((13,15),14),16),17)),12)),18)),(30,31)),((24,((25,(28,29)),27)),26)),32),6),((37,38),(39,40))),43),46),(44,45)),((((47,48),((((54,55),56),(66,67)),(((57,59),58),60))),(((51,53),52),62)),50)),49),(63,(64,65))),68),61),((((((41,42),71),(72,73)),70),69),(74,75))),(76,77))),3));
tree B_4.37 = [&U] [&W 1/140] (1,((2,((((((((((((((((((4,5),((19,(((20,22),23),21)),(((33,36),35),34))),((7,(((((8,11),9),10),((((13,15),14),16),17)),12)),18)),((24,((25,(28,29)),27)),26)),(30,31)),32),6),((37,38),(39,40))),43),46),(44,45)),((((47,48),((((54,55),56),(66,67)),(((57,59),58),60))),(((51,53),52),62)),50)),49),(63,(64,65))),68),61),((((((41,42),71),(72,73)),70),69),(74,75))),(76,77))),3));
tree B_4.38 = [&U] [&W 1/140] (1,((2,((((((((((((((((((4,5),((19,(((20,22),23),21)),(((33,36),35),34))),((7,(((((8,11),9),10),((((13,15),14),16),17)),12)),18)),((24,26),((25,(28,29)),27))),(30,31)),32),6),((37,38),(39,40))),43),46),(44,45)),((((47,48),((((54,55),56),(66,67)),(((57,59),58),60))),(((51,53),52),62)),50)),49),(63,(64,65))),68),61),((((((41,42),71),(72,73)),70),69),(74,75))),(76,77))),3));
tree B_4.39 = [&U] [&W 1/140] (1,((2,((((((((((((((((((4,5),((19,(((20,22),23),21)),(((33,36),35),34))),((7,(((((8,11),9),10),((((13,15),14),16),17)),12)),18)),(30,31)),((24,26),((25,(28,29)),27))),32),6),((37,38),(39,40))),43),46),(44,45)),((((47,48),((((54,55),56),(66,67)),(((57,59),58),60))),(((51,53),52),62)),50)),49),(63,(64,65))),68),61),((((((41,42),71),(72,73)),70),69),(74,75))),(76,77))),3));
tree B_4.40 = [&U] [&W 1/140] (1,((2,((((((((((((((((((4,5),((19,(((20,22),23),21)),(((33,36),35),34))),((7,(((((8,11),9),10),((((13,15),14),16),17)),12)),18)),(24,(((25,(28,29)),27),26))),(30,31)),32),6),((37,38),(39,40))),43),46),(44,45)),((((47,48),((((54,55),56),(66,67)),(((57,59),58),60))),(((51,53),52),62)),50)),49),(63,(64,65))),68),61),((((((41,42),71),(72,73)),70),69),(74,75))),(76,77))),3));
tree B_4.41 = [&U] [&W 1/140] (1,((2,((((((((((((((((((((((((4,5),33),35),36),34),((((19,21),23),20),22)),32),(((24,(((26,27),28),29)),25),(30,31))),6),(((((7,((9,11),10)),8),12),(((13,(14,15)),16),17)),18)),46),(37,((38,40),39))),(44,45)),62),(47,48)),50),(((57,59),58),60)),(66,67)),((((51,(52,53)),55),54),56)),(((43,63),(64,65)),49)),68),61),(((((((41,42),(72,73)),71),70),74),75),69)),(76,77))),3));
tree B_4.42 = [&U] [&W 1/140] (1,((2,(((((((((((((((((((((((4,5),33),35),36),34),((((19,21),23),20),22)),32),(((24,(((26,27),28),29)),25),(30,31))),6),(((((7,((9,11),10)),8),12),(((13,(14,15)),16),17)),18)),46),(37,((38,40),39))),(44,45)),62),(47,48)),50),(((57,59),58),60)),(((((51,(52,53)),55),54),56),(66,67))),(((43,63),(64,65)),49)),68),61),(((((((41,42),(72,73)),71),70),74),75),69)),(76,77))),3));
tree B_4.43 = [&U] [&W 1/140] (1,((2,((((((((((((((((((((((((4,5),33),35),36),34),((((19,21),23),20),22)),32),(((24,(((26,27),28),29)),25),(30,31))),6),(((((7,((9,11),10)),8),12),(((13,(14,15)),16),17)),18)),46),(37,((38,40),39))),(44,45)),62),(47,48)),50),(((57,59),58),60)),((((51,(52,53)),55),54),56)),(66,67)),(((43,63),(64,65)),49)),68),61),(((((((41,42),(72,73)),71),70),74),75),69)),(76,77))),3));
tree B_4.44 = [&U] [&W 1/140] (1,(2,(3,((((((((((((((((((((((((4,5),33),35),36),34),((((19,21),23),20),22)),32),(((24,(((26,27),28),29)),25),(30,31))),6),(((((7,((9,11),10)),8),12),(((13,(14,15)),16),17)),18)),46),(37,((38,40),39))),(44,45)),62),(47,48)),50),(((57,59),58),60)),(66,67)),((((51,(52,53)),55),54),56)),(((43,63),(64,65)),49)),68),61),(((((((41,42),(72,73)),71),70),74),75),69)),(76,77)))));
tree B_4.45 = [&U] [&W 1/140] (1,((2,3),((((((((((((((((((((((((4,5),33),35),36),34),((((19,21),23),20),22)),32),(((24,(((26,27),28),29)),25),(30,31))),6),(((((7,((9,11),10)),8),12),(((13,(14,15)),16),17)),18)),46),(37,((38,40),39))),(44,45)),62),(47,48)),50),(((57,59),58),60)),(66,67)),((((51,(52,53)),55),54),56)),(((43,63),(64,65)),49)),68),61),(((((((41,42),(72,73)),71),70),74),75),69)),(76,77))));
tree B_4.46 = [&U] [&W 1/140] (1,((2,((((((((((((((((((((((((4,5),33),35),36),34),((((19,21),23),20),22)),32),(((24,(((26,27),28),29)),25),(30,31))),6),(((((7,((9,11),10)),8),12),(((13,(14,15)),16),17)),18)),46),(37,((38,40),39))),(44,45)),62),(47,48)),50),(((57,59),58),60)),(66,67)),(((51,(52,53)),(54,55)),56)),(((43,63),(64,65)),49)),68),61),(((((((41,42),(72,73)),71),70),74),75),69)),(76,77))),3));
tree B_4.47 = [&U] [&W 1/140] (1,((2,((((((((((((((((((((((((4,5),33),35),36),34),((((19,21),23),20),22)),32),(((24,(((26,27),28),29)),25),(30,31))),6),(((((7,((9,11),10)),8),12),(((13,(14,15)),16),17)),18)),46),(37,((38,40),39))),(44,45)),62),(47,48)),50),(((57,59),58),60)),(66,67)),((((51,(52,53)),54),55),56)),(((43,63),(64,65)),49)),68),61),(((((((41,42),(72,73)),71),70),74),75),69)),(76,77))),3));
tree B_4.48 = [&U] [&W 1/140] (1,((2,((((((((((((((((((((((((4,5),33),35),36),34),((((19,21),23),20),22)),32),(((24,(((26,27),28),29)),25),(30,31))),6),(((((7,((9,11),10)),8),12),(((13,(14,15)),16),17)),18)),46),(37,((38,40),39))),(44,45)),62),(47,48)),50),(((57,59),58),60)),(66,67)),(((((51,52),53),54),55),56)),(((43,63),(64,65)),49)),68),61),(((((((41,42),(72,73)),71),70),74),75),69)),(76,77))),3));
tree B_4.49 = [&U] [&W 1/140] (1,((2,((((((((((((((((((((((((4,5),33),35),36),34),((((19,21),23),20),22)),32),(((24,(((26,27),28),29)),25),(30,31))),6),(((((7,((9,11),10)),8),12),(((13,(14,15)),16),17)),18)),46),(37,((38,40),39))),(44,45)),62),(47,48)),50),(((57,59),58),60)),(66,67)),((((51,52),53),(54,55)),56)),(((43,63),(64,65)),49)),68),61),(((((((41,42),(72,73)),71),70),74),75),69)),(76,77))),3));
tree B_4.50 = [&U] [&W 1/140] (1,((2,((((((((((((((((((((((((4,5),33),35),36),34),((((19,21),23),20),22)),32),(((24,(((26,27),28),29)),25),(30,31))),6),(((((7,((9,11),10)),8),12),(((13,(14,15)),16),17)),18)),46),(37,((38,40),39))),(44,45)),62),(47,48)),50),(((57,59),58),60)),(66,67)),(((((51,53),52),54),55),56)),(((43,63),(64,65)),49)),68),61),(((((((41,42),(72,73)),71),70),74),75),69)),(76,77))),3));
tree B_4.51 = [&U] [&W 1/140] (1,((2,((((((((((((((((((((4,5),((19,((20,23),21)),22)),(33,(34,(35,36)))),(6,(((((24,(25,(26,29))),28),27),32),(30,31)))),(((13,14),15),(16,17))),((((7,(9,11)),8),10),12)),18),((37,(39,40)),38)),46),(44,45)),62),50),(47,48)),((57,(58,59)),60)),((((51,(52,53)),(54,55)),56),(66,67))),(((43,63),(64,65)),49)),68),61),(((((((41,42),(72,73)),71),70),74),75),69)),(76,77))),3));
tree B_4.52 = [&U] [&W 1/140] (1,((2,(((((((((((((((((((((4,5),((19,((20,23),21)),22)),(33,(34,(35,36)))),(6,(((((24,(25,(26,29))),28),27),32),(30,31)))),(((13,14),15),(16,17))),((((7,(9,11)),8),10),12)),18),((37,(39,40)),38)),46),(44,45)),62),50),(47,48)),((57,(58,59)),60)),(((51,(52,53)),(54,55)),56)),(66,67)),(((43,63),(64,65)),49)),68),61),(((((((41,42),(72,73)),71),70),74),75),69)),(76,77))),3));
tree B_4.53 = [&U] [&W 1/140] (1,((2,(((((((((((((((((((((4,5),((19,((20,23),21)),22)),(33,(34,(35,36)))),(6,(((((24,(25,(26,29))),28),27),32),(30,31)))),(((13,14),15),(16,17))),((((7,(9,11)),8),10),12)),18),((37,(39,40)),38)),46),(44,45)),62),50),(47,48)),((57,(58,59)),60)),(66,67)),(((51,(52,53)),(54,55)),56)),(((43,63),(64,65)),49)),68),61),(((((((41,42),(72,73)),71),70),74),75),69)),(76,77))),3));
tree B_4.54 = [&U] [&W 1/140] (1,((2,(((((((((((((((((((4,5),((19,((20,23),21)),22)),(33,(34,(35,36)))),(6,(((((24,(25,(26,29))),28),27),32),(30,31)))),(((13,14),15),(16,17))),((((7,(9,11)),8),10),12)),18),((37,(39,40)),38)),46),(44,45)),62),((47,48),50)),((57,(58,59)),60)),((((51,(52,53)),(54,55)),56),(66,67))),(((43,63),(64,65)),49)),68),61),(((((((41,42),(72,73)),71),70),74),75),69)),(76,77))),3));
tree B_4.55 = [&U] [&W 1/140] (1,((2,((((((((((((((((((((4,5),((19,((20,23),21)),22)),(33,(34,(35,36)))),(6,(((((24,(25,(26,29))),28),27),32),(30,31)))),(((13,14),15),(16,17))),((((7,(9,11)),8),10),12)),18),((37,(39,40)),38)),46),(44,45)),62),(47,48)),50),((57,(58,59)),60)),((((51,(52,53)),(54,55)),56),(66,67))),(((43,63),(64,65)),49)),68),61),(((((((41,42),(72,73)),71),70),74),75),69)),(76,77))),3));
tree B_4.56 = [&U] [&W 1/140] (1,((2,((((((((((((((((((((4,5),((19,((20,23),21)),22)),(33,(34,(35,36)))),(6,(((((24,(25,(26,29))),28),27),32),(30,31)))),(((13,14),15),(16,17))),((((7,(9,11)),8),10),12)),18),((37,(39,40)),38)),46),(44,45)),62),50),(47,48)),((57,(58,59)),60)),((((((51,52),53),55),54),56),(66,67))),(((43,63),(64,65)),49)),68),61),(((((((41,42),(72,73)),71),70),74),75),69)),(76,77))),3));
tree B_4.57 = [&U] [&W 1/140] (1,((2,((((((((((((((((((((4,5),((19,((20,23),21)),22)),(33,(34,(35,36)))),(6,(((((24,(25,(26,29))),28),27),32),(30,31)))),(((13,14),15),(16,17))),((((7,(9,11)),8),10),12)),18),((37,(39,40)),38)),46),(44,45)),62),50),(47,48)),((57,(58,59)),60)),((((((51,52),53),54),55),56),(66,67))),(((43,63),(64,65)),49)),68),61),(((((((41,42),(72,73)),71),70),74),75),69)),(76,77))),3));
tree B_4.58 = [&U] [&W 1/140] (1,((2,((((((((((((((((((((4,5),((19,((20,23),21)),22)),(33,(34,(35,36)))),(6,(((((24,(25,(26,29))),28),27),32),(30,31)))),(((13,14),15),(16,17))),((((7,(9,11)),8),10),12)),18),((37,(39,40)),38)),46),(44,45)),62),50),(47,48)),((57,(58,59)),60)),((((((51,53),52),55),54),56),(66,67))),(((43,63),(64,65)),49)),68),61),(((((((41,42),(72,73)),71),70),74),75),69)),(76,77))),3));
tree B_4.59 = [&U] [&W 1/140] (1,((2,((((((((((((((((((((4,5),((19,((20,23),21)),22)),(33,(34,(35,36)))),(6,(((((24,(25,(26,29))),28),27),32),(30,31)))),(((13,14),15),(16,17))),((((7,(9,11)),8),10),12)),18),((37,(39,40)),38)),46),(44,45)),62),50),(47,48)),((57,(58,59)),60)),((((((51,53),52),54),55),56),(66,67))),(((43,63),(64,65)),49)),68),61),(((((((41,42),(72,73)),71),70),74),75),69)),(76,77))),3));
tree B_4.60 = [&U] [&W 1/140] (1,(2,(3,((((((((((((((((((((4,5),((19,((20,23),21)),22)),(33,(34,(35,36)))),(6,(((((24,(25,(26,29))),28),27),32),(30,31)))),(((13,14),15),(16,17))),((((7,(9,11)),8),10),12)),18),((37,(39,40)),38)),46),(44,45)),62),50),(47,48)),((57,(58,59)),60)),((((51,(52,53)),(54,55)),56),(66,67))),(((43,63),(64,65)),49)),68),61),(((((((41,42),(72,73)),71),70),74),75),69)),(76,77)))));
tree B_4.61 = [&U] [&W 1/140] (1,((2,((((((((((((((((((((4,5),(((19,(20,22)),23),21)),(33,((34,36),35))),((6,32),(((24,((26,(27,28)),29)),25),(30,31)))),18),((7,(12,((((13,14),15),16),17))),((8,(9,10)),11))),46),(37,((38,40),39))),(44,45)),62),50),(47,48)),((57,(58,59)),60)),((((51,53),52),(54,55)),56)),(66,67)),(((43,63),(64,65)),49)),68),61),((((((41,42),71),(72,73)),70),69),(74,75))),(76,77))),3));
tree B_4.62 = [&U] [&W 1/140] (1,((2,(((((((((((((((((((4,5),(((19,(20,22)),23),21)),(33,((34,36),35))),((6,32),(((24,((26,(27,28)),29)),25),(30,31)))),18),((7,(12,((((13,14),15),16),17))),((8,(9,10)),11))),46),(37,((38,40),39))),(44,45)),62),50),(47,48)),((57,(58,59)),60)),(((((51,53),52),(54,55)),56),(66,67))),(((43,63),(64,65)),49)),68),61),((((((41,42),71),(72,73)),70),69),(74,75))),(76,77))),3));
tree B_4.63 = [&U] [&W 1/140] (1,((2,((((((((((((((((((((4,5),(((19,(20,22)),23),21)),(33,((34,36),35))),((6,32),(((24,((26,(27,28)),29)),25),(30,31)))),18),((7,(12,((((13,14),15),16),17))),((8,(9,10)),11))),46),(37,((38,40),39))),(44,45)),62),50),(47,48)),((57,(58,59)),60)),(((((51,52),53),55),54),56)),(66,67)),(((43,63),(64,65)),49)),68),61),((((((41,42),71),(72,73)),70),69),(74,75))),(76,77))),3));
tree B_4.64 = [&U] [&W 1/140] (1,((2,((((((((((((((((((((4,5),(((19,(20,22)),23),21)),(33,((34,36),35))),((6,32),(((24,((26,(27,28)),29)),25),(30,31)))),18),((7,(12,((((13,14),15),16),17))),((8,(9,10)),11))),46),(37,((38,40),39))),(44,45)),62),50),(47,48)),((57,(58,59)),60)),(((((51,52),53),54),55),56)),(66,67)),(((43,63),(64,65)),49)),68),61),((((((41,42),71),(72,73)),70),69),(74,75))),(76,77))),3));
tree B_4.65 = [&U] [&W 1/140] (1,((2,((((((((((((((((((((4,5),(((19,(20,22)),23),21)),(33,((34,36),35))),((6,32),(((24,((26,(27,28)),29)),25),(30,31)))),18),((7,(12,((((13,14),15),16),17))),((8,(9,10)),11))),46),(37,((38,40),39))),(44,45)),62),50),(47,48)),((57,(58,59)),60)),((((51,(52,53)),55),54),56)),(66,67)),(((43,63),(64,65)),49)),68),61),((((((41,42),71),(72,73)),70),69),(74,75))),(76,77))),3));
tree B_4.66 = [&U] [&W 1/140] (1,((2,((((((((((((((((((((4,5),(((19,(20,22)),23),21)),(33,((34,36),35))),((6,32),(((24,((26,(27,28)),29)),25),(30,31)))),18),((7,(12,((((13,14),15),16),17))),((8,(9,10)),11))),46),(37,((38,40),39))),(44,45)),62),50),(47,48)),((57,(58,59)),60)),((((51,(52,53)),54),55),56)),(66,67)),(((43,63),(64,65)),49)),68),61),((((((41,42),71),(72,73)),70),69),(74,75))),(76,77))),3));
tree B_4.67 = [&U] [&W 1/140] (1,((2,((((((((((((((((((((4,5),(((19,(20,22)),23),21)),(33,((34,36),35))),((6,32),(((24,((26,(27,28)),29)),25),(30,31)))),18),((7,(12,((((13,14),15),16),17))),((8,(9,10)),11))),46),(37,((38,40),39))),(44,45)),62),50),(47,48)),((57,(58,59)),60)),(66,67)),((((51,53),52),(54,55)),56)),(((43,63),(64,65)),49)),68),61),((((((41,42),71),(72,73)),70),69),(74,75))),(76,77))),3));
tree B_4.68 = [&U] [&W 1/140] (1,((2,((((((((((((((((((((4,5),(((19,(20,22)),23),21)),(33,((34,36),35))),((6,32),(((24,((26,(27,28)),29)),25),(30,31)))),18),((7,(12,((((13,14),15),16),17))),((8,(9,10)),11))),46),(37,((38,40),39))),(44,45)),62),50),(47,48)),((57,(58,59)),60)),(((((51,53),52),55),54),56)),(66,67)),(((43,63),(64,65)),49)),68),61),((((((41,42),71),(72,73)),70),69),(74,75))),(76,77))),3));
tree B_4.69 = [&U] [&W 1/140] (1,((2,((((((((((((((((((((4,5),(((19,(20,22)),23),21)),(33,((34,36),35))),((6,32),(((24,((26,(27,28)),29)),25),(30,31)))),18),((7,(12,((((13,14),15),16),17))),((8,(9,10)),11))),46),(37,((38,40),39))),(44,45)),62),50),(47,48)),((57,(58,59)),60)),(((((51,53),52),54),55),56)),(66,67)),(((43,63),(64,65)),49)),68),61),((((((41,42),71),(72,73)),70),69),(74,75))),(76,77))),3));
tree B_4.70 = [&U] [&W 1/140] (1,((2,((((((((((((((((((((4,5),(((19,(20,22)),23),21)),(33,((34,36),35))),((6,32),(((24,((26,(27,28)),29)),25),(30,31)))),18),((7,(12,((((13,14),15),16),17))),((8,(9,10)),11))),46),(37,((38,40),39))),(44,45)),62),50),(47,48)),((57,(58,59)),60)),(((51,(52,53)),(54,55)),56)),(66,67)),(((43,63),(64,65)),49)),68),61),((((((41,42),71),(72,73)),70),69),(74,75))),(76,77))),3));
tree B_4.71 = [&U] [&W 1/140] (1,(2,(3,(((((((((((((((((((4,5),((19,((20,22),23)),21)),((33,(34,36)),35)),(6,((((24,(25,((26,28),29))),27),(30,31)),32))),18),(7,((((8,(11,((((13,15),14),16),17))),9),10),12))),46),(37,((38,40),39))),(44,45)),62),((47,48),50)),(((57,58),59),60)),(((((51,53),52),54),55),56)),(66,67)),(((43,63),(64,65)),49)),68),61),(((((((41,42),(72,73)),71),70),74),75),69)),(76,77)))));
tree B_4.72 = [&U] [&W 1/140] (1,((2,(((((((((((((((((((4,5),((19,((20,22),23)),21)),((33,(34,36)),35)),(6,((((24,(25,((26,28),29))),27),(30,31)),32))),18),(7,((((8,(11,((((13,15),14),16),17))),9),10),12))),46),(37,((38,40),39))),(44,45)),62),((47,48),50)),(((57,58),59),60)),(((((51,53),52),54),55),56)),(66,67)),(((43,63),(64,65)),49)),68),61),(((((((41,42),(72,73)),71),70),74),75),69)),(76,77))),3));
tree B_4.73 = [&U] [&W 1/140] (1,((2,3),(((((((((((((((((((4,5),((19,((20,22),23)),21)),((33,(34,36)),35)),(6,((((24,(25,((26,28),29))),27),(30,31)),32))),18),(7,((((8,(11,((((13,15),14),16),17))),9),10),12))),46),(37,((38,40),39))),(44,45)),62),((47,48),50)),(((57,58),59),60)),(((((51,53),52),54),55),56)),(66,67)),(((43,63),(64,65)),49)),68),61),(((((((41,42),(72,73)),71),70),74),75),69)),(76,77))));
tree B_4.74 = [&U] [&W 1/140] (1,(2,(3,((((((((((((((((((4,5),((19,((20,22),23)),21)),((33,(34,36)),35)),(6,((((24,(25,((26,28),29))),27),(30,31)),32))),18),(7,((((8,(11,((((13,15),14),16),17))),9),10),12))),46),(37,((38,40),39))),(44,45)),62),((47,48),50)),(((57,58),59),60)),((((((51,53),52),54),55),56),(66,67))),(((43,63),(64,65)),49)),68),61),(((((((41,42),(72,73)),71),70),74),75),69)),(76,77)))));
tree B_4.75 = [&U] [&W 1/140] (1,(2,(3,(((((((((((((((((((4,5),((19,((20,22),23)),21)),((33,(34,36)),35)),(6,((((24,(25,((26,28),29))),27),(30,31)),32))),18),(7,((((8,(11,((((13,15),14),16),17))),9),10),12))),46),(37,((38,40),39))),(44,45)),62),((47,48),50)),(((57,58),59),60)),(66,67)),(((((51,53),52),54),55),56)),(((43,63),(64,65)),49)),68),61),(((((((41,42),(72,73)),71),70),74),75),69)),(76,77)))));
tree B_4.76 = [&U] [&W 1/140] (1,(2,(3,(((((((((((((((((((4,5),((19,((20,22),23)),21)),((33,(34,36)),35)),(6,((((24,(25,((26,28),29))),27),(30,31)),32))),18),(7,((((8,(11,((((13,15),14),16),17))),9),10),12))),46),(37,((38,40),39))),(44,45)),62),((47,48),50)),(((57,58),59),60)),((((51,53),52),(54,55)),56)),(66,67)),(((43,63),(64,65)),49)),68),61),(((((((41,42),(72,73)),71),70),74),75),69)),(76,77)))));
tree B_4.77 = [&U] [&W 1/140] (1,(2,(3,(((((((((((((((((((4,5),((19,((20,22),23)),21)),((33,(34,36)),35)),(6,((((24,(25,((26,28),29))),27),(30,31)),32))),18),(7,((((8,(11,((((13,15),14),16),17))),9),10),12))),46),(37,((38,40),39))),(44,45)),62),((47,48),50)),(((57,58),59),60)),(((((51,53),52),55),54),56)),(66,67)),(((43,63),(64,65)),49)),68),61),(((((((41,42),(72,73)),71),70),74),75),69)),(76,77)))));
tree B_4.78 = [&U] [&W 1/140] (1,(2,(3,(((((((((((((((((((4,5),((19,((20,22),23)),21)),((33,(34,36)),35)),(6,((((24,(25,((26,28),29))),27),(30,31)),32))),18),(7,((((8,(11,((((13,15),14),16),17))),9),10),12))),46),(37,((38,40),39))),(44,45)),62),((47,48),50)),(((57,58),59),60)),(((((51,52),53),55),54),56)),(66,67)),(((43,63),(64,65)),49)),68),61),(((((((41,42),(72,73)),71),70),74),75),69)),(76,77)))));
tree B_4.79 = [&U] [&W 1/140] (1,(2,(3,(((((((((((((((((((4,5),((19,((20,22),23)),21)),((33,(34,36)),35)),(6,((((24,(25,((26,28),29))),27),(30,31)),32))),18),(7,((((8,(11,((((13,15),14),16),17))),9),10),12))),46),(37,((38,40),39))),(44,45)),62),((47,48),50)),(((57,58),59),60)),((((51,52),53),(54,55)),56)),(66,67)),(((43,63),(64,65)),49)),68),61),(((((((41,42),(72,73)),71),70),74),75),69)),(76,77)))));
tree B_4.80 = [&U] [&W 1/140] (1,(2,(3,(((((((((((((((((((4,5),((19,((20,22),23)),21)),((33,(34,36)),35)),(6,((((24,(25,((26,28),29))),27),(30,31)),32))),18),(7,((((8,(11,((((13,15),14),16),17))),9),10),12))),46),(37,((38,40),39))),(44,45)),62),((47,48),50)),(((57,58),59),60)),((((51,(52,53)),55),54),56)),(66,67)),(((43,63),(64,65)),49)),68),61),(((((((41,42),(72,73)),71),70),74),75),69)),(76,77)))));
tree B_4.81 = [&U] [&W 1/140] (1,(2,(3,(((((((((((((((((4,5),(((6,32),((((((24,25),26),27),29),28),(30,31))),((7,(((((13,14),15),16),17),18)),((((8,11),9),10),12)))),(((19,(22,23)),21),20)),(33,(34,(35,36)))),46),((37,38),(39,40))),(44,45)),62),((47,48),50)),(((57,59),58),60)),((((51,(52,53)),54),55),56)),(66,67)),(((43,63),(64,65)),49)),68),61),((((((41,42),71),(72,73)),70),69),(74,75))),(76,77)))));
tree B_4.82 = [&U] [&W 1/140] (1,(2,(3,(((((((((((((((((4,5),(((6,32),((((((24,25),26),27),29),28),(30,31))),((7,(((((13,14),15),16),17),18)),((((8,11),9),10),12)))),(((19,(22,23)),21),20)),(33,(34,(35,36)))),46),((37,38),(39,40))),(44,45)),62),((47,48),50)),(((57,59),58),60)),(66,67)),((((51,(52,53)),54),55),56)),(((43,63),(64,65)),49)),68),61),((((((41,42),71),(72,73)),70),69),(74,75))),(76,77)))));
tree B_4.83 = [&U] [&W 1/140] (1,(2,(3,((((((((((((((((4,5),(((6,32),((((((24,25),26),27),29),28),(30,31))),((7,(((((13,14),15),16),17),18)),((((8,11),9),10),12)))),(((19,(22,23)),21),20)),(33,(34,(35,36)))),46),((37,38),(39,40))),(44,45)),62),((47,48),50)),(((57,59),58),60)),(((((51,(52,53)),54),55),56),(66,67))),(((43,63),(64,65)),49)),68),61),((((((41,42),71),(72,73)),70),69),(74,75))),(76,77)))));
tree B_4.84 = [&U] [&W 1/140] (1,(2,(3,((((((((((((((((((4,5),(((6,32),((((((24,25),26),27),29),28),(30,31))),((7,(((((13,14),15),16),17),18)),((((8,11),9),10),12)))),(((19,(22,23)),21),20)),(33,(34,(35,36)))),46),((37,38),(39,40))),(44,45)),62),(47,48)),50),(((57,59),58),60)),((((51,(52,53)),54),55),56)),(66,67)),(((43,63),(64,65)),49)),68),61),((((((41,42),71),(72,73)),70),69),(74,75))),(76,77)))));
tree B_4.85 = [&U] [&W 1/140] (1,(2,(3,((((((((((((((((((4,5),(((6,32),((((((24,25),26),27),29),28),(30,31))),((7,(((((13,14),15),16),17),18)),((((8,11),9),10),12)))),(((19,(22,23)),21),20)),(33,(34,(35,36)))),46),((37,38),(39,40))),(44,45)),62),50),(47,48)),(((57,59),58),60)),((((51,(52,53)),54),55),56)),(66,67)),(((43,63),(64,65)),49)),68),61),((((((41,42),71),(72,73)),70),69),(74,75))),(76,77)))));
tree B_4.86 = [&U] [&W 1/140] (1,(2,(3,(((((((((((((((((4,5),(((6,32),((((((24,25),26),27),29),28),(30,31))),((7,(((((13,14),15),16),17),18)),((((8,11),9),10),12)))),(((19,(22,23)),21),20)),(33,(34,(35,36)))),46),((37,38),(39,40))),(44,45)),62),((47,48),50)),(((57,59),58),60)),(((51,(52,53)),(54,55)),56)),(66,67)),(((43,63),(64,65)),49)),68),61),((((((41,42),71),(72,73)),70),69),(74,75))),(76,77)))));
tree B_4.87 = [&U] [&W 1/140] (1,(2,(3,(((((((((((((((((4,5),(((6,32),((((((24,25),26),27),29),28),(30,31))),((7,(((((13,14),15),16),17),18)),((((8,11),9),10),12)))),(((19,(22,23)),21),20)),(33,(34,(35,36)))),46),((37,38),(39,40))),(44,45)),62),((47,48),50)),(((57,59),58),60)),((((51,(52,53)),55),54),56)),(66,67)),(((43,63),(64,65)),49)),68),61),((((((41,42),71),(72,73)),70),69),(74,75))),(76,77)))));
tree B_4.88 = [&U] [&W 1/140] (1,(2,(3,(((((((((((((((((4,5),(((6,32),((((((24,25),26),27),29),28),(30,31))),((7,(((((13,14),15),16),17),18)),((((8,11),9),10),12)))),(((19,(22,23)),21),20)),(33,(34,(35,36)))),46),((37,38),(39,40))),(44,45)),62),((47,48),50)),(((57,59),58),60)),(((((51,52),53),55),54),56)),(66,67)),(((43,63),(64,65)),49)),68),61),((((((41,42),71),(72,73)),70),69),(74,75))),(76,77)))));
tree B_4.89 = [&U] [&W 1/140] (1,(2,(3,(((((((((((((((((4,5),(((6,32),((((((24,25),26),27),29),28),(30,31))),((7,(((((13,14),15),16),17),18)),((((8,11),9),10),12)))),(((19,(22,23)),21),20)),(33,(34,(35,36)))),46),((37,38),(39,40))),(44,45)),62),((47,48),50)),(((57,59),58),60)),((((51,52),53),(54,55)),56)),(66,67)),(((43,63),(64,65)),49)),68),61),((((((41,42),71),(72,73)),70),69),(74,75))),(76,77)))));
tree B_4.90 = [&U] [&W 1/140] (1,(2,(3,(((((((((((((((((4,5),(((6,32),((((((24,25),26),27),29),28),(30,31))),((7,(((((13,14),15),16),17),18)),((((8,11),9),10),12)))),(((19,(22,23)),21),20)),(33,(34,(35,36)))),46),((37,38),(39,40))),(44,45)),62),((47,48),50)),(((57,59),58),60)),(((((51,53),52),55),54),56)),(66,67)),(((43,63),(64,65)),49)),68),61),((((((41,42),71),(72,73)),70),69),(74,75))),(76,77)))));
tree B_4.91 = [&U] [&W 1/140] (1,((2,3),((((((((((((((((((((4,5),(((((19,23),20),21),22),(((33,35),36),34))),(7,(((8,(9,(10,11))),12),(((((13,14),15),16),17),18)))),((24,(((25,(27,29)),28),26)),(30,31))),32),6),((37,(39,40)),38)),43),46),(44,45)),(47,48)),50),62),(((57,58),59),60)),((((((51,53),52),54),55),56),(66,67))),(49,(63,(64,65)))),68),61),((((((41,42),71),(72,73)),70),69),(74,75))),(76,77))));
tree B_4.92 = [&U] [&W 1/140] (1,((2,3),((((((((((((((((((((4,5),(((((19,23),20),21),22),(((33,35),36),34))),(7,(((8,(9,(10,11))),12),(((((13,14),15),16),17),18)))),((24,(((25,(27,29)),28),26)),(30,31))),32),6),(37,((38,40),39))),43),46),(44,45)),(47,48)),50),62),(((57,58),59),60)),((((((51,53),52),54),55),56),(66,67))),(49,(63,(64,65)))),68),61),((((((41,42),71),(72,73)),70),69),(74,75))),(76,77))));
tree B_4.93 = [&U] [&W 1/140] (1,((2,3),((((((((((((((((((((4,5),(((((19,23),20),21),22),(((33,35),36),34))),(7,(((8,(9,(10,11))),12),(((((13,14),15),16),17),18)))),((24,(((25,(27,29)),28),26)),(30,31))),32),6),(37,((38,39),40))),43),46),(44,45)),(47,48)),50),62),(((57,58),59),60)),((((((51,53),52),54),55),56),(66,67))),(49,(63,(64,65)))),68),61),((((((41,42),71),(72,73)),70),69),(74,75))),(76,77))));
tree B_4.94 = [&U] [&W 1/140] (1,((2,3),((((((((((((((((((((4,5),(((((19,23),20),21),22),(((33,35),36),34))),(7,(((8,(9,(10,11))),12),(((((13,14),15),16),17),18)))),((24,(((25,(27,29)),28),26)),(30,31))),32),6),(37,(38,(39,40)))),43),46),(44,45)),(47,48)),50),62),(((57,58),59),60)),((((((51,53),52),54),55),56),(66,67))),(49,(63,(64,65)))),68),61),((((((41,42),71),(72,73)),70),69),(74,75))),(76,77))));
tree B_4.95 = [&U] [&W 1/140] (1,((2,3),((((((((((((((((((((4,5),(((((19,23),20),21),22),(((33,35),36),34))),(7,(((8,(9,(10,11))),12),(((((13,14),15),16),17),18)))),((24,(((25,(27,29)),28),26)),(30,31))),32),6),((37,38),(39,40))),43),46),(44,45)),(47,48)),50),62),(((57,58),59),60)),((((((51,53),52),54),55),56),(66,67))),(49,(63,(64,65)))),68),61),((((((41,42),71),(72,73)),70),69),(74,75))),(76,77))));
tree B_4.96 = [&U] [&W 1/140] (1,((2,3),((((((((((((((((((((4,5),(((((19,23),20),21),22),(((33,35),36),34))),(7,(((8,(9,(10,11))),12),(((((13,14),15),16),17),18)))),((24,(((25,(27,29)),28),26)),(30,31))),32),6),((37,(39,40)),38)),43),46),(44,45)),50),(47,48)),62),(((57,58),59),60)),((((((51,53),52),54),55),56),(66,67))),(49,(63,(64,65)))),68),61),((((((41,42),71),(72,73)),70),69),(74,75))),(76,77))));
tree B_4.97 = [&U] [&W 1/140] (1,((2,3),(((((((((((((((((((4,5),(((((19,23),20),21),22),(((33,35),36),34))),(7,(((8,(9,(10,11))),12),(((((13,14),15),16),17),18)))),((24,(((25,(27,29)),28),26)),(30,31))),32),6),((37,(39,40)),38)),43),46),(44,45)),62),((47,48),50)),(((57,58),59),60)),((((((51,53),52),54),55),56),(66,67))),(49,(63,(64,65)))),68),61),((((((41,42),71),(72,73)),70),69),(74,75))),(76,77))));
tree B_4.98 = [&U] [&W 1/140] (1,((2,3),((((((((((((((((((4,5),(((((19,23),20),21),22),(((33,35),36),34))),(7,(((8,(9,(10,11))),12),(((((13,14),15),16),17),18)))),((24,(((25,(27,29)),28),26)),(30,31))),32),6),((37,(39,40)),38)),43),46),(44,45)),(((47,48),50),62)),(((57,58),59),60)),((((((51,53),52),54),55),56),(66,67))),(49,(63,(64,65)))),68),61),((((((41,42),71),(72,73)),70),69),(74,75))),(76,77))));
tree B_4.99 = [&U] [&W 1/140] (1,((2,3),(((((((((((((((((((((4,5),(((((19,23),20),21),22),(((33,35),36),34))),(7,(((8,(9,(10,11))),12),(((((13,14),15),16),17),18)))),(30,31)),(24,(((25,(27,29)),28),26))),32),6),((37,(39,40)),38)),43),46),(44,45)),(47,48)),50),62),(((57,58),59),60)),((((((51,53),52),54),55),56),(66,67))),(49,(63,(64,65)))),68),61),((((((41,42),71),(72,73)),70),69),(74,75))),(76,77))));
tree B_4.100 = [&U] [&W 1/140] (1,((2,3),(((((((((((((((((((((4,5),(((((19,23),20),21),22),(((33,35),36),34))),(7,(((8,(9,(10,11))),12),(((((13,14),15),16),17),18)))),(24,(((25,(27,29)),28),26))),(30,31)),32),6),((37,(39,40)),38)),43),46),(44,45)),(47,48)),50),62),(((57,58),59),60)),((((((51,53),52),54),55),56),(66,67))),(49,(63,(64,65)))),68),61),((((((41,42),71),(72,73)),70),69),(74,75))),(76,77))));
tree B_4.101 = [&U] [&W 1/140] (1,(2,(3,(((((((((((((((((((4,5),(19,(((20,21),22),23))),((33,(35,36)),34)),(6,((((((24,(28,29)),25),27),26),(30,31)),32))),((7,((((8,9),11),10),12)),18)),(((13,15),14),(16,17))),46),((37,(39,40)),38)),(44,45)),62),((47,48),50)),(((57,58),59),60)),(((((51,52),53),54),55),56)),(66,67)),(((43,63),(64,65)),49)),68),61),(((((((41,42),(72,73)),71),70),74),75),69)),(76,77)))));
tree B_4.102 = [&U] [&W 1/140] (1,(2,(3,(((((((((((((((((((4,5),(19,(((20,21),22),23))),((33,(35,36)),34)),(6,((((((24,(28,29)),25),27),26),(30,31)),32))),((7,((((8,9),11),10),12)),18)),(((13,15),14),(16,17))),46),((37,(39,40)),38)),(44,45)),62),((47,48),50)),(((57,58),59),60)),(66,67)),(((((51,52),53),54),55),56)),(((43,63),(64,65)),49)),68),61),(((((((41,42),(72,73)),71),70),74),75),69)),(76,77)))));
tree B_4.103 = [&U] [&W 1/140] (1,(2,(3,((((((((((((((((((4,5),(19,(((20,21),22),23))),((33,(35,36)),34)),(6,((((((24,(28,29)),25),27),26),(30,31)),32))),((7,((((8,9),11),10),12)),18)),(((13,15),14),(16,17))),46),((37,(39,40)),38)),(44,45)),62),((47,48),50)),(((57,58),59),60)),((((((51,52),53),54),55),56),(66,67))),(((43,63),(64,65)),49)),68),61),(((((((41,42),(72,73)),71),70),74),75),69)),(76,77)))));
tree B_4.104 = [&U] [&W 1/140] (1,(2,(3,((((((((((((((((((((4,5),(19,(((20,21),22),23))),((33,(35,36)),34)),(6,((((((24,(28,29)),25),27),26),(30,31)),32))),((7,((((8,9),11),10),12)),18)),(((13,15),14),(16,17))),46),((37,(39,40)),38)),(44,45)),62),(47,48)),50),(((57,58),59),60)),(((((51,52),53),54),55),56)),(66,67)),(((43,63),(64,65)),49)),68),61),(((((((41,42),(72,73)),71),70),74),75),69)),(76,77)))));
tree B_4.105 = [&U] [&W 1/140] (1,(2,(3,((((((((((((((((((((4,5),(19,(((20,21),22),23))),((33,(35,36)),34)),(6,((((((24,(28,29)),25),27),26),(30,31)),32))),((7,((((8,9),11),10),12)),18)),(((13,15),14),(16,17))),46),((37,(39,40)),38)),(44,45)),62),50),(47,48)),(((57,58),59),60)),(((((51,52),53),54),55),56)),(66,67)),(((43,63),(64,65)),49)),68),61),(((((((41,42),(72,73)),71),70),74),75),69)),(76,77)))));
tree B_4.106 = [&U] [&W 1/140] (1,(2,(3,(((((((((((((((((((4,5),(19,(((20,21),22),23))),((33,(35,36)),34)),(6,((((((24,(28,29)),25),27),26),(30,31)),32))),((7,((((8,9),11),10),12)),18)),(((13,15),14),(16,17))),46),((37,(39,40)),38)),(44,45)),62),((47,48),50)),(((57,58),59),60)),((((51,52),53),(54,55)),56)),(66,67)),(((43,63),(64,65)),49)),68),61),(((((((41,42),(72,73)),71),70),74),75),69)),(76,77)))));
tree B_4.107 = [&U] [&W 1/140] (1,(2,(3,(((((((((((((((((((4,5),(19,(((20,21),22),23))),((33,(35,36)),34)),(6,((((((24,(28,29)),25),27),26),(30,31)),32))),((7,((((8,9),11),10),12)),18)),(((13,15),14),(16,17))),46),((37,(39,40)),38)),(44,45)),62),((47,48),50)),(((57,58),59),60)),(((((51,52),53),55),54),56)),(66,67)),(((43,63),(64,65)),49)),68),61),(((((((41,42),(72,73)),71),70),74),75),69)),(76,77)))));
tree B_4.108 = [&U] [&W 1/140] (1,(2,(3,(((((((((((((((((((4,5),(19,(((20,21),22),23))),((33,(35,36)),34)),(6,((((((24,(28,29)),25),27),26),(30,31)),32))),((7,((((8,9),11),10),12)),18)),(((13,15),14),(16,17))),46),((37,(39,40)),38)),(44,45)),62),((47,48),50)),(((57,58),59),60)),(((((51,53),52),55),54),56)),(66,67)),(((43,63),(64,65)),49)),68),61),(((((((41,42),(72,73)),71),70),74),75),69)),(76,77)))));
tree B_4.109 = [&U] [&W 1/140] (1,(2,(3,(((((((((((((((((((4,5),(19,(((20,21),22),23))),((33,(35,36)),34)),(6,((((((24,(28,29)),25),27),26),(30,31)),32))),((7,((((8,9),11),10),12)),18)),(((13,15),14),(16,17))),46),((37,(39,40)),38)),(44,45)),62),((47,48),50)),(((57,58),59),60)),((((51,53),52),(54,55)),56)),(66,67)),(((43,63),(64,65)),49)),68),61),(((((((41,42),(72,73)),71),70),74),75),69)),(76,77)))));
tree B_4.110 = [&U] [&W 1/140] (1,(2,(3,(((((((((((((((((((4,5),(19,(((20,21),22),23))),((33,(35,36)),34)),(6,((((((24,(28,29)),25),27),26),(30,31)),32))),((7,((((8,9),11),10),12)),18)),(((13,15),14),(16,17))),46),((37,(39,40)),38)),(44,45)),62),((47,48),50)),(((57,58),59),60)),((((51,(52,53)),55),54),56)),(66,67)),(((43,63),(64,65)),49)),68),61),(((((((41,42),(72,73)),71),70),74),75),69)),(76,77)))));
tree B_4.111 = [&U] [&W 1/140] (1,((2,((((((((((((((((4,5),(((19,(20,(22,23))),21),(((33,35),36),34))),((((7,(9,11)),(8,10)),12),((((13,(14,15)),16),17),18))),(((((24,(25,29)),27),28),26),(30,31))),32),6),((37,(39,40)),38)),43),46),(44,45)),((((47,48),((((((51,(52,53)),54),55),56),(66,67)),(((57,58),59),60))),50),62)),(49,(63,(64,65)))),68),61),(((((((41,42),(72,73)),71),70),74),75),69)),(76,77))),3));
tree B_4.112 = [&U] [&W 1/140] (1,((2,((((((((((((((((4,5),(((19,(20,(22,23))),21),(((33,35),36),34))),((((7,(9,11)),(8,10)),12),((((13,(14,15)),16),17),18))),(((((24,(25,29)),27),28),26),(30,31))),32),6),((37,(39,40)),38)),43),46),(44,45)),(((47,48),(50,((((((51,(52,53)),54),55),56),(66,67)),(((57,58),59),60)))),62)),(49,(63,(64,65)))),68),61),(((((((41,42),(72,73)),71),70),74),75),69)),(76,77))),3));
tree B_4.113 = [&U] [&W 1/140] (1,((2,((((((((((((((((4,5),(((19,(20,(22,23))),21),(((33,35),36),34))),((((7,(9,11)),(8,10)),12),((((13,(14,15)),16),17),18))),(((((24,(25,29)),27),28),26),(30,31))),32),6),((37,(39,40)),38)),43),46),(44,45)),(((47,48),50),(((((((51,(52,53)),54),55),56),(66,67)),(((57,58),59),60)),62))),(49,(63,(64,65)))),68),61),(((((((41,42),(72,73)),71),70),74),75),69)),(76,77))),3));
tree B_4.114 = [&U] [&W 1/140] (1,((2,((((((((((((((((4,5),(((19,(20,(22,23))),21),(((33,35),36),34))),((((7,(9,11)),(8,10)),12),((((13,(14,15)),16),17),18))),(((((24,(25,29)),27),28),26),(30,31))),32),6),((37,(39,40)),38)),43),46),(44,45)),((((47,48),50),62),((((((51,(52,53)),54),55),56),(66,67)),(((57,58),59),60)))),(49,(63,(64,65)))),68),61),(((((((41,42),(72,73)),71),70),74),75),69)),(76,77))),3));
tree B_4.115 = [&U] [&W 1/140] (1,((2,((((((((((((((((4,5),(((19,(20,(22,23))),21),(((33,35),36),34))),((((7,(9,11)),(8,10)),12),((((13,(14,15)),16),17),18))),(((((24,(25,29)),27),28),26),(30,31))),32),6),((37,(39,40)),38)),43),46),(44,45)),((((47,48),50),((((((51,(52,53)),54),55),56),(66,67)),(((57,58),59),60))),62)),(49,(63,(64,65)))),68),61),(((((((41,42),(72,73)),71),70),74),75),69)),(76,77))),3));
tree B_4.116 = [&U] [&W 1/140] (1,((2,((((((((((((((((4,5),(((19,(20,(22,23))),21),(((33,35),36),34))),((((7,(9,11)),(8,10)),12),((((13,(14,15)),16),17),18))),(((((24,(25,29)),27),28),26),(30,31))),32),6),((37,(39,40)),38)),43),46),(44,45)),(((47,48),62),(50,((((((51,(52,53)),54),55),56),(66,67)),(((57,58),59),60))))),(49,(63,(64,65)))),68),61),(((((((41,42),(72,73)),71),70),74),75),69)),(76,77))),3));
tree B_4.117 = [&U] [&W 1/140] (1,((2,((((((((((((((((4,5),(((19,(20,(22,23))),21),(((33,35),36),34))),((((7,(9,11)),(8,10)),12),((((13,(14,15)),16),17),18))),(((((24,(25,29)),27),28),26),(30,31))),32),6),((37,(39,40)),38)),43),46),(44,45)),((47,48),((50,((((((51,(52,53)),54),55),56),(66,67)),(((57,58),59),60))),62))),(49,(63,(64,65)))),68),61),(((((((41,42),(72,73)),71),70),74),75),69)),(76,77))),3));
tree B_4.118 = [&U] [&W 1/140] (1,((2,((((((((((((((((4,5),(((19,(20,(22,23))),21),(((33,35),36),34))),((((7,(9,11)),(8,10)),12),((((13,(14,15)),16),17),18))),(((((24,(25,29)),27),28),26),(30,31))),32),6),((37,(39,40)),38)),43),46),(44,45)),((((47,48),((((((51,(52,53)),54),55),56),(66,67)),(((57,58),59),60))),62),50)),(49,(63,(64,65)))),68),61),(((((((41,42),(72,73)),71),70),74),75),69)),(76,77))),3));
tree B_4.119 = [&U] [&W 1/140] (1,((2,((((((((((((((((4,5),(((19,(20,(22,23))),21),(((33,35),36),34))),((((7,(9,11)),(8,10)),12),((((13,(14,15)),16),17),18))),(((((24,(25,29)),27),28),26),(30,31))),32),6),((37,(39,40)),38)),43),46),(44,45)),((((47,48),(((((51,(52,53)),(54,55)),56),(66,67)),(((57,58),59),60))),50),62)),(49,(63,(64,65)))),68),61),(((((((41,42),(72,73)),71),70),74),75),69)),(76,77))),3));
tree B_4.120 = [&U] [&W 1/140] (1,((2,((((((((((((((((4,5),(((19,(20,(22,23))),21),(((33,35),36),34))),((((7,(9,11)),(8,10)),12),((((13,(14,15)),16),17),18))),(((((24,(25,29)),27),28),26),(30,31))),32),6),((37,(39,40)),38)),43),46),(44,45)),((((47,48),((((((51,(52,53)),55),54),56),(66,67)),(((57,58),59),60))),50),62)),(49,(63,(64,65)))),68),61),(((((((41,42),(72,73)),71),70),74),75),69)),(76,77))),3));
tree B_4.121 = [&U] [&W 1/140] (1,((2,3),((((((((((((((((((((((4,5),((((19,21),22),20),23)),(((33,34),36),35)),(7,((((((8,10),11),9),12),((((13,15),14),16),17)),18))),((((24,((25,27),28)),29),26),(30,31))),32),6),43),((37,(39,40)),38)),46),(44,45)),62),(47,48)),50),(((57,58),59),60)),(((((51,53),52),55),54),56)),(66,67)),(49,(63,(64,65)))),68),61),(((((((41,42),(72,73)),71),70),74),75),69)),(76,77))));
tree B_4.122 = [&U] [&W 1/140] (1,((2,3),((((((((((((((((((((((4,5),((((19,21),22),20),23)),(((33,34),36),35)),(7,((((((8,10),11),9),12),((((13,15),14),16),17)),18))),((((24,((25,27),28)),29),26),(30,31))),32),6),((37,(39,40)),38)),43),46),(44,45)),62),(47,48)),50),(((57,58),59),60)),(((((51,53),52),55),54),56)),(66,67)),(49,(63,(64,65)))),68),61),(((((((41,42),(72,73)),71),70),74),75),69)),(76,77))));
tree B_4.123 = [&U] [&W 1/140] (1,((2,3),((((((((((((((((((((((4,5),((((19,21),22),20),23)),(((33,34),36),35)),(7,((((((8,10),11),9),12),((((13,15),14),16),17)),18))),((((24,((25,27),28)),29),26),(30,31))),32),6),((37,38),(39,40))),43),46),(44,45)),62),(47,48)),50),(((57,58),59),60)),(((((51,53),52),55),54),56)),(66,67)),(49,(63,(64,65)))),68),61),(((((((41,42),(72,73)),71),70),74),75),69)),(76,77))));
tree B_4.124 = [&U] [&W 1/140] (1,((2,3),((((((((((((((((((((((4,5),((((19,21),22),20),23)),(((33,34),36),35)),(7,((((((8,10),11),9),12),((((13,15),14),16),17)),18))),((((24,((25,27),28)),29),26),(30,31))),32),6),(37,(38,(39,40)))),43),46),(44,45)),62),(47,48)),50),(((57,58),59),60)),(((((51,53),52),55),54),56)),(66,67)),(49,(63,(64,65)))),68),61),(((((((41,42),(72,73)),71),70),74),75),69)),(76,77))));
tree B_4.125 = [&U] [&W 1/140] (1,((2,3),((((((((((((((((((((((4,5),((((19,21),22),20),23)),(((33,34),36),35)),(7,((((((8,10),11),9),12),((((13,15),14),16),17)),18))),((((24,((25,27),28)),29),26),(30,31))),32),6),43),(37,((38,40),39))),46),(44,45)),62),(47,48)),50),(((57,58),59),60)),(((((51,53),52),55),54),56)),(66,67)),(49,(63,(64,65)))),68),61),(((((((41,42),(72,73)),71),70),74),75),69)),(76,77))));
tree B_4.126 = [&U] [&W 1/140] (1,((2,3),((((((((((((((((((((((4,5),((((19,21),22),20),23)),(((33,34),36),35)),(7,((((((8,10),11),9),12),((((13,15),14),16),17)),18))),((((24,((25,27),28)),29),26),(30,31))),32),6),43),(37,((38,39),40))),46),(44,45)),62),(47,48)),50),(((57,58),59),60)),(((((51,53),52),55),54),56)),(66,67)),(49,(63,(64,65)))),68),61),(((((((41,42),(72,73)),71),70),74),75),69)),(76,77))));
tree B_4.127 = [&U] [&W 1/140] (1,((2,3),((((((((((((((((((((((4,5),((((19,21),22),20),23)),(((33,34),36),35)),(7,((((((8,10),11),9),12),((((13,15),14),16),17)),18))),((((24,((25,27),28)),29),26),(30,31))),32),6),43),(37,(38,(39,40)))),46),(44,45)),62),(47,48)),50),(((57,58),59),60)),(((((51,53),52),55),54),56)),(66,67)),(49,(63,(64,65)))),68),61),(((((((41,42),(72,73)),71),70),74),75),69)),(76,77))));
tree B_4.128 = [&U] [&W 1/140] (1,((2,3),((((((((((((((((((((((4,5),((((19,21),22),20),23)),(((33,34),36),35)),(7,((((((8,10),11),9),12),((((13,15),14),16),17)),18))),((((24,((25,27),28)),29),26),(30,31))),32),6),43),((37,38),(39,40))),46),(44,45)),62),(47,48)),50),(((57,58),59),60)),(((((51,53),52),55),54),56)),(66,67)),(49,(63,(64,65)))),68),61),(((((((41,42),(72,73)),71),70),74),75),69)),(76,77))));
tree B_4.129 = [&U] [&W 1/140] (1,((2,3),(((((((((((((((((((((((4,5),((((19,21),22),20),23)),(((33,34),36),35)),(7,((((((8,10),11),9),12),((((13,15),14),16),17)),18))),(30,31)),(((24,((25,27),28)),29),26)),32),6),43),((37,(39,40)),38)),46),(44,45)),62),(47,48)),50),(((57,58),59),60)),(((((51,53),52),55),54),56)),(66,67)),(49,(63,(64,65)))),68),61),(((((((41,42),(72,73)),71),70),74),75),69)),(76,77))));
tree B_4.130 = [&U] [&W 1/140] (1,((2,3),(((((((((((((((((((((((4,5),((((19,21),22),20),23)),(((33,34),36),35)),(7,((((((8,10),11),9),12),((((13,15),14),16),17)),18))),(((24,((25,27),28)),29),26)),(30,31)),32),6),43),((37,(39,40)),38)),46),(44,45)),62),(47,48)),50),(((57,58),59),60)),(((((51,53),52),55),54),56)),(66,67)),(49,(63,(64,65)))),68),61),(((((((41,42),(72,73)),71),70),74),75),69)),(76,77))));
tree B_4.131 = [&U] [&W 1/140] (1,((2,(((((((((((((((((((4,5),((19,((20,22),23)),21)),((33,(34,35)),36)),(6,((((((24,(26,29)),27),25),28),(30,31)),32))),((((((7,9),11),10),8),12),18)),(((13,15),14),(16,17))),((37,(39,40)),38)),46),(44,45)),62),((47,48),50)),(((57,59),58),60)),(((((51,52),53),55),54),56)),(66,67)),(((43,63),(64,65)),49)),68),61),((((((41,42),71),(72,73)),70),69),(74,75))),(76,77))),3));
tree B_4.132 = [&U] [&W 1/140] (1,(2,(3,(((((((((((((((((((4,5),((19,((20,22),23)),21)),((33,(34,35)),36)),(6,((((((24,(26,29)),27),25),28),(30,31)),32))),((((((7,9),11),10),8),12),18)),(((13,15),14),(16,17))),((37,(39,40)),38)),46),(44,45)),62),((47,48),50)),(((57,59),58),60)),(((((51,52),53),55),54),56)),(66,67)),(((43,63),(64,65)),49)),68),61),((((((41,42),71),(72,73)),70),69),(74,75))),(76,77)))));
tree B_4.133 = [&U] [&W 1/140] (1,((2,3),(((((((((((((((((((4,5),((19,((20,22),23)),21)),((33,(34,35)),36)),(6,((((((24,(26,29)),27),25),28),(30,31)),32))),((((((7,9),11),10),8),12),18)),(((13,15),14),(16,17))),((37,(39,40)),38)),46),(44,45)),62),((47,48),50)),(((57,59),58),60)),(((((51,52),53),55),54),56)),(66,67)),(((43,63),(64,65)),49)),68),61),((((((41,42),71),(72,73)),70),69),(74,75))),(76,77))));
tree B_4.134 = [&U] [&W 1/140] (1,((2,((((((((((((((((((4,5),((19,((20,22),23)),21)),((33,(34,35)),36)),(6,((((((24,(26,29)),27),25),28),(30,31)),32))),((((((7,9),11),10),8),12),18)),(((13,15),14),(16,17))),((37,(39,40)),38)),46),(44,45)),62),((47,48),50)),(((57,59),58),60)),((((((51,52),53),55),54),56),(66,67))),(((43,63),(64,65)),49)),68),61),((((((41,42),71),(72,73)),70),69),(74,75))),(76,77))),3));
tree B_4.135 = [&U] [&W 1/140] (1,((2,(((((((((((((((((((4,5),((19,((20,22),23)),21)),((33,(34,35)),36)),(6,((((((24,(26,29)),27),25),28),(30,31)),32))),((((((7,9),11),10),8),12),18)),(((13,15),14),(16,17))),((37,(39,40)),38)),46),(44,45)),62),((47,48),50)),(((57,59),58),60)),(66,67)),(((((51,52),53),55),54),56)),(((43,63),(64,65)),49)),68),61),((((((41,42),71),(72,73)),70),69),(74,75))),(76,77))),3));
tree B_4.136 = [&U] [&W 1/140] (1,((2,(((((((((((((((((((4,5),((19,((20,22),23)),21)),((33,(34,35)),36)),(6,((((((24,(26,29)),27),25),28),(30,31)),32))),((((((7,9),11),10),8),12),18)),(((13,15),14),(16,17))),((37,(39,40)),38)),46),(44,45)),62),((47,48),50)),(((57,59),58),60)),((((51,52),53),(54,55)),56)),(66,67)),(((43,63),(64,65)),49)),68),61),((((((41,42),71),(72,73)),70),69),(74,75))),(76,77))),3));
tree B_4.137 = [&U] [&W 1/140] (1,((2,(((((((((((((((((((4,5),((19,((20,22),23)),21)),((33,(34,35)),36)),(6,((((((24,(26,29)),27),25),28),(30,31)),32))),((((((7,9),11),10),8),12),18)),(((13,15),14),(16,17))),((37,(39,40)),38)),46),(44,45)),62),((47,48),50)),(((57,59),58),60)),(((((51,52),53),54),55),56)),(66,67)),(((43,63),(64,65)),49)),68),61),((((((41,42),71),(72,73)),70),69),(74,75))),(76,77))),3));
tree B_4.138 = [&U] [&W 1/140] (1,((2,(((((((((((((((((((4,5),((19,((20,22),23)),21)),((33,(34,35)),36)),(6,((((((24,(26,29)),27),25),28),(30,31)),32))),((((((7,9),11),10),8),12),18)),(((13,15),14),(16,17))),((37,(39,40)),38)),46),(44,45)),62),((47,48),50)),(((57,59),58),60)),(((((51,53),52),54),55),56)),(66,67)),(((43,63),(64,65)),49)),68),61),((((((41,42),71),(72,73)),70),69),(74,75))),(76,77))),3));
tree B_4.139 = [&U] [&W 1/140] (1,((2,(((((((((((((((((((4,5),((19,((20,22),23)),21)),((33,(34,35)),36)),(6,((((((24,(26,29)),27),25),28),(30,31)),32))),((((((7,9),11),10),8),12),18)),(((13,15),14),(16,17))),((37,(39,40)),38)),46),(44,45)),62),((47,48),50)),(((57,59),58),60)),((((51,53),52),(54,55)),56)),(66,67)),(((43,63),(64,65)),49)),68),61),((((((41,42),71),(72,73)),70),69),(74,75))),(76,77))),3));
tree B_4.140 = [&U] [&W 1/140] (1,((2,(((((((((((((((((((4,5),((19,((20,22),23)),21)),((33,(34,35)),36)),(6,((((((24,(26,29)),27),25),28),(30,31)),32))),((((((7,9),11),10),8),12),18)),(((13,15),14),(16,17))),((37,(39,40)),38)),46),(44,45)),62),((47,48),50)),(((57,59),58),60)),((((51,(52,53)),54),55),56)),(66,67)),(((43,63),(64,65)),49)),68),61),((((((41,42),71),(72,73)),70),69),(74,75))),(76,77))),3));

[Trees found in bootstrap replicate #5 (seed=273112858)]
tree B_5.1 = [&U] [&W 1/20] (1,((2,(((((((((((((4,5),((19,(((20,23),22),21)),(33,((34,36),35)))),(((((((6,32),((((24,(25,(26,29))),27),28),(30,31))),(((13,(14,15)),16),17)),10),12),(8,9)),(7,(11,18)))),(((37,(39,40)),38),(43,63))),((44,45),(64,65))),46),(((57,59),58),60)),62),(((51,53),52),((54,55),56))),((((47,48),49),50),(66,67))),(61,68)),(((((((41,42),(72,73)),71),70),74),75),69)),(76,77))),3));
tree B_5.2 = [&U] [&W 1/20] (1,((2,(((((((((((((4,5),((19,(((20,23),22),21)),(33,((34,36),35)))),(((((((6,32),((((24,(25,(26,29))),27),28),(30,31))),(((13,(14,15)),16),17)),10),12),(8,9)),(7,(11,18)))),((37,((38,40),39)),(43,63))),((44,45),(64,65))),46),(((57,59),58),60)),62),(((51,53),52),((54,55),56))),((((47,48),49),50),(66,67))),(61,68)),(((((((41,42),(72,73)),71),70),74),75),69)),(76,77))),3));
tree B_5.3 = [&U] [&W 1/20] (1,((2,(((((((((((((4,5),((19,(((20,23),22),21)),(33,((34,36),35)))),(((((((6,32),((((24,(25,(26,29))),27),28),(30,31))),(((13,(14,15)),16),17)),10),12),(8,9)),(7,(11,18)))),((37,((38,39),40)),(43,63))),((44,45),(64,65))),46),(((57,59),58),60)),62),(((51,53),52),((54,55),56))),((((47,48),49),50),(66,67))),(61,68)),(((((((41,42),(72,73)),71),70),74),75),69)),(76,77))),3));
tree B_5.4 = [&U] [&W 1/20] (1,((2,(((((((((((((4,5),((19,(((20,23),22),21)),(33,((34,36),35)))),(((((((((6,32),((((24,(25,(26,29))),27),28),(30,31))),(((13,(14,15)),16),17)),10),12),(8,9)),7),11),18)),(((37,(39,40)),38),(43,63))),((44,45),(64,65))),46),(((57,59),58),60)),62),(((51,53),52),((54,55),56))),((((47,48),49),50),(66,67))),(61,68)),(((((((41,42),(72,73)),71),70),74),75),69)),(76,77))),3));
tree B_5.5 = [&U] [&W 1/20] (1,((2,(((((((((((((4,5),((19,(((20,23),22),21)),(33,((34,36),35)))),(((((((((6,32),((((24,(25,(26,29))),27),28),(30,31))),(((13,(14,15)),16),17)),10),12),(8,9)),7),18),11)),(((37,(39,40)),38),(43,63))),((44,45),(64,65))),46),(((57,59),58),60)),62),(((51,53),52),((54,55),56))),((((47,48),49),50),(66,67))),(61,68)),(((((((41,42),(72,73)),71),70),74),75),69)),(76,77))),3));
tree B_5.6 = [&U] [&W 1/20] (1,((2,(((((((((((((4,5),((19,(((20,23),22),21)),(33,((34,36),35)))),((((((((6,32),((((24,(25,(26,29))),27),28),(30,31))),(((13,(14,15)),16),17)),10),12),(7,(11,18))),8),9)),(((37,(39,40)),38),(43,63))),((44,45),(64,65))),46),(((57,59),58),60)),62),(((51,53),52),((54,55),56))),((((47,48),49),50),(66,67))),(61,68)),(((((((41,42),(72,73)),71),70),74),75),69)),(76,77))),3));
tree B_5.7 = [&U] [&W 1/20] (1,((2,(((((((((((((4,5),((19,(((20,23),22),21)),(33,((34,36),35)))),((((((((6,32),((((24,(25,(26,29))),27),28),(30,31))),(((13,(14,15)),16),17)),10),12),(7,(11,18))),9),8)),(((37,(39,40)),38),(43,63))),((44,45),(64,65))),46),(((57,59),58),60)),62),(((51,53),52),((54,55),56))),((((47,48),49),50),(66,67))),(61,68)),(((((((41,42),(72,73)),71),70),74),75),69)),(76,77))),3));
tree B_5.8 = [&U] [&W 1/20] (1,((2,(((((((((((((4,5),((19,(((20,23),22),21)),(33,((34,36),35)))),(((((((6,32),((((24,(25,(26,29))),27),28),(30,31))),(((13,(14,15)),16),17)),10),12),(8,9)),(7,(11,18)))),((37,(38,(39,40))),(43,63))),((44,45),(64,65))),46),(((57,59),58),60)),62),(((51,53),52),((54,55),56))),((((47,48),49),50),(66,67))),(61,68)),(((((((41,42),(72,73)),71),70),74),75),69)),(76,77))),3));
tree B_5.9 = [&U] [&W 1/20] (1,((2,(((((((((((((4,5),((19,(((20,23),22),21)),(33,((34,36),35)))),(((((((6,32),((((24,(25,(26,29))),27),28),(30,31))),(((13,(14,15)),16),17)),10),12),(8,9)),(7,(11,18)))),(((37,38),(39,40)),(43,63))),((44,45),(64,65))),46),(((57,59),58),60)),62),(((51,53),52),((54,55),56))),((((47,48),49),50),(66,67))),(61,68)),(((((((41,42),(72,73)),71),70),74),75),69)),(76,77))),3));
tree B_5.10 = [&U] [&W 1/20] (1,((2,(((((((((((((4,5),((19,(((20,23),22),21)),(33,((34,36),35)))),((((((6,32),((((24,(25,(26,29))),27),28),(30,31))),(((13,(14,15)),16),17)),10),12),(((7,(11,18)),9),8))),(((37,(39,40)),38),(43,63))),((44,45),(64,65))),46),(((57,59),58),60)),62),(((51,53),52),((54,55),56))),((((47,48),49),50),(66,67))),(61,68)),(((((((41,42),(72,73)),71),70),74),75),69)),(76,77))),3));
tree B_5.11 = [&U] [&W 1/20] (1,((2,((((((((((((((((4,5),((19,((21,22),23)),20)),(35,36)),(33,34)),((((((6,32),(((24,((25,29),26)),28),27)),(30,31)),((((13,15),14),17),16)),12),(((((7,18),9),8),11),10))),(37,((38,40),39))),(43,63)),((44,45),(64,65))),46),(((57,59),58),60)),62),(((51,53),52),((54,56),55))),((((47,48),49),50),(66,67))),(61,68)),(((((((41,42),(72,73)),71),70),74),75),69)),(76,77))),3));
tree B_5.12 = [&U] [&W 1/20] (1,((2,((((((((((((((((4,5),((19,((21,22),23)),20)),(35,36)),(33,34)),((((((6,32),(((24,((25,29),26)),28),27)),(30,31)),((((13,15),14),17),16)),12),(((((7,18),9),8),11),10))),(37,((38,40),39))),(43,63)),((44,45),(64,65))),46),(((57,59),58),60)),62),(((51,53),52),(54,(55,56)))),((((47,48),49),50),(66,67))),(61,68)),(((((((41,42),(72,73)),71),70),74),75),69)),(76,77))),3));
tree B_5.13 = [&U] [&W 1/20] (1,((2,((((((((((((((((4,5),((19,((21,22),23)),20)),(35,36)),(33,34)),((((((6,32),(((24,((25,29),26)),28),27)),(30,31)),((((13,15),14),17),16)),12),(((((7,18),9),8),11),10))),(37,((38,40),39))),(43,63)),((44,45),(64,65))),46),(((57,59),58),60)),62),(((51,53),52),((54,55),56))),((((47,48),49),50),(66,67))),(61,68)),(((((((41,42),(72,73)),71),70),74),75),69)),(76,77))),3));
tree B_5.14 = [&U] [&W 1/20] (1,((2,((((((((((((((((4,5),((19,((21,22),23)),20)),(35,36)),(33,34)),((((((6,32),(((24,((25,29),26)),28),27)),(30,31)),((((13,15),14),17),16)),12),(((((7,18),9),8),11),10))),(37,((38,40),39))),(43,63)),((44,45),(64,65))),46),(((57,59),58),60)),62),((51,(52,53)),((54,56),55))),((((47,48),49),50),(66,67))),(61,68)),(((((((41,42),(72,73)),71),70),74),75),69)),(76,77))),3));
tree B_5.15 = [&U] [&W 1/20] (1,((2,((((((((((((((((4,5),((19,((21,22),23)),20)),(35,36)),(33,34)),((((((6,32),(((24,((25,29),26)),28),27)),(30,31)),((((13,15),14),17),16)),12),(((((7,18),9),8),11),10))),(37,((38,40),39))),(43,63)),((44,45),(64,65))),46),(((57,59),58),60)),62),(((51,52),53),((54,56),55))),((((47,48),49),50),(66,67))),(61,68)),(((((((41,42),(72,73)),71),70),74),75),69)),(76,77))),3));
tree B_5.16 = [&U] [&W 1/20] (1,(2,(3,((((((((((((((((4,5),((19,((21,22),23)),20)),(35,36)),(33,34)),((((((6,32),(((24,((25,29),26)),28),27)),(30,31)),((((13,15),14),17),16)),12),(((((7,18),9),8),11),10))),(37,((38,40),39))),(43,63)),((44,45),(64,65))),46),(((57,59),58),60)),62),(((51,53),52),((54,56),55))),((((47,48),49),50),(66,67))),(61,68)),(((((((41,42),(72,73)),71),70),74),75),69)),(76,77)))));
tree B_5.17 = [&U] [&W 1/20] (1,((2,3),((((((((((((((((4,5),((19,((21,22),23)),20)),(35,36)),(33,34)),((((((6,32),(((24,((25,29),26)),28),27)),(30,31)),((((13,15),14),17),16)),12),(((((7,18),9),8),11),10))),(37,((38,40),39))),(43,63)),((44,45),(64,65))),46),(((57,59),58),60)),62),(((51,53),52),((54,56),55))),((((47,48),49),50),(66,67))),(61,68)),(((((((41,42),(72,73)),71),70),74),75),69)),(76,77))));
tree B_5.18 = [&U] [&W 1/20] (1,((2,((((((((((((((((4,5),((19,((21,22),23)),20)),(35,36)),(33,34)),((((((6,32),(((24,((25,29),26)),28),27)),(30,31)),((((13,15),14),17),16)),12),(((((7,18),9),8),11),10))),(37,((38,40),39))),(43,63)),((44,45),(64,65))),46),((57,(58,59)),60)),62),(((51,53),52),((54,56),55))),((((47,48),49),50),(66,67))),(61,68)),(((((((41,42),(72,73)),71),70),74),75),69)),(76,77))),3));
tree B_5.19 = [&U] [&W 1/20] (1,((2,((((((((((((((((4,5),((19,((21,22),23)),20)),(35,36)),(33,34)),((((((6,32),(((24,((25,29),26)),28),27)),(30,31)),((((13,15),14),17),16)),12),(((((7,18),9),8),11),10))),(37,((38,40),39))),(43,63)),((44,45),(64,65))),46),(((57,58),59),60)),62),(((51,53),52),((54,56),55))),((((47,48),49),50),(66,67))),(61,68)),(((((((41,42),(72,73)),71),70),74),75),69)),(76,77))),3));
tree B_5.20 = [&U] [&W 1/20] (1,((2,(((((((((((((((((4,5),((19,((21,22),23)),20)),(35,36)),(33,34)),((((((6,32),(((24,((25,29),26)),28),27)),(30,31)),((((13,15),14),17),16)),12),(((((7,18),9),8),11),10))),(37,((38,40),39))),(43,63)),(44,45)),(64,65)),46),(((57,59),58),60)),62),(((51,53),52),((54,56),55))),((((47,48),49),50),(66,67))),(61,68)),(((((((41,42),(72,73)),71),70),74),75),69)),(76,77))),3));

[Trees found in bootstrap replicate #6 (seed=556955083)]
tree B_6.1 = [&U] [&W 1/130] (1,(2,(3,(((((((((((((((((((4,5),7),11),8),9),10),12),(19,(((20,21),23),22))),((6,(((24,((25,(26,(27,29))),28)),(30,31)),32)),(((13,(15,(16,17))),14),(((33,35),34),36)))),18),((((((((37,39),40),38),43),66),((((((44,45),(64,65)),((((49,(76,77)),((61,68),63)),67),(50,(((51,53),52),(54,(55,56)))))),62),46),(47,48))),60),((57,58),59))),73),72),(41,42)),71),70),74),69),75))));
tree B_6.2 = [&U] [&W 1/130] (1,(2,(3,(((((((((((((((((((4,5),7),11),8),9),10),12),(((19,22),(20,21)),23)),((6,(((24,((25,(26,(27,29))),28)),(30,31)),32)),(((13,(15,(16,17))),14),(((33,35),34),36)))),18),((((((((37,39),40),38),43),66),((((((44,45),(64,65)),((((49,(76,77)),((61,68),63)),67),(50,(((51,53),52),(54,(55,56)))))),62),46),(47,48))),60),((57,58),59))),73),72),(41,42)),71),70),74),69),75))));
tree B_6.3 = [&U] [&W 1/130] (1,(2,(3,(((((((((((((((((((4,5),7),11),8),9),10),12),(((19,22),23),(20,21))),((6,(((24,((25,(26,(27,29))),28)),(30,31)),32)),(((13,(15,(16,17))),14),(((33,35),34),36)))),18),((((((((37,39),40),38),43),66),((((((44,45),(64,65)),((((49,(76,77)),((61,68),63)),67),(50,(((51,53),52),(54,(55,56)))))),62),46),(47,48))),60),((57,58),59))),73),72),(41,42)),71),70),74),69),75))));
tree B_6.4 = [&U] [&W 1/130] (1,(2,(3,(((((((((((((((((((4,5),7),11),8),9),10),12),((((19,22),23),20),21)),((6,(((24,((25,(26,(27,29))),28)),(30,31)),32)),(((13,(15,(16,17))),14),(((33,35),34),36)))),18),((((((((37,39),40),38),43),66),((((((44,45),(64,65)),((((49,(76,77)),((61,68),63)),67),(50,(((51,53),52),(54,(55,56)))))),62),46),(47,48))),60),((57,58),59))),73),72),(41,42)),71),70),74),69),75))));
tree B_6.5 = [&U] [&W 1/130] (1,(2,(3,(((((((((((((((((((4,5),7),11),8),9),10),12),((((19,22),23),21),20)),((6,(((24,((25,(26,(27,29))),28)),(30,31)),32)),(((13,(15,(16,17))),14),(((33,35),34),36)))),18),((((((((37,39),40),38),43),66),((((((44,45),(64,65)),((((49,(76,77)),((61,68),63)),67),(50,(((51,53),52),(54,(55,56)))))),62),46),(47,48))),60),((57,58),59))),73),72),(41,42)),71),70),74),69),75))));
tree B_6.6 = [&U] [&W 1/130] (1,(2,(3,(((((((((((((((((((4,5),7),11),8),9),10),12),(19,((20,(22,23)),21))),((6,(((24,((25,(26,(27,29))),28)),(30,31)),32)),(((13,(15,(16,17))),14),(((33,35),34),36)))),18),((((((((37,39),40),38),43),66),((((((44,45),(64,65)),((((49,(76,77)),((61,68),63)),67),(50,(((51,53),52),(54,(55,56)))))),62),46),(47,48))),60),((57,58),59))),73),72),(41,42)),71),70),74),69),75))));
tree B_6.7 = [&U] [&W 1/130] (1,(2,(3,(((((((((((((((((((4,5),7),11),8),9),10),12),(19,(20,(21,(22,23))))),((6,(((24,((25,(26,(27,29))),28)),(30,31)),32)),(((13,(15,(16,17))),14),(((33,35),34),36)))),18),((((((((37,39),40),38),43),66),((((((44,45),(64,65)),((((49,(76,77)),((61,68),63)),67),(50,(((51,53),52),(54,(55,56)))))),62),46),(47,48))),60),((57,58),59))),73),72),(41,42)),71),70),74),69),75))));
tree B_6.8 = [&U] [&W 1/130] (1,(2,(3,(((((((((((((((((((4,5),7),11),8),9),10),12),(((19,23),(20,21)),22)),((6,(((24,((25,(26,(27,29))),28)),(30,31)),32)),(((13,(15,(16,17))),14),(((33,35),34),36)))),18),((((((((37,39),40),38),43),66),((((((44,45),(64,65)),((((49,(76,77)),((61,68),63)),67),(50,(((51,53),52),(54,(55,56)))))),62),46),(47,48))),60),((57,58),59))),73),72),(41,42)),71),70),74),69),75))));
tree B_6.9 = [&U] [&W 1/130] (1,(2,(3,(((((((((((((((((((4,5),7),11),8),9),10),12),(((19,(20,21)),23),22)),((6,(((24,((25,(26,(27,29))),28)),(30,31)),32)),(((13,(15,(16,17))),14),(((33,35),34),36)))),18),((((((((37,39),40),38),43),66),((((((44,45),(64,65)),((((49,(76,77)),((61,68),63)),67),(50,(((51,53),52),(54,(55,56)))))),62),46),(47,48))),60),((57,58),59))),73),72),(41,42)),71),70),74),69),75))));
tree B_6.10 = [&U] [&W 1/130] (1,(2,(3,(((((((((((((((((((4,5),7),11),8),9),10),12),((((19,21),20),23),22)),((6,(((24,((25,(26,(27,29))),28)),(30,31)),32)),(((13,(15,(16,17))),14),(((33,35),34),36)))),18),((((((((37,39),40),38),43),66),((((((44,45),(64,65)),((((49,(76,77)),((61,68),63)),67),(50,(((51,53),52),(54,(55,56)))))),62),46),(47,48))),60),((57,58),59))),73),72),(41,42)),71),70),74),69),75))));
tree B_6.11 = [&U] [&W 1/130] (1,((2,3),((((((((((((((((4,5),((((7,11),10),8),9)),12),((19,((21,22),23)),20)),(6,(((((24,((25,26),29)),28),27),(30,31)),32))),(((13,(14,15)),(16,17)),(((33,36),34),35))),18),(((((((((((37,39),40),38),43),66),67),(((44,45),(46,(64,65))),(((49,(76,77)),(61,68)),63))),(50,(((51,52),53),(((54,55),62),56)))),(47,48)),60),(57,(58,59)))),73),72),(41,42)),71),70),74),69),75)));
tree B_6.12 = [&U] [&W 1/130] (1,((2,3),((((((((((((((((4,5),((((7,11),10),8),9)),12),((19,((21,22),23)),20)),(6,(((((24,((25,26),29)),28),27),(30,31)),32))),(((13,(14,15)),(16,17)),(((33,36),34),35))),18),((((((((37,39),40),38),43),66),((((((44,45),(46,(64,65))),(((49,(76,77)),(61,68)),63)),67),(50,(((51,52),53),(((54,55),62),56)))),(47,48))),60),(57,(58,59)))),73),72),(41,42)),71),70),74),69),75)));
tree B_6.13 = [&U] [&W 1/130] (1,((2,3),((((((((((((((((4,5),((((7,11),10),8),9)),12),((19,((21,22),23)),20)),(6,(((((24,((25,26),29)),28),27),(30,31)),32))),(((13,(14,15)),(16,17)),(((33,36),34),35))),18),(((((((((((37,39),40),38),43),66),67),(50,(((51,52),53),(((54,55),62),56)))),(((44,45),(46,(64,65))),(((49,(76,77)),(61,68)),63))),(47,48)),60),(57,(58,59)))),73),72),(41,42)),71),70),74),69),75)));
tree B_6.14 = [&U] [&W 1/130] (1,((2,3),((((((((((((((((4,5),((((7,11),10),8),9)),12),((19,((21,22),23)),20)),(6,(((((24,((25,26),29)),28),27),(30,31)),32))),(((13,(14,15)),(16,17)),(((33,36),34),35))),18),((((((((((((37,39),40),38),43),66),67),(((51,52),53),(((54,55),62),56))),50),(((44,45),(46,(64,65))),(((49,(76,77)),(61,68)),63))),(47,48)),60),(57,(58,59)))),73),72),(41,42)),71),70),74),69),75)));
tree B_6.15 = [&U] [&W 1/130] (1,((2,3),((((((((((((((((4,5),((((7,11),10),8),9)),12),((19,((21,22),23)),20)),(6,(((((24,((25,26),29)),28),27),(30,31)),32))),(((13,(14,15)),(16,17)),(((33,36),34),35))),18),((((((((((((37,39),40),38),43),66),67),50),(((51,52),53),(((54,55),62),56))),(((44,45),(46,(64,65))),(((49,(76,77)),(61,68)),63))),(47,48)),60),(57,(58,59)))),73),72),(41,42)),71),70),74),69),75)));
tree B_6.16 = [&U] [&W 1/130] (1,((2,3),((((((((((((((((4,5),((((7,11),10),8),9)),12),((19,((21,22),23)),20)),(6,(((((24,((25,26),29)),28),27),(30,31)),32))),(((13,(14,15)),(16,17)),(((33,36),34),35))),18),((((((((((37,39),40),38),43),66),67),((((44,45),(46,(64,65))),(((49,(76,77)),(61,68)),63)),(50,(((51,52),53),(((54,55),62),56))))),(47,48)),60),(57,(58,59)))),73),72),(41,42)),71),70),74),69),75)));
tree B_6.17 = [&U] [&W 1/130] (1,((2,3),((((((((((((((((4,5),((((7,11),10),8),9)),12),((19,((21,22),23)),20)),(6,(((((24,((25,26),29)),28),27),(30,31)),32))),(((13,(14,15)),(16,17)),(((33,36),34),35))),18),((((((((((37,39),40),38),43),66),67),(((((44,45),(46,(64,65))),(((49,(76,77)),(61,68)),63)),(((51,52),53),(((54,55),62),56))),50)),(47,48)),60),(57,(58,59)))),73),72),(41,42)),71),70),74),69),75)));
tree B_6.18 = [&U] [&W 1/130] (1,((2,3),((((((((((((((((4,5),((((7,11),10),8),9)),12),((19,((21,22),23)),20)),(6,(((((24,((25,26),29)),28),27),(30,31)),32))),(((13,(14,15)),(16,17)),(((33,36),34),35))),18),((((((((((37,39),40),38),43),66),67),(((((44,45),(46,(64,65))),(((49,(76,77)),(61,68)),63)),50),(((51,52),53),(((54,55),62),56)))),(47,48)),60),(57,(58,59)))),73),72),(41,42)),71),70),74),69),75)));
tree B_6.19 = [&U] [&W 1/130] (1,((2,3),((((((((((((((((4,5),((((7,11),10),8),9)),12),((19,((21,22),23)),20)),(6,(((((24,((25,26),29)),28),27),(30,31)),32))),(((13,(14,15)),(16,17)),(((33,36),34),35))),18),(((((((((((((37,39),40),38),43),66),67),((44,45),(46,(64,65)))),(((49,(76,77)),(61,68)),63)),(((51,52),53),(((54,55),62),56))),50),(47,48)),60),(57,(58,59)))),73),72),(41,42)),71),70),74),69),75)));
tree B_6.20 = [&U] [&W 1/130] (1,((2,3),((((((((((((((((4,5),((((7,11),10),8),9)),12),((19,((21,22),23)),20)),(6,(((((24,((25,26),29)),28),27),(30,31)),32))),(((13,(14,15)),(16,17)),(((33,36),34),35))),18),(((((((((((((37,39),40),38),43),66),67),((44,45),(46,(64,65)))),(((49,(76,77)),(61,68)),63)),50),(((51,52),53),(((54,55),62),56))),(47,48)),60),(57,(58,59)))),73),72),(41,42)),71),70),74),69),75)));
tree B_6.21 = [&U] [&W 1/130] (1,((2,3),((((((((((((((((4,5),((7,(9,(10,11))),8)),12),(((19,(21,23)),20),22)),(6,(((24,(((25,(27,29)),26),28)),(30,31)),32))),(((13,(16,17)),(14,15)),(33,(34,(35,36))))),18),(((((((37,39),(38,40)),43),66),(((((44,45),(64,65)),((((((49,(76,77)),((61,68),63)),67),(((51,53),52),(54,(55,56)))),50),62)),46),(47,48))),60),(57,(58,59)))),73),72),(41,42)),71),70),74),69),75)));
tree B_6.22 = [&U] [&W 1/130] (1,((2,3),((((((((((((((((4,5),((7,(9,(10,11))),8)),12),(((19,(21,23)),20),22)),(6,(((24,(((25,(27,29)),26),28)),(30,31)),32))),(((13,(16,17)),(14,15)),(33,(34,(35,36))))),18),((((((((37,39),40),38),43),66),(((((44,45),(64,65)),((((((49,(76,77)),((61,68),63)),67),(((51,53),52),(54,(55,56)))),50),62)),46),(47,48))),60),(57,(58,59)))),73),72),(41,42)),71),70),74),69),75)));
tree B_6.23 = [&U] [&W 1/130] (1,((2,3),((((((((((((((((4,5),((7,(9,(10,11))),8)),12),(((19,(21,23)),20),22)),(6,(((24,(((25,(27,29)),26),28)),(30,31)),32))),(((13,(16,17)),(14,15)),(33,(34,(35,36))))),18),((((((((37,39),38),40),43),66),(((((44,45),(64,65)),((((((49,(76,77)),((61,68),63)),67),(((51,53),52),(54,(55,56)))),50),62)),46),(47,48))),60),(57,(58,59)))),73),72),(41,42)),71),70),74),69),75)));
tree B_6.24 = [&U] [&W 1/130] (1,((2,3),((((((((((((((((4,5),((7,(9,(10,11))),8)),12),(((19,(21,23)),20),22)),(6,(((24,(((25,(27,29)),26),28)),(30,31)),32))),(((13,(16,17)),(14,15)),(33,(34,(35,36))))),18),(((((((37,39),(38,40)),43),66),(((((44,45),(64,65)),((((((49,(76,77)),((61,68),63)),67),(((51,53),52),(54,(55,56)))),50),62)),(47,48)),46)),60),(57,(58,59)))),73),72),(41,42)),71),70),74),69),75)));
tree B_6.25 = [&U] [&W 1/130] (1,((2,3),((((((((((((((((4,5),((7,(9,(10,11))),8)),12),(((19,(21,23)),20),22)),(6,(((24,(((25,(27,29)),26),28)),(30,31)),32))),(((13,(16,17)),(14,15)),(33,(34,(35,36))))),18),(((((((37,39),(38,40)),43),66),((((((44,45),(64,65)),(((((49,(76,77)),((61,68),63)),67),(((51,53),52),(54,(55,56)))),50)),62),(47,48)),46)),60),(57,(58,59)))),73),72),(41,42)),71),70),74),69),75)));
tree B_6.26 = [&U] [&W 1/130] (1,((2,3),((((((((((((((((4,5),((7,(9,(10,11))),8)),12),(((19,(21,23)),20),22)),(6,(((24,(((25,(27,29)),26),28)),(30,31)),32))),(((13,(16,17)),(14,15)),(33,(34,(35,36))))),18),(((((((37,39),(38,40)),43),66),(((((44,45),(64,65)),(((((49,(76,77)),((61,68),63)),67),(((51,53),52),(54,(55,56)))),50)),62),(46,(47,48)))),60),(57,(58,59)))),73),72),(41,42)),71),70),74),69),75)));
tree B_6.27 = [&U] [&W 1/130] (1,((2,3),((((((((((((((((4,5),((7,(9,(10,11))),8)),12),(((19,(21,23)),20),22)),(6,(((24,(((25,(27,29)),26),28)),(30,31)),32))),(((13,(16,17)),(14,15)),(33,(34,(35,36))))),18),(((((((37,39),(38,40)),43),66),((((((44,45),(64,65)),62),(((((49,(76,77)),((61,68),63)),67),(((51,53),52),(54,(55,56)))),50)),(47,48)),46)),60),(57,(58,59)))),73),72),(41,42)),71),70),74),69),75)));
tree B_6.28 = [&U] [&W 1/130] (1,((2,3),((((((((((((((((4,5),((7,(9,(10,11))),8)),12),(((19,(21,23)),20),22)),(6,(((24,(((25,(27,29)),26),28)),(30,31)),32))),(((13,(16,17)),(14,15)),(33,(34,(35,36))))),18),(((((((37,39),(38,40)),43),66),(((((44,45),(64,65)),62),(((((49,(76,77)),((61,68),63)),67),(((51,53),52),(54,(55,56)))),50)),(46,(47,48)))),60),(57,(58,59)))),73),72),(41,42)),71),70),74),69),75)));
tree B_6.29 = [&U] [&W 1/130] (1,((2,3),((((((((((((((((4,5),((7,(9,(10,11))),8)),12),(((19,(21,23)),20),22)),(6,(((24,(((25,(27,29)),26),28)),(30,31)),32))),(((13,(16,17)),(14,15)),(33,(34,(35,36))))),18),(((((((37,39),(38,40)),43),66),(((((((44,45),(64,65)),62),((((49,(76,77)),((61,68),63)),67),(((51,53),52),(54,(55,56))))),50),46),(47,48))),60),(57,(58,59)))),73),72),(41,42)),71),70),74),69),75)));
tree B_6.30 = [&U] [&W 1/130] (1,((2,3),((((((((((((((((4,5),((7,(9,(10,11))),8)),12),(((19,(21,23)),20),22)),(6,(((24,(((25,(27,29)),26),28)),(30,31)),32))),(((13,(16,17)),(14,15)),(33,(34,(35,36))))),18),(((((((37,39),(38,40)),43),66),(((((((44,45),(64,65)),62),50),((((49,(76,77)),((61,68),63)),67),(((51,53),52),(54,(55,56))))),46),(47,48))),60),(57,(58,59)))),73),72),(41,42)),71),70),74),69),75)));
tree B_6.31 = [&U] [&W 1/130] (1,(2,(3,((((((((((((((((((4,5),(((7,8),9),10)),11),12),((((19,21),22),23),20)),(6,(((((24,28),((25,26),29)),27),32),(30,31)))),((((13,14),15),(16,17)),(33,((34,35),36)))),18),(((57,58),59),(76,77))),(((((((((((37,39),40),38),66),43),((44,45),(64,65))),67),((50,((51,(52,53)),((54,56),55))),62)),(49,((61,68),63))),(46,(47,48))),60)),73),72),(41,42)),71),70),74),69),75))));
tree B_6.32 = [&U] [&W 1/130] (1,(2,(3,(((((((((((((((((4,5),(((7,8),9),10)),11),12),((((19,21),22),23),20)),(6,(((((24,28),((25,26),29)),27),32),(30,31)))),((((13,14),15),(16,17)),(33,((34,35),36)))),18),((((((((((((37,39),40),38),66),43),((44,45),(64,65))),67),((50,((51,(52,53)),((54,56),55))),62)),(49,((61,68),63))),(46,(47,48))),60),(((57,58),59),(76,77)))),73),72),(41,42)),71),70),74),69),75))));
tree B_6.33 = [&U] [&W 1/130] (1,(2,(3,((((((((((((((((((4,5),(((7,8),9),10)),11),12),((((19,21),22),23),20)),(6,(((((24,28),((25,26),29)),27),32),(30,31)))),((((13,14),15),(16,17)),(33,((34,35),36)))),18),(((57,58),59),(76,77))),((((((((((((37,39),40),38),66),43),((44,45),(64,65))),67),(49,((61,68),63))),((50,((51,(52,53)),((54,56),55))),62)),(47,48)),46),60)),73),72),(41,42)),71),70),74),69),75))));
tree B_6.34 = [&U] [&W 1/130] (1,(2,(3,((((((((((((((((((4,5),(((7,8),9),10)),11),12),((((19,21),22),23),20)),(6,(((((24,28),((25,26),29)),27),32),(30,31)))),((((13,14),15),(16,17)),(33,((34,35),36)))),18),(((57,58),59),(76,77))),((((((((((((37,39),40),38),66),43),((44,45),(64,65))),67),(49,((61,68),63))),((50,((51,(52,53)),((54,56),55))),62)),46),(47,48)),60)),73),72),(41,42)),71),70),74),69),75))));
tree B_6.35 = [&U] [&W 1/130] (1,(2,(3,((((((((((((((((((4,5),(((7,8),9),10)),11),12),((((19,21),22),23),20)),(6,(((((24,28),((25,26),29)),27),32),(30,31)))),((((13,14),15),(16,17)),(33,((34,35),36)))),18),(((57,58),59),(76,77))),(((((((((((37,39),40),38),66),43),((44,45),(64,65))),67),((49,((61,68),63)),((50,((51,(52,53)),((54,56),55))),62))),(47,48)),46),60)),73),72),(41,42)),71),70),74),69),75))));
tree B_6.36 = [&U] [&W 1/130] (1,(2,(3,((((((((((((((((((4,5),(((7,8),9),10)),11),12),((((19,21),22),23),20)),(6,(((((24,28),((25,26),29)),27),32),(30,31)))),((((13,14),15),(16,17)),(33,((34,35),36)))),18),(((57,58),59),(76,77))),(((((((((((37,39),40),38),66),43),((44,45),(64,65))),67),((49,((61,68),63)),((50,((51,(52,53)),((54,56),55))),62))),46),(47,48)),60)),73),72),(41,42)),71),70),74),69),75))));
tree B_6.37 = [&U] [&W 1/130] (1,(2,(3,((((((((((((((((((4,5),(((7,8),9),10)),11),12),((((19,21),22),23),20)),(6,(((((24,28),((25,26),29)),27),32),(30,31)))),((((13,14),15),(16,17)),(33,((34,35),36)))),18),(((57,58),59),(76,77))),((((((((((((37,39),40),38),66),43),((44,45),(64,65))),67),(49,((61,68),63))),(50,((51,(52,53)),((54,56),55)))),62),(46,(47,48))),60)),73),72),(41,42)),71),70),74),69),75))));
tree B_6.38 = [&U] [&W 1/130] (1,(2,(3,((((((((((((((((((4,5),(((7,8),9),10)),11),12),((((19,21),22),23),20)),(6,(((((24,28),((25,26),29)),27),32),(30,31)))),((((13,14),15),(16,17)),(33,((34,35),36)))),18),(((57,58),59),(76,77))),((((((((((((37,39),40),38),66),43),((44,45),(64,65))),67),(49,((61,68),63))),62),(50,((51,(52,53)),((54,56),55)))),(46,(47,48))),60)),73),72),(41,42)),71),70),74),69),75))));
tree B_6.39 = [&U] [&W 1/130] (1,(2,(3,((((((((((((((((((4,5),(((7,8),9),10)),11),12),((((19,21),22),23),20)),(6,(((((24,28),((25,26),29)),27),32),(30,31)))),((((13,14),15),(16,17)),(33,((34,35),36)))),18),(((57,58),59),(76,77))),((((((((((37,39),40),38),66),43),((44,45),(64,65))),((49,((61,68),63)),((50,((51,(52,53)),((54,56),55))),62))),67),(46,(47,48))),60)),73),72),(41,42)),71),70),74),69),75))));
tree B_6.40 = [&U] [&W 1/130] (1,(2,(3,((((((((((((((((((4,5),(((7,8),9),10)),11),12),((((19,21),22),23),20)),(6,(((((24,28),((25,26),29)),27),32),(30,31)))),((((13,14),15),(16,17)),(33,((34,35),36)))),18),(((57,58),59),(76,77))),(((((((((37,39),40),38),66),43),((44,45),(64,65))),(((49,((61,68),63)),((50,((51,(52,53)),((54,56),55))),62)),67)),(46,(47,48))),60)),73),72),(41,42)),71),70),74),69),75))));
tree B_6.41 = [&U] [&W 1/130] (1,((2,3),((((((((((((((((4,5),(7,((8,(9,11)),10))),12),((((19,22),23),20),21)),((((13,(16,17)),15),14),(((33,35),34),36))),(6,((((24,(((25,26),29),27)),28),32),(30,31)))),18),(((((((37,39),(38,40)),43),66),((((44,45),(64,65)),(((49,(76,77)),((61,68),63)),(((50,(((51,53),52),((54,56),55))),62),67))),(46,(47,48)))),60),((57,59),58))),73),72),(41,42)),71),70),74),69),75)));
tree B_6.42 = [&U] [&W 1/130] (1,((2,3),((((((((((((((((4,5),(7,((8,(9,11)),10))),12),((((19,22),23),20),21)),((((13,(16,17)),15),14),(((33,35),34),36))),(6,((((24,(((25,26),29),27)),28),32),(30,31)))),18),(((((((37,39),(38,40)),43),66),(((((44,45),(64,65)),((49,(76,77)),((61,68),63))),(((50,(((51,53),52),((54,56),55))),62),67)),(46,(47,48)))),60),((57,59),58))),73),72),(41,42)),71),70),74),69),75)));
tree B_6.43 = [&U] [&W 1/130] (1,((2,3),((((((((((((((((4,5),(7,((8,(9,11)),10))),12),((((19,22),23),20),21)),((((13,(16,17)),15),14),(((33,35),34),36))),(6,((((24,(((25,26),29),27)),28),32),(30,31)))),18),(((((((37,39),(38,40)),43),66),((((44,45),(64,65)),(((((49,(76,77)),((61,68),63)),62),(50,(((51,53),52),((54,56),55)))),67)),(46,(47,48)))),60),((57,59),58))),73),72),(41,42)),71),70),74),69),75)));
tree B_6.44 = [&U] [&W 1/130] (1,((2,3),((((((((((((((((4,5),(7,((8,(9,11)),10))),12),((((19,22),23),20),21)),((((13,(16,17)),15),14),(((33,35),34),36))),(6,((((24,(((25,26),29),27)),28),32),(30,31)))),18),(((((((37,39),(38,40)),43),66),((((44,45),(64,65)),(((((49,(76,77)),((61,68),63)),(50,(((51,53),52),((54,56),55)))),62),67)),(46,(47,48)))),60),((57,59),58))),73),72),(41,42)),71),70),74),69),75)));
tree B_6.45 = [&U] [&W 1/130] (1,((2,3),((((((((((((((((4,5),(7,((8,(9,11)),10))),12),((((19,22),23),20),21)),((((13,(16,17)),15),14),(((33,35),34),36))),(6,((((24,(((25,26),29),27)),28),32),(30,31)))),18),(((((((37,39),(38,40)),43),66),(((((44,45),(64,65)),(((49,(76,77)),(61,68)),63)),(((50,(((51,53),52),((54,56),55))),62),67)),(46,(47,48)))),60),((57,59),58))),73),72),(41,42)),71),70),74),69),75)));
tree B_6.46 = [&U] [&W 1/130] (1,((2,3),((((((((((((((((4,5),(7,((8,(9,11)),10))),12),((((19,22),23),20),21)),((((13,(16,17)),15),14),(((33,35),34),36))),(6,((((24,(((25,26),29),27)),28),32),(30,31)))),18),(((((((37,39),(38,40)),43),66),(((((44,45),(64,65)),(((50,(((51,53),52),((54,56),55))),62),67)),(((49,(76,77)),(61,68)),63)),(46,(47,48)))),60),((57,59),58))),73),72),(41,42)),71),70),74),69),75)));
tree B_6.47 = [&U] [&W 1/130] (1,((2,3),((((((((((((((((4,5),(7,((8,(9,11)),10))),12),((((19,22),23),20),21)),((((13,(16,17)),15),14),(((33,35),34),36))),(6,((((24,(((25,26),29),27)),28),32),(30,31)))),18),(((((((37,39),(38,40)),43),66),((((44,45),(64,65)),(((((49,(76,77)),(61,68)),63),67),((50,(((51,53),52),((54,56),55))),62))),(46,(47,48)))),60),((57,59),58))),73),72),(41,42)),71),70),74),69),75)));
tree B_6.48 = [&U] [&W 1/130] (1,((2,3),((((((((((((((((4,5),(7,((8,(9,11)),10))),12),((((19,22),23),20),21)),((((13,(16,17)),15),14),(((33,35),34),36))),(6,((((24,(((25,26),29),27)),28),32),(30,31)))),18),(((((((37,39),(38,40)),43),66),((((44,45),(64,65)),(((((49,(76,77)),(61,68)),63),((50,(((51,53),52),((54,56),55))),62)),67)),(46,(47,48)))),60),((57,59),58))),73),72),(41,42)),71),70),74),69),75)));
tree B_6.49 = [&U] [&W 1/130] (1,((2,3),((((((((((((((((4,5),(7,((8,(9,11)),10))),12),((((19,22),23),20),21)),((((13,(16,17)),15),14),(((33,35),34),36))),(6,((((24,(((25,26),29),27)),28),32),(30,31)))),18),(((((((37,39),(38,40)),43),66),(((((44,45),(64,65)),(((49,(76,77)),63),(61,68))),(((50,(((51,53),52),((54,56),55))),62),67)),(46,(47,48)))),60),((57,59),58))),73),72),(41,42)),71),70),74),69),75)));
tree B_6.50 = [&U] [&W 1/130] (1,((2,3),((((((((((((((((4,5),(7,((8,(9,11)),10))),12),((((19,22),23),20),21)),((((13,(16,17)),15),14),(((33,35),34),36))),(6,((((24,(((25,26),29),27)),28),32),(30,31)))),18),(((((((37,39),(38,40)),43),66),(((((44,45),(64,65)),(((50,(((51,53),52),((54,56),55))),62),67)),(((49,(76,77)),63),(61,68))),(46,(47,48)))),60),((57,59),58))),73),72),(41,42)),71),70),74),69),75)));
tree B_6.51 = [&U] [&W 1/130] (1,(2,(3,((((((((((((((((4,5),((7,(8,(9,10))),11)),12),((19,((21,23),22)),20)),(6,(((24,((((25,27),26),29),28)),(30,31)),32))),((((13,14),15),(16,17)),(((33,35),34),36))),18),(((((((37,39),(38,40)),43),66),((((((44,45),62),50),(((((46,(64,65)),63),(61,68)),49),67)),((51,(52,53)),(54,(55,56)))),(47,48))),60),((57,(58,59)),(76,77)))),73),72),(41,42)),71),70),74),69),75))));
tree B_6.52 = [&U] [&W 1/130] (1,(2,(3,((((((((((((((((4,5),((7,(8,(9,10))),11)),12),((19,((21,23),22)),20)),(6,(((24,((((25,27),26),29),28)),(30,31)),32))),((((13,14),15),(16,17)),(((33,35),34),36))),18),(((((((37,39),(38,40)),43),66),((((((44,45),62),50),(((((46,(64,65)),63),49),(61,68)),67)),((51,(52,53)),(54,(55,56)))),(47,48))),60),((57,(58,59)),(76,77)))),73),72),(41,42)),71),70),74),69),75))));
tree B_6.53 = [&U] [&W 1/130] (1,(2,(3,((((((((((((((((4,5),((7,(8,(9,10))),11)),12),((19,((21,23),22)),20)),(6,(((24,((((25,27),26),29),28)),(30,31)),32))),((((13,14),15),(16,17)),(((33,35),34),36))),18),(((((((37,39),(38,40)),43),66),((((((44,45),62),50),((((46,(64,65)),63),(49,(61,68))),67)),((51,(52,53)),(54,(55,56)))),(47,48))),60),((57,(58,59)),(76,77)))),73),72),(41,42)),71),70),74),69),75))));
tree B_6.54 = [&U] [&W 1/130] (1,(2,(3,((((((((((((((((4,5),((7,(8,(9,10))),11)),12),((19,((21,23),22)),20)),(6,(((24,((((25,27),26),29),28)),(30,31)),32))),((((13,14),15),(16,17)),(((33,35),34),36))),18),(((((((37,39),(38,40)),43),66),(((((((44,45),62),50),((((46,(64,65)),63),(61,68)),49)),67),((51,(52,53)),(54,(55,56)))),(47,48))),60),((57,(58,59)),(76,77)))),73),72),(41,42)),71),70),74),69),75))));
tree B_6.55 = [&U] [&W 1/130] (1,(2,(3,((((((((((((((((4,5),((7,(8,(9,10))),11)),12),((19,((21,23),22)),20)),(6,(((24,((((25,27),26),29),28)),(30,31)),32))),((((13,14),15),(16,17)),(((33,35),34),36))),18),(((((((37,39),(38,40)),43),66),((((((44,45),62),50),67),(((((46,(64,65)),63),(61,68)),49),((51,(52,53)),(54,(55,56))))),(47,48))),60),((57,(58,59)),(76,77)))),73),72),(41,42)),71),70),74),69),75))));
tree B_6.56 = [&U] [&W 1/130] (1,(2,(3,((((((((((((((((4,5),((7,(8,(9,10))),11)),12),((19,((21,23),22)),20)),(6,(((24,((((25,27),26),29),28)),(30,31)),32))),((((13,14),15),(16,17)),(((33,35),34),36))),18),(((((((37,39),(38,40)),43),66),(((((((44,45),62),50),67),((51,(52,53)),(54,(55,56)))),((((46,(64,65)),63),(61,68)),49)),(47,48))),60),((57,(58,59)),(76,77)))),73),72),(41,42)),71),70),74),69),75))));
tree B_6.57 = [&U] [&W 1/130] (1,(2,(3,((((((((((((((((4,5),((7,(8,(9,10))),11)),12),((19,((21,23),22)),20)),(6,(((24,((((25,27),26),29),28)),(30,31)),32))),((((13,14),15),(16,17)),(((33,35),34),36))),18),(((((((37,39),(38,40)),43),66),((((((44,45),62),(((((46,(64,65)),63),(61,68)),49),50)),67),((51,(52,53)),(54,(55,56)))),(47,48))),60),((57,(58,59)),(76,77)))),73),72),(41,42)),71),70),74),69),75))));
tree B_6.58 = [&U] [&W 1/130] (1,(2,(3,((((((((((((((((4,5),((7,(8,(9,10))),11)),12),((19,((21,23),22)),20)),(6,(((24,((((25,27),26),29),28)),(30,31)),32))),((((13,14),15),(16,17)),(((33,35),34),36))),18),(((((((37,39),(38,40)),43),66),(((((((44,45),62),((((46,(64,65)),63),(61,68)),49)),50),67),((51,(52,53)),(54,(55,56)))),(47,48))),60),((57,(58,59)),(76,77)))),73),72),(41,42)),71),70),74),69),75))));
tree B_6.59 = [&U] [&W 1/130] (1,(2,(3,((((((((((((((((4,5),((7,(8,(9,10))),11)),12),((19,((21,23),22)),20)),(6,(((24,((((25,27),26),29),28)),(30,31)),32))),((((13,14),15),(16,17)),(((33,35),34),36))),18),(((((((37,39),(38,40)),43),66),(((((((44,45),62),50),((((46,(64,65)),63),49),(61,68))),67),((51,(52,53)),(54,(55,56)))),(47,48))),60),((57,(58,59)),(76,77)))),73),72),(41,42)),71),70),74),69),75))));
tree B_6.60 = [&U] [&W 1/130] (1,(2,(3,((((((((((((((((4,5),((7,(8,(9,10))),11)),12),((19,((21,23),22)),20)),(6,(((24,((((25,27),26),29),28)),(30,31)),32))),((((13,14),15),(16,17)),(((33,35),34),36))),18),(((((((37,39),(38,40)),43),66),(((((((44,45),62),50),67),((((46,(64,65)),63),49),(61,68))),((51,(52,53)),(54,(55,56)))),(47,48))),60),((57,(58,59)),(76,77)))),73),72),(41,42)),71),70),74),69),75))));
tree B_6.61 = [&U] [&W 1/130] (1,((2,3),(((((((((((((((((4,5),(7,((8,9),11))),10),12),(19,((20,(21,22)),23))),(6,((((24,27),((25,26),29)),28),((30,31),32)))),((((13,15),(16,17)),14),(((33,34),36),35))),18),(((((((((((((((37,39),40),38),66),43),((44,45),(64,65))),((49,(76,77)),((61,68),63))),67),50),62),((51,(52,53)),((54,56),55))),46),(47,48)),60),((57,59),58))),73),72),(41,42)),71),70),74),69),75)));
tree B_6.62 = [&U] [&W 1/130] (1,((2,3),(((((((((((((((((4,5),(7,((8,9),11))),10),12),(19,((20,(21,22)),23))),(6,((((24,27),((25,26),29)),28),((30,31),32)))),((((13,15),(16,17)),14),(((33,34),36),35))),18),((((((((((((((37,39),40),38),66),43),((44,45),(64,65))),(((49,(76,77)),((61,68),63)),67)),50),62),((51,(52,53)),((54,56),55))),46),(47,48)),60),((57,59),58))),73),72),(41,42)),71),70),74),69),75)));
tree B_6.63 = [&U] [&W 1/130] (1,((2,3),(((((((((((((((((4,5),(7,((8,9),11))),10),12),(19,((20,(21,22)),23))),(6,((((24,27),((25,26),29)),28),((30,31),32)))),((((13,15),(16,17)),14),(((33,34),36),35))),18),((((((((((((((37,39),40),38),66),43),((44,45),(64,65))),67),(((49,(76,77)),((61,68),63)),50)),62),((51,(52,53)),((54,56),55))),46),(47,48)),60),((57,59),58))),73),72),(41,42)),71),70),74),69),75)));
tree B_6.64 = [&U] [&W 1/130] (1,((2,3),(((((((((((((((((4,5),(7,((8,9),11))),10),12),(19,((20,(21,22)),23))),(6,((((24,27),((25,26),29)),28),((30,31),32)))),((((13,15),(16,17)),14),(((33,34),36),35))),18),(((((((((((((((37,39),40),38),66),43),((44,45),(64,65))),67),50),((49,(76,77)),((61,68),63))),62),((51,(52,53)),((54,56),55))),46),(47,48)),60),((57,59),58))),73),72),(41,42)),71),70),74),69),75)));
tree B_6.65 = [&U] [&W 1/130] (1,((2,3),(((((((((((((((((4,5),(7,((8,9),11))),10),12),(19,((20,(21,22)),23))),(6,((((24,27),((25,26),29)),28),((30,31),32)))),((((13,15),(16,17)),14),(((33,34),36),35))),18),((((((((((((((37,39),40),38),66),43),((44,45),(64,65))),((((49,(76,77)),(61,68)),63),67)),50),62),((51,(52,53)),((54,56),55))),46),(47,48)),60),((57,59),58))),73),72),(41,42)),71),70),74),69),75)));
tree B_6.66 = [&U] [&W 1/130] (1,((2,3),(((((((((((((((((4,5),(7,((8,9),11))),10),12),(19,((20,(21,22)),23))),(6,((((24,27),((25,26),29)),28),((30,31),32)))),((((13,15),(16,17)),14),(((33,34),36),35))),18),(((((((((((((((37,39),40),38),66),43),((44,45),(64,65))),67),(((49,(76,77)),(61,68)),63)),50),62),((51,(52,53)),((54,56),55))),46),(47,48)),60),((57,59),58))),73),72),(41,42)),71),70),74),69),75)));
tree B_6.67 = [&U] [&W 1/130] (1,((2,3),(((((((((((((((((4,5),(7,((8,9),11))),10),12),(19,((20,(21,22)),23))),(6,((((24,27),((25,26),29)),28),((30,31),32)))),((((13,15),(16,17)),14),(((33,34),36),35))),18),((((((((((((((37,39),40),38),66),43),((44,45),(64,65))),((((49,(76,77)),63),(61,68)),67)),50),62),((51,(52,53)),((54,56),55))),46),(47,48)),60),((57,59),58))),73),72),(41,42)),71),70),74),69),75)));
tree B_6.68 = [&U] [&W 1/130] (1,((2,3),(((((((((((((((((4,5),(7,((8,9),11))),10),12),(19,((20,(21,22)),23))),(6,((((24,27),((25,26),29)),28),((30,31),32)))),((((13,15),(16,17)),14),(((33,34),36),35))),18),(((((((((((((((37,39),40),38),66),43),((44,45),(64,65))),67),(((49,(76,77)),63),(61,68))),50),62),((51,(52,53)),((54,56),55))),46),(47,48)),60),((57,59),58))),73),72),(41,42)),71),70),74),69),75)));
tree B_6.69 = [&U] [&W 1/130] (1,((2,3),(((((((((((((((((4,5),(7,((8,9),11))),10),12),(19,((20,(21,22)),23))),(6,((((24,27),((25,26),29)),28),((30,31),32)))),((((13,15),(16,17)),14),(((33,34),36),35))),18),((((((((((((((37,39),40),38),66),43),((44,45),(64,65))),67),50),(((49,(76,77)),((61,68),63)),62)),((51,(52,53)),((54,56),55))),46),(47,48)),60),((57,59),58))),73),72),(41,42)),71),70),74),69),75)));
tree B_6.70 = [&U] [&W 1/130] (1,((2,3),(((((((((((((((((4,5),(7,((8,9),11))),10),12),(19,((20,(21,22)),23))),(6,((((24,27),((25,26),29)),28),((30,31),32)))),((((13,15),(16,17)),14),(((33,34),36),35))),18),(((((((((((((((37,39),40),38),66),43),((44,45),(64,65))),67),50),62),((49,(76,77)),((61,68),63))),((51,(52,53)),((54,56),55))),46),(47,48)),60),((57,59),58))),73),72),(41,42)),71),70),74),69),75)));
tree B_6.71 = [&U] [&W 1/130] (1,(2,(3,((((((((((((((((4,5),((((7,8),10),9),11)),12),((19,((20,23),22)),21)),((6,(((24,((((25,27),29),26),28)),(30,31)),32)),(((13,(15,(16,17))),14),((33,36),(34,35))))),18),((57,(58,59)),(76,77))),((((((((((37,39),(38,40)),43),66),((49,((61,68),63)),67)),(((44,45),(64,65)),(50,(((51,53),52),((54,56),55))))),62),(47,48)),46),60)),73),72),(41,42)),71),70),74),69),75))));
tree B_6.72 = [&U] [&W 1/130] (1,(2,(3,((((((((((((((((((4,5),11),((7,8),10)),9),12),((19,((20,23),22)),21)),((6,(((24,((((25,27),29),26),28)),(30,31)),32)),(((13,(15,(16,17))),14),((33,36),(34,35))))),18),((57,(58,59)),(76,77))),((((((((((37,39),(38,40)),43),66),((49,((61,68),63)),67)),(((44,45),(64,65)),(50,(((51,53),52),((54,56),55))))),62),(47,48)),46),60)),73),72),(41,42)),71),70),74),69),75))));
tree B_6.73 = [&U] [&W 1/130] (1,(2,(3,((((((((((((((((((4,5),11),9),((7,8),10)),12),((19,((20,23),22)),21)),((6,(((24,((((25,27),29),26),28)),(30,31)),32)),(((13,(15,(16,17))),14),((33,36),(34,35))))),18),((57,(58,59)),(76,77))),((((((((((37,39),(38,40)),43),66),((49,((61,68),63)),67)),(((44,45),(64,65)),(50,(((51,53),52),((54,56),55))))),62),(47,48)),46),60)),73),72),(41,42)),71),70),74),69),75))));
tree B_6.74 = [&U] [&W 1/130] (1,(2,(3,(((((((((((((((((((4,5),11),9),(7,8)),10),12),((19,((20,23),22)),21)),((6,(((24,((((25,27),29),26),28)),(30,31)),32)),(((13,(15,(16,17))),14),((33,36),(34,35))))),18),((57,(58,59)),(76,77))),((((((((((37,39),(38,40)),43),66),((49,((61,68),63)),67)),(((44,45),(64,65)),(50,(((51,53),52),((54,56),55))))),62),(47,48)),46),60)),73),72),(41,42)),71),70),74),69),75))));
tree B_6.75 = [&U] [&W 1/130] (1,(2,(3,(((((((((((((((((((4,5),11),9),10),(7,8)),12),((19,((20,23),22)),21)),((6,(((24,((((25,27),29),26),28)),(30,31)),32)),(((13,(15,(16,17))),14),((33,36),(34,35))))),18),((57,(58,59)),(76,77))),((((((((((37,39),(38,40)),43),66),((49,((61,68),63)),67)),(((44,45),(64,65)),(50,(((51,53),52),((54,56),55))))),62),(47,48)),46),60)),73),72),(41,42)),71),70),74),69),75))));
tree B_6.76 = [&U] [&W 1/130] (1,(2,(3,((((((((((((((((((((4,5),11),9),10),7),8),12),((19,((20,23),22)),21)),((6,(((24,((((25,27),29),26),28)),(30,31)),32)),(((13,(15,(16,17))),14),((33,36),(34,35))))),18),((57,(58,59)),(76,77))),((((((((((37,39),(38,40)),43),66),((49,((61,68),63)),67)),(((44,45),(64,65)),(50,(((51,53),52),((54,56),55))))),62),(47,48)),46),60)),73),72),(41,42)),71),70),74),69),75))));
tree B_6.77 = [&U] [&W 1/130] (1,(2,(3,((((((((((((((((((((4,5),11),9),10),8),7),12),((19,((20,23),22)),21)),((6,(((24,((((25,27),29),26),28)),(30,31)),32)),(((13,(15,(16,17))),14),((33,36),(34,35))))),18),((57,(58,59)),(76,77))),((((((((((37,39),(38,40)),43),66),((49,((61,68),63)),67)),(((44,45),(64,65)),(50,(((51,53),52),((54,56),55))))),62),(47,48)),46),60)),73),72),(41,42)),71),70),74),69),75))));
tree B_6.78 = [&U] [&W 1/130] (1,(2,(3,((((((((((((((((((4,5),9),((7,8),10)),11),12),((19,((20,23),22)),21)),((6,(((24,((((25,27),29),26),28)),(30,31)),32)),(((13,(15,(16,17))),14),((33,36),(34,35))))),18),((57,(58,59)),(76,77))),((((((((((37,39),(38,40)),43),66),((49,((61,68),63)),67)),(((44,45),(64,65)),(50,(((51,53),52),((54,56),55))))),62),(47,48)),46),60)),73),72),(41,42)),71),70),74),69),75))));
tree B_6.79 = [&U] [&W 1/130] (1,(2,(3,((((((((((((((((((4,5),((7,8),10)),9),11),12),((19,((20,23),22)),21)),((6,(((24,((((25,27),29),26),28)),(30,31)),32)),(((13,(15,(16,17))),14),((33,36),(34,35))))),18),((57,(58,59)),(76,77))),((((((((((37,39),(38,40)),43),66),((49,((61,68),63)),67)),(((44,45),(64,65)),(50,(((51,53),52),((54,56),55))))),62),(47,48)),46),60)),73),72),(41,42)),71),70),74),69),75))));
tree B_6.80 = [&U] [&W 1/130] (1,(2,(3,(((((((((((((((((((4,5),10),(7,8)),9),11),12),((19,((20,23),22)),21)),((6,(((24,((((25,27),29),26),28)),(30,31)),32)),(((13,(15,(16,17))),14),((33,36),(34,35))))),18),((57,(58,59)),(76,77))),((((((((((37,39),(38,40)),43),66),((49,((61,68),63)),67)),(((44,45),(64,65)),(50,(((51,53),52),((54,56),55))))),62),(47,48)),46),60)),73),72),(41,42)),71),70),74),69),75))));
tree B_6.81 = [&U] [&W 1/130] (1,(2,(3,((((((((((((((((((4,5),11),10),((7,8),9)),12),((((19,20),23),22),21)),((((13,(16,17)),14),15),((33,(34,36)),35))),(6,(((((24,27),((25,29),26)),28),32),(30,31)))),18),(((((((((((((37,39),38),40),43),66),((49,(76,77)),((61,68),63))),67),(50,((51,(52,53)),(54,(55,56))))),(((44,45),(64,65)),62)),46),(47,48)),60),((57,59),58))),73),72),(41,42)),71),70),74),69),75))));
tree B_6.82 = [&U] [&W 1/130] (1,(2,(3,((((((((((((((((((4,5),11),10),((7,8),9)),12),((((19,20),23),22),21)),((((13,(16,17)),14),15),((33,(34,36)),35))),(6,(((((24,27),((25,29),26)),28),32),(30,31)))),18),((((((((((((37,39),38),40),43),66),(((49,(76,77)),((61,68),63)),67)),(50,((51,(52,53)),(54,(55,56))))),(((44,45),(64,65)),62)),46),(47,48)),60),((57,59),58))),73),72),(41,42)),71),70),74),69),75))));
tree B_6.83 = [&U] [&W 1/130] (1,(2,(3,((((((((((((((((((4,5),11),10),((7,8),9)),12),((((19,20),23),22),21)),((((13,(16,17)),14),15),((33,(34,36)),35))),(6,(((((24,27),((25,29),26)),28),32),(30,31)))),18),((((((((((((37,39),38),40),43),66),67),(((49,(76,77)),((61,68),63)),(50,((51,(52,53)),(54,(55,56)))))),(((44,45),(64,65)),62)),46),(47,48)),60),((57,59),58))),73),72),(41,42)),71),70),74),69),75))));
tree B_6.84 = [&U] [&W 1/130] (1,(2,(3,((((((((((((((((((4,5),11),10),((7,8),9)),12),((((19,20),23),22),21)),((((13,(16,17)),14),15),((33,(34,36)),35))),(6,(((((24,27),((25,29),26)),28),32),(30,31)))),18),(((((((((((((37,39),38),40),43),66),67),(50,((51,(52,53)),(54,(55,56))))),((49,(76,77)),((61,68),63))),(((44,45),(64,65)),62)),46),(47,48)),60),((57,59),58))),73),72),(41,42)),71),70),74),69),75))));
tree B_6.85 = [&U] [&W 1/130] (1,(2,(3,((((((((((((((((((4,5),11),10),((7,8),9)),12),((((19,20),23),22),21)),((((13,(16,17)),14),15),((33,(34,36)),35))),(6,(((((24,27),((25,29),26)),28),32),(30,31)))),18),((((((((((((37,39),38),40),43),66),((((49,(76,77)),(61,68)),63),67)),(50,((51,(52,53)),(54,(55,56))))),(((44,45),(64,65)),62)),46),(47,48)),60),((57,59),58))),73),72),(41,42)),71),70),74),69),75))));
tree B_6.86 = [&U] [&W 1/130] (1,(2,(3,((((((((((((((((((4,5),11),10),((7,8),9)),12),((((19,20),23),22),21)),((((13,(16,17)),14),15),((33,(34,36)),35))),(6,(((((24,27),((25,29),26)),28),32),(30,31)))),18),(((((((((((((37,39),38),40),43),66),67),(((49,(76,77)),(61,68)),63)),(50,((51,(52,53)),(54,(55,56))))),(((44,45),(64,65)),62)),46),(47,48)),60),((57,59),58))),73),72),(41,42)),71),70),74),69),75))));
tree B_6.87 = [&U] [&W 1/130] (1,(2,(3,((((((((((((((((((4,5),11),10),((7,8),9)),12),((((19,20),23),22),21)),((((13,(16,17)),14),15),((33,(34,36)),35))),(6,(((((24,27),((25,29),26)),28),32),(30,31)))),18),((((((((((((37,39),38),40),43),66),((((49,(76,77)),63),(61,68)),67)),(50,((51,(52,53)),(54,(55,56))))),(((44,45),(64,65)),62)),46),(47,48)),60),((57,59),58))),73),72),(41,42)),71),70),74),69),75))));
tree B_6.88 = [&U] [&W 1/130] (1,(2,(3,((((((((((((((((((4,5),11),10),((7,8),9)),12),((((19,20),23),22),21)),((((13,(16,17)),14),15),((33,(34,36)),35))),(6,(((((24,27),((25,29),26)),28),32),(30,31)))),18),(((((((((((((37,39),38),40),43),66),67),(((49,(76,77)),63),(61,68))),(50,((51,(52,53)),(54,(55,56))))),(((44,45),(64,65)),62)),46),(47,48)),60),((57,59),58))),73),72),(41,42)),71),70),74),69),75))));
tree B_6.89 = [&U] [&W 1/130] (1,(2,(3,((((((((((((((((((4,5),11),10),((7,8),9)),12),((((19,20),23),22),21)),((((13,(16,17)),14),15),((33,(34,36)),35))),(6,(((((24,27),((25,29),26)),28),32),(30,31)))),18),((((((((((((37,39),38),40),43),66),67),(50,((51,(52,53)),(54,(55,56))))),((((44,45),(64,65)),62),((49,(76,77)),((61,68),63)))),46),(47,48)),60),((57,59),58))),73),72),(41,42)),71),70),74),69),75))));
tree B_6.90 = [&U] [&W 1/130] (1,(2,(3,((((((((((((((((((4,5),11),10),((7,8),9)),12),((((19,20),23),22),21)),((((13,(16,17)),14),15),((33,(34,36)),35))),(6,(((((24,27),((25,29),26)),28),32),(30,31)))),18),(((((((((((((37,39),38),40),43),66),67),(50,((51,(52,53)),(54,(55,56))))),(((44,45),(64,65)),62)),((49,(76,77)),((61,68),63))),46),(47,48)),60),((57,59),58))),73),72),(41,42)),71),70),74),69),75))));
tree B_6.91 = [&U] [&W 1/130] (1,((2,3),(((((((((((((((((((4,5),((7,11),10)),8),9),12),((((19,23),20),22),21)),(6,(((24,(((25,(26,29)),28),27)),32),(30,31)))),(((13,(15,(16,17))),14),(((33,34),36),35))),18),((57,(58,59)),(76,77))),((((((((((((37,39),38),40),43),66),67),((44,45),(46,(64,65)))),(((54,56),55),62)),(((49,(61,68)),63),(51,(52,53)))),50),(47,48)),60)),73),72),(41,42)),71),70),74),69),75)));
tree B_6.92 = [&U] [&W 1/130] (1,((2,3),(((((((((((((((((((4,5),((7,11),10)),8),9),12),(((19,23),(21,22)),20)),(6,(((24,(((25,(26,29)),28),27)),32),(30,31)))),(((13,(15,(16,17))),14),(((33,34),36),35))),18),((57,(58,59)),(76,77))),((((((((((((37,39),38),40),43),66),67),((44,45),(46,(64,65)))),(((54,56),55),62)),(((49,(61,68)),63),(51,(52,53)))),50),(47,48)),60)),73),72),(41,42)),71),70),74),69),75)));
tree B_6.93 = [&U] [&W 1/130] (1,((2,3),(((((((((((((((((((4,5),((7,11),10)),8),9),12),((19,23),(20,(21,22)))),(6,(((24,(((25,(26,29)),28),27)),32),(30,31)))),(((13,(15,(16,17))),14),(((33,34),36),35))),18),((57,(58,59)),(76,77))),((((((((((((37,39),38),40),43),66),67),((44,45),(46,(64,65)))),(((54,56),55),62)),(((49,(61,68)),63),(51,(52,53)))),50),(47,48)),60)),73),72),(41,42)),71),70),74),69),75)));
tree B_6.94 = [&U] [&W 1/130] (1,((2,3),(((((((((((((((((((4,5),((7,11),10)),8),9),12),((19,(20,(21,22))),23)),(6,(((24,(((25,(26,29)),28),27)),32),(30,31)))),(((13,(15,(16,17))),14),(((33,34),36),35))),18),((57,(58,59)),(76,77))),((((((((((((37,39),38),40),43),66),67),((44,45),(46,(64,65)))),(((54,56),55),62)),(((49,(61,68)),63),(51,(52,53)))),50),(47,48)),60)),73),72),(41,42)),71),70),74),69),75)));
tree B_6.95 = [&U] [&W 1/130] (1,((2,3),(((((((((((((((((((4,5),((7,11),10)),8),9),12),(19,((20,(21,22)),23))),(6,(((24,(((25,(26,29)),28),27)),32),(30,31)))),(((13,(15,(16,17))),14),(((33,34),36),35))),18),((57,(58,59)),(76,77))),((((((((((((37,39),38),40),43),66),67),((44,45),(46,(64,65)))),(((54,56),55),62)),(((49,(61,68)),63),(51,(52,53)))),50),(47,48)),60)),73),72),(41,42)),71),70),74),69),75)));
tree B_6.96 = [&U] [&W 1/130] (1,((2,3),(((((((((((((((((((4,5),((7,11),10)),8),9),12),((((19,23),20),22),21)),(((13,(15,(16,17))),14),(((33,34),36),35))),(6,(((24,(((25,(26,29)),28),27)),32),(30,31)))),18),((57,(58,59)),(76,77))),((((((((((((37,39),38),40),43),66),67),((44,45),(46,(64,65)))),(((54,56),55),62)),(((49,(61,68)),63),(51,(52,53)))),50),(47,48)),60)),73),72),(41,42)),71),70),74),69),75)));
tree B_6.97 = [&U] [&W 1/130] (1,((2,3),(((((((((((((((((((4,5),((7,11),10)),8),9),12),(((19,23),(20,21)),22)),(6,(((24,(((25,(26,29)),28),27)),32),(30,31)))),(((13,(15,(16,17))),14),(((33,34),36),35))),18),((57,(58,59)),(76,77))),((((((((((((37,39),38),40),43),66),67),((44,45),(46,(64,65)))),(((54,56),55),62)),(((49,(61,68)),63),(51,(52,53)))),50),(47,48)),60)),73),72),(41,42)),71),70),74),69),75)));
tree B_6.98 = [&U] [&W 1/130] (1,((2,3),(((((((((((((((((((4,5),((7,11),10)),8),9),12),((((19,23),21),20),22)),(6,(((24,(((25,(26,29)),28),27)),32),(30,31)))),(((13,(15,(16,17))),14),(((33,34),36),35))),18),((57,(58,59)),(76,77))),((((((((((((37,39),38),40),43),66),67),((44,45),(46,(64,65)))),(((54,56),55),62)),(((49,(61,68)),63),(51,(52,53)))),50),(47,48)),60)),73),72),(41,42)),71),70),74),69),75)));
tree B_6.99 = [&U] [&W 1/130] (1,((2,3),(((((((((((((((((((4,5),((7,11),10)),8),9),12),(((19,(21,23)),20),22)),(6,(((24,(((25,(26,29)),28),27)),32),(30,31)))),(((13,(15,(16,17))),14),(((33,34),36),35))),18),((57,(58,59)),(76,77))),((((((((((((37,39),38),40),43),66),67),((44,45),(46,(64,65)))),(((54,56),55),62)),(((49,(61,68)),63),(51,(52,53)))),50),(47,48)),60)),73),72),(41,42)),71),70),74),69),75)));
tree B_6.100 = [&U] [&W 1/130] (1,((2,3),(((((((((((((((((((4,5),((7,11),10)),8),9),12),((((19,21),23),20),22)),(6,(((24,(((25,(26,29)),28),27)),32),(30,31)))),(((13,(15,(16,17))),14),(((33,34),36),35))),18),((57,(58,59)),(76,77))),((((((((((((37,39),38),40),43),66),67),((44,45),(46,(64,65)))),(((54,56),55),62)),(((49,(61,68)),63),(51,(52,53)))),50),(47,48)),60)),73),72),(41,42)),71),70),74),69),75)));
tree B_6.101 = [&U] [&W 1/130] (1,((2,3),((((((((((((((((4,5),(((7,(8,11)),10),9)),12),((((19,20),23),22),21)),(6,((24,((((25,29),26),28),27)),((30,31),32)))),((13,((14,15),(16,17))),((33,34),(35,36)))),18),(((((((((37,39),(38,40)),43),66),(49,((61,68),63))),((((((44,45),(46,(64,65))),((51,(52,53)),((54,55),56))),62),50),67)),(47,48)),60),(((57,59),58),(76,77)))),73),72),(41,42)),71),70),74),69),75)));
tree B_6.102 = [&U] [&W 1/130] (1,((2,3),((((((((((((((((((4,5),9),(7,(8,11))),10),12),((((19,20),23),22),21)),(6,((24,((((25,29),26),28),27)),((30,31),32)))),((13,((14,15),(16,17))),((33,34),(35,36)))),18),(((((((((37,39),(38,40)),43),66),(49,((61,68),63))),((((((44,45),(46,(64,65))),((51,(52,53)),((54,55),56))),62),50),67)),(47,48)),60),(((57,59),58),(76,77)))),73),72),(41,42)),71),70),74),69),75)));
tree B_6.103 = [&U] [&W 1/130] (1,((2,3),((((((((((((((((((4,5),9),10),(7,(8,11))),12),((((19,20),23),22),21)),(6,((24,((((25,29),26),28),27)),((30,31),32)))),((13,((14,15),(16,17))),((33,34),(35,36)))),18),(((((((((37,39),(38,40)),43),66),(49,((61,68),63))),((((((44,45),(46,(64,65))),((51,(52,53)),((54,55),56))),62),50),67)),(47,48)),60),(((57,59),58),(76,77)))),73),72),(41,42)),71),70),74),69),75)));
tree B_6.104 = [&U] [&W 1/130] (1,((2,3),(((((((((((((((((((4,5),9),10),7),(8,11)),12),((((19,20),23),22),21)),(6,((24,((((25,29),26),28),27)),((30,31),32)))),((13,((14,15),(16,17))),((33,34),(35,36)))),18),(((((((((37,39),(38,40)),43),66),(49,((61,68),63))),((((((44,45),(46,(64,65))),((51,(52,53)),((54,55),56))),62),50),67)),(47,48)),60),(((57,59),58),(76,77)))),73),72),(41,42)),71),70),74),69),75)));
tree B_6.105 = [&U] [&W 1/130] (1,((2,3),(((((((((((((((((((4,5),9),10),(8,11)),7),12),((((19,20),23),22),21)),(6,((24,((((25,29),26),28),27)),((30,31),32)))),((13,((14,15),(16,17))),((33,34),(35,36)))),18),(((((((((37,39),(38,40)),43),66),(49,((61,68),63))),((((((44,45),(46,(64,65))),((51,(52,53)),((54,55),56))),62),50),67)),(47,48)),60),(((57,59),58),(76,77)))),73),72),(41,42)),71),70),74),69),75)));
tree B_6.106 = [&U] [&W 1/130] (1,((2,3),((((((((((((((((((((4,5),9),10),7),8),11),12),((((19,20),23),22),21)),(6,((24,((((25,29),26),28),27)),((30,31),32)))),((13,((14,15),(16,17))),((33,34),(35,36)))),18),(((((((((37,39),(38,40)),43),66),(49,((61,68),63))),((((((44,45),(46,(64,65))),((51,(52,53)),((54,55),56))),62),50),67)),(47,48)),60),(((57,59),58),(76,77)))),73),72),(41,42)),71),70),74),69),75)));
tree B_6.107 = [&U] [&W 1/130] (1,((2,3),((((((((((((((((((((4,5),9),10),7),11),8),12),((((19,20),23),22),21)),(6,((24,((((25,29),26),28),27)),((30,31),32)))),((13,((14,15),(16,17))),((33,34),(35,36)))),18),(((((((((37,39),(38,40)),43),66),(49,((61,68),63))),((((((44,45),(46,(64,65))),((51,(52,53)),((54,55),56))),62),50),67)),(47,48)),60),(((57,59),58),(76,77)))),73),72),(41,42)),71),70),74),69),75)));
tree B_6.108 = [&U] [&W 1/130] (1,((2,3),((((((((((((((((((4,5),10),(7,(8,11))),9),12),((((19,20),23),22),21)),(6,((24,((((25,29),26),28),27)),((30,31),32)))),((13,((14,15),(16,17))),((33,34),(35,36)))),18),(((((((((37,39),(38,40)),43),66),(49,((61,68),63))),((((((44,45),(46,(64,65))),((51,(52,53)),((54,55),56))),62),50),67)),(47,48)),60),(((57,59),58),(76,77)))),73),72),(41,42)),71),70),74),69),75)));
tree B_6.109 = [&U] [&W 1/130] (1,((2,3),((((((((((((((((((4,5),(7,(8,11))),10),9),12),((((19,20),23),22),21)),(6,((24,((((25,29),26),28),27)),((30,31),32)))),((13,((14,15),(16,17))),((33,34),(35,36)))),18),(((((((((37,39),(38,40)),43),66),(49,((61,68),63))),((((((44,45),(46,(64,65))),((51,(52,53)),((54,55),56))),62),50),67)),(47,48)),60),(((57,59),58),(76,77)))),73),72),(41,42)),71),70),74),69),75)));
tree B_6.110 = [&U] [&W 1/130] (1,((2,3),(((((((((((((((((((4,5),(8,11)),7),10),9),12),((((19,20),23),22),21)),(6,((24,((((25,29),26),28),27)),((30,31),32)))),((13,((14,15),(16,17))),((33,34),(35,36)))),18),(((((((((37,39),(38,40)),43),66),(49,((61,68),63))),((((((44,45),(46,(64,65))),((51,(52,53)),((54,55),56))),62),50),67)),(47,48)),60),(((57,59),58),(76,77)))),73),72),(41,42)),71),70),74),69),75)));
tree B_6.111 = [&U] [&W 1/130] (1,((2,((((((((((((((((4,5),(((7,(8,9)),11),10)),12),((((19,20),21),22),23)),(6,(((((24,((25,29),26)),28),27),32),(30,31)))),((((13,15),14),(16,17)),(((33,34),35),36))),18),(((((((37,39),(38,40)),43),66),(((((44,45),(46,(64,65))),62),(((49,((61,68),63)),67),(50,((51,(52,53)),((54,55),56))))),(47,48))),60),(((57,58),59),(76,77)))),73),72),(41,42)),71),70),74),69),75)),3));
tree B_6.112 = [&U] [&W 1/130] (1,((2,(((((((((((((((((4,5),(((7,(8,9)),11),10)),12),((((19,20),21),22),23)),(6,(((((24,((25,29),26)),28),27),32),(30,31)))),((((13,15),14),(16,17)),(((33,34),35),36))),18),(((57,58),59),(76,77))),((((((37,39),(38,40)),43),66),(((((44,45),(46,(64,65))),62),(((49,((61,68),63)),67),(50,((51,(52,53)),((54,55),56))))),(47,48))),60)),73),72),(41,42)),71),70),74),69),75)),3));
tree B_6.113 = [&U] [&W 1/130] (1,((2,((((((((((((((((4,5),(((7,(8,9)),11),10)),12),((((19,20),21),22),23)),(6,(((((24,((25,29),26)),28),27),32),(30,31)))),((((13,15),14),(16,17)),(((33,34),35),36))),18),(((((((37,39),(38,40)),43),66),(((((44,45),(46,(64,65))),62),(((49,((61,68),63)),67),(50,((51,(52,53)),((54,55),56))))),(47,48))),60),((57,(58,59)),(76,77)))),73),72),(41,42)),71),70),74),69),75)),3));
tree B_6.114 = [&U] [&W 1/130] (1,((2,((((((((((((((((4,5),(((7,(8,9)),11),10)),12),((((19,20),21),22),23)),(6,(((((24,((25,29),26)),28),27),32),(30,31)))),((((13,15),14),(16,17)),(((33,34),35),36))),18),(((((((37,39),(38,40)),43),66),(((((44,45),(46,(64,65))),62),(((49,((61,68),63)),67),(50,((51,(52,53)),((54,55),56))))),(47,48))),60),(((57,59),58),(76,77)))),73),72),(41,42)),71),70),74),69),75)),3));
tree B_6.115 = [&U] [&W 1/130] (1,((2,((((((((((((((((4,5),(((7,(8,9)),11),10)),12),((((19,20),21),22),23)),(6,(((((24,((25,29),26)),28),27),32),(30,31)))),((((13,15),14),(16,17)),(((33,34),35),36))),18),((((((((((37,39),(38,40)),43),66),((49,((61,68),63)),67)),(50,((51,(52,53)),((54,55),56)))),(((44,45),(46,(64,65))),62)),(47,48)),60),(((57,58),59),(76,77)))),73),72),(41,42)),71),70),74),69),75)),3));
tree B_6.116 = [&U] [&W 1/130] (1,((2,((((((((((((((((4,5),(((7,(8,9)),11),10)),12),((((19,20),21),22),23)),(6,(((((24,((25,29),26)),28),27),32),(30,31)))),((((13,15),14),(16,17)),(((33,34),35),36))),18),(((((((((((37,39),(38,40)),43),66),67),(49,((61,68),63))),(50,((51,(52,53)),((54,55),56)))),(((44,45),(46,(64,65))),62)),(47,48)),60),(((57,58),59),(76,77)))),73),72),(41,42)),71),70),74),69),75)),3));
tree B_6.117 = [&U] [&W 1/130] (1,((2,((((((((((((((((4,5),(((7,(8,9)),11),10)),12),((((19,20),21),22),23)),(6,(((((24,((25,29),26)),28),27),32),(30,31)))),((((13,15),14),(16,17)),(((33,34),35),36))),18),(((((((((((37,39),(38,40)),43),66),(49,((61,68),63))),67),(50,((51,(52,53)),((54,55),56)))),(((44,45),(46,(64,65))),62)),(47,48)),60),(((57,58),59),(76,77)))),73),72),(41,42)),71),70),74),69),75)),3));
tree B_6.118 = [&U] [&W 1/130] (1,((2,((((((((((((((((4,5),(((7,(8,9)),11),10)),12),((((19,20),21),22),23)),(6,(((((24,((25,29),26)),28),27),32),(30,31)))),((((13,15),14),(16,17)),(((33,34),35),36))),18),((((((((37,39),(38,40)),43),66),(((((44,45),(46,(64,65))),62),(50,((51,(52,53)),((54,55),56)))),((49,((61,68),63)),67))),(47,48)),60),(((57,58),59),(76,77)))),73),72),(41,42)),71),70),74),69),75)),3));
tree B_6.119 = [&U] [&W 1/130] (1,((2,((((((((((((((((4,5),(((7,(8,9)),11),10)),12),((((19,20),21),22),23)),(6,(((((24,((25,29),26)),28),27),32),(30,31)))),((((13,15),14),(16,17)),(((33,34),35),36))),18),((((((((37,39),(38,40)),43),66),(47,48)),(((((44,45),(46,(64,65))),62),(50,((51,(52,53)),((54,55),56)))),((49,((61,68),63)),67))),60),(((57,58),59),(76,77)))),73),72),(41,42)),71),70),74),69),75)),3));
tree B_6.120 = [&U] [&W 1/130] (1,((2,((((((((((((((((4,5),(((7,(8,9)),11),10)),12),((((19,20),21),22),23)),(6,(((((24,((25,29),26)),28),27),32),(30,31)))),((((13,15),14),(16,17)),(((33,34),35),36))),18),(((((((37,39),(38,40)),43),66),(((((((44,45),(46,(64,65))),62),((49,((61,68),63)),67)),50),((51,(52,53)),((54,55),56))),(47,48))),60),(((57,58),59),(76,77)))),73),72),(41,42)),71),70),74),69),75)),3));
tree B_6.121 = [&U] [&W 1/130] (1,(2,(3,((((((((((((((((((((4,5),9),11),10),8),12),7),(((19,(21,22)),20),23)),((((13,15),14),(16,17)),(((33,35),34),36))),(6,(((((24,((25,29),26)),27),28),(30,31)),32))),18),((((((((37,39),40),38),43),66),(((((44,45),(64,65)),62),((((49,63),(61,68)),(50,(((51,53),52),(54,(55,56))))),67)),(46,(47,48)))),60),(((57,59),58),(76,77)))),73),72),(41,42)),71),70),74),69),75))));
tree B_6.122 = [&U] [&W 1/130] (1,(2,(3,((((((((((((((((((((4,5),9),11),10),8),12),7),(((19,(21,22)),20),23)),((((13,15),14),(16,17)),(((33,35),34),36))),(6,(((((24,((25,29),26)),27),28),(30,31)),32))),18),(((((((((((37,39),40),38),43),66),67),(((49,63),(61,68)),(50,(((51,53),52),(54,(55,56)))))),(((44,45),(64,65)),62)),(46,(47,48))),60),(((57,59),58),(76,77)))),73),72),(41,42)),71),70),74),69),75))));
tree B_6.123 = [&U] [&W 1/130] (1,(2,(3,((((((((((((((((((((4,5),9),11),10),8),12),7),(((19,(21,22)),20),23)),((((13,15),14),(16,17)),(((33,35),34),36))),(6,(((((24,((25,29),26)),27),28),(30,31)),32))),18),(((((((((37,39),40),38),43),66),(((((44,45),(64,65)),62),(((49,63),(61,68)),(50,(((51,53),52),(54,(55,56)))))),67)),(46,(47,48))),60),(((57,59),58),(76,77)))),73),72),(41,42)),71),70),74),69),75))));
tree B_6.124 = [&U] [&W 1/130] (1,(2,(3,((((((((((((((((((((4,5),9),11),10),8),12),7),(((19,(21,22)),20),23)),((((13,15),14),(16,17)),(((33,35),34),36))),(6,(((((24,((25,29),26)),27),28),(30,31)),32))),18),(((((((((37,39),40),38),43),66),(46,(47,48))),(((((44,45),(64,65)),62),(((49,63),(61,68)),(50,(((51,53),52),(54,(55,56)))))),67)),60),(((57,59),58),(76,77)))),73),72),(41,42)),71),70),74),69),75))));
tree B_6.125 = [&U] [&W 1/130] (1,(2,(3,((((((((((((((((((((4,5),9),11),10),8),12),7),(((19,(21,22)),20),23)),((((13,15),14),(16,17)),(((33,35),34),36))),(6,(((((24,((25,29),26)),27),28),(30,31)),32))),18),((((((((37,39),40),38),43),66),(((((((44,45),(64,65)),62),(((49,63),(61,68)),(50,(((51,53),52),(54,(55,56)))))),67),(47,48)),46)),60),(((57,59),58),(76,77)))),73),72),(41,42)),71),70),74),69),75))));
tree B_6.126 = [&U] [&W 1/130] (1,(2,(3,((((((((((((((((((((4,5),9),11),10),8),12),7),(((19,(21,22)),20),23)),((((13,15),14),(16,17)),(((33,35),34),36))),(6,(((((24,((25,29),26)),27),28),(30,31)),32))),18),((((((((37,39),40),38),43),66),(((((((44,45),(64,65)),62),(((49,63),(61,68)),(50,(((51,53),52),(54,(55,56)))))),67),46),(47,48))),60),(((57,59),58),(76,77)))),73),72),(41,42)),71),70),74),69),75))));
tree B_6.127 = [&U] [&W 1/130] (1,(2,(3,((((((((((((((((((((4,5),9),11),10),8),12),7),(((19,(21,22)),20),23)),((((13,15),14),(16,17)),(((33,35),34),36))),(6,(((((24,((25,29),26)),27),28),(30,31)),32))),18),((((((((37,39),40),38),43),66),(((((((44,45),(64,65)),62),67),(((49,63),(61,68)),(50,(((51,53),52),(54,(55,56)))))),(47,48)),46)),60),(((57,59),58),(76,77)))),73),72),(41,42)),71),70),74),69),75))));
tree B_6.128 = [&U] [&W 1/130] (1,(2,(3,((((((((((((((((((((4,5),9),11),10),8),12),7),(((19,(21,22)),20),23)),((((13,15),14),(16,17)),(((33,35),34),36))),(6,(((((24,((25,29),26)),27),28),(30,31)),32))),18),((((((((37,39),40),38),43),66),(((((((44,45),(64,65)),62),67),(((49,63),(61,68)),(50,(((51,53),52),(54,(55,56)))))),46),(47,48))),60),(((57,59),58),(76,77)))),73),72),(41,42)),71),70),74),69),75))));
tree B_6.129 = [&U] [&W 1/130] (1,(2,(3,((((((((((((((((((((4,5),9),11),10),8),12),7),(((19,(21,22)),20),23)),((((13,15),14),(16,17)),(((33,35),34),36))),(6,(((((24,((25,29),26)),27),28),(30,31)),32))),18),((((((((37,39),40),38),43),66),((((((44,45),(64,65)),((((49,63),(61,68)),(50,(((51,53),52),(54,(55,56))))),67)),62),(47,48)),46)),60),(((57,59),58),(76,77)))),73),72),(41,42)),71),70),74),69),75))));
tree B_6.130 = [&U] [&W 1/130] (1,(2,(3,((((((((((((((((((((4,5),9),11),10),8),12),7),(((19,(21,22)),20),23)),((((13,15),14),(16,17)),(((33,35),34),36))),(6,(((((24,((25,29),26)),27),28),(30,31)),32))),18),((((((((37,39),40),38),43),66),((((((44,45),(64,65)),((((49,63),(61,68)),(50,(((51,53),52),(54,(55,56))))),67)),62),46),(47,48))),60),(((57,59),58),(76,77)))),73),72),(41,42)),71),70),74),69),75))));

[Trees found in bootstrap replicate #7 (seed=1790247117)]
tree B_7.1 = [&U] [&W 1/20] (1,((2,3),(((((((((((((((((4,5),((((((((6,(((24,(25,((27,29),28))),26),((30,31),32))),(((13,14),15),(16,17))),(10,12)),7),11),9),8),18)),((33,(35,36)),34)),(((19,(21,23)),22),20)),(((41,42),43),46)),((37,(39,40)),38)),(44,45)),(61,62)),(54,(55,56))),((47,48),(50,((51,53),52)))),(((((57,58),59),60),(63,(64,65))),((66,68),67))),49),71),74),((69,(72,73)),70)),75),(76,77))));
tree B_7.2 = [&U] [&W 1/20] (1,((2,3),(((((((((((((((((4,5),((33,(35,36)),34)),(((19,(21,23)),22),20)),((((((((6,(((24,(25,((27,29),28))),26),((30,31),32))),(((13,14),15),(16,17))),(10,12)),7),11),9),8),18)),(((41,42),43),46)),((37,(39,40)),38)),(44,45)),(61,62)),(54,(55,56))),((47,48),(50,((51,53),52)))),(((((57,58),59),60),(63,(64,65))),((66,68),67))),49),71),74),((69,(72,73)),70)),75),(76,77))));
tree B_7.3 = [&U] [&W 1/20] (1,((2,3),(((((((((((((((((4,5),(((((((6,(((24,(25,((27,29),28))),26),((30,31),32))),(((13,14),15),(16,17))),(10,12)),7),(8,9)),11),18)),((33,(35,36)),34)),(((19,(21,23)),22),20)),(((41,42),43),46)),((37,(39,40)),38)),(44,45)),(61,62)),(54,(55,56))),((47,48),(50,((51,53),52)))),(((((57,58),59),60),(63,(64,65))),((66,68),67))),49),71),74),((69,(72,73)),70)),75),(76,77))));
tree B_7.4 = [&U] [&W 1/20] (1,((2,3),(((((((((((((((((4,5),((((((6,(((24,(25,((27,29),28))),26),((30,31),32))),(((13,14),15),(16,17))),(10,12)),7),((8,9),11)),18)),((33,(35,36)),34)),(((19,(21,23)),22),20)),(((41,42),43),46)),((37,(39,40)),38)),(44,45)),(61,62)),(54,(55,56))),((47,48),(50,((51,53),52)))),(((((57,58),59),60),(63,(64,65))),((66,68),67))),49),71),74),((69,(72,73)),70)),75),(76,77))));
tree B_7.5 = [&U] [&W 1/20] (1,((2,3),(((((((((((((((((4,5),((((((6,(((24,(25,((27,29),28))),26),((30,31),32))),(((13,14),15),(16,17))),(10,12)),((8,9),11)),7),18)),((33,(35,36)),34)),(((19,(21,23)),22),20)),(((41,42),43),46)),((37,(39,40)),38)),(44,45)),(61,62)),(54,(55,56))),((47,48),(50,((51,53),52)))),(((((57,58),59),60),(63,(64,65))),((66,68),67))),49),71),74),((69,(72,73)),70)),75),(76,77))));
tree B_7.6 = [&U] [&W 1/20] (1,((2,3),(((((((((((((((((4,5),(((((6,(((24,(25,((27,29),28))),26),((30,31),32))),(((13,14),15),(16,17))),(10,12)),(7,((8,9),11))),18)),((33,(35,36)),34)),(((19,(21,23)),22),20)),(((41,42),43),46)),((37,(39,40)),38)),(44,45)),(61,62)),(54,(55,56))),((47,48),(50,((51,53),52)))),(((((57,58),59),60),(63,(64,65))),((66,68),67))),49),71),74),((69,(72,73)),70)),75),(76,77))));
tree B_7.7 = [&U] [&W 1/20] (1,((2,3),(((((((((((((((((4,5),((((((((6,(((24,(25,((27,29),28))),26),((30,31),32))),(((13,14),15),(16,17))),(10,12)),7),11),9),8),18)),(((33,34),36),35)),(((19,(21,23)),22),20)),(((41,42),43),46)),((37,(39,40)),38)),(44,45)),(61,62)),(54,(55,56))),((47,48),(50,((51,53),52)))),(((((57,58),59),60),(63,(64,65))),((66,68),67))),49),71),74),((69,(72,73)),70)),75),(76,77))));
tree B_7.8 = [&U] [&W 1/20] (1,((2,3),(((((((((((((((((4,5),((((((((6,(((24,(25,((27,29),28))),26),((30,31),32))),(((13,14),15),(16,17))),(10,12)),7),11),9),8),18)),(((33,34),35),36)),(((19,(21,23)),22),20)),(((41,42),43),46)),((37,(39,40)),38)),(44,45)),(61,62)),(54,(55,56))),((47,48),(50,((51,53),52)))),(((((57,58),59),60),(63,(64,65))),((66,68),67))),49),71),74),((69,(72,73)),70)),75),(76,77))));
tree B_7.9 = [&U] [&W 1/20] (1,((2,3),(((((((((((((((((((4,5),((((((((6,(((24,(25,((27,29),28))),26),((30,31),32))),(((13,14),15),(16,17))),(10,12)),7),11),9),8),18)),((33,(35,36)),34)),22),(19,(21,23))),20),(((41,42),43),46)),((37,(39,40)),38)),(44,45)),(61,62)),(54,(55,56))),((47,48),(50,((51,53),52)))),(((((57,58),59),60),(63,(64,65))),((66,68),67))),49),71),74),((69,(72,73)),70)),75),(76,77))));
tree B_7.10 = [&U] [&W 1/20] (1,((2,3),(((((((((((((((((((4,5),((((((((6,(((24,(25,((27,29),28))),26),((30,31),32))),(((13,14),15),(16,17))),(10,12)),7),11),9),8),18)),((33,(35,36)),34)),(19,(21,23))),22),20),(((41,42),43),46)),((37,(39,40)),38)),(44,45)),(61,62)),(54,(55,56))),((47,48),(50,((51,53),52)))),(((((57,58),59),60),(63,(64,65))),((66,68),67))),49),71),74),((69,(72,73)),70)),75),(76,77))));
tree B_7.11 = [&U] [&W 1/20] (1,(2,(3,((((((((((((((((4,5),(33,((34,36),35))),((19,20),((21,22),23))),((((((6,(((24,((25,(26,(27,29))),28)),32),(30,31))),((((13,14),15),17),16)),12),10),((7,(8,9)),11)),18)),((37,(39,40)),38)),((((41,42),43),46),(44,45))),(61,62)),((54,55),56)),(((((57,58),59),60),((66,68),67)),(63,(64,65)))),(((47,48),50),((51,53),52))),49),71),74),((69,(72,73)),70)),75),(76,77)))));
tree B_7.12 = [&U] [&W 1/20] (1,(2,(3,((((((((((((((((4,5),(33,((34,36),35))),((19,20),((21,22),23))),((((((((6,(((24,((25,(26,(27,29))),28)),32),(30,31))),((((13,14),15),17),16)),12),10),11),(8,9)),7),18)),((37,(39,40)),38)),((((41,42),43),46),(44,45))),(61,62)),((54,55),56)),(((((57,58),59),60),((66,68),67)),(63,(64,65)))),(((47,48),50),((51,53),52))),49),71),74),((69,(72,73)),70)),75),(76,77)))));
tree B_7.13 = [&U] [&W 1/20] (1,(2,(3,((((((((((((((((4,5),(33,((34,36),35))),((19,20),((21,22),23))),((((((((6,(((24,((25,(26,(27,29))),28)),32),(30,31))),((((13,14),15),17),16)),12),10),11),7),(8,9)),18)),((37,(39,40)),38)),((((41,42),43),46),(44,45))),(61,62)),((54,55),56)),(((((57,58),59),60),((66,68),67)),(63,(64,65)))),(((47,48),50),((51,53),52))),49),71),74),((69,(72,73)),70)),75),(76,77)))));
tree B_7.14 = [&U] [&W 1/20] (1,(2,(3,((((((((((((((((4,5),(33,((34,36),35))),((19,20),((21,22),23))),(((((((((6,(((24,((25,(26,(27,29))),28)),32),(30,31))),((((13,14),15),17),16)),12),10),11),7),9),8),18)),((37,(39,40)),38)),((((41,42),43),46),(44,45))),(61,62)),((54,55),56)),(((((57,58),59),60),((66,68),67)),(63,(64,65)))),(((47,48),50),((51,53),52))),49),71),74),((69,(72,73)),70)),75),(76,77)))));
tree B_7.15 = [&U] [&W 1/20] (1,(2,(3,((((((((((((((((4,5),(33,((34,36),35))),((19,20),((21,22),23))),(((((((((6,(((24,((25,(26,(27,29))),28)),32),(30,31))),((((13,14),15),17),16)),12),10),11),7),8),9),18)),((37,(39,40)),38)),((((41,42),43),46),(44,45))),(61,62)),((54,55),56)),(((((57,58),59),60),((66,68),67)),(63,(64,65)))),(((47,48),50),((51,53),52))),49),71),74),((69,(72,73)),70)),75),(76,77)))));
tree B_7.16 = [&U] [&W 1/20] (1,(2,(3,((((((((((((((((4,5),(33,((34,36),35))),((19,20),((21,22),23))),((((((((6,(((24,((25,(26,(27,29))),28)),32),(30,31))),((((13,14),15),17),16)),12),10),7),(8,9)),11),18)),((37,(39,40)),38)),((((41,42),43),46),(44,45))),(61,62)),((54,55),56)),(((((57,58),59),60),((66,68),67)),(63,(64,65)))),(((47,48),50),((51,53),52))),49),71),74),((69,(72,73)),70)),75),(76,77)))));
tree B_7.17 = [&U] [&W 1/20] (1,(2,(3,((((((((((((((((4,5),(33,((34,36),35))),((19,20),((21,22),23))),((((((((6,(((24,((25,(26,(27,29))),28)),32),(30,31))),((((13,14),15),17),16)),12),10),(8,9)),7),11),18)),((37,(39,40)),38)),((((41,42),43),46),(44,45))),(61,62)),((54,55),56)),(((((57,58),59),60),((66,68),67)),(63,(64,65)))),(((47,48),50),((51,53),52))),49),71),74),((69,(72,73)),70)),75),(76,77)))));
tree B_7.18 = [&U] [&W 1/20] (1,(2,(3,((((((((((((((((4,5),(33,((34,36),35))),((19,20),((21,22),23))),(((((((6,(((24,((25,(26,(27,29))),28)),32),(30,31))),((((13,14),15),17),16)),10),12),11),(7,(8,9))),18)),((37,(39,40)),38)),((((41,42),43),46),(44,45))),(61,62)),((54,55),56)),(((((57,58),59),60),((66,68),67)),(63,(64,65)))),(((47,48),50),((51,53),52))),49),71),74),((69,(72,73)),70)),75),(76,77)))));
tree B_7.19 = [&U] [&W 1/20] (1,(2,(3,((((((((((((((((4,5),(33,((34,36),35))),((19,20),((21,22),23))),(((((((6,(((24,((25,(26,(27,29))),28)),32),(30,31))),((((13,14),15),17),16)),10),12),(7,(8,9))),11),18)),((37,(39,40)),38)),((((41,42),43),46),(44,45))),(61,62)),((54,55),56)),(((((57,58),59),60),((66,68),67)),(63,(64,65)))),(((47,48),50),((51,53),52))),49),71),74),((69,(72,73)),70)),75),(76,77)))));
tree B_7.20 = [&U] [&W 1/20] (1,(2,(3,((((((((((((((((4,5),(33,((34,36),35))),((19,20),((21,22),23))),((((((6,(((24,((25,(26,(27,29))),28)),32),(30,31))),((((13,14),15),17),16)),(10,12)),11),(7,(8,9))),18)),((37,(39,40)),38)),((((41,42),43),46),(44,45))),(61,62)),((54,55),56)),(((((57,58),59),60),((66,68),67)),(63,(64,65)))),(((47,48),50),((51,53),52))),49),71),74),((69,(72,73)),70)),75),(76,77)))));

[Trees found in bootstrap replicate #8 (seed=861555094)]
tree B_8.1 = [&U] [&W 1/20] (1,((2,3),((((((((((((((((((4,5),((((19,23),22),21),20)),(((33,34),35),36)),(6,((((((7,((8,11),9)),12),10),17),16),(13,(14,15))))),((30,32),31)),25),27),((24,28),26)),29),18),(37,((38,40),39))),(44,45)),(((43,46),63),(64,65))),(((54,55),56),((66,68),67))),(((47,48),50),((((51,53),52),62),((((57,58),59),60),61)))),49),((((41,42),(72,73)),71),(((69,75),74),70))),(76,77))));
tree B_8.2 = [&U] [&W 1/20] (1,((2,3),(((((((((((((((((((4,5),((((19,23),22),21),20)),(((33,34),35),36)),(6,((((((7,((8,11),9)),12),10),17),16),(13,(14,15))))),((30,32),31)),25),27),((24,28),26)),29),18),(37,((38,40),39))),(44,45)),(((43,46),63),(64,65))),(((54,55),56),((66,68),67))),(((47,48),50),((((51,53),52),62),((((57,58),59),60),61)))),49),(((69,75),74),70)),(((41,42),(72,73)),71)),(76,77))));
tree B_8.3 = [&U] [&W 1/20] (1,((2,3),(((((((((((((((((((4,5),((((19,23),22),21),20)),(((33,34),35),36)),(6,((((((7,((8,11),9)),12),10),17),16),(13,(14,15))))),((30,32),31)),25),27),((24,28),26)),29),18),(37,((38,40),39))),(44,45)),(((43,46),63),(64,65))),(((47,48),50),((((51,53),52),62),((((57,58),59),60),61)))),((54,55),56)),((66,68),67)),49),((((41,42),(72,73)),71),(((69,75),74),70))),(76,77))));
tree B_8.4 = [&U] [&W 1/20] (1,((2,3),(((((((((((((((((((4,5),((((19,23),22),21),20)),(((33,34),35),36)),(6,((((((7,((8,11),9)),12),10),17),16),(13,(14,15))))),((30,32),31)),25),27),((24,28),26)),29),18),(37,((38,40),39))),(44,45)),(((43,46),63),(64,65))),(((47,48),50),((((51,53),52),62),((((57,58),59),60),61)))),((66,68),67)),((54,55),56)),49),((((41,42),(72,73)),71),(((69,75),74),70))),(76,77))));
tree B_8.5 = [&U] [&W 1/20] (1,(2,(3,((((((((((((((((((4,5),((((19,23),22),21),20)),(((33,34),35),36)),(6,((((((7,((8,11),9)),12),10),17),16),(13,(14,15))))),((30,32),31)),25),27),((24,28),26)),29),18),(37,((38,40),39))),(44,45)),(((43,46),63),(64,65))),(((54,55),56),((66,68),67))),(((47,48),50),((((51,53),52),62),((((57,58),59),60),61)))),49),((((41,42),(72,73)),71),(((69,75),74),70))),(76,77)))));
tree B_8.6 = [&U] [&W 1/20] (1,((2,((((((((((((((((((4,5),((((19,23),22),21),20)),(((33,34),35),36)),(6,((((((7,((8,11),9)),12),10),17),16),(13,(14,15))))),((30,32),31)),25),27),((24,28),26)),29),18),(37,((38,40),39))),(44,45)),(((43,46),63),(64,65))),(((54,55),56),((66,68),67))),(((47,48),50),((((51,53),52),62),((((57,58),59),60),61)))),49),((((41,42),(72,73)),71),(((69,75),74),70))),(76,77))),3));
tree B_8.7 = [&U] [&W 1/20] (1,((2,3),((((((((((((((((((4,5),((((19,23),22),21),20)),(((33,34),35),36)),(6,((((((7,((8,11),9)),12),10),17),16),(13,(14,15))))),((30,32),31)),25),27),((24,28),26)),29),18),(37,((38,40),39))),(44,45)),(((43,46),63),(64,65))),(((54,55),56),((66,68),67))),(((47,48),50),((((51,53),52),62),((((57,58),59),60),61)))),49),(((((41,42),(72,73)),71),70),((69,75),74))),(76,77))));
tree B_8.8 = [&U] [&W 1/20] (1,((2,3),((((((((((((((((((4,5),((((19,23),22),21),20)),(((33,34),35),36)),(6,((((((7,((8,11),9)),12),10),17),16),(13,(14,15))))),((30,32),31)),25),27),((24,28),26)),29),18),(37,((38,40),39))),(44,45)),(((43,46),63),(64,65))),(((54,55),56),((66,68),67))),(((47,48),50),((((51,53),52),62),((((57,58),59),60),61)))),49),((((41,42),(72,73)),71),(((69,70),75),74))),(76,77))));
tree B_8.9 = [&U] [&W 1/20] (1,((2,3),(((((((((((((((((4,5),((((19,23),22),21),20)),(((33,34),35),36)),(6,((((((7,((8,11),9)),12),10),17),16),(13,(14,15))))),((30,32),31)),25),27),((24,28),26)),29),18),(37,((38,40),39))),(44,45)),(((43,46),63),(64,65))),(((((47,48),50),((((51,53),52),62),((((57,58),59),60),61))),((66,68),67)),((54,55),56))),49),((((41,42),(72,73)),71),(((69,75),74),70))),(76,77))));
tree B_8.10 = [&U] [&W 1/20] (1,((2,3),(((((((((((((((((4,5),((((19,23),22),21),20)),(((33,34),35),36)),(6,((((((7,((8,11),9)),12),10),17),16),(13,(14,15))))),((30,32),31)),25),27),((24,28),26)),29),18),(37,((38,40),39))),(44,45)),(((43,46),63),(64,65))),(((((47,48),50),((((51,53),52),62),((((57,58),59),60),61))),((54,55),56)),((66,68),67))),49),((((41,42),(72,73)),71),(((69,75),74),70))),(76,77))));
tree B_8.11 = [&U] [&W 1/20] (1,(2,(3,((((((((((((((4,5),((((19,20),21),22),23)),35),((33,36),34)),(6,((((((((7,8),11),9),10),12),17),16),((13,14),15)))),(30,(31,32))),26),(((24,28),27),25)),29),18),(37,((38,39),40))),(((((43,63),(64,65)),(((47,48),(50,(((51,53),52),(((((57,58),59),60),61),62)))),(49,(((54,56),55),((66,68),67))))),(44,45)),46)),(((41,42),71),((69,(70,(74,75))),(72,73)))),(76,77)))));
tree B_8.12 = [&U] [&W 1/20] (1,((2,((((((((((((((4,5),((((19,20),21),22),23)),35),((33,36),34)),(6,((((((((7,8),11),9),10),12),17),16),((13,14),15)))),(30,(31,32))),26),(((24,28),27),25)),29),18),(37,((38,39),40))),(((((43,63),(64,65)),(((47,48),(50,(((51,53),52),(((((57,58),59),60),61),62)))),(49,(((54,56),55),((66,68),67))))),(44,45)),46)),(((41,42),71),((69,(70,(74,75))),(72,73)))),(76,77))),3));
tree B_8.13 = [&U] [&W 1/20] (1,((2,3),((((((((((((((4,5),((((19,20),21),22),23)),35),((33,36),34)),(6,((((((((7,8),11),9),10),12),17),16),((13,14),15)))),(30,(31,32))),26),(((24,28),27),25)),29),18),(37,((38,39),40))),(((((43,63),(64,65)),(((47,48),(50,(((51,53),52),(((((57,58),59),60),61),62)))),(49,(((54,56),55),((66,68),67))))),(44,45)),46)),(((41,42),71),((69,(70,(74,75))),(72,73)))),(76,77))));
tree B_8.14 = [&U] [&W 1/20] (1,(2,(3,(((((((((((((4,5),((((19,20),21),22),23)),35),((33,36),34)),(6,((((((((7,8),11),9),10),12),17),16),((13,14),15)))),(30,(31,32))),26),(((24,28),27),25)),29),18),((37,((38,39),40)),(((((43,63),(64,65)),(((47,48),(50,(((51,53),52),(((((57,58),59),60),61),62)))),(49,(((54,56),55),((66,68),67))))),(44,45)),46))),(((41,42),71),((69,(70,(74,75))),(72,73)))),(76,77)))));
tree B_8.15 = [&U] [&W 1/20] (1,(2,(3,(((((((((((((4,5),((((19,20),21),22),23)),35),((33,36),34)),(6,((((((((7,8),11),9),10),12),17),16),((13,14),15)))),(30,(31,32))),26),(((24,28),27),25)),29),18),(((37,((38,39),40)),46),((((43,63),(64,65)),(((47,48),(50,(((51,53),52),(((((57,58),59),60),61),62)))),(49,(((54,56),55),((66,68),67))))),(44,45)))),(((41,42),71),((69,(70,(74,75))),(72,73)))),(76,77)))));
tree B_8.16 = [&U] [&W 1/20] (1,(2,(3,(((((((((((((4,5),((((19,20),21),22),23)),35),((33,36),34)),(6,((((((((7,8),11),9),10),12),17),16),((13,14),15)))),(30,(31,32))),26),(((24,28),27),25)),29),18),(((37,((38,39),40)),((((43,63),(64,65)),(((47,48),(50,(((51,53),52),(((((57,58),59),60),61),62)))),(49,(((54,56),55),((66,68),67))))),(44,45))),46)),(((41,42),71),((69,(70,(74,75))),(72,73)))),(76,77)))));
tree B_8.17 = [&U] [&W 1/20] (1,(2,(3,(((((((((((((4,5),((((19,20),21),22),23)),35),((33,36),34)),(6,((((((((7,8),11),9),10),12),17),16),((13,14),15)))),(30,(31,32))),26),(((24,28),27),25)),29),18),(((37,(38,39)),40),(((((43,63),(64,65)),(((47,48),(50,(((51,53),52),(((((57,58),59),60),61),62)))),(49,(((54,56),55),((66,68),67))))),(44,45)),46))),(((41,42),71),((69,(70,(74,75))),(72,73)))),(76,77)))));
tree B_8.18 = [&U] [&W 1/20] (1,(2,(3,(((((((((((((4,5),((((19,20),21),22),23)),35),((33,36),34)),(6,((((((((7,8),11),9),10),12),17),16),((13,14),15)))),(30,(31,32))),26),(((24,28),27),25)),29),18),(((37,40),(38,39)),(((((43,63),(64,65)),(((47,48),(50,(((51,53),52),(((((57,58),59),60),61),62)))),(49,(((54,56),55),((66,68),67))))),(44,45)),46))),(((41,42),71),((69,(70,(74,75))),(72,73)))),(76,77)))));
tree B_8.19 = [&U] [&W 1/20] (1,(2,(3,((((((((((((((4,5),((((19,20),21),22),23)),35),((33,36),34)),(6,((((((((7,8),11),9),10),12),17),16),((13,14),15)))),(30,(31,32))),26),(((24,28),27),25)),29),18),(((37,40),38),39)),(((((43,63),(64,65)),(((47,48),(50,(((51,53),52),(((((57,58),59),60),61),62)))),(49,(((54,56),55),((66,68),67))))),(44,45)),46)),(((41,42),71),((69,(70,(74,75))),(72,73)))),(76,77)))));
tree B_8.20 = [&U] [&W 1/20] (1,(2,(3,((((((((((((((4,5),((((19,20),21),22),23)),35),((33,36),34)),(6,((((((((7,8),11),9),10),12),17),16),((13,14),15)))),(30,(31,32))),26),(((24,28),27),25)),29),18),(((37,40),39),38)),(((((43,63),(64,65)),(((47,48),(50,(((51,53),52),(((((57,58),59),60),61),62)))),(49,(((54,56),55),((66,68),67))))),(44,45)),46)),(((41,42),71),((69,(70,(74,75))),(72,73)))),(76,77)))));

[Trees found in bootstrap replicate #9 (seed=304742279)]
tree B_9.1 = [&U] [&W 1/50] (1,((2,(((((((((((((4,5),(((((((6,((((((7,10),((((13,15),14),16),17)),9),12),8),11)),((24,28),(25,((26,29),27)))),((30,31),(32,43))),35),36),34),33)),22),19),21),(20,23)),46),(18,(((37,39),40),38))),(44,45)),((((47,48),(50,((((51,53),52),((((57,59),58),60),61)),(((54,56),55),62)))),((63,(64,65)),((66,68),67))),49)),((((69,(72,73)),70),75),74)),((41,42),71)),(76,77))),3));
tree B_9.2 = [&U] [&W 1/50] (1,((2,(((((((((((((4,5),((((((((6,((((((7,10),((((13,15),14),16),17)),9),12),8),11)),((24,28),(25,((26,29),27)))),(32,43)),(30,31)),35),36),34),33)),22),19),21),(20,23)),46),(18,(((37,39),40),38))),(44,45)),((((47,48),(50,((((51,53),52),((((57,59),58),60),61)),(((54,56),55),62)))),((63,(64,65)),((66,68),67))),49)),((((69,(72,73)),70),75),74)),((41,42),71)),(76,77))),3));
tree B_9.3 = [&U] [&W 1/50] (1,((2,(((((((((((((4,5),((((((((6,((((((7,10),((((13,15),14),16),17)),9),12),8),11)),((24,28),(25,((26,29),27)))),(30,31)),(32,43)),35),36),34),33)),22),19),21),(20,23)),46),(18,(((37,39),40),38))),(44,45)),((((47,48),(50,((((51,53),52),((((57,59),58),60),61)),(((54,56),55),62)))),((63,(64,65)),((66,68),67))),49)),((((69,(72,73)),70),75),74)),((41,42),71)),(76,77))),3));
tree B_9.4 = [&U] [&W 1/50] (1,((2,(((((((((((((4,5),(((((((6,((((((7,10),((((13,15),14),16),17)),9),12),8),11)),(((24,28),(25,((26,29),27))),(30,31))),(32,43)),35),36),34),33)),22),19),21),(20,23)),46),(18,(((37,39),40),38))),(44,45)),((((47,48),(50,((((51,53),52),((((57,59),58),60),61)),(((54,56),55),62)))),((63,(64,65)),((66,68),67))),49)),((((69,(72,73)),70),75),74)),((41,42),71)),(76,77))),3));
tree B_9.5 = [&U] [&W 1/50] (1,((2,(((((((((((((4,5),((((((((6,((((((7,10),((((13,15),14),16),17)),9),12),8),11)),(30,31)),((24,28),(25,((26,29),27)))),(32,43)),35),36),34),33)),22),19),21),(20,23)),46),(18,(((37,39),40),38))),(44,45)),((((47,48),(50,((((51,53),52),((((57,59),58),60),61)),(((54,56),55),62)))),((63,(64,65)),((66,68),67))),49)),((((69,(72,73)),70),75),74)),((41,42),71)),(76,77))),3));
tree B_9.6 = [&U] [&W 1/50] (1,((2,(((((((((((((4,5),(((((((6,((((((7,10),((((13,15),14),16),17)),9),12),8),11)),((24,28),(25,((26,29),27)))),((30,31),(32,43))),36),35),34),33)),22),19),21),(20,23)),46),(18,(((37,39),40),38))),(44,45)),((((47,48),(50,((((51,53),52),((((57,59),58),60),61)),(((54,56),55),62)))),((63,(64,65)),((66,68),67))),49)),((((69,(72,73)),70),75),74)),((41,42),71)),(76,77))),3));
tree B_9.7 = [&U] [&W 1/50] (1,((2,(((((((((((((4,5),((((((6,((((((7,10),((((13,15),14),16),17)),9),12),8),11)),((24,28),(25,((26,29),27)))),((30,31),(32,43))),34),(35,36)),33)),22),19),21),(20,23)),46),(18,(((37,39),40),38))),(44,45)),((((47,48),(50,((((51,53),52),((((57,59),58),60),61)),(((54,56),55),62)))),((63,(64,65)),((66,68),67))),49)),((((69,(72,73)),70),75),74)),((41,42),71)),(76,77))),3));
tree B_9.8 = [&U] [&W 1/50] (1,((2,(((((((((((((4,5),(((((6,((((((7,10),((((13,15),14),16),17)),9),12),8),11)),((24,28),(25,((26,29),27)))),((30,31),(32,43))),(34,(35,36))),33)),22),19),21),(20,23)),46),(18,(((37,39),40),38))),(44,45)),((((47,48),(50,((((51,53),52),((((57,59),58),60),61)),(((54,56),55),62)))),((63,(64,65)),((66,68),67))),49)),((((69,(72,73)),70),75),74)),((41,42),71)),(76,77))),3));
tree B_9.9 = [&U] [&W 1/50] (1,((2,(((((((((((((4,5),((((((((6,((((((7,10),((((13,15),14),16),17)),9),12),8),11)),((24,28),(25,((26,29),27)))),(32,43)),(30,31)),36),35),34),33)),22),19),21),(20,23)),46),(18,(((37,39),40),38))),(44,45)),((((47,48),(50,((((51,53),52),((((57,59),58),60),61)),(((54,56),55),62)))),((63,(64,65)),((66,68),67))),49)),((((69,(72,73)),70),75),74)),((41,42),71)),(76,77))),3));
tree B_9.10 = [&U] [&W 1/50] (1,((2,(((((((((((((4,5),(((((((6,((((((7,10),((((13,15),14),16),17)),9),12),8),11)),((24,28),(25,((26,29),27)))),(32,43)),(30,31)),(35,36)),34),33)),22),19),21),(20,23)),46),(18,(((37,39),40),38))),(44,45)),((((47,48),(50,((((51,53),52),((((57,59),58),60),61)),(((54,56),55),62)))),((63,(64,65)),((66,68),67))),49)),((((69,(72,73)),70),75),74)),((41,42),71)),(76,77))),3));
tree B_9.11 = [&U] [&W 1/50] (1,(2,(3,((((((((((((((4,5),(((6,(((((((7,17),9),12),8),10),11),(((13,15),14),16))),(((24,28),27),(25,(26,29)))),((30,31),(32,43)))),34),36),33),35),((((19,20),23),22),21)),46),(18,((37,39),(38,40)))),(44,45)),(((((47,48),(((51,53),52),(((54,(55,56)),62),((((57,58),59),60),61)))),50),((63,(64,65)),((66,68),67))),49)),((((69,(72,73)),70),74),75)),((41,42),71)),(76,77)))));
tree B_9.12 = [&U] [&W 1/50] (1,(2,(3,(((((((((((((((4,5),(((6,(((((((7,17),9),12),8),10),11),(((13,15),14),16))),(((24,28),27),(25,(26,29)))),((30,31),(32,43)))),34),36),33),35),((((19,20),23),22),21)),46),((37,39),(38,40))),18),(44,45)),(((((47,48),(((51,53),52),(((54,(55,56)),62),((((57,58),59),60),61)))),50),((63,(64,65)),((66,68),67))),49)),((((69,(72,73)),70),74),75)),((41,42),71)),(76,77)))));
tree B_9.13 = [&U] [&W 1/50] (1,(2,(3,(((((((((((((((4,5),(((6,(((((((7,17),9),12),8),10),11),(((13,15),14),16))),(((24,28),27),(25,(26,29)))),((30,31),(32,43)))),34),36),33),35),((((19,20),23),22),21)),46),(((37,39),38),40)),18),(44,45)),(((((47,48),(((51,53),52),(((54,(55,56)),62),((((57,58),59),60),61)))),50),((63,(64,65)),((66,68),67))),49)),((((69,(72,73)),70),74),75)),((41,42),71)),(76,77)))));
tree B_9.14 = [&U] [&W 1/50] (1,(2,(3,(((((((((((((((4,5),(((6,(((((((7,17),9),12),8),10),11),(((13,15),14),16))),(((24,28),27),(25,(26,29)))),((30,31),(32,43)))),34),36),33),35),((((19,20),23),22),21)),46),18),(((37,39),38),40)),(44,45)),(((((47,48),(((51,53),52),(((54,(55,56)),62),((((57,58),59),60),61)))),50),((63,(64,65)),((66,68),67))),49)),((((69,(72,73)),70),74),75)),((41,42),71)),(76,77)))));
tree B_9.15 = [&U] [&W 1/50] (1,(2,(3,(((((((((((((((4,5),(((6,(((((((7,17),9),12),8),10),11),(((13,15),14),16))),(((24,28),27),(25,(26,29)))),((30,31),(32,43)))),34),36),33),35),((((19,20),23),22),21)),46),(((37,39),40),38)),18),(44,45)),(((((47,48),(((51,53),52),(((54,(55,56)),62),((((57,58),59),60),61)))),50),((63,(64,65)),((66,68),67))),49)),((((69,(72,73)),70),74),75)),((41,42),71)),(76,77)))));
tree B_9.16 = [&U] [&W 1/50] (1,(2,(3,(((((((((((((((4,5),(((6,(((((((7,17),9),12),8),10),11),(((13,15),14),16))),(((24,28),27),(25,(26,29)))),((30,31),(32,43)))),34),36),33),35),((((19,20),23),22),21)),46),18),(((37,39),40),38)),(44,45)),(((((47,48),(((51,53),52),(((54,(55,56)),62),((((57,58),59),60),61)))),50),((63,(64,65)),((66,68),67))),49)),((((69,(72,73)),70),74),75)),((41,42),71)),(76,77)))));
tree B_9.17 = [&U] [&W 1/50] (1,(2,(3,(((((((((((((((4,5),(((6,(((((((7,17),9),12),8),10),11),(((13,15),14),16))),(((24,28),27),(25,(26,29)))),((30,31),(32,43)))),34),36),33),35),((((19,20),23),22),21)),46),18),((37,39),(38,40))),(44,45)),(((((47,48),(((51,53),52),(((54,(55,56)),62),((((57,58),59),60),61)))),50),((63,(64,65)),((66,68),67))),49)),((((69,(72,73)),70),74),75)),((41,42),71)),(76,77)))));
tree B_9.18 = [&U] [&W 1/50] (1,(2,(3,((((((((((((((4,5),(((6,(((((((7,17),9),12),8),10),11),(((13,15),14),16))),(((24,28),27),(25,(26,29)))),((30,31),(32,43)))),34),36),33),35),(((19,20),(21,22)),23)),46),(18,((37,39),(38,40)))),(44,45)),(((((47,48),(((51,53),52),(((54,(55,56)),62),((((57,58),59),60),61)))),50),((63,(64,65)),((66,68),67))),49)),((((69,(72,73)),70),74),75)),((41,42),71)),(76,77)))));
tree B_9.19 = [&U] [&W 1/50] (1,(2,(3,((((((((((((((4,5),(((6,(((((((7,17),9),12),8),10),11),(((13,15),14),16))),(((24,28),27),(25,(26,29)))),((30,31),(32,43)))),34),36),33),35),((19,20),((21,22),23))),46),(18,((37,39),(38,40)))),(44,45)),(((((47,48),(((51,53),52),(((54,(55,56)),62),((((57,58),59),60),61)))),50),((63,(64,65)),((66,68),67))),49)),((((69,(72,73)),70),74),75)),((41,42),71)),(76,77)))));
tree B_9.20 = [&U] [&W 1/50] (1,(2,(3,((((((((((((((4,5),(((6,(((((((7,17),9),12),8),10),11),(((13,15),14),16))),(((24,28),27),(25,(26,29)))),((30,31),(32,43)))),34),36),33),35),((19,((21,22),23)),20)),46),(18,((37,39),(38,40)))),(44,45)),(((((47,48),(((51,53),52),(((54,(55,56)),62),((((57,58),59),60),61)))),50),((63,(64,65)),((66,68),67))),49)),((((69,(72,73)),70),74),75)),((41,42),71)),(76,77)))));
tree B_9.21 = [&U] [&W 1/50] (1,(2,(3,(((((((((((((((4,5),(((33,34),36),35)),(((6,((7,((((8,9),12),10),11)),((((13,14),15),17),16))),((((24,28),27),((25,26),29)),(30,31))),(32,43))),20),(19,(21,(22,23)))),46),(64,65)),((18,(((37,39),40),38)),(44,45))),((((47,48),63),50),(((51,53),52),((((54,56),55),62),(((57,(58,59)),60),61))))),((66,68),67)),49),((((69,(72,73)),70),75),74)),71),(41,42)),(76,77)))));
tree B_9.22 = [&U] [&W 1/50] (1,(2,(3,(((((((((((((((4,5),(((33,34),36),35)),(((6,((7,((((8,9),12),10),11)),((((13,14),15),17),16))),((((24,28),27),((25,26),29)),(30,31))),(32,43))),20),(19,(21,(22,23)))),46),(64,65)),((18,(((37,39),40),38)),(44,45))),((66,68),67)),((((47,48),63),50),(((51,53),52),((((54,56),55),62),(((57,(58,59)),60),61))))),49),((((69,(72,73)),70),75),74)),71),(41,42)),(76,77)))));
tree B_9.23 = [&U] [&W 1/50] (1,(2,(3,((((((((((((((4,5),(((33,34),36),35)),(((6,((7,((((8,9),12),10),11)),((((13,14),15),17),16))),((((24,28),27),((25,26),29)),(30,31))),(32,43))),20),(19,(21,(22,23)))),46),(64,65)),((18,(((37,39),40),38)),(44,45))),(((((47,48),63),50),(((51,53),52),((((54,56),55),62),(((57,(58,59)),60),61)))),((66,68),67))),49),((((69,(72,73)),70),75),74)),71),(41,42)),(76,77)))));
tree B_9.24 = [&U] [&W 1/50] (1,(2,(3,((((((((((((((4,5),(((33,34),36),35)),(((6,((7,((((8,9),12),10),11)),((((13,14),15),17),16))),((((24,28),27),((25,26),29)),(30,31))),(32,43))),20),(19,(21,(22,23)))),46),(64,65)),((18,(((37,39),40),38)),(44,45))),(((((47,48),63),(((51,53),52),((((54,56),55),62),(((57,(58,59)),60),61)))),50),((66,68),67))),49),((((69,(72,73)),70),75),74)),71),(41,42)),(76,77)))));
tree B_9.25 = [&U] [&W 1/50] (1,(2,(3,(((((((((((((((4,5),(((33,34),36),35)),(((6,((7,((((8,9),12),10),11)),((((13,14),15),17),16))),((((24,28),27),((25,26),29)),(30,31))),(32,43))),20),(19,(21,(22,23)))),46),(64,65)),((18,(((37,39),40),38)),(44,45))),((66,68),67)),((((47,48),63),(((51,53),52),((((54,56),55),62),(((57,(58,59)),60),61)))),50)),49),((((69,(72,73)),70),75),74)),71),(41,42)),(76,77)))));
tree B_9.26 = [&U] [&W 1/50] (1,(2,(3,((((((((((((((4,5),(((33,34),36),35)),(((6,((7,((((8,9),12),10),11)),((((13,14),15),17),16))),((((24,28),27),((25,26),29)),(30,31))),(32,43))),20),(19,(21,(22,23)))),46),(64,65)),((18,(((37,39),40),38)),(44,45))),((((47,48),63),(50,(((51,53),52),((((54,56),55),62),(((57,(58,59)),60),61))))),((66,68),67))),49),((((69,(72,73)),70),75),74)),71),(41,42)),(76,77)))));
tree B_9.27 = [&U] [&W 1/50] (1,(2,(3,(((((((((((((((4,5),(((33,34),36),35)),(((6,((7,((((8,9),12),10),11)),((((13,14),15),17),16))),((((24,28),27),((25,26),29)),(30,31))),(32,43))),20),(19,(21,(22,23)))),46),(64,65)),((18,(((37,39),40),38)),(44,45))),((66,68),67)),(((47,48),63),(50,(((51,53),52),((((54,56),55),62),(((57,(58,59)),60),61)))))),49),((((69,(72,73)),70),75),74)),71),(41,42)),(76,77)))));
tree B_9.28 = [&U] [&W 1/50] (1,(2,(3,(((((((((((((((4,5),(((33,34),36),35)),(((6,((7,((((8,9),12),10),11)),((((13,14),15),17),16))),((((24,28),27),((25,26),29)),(30,31))),(32,43))),20),(19,(21,(22,23)))),46),(64,65)),((18,(((37,39),40),38)),(44,45))),(((47,48),63),(50,((((51,53),52),(((57,(58,59)),60),61)),(((54,56),55),62))))),((66,68),67)),49),((((69,(72,73)),70),75),74)),71),(41,42)),(76,77)))));
tree B_9.29 = [&U] [&W 1/50] (1,(2,(3,(((((((((((((((4,5),(((33,34),36),35)),(((6,((7,((((8,9),12),10),11)),((((13,14),15),17),16))),((((24,28),27),((25,26),29)),(30,31))),(32,43))),20),(19,(21,(22,23)))),46),(64,65)),((18,(((37,39),40),38)),(44,45))),((((47,48),63),((((51,53),52),(((57,(58,59)),60),61)),(((54,56),55),62))),50)),((66,68),67)),49),((((69,(72,73)),70),75),74)),71),(41,42)),(76,77)))));
tree B_9.30 = [&U] [&W 1/50] (1,(2,(3,(((((((((((((((4,5),(((33,34),36),35)),(((6,((7,((((8,9),12),10),11)),((((13,14),15),17),16))),((((24,28),27),((25,26),29)),(30,31))),(32,43))),20),(19,(21,(22,23)))),46),(64,65)),((18,(((37,39),40),38)),(44,45))),(((47,48),63),(50,((((51,53),52),(((54,56),55),62)),(((57,(58,59)),60),61))))),((66,68),67)),49),((((69,(72,73)),70),75),74)),71),(41,42)),(76,77)))));
tree B_9.31 = [&U] [&W 1/50] (1,((2,3),((((((((((((4,5),(((33,34),35),36)),(((6,((((7,((8,(12,17)),10)),11),9),(((13,14),15),16))),(((24,28),27),((25,29),26))),((30,31),(32,43)))),((((19,21),20),23),22)),46),18),(((37,39),38),40)),(44,45)),((((47,48),(50,((((51,53),52),(((54,56),55),62)),((((57,59),58),60),61)))),((63,(64,65)),((66,68),67))),49)),((((69,(72,73)),70),75),74)),((41,42),71)),(76,77))));
tree B_9.32 = [&U] [&W 1/50] (1,((2,3),((((((((((((4,5),(((33,34),35),36)),(((6,((7,(((8,(12,17)),10),(9,11))),(((13,14),15),16))),(((24,28),27),((25,29),26))),((30,31),(32,43)))),((((19,21),20),23),22)),46),18),(((37,39),38),40)),(44,45)),((((47,48),(50,((((51,53),52),(((54,56),55),62)),((((57,59),58),60),61)))),((63,(64,65)),((66,68),67))),49)),((((69,(72,73)),70),75),74)),((41,42),71)),(76,77))));
tree B_9.33 = [&U] [&W 1/50] (1,((2,3),((((((((((((4,5),(((33,34),35),36)),(((6,(((7,(9,11)),((8,(12,17)),10)),(((13,14),15),16))),(((24,28),27),((25,29),26))),((30,31),(32,43)))),((((19,21),20),23),22)),46),18),(((37,39),38),40)),(44,45)),((((47,48),(50,((((51,53),52),(((54,56),55),62)),((((57,59),58),60),61)))),((63,(64,65)),((66,68),67))),49)),((((69,(72,73)),70),75),74)),((41,42),71)),(76,77))));
tree B_9.34 = [&U] [&W 1/50] (1,((2,3),((((((((((((4,5),(((33,34),35),36)),(((6,((((7,(9,11)),(8,(12,17))),10),(((13,14),15),16))),(((24,28),27),((25,29),26))),((30,31),(32,43)))),((((19,21),20),23),22)),46),18),(((37,39),38),40)),(44,45)),((((47,48),(50,((((51,53),52),(((54,56),55),62)),((((57,59),58),60),61)))),((63,(64,65)),((66,68),67))),49)),((((69,(72,73)),70),75),74)),((41,42),71)),(76,77))));
tree B_9.35 = [&U] [&W 1/50] (1,((2,3),((((((((((((4,5),(((33,34),35),36)),(((6,((((7,(9,11)),10),(8,(12,17))),(((13,14),15),16))),(((24,28),27),((25,29),26))),((30,31),(32,43)))),((((19,21),20),23),22)),46),18),(((37,39),38),40)),(44,45)),((((47,48),(50,((((51,53),52),(((54,56),55),62)),((((57,59),58),60),61)))),((63,(64,65)),((66,68),67))),49)),((((69,(72,73)),70),75),74)),((41,42),71)),(76,77))));
tree B_9.36 = [&U] [&W 1/50] (1,((2,3),((((((((((((4,5),(((33,34),35),36)),(((6,(((((7,(9,11)),10),(12,17)),8),(((13,14),15),16))),(((24,28),27),((25,29),26))),((30,31),(32,43)))),((((19,21),20),23),22)),46),18),(((37,39),38),40)),(44,45)),((((47,48),(50,((((51,53),52),(((54,56),55),62)),((((57,59),58),60),61)))),((63,(64,65)),((66,68),67))),49)),((((69,(72,73)),70),75),74)),((41,42),71)),(76,77))));
tree B_9.37 = [&U] [&W 1/50] (1,((2,3),((((((((((((4,5),(((33,34),35),36)),(((6,(((((7,(9,11)),10),8),(12,17)),(((13,14),15),16))),(((24,28),27),((25,29),26))),((30,31),(32,43)))),((((19,21),20),23),22)),46),18),(((37,39),38),40)),(44,45)),((((47,48),(50,((((51,53),52),(((54,56),55),62)),((((57,59),58),60),61)))),((63,(64,65)),((66,68),67))),49)),((((69,(72,73)),70),75),74)),((41,42),71)),(76,77))));
tree B_9.38 = [&U] [&W 1/50] (1,((2,3),((((((((((((4,5),(((33,34),35),36)),(((6,((((7,9),((8,(12,17)),10)),11),(((13,14),15),16))),(((24,28),27),((25,29),26))),((30,31),(32,43)))),((((19,21),20),23),22)),46),18),(((37,39),38),40)),(44,45)),((((47,48),(50,((((51,53),52),(((54,56),55),62)),((((57,59),58),60),61)))),((63,(64,65)),((66,68),67))),49)),((((69,(72,73)),70),75),74)),((41,42),71)),(76,77))));
tree B_9.39 = [&U] [&W 1/50] (1,((2,3),((((((((((((4,5),(((33,34),35),36)),(((6,(((7,(((8,(12,17)),10),9)),11),(((13,14),15),16))),(((24,28),27),((25,29),26))),((30,31),(32,43)))),((((19,21),20),23),22)),46),18),(((37,39),38),40)),(44,45)),((((47,48),(50,((((51,53),52),(((54,56),55),62)),((((57,59),58),60),61)))),((63,(64,65)),((66,68),67))),49)),((((69,(72,73)),70),75),74)),((41,42),71)),(76,77))));
tree B_9.40 = [&U] [&W 1/50] (1,((2,3),((((((((((((4,5),(((33,34),35),36)),(((6,(((7,((8,(12,17)),(9,10))),11),(((13,14),15),16))),(((24,28),27),((25,29),26))),((30,31),(32,43)))),((((19,21),20),23),22)),46),18),(((37,39),38),40)),(44,45)),((((47,48),(50,((((51,53),52),(((54,56),55),62)),((((57,59),58),60),61)))),((63,(64,65)),((66,68),67))),49)),((((69,(72,73)),70),75),74)),((41,42),71)),(76,77))));
tree B_9.41 = [&U] [&W 1/50] (1,(2,(3,(((((((((((((4,5),(((((6,(((7,((((8,17),9),10),12)),11),((13,(14,15)),16))),(((24,28),((25,29),26)),27)),(30,31)),(32,43)),(33,(34,(35,36))))),(19,20)),22),21),23),46),(18,(((37,39),38),40))),(44,45)),((((47,48),(50,((((51,53),52),(((57,(58,59)),60),61)),((54,(55,56)),62)))),((63,(64,65)),((66,68),67))),49)),(((69,(72,73)),70),(74,75))),((41,42),71)),(76,77)))));
tree B_9.42 = [&U] [&W 1/50] (1,(2,(3,(((((((((((((4,5),(((((6,(((7,((((8,17),9),10),12)),11),((13,(14,15)),16))),(((24,28),((25,29),26)),27)),(30,31)),(32,43)),(33,(34,(35,36))))),(19,20)),22),21),23),46),(18,(((37,39),38),40))),(44,45)),((((47,48),(50,((((51,53),52),(((57,(58,59)),60),61)),((54,(55,56)),62)))),((63,(64,65)),((66,68),67))),49)),((((69,(72,73)),70),74),75)),((41,42),71)),(76,77)))));
tree B_9.43 = [&U] [&W 1/50] (1,(2,(3,(((((((((((((4,5),(((((6,(((7,((((8,17),9),10),12)),11),((13,(14,15)),16))),(((24,28),((25,29),26)),27)),(30,31)),(32,43)),(33,(34,(35,36))))),(19,20)),22),21),23),46),(18,(((37,39),38),40))),(44,45)),((((47,48),(50,((((51,53),52),(((57,(58,59)),60),61)),((54,(55,56)),62)))),((63,(64,65)),((66,68),67))),49)),((((69,(72,73)),70),75),74)),((41,42),71)),(76,77)))));
tree B_9.44 = [&U] [&W 1/50] (1,((2,(((((((((((((4,5),(((((6,(((7,((((8,17),9),10),12)),11),((13,(14,15)),16))),(((24,28),((25,29),26)),27)),(30,31)),(32,43)),(33,(34,(35,36))))),(19,20)),22),21),23),46),(18,(((37,39),38),40))),(44,45)),((((47,48),(50,((((51,53),52),(((57,(58,59)),60),61)),((54,(55,56)),62)))),((63,(64,65)),((66,68),67))),49)),(((69,(72,73)),70),(74,75))),((41,42),71)),(76,77))),3));
tree B_9.45 = [&U] [&W 1/50] (1,((2,3),(((((((((((((4,5),(((((6,(((7,((((8,17),9),10),12)),11),((13,(14,15)),16))),(((24,28),((25,29),26)),27)),(30,31)),(32,43)),(33,(34,(35,36))))),(19,20)),22),21),23),46),(18,(((37,39),38),40))),(44,45)),((((47,48),(50,((((51,53),52),(((57,(58,59)),60),61)),((54,(55,56)),62)))),((63,(64,65)),((66,68),67))),49)),(((69,(72,73)),70),(74,75))),((41,42),71)),(76,77))));
tree B_9.46 = [&U] [&W 1/50] (1,(2,(3,((((((((((((((4,5),(((((6,(((7,((((8,17),9),10),12)),11),((13,(14,15)),16))),(((24,28),((25,29),26)),27)),(30,31)),(32,43)),(33,(34,(35,36))))),(19,20)),22),21),23),46),(((37,39),38),40)),18),(44,45)),((((47,48),(50,((((51,53),52),(((57,(58,59)),60),61)),((54,(55,56)),62)))),((63,(64,65)),((66,68),67))),49)),(((69,(72,73)),70),(74,75))),((41,42),71)),(76,77)))));
tree B_9.47 = [&U] [&W 1/50] (1,(2,(3,((((((((((((((4,5),(((((6,(((7,((((8,17),9),10),12)),11),((13,(14,15)),16))),(((24,28),((25,29),26)),27)),(30,31)),(32,43)),(33,(34,(35,36))))),(19,20)),22),21),23),46),(((37,39),40),38)),18),(44,45)),((((47,48),(50,((((51,53),52),(((57,(58,59)),60),61)),((54,(55,56)),62)))),((63,(64,65)),((66,68),67))),49)),(((69,(72,73)),70),(74,75))),((41,42),71)),(76,77)))));
tree B_9.48 = [&U] [&W 1/50] (1,(2,(3,((((((((((((((4,5),(((((6,(((7,((((8,17),9),10),12)),11),((13,(14,15)),16))),(((24,28),((25,29),26)),27)),(30,31)),(32,43)),(33,(34,(35,36))))),(19,20)),22),21),23),46),18),(((37,39),40),38)),(44,45)),((((47,48),(50,((((51,53),52),(((57,(58,59)),60),61)),((54,(55,56)),62)))),((63,(64,65)),((66,68),67))),49)),(((69,(72,73)),70),(74,75))),((41,42),71)),(76,77)))));
tree B_9.49 = [&U] [&W 1/50] (1,(2,(3,((((((((((((((4,5),(((((6,(((7,((((8,17),9),10),12)),11),((13,(14,15)),16))),(((24,28),((25,29),26)),27)),(30,31)),(32,43)),(33,(34,(35,36))))),(19,20)),22),21),23),46),((37,39),(38,40))),18),(44,45)),((((47,48),(50,((((51,53),52),(((57,(58,59)),60),61)),((54,(55,56)),62)))),((63,(64,65)),((66,68),67))),49)),(((69,(72,73)),70),(74,75))),((41,42),71)),(76,77)))));
tree B_9.50 = [&U] [&W 1/50] (1,(2,(3,((((((((((((((4,5),(((((6,(((7,((((8,17),9),10),12)),11),((13,(14,15)),16))),(((24,28),((25,29),26)),27)),(30,31)),(32,43)),(33,(34,(35,36))))),(19,20)),22),21),23),46),18),((37,39),(38,40))),(44,45)),((((47,48),(50,((((51,53),52),(((57,(58,59)),60),61)),((54,(55,56)),62)))),((63,(64,65)),((66,68),67))),49)),(((69,(72,73)),70),(74,75))),((41,42),71)),(76,77)))));

[Trees found in bootstrap replicate #10 (seed=1672460587)]
tree B_10.1 = [&U] [&W 1/50] (1,(2,(3,((((((((((((((4,5),((((((24,((25,29),26)),27),28),(30,31)),32),(33,((34,36),35)))),((((19,21),22),20),23)),18),(((((6,((((13,14),15),17),16)),12),10),(7,(8,11))),9)),(43,46)),(37,((38,40),39))),(44,45)),((((((((((47,48),63),50),(51,(52,53))),(61,62)),((((57,58),59),60),(76,77))),(54,(55,56))),49),(66,67)),((64,65),68))),(((41,42),(72,73)),71)),70),74),69),75))));
tree B_10.2 = [&U] [&W 1/50] (1,(2,(3,((((((((((((((((4,5),33),((34,36),35)),(((((24,((25,29),26)),27),28),(30,31)),32)),((((19,21),22),20),23)),18),(((((6,((((13,14),15),17),16)),12),10),(7,(8,11))),9)),(43,46)),(37,((38,40),39))),(44,45)),((((((((((47,48),63),50),(51,(52,53))),(61,62)),((((57,58),59),60),(76,77))),(54,(55,56))),49),(66,67)),((64,65),68))),(((41,42),(72,73)),71)),70),74),69),75))));
tree B_10.3 = [&U] [&W 1/50] (1,(2,(3,((((((((((((((4,5),((((((24,((25,29),26)),27),28),(30,31)),32),(((33,35),34),36))),((((19,21),22),20),23)),18),(((((6,((((13,14),15),17),16)),12),10),(7,(8,11))),9)),(43,46)),(37,((38,40),39))),(44,45)),((((((((((47,48),63),50),(51,(52,53))),(61,62)),((((57,58),59),60),(76,77))),(54,(55,56))),49),(66,67)),((64,65),68))),(((41,42),(72,73)),71)),70),74),69),75))));
tree B_10.4 = [&U] [&W 1/50] (1,(2,(3,((((((((((((((4,5),((((((24,((25,29),26)),27),28),(30,31)),32),(((33,35),36),34))),((((19,21),22),20),23)),18),(((((6,((((13,14),15),17),16)),12),10),(7,(8,11))),9)),(43,46)),(37,((38,40),39))),(44,45)),((((((((((47,48),63),50),(51,(52,53))),(61,62)),((((57,58),59),60),(76,77))),(54,(55,56))),49),(66,67)),((64,65),68))),(((41,42),(72,73)),71)),70),74),69),75))));
tree B_10.5 = [&U] [&W 1/50] (1,(2,(3,((((((((((((((4,5),((((((24,((25,29),26)),27),28),(30,31)),32),(33,((34,36),35)))),(((19,21),(20,23)),22)),18),(((((6,((((13,14),15),17),16)),12),10),(7,(8,11))),9)),(43,46)),(37,((38,40),39))),(44,45)),((((((((((47,48),63),50),(51,(52,53))),(61,62)),((((57,58),59),60),(76,77))),(54,(55,56))),49),(66,67)),((64,65),68))),(((41,42),(72,73)),71)),70),74),69),75))));
tree B_10.6 = [&U] [&W 1/50] (1,(2,(3,((((((((((((((4,5),((((((24,((25,29),26)),27),28),(30,31)),32),(33,((34,36),35)))),((19,21),((20,23),22))),18),(((((6,((((13,14),15),17),16)),12),10),(7,(8,11))),9)),(43,46)),(37,((38,40),39))),(44,45)),((((((((((47,48),63),50),(51,(52,53))),(61,62)),((((57,58),59),60),(76,77))),(54,(55,56))),49),(66,67)),((64,65),68))),(((41,42),(72,73)),71)),70),74),69),75))));
tree B_10.7 = [&U] [&W 1/50] (1,(2,(3,((((((((((((((4,5),((((((24,((25,29),26)),27),28),(30,31)),32),(33,((34,36),35)))),((19,((20,23),22)),21)),18),(((((6,((((13,14),15),17),16)),12),10),(7,(8,11))),9)),(43,46)),(37,((38,40),39))),(44,45)),((((((((((47,48),63),50),(51,(52,53))),(61,62)),((((57,58),59),60),(76,77))),(54,(55,56))),49),(66,67)),((64,65),68))),(((41,42),(72,73)),71)),70),74),69),75))));
tree B_10.8 = [&U] [&W 1/50] (1,(2,(3,((((((((((((((4,5),((((((24,((25,29),26)),27),28),(30,31)),32),(33,((34,36),35)))),(19,(((20,23),22),21))),18),(((((6,((((13,14),15),17),16)),12),10),(7,(8,11))),9)),(43,46)),(37,((38,40),39))),(44,45)),((((((((((47,48),63),50),(51,(52,53))),(61,62)),((((57,58),59),60),(76,77))),(54,(55,56))),49),(66,67)),((64,65),68))),(((41,42),(72,73)),71)),70),74),69),75))));
tree B_10.9 = [&U] [&W 1/50] (1,(2,(3,((((((((((((((4,5),((((((24,((25,29),26)),27),28),(30,31)),32),(((33,36),34),35))),((((19,21),22),20),23)),18),(((((6,((((13,14),15),17),16)),12),10),(7,(8,11))),9)),(43,46)),(37,((38,40),39))),(44,45)),((((((((((47,48),63),50),(51,(52,53))),(61,62)),((((57,58),59),60),(76,77))),(54,(55,56))),49),(66,67)),((64,65),68))),(((41,42),(72,73)),71)),70),74),69),75))));
tree B_10.10 = [&U] [&W 1/50] (1,(2,(3,((((((((((((((4,5),((((((24,((25,29),26)),27),28),(30,31)),32),(((33,34),36),35))),((((19,21),22),20),23)),18),(((((6,((((13,14),15),17),16)),12),10),(7,(8,11))),9)),(43,46)),(37,((38,40),39))),(44,45)),((((((((((47,48),63),50),(51,(52,53))),(61,62)),((((57,58),59),60),(76,77))),(54,(55,56))),49),(66,67)),((64,65),68))),(((41,42),(72,73)),71)),70),74),69),75))));
tree B_10.11 = [&U] [&W 1/50] (1,(2,(3,((((((((((((((4,5),((((24,((25,26),29)),(27,28)),((30,31),32)),(((33,35),36),34))),(((19,(22,23)),20),21)),18),(((((((6,(((13,14),15),(16,17))),12),10),7),8),11),9)),(43,46)),((37,(39,40)),38)),(44,45)),((((((((47,48),63),(((51,53),52),(61,62))),50),(66,67)),((54,(55,56)),((57,(58,59)),(60,(76,77))))),49),((64,65),68))),(((41,42),(72,73)),71)),70),74),69),75))));
tree B_10.12 = [&U] [&W 1/50] (1,(2,(3,((((((((((((((4,5),((((24,((25,26),29)),(27,28)),((30,31),32)),(((33,35),36),34))),(((19,(22,23)),20),21)),18),(((((((6,(((13,14),15),(16,17))),12),10),7),8),11),9)),(43,46)),((37,(39,40)),38)),(44,45)),((((((((47,48),63),(((51,53),52),(61,62))),50),(66,67)),((54,(55,56)),(((57,(58,59)),(76,77)),60))),49),((64,65),68))),(((41,42),(72,73)),71)),70),74),69),75))));
tree B_10.13 = [&U] [&W 1/50] (1,(2,(3,((((((((((((((4,5),((((24,((25,26),29)),(27,28)),((30,31),32)),(((33,35),36),34))),(((19,(22,23)),20),21)),18),(((((((6,(((13,14),15),(16,17))),12),10),7),8),11),9)),(43,46)),((37,(39,40)),38)),(44,45)),((((((((47,48),63),(((51,53),52),(61,62))),50),(66,67)),((54,(55,56)),(((57,(58,59)),60),(76,77)))),49),((64,65),68))),(((41,42),(72,73)),71)),70),74),69),75))));
tree B_10.14 = [&U] [&W 1/50] (1,(2,(3,((((((((((((((4,5),((((24,((25,26),29)),(27,28)),((30,31),32)),(((33,35),36),34))),(((19,(22,23)),20),21)),18),(((((((6,(((13,14),15),(16,17))),12),10),7),8),11),9)),(43,46)),((37,(39,40)),38)),(44,45)),((((((((47,48),63),(((51,53),52),(61,62))),50),(66,67)),((54,(55,56)),((((57,58),59),(76,77)),60))),49),((64,65),68))),(((41,42),(72,73)),71)),70),74),69),75))));
tree B_10.15 = [&U] [&W 1/50] (1,(2,(3,((((((((((((((4,5),((((24,((25,26),29)),(27,28)),((30,31),32)),(((33,35),36),34))),(((19,(22,23)),20),21)),18),(((((((6,(((13,14),15),(16,17))),12),10),7),8),11),9)),(43,46)),((37,(39,40)),38)),(44,45)),((((((((47,48),63),(((51,53),52),(61,62))),50),(66,67)),((54,(55,56)),((((57,58),59),60),(76,77)))),49),((64,65),68))),(((41,42),(72,73)),71)),70),74),69),75))));
tree B_10.16 = [&U] [&W 1/50] (1,(2,(3,((((((((((((((4,5),((((24,((25,26),29)),(27,28)),((30,31),32)),(((33,35),36),34))),(((19,(22,23)),20),21)),18),(((((((6,(((13,14),15),(16,17))),12),10),7),8),11),9)),(43,46)),((37,(39,40)),38)),(44,45)),((((((((47,48),63),(((51,53),52),(61,62))),50),(66,67)),((54,(55,56)),((((57,59),58),(76,77)),60))),49),((64,65),68))),(((41,42),(72,73)),71)),70),74),69),75))));
tree B_10.17 = [&U] [&W 1/50] (1,(2,(3,((((((((((((((4,5),((((24,((25,26),29)),(27,28)),((30,31),32)),(((33,35),36),34))),(((19,(22,23)),20),21)),18),(((((((6,(((13,14),15),(16,17))),12),10),7),8),11),9)),(43,46)),((37,(39,40)),38)),(44,45)),((((((((47,48),63),(((51,53),52),(61,62))),50),(66,67)),((54,(55,56)),((((57,59),58),60),(76,77)))),49),((64,65),68))),(((41,42),(72,73)),71)),70),74),69),75))));
tree B_10.18 = [&U] [&W 1/50] (1,(2,(3,((((((((((((((4,5),((((24,((25,26),29)),(27,28)),((30,31),32)),(((33,35),36),34))),(((19,(22,23)),20),21)),18),(((((((6,(((13,14),15),(16,17))),12),10),7),8),11),9)),(43,46)),((37,(39,40)),38)),(44,45)),(((((((47,48),63),(((51,53),52),(61,62))),50),(66,67)),(49,((54,(55,56)),((57,(58,59)),(60,(76,77)))))),((64,65),68))),(((41,42),(72,73)),71)),70),74),69),75))));
tree B_10.19 = [&U] [&W 1/50] (1,(2,(3,((((((((((((((4,5),((((24,((25,26),29)),(27,28)),((30,31),32)),(((33,35),36),34))),(((19,(22,23)),20),21)),18),(((((((6,(((13,14),15),(16,17))),12),10),7),8),11),9)),(43,46)),((37,(39,40)),38)),(44,45)),((((((((47,48),63),(((51,53),52),(61,62))),50),(66,67)),49),((54,(55,56)),((57,(58,59)),(60,(76,77))))),((64,65),68))),(((41,42),(72,73)),71)),70),74),69),75))));
tree B_10.20 = [&U] [&W 1/50] (1,(2,(3,((((((((((((((4,5),((((24,((25,26),29)),(27,28)),((30,31),32)),(((33,35),36),34))),(((19,(22,23)),20),21)),18),(((((((6,(((13,14),15),(16,17))),12),10),7),8),11),9)),(43,46)),((37,(39,40)),38)),(44,45)),((((((((47,48),63),(((51,53),52),(61,62))),50),(66,67)),((54,(55,56)),(((57,59),58),(60,(76,77))))),49),((64,65),68))),(((41,42),(72,73)),71)),70),74),69),75))));
tree B_10.21 = [&U] [&W 1/50] (1,(2,(3,((((((((((((((((((((4,5),(18,((((19,22),21),20),23))),((33,(35,36)),34)),(30,31)),32),(((24,(25,(26,29))),28),27)),6),(((13,15),14),(16,17))),(7,((8,9),11))),10),12),(43,46)),((37,(39,40)),38)),(44,45)),(((((((47,48),63),((51,(52,53)),(61,62))),50),(66,67)),(49,(((54,56),55),((((57,58),59),60),(76,77))))),((64,65),68))),(((41,42),(72,73)),71)),70),74),69),75))));
tree B_10.22 = [&U] [&W 1/50] (1,(2,(3,((((((((((((((((((((4,5),(18,((((19,22),21),20),23))),((33,(35,36)),34)),(30,31)),32),(((24,(25,(26,29))),28),27)),6),(((13,15),14),(16,17))),10),(7,((8,9),11))),12),(43,46)),((37,(39,40)),38)),(44,45)),(((((((47,48),63),((51,(52,53)),(61,62))),50),(66,67)),(49,(((54,56),55),((((57,58),59),60),(76,77))))),((64,65),68))),(((41,42),(72,73)),71)),70),74),69),75))));
tree B_10.23 = [&U] [&W 1/50] (1,(2,(3,(((((((((((((((((((4,5),(18,((((19,22),21),20),23))),((33,(35,36)),34)),(30,31)),32),(((24,(25,(26,29))),28),27)),6),(((13,15),14),(16,17))),12),((7,((8,9),11)),10)),(43,46)),((37,(39,40)),38)),(44,45)),(((((((47,48),63),((51,(52,53)),(61,62))),50),(66,67)),(49,(((54,56),55),((((57,58),59),60),(76,77))))),((64,65),68))),(((41,42),(72,73)),71)),70),74),69),75))));
tree B_10.24 = [&U] [&W 1/50] (1,(2,(3,((((((((((((((((((4,5),(18,((((19,22),21),20),23))),((33,(35,36)),34)),(30,31)),32),(((24,(25,(26,29))),28),27)),6),(((13,15),14),(16,17))),(((7,((8,9),11)),10),12)),(43,46)),((37,(39,40)),38)),(44,45)),(((((((47,48),63),((51,(52,53)),(61,62))),50),(66,67)),(49,(((54,56),55),((((57,58),59),60),(76,77))))),((64,65),68))),(((41,42),(72,73)),71)),70),74),69),75))));
tree B_10.25 = [&U] [&W 1/50] (1,(2,(3,(((((((((((((((((((4,5),(18,((((19,22),21),20),23))),((33,(35,36)),34)),(30,31)),32),(((24,(25,(26,29))),28),27)),6),(((13,15),14),(16,17))),((7,((8,9),11)),10)),12),(43,46)),((37,(39,40)),38)),(44,45)),(((((((47,48),63),((51,(52,53)),(61,62))),50),(66,67)),(49,(((54,56),55),((((57,58),59),60),(76,77))))),((64,65),68))),(((41,42),(72,73)),71)),70),74),69),75))));
tree B_10.26 = [&U] [&W 1/50] (1,(2,(3,(((((((((((((((((((4,5),(18,((((19,22),21),20),23))),((33,(35,36)),34)),(30,31)),32),(((24,(25,(26,29))),28),27)),6),(((13,15),14),(16,17))),(((7,(8,9)),11),10)),12),(43,46)),((37,(39,40)),38)),(44,45)),(((((((47,48),63),((51,(52,53)),(61,62))),50),(66,67)),(49,(((54,56),55),((((57,58),59),60),(76,77))))),((64,65),68))),(((41,42),(72,73)),71)),70),74),69),75))));
tree B_10.27 = [&U] [&W 1/50] (1,(2,(3,((((((((((((((((((((4,5),(18,((((19,22),21),20),23))),((33,(35,36)),34)),(30,31)),32),(((24,(25,(26,29))),28),27)),6),(((13,15),14),(16,17))),10),((7,(8,9)),11)),12),(43,46)),((37,(39,40)),38)),(44,45)),(((((((47,48),63),((51,(52,53)),(61,62))),50),(66,67)),(49,(((54,56),55),((((57,58),59),60),(76,77))))),((64,65),68))),(((41,42),(72,73)),71)),70),74),69),75))));
tree B_10.28 = [&U] [&W 1/50] (1,(2,(3,(((((((((((((((((((4,5),(18,((((19,22),21),20),23))),((33,(35,36)),34)),(30,31)),32),(((24,(25,(26,29))),28),27)),6),(((13,15),14),(16,17))),(((7,11),(8,9)),10)),12),(43,46)),((37,(39,40)),38)),(44,45)),(((((((47,48),63),((51,(52,53)),(61,62))),50),(66,67)),(49,(((54,56),55),((((57,58),59),60),(76,77))))),((64,65),68))),(((41,42),(72,73)),71)),70),74),69),75))));
tree B_10.29 = [&U] [&W 1/50] (1,(2,(3,((((((((((((((((((((4,5),(18,((((19,22),21),20),23))),((33,(35,36)),34)),(30,31)),32),(((24,(25,(26,29))),28),27)),6),(((13,15),14),(16,17))),10),((7,11),(8,9))),12),(43,46)),((37,(39,40)),38)),(44,45)),(((((((47,48),63),((51,(52,53)),(61,62))),50),(66,67)),(49,(((54,56),55),((((57,58),59),60),(76,77))))),((64,65),68))),(((41,42),(72,73)),71)),70),74),69),75))));
tree B_10.30 = [&U] [&W 1/50] (1,(2,(3,((((((((((((((((((((4,5),(18,((((19,22),21),20),23))),((33,(35,36)),34)),(30,31)),32),(((24,(25,(26,29))),28),27)),6),(((13,15),14),(16,17))),(((7,11),9),8)),10),12),(43,46)),((37,(39,40)),38)),(44,45)),(((((((47,48),63),((51,(52,53)),(61,62))),50),(66,67)),(49,(((54,56),55),((((57,58),59),60),(76,77))))),((64,65),68))),(((41,42),(72,73)),71)),70),74),69),75))));
tree B_10.31 = [&U] [&W 1/50] (1,(2,(3,((((((((((((((((((((4,5),(18,((((19,21),23),22),20))),((33,(34,35)),36)),(30,31)),32),(24,(((25,(26,29)),28),27))),6),(((13,(14,15)),16),17)),10),(((7,8),11),9)),12),(43,46)),(37,((38,40),39))),(44,45)),(((((((((47,48),63),50),(((51,53),52),(61,62))),(54,(55,56))),(((57,(58,59)),60),(76,77))),49),(66,67)),((64,65),68))),(((41,42),(72,73)),71)),70),74),69),75))));
tree B_10.32 = [&U] [&W 1/50] (1,(2,(3,((((((((((((((((((((4,5),(18,((((19,21),23),22),20))),((33,(34,35)),36)),(30,31)),32),(24,(((25,(26,29)),28),27))),6),(((13,(14,15)),16),17)),10),(((7,8),11),9)),12),(43,46)),(37,((38,40),39))),(44,45)),(((((((((47,48),63),50),(((51,53),52),(61,62))),(54,(55,56))),(((57,(58,59)),60),(76,77))),(66,67)),49),((64,65),68))),(((41,42),(72,73)),71)),70),74),69),75))));
tree B_10.33 = [&U] [&W 1/50] (1,(2,(3,((((((((((((((((((((4,5),(18,((((19,21),23),22),20))),((33,(34,35)),36)),(30,31)),32),(24,(((25,(26,29)),28),27))),6),(((13,(14,15)),16),17)),10),(((7,8),11),9)),12),(43,46)),(37,((38,40),39))),(44,45)),(((((((((47,48),63),50),(((51,53),52),(61,62))),(((57,(58,59)),60),(76,77))),(54,(55,56))),(66,67)),49),((64,65),68))),(((41,42),(72,73)),71)),70),74),69),75))));
tree B_10.34 = [&U] [&W 1/50] (1,(2,(3,((((((((((((((((((((4,5),(18,((((19,21),23),22),20))),((33,(34,35)),36)),(30,31)),32),(24,(((25,(26,29)),28),27))),6),(((13,(14,15)),16),17)),10),(((7,8),11),9)),12),(43,46)),(37,((38,40),39))),(44,45)),((((((((47,48),63),50),(((51,53),52),(61,62))),(((57,(58,59)),60),(76,77))),(54,(55,56))),(49,(66,67))),((64,65),68))),(((41,42),(72,73)),71)),70),74),69),75))));
tree B_10.35 = [&U] [&W 1/50] (1,(2,(3,((((((((((((((((((((4,5),(18,((((19,21),23),22),20))),((33,(34,35)),36)),(30,31)),32),(24,(((25,(26,29)),28),27))),6),(((13,(14,15)),16),17)),10),(((7,8),11),9)),12),(43,46)),(37,((38,40),39))),(44,45)),((((((((47,48),63),50),(((51,53),52),(61,62))),((54,(55,56)),(((57,(58,59)),60),(76,77)))),(66,67)),49),((64,65),68))),(((41,42),(72,73)),71)),70),74),69),75))));
tree B_10.36 = [&U] [&W 1/50] (1,(2,(3,((((((((((((((((((((4,5),(18,((((19,21),23),22),20))),((33,(34,35)),36)),(30,31)),32),(24,(((25,(26,29)),28),27))),6),(((13,(14,15)),16),17)),10),(((7,8),11),9)),12),(43,46)),(37,((38,40),39))),(44,45)),(((((((47,48),63),50),(((51,53),52),(61,62))),((54,(55,56)),(((57,(58,59)),60),(76,77)))),(49,(66,67))),((64,65),68))),(((41,42),(72,73)),71)),70),74),69),75))));
tree B_10.37 = [&U] [&W 1/50] (1,(2,(3,((((((((((((((((((((4,5),(18,((((19,21),23),22),20))),((33,(34,35)),36)),(30,31)),32),(24,(((25,(26,29)),28),27))),6),(((13,(14,15)),16),17)),10),(((7,8),11),9)),12),(43,46)),(37,((38,40),39))),(44,45)),((((((((47,48),63),50),(((51,53),52),(61,62))),(54,(55,56))),(((57,(58,59)),60),(76,77))),(49,(66,67))),((64,65),68))),(((41,42),(72,73)),71)),70),74),69),75))));
tree B_10.38 = [&U] [&W 1/50] (1,((2,((((((((((((((((((((4,5),(18,((((19,21),23),22),20))),((33,(34,35)),36)),(30,31)),32),(24,(((25,(26,29)),28),27))),6),(((13,(14,15)),16),17)),10),(((7,8),11),9)),12),(43,46)),(37,((38,40),39))),(44,45)),(((((((((47,48),63),50),(((51,53),52),(61,62))),(54,(55,56))),(((57,(58,59)),60),(76,77))),49),(66,67)),((64,65),68))),(((41,42),(72,73)),71)),70),74),69),75)),3));
tree B_10.39 = [&U] [&W 1/50] (1,(2,(3,((((((((((((((((((((4,5),(18,((((19,21),23),22),20))),((33,(34,35)),36)),(30,31)),32),(24,(((25,(26,29)),28),27))),6),(((13,(14,15)),16),17)),10),(((7,8),11),9)),12),(43,46)),(37,((38,40),39))),(44,45)),((((((((47,48),63),50),(((51,53),52),(61,62))),((54,(55,56)),(((57,(58,59)),(76,77)),60))),49),(66,67)),((64,65),68))),(((41,42),(72,73)),71)),70),74),69),75))));
tree B_10.40 = [&U] [&W 1/50] (1,(2,(3,((((((((((((((((((((4,5),(18,((((19,21),23),22),20))),((33,(34,35)),36)),(30,31)),32),(24,(((25,(26,29)),28),27))),6),(((13,(14,15)),16),17)),10),(((7,8),11),9)),12),(43,46)),(37,((38,40),39))),(44,45)),(((((((((47,48),63),50),(((51,53),52),(61,62))),(((57,(58,59)),(76,77)),60)),(54,(55,56))),49),(66,67)),((64,65),68))),(((41,42),(72,73)),71)),70),74),69),75))));
tree B_10.41 = [&U] [&W 1/50] (1,(2,(3,((((((((((((((4,5),(((((24,(((25,29),26),28)),27),(30,31)),32),(((33,36),35),34))),((((19,23),21),20),22)),18),(((((((6,(((13,15),14),(16,17))),10),12),11),7),8),9)),(43,46)),((37,(39,40)),38)),(44,45)),((((((((47,48),63),50),(((51,52),53),(61,62))),49),(66,67)),(((54,55),56),((((57,58),59),60),(76,77)))),((64,65),68))),(((41,42),(72,73)),71)),70),74),69),75))));
tree B_10.42 = [&U] [&W 1/50] (1,(2,(3,((((((((((((((4,5),(((((24,(((25,29),26),28)),27),(30,31)),32),(((33,36),35),34))),((((19,23),21),20),22)),18),(((((((6,(((13,15),14),(16,17))),12),10),11),7),8),9)),(43,46)),((37,(39,40)),38)),(44,45)),((((((((47,48),63),50),(((51,52),53),(61,62))),49),(66,67)),(((54,55),56),((((57,58),59),60),(76,77)))),((64,65),68))),(((41,42),(72,73)),71)),70),74),69),75))));
tree B_10.43 = [&U] [&W 1/50] (1,(2,(3,((((((((((((((4,5),(((((24,(((25,29),26),28)),27),(30,31)),32),(((33,36),35),34))),((((19,23),21),20),22)),18),(((((((6,((((13,14),15),17),16)),10),12),11),7),8),9)),(43,46)),((37,(39,40)),38)),(44,45)),((((((((47,48),63),50),(((51,52),53),(61,62))),49),(66,67)),(((54,55),56),((((57,58),59),60),(76,77)))),((64,65),68))),(((41,42),(72,73)),71)),70),74),69),75))));
tree B_10.44 = [&U] [&W 1/50] (1,(2,(3,((((((((((((((4,5),(((((24,(((25,29),26),28)),27),(30,31)),32),(((33,36),35),34))),((((19,23),21),20),22)),18),(((((((6,((((13,14),15),16),17)),10),12),11),7),8),9)),(43,46)),((37,(39,40)),38)),(44,45)),((((((((47,48),63),50),(((51,52),53),(61,62))),49),(66,67)),(((54,55),56),((((57,58),59),60),(76,77)))),((64,65),68))),(((41,42),(72,73)),71)),70),74),69),75))));
tree B_10.45 = [&U] [&W 1/50] (1,(2,(3,((((((((((((((4,5),(((((24,(((25,29),26),28)),27),(30,31)),32),(((33,36),35),34))),((((19,23),21),20),22)),18),(((((((6,(((13,(14,15)),17),16)),10),12),11),7),8),9)),(43,46)),((37,(39,40)),38)),(44,45)),((((((((47,48),63),50),(((51,52),53),(61,62))),49),(66,67)),(((54,55),56),((((57,58),59),60),(76,77)))),((64,65),68))),(((41,42),(72,73)),71)),70),74),69),75))));
tree B_10.46 = [&U] [&W 1/50] (1,(2,(3,((((((((((((((4,5),(((((24,(((25,29),26),28)),27),(30,31)),32),(((33,36),35),34))),((((19,23),21),20),22)),18),(((((((6,(((13,(14,15)),16),17)),10),12),11),7),8),9)),(43,46)),((37,(39,40)),38)),(44,45)),((((((((47,48),63),50),(((51,52),53),(61,62))),49),(66,67)),(((54,55),56),((((57,58),59),60),(76,77)))),((64,65),68))),(((41,42),(72,73)),71)),70),74),69),75))));
tree B_10.47 = [&U] [&W 1/50] (1,(2,(3,((((((((((((((4,5),(((((24,(((25,29),26),28)),27),(30,31)),32),(((33,36),35),34))),((((19,23),21),20),22)),18),((((((6,(((13,15),14),(16,17))),(10,12)),11),7),8),9)),(43,46)),((37,(39,40)),38)),(44,45)),((((((((47,48),63),50),(((51,52),53),(61,62))),49),(66,67)),(((54,55),56),((((57,58),59),60),(76,77)))),((64,65),68))),(((41,42),(72,73)),71)),70),74),69),75))));
tree B_10.48 = [&U] [&W 1/50] (1,(2,(3,((((((((((((((4,5),(((((24,(((25,29),26),28)),27),(30,31)),32),(((33,36),35),34))),((((19,23),21),20),22)),18),(((((((6,((((13,15),14),17),16)),10),12),11),7),8),9)),(43,46)),((37,(39,40)),38)),(44,45)),((((((((47,48),63),50),(((51,52),53),(61,62))),49),(66,67)),(((54,55),56),((((57,58),59),60),(76,77)))),((64,65),68))),(((41,42),(72,73)),71)),70),74),69),75))));
tree B_10.49 = [&U] [&W 1/50] (1,(2,(3,((((((((((((((4,5),(((((24,(((25,29),26),28)),27),(30,31)),32),(((33,36),35),34))),((((19,23),21),20),22)),18),(((((((6,((((13,15),14),16),17)),10),12),11),7),8),9)),(43,46)),((37,(39,40)),38)),(44,45)),((((((((47,48),63),50),(((51,52),53),(61,62))),49),(66,67)),(((54,55),56),((((57,58),59),60),(76,77)))),((64,65),68))),(((41,42),(72,73)),71)),70),74),69),75))));
tree B_10.50 = [&U] [&W 1/50] (1,(2,(3,((((((((((((((4,5),(((((24,(((25,29),26),28)),27),(30,31)),32),(((33,36),35),34))),((((19,23),21),20),22)),18),(((((((6,(((13,15),14),(16,17))),10),12),7),11),8),9)),(43,46)),((37,(39,40)),38)),(44,45)),((((((((47,48),63),50),(((51,52),53),(61,62))),49),(66,67)),(((54,55),56),((((57,58),59),60),(76,77)))),((64,65),68))),(((41,42),(72,73)),71)),70),74),69),75))));

[Trees found in bootstrap replicate #11 (seed=602616475)]
tree B_11.1 = [&U] [&W 1/10] (1,((2,(((((((((((((((((((((4,5),(((19,(20,23)),22),21)),((33,(34,35)),36)),((30,31),32)),(((24,28),(25,(26,29))),27)),6),((13,15),14)),16),17),(10,12)),(8,11)),7),9),18),((37,(39,40)),38)),46),((((43,63),(64,65)),(((((47,48),((51,(52,53)),(61,62))),50),((((54,55),56),((66,68),67)),(((57,59),58),60))),49)),(44,45))),74),(((((41,42),(72,73)),71),70),69)),75),(76,77))),3));
tree B_11.2 = [&U] [&W 1/10] (1,((2,(((((((((((((((((((((4,5),(((19,(20,23)),22),21)),((33,(34,35)),36)),((30,31),32)),(((24,28),(25,(26,29))),27)),6),((13,15),14)),16),17),(10,12)),(8,11)),7),9),18),((37,(39,40)),38)),46),((((43,63),(64,65)),(((((47,48),((51,(52,53)),(61,62))),50),((((54,55),56),((66,68),67)),(((57,59),58),60))),49)),(44,45))),74),75),(((((41,42),(72,73)),71),70),69)),(76,77))),3));
tree B_11.3 = [&U] [&W 1/10] (1,((2,((((((((((((((((((((4,5),(((19,(20,23)),22),21)),((33,(34,35)),36)),((30,31),32)),(((24,28),(25,(26,29))),27)),6),((13,15),14)),16),17),(10,12)),(8,11)),7),9),18),((37,(39,40)),38)),46),((((43,63),(64,65)),(((((47,48),((51,(52,53)),(61,62))),50),((((54,55),56),((66,68),67)),(((57,59),58),60))),49)),(44,45))),74),((((((41,42),(72,73)),71),70),69),75)),(76,77))),3));
tree B_11.4 = [&U] [&W 1/10] (1,(2,(3,(((((((((((((((((((((4,5),(((19,(20,23)),22),21)),((33,(34,35)),36)),((30,31),32)),(((24,28),(25,(26,29))),27)),6),((13,15),14)),16),17),(10,12)),(8,11)),7),9),18),((37,(39,40)),38)),46),((((43,63),(64,65)),(((((47,48),((51,(52,53)),(61,62))),50),((((54,55),56),((66,68),67)),(((57,59),58),60))),49)),(44,45))),74),(((((41,42),(72,73)),71),70),69)),75),(76,77)))));
tree B_11.5 = [&U] [&W 1/10] (1,((2,3),(((((((((((((((((((((4,5),(((19,(20,23)),22),21)),((33,(34,35)),36)),((30,31),32)),(((24,28),(25,(26,29))),27)),6),((13,15),14)),16),17),(10,12)),(8,11)),7),9),18),((37,(39,40)),38)),46),((((43,63),(64,65)),(((((47,48),((51,(52,53)),(61,62))),50),((((54,55),56),((66,68),67)),(((57,59),58),60))),49)),(44,45))),74),(((((41,42),(72,73)),71),70),69)),75),(76,77))));
tree B_11.6 = [&U] [&W 1/10] (1,((2,((((((((((((((((((((4,5),(((19,(20,23)),22),21)),((33,(34,35)),36)),((30,31),32)),(((24,28),(25,(26,29))),27)),6),((13,15),14)),16),17),(10,12)),(8,11)),7),9),18),(((37,(39,40)),38),46)),((((43,63),(64,65)),(((((47,48),((51,(52,53)),(61,62))),50),((((54,55),56),((66,68),67)),(((57,59),58),60))),49)),(44,45))),74),(((((41,42),(72,73)),71),70),69)),75),(76,77))),3));
tree B_11.7 = [&U] [&W 1/10] (1,((2,((((((((((((((((((((4,5),(((19,(20,23)),22),21)),((33,(34,35)),36)),((30,31),32)),(((24,28),(25,(26,29))),27)),6),((13,15),14)),16),17),(10,12)),(8,11)),7),9),18),(((37,38),(39,40)),46)),((((43,63),(64,65)),(((((47,48),((51,(52,53)),(61,62))),50),((((54,55),56),((66,68),67)),(((57,59),58),60))),49)),(44,45))),74),(((((41,42),(72,73)),71),70),69)),75),(76,77))),3));
tree B_11.8 = [&U] [&W 1/10] (1,((2,(((((((((((((((((((((4,5),(((19,(20,23)),22),21)),((33,(34,35)),36)),((30,31),32)),(((24,28),(25,(26,29))),27)),6),((13,15),14)),16),17),(10,12)),(8,11)),7),9),18),46),((37,38),(39,40))),((((43,63),(64,65)),(((((47,48),((51,(52,53)),(61,62))),50),((((54,55),56),((66,68),67)),(((57,59),58),60))),49)),(44,45))),74),(((((41,42),(72,73)),71),70),69)),75),(76,77))),3));
tree B_11.9 = [&U] [&W 1/10] (1,((2,((((((((((((((((((((4,5),(((19,(20,23)),22),21)),((33,(34,35)),36)),((30,31),32)),(((24,28),(25,(26,29))),27)),6),((13,15),14)),16),17),(10,12)),(8,11)),7),9),18),((37,(38,(39,40))),46)),((((43,63),(64,65)),(((((47,48),((51,(52,53)),(61,62))),50),((((54,55),56),((66,68),67)),(((57,59),58),60))),49)),(44,45))),74),(((((41,42),(72,73)),71),70),69)),75),(76,77))),3));
tree B_11.10 = [&U] [&W 1/10] (1,((2,(((((((((((((((((((((4,5),(((19,(20,23)),22),21)),((33,(34,35)),36)),((30,31),32)),(((24,28),(25,(26,29))),27)),6),((13,15),14)),16),17),(10,12)),(8,11)),7),9),18),46),(37,(38,(39,40)))),((((43,63),(64,65)),(((((47,48),((51,(52,53)),(61,62))),50),((((54,55),56),((66,68),67)),(((57,59),58),60))),49)),(44,45))),74),(((((41,42),(72,73)),71),70),69)),75),(76,77))),3));

[Trees found in bootstrap replicate #12 (seed=1640356423)]
tree B_12.1 = [&U] [&W 1/30] (1,((2,3),(((((((((((((((((((((((((((4,5),((((19,23),21),22),20)),(((13,14),15),18)),9),((7,8),11)),(12,17)),10),16),6),(33,((34,36),35))),((30,31),32)),(((((24,28),27),26),25),29)),(((37,39),38),40)),43),63),((66,68),67)),((47,48),49)),50),62),((((51,52),53),(54,(55,56))),61)),(((57,58),59),60)),(((44,45),(64,65)),46)),(41,42)),((69,(72,73)),70)),(74,75)),71),(76,77))));
tree B_12.2 = [&U] [&W 1/30] (1,((2,3),((((((((((((((((((((((((((4,5),((((19,23),21),22),20)),(((13,14),15),18)),9),((7,8),11)),(12,17)),10),16),6),(33,((34,36),35))),((30,31),32)),(((((24,28),27),26),25),29)),(((37,39),38),40)),43),63),((66,68),67)),((47,48),49)),50),(((((51,52),53),(54,(55,56))),61),62)),(((57,58),59),60)),(((44,45),(64,65)),46)),(41,42)),((69,(72,73)),70)),(74,75)),71),(76,77))));
tree B_12.3 = [&U] [&W 1/30] (1,((2,3),(((((((((((((((((((((((((((4,5),((((19,23),21),22),20)),(((13,14),15),18)),9),((7,8),11)),(12,17)),10),16),6),(33,((34,36),35))),((30,31),32)),(((((24,28),27),26),25),29)),(((37,39),38),40)),43),63),((66,68),67)),((47,48),49)),50),((((51,52),53),(54,(55,56))),61)),62),(((57,58),59),60)),(((44,45),(64,65)),46)),(41,42)),((69,(72,73)),70)),(74,75)),71),(76,77))));
tree B_12.4 = [&U] [&W 1/30] (1,((2,3),(((((((((((((((((((((((((((4,5),((((19,23),21),22),20)),(((13,14),15),18)),9),((7,8),11)),(12,17)),10),16),6),(33,((34,36),35))),((30,31),32)),(((((24,28),27),26),25),29)),(((37,39),38),40)),43),63),((66,68),67)),50),((47,48),49)),((((51,52),53),(54,(55,56))),61)),62),(((57,58),59),60)),(((44,45),(64,65)),46)),(41,42)),((69,(72,73)),70)),(74,75)),71),(76,77))));
tree B_12.5 = [&U] [&W 1/30] (1,((2,3),((((((((((((((((((((((((((4,5),((((19,23),21),22),20)),(((13,14),15),18)),9),((7,8),11)),(12,17)),10),16),6),(33,((34,36),35))),((30,31),32)),(((((24,28),27),26),25),29)),(((37,39),38),40)),43),63),((66,68),67)),50),((47,48),49)),(((((51,52),53),(54,(55,56))),61),62)),(((57,58),59),60)),(((44,45),(64,65)),46)),(41,42)),((69,(72,73)),70)),(74,75)),71),(76,77))));
tree B_12.6 = [&U] [&W 1/30] (1,((2,3),((((((((((((((((((((((((((4,5),((((19,23),21),22),20)),(((13,14),15),18)),9),((7,8),11)),(12,17)),10),16),6),(33,((34,36),35))),((30,31),32)),(((((24,28),27),26),25),29)),(((37,39),38),40)),43),63),((66,68),67)),(((47,48),49),50)),((((51,52),53),(54,(55,56))),61)),62),(((57,58),59),60)),(((44,45),(64,65)),46)),(41,42)),((69,(72,73)),70)),(74,75)),71),(76,77))));
tree B_12.7 = [&U] [&W 1/30] (1,((2,3),(((((((((((((((((((((((((4,5),((((19,23),21),22),20)),(((13,14),15),18)),9),((7,8),11)),(12,17)),10),16),6),(33,((34,36),35))),((30,31),32)),(((((24,28),27),26),25),29)),(((37,39),38),40)),43),63),((66,68),67)),(((47,48),49),50)),(((((51,52),53),(54,(55,56))),61),62)),(((57,58),59),60)),(((44,45),(64,65)),46)),(41,42)),((69,(72,73)),70)),(74,75)),71),(76,77))));
tree B_12.8 = [&U] [&W 1/30] (1,((2,3),(((((((((((((((((((((((((((4,5),((((19,23),21),22),20)),(((13,14),15),18)),9),((7,8),11)),(12,17)),10),16),6),(33,((34,36),35))),((30,31),32)),(((((24,28),27),26),25),29)),(((37,39),38),40)),43),63),((66,68),67)),(((47,48),49),50)),61),(((51,52),53),(54,(55,56)))),62),(((57,58),59),60)),(((44,45),(64,65)),46)),(41,42)),((69,(72,73)),70)),(74,75)),71),(76,77))));
tree B_12.9 = [&U] [&W 1/30] (1,((2,3),(((((((((((((((((((((((((((4,5),((((19,23),21),22),20)),(((13,14),15),18)),9),((7,8),11)),(12,17)),10),16),6),(33,((34,36),35))),((30,31),32)),(((((24,28),27),26),25),29)),(((37,39),38),40)),43),63),((66,68),67)),(((47,48),49),50)),(((51,52),53),(54,(55,56)))),61),62),(((57,58),59),60)),(((44,45),(64,65)),46)),(41,42)),((69,(72,73)),70)),(74,75)),71),(76,77))));
tree B_12.10 = [&U] [&W 1/30] (1,((2,3),(((((((((((((((((((((((((((4,5),((((19,23),21),22),20)),(((13,14),15),18)),9),((7,8),11)),(12,17)),10),16),6),(33,((34,36),35))),((30,31),32)),(((((24,28),27),26),25),29)),(((37,39),38),40)),43),63),((66,68),67)),((47,48),49)),50),62),((((51,52),53),((54,56),55)),61)),(((57,58),59),60)),(((44,45),(64,65)),46)),(41,42)),((69,(72,73)),70)),(74,75)),71),(76,77))));
tree B_12.11 = [&U] [&W 1/30] (1,(2,(3,((((((((((((((((((((4,5),(((((7,9),((10,(16,17)),12)),8),11),(((13,14),15),18))),((19,(20,(21,23))),22)),6),(33,((34,36),35))),((30,31),32)),(((24,28),((25,29),26)),27)),(((37,39),40),38)),43),63),(64,65)),(44,45)),(((((47,48),((51,(52,53)),62)),50),((61,68),66)),((((54,55),56),(((57,59),58),60)),67))),49),46),(41,42)),((69,(72,73)),70)),(74,75)),71),(76,77)))));
tree B_12.12 = [&U] [&W 1/30] (1,(2,(3,((((((((((((((((((((4,5),(((((7,9),((10,(16,17)),12)),8),11),(((13,14),15),18))),((19,(20,(21,23))),22)),6),(33,((34,36),35))),((30,31),32)),(((24,28),((25,29),26)),27)),(((37,39),40),38)),43),63),(44,45)),(64,65)),(((((47,48),((51,(52,53)),62)),50),((61,68),66)),((((54,55),56),(((57,59),58),60)),67))),49),46),(41,42)),((69,(72,73)),70)),(74,75)),71),(76,77)))));
tree B_12.13 = [&U] [&W 1/30] (1,(2,(3,(((((((((((((((((((((4,5),(((((7,9),((10,(16,17)),12)),8),11),(((13,14),15),18))),((19,(20,(21,23))),22)),6),(33,((34,36),35))),((30,31),32)),(((24,28),((25,29),26)),27)),(((37,39),40),38)),43),63),(((47,48),((51,(52,53)),62)),50)),((61,68),66)),((((54,55),56),(((57,59),58),60)),67)),((44,45),(64,65))),49),46),(41,42)),((69,(72,73)),70)),(74,75)),71),(76,77)))));
tree B_12.14 = [&U] [&W 1/30] (1,(2,(3,(((((((((((((((((((4,5),(((((7,9),((10,(16,17)),12)),8),11),(((13,14),15),18))),((19,(20,(21,23))),22)),6),(33,((34,36),35))),((30,31),32)),(((24,28),((25,29),26)),27)),(((37,39),40),38)),43),63),((44,45),(64,65))),(((((47,48),((51,(52,53)),62)),50),((61,68),66)),((((54,55),56),(((57,59),58),60)),67))),49),46),(41,42)),((69,(72,73)),70)),(74,75)),71),(76,77)))));
tree B_12.15 = [&U] [&W 1/30] (1,(2,(3,((((((((((((((((((((4,5),(((((7,9),((10,(16,17)),12)),8),11),(((13,14),15),18))),((19,(20,(21,23))),22)),6),(33,((34,36),35))),((30,31),32)),(((24,28),((25,29),26)),27)),(((37,39),40),38)),43),63),(64,65)),(44,45)),(((((((47,48),((51,(52,53)),62)),50),(61,68)),66),67),(((54,55),56),(((57,59),58),60)))),49),46),(41,42)),((69,(72,73)),70)),(74,75)),71),(76,77)))));
tree B_12.16 = [&U] [&W 1/30] (1,(2,(3,((((((((((((((((((((4,5),(((((7,9),((10,(16,17)),12)),8),11),(((13,14),15),18))),((19,(20,(21,23))),22)),6),(33,((34,36),35))),((30,31),32)),(((24,28),((25,29),26)),27)),(((37,39),40),38)),43),63),(64,65)),(44,45)),(((((((47,48),((51,(52,53)),62)),50),66),(61,68)),67),(((54,55),56),(((57,59),58),60)))),49),46),(41,42)),((69,(72,73)),70)),(74,75)),71),(76,77)))));
tree B_12.17 = [&U] [&W 1/30] (1,(2,(3,((((((((((((((((((((4,5),(((((7,9),((10,(16,17)),12)),8),11),(((13,14),15),18))),((19,(20,(21,23))),22)),6),(33,((34,36),35))),((30,31),32)),((((24,28),27),(25,29)),26)),(((37,39),40),38)),43),63),(64,65)),(44,45)),(((((47,48),((51,(52,53)),62)),50),((61,68),66)),((((54,55),56),(((57,59),58),60)),67))),49),46),(41,42)),((69,(72,73)),70)),(74,75)),71),(76,77)))));
tree B_12.18 = [&U] [&W 1/30] (1,(2,(3,((((((((((((((((((((4,5),(((((7,9),((10,(16,17)),12)),8),11),(((13,14),15),18))),((19,(20,(21,23))),22)),6),(33,((34,36),35))),((30,31),32)),((((24,28),27),26),(25,29))),(((37,39),40),38)),43),63),(64,65)),(44,45)),(((((47,48),((51,(52,53)),62)),50),((61,68),66)),((((54,55),56),(((57,59),58),60)),67))),49),46),(41,42)),((69,(72,73)),70)),(74,75)),71),(76,77)))));
tree B_12.19 = [&U] [&W 1/30] (1,(2,(3,((((((((((((((((((((4,5),(((((7,9),((10,(16,17)),12)),8),11),(((13,14),15),18))),((19,(20,(21,23))),22)),6),(33,((34,36),35))),((30,31),32)),(((((24,28),27),26),25),29)),(((37,39),40),38)),43),63),(64,65)),(44,45)),(((((47,48),((51,(52,53)),62)),50),((61,68),66)),((((54,55),56),(((57,59),58),60)),67))),49),46),(41,42)),((69,(72,73)),70)),(74,75)),71),(76,77)))));
tree B_12.20 = [&U] [&W 1/30] (1,(2,(3,((((((((((((((((((((4,5),(((((7,9),((10,(16,17)),12)),8),11),(((13,14),15),18))),((19,(20,(21,23))),22)),6),(33,((34,36),35))),((30,31),32)),(((((24,28),27),26),29),25)),(((37,39),40),38)),43),63),(64,65)),(44,45)),(((((47,48),((51,(52,53)),62)),50),((61,68),66)),((((54,55),56),(((57,59),58),60)),67))),49),46),(41,42)),((69,(72,73)),70)),(74,75)),71),(76,77)))));
tree B_12.21 = [&U] [&W 1/30] (1,((2,3),(((((((((((((((((((4,5),(((7,(8,(9,(((13,15),14),18)))),11),(10,(12,(16,17))))),((((19,20),22),21),23)),6),35),33),36),34),((30,31),32)),(((((24,28),25),29),26),27)),(((37,39),40),38)),43),63),((((44,45),(46,(64,65))),(((((((47,48),50),62),((51,52),53)),(((57,58),59),60)),((54,56),55)),(((61,68),66),67))),49)),(41,42)),((69,(72,73)),70)),(74,75)),71),(76,77))));
tree B_12.22 = [&U] [&W 1/30] (1,((2,3),(((((((((((((((((((4,5),(((7,(8,(9,(((13,15),14),18)))),11),(10,(12,(16,17))))),((((19,20),22),21),23)),6),35),33),36),34),((30,31),32)),((((24,28),25),(26,27)),29)),(((37,39),40),38)),43),63),((((44,45),(46,(64,65))),(((((((47,48),50),62),((51,52),53)),(((57,58),59),60)),((54,56),55)),(((61,68),66),67))),49)),(41,42)),((69,(72,73)),70)),(74,75)),71),(76,77))));
tree B_12.23 = [&U] [&W 1/30] (1,((2,3),(((((((((((((((((((4,5),(((7,(8,(9,(((13,15),14),18)))),11),(10,(12,(16,17))))),((((19,20),22),21),23)),6),35),33),36),34),((30,31),32)),(((24,28),25),((26,27),29))),(((37,39),40),38)),43),63),((((44,45),(46,(64,65))),(((((((47,48),50),62),((51,52),53)),(((57,58),59),60)),((54,56),55)),(((61,68),66),67))),49)),(41,42)),((69,(72,73)),70)),(74,75)),71),(76,77))));
tree B_12.24 = [&U] [&W 1/30] (1,((2,3),(((((((((((((((((((4,5),(((7,(8,(9,(((13,15),14),18)))),11),(10,(12,(16,17))))),((((19,20),22),21),23)),6),35),33),36),34),((30,31),32)),(((24,28),((26,27),29)),25)),(((37,39),40),38)),43),63),((((44,45),(46,(64,65))),(((((((47,48),50),62),((51,52),53)),(((57,58),59),60)),((54,56),55)),(((61,68),66),67))),49)),(41,42)),((69,(72,73)),70)),(74,75)),71),(76,77))));
tree B_12.25 = [&U] [&W 1/30] (1,((2,3),(((((((((((((((((((4,5),(((7,(8,(9,(((13,15),14),18)))),11),(10,(12,(16,17))))),((((19,20),22),21),23)),6),35),33),36),34),((30,31),32)),((24,28),(25,((26,27),29)))),(((37,39),40),38)),43),63),((((44,45),(46,(64,65))),(((((((47,48),50),62),((51,52),53)),(((57,58),59),60)),((54,56),55)),(((61,68),66),67))),49)),(41,42)),((69,(72,73)),70)),(74,75)),71),(76,77))));
tree B_12.26 = [&U] [&W 1/30] (1,(2,(3,(((((((((((((((((((4,5),(((7,(8,(9,(((13,15),14),18)))),11),(10,(12,(16,17))))),((((19,20),22),21),23)),6),35),33),36),34),((30,31),32)),(((((24,28),25),29),26),27)),(((37,39),40),38)),43),63),((((44,45),(46,(64,65))),(((((((47,48),50),62),((51,52),53)),(((57,58),59),60)),((54,56),55)),(((61,68),66),67))),49)),(41,42)),((69,(72,73)),70)),(74,75)),71),(76,77)))));
tree B_12.27 = [&U] [&W 1/30] (1,((2,(((((((((((((((((((4,5),(((7,(8,(9,(((13,15),14),18)))),11),(10,(12,(16,17))))),((((19,20),22),21),23)),6),35),33),36),34),((30,31),32)),(((((24,28),25),29),26),27)),(((37,39),40),38)),43),63),((((44,45),(46,(64,65))),(((((((47,48),50),62),((51,52),53)),(((57,58),59),60)),((54,56),55)),(((61,68),66),67))),49)),(41,42)),((69,(72,73)),70)),(74,75)),71),(76,77))),3));
tree B_12.28 = [&U] [&W 1/30] (1,((2,3),(((((((((((((((((((4,5),(((7,(8,(9,(((13,15),14),18)))),11),(10,(12,(16,17))))),((((19,20),22),21),23)),6),35),33),36),34),((30,31),32)),(((((24,28),25),29),26),27)),((37,39),(38,40))),43),63),((((44,45),(46,(64,65))),(((((((47,48),50),62),((51,52),53)),(((57,58),59),60)),((54,56),55)),(((61,68),66),67))),49)),(41,42)),((69,(72,73)),70)),(74,75)),71),(76,77))));
tree B_12.29 = [&U] [&W 1/30] (1,((2,3),(((((((((((((((((((4,5),(((7,(8,(9,(((13,15),14),18)))),11),(10,(12,(16,17))))),((((19,20),22),21),23)),6),35),33),36),34),((30,31),32)),(((((24,28),25),29),26),27)),(((37,39),38),40)),43),63),((((44,45),(46,(64,65))),(((((((47,48),50),62),((51,52),53)),(((57,58),59),60)),((54,56),55)),(((61,68),66),67))),49)),(41,42)),((69,(72,73)),70)),(74,75)),71),(76,77))));
tree B_12.30 = [&U] [&W 1/30] (1,((2,3),(((((((((((((((((((4,5),(((7,(8,(9,(((13,15),14),18)))),11),(10,(12,(16,17))))),((((19,20),22),21),23)),6),35),33),36),34),((30,31),32)),((((24,28),25),(27,29)),26)),(((37,39),40),38)),43),63),((((44,45),(46,(64,65))),(((((((47,48),50),62),((51,52),53)),(((57,58),59),60)),((54,56),55)),(((61,68),66),67))),49)),(41,42)),((69,(72,73)),70)),(74,75)),71),(76,77))));

[Trees found in bootstrap replicate #13 (seed=1197444344)]
tree B_13.1 = [&U] [&W 1/10] (1,((2,3),((((((((((((((((4,5),6),(7,(((8,11),9),10))),12),((((19,(20,21)),23),22),((((((24,27),28),((25,29),26)),(30,31)),32),(((33,34),36),35)))),((13,(14,(16,17))),15)),18),(((37,40),38),39)),(44,45)),((43,63),(64,65))),46),(((54,56),55),62)),(((((47,48),(49,(66,67))),50),(51,(52,53))),((57,(58,59)),60))),(61,68)),(((((((41,42),(72,73)),71),70),74),75),69)),(76,77))));
tree B_13.2 = [&U] [&W 1/10] (1,((2,3),((((((((((((((((((4,5),6),(7,(((8,11),9),10))),12),((((19,(20,21)),23),22),((((((24,27),28),((25,29),26)),(30,31)),32),(((33,34),36),35)))),((13,(14,(16,17))),15)),18),(((37,40),38),39)),(44,45)),((43,63),(64,65))),46),(((54,56),55),62)),(51,(52,53))),(((47,48),(49,(66,67))),50)),((57,(58,59)),60)),(61,68)),(((((((41,42),(72,73)),71),70),74),75),69)),(76,77))));
tree B_13.3 = [&U] [&W 1/10] (1,((2,3),((((((((((((((((((4,5),6),(7,(((8,11),9),10))),12),((((19,(20,21)),23),22),((((((24,27),28),((25,29),26)),(30,31)),32),(((33,34),36),35)))),((13,(14,(16,17))),15)),18),(((37,40),38),39)),(44,45)),((43,63),(64,65))),46),(((54,56),55),62)),(((47,48),(49,(66,67))),50)),(51,(52,53))),((57,(58,59)),60)),(61,68)),(((((((41,42),(72,73)),71),70),74),75),69)),(76,77))));
tree B_13.4 = [&U] [&W 1/10] (1,((2,3),(((((((((((((((((((4,5),6),(7,(((8,11),9),10))),12),((((19,(20,21)),23),22),((((((24,27),28),((25,29),26)),(30,31)),32),(((33,34),36),35)))),((13,(14,(16,17))),15)),18),(((37,40),38),39)),(44,45)),((43,63),(64,65))),46),(((54,56),55),62)),50),((47,48),(49,(66,67)))),(51,(52,53))),((57,(58,59)),60)),(61,68)),(((((((41,42),(72,73)),71),70),74),75),69)),(76,77))));
tree B_13.5 = [&U] [&W 1/10] (1,((2,3),(((((((((((((((((((4,5),6),(7,(((8,11),9),10))),12),((((19,(20,21)),23),22),((((((24,27),28),((25,29),26)),(30,31)),32),(((33,34),36),35)))),((13,(14,(16,17))),15)),18),(((37,40),38),39)),(44,45)),((43,63),(64,65))),46),(((54,56),55),62)),((47,48),(49,(66,67)))),50),(51,(52,53))),((57,(58,59)),60)),(61,68)),(((((((41,42),(72,73)),71),70),74),75),69)),(76,77))));
tree B_13.6 = [&U] [&W 1/10] (1,((2,3),(((((((((((((((((4,5),6),(7,(((8,11),9),10))),12),((((19,(20,21)),23),22),((((((24,27),28),((25,29),26)),(30,31)),32),(((33,34),36),35)))),((13,(14,(16,17))),15)),18),(((37,40),38),39)),(44,45)),((43,63),(64,65))),46),(((54,56),55),62)),((57,(58,59)),60)),((((47,48),(49,(66,67))),50),(51,(52,53)))),(61,68)),(((((((41,42),(72,73)),71),70),74),75),69)),(76,77))));
tree B_13.7 = [&U] [&W 1/10] (1,((2,3),(((((((((((((((((4,5),6),(7,(((8,11),9),10))),12),((((19,(20,21)),23),22),((((((24,27),28),((25,29),26)),(30,31)),32),(((33,34),36),35)))),((13,(14,(16,17))),15)),18),(((37,40),38),39)),(44,45)),((43,63),(64,65))),46),(((54,56),55),62)),((((47,48),(49,(66,67))),50),(51,(52,53)))),((57,(58,59)),60)),(61,68)),(((((((41,42),(72,73)),71),70),74),75),69)),(76,77))));
tree B_13.8 = [&U] [&W 1/10] (1,(2,(3,((((((((((((((((4,5),6),(7,(((8,11),9),10))),12),((((19,(20,21)),23),22),((((((24,27),28),((25,29),26)),(30,31)),32),(((33,34),36),35)))),((13,(14,(16,17))),15)),18),(((37,40),38),39)),(44,45)),((43,63),(64,65))),46),(((54,56),55),62)),(((((47,48),(49,(66,67))),50),(51,(52,53))),((57,(58,59)),60))),(61,68)),(((((((41,42),(72,73)),71),70),74),75),69)),(76,77)))));
tree B_13.9 = [&U] [&W 1/10] (1,((2,((((((((((((((((4,5),6),(7,(((8,11),9),10))),12),((((19,(20,21)),23),22),((((((24,27),28),((25,29),26)),(30,31)),32),(((33,34),36),35)))),((13,(14,(16,17))),15)),18),(((37,40),38),39)),(44,45)),((43,63),(64,65))),46),(((54,56),55),62)),(((((47,48),(49,(66,67))),50),(51,(52,53))),((57,(58,59)),60))),(61,68)),(((((((41,42),(72,73)),71),70),74),75),69)),(76,77))),3));
tree B_13.10 = [&U] [&W 1/10] (1,((2,3),((((((((((((((((4,5),6),(7,(((8,11),9),10))),12),((((19,(20,21)),23),22),((((((24,27),28),((25,29),26)),(30,31)),32),(((33,34),36),35)))),((13,(14,(16,17))),15)),18),(((37,40),38),39)),(44,45)),((43,63),(64,65))),46),(((54,56),55),62)),(((((47,48),(49,(66,67))),50),(51,(52,53))),(((57,59),58),60))),(61,68)),(((((((41,42),(72,73)),71),70),74),75),69)),(76,77))));

[Trees found in bootstrap replicate #14 (seed=298855716)]
tree B_14.1 = [&U] [&W 1/10] (1,((2,((((((((((((((((((((((((4,5),(((((19,21),22),23),20),(((33,35),34),36))),((((((((6,(((((((24,25),26),28),29),27),32),(30,31))),((13,14),15)),16),17),10),7),8),12)),11),9),18),((37,(39,40)),38)),(44,45)),(64,65)),46),(43,63)),(49,((61,68),(66,67)))),((47,48),50)),62),(((57,59),58),60)),(((51,53),52),((54,56),55))),(76,77)),(41,42)),(72,73)),71),70),74),69),75)),3));
tree B_14.2 = [&U] [&W 1/10] (1,((2,((((((((((((((((((((((((4,5),(((((19,21),22),23),20),(((33,35),34),36))),((((((((6,(((((((24,25),26),28),29),27),32),(30,31))),((13,14),15)),16),17),10),7),8),12)),11),9),18),(37,((38,40),39))),(44,45)),(64,65)),46),(43,63)),(49,((61,68),(66,67)))),((47,48),50)),62),(((57,59),58),60)),(((51,53),52),((54,56),55))),(76,77)),(41,42)),(72,73)),71),70),74),69),75)),3));
tree B_14.3 = [&U] [&W 1/10] (1,((2,((((((((((((((((((((((((4,5),(((((19,21),22),23),20),(((33,35),34),36))),((((((((6,(((((((24,25),26),28),29),27),32),(30,31))),((13,14),15)),16),17),10),7),8),12)),11),9),18),(37,((38,39),40))),(44,45)),(64,65)),46),(43,63)),(49,((61,68),(66,67)))),((47,48),50)),62),(((57,59),58),60)),(((51,53),52),((54,56),55))),(76,77)),(41,42)),(72,73)),71),70),74),69),75)),3));
tree B_14.4 = [&U] [&W 1/10] (1,((2,(((((((((((((((((((((((((4,5),(((((19,21),22),23),20),(((33,35),34),36))),11),(((((((6,(((((((24,25),26),28),29),27),32),(30,31))),((13,14),15)),16),17),10),7),8)),12),9),18),((37,(39,40)),38)),(44,45)),(64,65)),46),(43,63)),(49,((61,68),(66,67)))),((47,48),50)),62),(((57,59),58),60)),(((51,53),52),((54,56),55))),(76,77)),(41,42)),(72,73)),71),70),74),69),75)),3));
tree B_14.5 = [&U] [&W 1/10] (1,((2,(((((((((((((((((((((((((4,5),(((((19,21),22),23),20),(((33,35),34),36))),11),12),(((((((6,(((((((24,25),26),28),29),27),32),(30,31))),((13,14),15)),16),17),10),7),8)),9),18),((37,(39,40)),38)),(44,45)),(64,65)),46),(43,63)),(49,((61,68),(66,67)))),((47,48),50)),62),(((57,59),58),60)),(((51,53),52),((54,56),55))),(76,77)),(41,42)),(72,73)),71),70),74),69),75)),3));
tree B_14.6 = [&U] [&W 1/10] (1,((2,((((((((((((((((((((((((((4,5),(((((19,21),22),23),20),(((33,35),34),36))),11),12),((((((6,(((((((24,25),26),28),29),27),32),(30,31))),((13,14),15)),16),17),10),7)),8),9),18),((37,(39,40)),38)),(44,45)),(64,65)),46),(43,63)),(49,((61,68),(66,67)))),((47,48),50)),62),(((57,59),58),60)),(((51,53),52),((54,56),55))),(76,77)),(41,42)),(72,73)),71),70),74),69),75)),3));
tree B_14.7 = [&U] [&W 1/10] (1,((2,((((((((((((((((((((((((((4,5),(((((19,21),22),23),20),(((33,35),34),36))),11),12),8),((((((6,(((((((24,25),26),28),29),27),32),(30,31))),((13,14),15)),16),17),10),7)),9),18),((37,(39,40)),38)),(44,45)),(64,65)),46),(43,63)),(49,((61,68),(66,67)))),((47,48),50)),62),(((57,59),58),60)),(((51,53),52),((54,56),55))),(76,77)),(41,42)),(72,73)),71),70),74),69),75)),3));
tree B_14.8 = [&U] [&W 1/10] (1,((2,(((((((((((((((((((((((((((4,5),(((((19,21),22),23),20),(((33,35),34),36))),11),12),8),(((((6,(((((((24,25),26),28),29),27),32),(30,31))),((13,14),15)),16),17),10)),7),9),18),((37,(39,40)),38)),(44,45)),(64,65)),46),(43,63)),(49,((61,68),(66,67)))),((47,48),50)),62),(((57,59),58),60)),(((51,53),52),((54,56),55))),(76,77)),(41,42)),(72,73)),71),70),74),69),75)),3));
tree B_14.9 = [&U] [&W 1/10] (1,((2,(((((((((((((((((((((((((((4,5),(((((19,21),22),23),20),(((33,35),34),36))),11),12),8),7),(((((6,(((((((24,25),26),28),29),27),32),(30,31))),((13,14),15)),16),17),10)),9),18),((37,(39,40)),38)),(44,45)),(64,65)),46),(43,63)),(49,((61,68),(66,67)))),((47,48),50)),62),(((57,59),58),60)),(((51,53),52),((54,56),55))),(76,77)),(41,42)),(72,73)),71),70),74),69),75)),3));
tree B_14.10 = [&U] [&W 1/10] (1,((2,((((((((((((((((((((((((4,5),(((((19,21),22),23),20),(((33,35),34),36))),((((((((6,(((((((24,25),26),28),29),27),32),(30,31))),((13,14),15)),16),17),10),7),8),12)),11),9),18),(37,(38,(39,40)))),(44,45)),(64,65)),46),(43,63)),(49,((61,68),(66,67)))),((47,48),50)),62),(((57,59),58),60)),(((51,53),52),((54,56),55))),(76,77)),(41,42)),(72,73)),71),70),74),69),75)),3));

[Trees found in bootstrap replicate #15 (seed=2090482769)]
tree B_15.1 = [&U] [&W 1/50] (1,((2,3),(((((((((((((((((((((4,5),33),35),((((((((7,(8,11)),9),(13,(14,15))),12),16),10),17),(34,36))),((6,(32,43)),((((24,28),27),((25,26),29)),(30,31)))),((((19,20),21),23),22)),18),(37,(38,(39,40)))),46),(44,45)),63),(64,65)),(((((((47,50),48),((51,53),52)),62),(((57,59),58),60)),((54,56),55)),((61,68),(66,67)))),49),(72,73)),74),((41,42),71)),70),69),75),(76,77))));
tree B_15.2 = [&U] [&W 1/50] (1,((2,3),(((((((((((((((((((((((4,5),33),35),(((((((7,(8,11)),9),(13,(14,15))),12),16),10),17)),34),36),((6,(32,43)),((((24,28),27),((25,26),29)),(30,31)))),((((19,20),21),23),22)),18),(37,(38,(39,40)))),46),(44,45)),63),(64,65)),(((((((47,50),48),((51,53),52)),62),(((57,59),58),60)),((54,56),55)),((61,68),(66,67)))),49),(72,73)),74),((41,42),71)),70),69),75),(76,77))));
tree B_15.3 = [&U] [&W 1/50] (1,((2,3),(((((((((((((((((((((((4,5),33),35),(((((((7,(8,11)),9),(13,(14,15))),12),16),10),17)),36),34),((6,(32,43)),((((24,28),27),((25,26),29)),(30,31)))),((((19,20),21),23),22)),18),(37,(38,(39,40)))),46),(44,45)),63),(64,65)),(((((((47,50),48),((51,53),52)),62),(((57,59),58),60)),((54,56),55)),((61,68),(66,67)))),49),(72,73)),74),((41,42),71)),70),69),75),(76,77))));
tree B_15.4 = [&U] [&W 1/50] (1,((2,3),(((((((((((((((((((((((4,5),33),35),((((((((7,(8,11)),9),(13,(14,15))),12),16),10),17),(34,36))),((6,(32,43)),((((24,28),27),((25,26),29)),(30,31)))),23),((19,20),21)),22),18),(37,(38,(39,40)))),46),(44,45)),63),(64,65)),(((((((47,50),48),((51,53),52)),62),(((57,59),58),60)),((54,56),55)),((61,68),(66,67)))),49),(72,73)),74),((41,42),71)),70),69),75),(76,77))));
tree B_15.5 = [&U] [&W 1/50] (1,((2,3),(((((((((((((((((((((((4,5),33),35),((((((((7,(8,11)),9),(13,(14,15))),12),16),10),17),(34,36))),((6,(32,43)),((((24,28),27),((25,26),29)),(30,31)))),((19,20),21)),23),22),18),(37,(38,(39,40)))),46),(44,45)),63),(64,65)),(((((((47,50),48),((51,53),52)),62),(((57,59),58),60)),((54,56),55)),((61,68),(66,67)))),49),(72,73)),74),((41,42),71)),70),69),75),(76,77))));
tree B_15.6 = [&U] [&W 1/50] (1,((2,3),((((((((((((((((((((((((4,5),33),35),((((((((7,(8,11)),9),(13,(14,15))),12),16),10),17),(34,36))),((6,(32,43)),((((24,28),27),((25,26),29)),(30,31)))),21),(19,20)),23),22),18),(37,(38,(39,40)))),46),(44,45)),63),(64,65)),(((((((47,50),48),((51,53),52)),62),(((57,59),58),60)),((54,56),55)),((61,68),(66,67)))),49),(72,73)),74),((41,42),71)),70),69),75),(76,77))));
tree B_15.7 = [&U] [&W 1/50] (1,((2,3),((((((((((((((((((((((((4,5),33),35),((((((((7,(8,11)),9),(13,(14,15))),12),16),10),17),(34,36))),((6,(32,43)),((((24,28),27),((25,26),29)),(30,31)))),(19,20)),21),23),22),18),(37,(38,(39,40)))),46),(44,45)),63),(64,65)),(((((((47,50),48),((51,53),52)),62),(((57,59),58),60)),((54,56),55)),((61,68),(66,67)))),49),(72,73)),74),((41,42),71)),70),69),75),(76,77))));
tree B_15.8 = [&U] [&W 1/50] (1,((2,3),(((((((((((((((((((((((((4,5),33),35),((((((((7,(8,11)),9),(13,(14,15))),12),16),10),17),(34,36))),((6,(32,43)),((((24,28),27),((25,26),29)),(30,31)))),20),19),21),23),22),18),(37,(38,(39,40)))),46),(44,45)),63),(64,65)),(((((((47,50),48),((51,53),52)),62),(((57,59),58),60)),((54,56),55)),((61,68),(66,67)))),49),(72,73)),74),((41,42),71)),70),69),75),(76,77))));
tree B_15.9 = [&U] [&W 1/50] (1,((2,3),(((((((((((((((((((((((((4,5),33),35),((((((((7,(8,11)),9),(13,(14,15))),12),16),10),17),(34,36))),((6,(32,43)),((((24,28),27),((25,26),29)),(30,31)))),19),20),21),23),22),18),(37,(38,(39,40)))),46),(44,45)),63),(64,65)),(((((((47,50),48),((51,53),52)),62),(((57,59),58),60)),((54,56),55)),((61,68),(66,67)))),49),(72,73)),74),((41,42),71)),70),69),75),(76,77))));
tree B_15.10 = [&U] [&W 1/50] (1,((2,3),(((((((((((((((((((((4,5),33),35),((((((((7,(8,11)),9),(13,(14,15))),12),16),10),17),(34,36))),(((6,(32,43)),(((24,28),27),((25,26),29))),(30,31))),((((19,20),21),23),22)),18),(37,(38,(39,40)))),46),(44,45)),63),(64,65)),(((((((47,50),48),((51,53),52)),62),(((57,59),58),60)),((54,56),55)),((61,68),(66,67)))),49),(72,73)),74),((41,42),71)),70),69),75),(76,77))));
tree B_15.11 = [&U] [&W 1/50] (1,(2,(3,(((((((((((((((((((((((((4,5),33),34),((((((((7,9),8),11),10),12),16),((13,14),15)),17)),(35,36)),(((6,(32,43)),(30,31)),(((24,28),((25,26),29)),27))),21),20),23),22),19),18),(((37,39),40),38)),((44,45),46)),(64,65)),63),(((((47,48),50),(((51,(52,53)),(((57,58),59),60)),62)),((61,68),(66,67))),(54,(55,56)))),49),(72,73)),74),((41,42),71)),70),69),75),(76,77)))));
tree B_15.12 = [&U] [&W 1/50] (1,(2,(3,(((((((((((((((((((((((4,5),33),((((((((((7,9),8),11),10),12),16),((13,14),15)),17),(35,36)),34)),(((6,(32,43)),(30,31)),(((24,28),((25,26),29)),27))),21),20),23),22),19),18),(((37,39),40),38)),((44,45),46)),(64,65)),63),(((((47,48),50),(((51,(52,53)),(((57,58),59),60)),62)),((61,68),(66,67))),(54,(55,56)))),49),(72,73)),74),((41,42),71)),70),69),75),(76,77)))));
tree B_15.13 = [&U] [&W 1/50] (1,(2,(3,((((((((((((((((((((((((4,5),33),(((((((((7,9),8),11),10),12),16),((13,14),15)),17),(35,36))),34),(((6,(32,43)),(30,31)),(((24,28),((25,26),29)),27))),21),20),23),22),19),18),(((37,39),40),38)),((44,45),46)),(64,65)),63),(((((47,48),50),(((51,(52,53)),(((57,58),59),60)),62)),((61,68),(66,67))),(54,(55,56)))),49),(72,73)),74),((41,42),71)),70),69),75),(76,77)))));
tree B_15.14 = [&U] [&W 1/50] (1,(2,(3,(((((((((((((((((((((((((4,5),33),34),((((((((7,9),8),11),10),12),16),((13,14),15)),17)),(35,36)),(((6,(32,43)),(30,31)),(((24,28),((25,26),29)),27))),20),21),23),22),19),18),(((37,39),40),38)),((44,45),46)),(64,65)),63),(((((47,48),50),(((51,(52,53)),(((57,58),59),60)),62)),((61,68),(66,67))),(54,(55,56)))),49),(72,73)),74),((41,42),71)),70),69),75),(76,77)))));
tree B_15.15 = [&U] [&W 1/50] (1,(2,(3,((((((((((((((((((((((((4,5),33),34),((((((((7,9),8),11),10),12),16),((13,14),15)),17)),(35,36)),(((6,(32,43)),(30,31)),(((24,28),((25,26),29)),27))),23),(20,21)),22),19),18),(((37,39),40),38)),((44,45),46)),(64,65)),63),(((((47,48),50),(((51,(52,53)),(((57,58),59),60)),62)),((61,68),(66,67))),(54,(55,56)))),49),(72,73)),74),((41,42),71)),70),69),75),(76,77)))));
tree B_15.16 = [&U] [&W 1/50] (1,(2,(3,(((((((((((((((((((((((4,5),33),34),((((((((7,9),8),11),10),12),16),((13,14),15)),17)),(35,36)),(((6,(32,43)),(30,31)),(((24,28),((25,26),29)),27))),((20,21),23)),22),19),18),(((37,39),40),38)),((44,45),46)),(64,65)),63),(((((47,48),50),(((51,(52,53)),(((57,58),59),60)),62)),((61,68),(66,67))),(54,(55,56)))),49),(72,73)),74),((41,42),71)),70),69),75),(76,77)))));
tree B_15.17 = [&U] [&W 1/50] (1,(2,(3,(((((((((((((((((((((((4,5),33),34),((((((((7,9),8),11),10),12),16),((13,14),15)),17)),(35,36)),(((6,(32,43)),(30,31)),(((24,28),((25,26),29)),27))),22),((20,21),23)),19),18),(((37,39),40),38)),((44,45),46)),(64,65)),63),(((((47,48),50),(((51,(52,53)),(((57,58),59),60)),62)),((61,68),(66,67))),(54,(55,56)))),49),(72,73)),74),((41,42),71)),70),69),75),(76,77)))));
tree B_15.18 = [&U] [&W 1/50] (1,(2,(3,((((((((((((((((((((((4,5),33),34),((((((((7,9),8),11),10),12),16),((13,14),15)),17)),(35,36)),(((6,(32,43)),(30,31)),(((24,28),((25,26),29)),27))),(((20,21),23),22)),19),18),(((37,39),40),38)),((44,45),46)),(64,65)),63),(((((47,48),50),(((51,(52,53)),(((57,58),59),60)),62)),((61,68),(66,67))),(54,(55,56)))),49),(72,73)),74),((41,42),71)),70),69),75),(76,77)))));
tree B_15.19 = [&U] [&W 1/50] (1,(2,(3,((((((((((((((((((((((4,5),33),34),((((((((7,9),8),11),10),12),16),((13,14),15)),17)),(35,36)),(((6,(32,43)),(30,31)),(((24,28),((25,26),29)),27))),19),(((20,21),23),22)),18),(((37,39),40),38)),((44,45),46)),(64,65)),63),(((((47,48),50),(((51,(52,53)),(((57,58),59),60)),62)),((61,68),(66,67))),(54,(55,56)))),49),(72,73)),74),((41,42),71)),70),69),75),(76,77)))));
tree B_15.20 = [&U] [&W 1/50] (1,(2,(3,(((((((((((((((((((((4,5),33),34),((((((((7,9),8),11),10),12),16),((13,14),15)),17)),(35,36)),(((6,(32,43)),(30,31)),(((24,28),((25,26),29)),27))),(19,(((20,21),23),22))),18),(((37,39),40),38)),((44,45),46)),(64,65)),63),(((((47,48),50),(((51,(52,53)),(((57,58),59),60)),62)),((61,68),(66,67))),(54,(55,56)))),49),(72,73)),74),((41,42),71)),70),69),75),(76,77)))));
tree B_15.21 = [&U] [&W 1/50] (1,(2,(3,((((((((((((((((((((((((4,5),33),((((((((7,(13,15)),14),(8,(9,(10,11)))),12),16),17),(34,35)),36)),(((6,(32,43)),(30,31)),(((24,28),((25,29),26)),27))),19),20),23),21),22),18),(37,((38,40),39))),46),(44,45)),(64,65)),63),(((((47,50),48),((((51,52),53),(((57,58),59),60)),62)),((61,68),(66,67))),((54,56),55))),49),(72,73)),74),((41,42),71)),70),69),75),(76,77)))));
tree B_15.22 = [&U] [&W 1/50] (1,(2,(3,((((((((((((((((((((((((4,5),33),((((((((7,(13,15)),14),(8,(9,(10,11)))),12),16),17),(34,35)),36)),(((6,(32,43)),(30,31)),(((24,28),((25,29),26)),27))),19),20),23),21),22),18),(37,((38,40),39))),46),(44,45)),(64,65)),63),((((47,(48,((((51,52),53),(((57,58),59),60)),62))),50),((61,68),(66,67))),((54,56),55))),49),(72,73)),74),((41,42),71)),70),69),75),(76,77)))));
tree B_15.23 = [&U] [&W 1/50] (1,(2,(3,((((((((((((((((((((((((4,5),33),((((((((7,(13,15)),14),(8,(9,(10,11)))),12),16),17),(34,35)),36)),(((6,(32,43)),(30,31)),(((24,28),((25,29),26)),27))),19),20),23),21),22),18),(37,((38,40),39))),46),(44,45)),(64,65)),63),(((47,((48,((((51,52),53),(((57,58),59),60)),62)),50)),((61,68),(66,67))),((54,56),55))),49),(72,73)),74),((41,42),71)),70),69),75),(76,77)))));
tree B_15.24 = [&U] [&W 1/50] (1,(2,(3,((((((((((((((((((((((((4,5),33),((((((((7,(13,15)),14),(8,(9,(10,11)))),12),16),17),(34,35)),36)),(((6,(32,43)),(30,31)),(((24,28),((25,29),26)),27))),19),20),23),21),22),18),(37,((38,40),39))),46),(44,45)),(64,65)),63),(((((((47,50),48),62),((51,52),53)),(((57,58),59),60)),((54,56),55)),((61,68),(66,67)))),49),(72,73)),74),((41,42),71)),70),69),75),(76,77)))));
tree B_15.25 = [&U] [&W 1/50] (1,(2,(3,((((((((((((((((((((((((4,5),33),((((((((7,(13,15)),14),(8,(9,(10,11)))),12),16),17),(34,35)),36)),(((6,(32,43)),(30,31)),(((24,28),((25,29),26)),27))),19),20),23),21),22),18),(37,((38,40),39))),46),(44,45)),(64,65)),63),((((47,(50,((((51,52),53),(((57,58),59),60)),62))),48),((61,68),(66,67))),((54,56),55))),49),(72,73)),74),((41,42),71)),70),69),75),(76,77)))));
tree B_15.26 = [&U] [&W 1/50] (1,(2,(3,((((((((((((((((((((((((4,5),33),((((((((7,(13,15)),14),(8,(9,(10,11)))),12),16),17),(34,35)),36)),(((6,(32,43)),(30,31)),(((24,28),((25,29),26)),27))),19),20),23),21),22),18),(37,((38,40),39))),46),(44,45)),(64,65)),63),(((((47,((((51,52),53),(((57,58),59),60)),62)),50),48),((61,68),(66,67))),((54,56),55))),49),(72,73)),74),((41,42),71)),70),69),75),(76,77)))));
tree B_15.27 = [&U] [&W 1/50] (1,(2,(3,((((((((((((((((((((((((4,5),33),((((((((7,(13,15)),14),(8,(9,(10,11)))),12),16),17),(34,35)),36)),(((6,(32,43)),(30,31)),(((24,28),((25,29),26)),27))),19),20),23),21),22),18),(37,((38,40),39))),46),(44,45)),(64,65)),63),((((47,50),(48,(((51,52),53),((((57,58),59),60),62)))),((61,68),(66,67))),((54,56),55))),49),(72,73)),74),((41,42),71)),70),69),75),(76,77)))));
tree B_15.28 = [&U] [&W 1/50] (1,(2,(3,((((((((((((((((((((((((4,5),33),((((((((7,(13,15)),14),(8,(9,(10,11)))),12),16),17),(34,35)),36)),(((6,(32,43)),(30,31)),(((24,28),((25,29),26)),27))),19),20),23),21),22),18),(37,((38,40),39))),46),(44,45)),(64,65)),63),(((((47,50),(((51,52),53),((((57,58),59),60),62))),48),((61,68),(66,67))),((54,56),55))),49),(72,73)),74),((41,42),71)),70),69),75),(76,77)))));
tree B_15.29 = [&U] [&W 1/50] (1,(2,(3,((((((((((((((((((((((((4,5),33),((((((((7,(13,15)),14),(8,(9,(10,11)))),12),16),17),(34,35)),36)),(((6,(32,43)),(30,31)),(((24,28),((25,29),26)),27))),19),20),23),21),22),18),(37,((38,40),39))),46),(44,45)),(64,65)),63),((((47,50),(48,((((51,52),53),62),(((57,58),59),60)))),((61,68),(66,67))),((54,56),55))),49),(72,73)),74),((41,42),71)),70),69),75),(76,77)))));
tree B_15.30 = [&U] [&W 1/50] (1,(2,(3,((((((((((((((((((((((((4,5),33),((((((((7,(13,15)),14),(8,(9,(10,11)))),12),16),17),(34,35)),36)),(((6,(32,43)),(30,31)),(((24,28),((25,29),26)),27))),19),20),23),21),22),18),(37,((38,40),39))),46),(44,45)),(64,65)),63),(((((47,50),((((51,52),53),62),(((57,58),59),60))),48),((61,68),(66,67))),((54,56),55))),49),(72,73)),74),((41,42),71)),70),69),75),(76,77)))));
tree B_15.31 = [&U] [&W 1/50] (1,(2,(3,(((((((((((((((((((((((4,5),33),((((6,(32,43)),(30,31)),(((24,28),((25,26),29)),27)),(35,36))),34),((((((7,8),9),11),10),12),16)),17),((13,14),15)),((((19,23),21),22),20)),18),((37,38),(39,40))),46),(44,45)),63),(64,65)),((((47,(48,50)),((((51,53),52),(((57,58),59),60)),62)),((61,68),(66,67))),(54,(55,56)))),49),(72,73)),74),((41,42),71)),70),69),75),(76,77)))));
tree B_15.32 = [&U] [&W 1/50] (1,(2,(3,(((((((((((((((((((((((4,5),33),((((6,(32,43)),(((24,28),((25,26),29)),27)),(30,31)),(35,36))),34),((((((7,8),9),11),10),12),16)),17),((13,14),15)),((((19,23),21),22),20)),18),((37,38),(39,40))),46),(44,45)),63),(64,65)),((((47,(48,50)),((((51,53),52),(((57,58),59),60)),62)),((61,68),(66,67))),(54,(55,56)))),49),(72,73)),74),((41,42),71)),70),69),75),(76,77)))));
tree B_15.33 = [&U] [&W 1/50] (1,(2,(3,(((((((((((((((((((((((4,5),33),(((6,(32,43)),((((24,28),((25,26),29)),27),(30,31))),(35,36))),34),((((((7,8),9),11),10),12),16)),17),((13,14),15)),((((19,23),21),22),20)),18),((37,38),(39,40))),46),(44,45)),63),(64,65)),((((47,(48,50)),((((51,53),52),(((57,58),59),60)),62)),((61,68),(66,67))),(54,(55,56)))),49),(72,73)),74),((41,42),71)),70),69),75),(76,77)))));
tree B_15.34 = [&U] [&W 1/50] (1,(2,(3,(((((((((((((((((((((((4,5),33),(((6,(32,43)),((((24,28),27),((25,26),29)),(30,31))),(35,36))),34),((((((7,8),9),11),10),12),16)),17),((13,14),15)),((((19,23),21),22),20)),18),((37,38),(39,40))),46),(44,45)),63),(64,65)),((((47,(48,50)),((((51,53),52),(((57,58),59),60)),62)),((61,68),(66,67))),(54,(55,56)))),49),(72,73)),74),((41,42),71)),70),69),75),(76,77)))));
tree B_15.35 = [&U] [&W 1/50] (1,(2,(3,(((((((((((((((((((((((4,5),33),((((6,(32,43)),(((24,28),27),((25,26),29))),(30,31)),(35,36))),34),((((((7,8),9),11),10),12),16)),17),((13,14),15)),((((19,23),21),22),20)),18),((37,38),(39,40))),46),(44,45)),63),(64,65)),((((47,(48,50)),((((51,53),52),(((57,58),59),60)),62)),((61,68),(66,67))),(54,(55,56)))),49),(72,73)),74),((41,42),71)),70),69),75),(76,77)))));
tree B_15.36 = [&U] [&W 1/50] (1,(2,(3,(((((((((((((((((((((((4,5),33),(((6,(32,43)),(((24,28),(((25,26),29),27)),(30,31))),(35,36))),34),((((((7,8),9),11),10),12),16)),17),((13,14),15)),((((19,23),21),22),20)),18),((37,38),(39,40))),46),(44,45)),63),(64,65)),((((47,(48,50)),((((51,53),52),(((57,58),59),60)),62)),((61,68),(66,67))),(54,(55,56)))),49),(72,73)),74),((41,42),71)),70),69),75),(76,77)))));
tree B_15.37 = [&U] [&W 1/50] (1,(2,(3,(((((((((((((((((((((((4,5),33),((((6,(32,43)),((24,28),(((25,26),29),27))),(30,31)),(35,36))),34),((((((7,8),9),11),10),12),16)),17),((13,14),15)),((((19,23),21),22),20)),18),((37,38),(39,40))),46),(44,45)),63),(64,65)),((((47,(48,50)),((((51,53),52),(((57,58),59),60)),62)),((61,68),(66,67))),(54,(55,56)))),49),(72,73)),74),((41,42),71)),70),69),75),(76,77)))));
tree B_15.38 = [&U] [&W 1/50] (1,(2,(3,((((((((((((((((((((((((4,5),33),(((6,(32,43)),(30,31)),(((24,28),((25,26),29)),27))),(35,36)),34),((((((7,8),9),11),10),12),16)),17),((13,14),15)),((((19,23),21),22),20)),18),((37,38),(39,40))),46),(44,45)),63),(64,65)),((((47,(48,50)),((((51,53),52),(((57,58),59),60)),62)),((61,68),(66,67))),(54,(55,56)))),49),(72,73)),74),((41,42),71)),70),69),75),(76,77)))));
tree B_15.39 = [&U] [&W 1/50] (1,(2,(3,(((((((((((((((((((((((4,5),33),(35,36)),((((6,(32,43)),(30,31)),(((24,28),((25,26),29)),27)),34)),((((((7,8),9),11),10),12),16)),17),((13,14),15)),((((19,23),21),22),20)),18),((37,38),(39,40))),46),(44,45)),63),(64,65)),((((47,(48,50)),((((51,53),52),(((57,58),59),60)),62)),((61,68),(66,67))),(54,(55,56)))),49),(72,73)),74),((41,42),71)),70),69),75),(76,77)))));
tree B_15.40 = [&U] [&W 1/50] (1,(2,(3,((((((((((((((((((((((((4,5),33),(35,36)),34),(((6,(32,43)),(30,31)),(((24,28),((25,26),29)),27))),((((((7,8),9),11),10),12),16)),17),((13,14),15)),((((19,23),21),22),20)),18),((37,38),(39,40))),46),(44,45)),63),(64,65)),((((47,(48,50)),((((51,53),52),(((57,58),59),60)),62)),((61,68),(66,67))),(54,(55,56)))),49),(72,73)),74),((41,42),71)),70),69),75),(76,77)))));
tree B_15.41 = [&U] [&W 1/50] (1,((2,((((((((((((((((((((((4,5),33),36),(34,35)),((((((((7,9),(13,(14,15))),11),8),12),10),16),17)),(((6,(32,43)),(((24,28),27),((25,29),26))),(30,31))),((19,(20,(21,23))),22)),18),(((37,39),40),38)),46),(44,45)),63),(64,65)),(((((47,50),48),(((51,53),52),((((57,58),59),60),62))),((61,68),(66,67))),(54,(55,56)))),49),(72,73)),74),((41,42),71)),70),69),75),(76,77))),3));
tree B_15.42 = [&U] [&W 1/50] (1,((2,((((((((((((((((((((((((4,5),33),36),(34,35)),((((((((7,9),(13,(14,15))),11),8),12),10),16),17)),(((6,(32,43)),(((24,28),27),((25,29),26))),(30,31))),19),(20,(21,23))),22),18),(((37,39),40),38)),46),(44,45)),63),(64,65)),(((((47,50),48),(((51,53),52),((((57,58),59),60),62))),((61,68),(66,67))),(54,(55,56)))),49),(72,73)),74),((41,42),71)),70),69),75),(76,77))),3));
tree B_15.43 = [&U] [&W 1/50] (1,((2,((((((((((((((((((((((((4,5),33),36),(34,35)),((((((((7,9),(13,(14,15))),11),8),12),10),16),17)),(((6,(32,43)),(((24,28),27),((25,29),26))),(30,31))),(20,(21,23))),19),22),18),(((37,39),40),38)),46),(44,45)),63),(64,65)),(((((47,50),48),(((51,53),52),((((57,58),59),60),62))),((61,68),(66,67))),(54,(55,56)))),49),(72,73)),74),((41,42),71)),70),69),75),(76,77))),3));
tree B_15.44 = [&U] [&W 1/50] (1,((2,(((((((((((((((((((((((((4,5),33),36),(34,35)),((((((((7,9),(13,(14,15))),11),8),12),10),16),17)),(((6,(32,43)),(((24,28),27),((25,29),26))),(30,31))),20),(21,23)),19),22),18),(((37,39),40),38)),46),(44,45)),63),(64,65)),(((((47,50),48),(((51,53),52),((((57,58),59),60),62))),((61,68),(66,67))),(54,(55,56)))),49),(72,73)),74),((41,42),71)),70),69),75),(76,77))),3));
tree B_15.45 = [&U] [&W 1/50] (1,((2,(((((((((((((((((((((((((4,5),33),36),(34,35)),((((((((7,9),(13,(14,15))),11),8),12),10),16),17)),(((6,(32,43)),(((24,28),27),((25,29),26))),(30,31))),(21,23)),20),19),22),18),(((37,39),40),38)),46),(44,45)),63),(64,65)),(((((47,50),48),(((51,53),52),((((57,58),59),60),62))),((61,68),(66,67))),(54,(55,56)))),49),(72,73)),74),((41,42),71)),70),69),75),(76,77))),3));
tree B_15.46 = [&U] [&W 1/50] (1,((2,((((((((((((((((((((((((((4,5),33),36),(34,35)),((((((((7,9),(13,(14,15))),11),8),12),10),16),17)),(((6,(32,43)),(((24,28),27),((25,29),26))),(30,31))),23),21),20),19),22),18),(((37,39),40),38)),46),(44,45)),63),(64,65)),(((((47,50),48),(((51,53),52),((((57,58),59),60),62))),((61,68),(66,67))),(54,(55,56)))),49),(72,73)),74),((41,42),71)),70),69),75),(76,77))),3));
tree B_15.47 = [&U] [&W 1/50] (1,((2,((((((((((((((((((((((((((4,5),33),36),(34,35)),((((((((7,9),(13,(14,15))),11),8),12),10),16),17)),(((6,(32,43)),(((24,28),27),((25,29),26))),(30,31))),21),23),20),19),22),18),(((37,39),40),38)),46),(44,45)),63),(64,65)),(((((47,50),48),(((51,53),52),((((57,58),59),60),62))),((61,68),(66,67))),(54,(55,56)))),49),(72,73)),74),((41,42),71)),70),69),75),(76,77))),3));
tree B_15.48 = [&U] [&W 1/50] (1,((2,((((((((((((((((((((((4,5),33),36),(34,35)),((((((((7,9),(13,(14,15))),11),8),12),10),16),17)),(((6,(32,43)),(((24,28),27),((25,29),26))),(30,31))),(((19,22),(21,23)),20)),18),(((37,39),40),38)),46),(44,45)),63),(64,65)),(((((47,50),48),(((51,53),52),((((57,58),59),60),62))),((61,68),(66,67))),(54,(55,56)))),49),(72,73)),74),((41,42),71)),70),69),75),(76,77))),3));
tree B_15.49 = [&U] [&W 1/50] (1,((2,((((((((((((((((((((((4,5),33),36),(34,35)),((((((((7,9),(13,(14,15))),11),8),12),10),16),17)),(((6,(32,43)),(((24,28),27),((25,29),26))),(30,31))),(((19,22),20),(21,23))),18),(((37,39),40),38)),46),(44,45)),63),(64,65)),(((((47,50),48),(((51,53),52),((((57,58),59),60),62))),((61,68),(66,67))),(54,(55,56)))),49),(72,73)),74),((41,42),71)),70),69),75),(76,77))),3));
tree B_15.50 = [&U] [&W 1/50] (1,((2,((((((((((((((((((((((4,5),33),36),(34,35)),((((((((7,9),(13,(14,15))),11),8),12),10),16),17)),(((6,(32,43)),(((24,28),27),((25,29),26))),(30,31))),((((19,22),20),21),23)),18),(((37,39),40),38)),46),(44,45)),63),(64,65)),(((((47,50),48),(((51,53),52),((((57,58),59),60),62))),((61,68),(66,67))),(54,(55,56)))),49),(72,73)),74),((41,42),71)),70),69),75),(76,77))),3));

[Trees found in bootstrap replicate #16 (seed=1424071043)]
tree B_16.1 = [&U] [&W 1/20] (1,((2,(((((((((((((((4,5),(((6,((((((24,28),27),26),29),25),((30,31),32))),(((((((7,11),8),(9,((13,14),15))),10),12),18),(16,17))),(((33,34),35),36))),((((19,21),20),23),22)),46),((44,45),(64,65))),((((37,39),40),38),43)),63),((47,48),(50,(((51,53),52),62)))),(61,68)),((((54,55),56),(((57,(58,59)),60),(76,77))),(66,67))),49),(41,42)),(((69,(72,73)),70),71)),74),75)),3));
tree B_16.2 = [&U] [&W 1/20] (1,((2,(((((((((((((((((4,5),(((6,((((((24,28),27),26),29),25),((30,31),32))),(((((((7,11),8),(9,((13,14),15))),10),12),18),(16,17))),(((33,34),35),36))),((((19,21),20),23),22)),46),((44,45),(64,65))),((((37,39),40),38),43)),63),(47,48)),50),(((51,53),52),62)),(61,68)),((((54,55),56),(((57,(58,59)),60),(76,77))),(66,67))),49),(41,42)),(((69,(72,73)),70),71)),74),75)),3));
tree B_16.3 = [&U] [&W 1/20] (1,((2,(((((((((((((((((4,5),(((6,((((((24,28),27),26),29),25),((30,31),32))),(((((((7,11),8),(9,((13,14),15))),10),12),18),(16,17))),(((33,34),35),36))),((((19,21),20),23),22)),46),((44,45),(64,65))),((((37,39),40),38),43)),63),(47,48)),(((51,53),52),62)),50),(61,68)),((((54,55),56),(((57,(58,59)),60),(76,77))),(66,67))),49),(41,42)),(((69,(72,73)),70),71)),74),75)),3));
tree B_16.4 = [&U] [&W 1/20] (1,((2,((((((((((((((4,5),(((6,((((((24,28),27),26),29),25),((30,31),32))),(((((((7,11),8),(9,((13,14),15))),10),12),18),(16,17))),(((33,34),35),36))),((((19,21),20),23),22)),46),((44,45),(64,65))),((((37,39),40),38),43)),63),((47,48),((50,(((51,53),52),62)),(61,68)))),((((54,55),56),(((57,(58,59)),60),(76,77))),(66,67))),49),(41,42)),(((69,(72,73)),70),71)),74),75)),3));
tree B_16.5 = [&U] [&W 1/20] (1,((2,((((((((((((((4,5),(((6,((((((24,28),27),26),29),25),((30,31),32))),(((((((7,11),8),(9,((13,14),15))),10),12),18),(16,17))),(((33,34),35),36))),((((19,21),20),23),22)),46),((44,45),(64,65))),((((37,39),40),38),43)),63),(((47,48),(61,68)),(50,(((51,53),52),62)))),((((54,55),56),(((57,(58,59)),60),(76,77))),(66,67))),49),(41,42)),(((69,(72,73)),70),71)),74),75)),3));
tree B_16.6 = [&U] [&W 1/20] (1,((2,((((((((((((((4,5),(((6,((((((24,28),27),26),29),25),((30,31),32))),(((((((7,11),8),(9,((13,14),15))),10),12),18),(16,17))),(((33,34),35),36))),((((19,21),20),23),22)),46),((44,45),(64,65))),((((37,39),40),38),43)),63),((47,48),(50,((((51,53),52),62),(61,68))))),((((54,55),56),(((57,(58,59)),60),(76,77))),(66,67))),49),(41,42)),(((69,(72,73)),70),71)),74),75)),3));
tree B_16.7 = [&U] [&W 1/20] (1,((2,((((((((((((((4,5),(((6,((((((24,28),27),26),29),25),((30,31),32))),(((((((7,11),8),(9,((13,14),15))),10),12),18),(16,17))),(((33,34),35),36))),((((19,21),20),23),22)),46),((44,45),(64,65))),((((37,39),40),38),43)),63),((47,48),((50,(61,68)),(((51,53),52),62)))),((((54,55),56),(((57,(58,59)),60),(76,77))),(66,67))),49),(41,42)),(((69,(72,73)),70),71)),74),75)),3));
tree B_16.8 = [&U] [&W 1/20] (1,((2,((((((((((((((4,5),(((6,((((((24,28),27),26),29),25),((30,31),32))),(((((((7,11),8),(9,((13,14),15))),10),12),18),(16,17))),(((33,34),35),36))),((((19,21),20),23),22)),46),((44,45),(64,65))),((((37,39),40),38),43)),63),((47,48),(50,(((51,53),52),((61,68),62))))),((((54,55),56),(((57,(58,59)),60),(76,77))),(66,67))),49),(41,42)),(((69,(72,73)),70),71)),74),75)),3));
tree B_16.9 = [&U] [&W 1/20] (1,((2,((((((((((((((4,5),(((6,((((((24,28),27),26),29),25),((30,31),32))),(((((((7,11),8),(9,((13,14),15))),10),12),18),(16,17))),(((33,34),35),36))),((((19,21),20),23),22)),46),((44,45),(64,65))),((((37,39),40),38),43)),63),((47,48),(50,((((51,53),52),(61,68)),62)))),((((54,55),56),(((57,(58,59)),60),(76,77))),(66,67))),49),(41,42)),(((69,(72,73)),70),71)),74),75)),3));
tree B_16.10 = [&U] [&W 1/20] (1,((2,(((((((((((((((4,5),(((6,((((((24,28),27),26),29),25),((30,31),32))),(((((((7,11),8),(9,((13,14),15))),10),12),18),(16,17))),(((33,34),35),36))),((((19,21),20),23),22)),46),((44,45),(64,65))),((((37,39),40),38),43)),63),((47,48),(50,(((51,53),52),62)))),(61,68)),((((54,(55,(76,77))),56),((57,(58,59)),60)),(66,67))),49),(41,42)),(((69,(72,73)),70),71)),74),75)),3));
tree B_16.11 = [&U] [&W 1/20] (1,((2,3),((((((((((((((4,5),(((6,(((((24,28),(27,29)),26),25),((30,31),32))),(((((7,(9,11)),8),10),12),(((((13,14),15),17),16),18))),(((33,34),36),35))),((((19,20),21),22),23)),46),((44,45),(64,65))),((((37,39),40),38),43)),63),((((47,48),(((51,53),52),62)),50),(61,68))),((((54,(55,(76,77))),56),(((57,58),59),60)),(66,67))),49),(41,42)),(((69,(72,73)),70),71)),74),75)));
tree B_16.12 = [&U] [&W 1/20] (1,((2,3),((((((((((((((4,5),(((6,(((((24,28),(27,29)),26),25),((30,31),32))),(((((7,(9,11)),8),10),12),(((((13,14),15),17),16),18))),(((33,34),36),35))),((((19,20),21),22),23)),46),((44,45),(64,65))),((((37,39),40),38),43)),63),((((47,48),(((51,53),52),62)),50),(61,68))),((((54,55),56),((((57,58),59),60),(76,77))),(66,67))),49),(41,42)),(((69,(72,73)),70),71)),74),75)));
tree B_16.13 = [&U] [&W 1/20] (1,((2,3),((((((((((((((4,5),(((6,(((((24,28),(27,29)),26),25),((30,31),32))),(((((7,(9,11)),8),10),12),(((((13,14),15),17),16),18))),(((33,34),36),35))),((((19,20),21),22),23)),46),((44,45),(64,65))),((((37,39),40),38),43)),63),((((47,48),(((51,53),52),62)),50),(61,68))),((((54,55),56),(((57,58),59),(60,(76,77)))),(66,67))),49),(41,42)),(((69,(72,73)),70),71)),74),75)));
tree B_16.14 = [&U] [&W 1/20] (1,((2,3),((((((((((((((4,5),(((6,(((((24,28),(27,29)),26),25),((30,31),32))),(((((7,(9,11)),8),10),12),(((((13,14),15),17),16),18))),(((33,34),36),35))),((((19,20),21),22),23)),46),((44,45),(64,65))),((((37,39),40),38),43)),63),((((47,48),(((51,53),52),62)),50),(61,68))),((((54,55),56),((((57,58),59),(76,77)),60)),(66,67))),49),(41,42)),(((69,(72,73)),70),71)),74),75)));
tree B_16.15 = [&U] [&W 1/20] (1,((2,3),((((((((((((((((4,5),(((6,(((((24,28),(27,29)),26),25),((30,31),32))),(((((7,(9,11)),8),10),12),(((((13,14),15),17),16),18))),(((33,34),36),35))),((((19,20),21),22),23)),46),((44,45),(64,65))),((((37,39),40),38),43)),63),50),((47,48),(((51,53),52),62))),(61,68)),((((54,(55,(76,77))),56),(((57,58),59),60)),(66,67))),49),(41,42)),(((69,(72,73)),70),71)),74),75)));
tree B_16.16 = [&U] [&W 1/20] (1,((2,3),((((((((((((((((4,5),(((6,(((((24,28),(27,29)),26),25),((30,31),32))),(((((7,(9,11)),8),10),12),(((((13,14),15),17),16),18))),(((33,34),36),35))),((((19,20),21),22),23)),46),((44,45),(64,65))),((((37,39),40),38),43)),63),((47,48),(((51,53),52),62))),50),(61,68)),((((54,(55,(76,77))),56),(((57,58),59),60)),(66,67))),49),(41,42)),(((69,(72,73)),70),71)),74),75)));
tree B_16.17 = [&U] [&W 1/20] (1,((2,3),(((((((((((((((((4,5),(((6,(((((24,28),(27,29)),26),25),((30,31),32))),(((((7,(9,11)),8),10),12),(((((13,14),15),17),16),18))),(((33,34),36),35))),((((19,20),21),22),23)),46),((44,45),(64,65))),((((37,39),40),38),43)),63),(47,48)),(((51,53),52),62)),50),(61,68)),((((54,(55,(76,77))),56),(((57,58),59),60)),(66,67))),49),(41,42)),(((69,(72,73)),70),71)),74),75)));
tree B_16.18 = [&U] [&W 1/20] (1,((2,3),(((((((((((((((((4,5),(((6,(((((24,28),(27,29)),26),25),((30,31),32))),(((((7,(9,11)),8),10),12),(((((13,14),15),17),16),18))),(((33,34),36),35))),((((19,20),21),22),23)),46),((44,45),(64,65))),((((37,39),40),38),43)),63),(((51,53),52),62)),(47,48)),50),(61,68)),((((54,(55,(76,77))),56),(((57,58),59),60)),(66,67))),49),(41,42)),(((69,(72,73)),70),71)),74),75)));
tree B_16.19 = [&U] [&W 1/20] (1,((2,3),((((((((((((((4,5),(((6,(((((24,28),(27,29)),26),25),((30,31),32))),(((((7,(9,11)),8),10),12),(((((13,14),15),17),16),18))),(((33,34),36),35))),((((19,20),21),22),23)),46),((44,45),(64,65))),((((37,39),40),38),43)),63),((47,48),((50,(61,68)),(((51,53),52),62)))),((((54,(55,(76,77))),56),(((57,58),59),60)),(66,67))),49),(41,42)),(((69,(72,73)),70),71)),74),75)));
tree B_16.20 = [&U] [&W 1/20] (1,((2,3),((((((((((((((4,5),(((6,(((((24,28),(27,29)),26),25),((30,31),32))),(((((7,(9,11)),8),10),12),(((((13,14),15),17),16),18))),(((33,34),36),35))),((((19,20),21),22),23)),46),((44,45),(64,65))),((((37,39),40),38),43)),63),(((47,48),(50,(61,68))),(((51,53),52),62))),((((54,(55,(76,77))),56),(((57,58),59),60)),(66,67))),49),(41,42)),(((69,(72,73)),70),71)),74),75)));

[Trees found in bootstrap replicate #17 (seed=737655231)]
tree B_17.1 = [&U] [&W 1/40] (1,(2,(3,((((((((((((((4,((6,(((((24,28),27),((25,26),29)),(30,31)),32)),((((37,39),40),38),43))),5),(19,((20,(21,23)),22))),(((7,(((((8,11),9),12),10),17)),((((13,14),16),15),18)),(33,(34,(35,36))))),46),(((((44,45),(64,65)),(((((47,48),63),((50,((51,53),52)),62)),((61,68),(66,67))),((54,55),56))),49),((57,(58,59)),60))),76),70),71),((41,42),(72,73))),74),69),75),77))));
tree B_17.2 = [&U] [&W 1/40] (1,(2,(3,((((((((((((((4,((6,(((((24,28),27),((25,26),29)),(30,31)),32)),((((37,39),40),38),43))),5),(19,((20,(21,23)),22))),(((7,(((((8,11),9),12),10),17)),((((13,14),16),15),18)),(33,(34,(35,36))))),46),(((((44,45),(64,65)),(((((((47,48),63),((51,53),52)),50),62),((61,68),(66,67))),((54,55),56))),49),((57,(58,59)),60))),76),70),71),((41,42),(72,73))),74),69),75),77))));
tree B_17.3 = [&U] [&W 1/40] (1,(2,(3,((((((((((((((4,((6,(((((24,28),27),((25,26),29)),(30,31)),32)),((((37,39),40),38),43))),5),(19,((20,(21,23)),22))),(((7,(((((8,11),9),12),10),17)),((((13,14),16),15),18)),(33,(34,(35,36))))),46),(((((44,45),(64,65)),(((((((47,48),63),50),((51,53),52)),62),((61,68),(66,67))),((54,55),56))),49),((57,(58,59)),60))),76),70),71),((41,42),(72,73))),74),69),75),77))));
tree B_17.4 = [&U] [&W 1/40] (1,(2,(3,((((((((((((((4,((6,(((((24,28),27),((25,26),29)),(30,31)),32)),((((37,39),40),38),43))),5),(19,((20,(21,23)),22))),(((7,(((((8,11),9),12),10),17)),((((13,14),16),15),18)),(33,(34,(35,36))))),46),(((((44,45),(64,65)),(((((((47,48),63),62),50),((51,53),52)),((61,68),(66,67))),((54,55),56))),49),((57,(58,59)),60))),76),70),71),((41,42),(72,73))),74),69),75),77))));
tree B_17.5 = [&U] [&W 1/40] (1,(2,(3,((((((((((((((4,((6,(((((24,28),27),((25,26),29)),(30,31)),32)),((((37,39),40),38),43))),5),(19,((20,(21,23)),22))),(((7,(((((8,11),9),12),10),17)),((((13,14),16),15),18)),(33,(34,(35,36))))),46),(((((44,45),(64,65)),(((((((47,48),63),62),((51,53),52)),50),((61,68),(66,67))),((54,55),56))),49),((57,(58,59)),60))),76),70),71),((41,42),(72,73))),74),69),75),77))));
tree B_17.6 = [&U] [&W 1/40] (1,(2,(3,((((((((((((((4,((6,(((((24,28),27),((25,26),29)),(30,31)),32)),((((37,39),40),38),43))),5),(19,((20,(21,23)),22))),(((7,(((((8,11),9),12),10),17)),((((13,14),16),15),18)),(33,(34,(35,36))))),46),(((((44,45),(64,65)),((((((47,48),63),62),(50,((51,53),52))),((61,68),(66,67))),((54,55),56))),49),((57,(58,59)),60))),76),70),71),((41,42),(72,73))),74),69),75),77))));
tree B_17.7 = [&U] [&W 1/40] (1,(2,(3,((((((((((((((4,((6,(((((24,28),27),((25,26),29)),(30,31)),32)),((((37,39),40),38),43))),5),(19,((20,(21,23)),22))),(((7,(((((8,11),9),12),10),17)),((((13,14),16),15),18)),(33,(34,(35,36))))),46),(((((44,45),(64,65)),((((((47,48),63),(50,((51,53),52))),62),((61,68),(66,67))),((54,55),56))),49),((57,(58,59)),60))),76),70),71),((41,42),(72,73))),74),69),75),77))));
tree B_17.8 = [&U] [&W 1/40] (1,(2,(3,((((((((((((((4,((6,(((((24,28),27),((25,26),29)),(30,31)),32)),((((37,39),40),38),43))),5),(19,((20,(21,23)),22))),(((7,(((((8,11),9),12),10),17)),((((13,14),16),15),18)),(33,(34,(35,36))))),46),(((((44,45),(64,65)),(((((47,48),63),(50,(((51,53),52),62))),((61,68),(66,67))),((54,55),56))),49),((57,(58,59)),60))),76),70),71),((41,42),(72,73))),74),69),75),77))));
tree B_17.9 = [&U] [&W 1/40] (1,(2,(3,((((((((((((((4,((6,(((((24,28),27),((25,26),29)),(30,31)),32)),((((37,39),40),38),43))),5),(19,((20,(21,23)),22))),(((7,(((((8,11),9),12),10),17)),((((13,14),16),15),18)),(33,(34,(35,36))))),46),(((((44,45),(64,65)),((((((47,48),63),((51,53),52)),(50,62)),((61,68),(66,67))),((54,55),56))),49),((57,(58,59)),60))),76),70),71),((41,42),(72,73))),74),69),75),77))));
tree B_17.10 = [&U] [&W 1/40] (1,(2,(3,((((((((((((((4,((6,(((((24,28),27),((25,26),29)),(30,31)),32)),((((37,39),40),38),43))),5),(19,((20,(21,23)),22))),(((7,(((((8,11),9),12),10),17)),((((13,14),16),15),18)),(33,(34,(35,36))))),46),(((((44,45),(64,65)),((((((47,48),63),(50,62)),((51,53),52)),((61,68),(66,67))),((54,55),56))),49),((57,(58,59)),60))),76),70),71),((41,42),(72,73))),74),69),75),77))));
tree B_17.11 = [&U] [&W 1/40] (1,(2,(3,(((((((((((((4,((6,(((((24,28),27),(25,(26,29))),(30,31)),32)),((((37,39),38),40),43))),((5,((((19,23),22),20),21)),((((7,9),11),(10,12)),8))),(((33,34),35),36)),((((13,(14,16)),15),17),18)),46),(((((44,45),(64,65)),((((((47,48),63),(((51,53),52),62)),50),((61,68),(66,67))),((54,56),55))),49),(((57,58),59),60))),76),70),(((41,42),(72,73)),71)),74),69),75),77))));
tree B_17.12 = [&U] [&W 1/40] (1,(2,(3,((((((((((((4,((6,(((((24,28),27),(25,(26,29))),(30,31)),32)),((((37,39),38),40),43))),((5,((((19,23),22),20),21)),(((((7,9),11),(10,12)),8),((((13,(14,16)),15),17),18)))),(((33,34),35),36)),46),(((((44,45),(64,65)),((((((47,48),63),(((51,53),52),62)),50),((61,68),(66,67))),((54,56),55))),49),(((57,58),59),60))),76),70),(((41,42),(72,73)),71)),74),69),75),77))));
tree B_17.13 = [&U] [&W 1/40] (1,(2,(3,((((((((((((4,((6,(((((24,28),27),(25,(26,29))),(30,31)),32)),((((37,39),38),40),43))),((5,((((19,23),22),20),21)),(((((7,9),11),(10,12)),8),((((13,(14,16)),15),18),17)))),(((33,34),35),36)),46),(((((44,45),(64,65)),((((((47,48),63),(((51,53),52),62)),50),((61,68),(66,67))),((54,56),55))),49),(((57,58),59),60))),76),70),(((41,42),(72,73)),71)),74),69),75),77))));
tree B_17.14 = [&U] [&W 1/40] (1,(2,(3,(((((((((((((4,((6,(((((24,28),27),(25,(26,29))),(30,31)),32)),((((37,39),38),40),43))),((5,((((19,23),22),20),21)),(((((7,9),11),(10,12)),8),(((13,(14,16)),15),17)))),(((33,34),35),36)),18),46),(((((44,45),(64,65)),((((((47,48),63),(((51,53),52),62)),50),((61,68),(66,67))),((54,56),55))),49),(((57,58),59),60))),76),70),(((41,42),(72,73)),71)),74),69),75),77))));
tree B_17.15 = [&U] [&W 1/40] (1,(2,(3,(((((((((((((4,((6,(((((24,28),27),(25,(26,29))),(30,31)),32)),((((37,39),38),40),43))),((5,((((19,23),22),20),21)),((((7,9),11),(10,12)),8))),((((13,(14,16)),15),17),18)),(((33,34),35),36)),46),(((((44,45),(64,65)),((((((47,48),63),(((51,53),52),62)),50),((61,68),(66,67))),((54,56),55))),49),(((57,58),59),60))),76),70),(((41,42),(72,73)),71)),74),69),75),77))));
tree B_17.16 = [&U] [&W 1/40] (1,(2,(3,((((((((((((((4,((6,(((((24,28),27),(25,(26,29))),(30,31)),32)),((((37,39),38),40),43))),(5,((((19,23),22),20),21))),((((7,9),11),(10,12)),8)),((((13,(14,16)),15),17),18)),(((33,34),35),36)),46),(((((44,45),(64,65)),((((((47,48),63),(((51,53),52),62)),50),((61,68),(66,67))),((54,56),55))),49),(((57,58),59),60))),76),70),(((41,42),(72,73)),71)),74),69),75),77))));
tree B_17.17 = [&U] [&W 1/40] (1,(2,(3,(((((((((((((4,((6,(((((24,28),27),(25,(26,29))),(30,31)),32)),((((37,39),38),40),43))),(5,((((19,23),22),20),21))),((((7,9),11),(10,12)),8)),(((((13,(14,16)),15),17),18),(((33,34),35),36))),46),(((((44,45),(64,65)),((((((47,48),63),(((51,53),52),62)),50),((61,68),(66,67))),((54,56),55))),49),(((57,58),59),60))),76),70),(((41,42),(72,73)),71)),74),69),75),77))));
tree B_17.18 = [&U] [&W 1/40] (1,(2,(3,((((((((((((((4,((6,(((((24,28),27),(25,(26,29))),(30,31)),32)),((((37,39),38),40),43))),((((7,9),11),(10,12)),8)),(5,((((19,23),22),20),21))),((((13,(14,16)),15),17),18)),(((33,34),35),36)),46),(((((44,45),(64,65)),((((((47,48),63),(((51,53),52),62)),50),((61,68),(66,67))),((54,56),55))),49),(((57,58),59),60))),76),70),(((41,42),(72,73)),71)),74),69),75),77))));
tree B_17.19 = [&U] [&W 1/40] (1,(2,(3,(((((((((((((4,((6,(((((24,28),27),(25,(26,29))),(30,31)),32)),((((37,39),38),40),43))),((((7,9),11),(10,12)),8)),(5,((((19,23),22),20),21))),(((((13,(14,16)),15),17),18),(((33,34),35),36))),46),(((((44,45),(64,65)),((((((47,48),63),(((51,53),52),62)),50),((61,68),(66,67))),((54,56),55))),49),(((57,58),59),60))),76),70),(((41,42),(72,73)),71)),74),69),75),77))));
tree B_17.20 = [&U] [&W 1/40] (1,(2,(3,(((((((((((((((4,((6,(((((24,28),27),(25,(26,29))),(30,31)),32)),((((37,39),38),40),43))),((((7,9),11),(10,12)),8)),5),((((19,23),22),20),21)),(((33,34),35),36)),((((13,(14,16)),15),17),18)),46),(((((44,45),(64,65)),((((((47,48),63),(((51,53),52),62)),50),((61,68),(66,67))),((54,56),55))),49),(((57,58),59),60))),76),70),(((41,42),(72,73)),71)),74),69),75),77))));
tree B_17.21 = [&U] [&W 1/40] (1,((2,3),(((((((((((((4,((6,((((24,(25,((26,27),29))),28),(30,31)),32)),((37,(38,(39,40))),43))),(((((7,((8,((9,(10,12)),11)),17)),(((13,(14,16)),15),18)),((19,21),23)),22),20)),5),(((33,34),36),35)),46),(((((44,45),(64,65)),(((((((47,48),63),((51,53),52)),62),50),((61,68),(66,67))),((54,55),56))),49),(((57,58),59),60))),76),70),71),(((41,77),42),(72,73))),74),69),75)));
tree B_17.22 = [&U] [&W 1/40] (1,((2,3),(((((((((((((4,((6,((((24,(25,((26,27),29))),28),(30,31)),32)),((37,(38,(39,40))),43))),(((((7,((8,((9,(10,12)),11)),17)),(((13,(14,16)),15),18)),((19,21),23)),22),20)),5),(((33,34),36),35)),46),(((((44,45),(64,65)),((((((47,48),63),(50,62)),((51,53),52)),((61,68),(66,67))),((54,55),56))),49),(((57,58),59),60))),76),70),71),(((41,77),42),(72,73))),74),69),75)));
tree B_17.23 = [&U] [&W 1/40] (1,((2,3),(((((((((((((4,((6,((((24,(25,((26,27),29))),28),(30,31)),32)),((37,(38,(39,40))),43))),(((((7,((8,((9,(10,12)),11)),17)),(((13,(14,16)),15),18)),((19,21),23)),22),20)),5),(((33,34),36),35)),46),(((((44,45),(64,65)),(((((47,48),63),((50,62),((51,53),52))),((61,68),(66,67))),((54,55),56))),49),(((57,58),59),60))),76),70),71),(((41,77),42),(72,73))),74),69),75)));
tree B_17.24 = [&U] [&W 1/40] (1,((2,3),(((((((((((((4,((6,((((24,(25,((26,27),29))),28),(30,31)),32)),((37,(38,(39,40))),43))),(((((7,((8,((9,(10,12)),11)),17)),(((13,(14,16)),15),18)),((19,21),23)),22),20)),5),(((33,34),36),35)),46),(((((44,45),(64,65)),((((((47,48),63),(50,((51,53),52))),62),((61,68),(66,67))),((54,55),56))),49),(((57,58),59),60))),76),70),71),(((41,77),42),(72,73))),74),69),75)));
tree B_17.25 = [&U] [&W 1/40] (1,((2,3),(((((((((((((4,((6,((((24,(25,((26,27),29))),28),(30,31)),32)),((37,(38,(39,40))),43))),(((((7,((8,((9,(10,12)),11)),17)),(((13,(14,16)),15),18)),((19,21),23)),22),20)),5),(((33,34),36),35)),46),(((((44,45),(64,65)),(((((((47,48),63),50),((51,53),52)),62),((61,68),(66,67))),((54,55),56))),49),(((57,58),59),60))),76),70),71),(((41,77),42),(72,73))),74),69),75)));
tree B_17.26 = [&U] [&W 1/40] (1,((2,3),(((((((((((((4,((6,((((24,(25,((26,27),29))),28),(30,31)),32)),((37,(38,(39,40))),43))),(((((7,((8,((9,(10,12)),11)),17)),(((13,(14,16)),15),18)),((19,21),23)),22),20)),5),(((33,34),36),35)),46),(((((44,45),(64,65)),((((((47,48),63),((51,53),52)),(50,62)),((61,68),(66,67))),((54,55),56))),49),(((57,58),59),60))),76),70),71),(((41,77),42),(72,73))),74),69),75)));
tree B_17.27 = [&U] [&W 1/40] (1,((2,3),(((((((((((((4,((6,((((24,(25,((26,27),29))),28),(30,31)),32)),((37,(38,(39,40))),43))),(((((7,((8,((9,(10,12)),11)),17)),(((13,(14,16)),15),18)),((19,21),23)),22),20)),5),(((33,34),36),35)),46),(((((44,45),(64,65)),(((((((47,48),63),((51,53),52)),50),62),((61,68),(66,67))),((54,55),56))),49),(((57,58),59),60))),76),70),71),(((41,77),42),(72,73))),74),69),75)));
tree B_17.28 = [&U] [&W 1/40] (1,((2,3),(((((((((((((4,((6,((((24,(25,((26,27),29))),28),(30,31)),32)),((37,(38,(39,40))),43))),(((((7,((8,((9,(10,12)),11)),17)),(((13,(14,16)),15),18)),((19,21),23)),22),20)),5),(((33,34),36),35)),46),(((((44,45),(64,65)),(((((((47,48),63),((51,53),52)),62),50),((61,68),(66,67))),(54,(55,56)))),49),(((57,58),59),60))),76),70),71),(((41,77),42),(72,73))),74),69),75)));
tree B_17.29 = [&U] [&W 1/40] (1,((2,3),(((((((((((((4,((6,((((24,(25,((26,27),29))),28),(30,31)),32)),((37,(38,(39,40))),43))),(((((7,((8,((9,(10,12)),11)),17)),(((13,(14,16)),15),18)),((19,21),23)),22),20)),5),(((33,34),36),35)),46),(((((44,45),(64,65)),(((((((47,48),63),((51,53),52)),62),50),((61,68),(66,67))),((54,56),55))),49),(((57,58),59),60))),76),70),71),(((41,77),42),(72,73))),74),69),75)));
tree B_17.30 = [&U] [&W 1/40] (1,((2,3),(((((((((((((4,((6,((((24,(25,((26,27),29))),28),(30,31)),32)),((37,(38,(39,40))),43))),(((((7,((8,((9,(10,12)),11)),17)),(((13,(14,16)),15),18)),((19,21),23)),22),20)),5),(((33,34),36),35)),46),(((((44,45),(64,65)),((((((47,48),63),(((51,53),52),62)),50),((61,68),(66,67))),((54,55),56))),49),(((57,58),59),60))),76),70),71),(((41,77),42),(72,73))),74),69),75)));
tree B_17.31 = [&U] [&W 1/40] (1,((2,3),((((((((((((((4,(5,(((19,(20,21)),22),23))),(((33,35),34),36)),(((((6,(((((7,(8,11)),9),12),10),(17,(((24,28),(((25,27),29),26)),((30,31),32))))),16),(13,14)),15),18)),46),((44,45),(64,65))),(((((((((((37,39),38),40),43),63),((61,68),(66,67))),((51,(52,53)),((54,56),55))),50),62),(47,48)),(((57,59),58),60))),49),(76,77)),(41,42)),((72,73),74)),71),70),69),75)));
tree B_17.32 = [&U] [&W 1/40] (1,((2,3),((((((((((((((4,(5,(((19,(20,21)),22),23))),(((33,35),34),36)),(((((6,(((((7,(8,11)),9),12),10),(17,(((24,28),(((25,27),29),26)),((30,31),32))))),16),(13,14)),15),18)),46),((44,45),(64,65))),(((((((((((37,39),38),40),43),63),((61,68),(66,67))),((51,(52,53)),((54,56),55))),50),62),(47,48)),(((57,59),58),60))),49),(76,77)),(41,42)),71),((72,73),74)),70),69),75)));
tree B_17.33 = [&U] [&W 1/40] (1,((2,3),(((((((((((((((4,(5,(((19,(20,21)),22),23))),(((33,35),34),36)),(((((6,(((((7,(8,11)),9),12),10),(17,(((24,28),(((25,27),29),26)),((30,31),32))))),16),(13,14)),15),18)),46),((44,45),(64,65))),(((((((((((37,39),38),40),43),63),((61,68),(66,67))),((51,(52,53)),((54,56),55))),50),62),(47,48)),(((57,59),58),60))),49),((41,42),(76,77))),73),72),74),71),70),69),75)));
tree B_17.34 = [&U] [&W 1/40] (1,((2,3),((((((((((((((4,(5,(((19,(20,21)),22),23))),(((33,35),34),36)),(((((6,(((((7,(8,11)),9),12),10),(17,(((24,28),(((25,27),29),26)),((30,31),32))))),16),(13,14)),15),18)),46),((44,45),(64,65))),((((((((((37,39),38),40),43),63),((61,68),(66,67))),((51,(52,53)),((54,56),55))),(50,62)),(47,48)),(((57,59),58),60))),49),(76,77)),(41,42)),((72,73),74)),71),70),69),75)));
tree B_17.35 = [&U] [&W 1/40] (1,((2,3),((((((((((((((4,(5,(((19,(20,21)),22),23))),(((33,35),34),36)),(((((6,(((((7,(8,11)),9),12),10),(17,(((24,28),(((25,27),29),26)),((30,31),32))))),16),(13,14)),15),18)),46),((44,45),(64,65))),(((((((((((37,39),38),40),43),63),((61,68),(66,67))),((51,(52,53)),((54,56),55))),62),50),(47,48)),(((57,59),58),60))),49),(76,77)),(41,42)),((72,73),74)),71),70),69),75)));
tree B_17.36 = [&U] [&W 1/40] (1,((2,3),((((((((((((((4,(5,(((19,(20,21)),22),23))),(((33,35),34),36)),(((((6,(((((7,(8,11)),9),12),10),(17,(((24,28),(((25,27),29),26)),((30,31),32))))),16),(13,14)),15),18)),46),((44,45),(64,65))),(((((((((((37,39),38),40),43),63),((61,68),(66,67))),((51,(52,53)),((54,56),55))),50),62),(47,48)),((57,(58,59)),60))),49),(76,77)),(41,42)),((72,73),74)),71),70),69),75)));
tree B_17.37 = [&U] [&W 1/40] (1,((2,3),((((((((((((((4,(5,(((19,(20,21)),22),23))),(((33,35),34),36)),(((((6,(((((7,(8,11)),9),12),10),(17,(((24,28),(((25,27),29),26)),((30,31),32))))),16),(13,14)),15),18)),46),((44,45),(64,65))),(((((((((((37,39),38),40),43),63),((61,68),(66,67))),((51,(52,53)),((54,56),55))),50),62),(47,48)),(((57,58),59),60))),49),(76,77)),(41,42)),((72,73),74)),71),70),69),75)));
tree B_17.38 = [&U] [&W 1/40] (1,((2,3),(((((((((((((4,(5,(((19,(20,21)),22),23))),((((((6,(((((7,(8,11)),9),12),10),(17,(((24,28),(((25,27),29),26)),((30,31),32))))),16),(13,14)),15),18),(((33,35),34),36))),46),((44,45),(64,65))),(((((((((((37,39),38),40),43),63),((61,68),(66,67))),((51,(52,53)),((54,56),55))),50),62),(47,48)),(((57,59),58),60))),49),(76,77)),(41,42)),((72,73),74)),71),70),69),75)));
tree B_17.39 = [&U] [&W 1/40] (1,((2,3),(((((((((((((4,(5,(((19,(20,21)),22),23))),((((((6,(((((7,(8,11)),9),12),10),(17,(((24,28),(((25,27),29),26)),((30,31),32))))),16),(13,14)),15),18),(((33,35),36),34))),46),((44,45),(64,65))),(((((((((((37,39),38),40),43),63),((61,68),(66,67))),((51,(52,53)),((54,56),55))),50),62),(47,48)),(((57,59),58),60))),49),(76,77)),(41,42)),((72,73),74)),71),70),69),75)));
tree B_17.40 = [&U] [&W 1/40] (1,((2,3),((((((((((((((4,(5,(((19,(20,21)),22),23))),(((((6,(((((7,(8,11)),9),12),10),(17,(((24,28),(((25,27),29),26)),((30,31),32))))),16),(13,14)),15),18)),(((33,35),36),34)),46),((44,45),(64,65))),(((((((((((37,39),38),40),43),63),((61,68),(66,67))),((51,(52,53)),((54,56),55))),50),62),(47,48)),(((57,59),58),60))),49),(76,77)),(41,42)),((72,73),74)),71),70),69),75)));

[Trees found in bootstrap replicate #18 (seed=766128150)]
tree B_18.1 = [&U] [&W 1/20] (1,((2,(((((((((((((((((((((((4,5),(((((6,16),12),10),(7,(8,11))),9)),(((((13,14),15),18),(20,((21,22),23))),19)),(17,(((33,35),36),34))),((30,31),32)),(((24,28),((25,26),29)),27)),(37,((38,39),40))),43),63),(((51,53),52),62)),((47,48),50)),((61,68),(66,67))),((54,56),55)),((44,45),(64,65))),(((57,59),58),60)),49),46),74),(((41,42),(72,73)),71)),70),69),75),(76,77))),3));
tree B_18.2 = [&U] [&W 1/20] (1,(2,(3,(((((((((((((((((((((((4,5),(((((6,16),12),10),(7,(8,11))),9)),(((((13,14),15),18),(20,((21,22),23))),19)),(17,(((33,35),36),34))),((30,31),32)),(((24,28),((25,26),29)),27)),(37,((38,39),40))),43),63),(((51,53),52),62)),((47,48),50)),((61,68),(66,67))),((54,56),55)),((44,45),(64,65))),(((57,59),58),60)),49),46),74),(((41,42),(72,73)),71)),70),69),75),(76,77)))));
tree B_18.3 = [&U] [&W 1/20] (1,((2,3),(((((((((((((((((((((((4,5),(((((6,16),12),10),(7,(8,11))),9)),(((((13,14),15),18),(20,((21,22),23))),19)),(17,(((33,35),36),34))),((30,31),32)),(((24,28),((25,26),29)),27)),(37,((38,39),40))),43),63),(((51,53),52),62)),((47,48),50)),((61,68),(66,67))),((54,56),55)),((44,45),(64,65))),(((57,59),58),60)),49),46),74),(((41,42),(72,73)),71)),70),69),75),(76,77))));
tree B_18.4 = [&U] [&W 1/20] (1,((2,(((((((((((((((((((((((4,5),(((((6,16),12),10),(7,(8,11))),9)),(((((13,14),15),18),(20,((21,22),23))),19)),(17,(((33,35),36),34))),((30,31),32)),(((24,28),((25,26),29)),27)),(37,((38,39),40))),43),63),(((51,53),52),62)),((47,48),50)),((61,68),(66,67))),((54,56),55)),((44,45),(64,65))),(((57,59),58),60)),49),46),74),70),(((41,42),(72,73)),71)),69),75),(76,77))),3));
tree B_18.5 = [&U] [&W 1/20] (1,((2,((((((((((((((((((((((4,5),(((((6,16),12),10),(7,(8,11))),9)),(((((13,14),15),18),(20,((21,22),23))),19)),(17,(((33,35),36),34))),((30,31),32)),(((24,28),((25,26),29)),27)),(37,((38,39),40))),43),63),(((51,53),52),62)),((47,48),50)),((61,68),(66,67))),((54,56),55)),((44,45),(64,65))),(((57,59),58),60)),49),46),74),((((41,42),(72,73)),71),70)),69),75),(76,77))),3));
tree B_18.6 = [&U] [&W 1/20] (1,((2,((((((((((((((((((((((4,5),(((((6,16),12),10),(7,(8,11))),9)),(((((13,14),15),18),(20,((21,22),23))),19)),(17,(((33,35),36),34))),((30,31),32)),(((24,28),((25,26),29)),27)),(37,((38,39),40))),43),63),(((51,53),52),62)),((47,48),50)),((61,68),(66,67))),(((44,45),(64,65)),(((57,59),58),60))),((54,56),55)),49),46),74),(((41,42),(72,73)),71)),70),69),75),(76,77))),3));
tree B_18.7 = [&U] [&W 1/20] (1,((2,(((((((((((((((((((((4,5),(((((6,16),12),10),(7,(8,11))),9)),(((((13,14),15),18),(20,((21,22),23))),19)),(17,(((33,35),36),34))),((30,31),32)),(((24,28),((25,26),29)),27)),(37,((38,39),40))),43),63),(((51,53),52),62)),((47,48),50)),((61,68),(66,67))),((((44,45),(64,65)),(((57,59),58),60)),((54,56),55))),49),46),74),(((41,42),(72,73)),71)),70),69),75),(76,77))),3));
tree B_18.8 = [&U] [&W 1/20] (1,((2,((((((((((((((((((((((4,5),(((((6,16),12),10),(7,(8,11))),9)),(((((13,14),15),18),(20,((21,22),23))),19)),(17,(((33,35),36),34))),((30,31),32)),(((24,28),((25,26),29)),27)),(37,((38,39),40))),43),63),(((51,53),52),62)),((47,48),50)),((61,68),(66,67))),(((54,56),55),(((57,59),58),60))),((44,45),(64,65))),49),46),74),(((41,42),(72,73)),71)),70),69),75),(76,77))),3));
tree B_18.9 = [&U] [&W 1/20] (1,((2,(((((((((((((((((((((((4,5),(((((6,16),12),10),(7,(8,11))),9)),(((((13,14),15),18),(20,((21,22),23))),19)),(17,(((33,35),36),34))),((30,31),32)),(((24,28),((25,26),29)),27)),(37,((38,39),40))),43),63),(((51,53),52),62)),((47,48),50)),((61,68),(66,67))),(((57,59),58),60)),((54,56),55)),((44,45),(64,65))),49),46),74),(((41,42),(72,73)),71)),70),69),75),(76,77))),3));
tree B_18.10 = [&U] [&W 1/20] (1,((2,(((((((((((((((((((((((4,5),(((((6,16),12),10),(7,(8,11))),9)),(((((13,14),15),18),(20,((21,22),23))),19)),(17,(((33,35),36),34))),((30,31),32)),(((24,28),((25,26),29)),27)),(37,((38,39),40))),43),63),(((51,53),52),62)),((47,48),50)),((61,68),(66,67))),((54,56),55)),(((57,59),58),60)),((44,45),(64,65))),49),46),74),(((41,42),(72,73)),71)),70),69),75),(76,77))),3));
tree B_18.11 = [&U] [&W 1/20] (1,((2,3),(((((((((((((((((((4,5),(((((13,14),15),18),23),(((19,21),22),20))),((((6,(((((7,8),11),9),(10,12)),16)),((33,36),34)),35),17)),((30,31),32)),((24,28),((25,(27,29)),26))),((37,38),(39,40))),43),63),(((47,48),50),(((51,53),52),62))),((61,68),(66,67))),((54,55),56)),(((44,45),(64,65)),(((57,58),59),60))),49),46),74),((((41,42),(72,73)),71),70)),69),75),(76,77))));
tree B_18.12 = [&U] [&W 1/20] (1,((2,3),(((((((((((((((((((((4,5),(((((13,14),15),18),23),(((19,21),22),20))),((((6,(((((7,8),11),9),(10,12)),16)),((33,36),34)),35),17)),((30,31),32)),((24,28),((25,(27,29)),26))),((37,38),(39,40))),43),63),50),(47,48)),(((51,53),52),62)),((61,68),(66,67))),((54,55),56)),(((44,45),(64,65)),(((57,58),59),60))),49),46),74),((((41,42),(72,73)),71),70)),69),75),(76,77))));
tree B_18.13 = [&U] [&W 1/20] (1,((2,3),(((((((((((((((((((((4,5),(((((13,14),15),18),23),(((19,21),22),20))),((((6,(((((7,8),11),9),(10,12)),16)),((33,36),34)),35),17)),((30,31),32)),((24,28),((25,(27,29)),26))),((37,38),(39,40))),43),63),(47,48)),50),(((51,53),52),62)),((61,68),(66,67))),((54,55),56)),(((44,45),(64,65)),(((57,58),59),60))),49),46),74),((((41,42),(72,73)),71),70)),69),75),(76,77))));
tree B_18.14 = [&U] [&W 1/20] (1,((2,3),(((((((((((((((((((((4,5),(((((13,14),15),18),23),(((19,21),22),20))),((((6,(((((7,8),11),9),(10,12)),16)),((33,36),34)),35),17)),((30,31),32)),((24,28),((25,(27,29)),26))),((37,38),(39,40))),43),63),((47,48),50)),((51,53),52)),62),((61,68),(66,67))),((54,55),56)),(((44,45),(64,65)),(((57,58),59),60))),49),46),74),((((41,42),(72,73)),71),70)),69),75),(76,77))));
tree B_18.15 = [&U] [&W 1/20] (1,((2,3),(((((((((((((((((((((4,5),(((((13,14),15),18),23),(((19,21),22),20))),((((6,(((((7,8),11),9),(10,12)),16)),((33,36),34)),35),17)),((30,31),32)),((24,28),((25,(27,29)),26))),((37,38),(39,40))),43),63),((47,48),50)),62),((51,53),52)),((61,68),(66,67))),((54,55),56)),(((44,45),(64,65)),(((57,58),59),60))),49),46),74),((((41,42),(72,73)),71),70)),69),75),(76,77))));
tree B_18.16 = [&U] [&W 1/20] (1,((2,3),(((((((((((((((((((((4,5),(((((13,14),15),18),23),(((19,21),22),20))),((((6,(((((7,8),11),9),(10,12)),16)),((33,36),34)),35),17)),((30,31),32)),((24,28),((25,(27,29)),26))),((37,38),(39,40))),43),63),(((51,53),52),62)),(47,48)),50),((61,68),(66,67))),((54,55),56)),(((44,45),(64,65)),(((57,58),59),60))),49),46),74),((((41,42),(72,73)),71),70)),69),75),(76,77))));
tree B_18.17 = [&U] [&W 1/20] (1,((2,3),(((((((((((((((((((((4,5),(((((13,14),15),18),23),(((19,21),22),20))),((((6,(((((7,8),11),9),(10,12)),16)),((33,36),34)),35),17)),((30,31),32)),((24,28),((25,(27,29)),26))),((37,38),(39,40))),43),63),(((51,53),52),62)),50),(47,48)),((61,68),(66,67))),((54,55),56)),(((44,45),(64,65)),(((57,58),59),60))),49),46),74),((((41,42),(72,73)),71),70)),69),75),(76,77))));
tree B_18.18 = [&U] [&W 1/20] (1,((2,3),(((((((((((((((((((4,5),(((((13,14),15),18),23),(((19,21),22),20))),((((6,(((((7,8),11),9),(10,12)),16)),((33,36),34)),35),17)),((30,31),32)),((24,28),(((25,26),27),29))),((37,38),(39,40))),43),63),(((47,48),50),(((51,53),52),62))),((61,68),(66,67))),((54,55),56)),(((44,45),(64,65)),(((57,58),59),60))),49),46),74),((((41,42),(72,73)),71),70)),69),75),(76,77))));
tree B_18.19 = [&U] [&W 1/20] (1,((2,3),(((((((((((((((((((4,5),(((((13,14),15),18),23),(((19,21),22),20))),((((6,(((((7,8),11),9),(10,12)),16)),((33,36),34)),35),17)),((30,31),32)),((24,28),(((25,26),29),27))),((37,38),(39,40))),43),63),(((47,48),50),(((51,53),52),62))),((61,68),(66,67))),((54,55),56)),(((44,45),(64,65)),(((57,58),59),60))),49),46),74),((((41,42),(72,73)),71),70)),69),75),(76,77))));
tree B_18.20 = [&U] [&W 1/20] (1,((2,3),(((((((((((((((((((4,5),(((((13,14),15),18),23),(((19,21),22),20))),((((6,(((((7,8),11),9),(10,12)),16)),((33,36),34)),35),17)),((30,31),32)),((24,28),((25,(27,29)),26))),(37,(38,(39,40)))),43),63),(((47,48),50),(((51,53),52),62))),((61,68),(66,67))),((54,55),56)),(((44,45),(64,65)),(((57,58),59),60))),49),46),74),((((41,42),(72,73)),71),70)),69),75),(76,77))));

[Trees found in bootstrap replicate #19 (seed=340357527)]
tree B_19.1 = [&U] [&W 1/10] (1,(2,(3,(((((((((((((((((4,5),((((((((6,((((13,14),15),16),17)),9),11),10),7),8),12),18)),(((((24,28),(25,(26,29))),27),((30,31),32)),(33,((34,36),35)))),22),19),21),23),20),46),((37,38),(39,40))),((((43,63),(64,65)),(((((47,48),(((51,53),52),(61,62))),50),(((((54,55),56),(66,68)),67),(((57,59),58),60))),49)),(44,45))),(((41,42),(72,73)),71)),70),74),69),75),(76,77)))));
tree B_19.2 = [&U] [&W 1/10] (1,(2,(3,(((((((((((((((((4,5),(((((((6,((((13,14),15),16),17)),9),11),(7,8)),10),12),18)),(((((24,28),(25,(26,29))),27),((30,31),32)),(33,((34,36),35)))),22),19),21),23),20),46),((37,38),(39,40))),((((43,63),(64,65)),(((((47,48),(((51,53),52),(61,62))),50),(((((54,55),56),(66,68)),67),(((57,59),58),60))),49)),(44,45))),(((41,42),(72,73)),71)),70),74),69),75),(76,77)))));
tree B_19.3 = [&U] [&W 1/10] (1,(2,(3,(((((((((((((((((4,5),((((((6,((((13,14),15),16),17)),9),11),((7,8),10)),12),18)),(((((24,28),(25,(26,29))),27),((30,31),32)),(33,((34,36),35)))),22),19),21),23),20),46),((37,38),(39,40))),((((43,63),(64,65)),(((((47,48),(((51,53),52),(61,62))),50),(((((54,55),56),(66,68)),67),(((57,59),58),60))),49)),(44,45))),(((41,42),(72,73)),71)),70),74),69),75),(76,77)))));
tree B_19.4 = [&U] [&W 1/10] (1,(2,(3,(((((((((((((((((4,5),((((((6,((((13,14),15),16),17)),9),((7,8),10)),11),12),18)),(((((24,28),(25,(26,29))),27),((30,31),32)),(33,((34,36),35)))),22),19),21),23),20),46),((37,38),(39,40))),((((43,63),(64,65)),(((((47,48),(((51,53),52),(61,62))),50),(((((54,55),56),(66,68)),67),(((57,59),58),60))),49)),(44,45))),(((41,42),(72,73)),71)),70),74),69),75),(76,77)))));
tree B_19.5 = [&U] [&W 1/10] (1,(2,(3,(((((((((((((((((4,5),(((((6,((((13,14),15),16),17)),9),(((7,8),10),11)),12),18)),(((((24,28),(25,(26,29))),27),((30,31),32)),(33,((34,36),35)))),22),19),21),23),20),46),((37,38),(39,40))),((((43,63),(64,65)),(((((47,48),(((51,53),52),(61,62))),50),(((((54,55),56),(66,68)),67),(((57,59),58),60))),49)),(44,45))),(((41,42),(72,73)),71)),70),74),69),75),(76,77)))));
tree B_19.6 = [&U] [&W 1/10] (1,(2,(3,(((((((((((((((((4,5),(((((6,((((13,14),15),16),17)),(((7,8),10),11)),9),12),18)),(((((24,28),(25,(26,29))),27),((30,31),32)),(33,((34,36),35)))),22),19),21),23),20),46),((37,38),(39,40))),((((43,63),(64,65)),(((((47,48),(((51,53),52),(61,62))),50),(((((54,55),56),(66,68)),67),(((57,59),58),60))),49)),(44,45))),(((41,42),(72,73)),71)),70),74),69),75),(76,77)))));
tree B_19.7 = [&U] [&W 1/10] (1,(2,(3,(((((((((((((((((4,5),((((6,((((13,14),15),16),17)),((((7,8),10),11),9)),12),18)),(((((24,28),(25,(26,29))),27),((30,31),32)),(33,((34,36),35)))),22),19),21),23),20),46),((37,38),(39,40))),((((43,63),(64,65)),(((((47,48),(((51,53),52),(61,62))),50),(((((54,55),56),(66,68)),67),(((57,59),58),60))),49)),(44,45))),(((41,42),(72,73)),71)),70),74),69),75),(76,77)))));
tree B_19.8 = [&U] [&W 1/10] (1,(2,(3,(((((((((((((((((4,5),((((((((6,((((13,14),15),16),17)),9),11),10),7),8),12),18)),(((((24,28),(25,(26,29))),27),((30,31),32)),(33,((34,36),35)))),19),22),21),23),20),46),((37,38),(39,40))),((((43,63),(64,65)),(((((47,48),(((51,53),52),(61,62))),50),(((((54,55),56),(66,68)),67),(((57,59),58),60))),49)),(44,45))),(((41,42),(72,73)),71)),70),74),69),75),(76,77)))));
tree B_19.9 = [&U] [&W 1/10] (1,(2,(3,((((((((((((((((4,5),((((((((6,((((13,14),15),16),17)),9),11),10),7),8),12),18)),(((((24,28),(25,(26,29))),27),((30,31),32)),(33,((34,36),35)))),21),(19,22)),23),20),46),((37,38),(39,40))),((((43,63),(64,65)),(((((47,48),(((51,53),52),(61,62))),50),(((((54,55),56),(66,68)),67),(((57,59),58),60))),49)),(44,45))),(((41,42),(72,73)),71)),70),74),69),75),(76,77)))));
tree B_19.10 = [&U] [&W 1/10] (1,(2,(3,(((((((((((((((4,5),((((((((6,((((13,14),15),16),17)),9),11),10),7),8),12),18)),(((((24,28),(25,(26,29))),27),((30,31),32)),(33,((34,36),35)))),((19,22),21)),23),20),46),((37,38),(39,40))),((((43,63),(64,65)),(((((47,48),(((51,53),52),(61,62))),50),(((((54,55),56),(66,68)),67),(((57,59),58),60))),49)),(44,45))),(((41,42),(72,73)),71)),70),74),69),75),(76,77)))));

[Trees found in bootstrap replicate #20 (seed=1942696491)]
tree B_20.1 = [&U] [&W 1/40] (1,((2,(((((((((((((((((((4,5),((((19,21),22),23),20)),(((33,35),36),34)),(((((7,(8,9)),11),10),12),(((((13,14),15),17),16),18))),6),((30,31),32)),(((((24,28),25),29),27),26)),((37,(38,39)),40)),43),46),(44,45)),(63,(64,65))),(((((47,48),(((51,(52,53)),((((57,59),58),(76,77)),60)),(((54,56),55),62))),50),(66,67)),(61,68))),49),(((41,42),(72,73)),71)),70),74),75),69)),3));
tree B_20.2 = [&U] [&W 1/40] (1,((2,(((((((((((((((4,5),((((19,21),22),23),20)),(((33,35),36),34)),((6,((((((24,28),25),29),27),26),((30,31),32))),(((((7,(8,9)),11),10),12),(((((13,14),15),17),16),18)))),(((37,(38,39)),40),43)),46),(44,45)),(63,(64,65))),(((((47,48),(((51,(52,53)),((((57,59),58),(76,77)),60)),(((54,56),55),62))),50),(66,67)),(61,68))),49),(((41,42),(72,73)),71)),70),74),75),69)),3));
tree B_20.3 = [&U] [&W 1/40] (1,((2,(((((((((((((((((((4,5),((((19,21),22),23),20)),(((33,35),36),34)),(((((7,(8,9)),11),10),12),(((((13,14),15),17),16),18))),6),((30,31),32)),(((((24,28),25),29),27),26)),(((37,40),38),39)),43),46),(44,45)),(63,(64,65))),(((((47,48),(((51,(52,53)),((((57,59),58),(76,77)),60)),(((54,56),55),62))),50),(66,67)),(61,68))),49),(((41,42),(72,73)),71)),70),74),75),69)),3));
tree B_20.4 = [&U] [&W 1/40] (1,((2,(((((((((((((((((((4,5),((((19,21),22),23),20)),(((33,35),36),34)),(((((7,(8,9)),11),10),12),(((((13,14),15),17),16),18))),6),((30,31),32)),(((((24,28),25),29),27),26)),(((37,40),39),38)),43),46),(44,45)),(63,(64,65))),(((((47,48),(((51,(52,53)),((((57,59),58),(76,77)),60)),(((54,56),55),62))),50),(66,67)),(61,68))),49),(((41,42),(72,73)),71)),70),74),75),69)),3));
tree B_20.5 = [&U] [&W 1/40] (1,((2,(((((((((((((((((((4,5),((((19,21),22),23),20)),(((33,35),36),34)),(((((7,(8,9)),11),10),12),(((((13,14),15),17),16),18))),6),((30,31),32)),((((24,28),25),(26,27)),29)),((37,(38,39)),40)),43),46),(44,45)),(63,(64,65))),(((((47,48),(((51,(52,53)),((((57,59),58),(76,77)),60)),(((54,56),55),62))),50),(66,67)),(61,68))),49),(((41,42),(72,73)),71)),70),74),75),69)),3));
tree B_20.6 = [&U] [&W 1/40] (1,((2,(((((((((((((((((((4,5),((((19,21),22),23),20)),(((33,35),36),34)),(((((7,(8,9)),11),10),12),(((((13,14),15),17),16),18))),6),((30,31),32)),(((24,28),25),((26,27),29))),((37,(38,39)),40)),43),46),(44,45)),(63,(64,65))),(((((47,48),(((51,(52,53)),((((57,59),58),(76,77)),60)),(((54,56),55),62))),50),(66,67)),(61,68))),49),(((41,42),(72,73)),71)),70),74),75),69)),3));
tree B_20.7 = [&U] [&W 1/40] (1,((2,(((((((((((((((((((4,5),((((19,21),22),23),20)),(((33,35),36),34)),(((((7,(8,9)),11),10),12),(((((13,14),15),17),16),18))),6),((30,31),32)),(((24,28),((26,27),29)),25)),((37,(38,39)),40)),43),46),(44,45)),(63,(64,65))),(((((47,48),(((51,(52,53)),((((57,59),58),(76,77)),60)),(((54,56),55),62))),50),(66,67)),(61,68))),49),(((41,42),(72,73)),71)),70),74),75),69)),3));
tree B_20.8 = [&U] [&W 1/40] (1,((2,(((((((((((((((((((4,5),((((19,21),22),23),20)),(((33,35),36),34)),(((((7,(8,9)),11),10),12),(((((13,14),15),17),16),18))),6),((30,31),32)),((24,28),(25,((26,27),29)))),((37,(38,39)),40)),43),46),(44,45)),(63,(64,65))),(((((47,48),(((51,(52,53)),((((57,59),58),(76,77)),60)),(((54,56),55),62))),50),(66,67)),(61,68))),49),(((41,42),(72,73)),71)),70),74),75),69)),3));
tree B_20.9 = [&U] [&W 1/40] (1,((2,(((((((((((((((((((4,5),((((19,21),22),23),20)),(((33,35),36),34)),(((((7,(8,9)),11),10),12),(((((13,14),15),17),16),18))),6),((30,31),32)),(((((24,28),25),29),27),26)),(37,(38,(39,40)))),43),46),(44,45)),(63,(64,65))),(((((47,48),(((51,(52,53)),((((57,59),58),(76,77)),60)),(((54,56),55),62))),50),(66,67)),(61,68))),49),(((41,42),(72,73)),71)),70),74),75),69)),3));
tree B_20.10 = [&U] [&W 1/40] (1,((2,(((((((((((((((((((4,5),((((19,21),22),23),20)),(((33,35),36),34)),(((((7,(8,9)),11),10),12),(((((13,14),15),17),16),18))),6),((30,31),32)),(((((24,28),25),29),27),26)),(37,((38,40),39))),43),46),(44,45)),(63,(64,65))),(((((47,48),(((51,(52,53)),((((57,59),58),(76,77)),60)),(((54,56),55),62))),50),(66,67)),(61,68))),49),(((41,42),(72,73)),71)),70),74),75),69)),3));
tree B_20.11 = [&U] [&W 1/40] (1,((2,(((((((((((((((4,5),(((19,(21,23)),22),20)),(33,((34,36),35))),((6,((((((24,28),27),25),26),29),((30,31),32))),(((((((7,(((13,15),14),(16,17))),11),8),9),10),18),12))),((37,((38,40),39)),43)),46),(44,45)),(63,(64,65))),(((((47,48),((((51,53),52),((((57,59),58),(76,77)),60)),((54,(55,56)),62))),50),(66,67)),(61,68))),49),(((41,42),(72,73)),71)),70),74),75),69)),3));
tree B_20.12 = [&U] [&W 1/40] (1,((2,(((((((((((((((4,5),(((19,(21,23)),22),20)),(33,((34,36),35))),((6,((((((24,28),27),25),26),29),((30,31),32))),(((((((7,(((13,15),14),(16,17))),11),8),9),10),18),12))),((37,((38,40),39)),43)),46),(44,45)),(63,(64,65))),(((((47,48),(((51,53),52),(((54,(55,56)),62),((((57,59),58),(76,77)),60)))),50),(66,67)),(61,68))),49),(((41,42),(72,73)),71)),70),74),75),69)),3));
tree B_20.13 = [&U] [&W 1/40] (1,((2,(((((((((((((((4,5),(((19,(21,23)),22),20)),(33,((34,36),35))),((6,((((((24,28),27),25),26),29),((30,31),32))),(((((((7,(((13,15),14),(16,17))),11),8),9),10),18),12))),((37,((38,40),39)),43)),46),(44,45)),(63,(64,65))),(((((47,48),((((51,53),52),((54,(55,56)),62)),((((57,59),58),(76,77)),60))),50),(66,67)),(61,68))),49),(((41,42),(72,73)),71)),70),74),75),69)),3));
tree B_20.14 = [&U] [&W 1/40] (1,((2,(((((((((((((((4,5),(((19,(21,23)),22),20)),(33,((34,36),35))),((6,((((((24,28),27),25),26),29),((30,31),32))),(((((((7,(((13,15),14),(16,17))),11),8),9),10),18),12))),((37,((38,40),39)),43)),46),(44,45)),(63,(64,65))),(((((47,48),((((51,52),53),((54,(55,56)),62)),((((57,59),58),(76,77)),60))),50),(66,67)),(61,68))),49),(((41,42),(72,73)),71)),70),74),75),69)),3));
tree B_20.15 = [&U] [&W 1/40] (1,((2,(((((((((((((((4,5),(((19,(21,23)),22),20)),(33,((34,36),35))),((6,((((((24,28),27),25),26),29),((30,31),32))),(((((((7,(((13,15),14),(16,17))),11),8),9),10),18),12))),((37,((38,40),39)),43)),46),(44,45)),(63,(64,65))),(((((47,48),(((51,52),53),(((54,(55,56)),62),((((57,59),58),(76,77)),60)))),50),(66,67)),(61,68))),49),(((41,42),(72,73)),71)),70),74),75),69)),3));
tree B_20.16 = [&U] [&W 1/40] (1,((2,(((((((((((((((4,5),(((19,(21,23)),22),20)),(33,((34,36),35))),((6,((((((24,28),27),25),26),29),((30,31),32))),(((((((7,(((13,15),14),(16,17))),11),8),9),10),18),12))),((37,((38,40),39)),43)),46),(44,45)),(63,(64,65))),(((((47,48),(((51,(52,53)),((54,(55,56)),62)),((((57,59),58),(76,77)),60))),50),(66,67)),(61,68))),49),(((41,42),(72,73)),71)),70),74),75),69)),3));
tree B_20.17 = [&U] [&W 1/40] (1,((2,(((((((((((((((4,5),(((19,(21,23)),22),20)),(33,((34,36),35))),((6,((((((24,28),27),25),26),29),((30,31),32))),(((((((7,(((13,15),14),(16,17))),11),8),9),10),18),12))),((37,((38,40),39)),43)),46),(44,45)),(63,(64,65))),(((((47,48),((51,(52,53)),(((54,(55,56)),62),((((57,59),58),(76,77)),60)))),50),(66,67)),(61,68))),49),(((41,42),(72,73)),71)),70),74),75),69)),3));
tree B_20.18 = [&U] [&W 1/40] (1,((2,(((((((((((((((4,5),(((19,(21,23)),22),20)),(33,((34,36),35))),((6,((((((24,28),27),25),26),29),((30,31),32))),(((((((7,(((13,15),14),(16,17))),11),8),9),10),18),12))),((37,((38,40),39)),43)),46),(44,45)),(63,(64,65))),(((((47,48),((((51,53),52),(((57,(58,59)),(76,77)),60)),((54,(55,56)),62))),50),(66,67)),(61,68))),49),(((41,42),(72,73)),71)),70),74),75),69)),3));
tree B_20.19 = [&U] [&W 1/40] (1,((2,(((((((((((((((4,5),(((19,(21,23)),22),20)),(33,((34,36),35))),((6,((((((24,28),27),25),26),29),((30,31),32))),(((((((7,(((13,15),14),(16,17))),11),8),9),10),18),12))),((37,((38,40),39)),43)),46),(44,45)),(63,(64,65))),(((((47,48),((((51,53),52),((((57,58),59),(76,77)),60)),((54,(55,56)),62))),50),(66,67)),(61,68))),49),(((41,42),(72,73)),71)),70),74),75),69)),3));
tree B_20.20 = [&U] [&W 1/40] (1,((2,(((((((((((((((4,5),(((19,(21,23)),22),20)),(33,((34,36),35))),((6,((((((24,28),27),25),26),29),((30,31),32))),(((((((7,(((13,15),14),(16,17))),11),8),9),10),18),12))),((37,((38,40),39)),43)),46),(44,45)),(63,(64,65))),((((47,48),(50,((((51,53),52),((((57,59),58),(76,77)),60)),((54,(55,56)),62)))),(66,67)),(61,68))),49),(((41,42),(72,73)),71)),70),74),75),69)),3));
tree B_20.21 = [&U] [&W 1/40] (1,((2,(((((((((((((((((((4,5),(((19,(20,23)),21),22)),((33,(34,36)),35)),((7,18),(((8,((9,((13,(14,15)),(16,17))),11)),10),12))),((30,31),32)),6),(((((24,28),29),26),27),25)),(((37,40),38),39)),43),46),(44,45)),(63,(64,65))),(((((47,48),50),(((51,(52,53)),(((57,(58,59)),(76,77)),60)),(((54,55),56),62))),(66,67)),(61,68))),49),(((41,42),(72,73)),71)),70),74),75),69)),3));
tree B_20.22 = [&U] [&W 1/40] (1,((2,(((((((((((((((((((4,5),(((19,(20,23)),21),22)),((33,(34,36)),35)),((7,18),(((8,((9,((13,(14,15)),(16,17))),11)),10),12))),((30,31),32)),6),(((((24,28),29),26),27),25)),(((37,40),38),39)),43),46),(44,45)),(63,(64,65))),((((47,48),(50,(((51,(52,53)),(((54,55),56),62)),(((57,(58,59)),(76,77)),60)))),(66,67)),(61,68))),49),(((41,42),(72,73)),71)),70),74),75),69)),3));
tree B_20.23 = [&U] [&W 1/40] (1,((2,(((((((((((((((((((4,5),(((19,(20,23)),21),22)),((33,(34,36)),35)),((7,18),(((8,((9,((13,(14,15)),(16,17))),11)),10),12))),((30,31),32)),6),(((((24,28),29),26),27),25)),(((37,40),38),39)),43),46),(44,45)),(63,(64,65))),(((((47,48),(((51,(52,53)),(((54,55),56),62)),(((57,(58,59)),(76,77)),60))),50),(66,67)),(61,68))),49),(((41,42),(72,73)),71)),70),74),75),69)),3));
tree B_20.24 = [&U] [&W 1/40] (1,((2,(((((((((((((((((((4,5),(((19,(20,23)),21),22)),((33,(34,36)),35)),((7,18),(((8,((9,((13,(14,15)),(16,17))),11)),10),12))),((30,31),32)),6),(((((24,28),29),26),27),25)),(((37,40),38),39)),43),46),(44,45)),(63,(64,65))),((((47,48),(50,((51,(52,53)),((((54,55),56),62),(((57,(58,59)),(76,77)),60))))),(66,67)),(61,68))),49),(((41,42),(72,73)),71)),70),74),75),69)),3));
tree B_20.25 = [&U] [&W 1/40] (1,((2,(((((((((((((((((((4,5),(((19,(20,23)),21),22)),((33,(34,36)),35)),((7,18),(((8,((9,((13,(14,15)),(16,17))),11)),10),12))),((30,31),32)),6),(((((24,28),29),26),27),25)),(((37,40),38),39)),43),46),(44,45)),(63,(64,65))),(((((47,48),((51,(52,53)),((((54,55),56),62),(((57,(58,59)),(76,77)),60)))),50),(66,67)),(61,68))),49),(((41,42),(72,73)),71)),70),74),75),69)),3));
tree B_20.26 = [&U] [&W 1/40] (1,((2,(((((((((((((((((((4,5),(((19,(20,23)),21),22)),((33,(34,36)),35)),((7,18),(((8,((9,((13,(14,15)),(16,17))),11)),10),12))),((30,31),32)),6),(((((24,28),29),26),27),25)),(((37,40),38),39)),43),46),(44,45)),(63,(64,65))),((((47,48),(50,(((51,(52,53)),(((57,(58,59)),(76,77)),60)),(((54,55),56),62)))),(66,67)),(61,68))),49),(((41,42),(72,73)),71)),70),74),75),69)),3));
tree B_20.27 = [&U] [&W 1/40] (1,((2,(((((((((((((((((((4,5),(((19,(20,23)),21),22)),((33,(34,36)),35)),((7,18),(((8,((9,((13,(14,15)),(16,17))),11)),10),12))),((30,31),32)),6),(((((24,28),29),26),27),25)),(((37,40),38),39)),43),46),(44,45)),(63,(64,65))),(((((47,48),(((51,(52,53)),(((57,(58,59)),(76,77)),60)),(((54,55),56),62))),50),(66,67)),(61,68))),49),(((41,42),(72,73)),71)),70),74),75),69)),3));
tree B_20.28 = [&U] [&W 1/40] (1,((2,(((((((((((((((((((4,5),(((19,(20,23)),21),22)),((33,(34,36)),35)),((7,18),(((8,((9,((13,(14,15)),(16,17))),11)),10),12))),((30,31),32)),6),(((((24,28),29),26),27),25)),(((37,40),38),39)),43),46),(44,45)),(63,(64,65))),(((((47,48),50),((51,(52,53)),((((54,55),56),62),(((57,(58,59)),(76,77)),60)))),(66,67)),(61,68))),49),(((41,42),(72,73)),71)),70),74),75),69)),3));
tree B_20.29 = [&U] [&W 1/40] (1,((2,(((((((((((((((((((4,5),(((19,(20,23)),21),22)),((33,(34,36)),35)),((7,18),(((8,((9,((13,(14,15)),(16,17))),11)),10),12))),((30,31),32)),6),(((((24,28),29),26),27),25)),(((37,40),38),39)),43),46),(44,45)),(63,(64,65))),(((((47,48),50),(((51,(52,53)),(((54,55),56),62)),(((57,(58,59)),(76,77)),60))),(66,67)),(61,68))),49),(((41,42),(72,73)),71)),70),74),75),69)),3));
tree B_20.30 = [&U] [&W 1/40] (1,((2,(((((((((((((((((((4,5),(((19,(20,23)),21),22)),((33,(34,36)),35)),((7,18),(((8,((9,((13,(14,15)),(16,17))),11)),10),12))),((30,31),32)),6),(((((24,28),29),26),27),25)),(((37,40),38),39)),43),46),(44,45)),(63,(64,65))),(((((47,48),50),((((51,52),53),(((54,55),56),62)),(((57,(58,59)),(76,77)),60))),(66,67)),(61,68))),49),(((41,42),(72,73)),71)),70),74),75),69)),3));
tree B_20.31 = [&U] [&W 1/40] (1,((2,(((((((((((((((4,5),((((19,20),23),21),22)),(((33,34),35),36)),(((6,(((((24,28),29),27),26),25)),((30,31),32)),((((((7,(((13,15),14),(16,17))),8),(9,11)),10),12),18))),(((37,(38,39)),40),43)),46),(44,45)),(63,(64,65))),(((((47,48),50),((51,(52,53)),(((54,(55,56)),62),((((57,59),58),(76,77)),60)))),(66,67)),(61,68))),49),(((41,42),(72,73)),71)),70),74),75),69)),3));
tree B_20.32 = [&U] [&W 1/40] (1,((2,(((((((((((((((4,5),((((19,20),23),21),22)),(((33,34),35),36)),(((6,(((((24,28),29),27),26),25)),((30,31),32)),((((((7,(((13,15),14),(16,17))),8),(9,11)),10),12),18))),(((37,(38,39)),40),43)),46),(44,45)),(63,(64,65))),(((((47,48),50),(((51,(52,53)),((54,(55,56)),62)),((((57,59),58),(76,77)),60))),(66,67)),(61,68))),49),(((41,42),(72,73)),71)),70),74),75),69)),3));
tree B_20.33 = [&U] [&W 1/40] (1,((2,(((((((((((((((4,5),((((19,20),23),21),22)),(((33,34),35),36)),(((6,(((((24,28),29),27),26),25)),((30,31),32)),((((((7,(((13,15),14),(16,17))),8),(9,11)),10),12),18))),(((37,(38,39)),40),43)),46),(44,45)),(63,(64,65))),(((((47,48),50),(((51,(52,53)),((((57,59),58),(76,77)),60)),((54,(55,56)),62))),(66,67)),(61,68))),49),(((41,42),(72,73)),71)),70),74),75),69)),3));
tree B_20.34 = [&U] [&W 1/40] (1,((2,(((((((((((((((4,5),((((19,20),23),21),22)),(((33,34),35),36)),(((6,(((((24,28),29),27),26),25)),((30,31),32)),((((((7,(((13,15),14),(16,17))),8),(9,11)),10),12),18))),(((37,(38,39)),40),43)),46),(44,45)),(63,(64,65))),(((((47,48),50),((51,(52,53)),((((54,56),55),62),((((57,59),58),(76,77)),60)))),(66,67)),(61,68))),49),(((41,42),(72,73)),71)),70),74),75),69)),3));
tree B_20.35 = [&U] [&W 1/40] (1,((2,(((((((((((((((4,5),((((19,20),23),21),22)),(((33,34),35),36)),(((6,(((((24,28),29),27),26),25)),((30,31),32)),((((((7,(((13,15),14),(16,17))),8),(9,11)),10),12),18))),(((37,(38,39)),40),43)),46),(44,45)),(63,(64,65))),(((((47,48),50),((51,(52,53)),((((54,55),56),62),((((57,59),58),(76,77)),60)))),(66,67)),(61,68))),49),(((41,42),(72,73)),71)),70),74),75),69)),3));
tree B_20.36 = [&U] [&W 1/40] (1,((2,(((((((((((((((4,5),((((19,20),23),21),22)),(((33,34),35),36)),(((6,(((((24,28),29),27),26),25)),((30,31),32)),((((((7,(((13,15),14),(16,17))),8),(9,11)),10),12),18))),(((37,(38,39)),40),43)),46),(44,45)),(63,(64,65))),(((((47,48),50),((((51,52),53),((((57,59),58),(76,77)),60)),((54,(55,56)),62))),(66,67)),(61,68))),49),(((41,42),(72,73)),71)),70),74),75),69)),3));
tree B_20.37 = [&U] [&W 1/40] (1,((2,(((((((((((((((4,5),((((19,20),23),21),22)),(((33,34),35),36)),(((6,(((((24,28),29),27),26),25)),((30,31),32)),((((((7,(((13,15),14),(16,17))),8),(9,11)),10),12),18))),(((37,(38,39)),40),43)),46),(44,45)),(63,(64,65))),(((((47,48),50),((((51,52),53),((54,(55,56)),62)),((((57,59),58),(76,77)),60))),(66,67)),(61,68))),49),(((41,42),(72,73)),71)),70),74),75),69)),3));
tree B_20.38 = [&U] [&W 1/40] (1,((2,(((((((((((((((4,5),((((19,20),23),21),22)),(((33,34),35),36)),(((6,(((((24,28),29),27),26),25)),((30,31),32)),((((((7,(((13,15),14),(16,17))),8),(9,11)),10),12),18))),(((37,(38,39)),40),43)),46),(44,45)),(63,(64,65))),(((((47,48),50),((((51,53),52),((((57,59),58),(76,77)),60)),((54,(55,56)),62))),(66,67)),(61,68))),49),(((41,42),(72,73)),71)),70),74),75),69)),3));
tree B_20.39 = [&U] [&W 1/40] (1,((2,(((((((((((((((4,5),((((19,20),23),21),22)),(((33,34),35),36)),(((6,(((((24,28),29),27),26),25)),((30,31),32)),((((((7,(((13,15),14),(16,17))),8),(9,11)),10),12),18))),(((37,(38,39)),40),43)),46),(44,45)),(63,(64,65))),(((((47,48),50),((((51,53),52),((54,(55,56)),62)),((((57,59),58),(76,77)),60))),(66,67)),(61,68))),49),(((41,42),(72,73)),71)),70),74),75),69)),3));
tree B_20.40 = [&U] [&W 1/40] (1,((2,(((((((((((((((4,5),((((19,20),23),21),22)),(((33,34),35),36)),(((6,(((((24,28),29),27),26),25)),((30,31),32)),((((((7,(((13,15),14),(16,17))),8),(9,11)),10),12),18))),(((37,(38,39)),40),43)),46),(44,45)),(63,(64,65))),((((47,48),(50,(((51,(52,53)),((54,(55,56)),62)),((((57,59),58),(76,77)),60)))),(66,67)),(61,68))),49),(((41,42),(72,73)),71)),70),74),75),69)),3));

[Trees found in bootstrap replicate #21 (seed=87242651)]
tree B_21.1 = [&U] [&W 1/20] (1,((2,3),((((((((((((((4,5),(((((((((6,((((((((24,26),28),29),25),27),(30,31)),32),((33,(34,35)),36))),16),17),12),10),8),(7,11)),9),(((13,14),15),18))),((((19,23),22),20),21)),(((37,39),38),40)),46),((43,63),(64,65))),(44,45)),49),(((((47,48),(((51,53),52),62)),50),((61,68),(66,67))),((54,56),55))),((57,(58,59)),60)),(((69,75),74),70)),((41,42),(72,73))),71),(76,77))));
tree B_21.2 = [&U] [&W 1/20] (1,((2,3),((((((((((((((4,5),(((((((((6,((((((((24,26),28),29),25),27),(30,31)),32),(((33,36),34),35))),16),17),12),10),8),(7,11)),9),(((13,14),15),18))),((((19,23),22),20),21)),(((37,39),38),40)),46),((43,63),(64,65))),(44,45)),49),(((((47,48),(((51,53),52),62)),50),((61,68),(66,67))),((54,56),55))),((57,(58,59)),60)),(((69,75),74),70)),((41,42),(72,73))),71),(76,77))));
tree B_21.3 = [&U] [&W 1/20] (1,((2,3),((((((((((((((4,5),(((((((((6,((((((((24,26),28),29),25),27),(30,31)),32),(((33,36),35),34))),16),17),12),10),8),(7,11)),9),(((13,14),15),18))),((((19,23),22),20),21)),(((37,39),38),40)),46),((43,63),(64,65))),(44,45)),49),(((((47,48),(((51,53),52),62)),50),((61,68),(66,67))),((54,56),55))),((57,(58,59)),60)),(((69,75),74),70)),((41,42),(72,73))),71),(76,77))));
tree B_21.4 = [&U] [&W 1/20] (1,((2,3),((((((((((((((4,5),(((((((((6,((((((((24,26),28),29),25),27),(30,31)),32),(33,(34,(35,36))))),16),17),12),10),8),(7,11)),9),(((13,14),15),18))),((((19,23),22),20),21)),(((37,39),38),40)),46),((43,63),(64,65))),(44,45)),49),(((((47,48),(((51,53),52),62)),50),((61,68),(66,67))),((54,56),55))),((57,(58,59)),60)),(((69,75),74),70)),((41,42),(72,73))),71),(76,77))));
tree B_21.5 = [&U] [&W 1/20] (1,((2,3),((((((((((((((4,5),(((((((((6,((((((((24,26),28),29),25),27),(30,31)),32),(33,((34,36),35)))),16),17),12),10),8),(7,11)),9),(((13,14),15),18))),((((19,23),22),20),21)),(((37,39),38),40)),46),((43,63),(64,65))),(44,45)),49),(((((47,48),(((51,53),52),62)),50),((61,68),(66,67))),((54,56),55))),((57,(58,59)),60)),(((69,75),74),70)),((41,42),(72,73))),71),(76,77))));
tree B_21.6 = [&U] [&W 1/20] (1,((2,3),((((((((((((((4,5),(((((((((6,((((((((24,26),28),29),25),27),(30,31)),32),((33,(34,35)),36))),16),17),10),12),8),(7,11)),9),(((13,14),15),18))),((((19,23),22),20),21)),(((37,39),38),40)),46),((43,63),(64,65))),(44,45)),49),(((((47,48),(((51,53),52),62)),50),((61,68),(66,67))),((54,56),55))),((57,(58,59)),60)),(((69,75),74),70)),((41,42),(72,73))),71),(76,77))));
tree B_21.7 = [&U] [&W 1/20] (1,((2,3),((((((((((((((4,5),(((((((((6,(((((((24,26),28),29),25),27),((30,31),32)),((33,(34,35)),36))),16),17),12),10),8),(7,11)),9),(((13,14),15),18))),((((19,23),22),20),21)),(((37,39),38),40)),46),((43,63),(64,65))),(44,45)),49),(((((47,48),(((51,53),52),62)),50),((61,68),(66,67))),((54,56),55))),((57,(58,59)),60)),(((69,75),74),70)),((41,42),(72,73))),71),(76,77))));
tree B_21.8 = [&U] [&W 1/20] (1,((2,3),((((((((((((((4,5),(((((((((6,((((((((24,26),28),29),25),27),32),(30,31)),((33,(34,35)),36))),16),17),12),10),8),(7,11)),9),(((13,14),15),18))),((((19,23),22),20),21)),(((37,39),38),40)),46),((43,63),(64,65))),(44,45)),49),(((((47,48),(((51,53),52),62)),50),((61,68),(66,67))),((54,56),55))),((57,(58,59)),60)),(((69,75),74),70)),((41,42),(72,73))),71),(76,77))));
tree B_21.9 = [&U] [&W 1/20] (1,((2,3),((((((((((((((4,5),(((((((((6,((((((((24,26),28),29),27),25),32),(30,31)),((33,(34,35)),36))),16),17),12),10),8),(7,11)),9),(((13,14),15),18))),((((19,23),22),20),21)),(((37,39),38),40)),46),((43,63),(64,65))),(44,45)),49),(((((47,48),(((51,53),52),62)),50),((61,68),(66,67))),((54,56),55))),((57,(58,59)),60)),(((69,75),74),70)),((41,42),(72,73))),71),(76,77))));
tree B_21.10 = [&U] [&W 1/20] (1,((2,3),((((((((((((((4,5),(((((((((6,(((((((24,26),28),29),27),25),((30,31),32)),((33,(34,35)),36))),16),17),12),10),8),(7,11)),9),(((13,14),15),18))),((((19,23),22),20),21)),(((37,39),38),40)),46),((43,63),(64,65))),(44,45)),49),(((((47,48),(((51,53),52),62)),50),((61,68),(66,67))),((54,56),55))),((57,(58,59)),60)),(((69,75),74),70)),((41,42),(72,73))),71),(76,77))));
tree B_21.11 = [&U] [&W 1/20] (1,(2,(3,(((((((((((((((4,5),((((((((((6,(((((((24,(26,28)),29),25),27),(30,31)),32),(((33,34),36),35))),16),17),10),12),7),11),8),9),(((13,14),15),18))),(19,(20,(21,(22,23))))),(((37,39),38),40)),46),(44,45)),(64,65)),49),((54,55),56)),(((((43,63),((47,48),(50,(((51,53),52),62)))),(61,68)),66),67)),(((57,58),59),60)),(((69,75),74),70)),((41,42),(72,73))),71),(76,77)))));
tree B_21.12 = [&U] [&W 1/20] (1,(2,(3,(((((((((((((((4,5),((((((((((6,(((((((24,(26,28)),29),25),27),(30,31)),32),((33,(35,36)),34))),16),17),10),12),7),11),8),9),(((13,14),15),18))),(19,(20,(21,(22,23))))),(((37,39),38),40)),46),(44,45)),(64,65)),49),((54,55),56)),(((((43,63),((47,48),(50,(((51,53),52),62)))),(61,68)),66),67)),(((57,58),59),60)),(((69,75),74),70)),((41,42),(72,73))),71),(76,77)))));
tree B_21.13 = [&U] [&W 1/20] (1,(2,(3,(((((((((((((((4,5),((((((((((6,(((((((24,(26,28)),29),25),27),(30,31)),32),(33,(34,(35,36))))),16),17),10),12),7),11),8),9),(((13,14),15),18))),(19,(20,(21,(22,23))))),(((37,39),38),40)),46),(44,45)),(64,65)),49),((54,55),56)),(((((43,63),((47,48),(50,(((51,53),52),62)))),(61,68)),66),67)),(((57,58),59),60)),(((69,75),74),70)),((41,42),(72,73))),71),(76,77)))));
tree B_21.14 = [&U] [&W 1/20] (1,(2,(3,(((((((((((((((4,5),((((((((((6,(((((((24,(26,28)),29),25),27),(30,31)),32),(((33,34),36),35))),16),17),12),10),7),11),8),9),(((13,14),15),18))),(19,(20,(21,(22,23))))),(((37,39),38),40)),46),(44,45)),(64,65)),49),((54,55),56)),(((((43,63),((47,48),(50,(((51,53),52),62)))),(61,68)),66),67)),(((57,58),59),60)),(((69,75),74),70)),((41,42),(72,73))),71),(76,77)))));
tree B_21.15 = [&U] [&W 1/20] (1,(2,(3,(((((((((((((((4,5),((((((((((6,(((((((24,(26,28)),29),25),27),(30,31)),32),((33,(34,35)),36))),16),17),10),12),7),11),8),9),(((13,14),15),18))),(19,(20,(21,(22,23))))),(((37,39),38),40)),46),(44,45)),(64,65)),49),((54,55),56)),(((((43,63),((47,48),(50,(((51,53),52),62)))),(61,68)),66),67)),(((57,58),59),60)),(((69,75),74),70)),((41,42),(72,73))),71),(76,77)))));
tree B_21.16 = [&U] [&W 1/20] (1,(2,(3,(((((((((((((((4,5),((((((((((6,(((((((24,(26,28)),29),25),27),(30,31)),32),(((33,35),34),36))),16),17),10),12),7),11),8),9),(((13,14),15),18))),(19,(20,(21,(22,23))))),(((37,39),38),40)),46),(44,45)),(64,65)),49),((54,55),56)),(((((43,63),((47,48),(50,(((51,53),52),62)))),(61,68)),66),67)),(((57,58),59),60)),(((69,75),74),70)),((41,42),(72,73))),71),(76,77)))));
tree B_21.17 = [&U] [&W 1/20] (1,(2,(3,(((((((((((((((4,5),(((((((((6,(((((((24,(26,28)),29),25),27),(30,31)),32),(((33,34),36),35))),16),17),(10,12)),7),11),8),9),(((13,14),15),18))),(19,(20,(21,(22,23))))),(((37,39),38),40)),46),(44,45)),(64,65)),49),((54,55),56)),(((((43,63),((47,48),(50,(((51,53),52),62)))),(61,68)),66),67)),(((57,58),59),60)),(((69,75),74),70)),((41,42),(72,73))),71),(76,77)))));
tree B_21.18 = [&U] [&W 1/20] (1,(2,(3,(((((((((((((((4,5),((((((((((6,(((((((24,(26,28)),29),25),27),(30,31)),32),((33,34),(35,36)))),16),17),10),12),7),11),8),9),(((13,14),15),18))),(19,(20,(21,(22,23))))),(((37,39),38),40)),46),(44,45)),(64,65)),49),((54,55),56)),(((((43,63),((47,48),(50,(((51,53),52),62)))),(61,68)),66),67)),(((57,58),59),60)),(((69,75),74),70)),((41,42),(72,73))),71),(76,77)))));
tree B_21.19 = [&U] [&W 1/20] (1,(2,(3,(((((((((((((((4,5),((((((((((6,(((((((24,(26,28)),29),25),27),(30,31)),32),(((33,34),35),36))),16),17),10),12),7),11),8),9),(((13,14),15),18))),(19,(20,(21,(22,23))))),(((37,39),38),40)),46),(44,45)),(64,65)),49),((54,55),56)),(((((43,63),((47,48),(50,(((51,53),52),62)))),(61,68)),66),67)),(((57,58),59),60)),(((69,75),74),70)),((41,42),(72,73))),71),(76,77)))));
tree B_21.20 = [&U] [&W 1/20] (1,(2,(3,(((((((((((((((4,5),((((((((((6,((((((24,(26,28)),29),25),27),((30,31),32)),(((33,34),36),35))),16),17),10),12),7),11),8),9),(((13,14),15),18))),(19,(20,(21,(22,23))))),(((37,39),38),40)),46),(44,45)),(64,65)),49),((54,55),56)),(((((43,63),((47,48),(50,(((51,53),52),62)))),(61,68)),66),67)),(((57,58),59),60)),(((69,75),74),70)),((41,42),(72,73))),71),(76,77)))));

[Trees found in bootstrap replicate #22 (seed=436882956)]
tree B_22.1 = [&U] [&W 1/50] (1,((2,3),((((((((((((((((((((4,((19,((20,21),22)),23)),5),(7,((8,9),11))),10),12),17),((6,(((24,28),(25,((26,27),29))),((30,31),32))),(33,((34,35),36)))),16),((13,14),15)),18),(((((37,38),(39,40)),43),63),((44,45),(64,65)))),46),((47,48),((((49,67),((54,56),55)),(66,68)),(50,((51,(52,53)),(61,62)))))),60),((57,59),58)),(((41,42),(72,73)),(71,74))),70),69),75),(76,77))));
tree B_22.2 = [&U] [&W 1/50] (1,((2,3),((((((((((((((((((((4,((19,((20,21),22)),23)),5),(7,((8,9),11))),10),12),17),((6,(((24,28),(25,((26,27),29))),((30,31),32))),(((33,36),34),35))),16),((13,14),15)),18),(((((37,38),(39,40)),43),63),((44,45),(64,65)))),46),((47,48),((((49,67),((54,56),55)),(66,68)),(50,((51,(52,53)),(61,62)))))),60),((57,59),58)),(((41,42),(72,73)),(71,74))),70),69),75),(76,77))));
tree B_22.3 = [&U] [&W 1/50] (1,((2,3),((((((((((((((((((((4,((19,((20,21),22)),23)),5),(7,((8,9),11))),10),12),17),((6,(((24,28),(25,((26,27),29))),((30,31),32))),(((33,36),35),34))),16),((13,14),15)),18),(((((37,38),(39,40)),43),63),((44,45),(64,65)))),46),((47,48),((((49,67),((54,56),55)),(66,68)),(50,((51,(52,53)),(61,62)))))),60),((57,59),58)),(((41,42),(72,73)),(71,74))),70),69),75),(76,77))));
tree B_22.4 = [&U] [&W 1/50] (1,((2,3),(((((((((((((((((((4,((19,((20,21),22)),23)),5),(7,((8,9),11))),10),12),17),(((6,(((24,28),(25,((26,27),29))),((30,31),32))),(33,((34,35),36))),16)),((13,14),15)),18),(((((37,38),(39,40)),43),63),((44,45),(64,65)))),46),((47,48),((((49,67),((54,56),55)),(66,68)),(50,((51,(52,53)),(61,62)))))),60),((57,59),58)),(((41,42),(72,73)),(71,74))),70),69),75),(76,77))));
tree B_22.5 = [&U] [&W 1/50] (1,((2,3),((((((((((((((((((((4,((19,((20,21),22)),23)),5),(7,((8,9),11))),10),12),17),16),((13,14),15)),((6,(((24,28),(25,((26,27),29))),((30,31),32))),(33,((34,35),36)))),18),(((((37,38),(39,40)),43),63),((44,45),(64,65)))),46),((47,48),((((49,67),((54,56),55)),(66,68)),(50,((51,(52,53)),(61,62)))))),60),((57,59),58)),(((41,42),(72,73)),(71,74))),70),69),75),(76,77))));
tree B_22.6 = [&U] [&W 1/50] (1,((2,3),((((((((((((((((((((4,((19,((20,21),22)),23)),5),(7,((8,9),11))),10),12),17),((6,(((24,28),(((25,29),26),27)),((30,31),32))),(33,((34,35),36)))),16),((13,14),15)),18),(((((37,38),(39,40)),43),63),((44,45),(64,65)))),46),((47,48),((((49,67),((54,56),55)),(66,68)),(50,((51,(52,53)),(61,62)))))),60),((57,59),58)),(((41,42),(72,73)),(71,74))),70),69),75),(76,77))));
tree B_22.7 = [&U] [&W 1/50] (1,((2,3),((((((((((((((((((((4,((19,((20,21),22)),23)),5),(7,((8,9),11))),10),12),17),((6,(((24,28),(((25,29),27),26)),((30,31),32))),(33,((34,35),36)))),16),((13,14),15)),18),(((((37,38),(39,40)),43),63),((44,45),(64,65)))),46),((47,48),((((49,67),((54,56),55)),(66,68)),(50,((51,(52,53)),(61,62)))))),60),((57,59),58)),(((41,42),(72,73)),(71,74))),70),69),75),(76,77))));
tree B_22.8 = [&U] [&W 1/50] (1,((2,3),((((((((((((((((((((4,((19,((20,21),22)),23)),5),(7,((8,9),11))),10),12),17),16),((6,(((24,28),(25,((26,27),29))),((30,31),32))),(33,((34,35),36)))),((13,14),15)),18),(((((37,38),(39,40)),43),63),((44,45),(64,65)))),46),((47,48),((((49,67),((54,56),55)),(66,68)),(50,((51,(52,53)),(61,62)))))),60),((57,59),58)),(((41,42),(72,73)),(71,74))),70),69),75),(76,77))));
tree B_22.9 = [&U] [&W 1/50] (1,((2,3),(((((((((((((((((((4,((19,((20,21),22)),23)),5),(7,((8,9),11))),10),(12,17)),16),((6,(((24,28),(25,((26,27),29))),((30,31),32))),(33,((34,35),36)))),((13,14),15)),18),(((((37,38),(39,40)),43),63),((44,45),(64,65)))),46),((47,48),((((49,67),((54,56),55)),(66,68)),(50,((51,(52,53)),(61,62)))))),60),((57,59),58)),(((41,42),(72,73)),(71,74))),70),69),75),(76,77))));
tree B_22.10 = [&U] [&W 1/50] (1,((2,3),((((((((((((((((((4,((19,((20,21),22)),23)),5),(7,((8,9),11))),10),(12,17)),(((6,(((24,28),(25,((26,27),29))),((30,31),32))),(33,((34,35),36))),16)),((13,14),15)),18),(((((37,38),(39,40)),43),63),((44,45),(64,65)))),46),((47,48),((((49,67),((54,56),55)),(66,68)),(50,((51,(52,53)),(61,62)))))),60),((57,59),58)),(((41,42),(72,73)),(71,74))),70),69),75),(76,77))));
tree B_22.11 = [&U] [&W 1/50] (1,((2,((((((((((((((((((4,5),((((19,20),22),21),23)),7),9),11),8),10),12),((6,(((24,28),(((25,27),29),26)),((30,31),32))),(33,((34,36),35)))),((((13,15),14),17),16)),18),(((((37,38),(39,40)),43),63),((44,45),(64,65)))),46),((47,48),(((((49,((54,(55,56)),67)),(66,68)),50),((51,53),52)),(61,62)))),60),(57,(58,59))),((((41,42),(72,73)),71),(((69,75),74),70))),(76,77))),3));
tree B_22.12 = [&U] [&W 1/50] (1,((2,((((((((((((((((((4,5),((((19,20),22),21),23)),7),9),11),8),10),12),((((13,15),14),17),16)),((6,(((24,28),(((25,27),29),26)),((30,31),32))),(33,((34,36),35)))),18),(((((37,38),(39,40)),43),63),((44,45),(64,65)))),46),((47,48),(((((49,((54,(55,56)),67)),(66,68)),50),((51,53),52)),(61,62)))),60),(57,(58,59))),((((41,42),(72,73)),71),(((69,75),74),70))),(76,77))),3));
tree B_22.13 = [&U] [&W 1/50] (1,((2,((((((((((((((((((((4,5),((((19,20),22),21),23)),7),9),11),8),10),12),17),((13,15),14)),16),((6,(((24,28),(((25,27),29),26)),((30,31),32))),(33,((34,36),35)))),18),(((((37,38),(39,40)),43),63),((44,45),(64,65)))),46),((47,48),(((((49,((54,(55,56)),67)),(66,68)),50),((51,53),52)),(61,62)))),60),(57,(58,59))),((((41,42),(72,73)),71),(((69,75),74),70))),(76,77))),3));
tree B_22.14 = [&U] [&W 1/50] (1,((2,((((((((((((((((((((4,5),((((19,20),22),21),23)),7),9),11),8),12),10),17),((13,15),14)),16),((6,(((24,28),(((25,27),29),26)),((30,31),32))),(33,((34,36),35)))),18),(((((37,38),(39,40)),43),63),((44,45),(64,65)))),46),((47,48),(((((49,((54,(55,56)),67)),(66,68)),50),((51,53),52)),(61,62)))),60),(57,(58,59))),((((41,42),(72,73)),71),(((69,75),74),70))),(76,77))),3));
tree B_22.15 = [&U] [&W 1/50] (1,((2,(((((((((((((((((((4,5),((((19,20),22),21),23)),7),9),11),8),(10,12)),17),((13,15),14)),16),((6,(((24,28),(((25,27),29),26)),((30,31),32))),(33,((34,36),35)))),18),(((((37,38),(39,40)),43),63),((44,45),(64,65)))),46),((47,48),(((((49,((54,(55,56)),67)),(66,68)),50),((51,53),52)),(61,62)))),60),(57,(58,59))),((((41,42),(72,73)),71),(((69,75),74),70))),(76,77))),3));
tree B_22.16 = [&U] [&W 1/50] (1,((2,(((((((((((((((((4,5),((((19,20),22),21),23)),7),9),11),8),10),12),(((6,(((24,28),(((25,27),29),26)),((30,31),32))),(33,((34,36),35))),((((13,15),14),17),16))),18),(((((37,38),(39,40)),43),63),((44,45),(64,65)))),46),((47,48),(((((49,((54,(55,56)),67)),(66,68)),50),((51,53),52)),(61,62)))),60),(57,(58,59))),((((41,42),(72,73)),71),(((69,75),74),70))),(76,77))),3));
tree B_22.17 = [&U] [&W 1/50] (1,((2,(((((((((((((((((4,5),((((19,20),22),21),23)),7),9),11),8),10),12),((6,(((24,28),(((25,27),29),26)),((30,31),32))),(((((13,15),14),17),16),(33,((34,36),35))))),18),(((((37,38),(39,40)),43),63),((44,45),(64,65)))),46),((47,48),(((((49,((54,(55,56)),67)),(66,68)),50),((51,53),52)),(61,62)))),60),(57,(58,59))),((((41,42),(72,73)),71),(((69,75),74),70))),(76,77))),3));
tree B_22.18 = [&U] [&W 1/50] (1,((2,((((((((((((((((((4,5),((((19,20),22),21),23)),7),9),11),8),10),12),((((13,15),14),16),17)),((6,(((24,28),(((25,27),29),26)),((30,31),32))),(33,((34,36),35)))),18),(((((37,38),(39,40)),43),63),((44,45),(64,65)))),46),((47,48),(((((49,((54,(55,56)),67)),(66,68)),50),((51,53),52)),(61,62)))),60),(57,(58,59))),((((41,42),(72,73)),71),(((69,75),74),70))),(76,77))),3));
tree B_22.19 = [&U] [&W 1/50] (1,((2,(((((((((((((((((4,5),((((19,20),22),21),23)),7),9),11),8),10),12),(((6,(((24,28),(((25,27),29),26)),((30,31),32))),(33,((34,36),35))),((((13,15),14),16),17))),18),(((((37,38),(39,40)),43),63),((44,45),(64,65)))),46),((47,48),(((((49,((54,(55,56)),67)),(66,68)),50),((51,53),52)),(61,62)))),60),(57,(58,59))),((((41,42),(72,73)),71),(((69,75),74),70))),(76,77))),3));
tree B_22.20 = [&U] [&W 1/50] (1,((2,((((((((((((((((((4,5),((((19,20),22),21),23)),7),9),11),8),10),12),(((13,15),14),(16,17))),((6,(((24,28),(((25,27),29),26)),((30,31),32))),(33,((34,36),35)))),18),(((((37,38),(39,40)),43),63),((44,45),(64,65)))),46),((47,48),(((((49,((54,(55,56)),67)),(66,68)),50),((51,53),52)),(61,62)))),60),(57,(58,59))),((((41,42),(72,73)),71),(((69,75),74),70))),(76,77))),3));
tree B_22.21 = [&U] [&W 1/50] (1,(2,(3,((((((((((((((((((4,5),((19,23),(20,(21,22)))),(7,((8,9),11))),10),12),((6,((((24,28),(25,(26,29))),27),((30,31),32))),((33,(34,35)),36))),((((13,14),15),17),16)),18),((((37,(38,(39,40))),43),63),((44,45),(64,65)))),46),((47,48),((((49,67),((54,55),56)),(((51,(52,53)),(61,62)),(66,68))),50))),60),(57,(58,59))),(((41,42),(72,73)),(71,74))),70),69),75),(76,77)))));
tree B_22.22 = [&U] [&W 1/50] (1,(2,(3,((((((((((((((((((4,5),((19,23),(20,(21,22)))),(7,((8,9),11))),10),12),((6,((((24,28),(25,(26,29))),27),((30,31),32))),((33,(34,35)),36))),((((13,14),15),17),16)),18),((((37,(38,(39,40))),43),63),((44,45),(64,65)))),46),60),((47,48),((((49,67),((54,55),56)),(((51,(52,53)),(61,62)),(66,68))),50))),(57,(58,59))),(((41,42),(72,73)),(71,74))),70),69),75),(76,77)))));
tree B_22.23 = [&U] [&W 1/50] (1,(2,(3,(((((((((((((((((4,5),((19,23),(20,(21,22)))),(7,((8,9),11))),10),12),((6,((((24,28),(25,(26,29))),27),((30,31),32))),((33,(34,35)),36))),((((13,14),15),17),16)),18),((((37,(38,(39,40))),43),63),((44,45),(64,65)))),46),(((47,48),((((49,67),((54,55),56)),(((51,(52,53)),(61,62)),(66,68))),50)),60)),(57,(58,59))),(((41,42),(72,73)),(71,74))),70),69),75),(76,77)))));
tree B_22.24 = [&U] [&W 1/50] (1,(2,(3,(((((((((((((((((((4,5),((19,23),(20,(21,22)))),(7,((8,9),11))),10),12),((6,((((24,28),(25,(26,29))),27),((30,31),32))),((33,(34,35)),36))),((((13,14),15),17),16)),18),((((37,(38,(39,40))),43),63),((44,45),(64,65)))),46),(49,(((50,(((51,(52,53)),(61,62)),(66,68))),((54,55),56)),67))),(47,48)),60),(57,(58,59))),(((41,42),(72,73)),(71,74))),70),69),75),(76,77)))));
tree B_22.25 = [&U] [&W 1/50] (1,(2,(3,(((((((((((((((((4,5),((19,23),(20,(21,22)))),(7,((8,9),11))),10),12),((6,((((24,28),(25,(26,29))),27),((30,31),32))),((33,(34,35)),36))),((((13,14),15),17),16)),18),((((37,(38,(39,40))),43),63),((44,45),(64,65)))),46),((47,48),((((49,67),((54,55),56)),(((51,(52,53)),(61,62)),(66,68))),50))),60),(57,(58,59))),(((((41,42),(72,73)),71),74),70)),69),75),(76,77)))));
tree B_22.26 = [&U] [&W 1/50] (1,(2,(3,((((((((((((((((((4,5),((19,23),(20,(21,22)))),(7,((8,9),11))),10),12),((6,((((24,28),(25,(26,29))),27),((30,31),32))),((33,(34,35)),36))),((((13,14),15),17),16)),18),((((37,(38,(39,40))),43),63),((44,45),(64,65)))),46),((47,48),(((((49,((54,55),56)),67),((51,(52,53)),(61,62))),(66,68)),50))),60),(57,(58,59))),(((41,42),(72,73)),(71,74))),70),69),75),(76,77)))));
tree B_22.27 = [&U] [&W 1/50] (1,(2,(3,((((((((((((((((((4,5),((19,23),(20,(21,22)))),(7,((8,9),11))),10),12),((6,((((24,28),(25,(26,29))),27),((30,31),32))),((33,(34,35)),36))),((((13,14),15),17),16)),18),((((37,(38,(39,40))),43),63),((44,45),(64,65)))),46),((47,48),(((((49,((54,55),56)),67),(66,68)),((51,(52,53)),(61,62))),50))),60),(57,(58,59))),(((41,42),(72,73)),(71,74))),70),69),75),(76,77)))));
tree B_22.28 = [&U] [&W 1/50] (1,(2,(3,((((((((((((((((((4,5),((19,23),(20,(21,22)))),(7,((8,9),11))),10),12),((6,((((24,28),(25,(26,29))),27),((30,31),32))),((33,(34,35)),36))),((((13,14),15),17),16)),18),((((37,(38,(39,40))),43),63),((44,45),(64,65)))),46),((47,48),((((49,(((54,55),56),67)),((51,(52,53)),(61,62))),(66,68)),50))),60),(57,(58,59))),(((41,42),(72,73)),(71,74))),70),69),75),(76,77)))));
tree B_22.29 = [&U] [&W 1/50] (1,(2,(3,((((((((((((((((((4,5),((19,23),(20,(21,22)))),(7,((8,9),11))),10),12),((6,((((24,28),(25,(26,29))),27),((30,31),32))),((33,(34,35)),36))),((((13,14),15),17),16)),18),((((37,(38,(39,40))),43),63),((44,45),(64,65)))),46),((47,48),((((49,(((54,55),56),67)),(66,68)),((51,(52,53)),(61,62))),50))),60),(57,(58,59))),(((41,42),(72,73)),(71,74))),70),69),75),(76,77)))));
tree B_22.30 = [&U] [&W 1/50] (1,(2,(3,(((((((((((((((((4,5),((19,23),(20,(21,22)))),(7,((8,9),11))),10),12),((6,((((24,28),(25,(26,29))),27),((30,31),32))),(((((13,14),15),17),16),((33,(34,35)),36)))),18),((((37,(38,(39,40))),43),63),((44,45),(64,65)))),46),((47,48),((((49,67),((54,55),56)),(((51,(52,53)),(61,62)),(66,68))),50))),60),(57,(58,59))),(((41,42),(72,73)),(71,74))),70),69),75),(76,77)))));
tree B_22.31 = [&U] [&W 1/50] (1,(2,(3,(((((((((((((((4,((7,(9,(((10,((((13,15),14),16),17)),12),11))),8)),5),(20,22)),23),19),21),((6,((((24,28),27),(25,(26,29))),((30,31),32))),(33,((34,36),35)))),18),((((37,((38,39),40)),43),63),((44,45),(64,65)))),46),60),((47,48),((((49,67),((54,56),55)),((((51,52),53),(61,62)),(66,68))),50))),((57,59),58)),(((41,42),(72,73)),((((69,75),70),74),71))),(76,77)))));
tree B_22.32 = [&U] [&W 1/50] (1,(2,(3,(((((((((((((((4,((7,(9,(((10,((((13,15),14),16),17)),12),11))),8)),5),(20,22)),23),19),21),((6,((((24,28),27),(25,(26,29))),((30,31),32))),(((33,35),34),36))),18),((((37,((38,39),40)),43),63),((44,45),(64,65)))),46),60),((47,48),((((49,67),((54,56),55)),((((51,52),53),(61,62)),(66,68))),50))),((57,59),58)),(((41,42),(72,73)),((((69,75),70),74),71))),(76,77)))));
tree B_22.33 = [&U] [&W 1/50] (1,(2,(3,(((((((((((((((4,((7,(9,(((10,((((13,15),14),16),17)),12),11))),8)),5),(20,22)),23),19),21),((6,((((24,28),27),(25,(26,29))),((30,31),32))),(((33,35),36),34))),18),((((37,((38,39),40)),43),63),((44,45),(64,65)))),46),60),((47,48),((((49,67),((54,56),55)),((((51,52),53),(61,62)),(66,68))),50))),((57,59),58)),(((41,42),(72,73)),((((69,75),70),74),71))),(76,77)))));
tree B_22.34 = [&U] [&W 1/50] (1,(2,(3,((((((((((((((4,((7,(9,(((10,((((13,15),14),16),17)),12),11))),8)),5),(20,22)),(19,21)),23),((6,((((24,28),27),(25,(26,29))),((30,31),32))),(33,((34,36),35)))),18),((((37,((38,39),40)),43),63),((44,45),(64,65)))),46),60),((47,48),((((49,67),((54,56),55)),((((51,52),53),(61,62)),(66,68))),50))),((57,59),58)),(((41,42),(72,73)),((((69,75),70),74),71))),(76,77)))));
tree B_22.35 = [&U] [&W 1/50] (1,(2,(3,(((((((((((((4,((7,(9,(((10,((((13,15),14),16),17)),12),11))),8)),5),(20,22)),((19,21),23)),((6,((((24,28),27),(25,(26,29))),((30,31),32))),(33,((34,36),35)))),18),((((37,((38,39),40)),43),63),((44,45),(64,65)))),46),60),((47,48),((((49,67),((54,56),55)),((((51,52),53),(61,62)),(66,68))),50))),((57,59),58)),(((41,42),(72,73)),((((69,75),70),74),71))),(76,77)))));
tree B_22.36 = [&U] [&W 1/50] (1,(2,(3,(((((((((((((4,((7,(9,(((10,((((13,15),14),16),17)),12),11))),8)),5),((19,21),23)),(20,22)),((6,((((24,28),27),(25,(26,29))),((30,31),32))),(33,((34,36),35)))),18),((((37,((38,39),40)),43),63),((44,45),(64,65)))),46),60),((47,48),((((49,67),((54,56),55)),((((51,52),53),(61,62)),(66,68))),50))),((57,59),58)),(((41,42),(72,73)),((((69,75),70),74),71))),(76,77)))));
tree B_22.37 = [&U] [&W 1/50] (1,(2,(3,((((((((((((4,((7,(9,(((10,((((13,15),14),16),17)),12),11))),8)),5),(((19,21),23),(20,22))),((6,((((24,28),27),(25,(26,29))),((30,31),32))),(33,((34,36),35)))),18),((((37,((38,39),40)),43),63),((44,45),(64,65)))),46),60),((47,48),((((49,67),((54,56),55)),((((51,52),53),(61,62)),(66,68))),50))),((57,59),58)),(((41,42),(72,73)),((((69,75),70),74),71))),(76,77)))));
tree B_22.38 = [&U] [&W 1/50] (1,(2,(3,((((((((((((((4,((7,(9,(((10,((((13,15),14),16),17)),12),11))),8)),5),((19,21),23)),20),22),((6,((((24,28),27),(25,(26,29))),((30,31),32))),(33,((34,36),35)))),18),((((37,((38,39),40)),43),63),((44,45),(64,65)))),46),60),((47,48),((((49,67),((54,56),55)),((((51,52),53),(61,62)),(66,68))),50))),((57,59),58)),(((41,42),(72,73)),((((69,75),70),74),71))),(76,77)))));
tree B_22.39 = [&U] [&W 1/50] (1,(2,(3,((((((((((((((4,((7,(9,(((10,((((13,15),14),16),17)),12),11))),8)),5),((19,21),23)),22),20),((6,((((24,28),27),(25,(26,29))),((30,31),32))),(33,((34,36),35)))),18),((((37,((38,39),40)),43),63),((44,45),(64,65)))),46),60),((47,48),((((49,67),((54,56),55)),((((51,52),53),(61,62)),(66,68))),50))),((57,59),58)),(((41,42),(72,73)),((((69,75),70),74),71))),(76,77)))));
tree B_22.40 = [&U] [&W 1/50] (1,(2,(3,(((((((((((((((4,((7,(9,(((10,((((13,15),14),16),17)),12),11))),8)),5),(20,22)),23),19),21),((6,((((24,28),27),(25,(26,29))),((30,31),32))),(((33,36),34),35))),18),((((37,((38,39),40)),43),63),((44,45),(64,65)))),46),60),((47,48),((((49,67),((54,56),55)),((((51,52),53),(61,62)),(66,68))),50))),((57,59),58)),(((41,42),(72,73)),((((69,75),70),74),71))),(76,77)))));
tree B_22.41 = [&U] [&W 1/50] (1,(2,(3,(((((((((((((((4,(5,(((19,(20,21)),22),23))),(7,8)),(9,11)),10),12),17),(((6,(((24,28),(25,((26,27),29))),((30,31),32))),(33,(34,(35,36)))),((13,(14,15)),16))),18),((((37,(38,(39,40))),43),63),((44,45),(64,65)))),46),60),((47,48),(((((49,((54,56),55)),67),((51,(52,53)),(61,62))),(66,68)),50))),(57,(58,59))),(((((41,42),(72,73)),71),70),((69,75),74))),(76,77)))));
tree B_22.42 = [&U] [&W 1/50] (1,((2,(((((((((((((((4,(5,(((19,(20,21)),22),23))),(7,8)),(9,11)),10),12),17),(((6,(((24,28),(25,((26,27),29))),((30,31),32))),(33,(34,(35,36)))),((13,(14,15)),16))),18),((((37,(38,(39,40))),43),63),((44,45),(64,65)))),46),60),((47,48),(((((49,((54,56),55)),67),((51,(52,53)),(61,62))),(66,68)),50))),(57,(58,59))),(((((41,42),(72,73)),71),70),((69,75),74))),(76,77))),3));
tree B_22.43 = [&U] [&W 1/50] (1,(2,(3,(((((((((((((((4,(5,(((19,(20,21)),22),23))),(7,8)),(9,11)),10),12),17),(((6,(((24,28),(25,((26,27),29))),((30,31),32))),(33,(34,(35,36)))),((13,(14,15)),16))),18),((((37,(38,(39,40))),43),63),((44,45),(64,65)))),46),60),((47,48),(((((49,((54,56),55)),67),((51,(52,53)),(61,62))),(66,68)),50))),(57,(58,59))),((((41,42),(72,73)),71),(((69,75),74),70))),(76,77)))));
tree B_22.44 = [&U] [&W 1/50] (1,((2,3),(((((((((((((((4,(5,(((19,(20,21)),22),23))),(7,8)),(9,11)),10),12),17),(((6,(((24,28),(25,((26,27),29))),((30,31),32))),(33,(34,(35,36)))),((13,(14,15)),16))),18),((((37,(38,(39,40))),43),63),((44,45),(64,65)))),46),60),((47,48),(((((49,((54,56),55)),67),((51,(52,53)),(61,62))),(66,68)),50))),(57,(58,59))),(((((41,42),(72,73)),71),70),((69,75),74))),(76,77))));
tree B_22.45 = [&U] [&W 1/50] (1,(2,(3,((((((((((((((4,(5,(((19,(20,21)),22),23))),(7,8)),(9,11)),10),12),17),(((6,(((24,28),(25,((26,27),29))),((30,31),32))),(33,(34,(35,36)))),((13,(14,15)),16))),18),((((37,(38,(39,40))),43),63),((44,45),(64,65)))),46),(((47,48),(((((49,((54,56),55)),67),((51,(52,53)),(61,62))),(66,68)),50)),60)),(57,(58,59))),(((((41,42),(72,73)),71),70),((69,75),74))),(76,77)))));
tree B_22.46 = [&U] [&W 1/50] (1,(2,(3,(((((((((((((((4,(5,(((19,(20,21)),22),23))),(7,8)),(9,11)),10),12),17),(((6,(((24,28),(25,((26,27),29))),((30,31),32))),(33,(34,(35,36)))),((13,(14,15)),16))),18),((((37,(38,(39,40))),43),63),((44,45),(64,65)))),46),((47,48),(((((49,((54,56),55)),67),((51,(52,53)),(61,62))),(66,68)),50))),60),(57,(58,59))),(((((41,42),(72,73)),71),70),((69,75),74))),(76,77)))));
tree B_22.47 = [&U] [&W 1/50] (1,(2,(3,(((((((((((((((4,(5,(((19,(20,21)),22),23))),(7,8)),(9,11)),10),12),17),(((6,(((24,28),(25,((26,27),29))),((30,31),32))),(33,(34,(35,36)))),((13,(14,15)),16))),18),((((37,(38,(39,40))),43),63),((44,45),(64,65)))),46),60),((47,48),(((((49,((54,56),55)),67),((51,(52,53)),(61,62))),(66,68)),50))),((57,59),58)),(((((41,42),(72,73)),71),70),((69,75),74))),(76,77)))));
tree B_22.48 = [&U] [&W 1/50] (1,(2,(3,(((((((((((((((4,(5,(((19,(20,21)),22),23))),(7,8)),(9,11)),10),12),17),(((6,(((24,28),(25,((26,27),29))),((30,31),32))),(33,(34,(35,36)))),((13,(14,15)),16))),18),((((37,(38,(39,40))),43),63),((44,45),(64,65)))),46),60),((47,48),(((((49,((54,56),55)),67),((51,(52,53)),(61,62))),(66,68)),50))),((57,58),59)),(((((41,42),(72,73)),71),70),((69,75),74))),(76,77)))));
tree B_22.49 = [&U] [&W 1/50] (1,(2,(3,(((((((((((((((((4,(5,(((19,(20,21)),22),23))),(7,8)),(9,11)),10),12),17),((13,(14,15)),16)),(33,(34,(35,36)))),(6,(((24,28),(25,((26,27),29))),((30,31),32)))),18),((((37,(38,(39,40))),43),63),((44,45),(64,65)))),46),60),((47,48),(((((49,((54,56),55)),67),((51,(52,53)),(61,62))),(66,68)),50))),(57,(58,59))),(((((41,42),(72,73)),71),70),((69,75),74))),(76,77)))));
tree B_22.50 = [&U] [&W 1/50] (1,(2,(3,(((((((((((((((((4,(5,(((19,(20,21)),22),23))),(7,8)),(9,11)),10),12),17),((6,(((24,28),(25,((26,27),29))),((30,31),32))),(33,(34,(35,36))))),16),(13,(14,15))),18),((((37,(38,(39,40))),43),63),((44,45),(64,65)))),46),60),((47,48),(((((49,((54,56),55)),67),((51,(52,53)),(61,62))),(66,68)),50))),(57,(58,59))),(((((41,42),(72,73)),71),70),((69,75),74))),(76,77)))));

[Trees found in bootstrap replicate #23 (seed=2044164670)]
tree B_23.1 = [&U] [&W 1/20] (1,((2,(((((((((((((((((((4,5),(((((6,(((12,(((24,28),((25,26),29)),27)),((30,31),32)),((((13,14),15),16),17))),10),(8,9)),7),11)),(((33,36),34),35)),(19,(20,((21,23),22)))),18),((37,(38,40)),39)),(44,45)),46),((43,63),(64,65))),49),(((47,48),50),(((51,52),53),(61,62)))),(((54,55),56),((66,68),67))),60),((57,58),59)),(72,73)),((41,42),70)),((69,75),74)),71),(76,77))),3));
tree B_23.2 = [&U] [&W 1/20] (1,(2,(3,(((((((((((((((((((4,5),(((((6,(((12,(((24,28),((25,26),29)),27)),((30,31),32)),((((13,14),15),16),17))),10),(8,9)),7),11)),(((33,36),34),35)),(19,(20,((21,23),22)))),18),((37,(38,40)),39)),(44,45)),46),((43,63),(64,65))),49),(((47,48),50),(((51,52),53),(61,62)))),(((54,55),56),((66,68),67))),60),((57,58),59)),(72,73)),((41,42),70)),((69,75),74)),71),(76,77)))));
tree B_23.3 = [&U] [&W 1/20] (1,((2,3),(((((((((((((((((((4,5),(((((6,(((12,(((24,28),((25,26),29)),27)),((30,31),32)),((((13,14),15),16),17))),10),(8,9)),7),11)),(((33,36),34),35)),(19,(20,((21,23),22)))),18),((37,(38,40)),39)),(44,45)),46),((43,63),(64,65))),49),(((47,48),50),(((51,52),53),(61,62)))),(((54,55),56),((66,68),67))),60),((57,58),59)),(72,73)),((41,42),70)),((69,75),74)),71),(76,77))));
tree B_23.4 = [&U] [&W 1/20] (1,((2,(((((((((((((((((((4,5),(((((6,(((12,(((24,28),((25,26),29)),27)),((30,31),32)),((((13,14),15),16),17))),10),(8,9)),7),11)),(((33,36),34),35)),(19,(20,((21,23),22)))),18),((37,(38,40)),39)),(44,45)),46),((43,63),(64,65))),49),(((47,48),50),(((51,52),53),(61,62)))),(((54,55),56),((66,68),67))),60),(57,(58,59))),(72,73)),((41,42),70)),((69,75),74)),71),(76,77))),3));
tree B_23.5 = [&U] [&W 1/20] (1,((2,(((((((((((((((((((4,5),(((((6,(((12,(((24,28),((25,26),29)),27)),((30,31),32)),((((13,14),15),16),17))),10),(8,9)),7),11)),(((33,36),34),35)),(19,(20,((21,23),22)))),18),((37,(38,40)),39)),(44,45)),46),((43,63),(64,65))),49),(((47,48),50),(((51,52),53),(61,62)))),(((54,55),56),((66,68),67))),60),((57,59),58)),(72,73)),((41,42),70)),((69,75),74)),71),(76,77))),3));
tree B_23.6 = [&U] [&W 1/20] (1,((2,(((((((((((((((((((4,5),(((((6,(((12,(((24,28),((25,26),29)),27)),((30,31),32)),((((13,14),15),16),17))),10),(8,9)),7),11)),(((33,36),34),35)),(19,(20,((21,23),22)))),18),((37,(38,40)),39)),(44,45)),46),((43,63),(64,65))),49),(((47,48),50),(((51,52),53),(61,62)))),((((54,55),56),67),(66,68))),60),((57,58),59)),(72,73)),((41,42),70)),((69,75),74)),71),(76,77))),3));
tree B_23.7 = [&U] [&W 1/20] (1,((2,(((((((((((((((((((4,5),(((((6,(((12,(((24,28),((25,26),29)),27)),((30,31),32)),((((13,14),15),16),17))),10),(8,9)),7),11)),(((33,36),34),35)),(19,(20,((21,23),22)))),18),((37,(38,40)),39)),(44,45)),46),((43,63),(64,65))),49),(((47,48),50),(((51,52),53),(61,62)))),((((54,55),56),(66,68)),67)),60),((57,58),59)),(72,73)),((41,42),70)),((69,75),74)),71),(76,77))),3));
tree B_23.8 = [&U] [&W 1/20] (1,((2,(((((((((((((((((((4,5),(((((6,(((12,(((24,28),((25,26),29)),27)),((30,31),32)),((((13,14),15),16),17))),10),(8,9)),7),11)),(((33,36),34),35)),(19,(20,((21,23),22)))),18),((37,(38,40)),39)),(44,45)),46),((43,63),(64,65))),49),((((47,48),50),(61,62)),((51,52),53))),(((54,55),56),((66,68),67))),60),((57,58),59)),(72,73)),((41,42),70)),((69,75),74)),71),(76,77))),3));
tree B_23.9 = [&U] [&W 1/20] (1,((2,(((((((((((((((((((4,5),(((((6,(((12,(((24,28),((25,26),29)),27)),((30,31),32)),((((13,14),15),16),17))),10),(8,9)),7),11)),(((33,36),34),35)),(19,(20,((21,23),22)))),18),((37,(38,40)),39)),(44,45)),46),((43,63),(64,65))),49),(((47,48),(50,(61,62))),((51,52),53))),(((54,55),56),((66,68),67))),60),((57,58),59)),(72,73)),((41,42),70)),((69,75),74)),71),(76,77))),3));
tree B_23.10 = [&U] [&W 1/20] (1,((2,(((((((((((((((((((4,5),(((((6,(((12,(((24,28),((25,26),29)),27)),((30,31),32)),((((13,14),15),16),17))),10),(8,9)),7),11)),(((33,36),34),35)),(19,(20,((21,23),22)))),18),((37,(38,40)),39)),(44,45)),46),((43,63),(64,65))),49),((((47,48),(61,62)),50),((51,52),53))),(((54,55),56),((66,68),67))),60),((57,58),59)),(72,73)),((41,42),70)),((69,75),74)),71),(76,77))),3));
tree B_23.11 = [&U] [&W 1/20] (1,((2,(((((((((((4,5),((((((6,(((12,(((24,28),(25,(26,29))),27)),((30,31),32)),((((13,14),15),17),16))),(((33,36),34),35)),10),(7,8)),11),9)),((((19,20),23),21),22)),18),(37,((38,40),39))),((((((43,63),((44,45),(64,65))),(((54,55),56),((66,68),67))),(((57,58),59),60)),(46,((47,48),((50,(61,62)),((51,53),52))))),49)),((41,42),(72,73))),(70,71)),74),(69,75)),(76,77))),3));
tree B_23.12 = [&U] [&W 1/20] (1,((2,(((((((((((4,5),((((((6,(((12,(((24,28),(25,(26,29))),27)),((30,31),32)),((((13,14),15),17),16))),(((33,36),34),35)),10),(7,8)),11),9)),((((19,20),23),21),22)),18),(((37,39),38),40)),((((((43,63),((44,45),(64,65))),(((54,55),56),((66,68),67))),(((57,58),59),60)),(46,((47,48),((50,(61,62)),((51,53),52))))),49)),((41,42),(72,73))),(70,71)),74),(69,75)),(76,77))),3));
tree B_23.13 = [&U] [&W 1/20] (1,((2,(((((((((((4,5),((((((6,(((12,(((24,28),(25,(26,29))),27)),((30,31),32)),((((13,14),15),17),16))),(((33,36),34),35)),10),(7,8)),11),9)),((((19,20),23),21),22)),18),(((37,39),40),38)),((((((43,63),((44,45),(64,65))),(((54,55),56),((66,68),67))),(((57,58),59),60)),(46,((47,48),((50,(61,62)),((51,53),52))))),49)),((41,42),(72,73))),(70,71)),74),(69,75)),(76,77))),3));
tree B_23.14 = [&U] [&W 1/20] (1,((2,(((((((((((4,5),((((((6,(((12,(((24,28),(25,(26,29))),27)),((30,31),32)),((((13,14),15),17),16))),(((33,36),34),35)),10),(7,8)),11),9)),((((19,20),23),21),22)),18),(37,((38,40),39))),((((((43,63),((44,45),(64,65))),(((54,55),56),((66,68),67))),(((57,58),59),60)),(46,((47,48),(50,(((51,52),53),(61,62)))))),49)),((41,42),(72,73))),(70,71)),74),(69,75)),(76,77))),3));
tree B_23.15 = [&U] [&W 1/20] (1,((2,(((((((((((4,5),((((((6,(((12,(((24,28),(25,(26,29))),27)),((30,31),32)),((((13,14),15),17),16))),(((33,36),34),35)),10),(7,8)),11),9)),((((19,20),23),21),22)),18),(37,((38,40),39))),((((((43,63),((44,45),(64,65))),(((54,55),56),((66,68),67))),(((57,58),59),60)),(46,((47,48),((50,((51,52),53)),(61,62))))),49)),((41,42),(72,73))),(70,71)),74),(69,75)),(76,77))),3));
tree B_23.16 = [&U] [&W 1/20] (1,((2,(((((((((((4,5),((((((6,(((12,(((24,28),(25,(26,29))),27)),((30,31),32)),((((13,14),15),17),16))),(((33,36),34),35)),10),(7,8)),11),9)),((((19,20),23),21),22)),18),(37,((38,40),39))),((((((43,63),((44,45),(64,65))),(((54,55),56),((66,68),67))),(((57,58),59),60)),(46,((47,48),(50,((51,(52,53)),(61,62)))))),49)),((41,42),(72,73))),(70,71)),74),(69,75)),(76,77))),3));
tree B_23.17 = [&U] [&W 1/20] (1,((2,(((((((((((4,5),((((((6,(((12,(((24,28),(25,(26,29))),27)),((30,31),32)),((((13,14),15),17),16))),(((33,36),34),35)),10),(7,8)),11),9)),((((19,20),23),21),22)),18),(37,((38,40),39))),((((((43,63),((44,45),(64,65))),(((54,55),56),((66,68),67))),(((57,58),59),60)),(46,((47,48),((50,(51,(52,53))),(61,62))))),49)),((41,42),(72,73))),(70,71)),74),(69,75)),(76,77))),3));
tree B_23.18 = [&U] [&W 1/20] (1,((2,(((((((((((4,5),((((((6,(((12,(((24,28),(25,(26,29))),27)),((30,31),32)),((((13,14),15),17),16))),(((33,36),34),35)),10),(7,8)),11),9)),((((19,20),23),21),22)),18),(37,((38,40),39))),((((((43,63),((44,45),(64,65))),((((54,55),56),67),(66,68))),(((57,58),59),60)),(46,((47,48),((50,(61,62)),((51,53),52))))),49)),((41,42),(72,73))),(70,71)),74),(69,75)),(76,77))),3));
tree B_23.19 = [&U] [&W 1/20] (1,((2,(((((((((((4,5),((((((6,(((12,(((24,28),(25,(26,29))),27)),((30,31),32)),((((13,14),15),17),16))),(((33,36),34),35)),10),(7,8)),11),9)),((((19,20),23),21),22)),18),(37,((38,40),39))),((((((43,63),((44,45),(64,65))),((((54,55),56),(66,68)),67)),(((57,58),59),60)),(46,((47,48),((50,(61,62)),((51,53),52))))),49)),((41,42),(72,73))),(70,71)),74),(69,75)),(76,77))),3));
tree B_23.20 = [&U] [&W 1/20] (1,((2,(((((((((((4,5),((((((6,(((12,(((24,28),(25,(26,29))),27)),((30,31),32)),((((13,14),15),17),16))),(((33,36),34),35)),10),(7,8)),11),9)),((((19,20),23),21),22)),18),(37,((38,40),39))),((((((43,63),((44,45),(64,65))),(((54,55),56),((66,68),67))),((57,(58,59)),60)),(46,((47,48),((50,(61,62)),((51,53),52))))),49)),((41,42),(72,73))),(70,71)),74),(69,75)),(76,77))),3));

[Trees found in bootstrap replicate #24 (seed=1681037248)]
tree B_24.1 = [&U] [&W 1/20] (1,(2,(3,(((((((((((((((((((((((((((((4,6),(5,((19,((20,(22,23)),21)),(((((((24,28),(25,(26,29))),27),((30,31),32)),(33,35)),36),34)))),46),11),7),((10,12),(16,17))),8),9),((13,15),14)),18),(((37,39),38),40)),(44,45)),((54,56),55)),(64,65)),((57,(58,59)),60)),62),((51,53),52)),((47,48),50)),((61,68),(66,67))),63),43),49),(76,77)),(41,42)),(71,(72,73))),70),74),69),75))));
tree B_24.2 = [&U] [&W 1/20] (1,((2,(((((((((((((((((((((((((((((4,6),(5,((19,((20,(22,23)),21)),(((((((24,28),(25,(26,29))),27),((30,31),32)),(33,35)),36),34)))),46),11),7),((10,12),(16,17))),8),9),((13,15),14)),18),(((37,39),38),40)),(44,45)),((54,56),55)),(64,65)),((57,(58,59)),60)),62),((51,53),52)),((47,48),50)),((61,68),(66,67))),63),43),49),(76,77)),(41,42)),(71,(72,73))),70),74),69),75)),3));
tree B_24.3 = [&U] [&W 1/20] (1,((2,3),(((((((((((((((((((((((((((((4,6),(5,((19,((20,(22,23)),21)),(((((((24,28),(25,(26,29))),27),((30,31),32)),(33,35)),36),34)))),46),11),7),((10,12),(16,17))),8),9),((13,15),14)),18),(((37,39),38),40)),(44,45)),((54,56),55)),(64,65)),((57,(58,59)),60)),62),((51,53),52)),((47,48),50)),((61,68),(66,67))),63),43),49),(76,77)),(41,42)),(71,(72,73))),70),74),69),75)));
tree B_24.4 = [&U] [&W 1/20] (1,(2,(3,((((((((((((((((((((((((((((4,6),(5,((19,((20,(22,23)),21)),(((((((24,28),(25,(26,29))),27),((30,31),32)),(33,35)),36),34)))),46),11),7),((10,12),(16,17))),8),9),((13,15),14)),18),(((37,39),38),40)),(44,45)),((54,56),55)),(64,65)),((57,(58,59)),60)),62),((51,53),52)),((47,48),50)),((61,68),(66,67))),63),43),49),(76,77)),(((41,42),(72,73)),71)),70),74),69),75))));
tree B_24.5 = [&U] [&W 1/20] (1,(2,(3,((((((((((((((((((((((((((((((4,6),(5,((19,((20,(22,23)),21)),(((((((24,28),(25,(26,29))),27),((30,31),32)),(33,35)),36),34)))),46),11),7),((10,12),(16,17))),8),9),((13,15),14)),18),(((37,39),38),40)),(44,45)),((54,56),55)),(64,65)),((57,(58,59)),60)),62),((51,53),52)),((61,68),(66,67))),(47,48)),50),63),43),49),(76,77)),(41,42)),(71,(72,73))),70),74),69),75))));
tree B_24.6 = [&U] [&W 1/20] (1,(2,(3,((((((((((((((((((((((((((((((4,6),(5,((19,((20,(22,23)),21)),(((((((24,28),(25,(26,29))),27),((30,31),32)),(33,35)),36),34)))),46),11),7),((10,12),(16,17))),8),9),((13,15),14)),18),(((37,39),38),40)),(44,45)),((54,56),55)),(64,65)),((57,(58,59)),60)),62),((51,53),52)),((61,68),(66,67))),50),(47,48)),63),43),49),(76,77)),(41,42)),(71,(72,73))),70),74),69),75))));
tree B_24.7 = [&U] [&W 1/20] (1,(2,(3,(((((((((((((((((((((((((((((((4,6),(5,((19,((20,(22,23)),21)),(((((((24,28),(25,(26,29))),27),((30,31),32)),(33,35)),36),34)))),46),11),7),((10,12),(16,17))),8),9),((13,15),14)),18),(((37,39),38),40)),(44,45)),((54,56),55)),(64,65)),((57,(58,59)),60)),62),((51,53),52)),(47,48)),50),(66,67)),(61,68)),63),43),49),(76,77)),(41,42)),(71,(72,73))),70),74),69),75))));
tree B_24.8 = [&U] [&W 1/20] (1,(2,(3,(((((((((((((((((((((((((((((((4,6),(5,((19,((20,(22,23)),21)),(((((((24,28),(25,(26,29))),27),((30,31),32)),(33,35)),36),34)))),46),11),7),((10,12),(16,17))),8),9),((13,15),14)),18),(((37,39),38),40)),(44,45)),((54,56),55)),(64,65)),((57,(58,59)),60)),62),((51,53),52)),50),(47,48)),(66,67)),(61,68)),63),43),49),(76,77)),(41,42)),(71,(72,73))),70),74),69),75))));
tree B_24.9 = [&U] [&W 1/20] (1,(2,(3,((((((((((((((((((((((((((((4,6),(5,((19,((20,(22,23)),21)),(((((((24,28),(25,(26,29))),27),((30,31),32)),(33,35)),36),34)))),46),11),7),((10,12),(16,17))),8),9),((13,15),14)),18),(((37,39),38),40)),(44,45)),((54,56),55)),(64,65)),((57,(58,59)),60)),62),((51,53),52)),((47,48),(50,((61,68),(66,67))))),63),43),49),(76,77)),(41,42)),(71,(72,73))),70),74),69),75))));
tree B_24.10 = [&U] [&W 1/20] (1,(2,(3,((((((((((((((((((((((((((((4,6),(5,((19,((20,(22,23)),21)),(((((((24,28),(25,(26,29))),27),((30,31),32)),(33,35)),36),34)))),46),11),7),((10,12),(16,17))),8),9),((13,15),14)),18),(((37,39),38),40)),(44,45)),((54,56),55)),(64,65)),((57,(58,59)),60)),62),((51,53),52)),(((47,48),((61,68),(66,67))),50)),63),43),49),(76,77)),(41,42)),(71,(72,73))),70),74),69),75))));
tree B_24.11 = [&U] [&W 1/20] (1,(2,(3,((((((((((((((((((((((((4,(5,((((19,21),23),20),22))),((((6,32),(30,31)),(((24,28),((25,29),26)),27)),(33,((34,36),35)))),46),(((7,((10,12),(16,17))),8),11)),9),((13,14),15)),18),((37,39),(38,40))),(44,45)),((54,56),55)),(64,65)),(((57,59),58),60)),62),((51,53),52)),(((47,48),((61,68),(66,67))),50)),63),43),49),(76,77)),(((41,42),(72,73)),71)),70),74),69),75))));
tree B_24.12 = [&U] [&W 1/20] (1,(2,(3,((((((((((((((((((((((((((4,(5,((((19,21),23),20),22))),((((6,32),(30,31)),(((24,28),((25,29),26)),27)),(33,((34,36),35)))),46),8),(7,((10,12),(16,17)))),11),9),((13,14),15)),18),((37,39),(38,40))),(44,45)),((54,56),55)),(64,65)),(((57,59),58),60)),62),((51,53),52)),(((47,48),((61,68),(66,67))),50)),63),43),49),(76,77)),(((41,42),(72,73)),71)),70),74),69),75))));
tree B_24.13 = [&U] [&W 1/20] (1,(2,(3,((((((((((((((((((((((((((4,(5,((((19,21),23),20),22))),((((6,32),(30,31)),(((24,28),((25,29),26)),27)),(33,((34,36),35)))),46),(7,((10,12),(16,17)))),8),11),9),((13,14),15)),18),((37,39),(38,40))),(44,45)),((54,56),55)),(64,65)),(((57,59),58),60)),62),((51,53),52)),(((47,48),((61,68),(66,67))),50)),63),43),49),(76,77)),(((41,42),(72,73)),71)),70),74),69),75))));
tree B_24.14 = [&U] [&W 1/20] (1,(2,(3,(((((((((((((((((((((((((((4,(5,((((19,21),23),20),22))),((((6,32),(30,31)),(((24,28),((25,29),26)),27)),(33,((34,36),35)))),46),((10,12),(16,17))),7),8),11),9),((13,14),15)),18),((37,39),(38,40))),(44,45)),((54,56),55)),(64,65)),(((57,59),58),60)),62),((51,53),52)),(((47,48),((61,68),(66,67))),50)),63),43),49),(76,77)),(((41,42),(72,73)),71)),70),74),69),75))));
tree B_24.15 = [&U] [&W 1/20] (1,(2,(3,(((((((((((((((((((((((((((4,(5,((((19,21),23),20),22))),((((6,32),(30,31)),(((24,28),((25,29),26)),27)),(33,((34,36),35)))),46),7),((10,12),(16,17))),8),11),9),((13,14),15)),18),((37,39),(38,40))),(44,45)),((54,56),55)),(64,65)),(((57,59),58),60)),62),((51,53),52)),(((47,48),((61,68),(66,67))),50)),63),43),49),(76,77)),(((41,42),(72,73)),71)),70),74),69),75))));
tree B_24.16 = [&U] [&W 1/20] (1,(2,(3,((((((((((((((((((((((((4,(5,((((19,21),23),20),22))),((((6,32),(30,31)),(((24,28),((25,29),26)),27)),(33,((34,36),35)))),46),((7,(8,11)),((10,12),(16,17)))),9),((13,14),15)),18),((37,39),(38,40))),(44,45)),((54,56),55)),(64,65)),(((57,59),58),60)),62),((51,53),52)),(((47,48),((61,68),(66,67))),50)),63),43),49),(76,77)),(((41,42),(72,73)),71)),70),74),69),75))));
tree B_24.17 = [&U] [&W 1/20] (1,(2,(3,((((((((((((((((((((((((4,(5,((((19,21),23),20),22))),((((6,32),(30,31)),(((24,28),((25,29),26)),27)),(33,((34,36),35)))),46),(7,((8,11),((10,12),(16,17))))),9),((13,14),15)),18),((37,39),(38,40))),(44,45)),((54,56),55)),(64,65)),(((57,59),58),60)),62),((51,53),52)),(((47,48),((61,68),(66,67))),50)),63),43),49),(76,77)),(((41,42),(72,73)),71)),70),74),69),75))));
tree B_24.18 = [&U] [&W 1/20] (1,(2,(3,((((((((((((((((((((((((4,(5,((((19,21),23),20),22))),((((6,32),(30,31)),(((24,28),((25,29),26)),27)),(33,((34,36),35)))),46),(((7,((10,12),(16,17))),8),11)),((13,14),15)),9),18),((37,39),(38,40))),(44,45)),((54,56),55)),(64,65)),(((57,59),58),60)),62),((51,53),52)),(((47,48),((61,68),(66,67))),50)),63),43),49),(76,77)),(((41,42),(72,73)),71)),70),74),69),75))));
[truncated: 18,054,622 more chars]
