# Supplementary material for: Implications of molecular characters for the phylogeny of the Microbotryaceae (Basidiomycota: Urediniomycetes)
Source: BMC Evol Biol. 2006 Apr 25;6:35. doi: 10.1186/1471-2148-6-35 (PMC1526759; doi:10.1186/1471-2148-6-35)
Supplement: Additional File 1 — Alignment, Bootstrap trees, Trees. Dialign NEXUS file and concatenated MAFFT, PCMA, and POA NEXUS file. Likelihood and Parsimony bootstrap .tre and .log files and PhyML bootstrap .rtf file. Likelihood and Parsimony .tre, .log and .con files. [file 1471-2148-6-35-S1.zip › Bootstrap_Trees/Parsimony/MPheur_boot_dialign01.log]

P A U P *
Portable version 4.0b10 for Unix
Fri Jul 29 02:03:17 2005

      -----------------------------NOTICE-----------------------------
        This is a beta-test version.  Please report any crashes,
        apparent calculation errors, or other anomalous results.
        There are no restrictions on publication of results obtained
        with this version, but you should check the WWW site
        frequently for bug announcements and/or updated versions.  
        See the README file on the distribution media for details.
      ----------------------------------------------------------------

Character-exclusion status changed:
  380 characters excluded
  Total number of characters now excluded = 786
  Number of included characters = 124

Bootstrap method with heuristic search:
  Number of bootstrap replicates = 1000
  Starting seed = 1592612660
  Optimality criterion = parsimony
    Character-status summary:
      786 characters are excluded
      Of the remaining 124 included characters:
        All characters are of type 'unord'
        All characters have equal weight
        All characters are parsimony-informative
    Gaps are treated as "missing"
    Multistate taxa interpreted as uncertainty
  Starting tree(s) obtained via stepwise addition
  Addition sequence: random
    Number of replicates = 25
    Starting seed = 1989816754
  Number of trees held at each step during stepwise addition = 1
  Branch-swapping algorithm: tree-bisection-reconnection (TBR)
                             reconnection limit = 12
  Steepest descent option not in effect
  No more than 10 trees of score (length) greater than or equal to 1 will be saved in each replicate
  Initial 'MaxTrees' setting = 1000 (will be auto-increased by 1000)
  Zero-length branches not collapsed
  'MulTrees' option in effect
  Topological constraints not enforced
  Trees are unrooted

    Elapsed  Random   Taxa      Rearr.  -- No. of trees --  --- Best trees ---
       time     rep  added      tried   saved left-to-swap  this rep   overall
  ----------------------------------------------------------------------------
    0:00:30  Bootstrap replicate 3...
    0:00:30       3     77     1556274     30        8         420         420
    0:00:43      25      -    15862911      0        0         421         419
    0:01:13  Bootstrap replicate 5...
    0:01:13      20     77    15573539     20        5         418         415
    0:01:16      25      -    19192559      0        0         418         415
    0:01:46  Bootstrap replicate 7...
    0:01:46      24     77    15177555     30        2         437         436
    0:01:46      25      -    15793233      0        0         442         436
    0:02:16  Bootstrap replicate 10...
    0:02:16       1     77       19742     10       10         420         420
    0:02:31      25      -    17052127      0        0         413         408
    0:03:01  Bootstrap replicate 12...
    0:03:01      22     77    15302172     40       10         456         453
    0:03:04      25      -    17879254      0        0         455         453
    0:03:34  Bootstrap replicate 14...
    0:03:34      23     77    16632445     20        2         442         440
    0:03:35      25      -    17972332      0        0         439         439
    0:04:05  Bootstrap replicate 17...
    0:04:05       2     77      999952     20        8         432         429
    0:04:20      25      -    18278822      0        0         438         429
    0:04:50  Bootstrap replicate 20...
    0:04:50       2     77     1177231     20        6         455         455
    0:05:06      25      -    18038179      0        0         450         450
    0:05:36  Bootstrap replicate 23...
    0:05:36       1     77      456104     10        3         452         452
    0:05:52      25      -    17428951      0        0         450         450
    0:06:22  Bootstrap replicate 25...
    0:06:22      22     77    19112632    130        6         450         449
    0:06:24      25      -    21558871      0        0         450         449
    0:06:54  Bootstrap replicate 27...
    0:06:54      20     77    15280857     50        5         444         444
    0:06:58      25      -    19169893      0        0         444         444
    0:07:28  Bootstrap replicate 30...
    0:07:28       2     77      730769     20        9         411         411
    0:07:42      25      -    16865196      0        0         408         408
    0:08:12  Bootstrap replicate 33...
    0:08:12       2     77     1263082     20        6         404         404
    0:08:27      25      -    18684971      0        0         404         401
    0:08:57  Bootstrap replicate 35...
    0:08:57      22     77    14903313     30        3         456         455
    0:08:59      25      -    17183166      0        0         456         455
    0:09:29  Bootstrap replicate 37...
    0:09:29      22     77    16382931     70        3         392         392
    0:09:32      25      -    19146563      0        0         395         392
    0:10:02  Bootstrap replicate 40...
    0:10:02       1     77      218028     10        7         411         411
    0:10:17      25      -    16593511      0        0         413         409
    0:10:47  Bootstrap replicate 42...
    0:10:47      24     77    16636494     40        7         478         476
    0:10:48      25      -    17848344      0        0         480         476
    0:11:18  Bootstrap replicate 45...
    0:11:18       4     77     2169556     30        4         418         418
    0:11:30      25      -    16135958      0        0         420         418
    0:12:00  Bootstrap replicate 48...
    0:12:00       1     77      963465     10        2         437         437
    0:12:15      25      -    17592769      0        0         436         436
    0:12:45  Bootstrap replicate 50...
    0:12:45      23     77    16486957     50        1         441         440
    0:12:47      25      -    17977490      0        0         442         440
    0:13:17  Bootstrap replicate 53...
    0:13:17       4     77     2028714     20        4         433         433
    0:13:28      25      -    14799364      0        0         432         431
    0:13:58  Bootstrap replicate 55...
    0:13:58      25     77    14613504     40        9         431         431
    0:13:58      25      -    15116675      0        0         431         431
    0:14:28  Bootstrap replicate 57...
    0:14:28      23     77    17393067     30        9         386         382
    0:14:31      25      -    19844162      0        0         384         382
    0:15:01  Bootstrap replicate 59...
    0:15:01      24     77    17904960     30        7         434         434
    0:15:02      25      -    18957266      0        0         435         434
    0:15:32  Bootstrap replicate 61...
    0:15:32      23     77    16158252     20        1         399         398
    0:15:33      25      -    17837586      0        0         401         398
    0:16:03  Bootstrap replicate 63...
    0:16:03      25     77    19660480     40        6         433         424
    0:16:03      25      -    20003061      0        0         433         424
    0:16:33  Bootstrap replicate 66...
    0:16:33       1     77      457243     10        4         411         411
    0:16:49      25      -    17602164      0        0         412         410
    0:17:19  Bootstrap replicate 69...
    0:17:19       2     77     1663797     20        9         450         447
    0:17:35      25      -    20734702      0        0         450         447
    0:18:05  Bootstrap replicate 71...
    0:18:05      20     77    14543435     30       10         436         436
    0:18:09      25      -    19186508      0        0         441         436
    0:18:39  Bootstrap replicate 74...
    0:18:39       1     77       79018     10       10         446         446
    0:18:54      25      -    16981998      0        0         443         442
    0:19:24  Bootstrap replicate 77...
    0:19:24       1     77       28881     10       10         473         473
    0:19:40      25      -    16834480      0        0         461         461
    0:20:10  Bootstrap replicate 80...
    0:20:10       2     77      803878     20        6         457         457
    0:20:27      25      -    20135592      0        0         457         456
    0:20:57  Bootstrap replicate 82...
    0:20:57      23     77    17803480     20        2         391         389
    0:20:58      25      -    19060795      0        0         390         389
    0:21:28  Bootstrap replicate 84...
    0:21:28      19     77    15320520     70        6         423         422
    0:21:32      25      -    20328456      0        0         423         422
    0:22:02  Bootstrap replicate 87...
    0:22:02       2     77     1532711     20        2         447         445
    0:22:18      25      -    18494806      0        0         439         439
    0:22:48  Bootstrap replicate 89...
    0:22:48      21     77    15198020     40        3         430         428
    0:22:50      25      -    17742794      0        0         430         428
    0:23:20  Bootstrap replicate 92...
    0:23:20       2     77     1232227     20        1         417         417
    0:23:34      25      -    17108022      0        0         415         413
    0:24:04  Bootstrap replicate 94...
    0:24:04      21     77    14747323     20        5         472         472
    0:24:07      25      -    18101474      0        0         474         472
    0:24:37  Bootstrap replicate 96...
    0:24:37      20     77    15545095     90        5         426         424
    0:24:40      25      -    19657215      0        0         429         424
    0:25:10  Bootstrap replicate 99...
    0:25:10       1     77      480258     10        3         411         411
    0:25:24      25      -    15342529      0        0         411         408
    0:25:54  Bootstrap replicate 102...
    0:25:54       3     77     1922589     20        7         368         368
    0:26:10      25      -    19776382      0        0         370         367
    0:26:40  Bootstrap replicate 104...
    0:26:40      25     77    15010053     20        2         413         407
    0:26:40      25      -    15065297      0        0         413         407
    0:27:10  Bootstrap replicate 106...
    0:27:10      25     77    15018063     50        7         447         445
    0:27:10      25      -    15365250      0        0         447         445
    0:27:40  Bootstrap replicate 108...
    0:27:40      11     77     6580458     70        5         435         435
    0:27:54      25      -    16252588      0        0         435         435
    0:28:24  Bootstrap replicate 110...
    0:28:24       8     77     4591753     50        8         367         367
    0:28:38      25      -    15003854      0        0         367         367
    0:29:08  Bootstrap replicate 112...
    0:29:08       3     77     1784862     20        8         458         457
    0:29:33      25      -    18103850      0        0         459         456
    0:30:03  Bootstrap replicate 114...
    0:30:03      13     77     7299132     30       10         389         384
    0:30:14      25      -    15023236      0        0         388         384
    0:30:44  Bootstrap replicate 116...
    0:30:44      10     77     5506180     80       10         455         450
    0:31:00      25      -    16196209      0        0         455         450
    0:31:30  Bootstrap replicate 118...
    0:31:30       9     77     5232707     40       10         410         406
    0:31:44      25      -    15991499      0        0         406         405
    0:32:14  Bootstrap replicate 120...
    0:32:14       3     77     1542668     30       10         470         470
    0:32:37      25      -    16959169      0        0         471         470
    0:33:07  Bootstrap replicate 122...
    0:33:07       9     77     5717905     20        8         405         401
    0:33:22      25      -    16835510      0        0         401         400
    0:33:52  Bootstrap replicate 124...
    0:33:52       6     77     4359977     20        8         463         462
    0:34:13      25      -    19899614      0        0         464         462
    0:34:43  Bootstrap replicate 126...
    0:34:43      19     77    12751221     40        8         442         441
    0:34:47      25      -    16808464      0        0         448         441
    0:35:17  Bootstrap replicate 128...
    0:35:17      13     77     9501455     30        9         432         431
    0:35:28      25      -    19889324      0        0         432         431
    0:35:58  Bootstrap replicate 130...
    0:35:58       6     77     3602382     30        2         410         410
    0:36:15      25      -    15072003      0        0         413         410
    0:36:45  Bootstrap replicate 133...
    0:36:45       2     77     1273484     20        2         435         435
    0:36:58      25      -    17443941      0        0         438         435
    0:37:28  Bootstrap replicate 135...
    0:37:28      25     77    17310604     30        4         440         435
    0:37:29      25      -    17526536      0        0         440         435
    0:37:59  Bootstrap replicate 137...
    0:37:59      25     77    16805863    160        9         396         396
    0:37:59      25      -    17232130      0        0         396         396
    0:38:29  Bootstrap replicate 140...
    0:38:29       2     77     1347513     20        6         434         434
    0:38:45      25      -    19065077      0        0         437         434
    0:39:15  Bootstrap replicate 142...
    0:39:15      20     77    14204648     40        1         456         455
    0:39:18      25      -    17589361      0        0         456         455
    0:39:48  Bootstrap replicate 144...
    0:39:48      19     77    15585675     70        1         431         430
    0:39:52      25      -    19939575      0        0         430         430
    0:40:22  Bootstrap replicate 147...
    0:40:22       1     77      168566     10        8         391         391
    0:40:37      25      -    16837375      0        0         404         391
    0:41:07  Bootstrap replicate 149...
    0:41:07      23     77    17148579     50        6         467         459
    0:41:09      25      -    19186189      0        0         465         459
    0:41:39  Bootstrap replicate 151...
    0:41:39      20     77    14764638     50        3         425         424
    0:41:42      25      -    18099304      0        0         427         424
    0:42:12  Bootstrap replicate 154...
    0:42:12       4     77     2108262     20        5         485         477
    0:42:26      25      -    16705664      0        0         478         477
    0:42:56  Bootstrap replicate 156...
    0:42:56      21     77    13512312     70        6         408         405
    0:42:59      25      -    16860692      0        0         408         405
    0:43:29  Bootstrap replicate 158...
    0:43:29      24     77    16755111     20        1         453         453
    0:43:30      25      -    17375619      0        0         458         453
    0:44:00  Bootstrap replicate 160...
    0:44:00      23     77    16230585     40        9         448         442
    0:44:01      25      -    18255974      0        0         443         442
    0:44:31  Bootstrap replicate 163...
    0:44:31       6     77     3009695     20        8         403         403
    0:44:42      25      -    14645428      0        0         402         402
    0:45:12  Bootstrap replicate 166...
    0:45:12       7     77     4991646     20        7         430         428
    0:45:25      25      -    19041141      0        0         430         428
    0:45:55  Bootstrap replicate 168...
    0:45:55      25     77    16204936     30        3         449         437
    0:45:55      25      -    16321711      0        0         449         437
    0:46:25  Bootstrap replicate 170...
    0:46:25      25     77    17073389     40        6         405         402
    0:46:25      25      -    17429122      0        0         405         402
    0:46:55  Bootstrap replicate 172...
    0:46:55      24     77    15310705     60        4         392         391
    0:46:56      25      -    16144968      0        0         394         391
    0:47:26  Bootstrap replicate 174...
    0:47:26      19     77    13449115     60        3         522         521
    0:47:30      25      -    17772555      0        0         521         521
    0:48:00  Bootstrap replicate 176...
    0:48:00      23     77    15886792     60        6         466         465
    0:48:01      25      -    17487871      0        0         465         465
    0:48:31  Bootstrap replicate 179...
    0:48:31       4     77     2488913     20        1         415         409
    0:48:46      25      -    19195890      0        0         410         409
    0:49:16  Bootstrap replicate 181...
    0:49:16      23     77    14157980     14        4         495         479
    0:49:18      25      -    16093973      0        0         482         479
    0:49:48  Bootstrap replicate 183...
    0:49:48      22     77    17771447     60        9         431         428
    0:49:50      25      -    20313973      0        0         432         428
    0:50:20  Bootstrap replicate 185...
    0:50:20      19     77    13225441     40        6         472         469
    0:50:24      25      -    17603006      0        0         471         469
    0:50:54  Bootstrap replicate 187...
    0:50:54      24     77    15804332     70        4         447         447
    0:50:55      25      -    16623758      0        0         447         447
    0:51:25  Bootstrap replicate 189...
    0:51:25      24     77    16982116     30        2         405         401
    0:51:26      25      -    18239021      0        0         403         401
    0:51:56  Bootstrap replicate 191...
    0:51:56      25     77    19826549     50        2         458         454
    0:51:56      25      -    19893967      0        0         458         454
    0:52:26  Bootstrap replicate 193...
    0:52:26      18     77    14342414     50       10         443         443
    0:52:32      25      -    20277795      0        0         447         443
    0:53:02  Bootstrap replicate 196...
    0:53:02       4     77     2231997     30        5         400         400
    0:53:16      25      -    17695106      0        0         399         398
    0:53:46  Bootstrap replicate 199...
    0:53:46       4     77     2158927     20        3         417         417
    0:53:57      25      -    15431691      0        0         419         417
    0:54:27  Bootstrap replicate 201...
    0:54:27      20     77    15937150     20       10         450         445
    0:54:31      25      -    20632574      0        0         453         445
    0:55:01  Bootstrap replicate 203...
    0:55:01      22     77    16148640     30        3         422         419
    0:55:04      25      -    18531749      0        0         423         419
    0:55:34  Bootstrap replicate 206...
    0:55:34       4     77     2439509     20        8         451         451
    0:55:47      25      -    17642447      0        0         453         450
    0:56:17  Bootstrap replicate 208...
    0:56:17      25     77    16510377     90       10         421         421
    0:56:18      25      -    16932972      0        0         421         421
    0:56:48  Bootstrap replicate 210...
    0:56:48      24     77    15025222     60        6         446         445
    0:56:49      25      -    15923580      0        0         449         445
    0:57:19  Bootstrap replicate 212...
    0:57:19      25     77    15834952     20        9         431         420
    0:57:20      25      -    16839586      0        0         423         420
    0:57:50  Bootstrap replicate 215...
    0:57:50       8     77     5372021     30       10         394         393
    0:58:01      25      -    18727396      0        0         393         393
    0:58:31  Bootstrap replicate 217...
    0:58:31      21     77    17352505     50       10         431         430
    0:58:34      25      -    20997986      0        0         431         430
    0:59:04  Bootstrap replicate 220...
    0:59:04       1     77      286972     10       10         459         459
    0:59:20      25      -    17622756      0        0         458         456
    0:59:50  Bootstrap replicate 222...
    0:59:50      23     77    16419458     90        6         433         431
    0:59:51      25      -    17986727      0        0         432         431
    1:00:21  Bootstrap replicate 225...
    1:00:21       2     77     1535523     20        6         489         489
    1:00:36      25      -    17801257      0        0         494         489
    1:01:06  Bootstrap replicate 228...
    1:01:06       3     77     1296807     20       10         390         389
    1:01:20      25      -    16270291      0        0         392         389
    1:01:50  Bootstrap replicate 230...
    1:01:50      22     77    13560182    110        2         394         394
    1:01:51      25      -    15494904      0        0         395         394
    1:02:21  Bootstrap replicate 233...
    1:02:21       6     77     3216765     30        4         411         411
    1:02:32      25      -    15315652      0        0         412         411
    1:03:02  Bootstrap replicate 236...
    1:03:02       3     77     1839013     20        8         481         477
    1:03:16      25      -    18078818      0        0         478         470
    1:03:46  Bootstrap replicate 239...
    1:03:46       1     77      293760     10        6         461         461
    1:04:00      25      -    15503682      0        0         462         461
    1:04:30  Bootstrap replicate 241...
    1:04:30      21     77    15988495     30        2         420         414
    1:04:33      25      -    19456594      0        0         415         414
    1:05:03  Bootstrap replicate 243...
    1:05:03      25     77    14726549     80       10         369         368
    1:05:03      25      -    15180591      0        0         369         368
    1:05:33  Bootstrap replicate 245...
    1:05:33      20     77    14895963     40        1         439         438
    1:05:38      25      -    20266067      0        0         440         438
    1:06:08  Bootstrap replicate 247...
    1:06:08      23     77    16102668     50        3         437         436
    1:06:09      25      -    17488666      0        0         442         436
    1:06:39  Bootstrap replicate 249...
    1:06:39      23     77    17045583     80        4         425         423
    1:06:41      25      -    18874687      0        0         423         423
    1:07:11  Bootstrap replicate 252...
    1:07:11       1     77      181488     10       10         440         440
    1:07:29      25      -    20191720      0        0         440         436
    1:07:59  Bootstrap replicate 254...
    1:07:59      24     77    17181774     30        2         400         397
    1:08:00      25      -    17961592      0        0         400         397
    1:08:30  Bootstrap replicate 257...
    1:08:30       1     77      493722     10        2         393         393
    1:08:42      25      -    15108911      0        0         395         391
    1:09:12  Bootstrap replicate 259...
    1:09:12      19     77    15107558     20        1         434         432
    1:09:16      25      -    19738422      0        0         434         432
    1:09:46  Bootstrap replicate 261...
    1:09:46      23     77    16683640     50        8         436         434
    1:09:48      25      -    18465309      0        0         434         434
    1:10:18  Bootstrap replicate 264...
    1:10:18       1     77      169149     10       10         462         462
    1:10:33      25      -    16890017      0        0         461         460
    1:11:03  Bootstrap replicate 267...
    1:11:03       2     77      812075     20        9         425         425
    1:11:18      25      -    17265071      0        0         426         424
    1:11:48  Bootstrap replicate 269...
    1:11:48      22     77    15354878     20        1         477         475
    1:11:50      25      -    17911677      0        0         477         475
    1:12:20  Bootstrap replicate 272...
    1:12:20       3     77     1806220     20        3         423         421
    1:12:34      25      -    16704309      0        0         422         421
    1:13:04  Bootstrap replicate 274...
    1:13:04      23     77    16357851     20        3         460         459
    1:13:05      25      -    18101689      0        0         463         459
    1:13:35  Bootstrap replicate 277...
    1:13:35       9     77     6056624     30       10         425         421
    1:13:46      25      -    18937755      0        0         423         420
    1:14:16  Bootstrap replicate 279...
    1:14:16      23     77    15089487     30        2         451         448
    1:14:17      25      -    16473416      0        0         457         448
    1:14:47  Bootstrap replicate 281...
    1:14:47      22     77    14012477     20        4         382         382
    1:14:49      25      -    16215094      0        0         385         382
    1:15:19  Bootstrap replicate 283...
    1:15:19      22     77    15657153     40       10         418         418
    1:15:22      25      -    18614641      0        0         418         418
    1:15:52  Bootstrap replicate 285...
    1:15:52      23     77    15938783     30        5         513         511
    1:15:54      25      -    17562859      0        0         512         511
    1:16:24  Bootstrap replicate 287...
    1:16:24      24     77    14971511    150        4         443         443
    1:16:24      25      -    15751363      0        0         443         443
    1:16:54  Bootstrap replicate 289...
    1:16:54      19     77    13089866    100        5         417         417
    1:16:58      25      -    16994211      0        0         423         417
    1:17:28  Bootstrap replicate 291...
    1:17:28      25     77    17398555     40        2         418         416
    1:17:28      25      -    17499463      0        0         418         416
    1:17:58  Bootstrap replicate 294...
    1:17:58       3     77     1471232     20        7         441         439
    1:18:12      25      -    16257288      0        0         444         437
    1:18:42  Bootstrap replicate 297...
    1:18:42       2     77     1261687     20       10         462         459
    1:18:59      25      -    21286839      0        0         462         456
    1:19:29  Bootstrap replicate 299...
    1:19:29      24     77    16145900     20        2         455         452
    1:19:30      25      -    16943973      0        0         459         452
    1:20:00  Bootstrap replicate 302...
    1:20:00       1     77      127419     10        8         433         433
    1:20:15      25      -    17351878      0        0         432         431
    1:20:45  Bootstrap replicate 304...
    1:20:45      25     77    16994142     30        6         447         445
    1:20:45      25      -    17278547      0        0         447         445
    1:21:15  Bootstrap replicate 306...
    1:21:15      21     77    15322900     20        1         422         413
    1:21:17      25      -    17904133      0        0         418         413
    1:21:47  Bootstrap replicate 308...
    1:21:47      25     77    16253034     20        6         414         410
    1:21:48      25      -    17025810      0        0         413         410
    1:22:18  Bootstrap replicate 311...
    1:22:18       2     77      647874     20       10         413         410
    1:22:34      25      -    17867541      0        0         412         405
    1:23:04  Bootstrap replicate 314...
    1:23:04       2     77      705322     20       10         410         403
    1:23:17      25      -    15378610      0        0         404         401
    1:23:47  Bootstrap replicate 316...
    1:23:47      22     77    15830033     30        4         514         505
    1:23:49      25      -    18470292      0        0         506         505
    1:24:19  Bootstrap replicate 319...
    1:24:19       3     77     1664171     30        3         431         431
    1:24:34      25      -    17563202      0        0         433         430
    1:25:04  Bootstrap replicate 322...
    1:25:04       7     77     4670416     20        3         399         395
    1:25:15      25      -    17814238      0        0         405         395
    1:25:45  Bootstrap replicate 324...
    1:25:45      24     77    16567870     40        5         406         406
    1:25:46      25      -    17806884      0        0         412         406
    1:26:16  Bootstrap replicate 327...
    1:26:16       4     77     2508449     20        3         444         443
    1:26:30      25      -    17606409      0        0         443         442
    1:27:00  Bootstrap replicate 330...
    1:27:00       3     77     1695636     20        2         445         445
    1:27:12      25      -    15516554      0        0         446         445
    1:27:42  Bootstrap replicate 333...
    1:27:42       3     77     1232608     20       10         468         464
    1:27:57      25      -    16829176      0        0         465         464
    1:28:27  Bootstrap replicate 336...
    1:28:27       3     77     1534887     20        9         419         417
    1:28:42      25      -    17002056      0        0         418         416
    1:29:12  Bootstrap replicate 339...
    1:29:12       4     77     2233704     30        6         403         403
    1:29:23      25      -    15057565      0        0         403         403
    1:29:53  Bootstrap replicate 341...
    1:29:53      19     77    15846643     70        2         422         420
    1:29:57      25      -    20317583      0        0         423         420
    1:30:27  Bootstrap replicate 344...
    1:30:27       5     77     3141078     20        8         451         440
    1:30:40      25      -    18190608      0        0         444         440
    1:31:10  Bootstrap replicate 347...
    1:31:10       5     77     2582563     20        5         420         420
    1:31:23      25      -    16681541      0        0         422         419
    1:31:53  Bootstrap replicate 349...
    1:31:53      25     77    16292838     50        7         426         421
    1:31:53      25      -    16766787      0        0         426         421
    1:32:23  Bootstrap replicate 351...
    1:32:23      25     77    17692122     40        3         420         417
    1:32:23      25      -    17809371      0        0         420         417
    1:32:53  Bootstrap replicate 353...
    1:32:53      24     77    16632742     40       10         456         451
    1:32:55      25      -    18279850      0        0         453         451
    1:33:25  Bootstrap replicate 355...
    1:33:25      24     77    15181576    100        4         392         392
    1:33:25      25      -    15983575      0        0         392         392
    1:33:55  Bootstrap replicate 357...
    1:33:55      20     77    14890358     20        2         450         449
    1:33:59      25      -    18566517      0        0         454         449
    1:34:29  Bootstrap replicate 359...
    1:34:29      25     77    16417044     20       10         425         422
    1:34:29      25      -    16970007      0        0         423         422
    1:34:59  Bootstrap replicate 361...
    1:34:59      25     77    16659495     50        4         471         461
    1:34:59      25      -    16823288      0        0         471         461
    1:35:29  Bootstrap replicate 363...
    1:35:29      25     77    15816627     70        3         449         444
    1:35:29      25      -    15948686      0        0         449         444
    1:35:59  Bootstrap replicate 365...
    1:35:59      21     77    13899623     30        9         436         430
    1:36:03      25      -    17688322      0        0         430         430
    1:36:33  Bootstrap replicate 368...
    1:36:33       2     77      982957     20        4         465         463
    1:36:47      25      -    17026397      0        0         471         460
    1:37:17  Bootstrap replicate 370...
    1:37:17      24     77    14690001     60        8         432         428
    1:37:18      25      -    15656311      0        0         433         428
    1:37:48  Bootstrap replicate 372...
    1:37:48      22     77    19884993     60        4         407         407
    1:37:50      25      -    22497316      0        0         409         407
    1:38:20  Bootstrap replicate 374...
    1:38:20      21     77    17138307     70        5         409         409
    1:38:23      25      -    20538751      0        0         414         409
    1:38:53  Bootstrap replicate 377...
    1:38:53       1     77      430824     10        3         428         428
    1:39:07      25      -    17465284      0        0         428         427
    1:39:37  Bootstrap replicate 380...
    1:39:37       7     77     3801435     10        1         435         434
    1:39:48      25      -    15320515      0        0         441         434
    1:40:18  Bootstrap replicate 382...
    1:40:18      24     77    17862010     50        6         440         437
    1:40:20      25      -    19594699      0        0         439         437
    1:40:50  Bootstrap replicate 384...
    1:40:50      22     77    18456655     20        7         441         438
    1:40:53      25      -    21654611      0        0         441         438
    1:41:23  Bootstrap replicate 386...
    1:41:23      24     77    13415830     40        1         435         420
    1:41:24      25      -    14754771      0        0         420         420
    1:41:54  Bootstrap replicate 388...
    1:41:54      25     77    16460849     20       10         417         412
    1:41:55      25      -    17460400      0        0         412         412
    1:42:25  Bootstrap replicate 391...
    1:42:25       1     77       72829     10       10         415         415
    1:42:40      25      -    17627477      0        0         421         414
    1:43:10  Bootstrap replicate 393...
    1:43:10      21     77    16483722     80        1         422         421
    1:43:13      25      -    19533226      0        0         421         421
    1:43:43  Bootstrap replicate 395...
    1:43:43      23     77    13769599     40       10         407         407
    1:43:45      25      -    16141484      0        0         409         406
    1:44:15  Bootstrap replicate 397...
    1:44:15      22     77    17205954     30        5         458         451
    1:44:17      25      -    19292953      0        0         457         451
    1:44:47  Bootstrap replicate 399...
    1:44:47      22     77    14544832     30        6         450         450
    1:44:49      25      -    16594674      0        0         455         450
    1:45:19  Bootstrap replicate 401...
    1:45:19      22     77    14710438     40        8         435         433
    1:45:21      25      -    17134136      0        0         439         433
    1:45:51  Bootstrap replicate 403...
    1:45:51      21     77    16093090     60        8         433         432
    1:45:54      25      -    19641534      0        0         436         432
    1:46:24  Bootstrap replicate 405...
    1:46:24      23     77    15001403     30        9         437         432
    1:46:26      25      -    16978503      0        0         437         432
    1:46:56  Bootstrap replicate 407...
    1:46:56      25     77    18302743     50       10         424         422
    1:46:57      25      -    18918689      0        0         424         422
    1:47:27  Bootstrap replicate 410...
    1:47:27       1     77      199887     10        8         427         427
    1:47:43      25      -    18565773      0        0         427         424
    1:48:13  Bootstrap replicate 412...
    1:48:13      22     77    17385849     20        9         417         410
    1:48:15      25      -    19960798      0        0         414         410
    1:48:45  Bootstrap replicate 415...
    1:48:45       3     77     1657452     30        9         445         441
    1:49:00      25      -    19323089      0        0         443         441
    1:49:30  Bootstrap replicate 418...
    1:49:30       4     77     2892393     30        2         415         415
    1:49:44      25      -    18254083      0        0         415         414
    1:50:14  Bootstrap replicate 420...
    1:50:14      19     77    13220110     40        7         408         406
    1:50:18      25      -    18345165      0        0         405         405
    1:50:48  Bootstrap replicate 422...
    1:50:48      25     77    15584219     20        9         420         419
    1:50:49      25      -    16014180      0        0         420         419
    1:51:19  Bootstrap replicate 425...
    1:51:19       3     77     2201153     20        2         408         408
    1:51:33      25      -    17622219      0        0         404         404
    1:52:03  Bootstrap replicate 427...
    1:52:03      25     77    18869412     60        4         420         420
    1:52:03      25      -    19091561      0        0         420         420
    1:52:33  Bootstrap replicate 429...
    1:52:33      24     77    16259733    110        4         471         471
    1:52:34      25      -    17541554      0        0         471         471
    1:53:04  Bootstrap replicate 432...
    1:53:04       2     77      807216     20        7         441         437
    1:53:18      25      -    15177460      0        0         443         436
    1:53:48  Bootstrap replicate 435...
    1:53:48       2     77     1023065     20        5         477         475
    1:54:02      25      -    16662177      0        0         476         475
    1:54:32  Bootstrap replicate 437...
    1:54:32      24     77    16362679     30       10         471         468
    1:54:33      25      -    17740217      0        0         476         468
    1:55:03  Bootstrap replicate 440...
    1:55:03       1     77      623347     10        1         424         424
    1:55:17      25      -    15679904      0        0         422         420
    1:55:47  Bootstrap replicate 442...
    1:55:47      19     77    13637025     40        2         440         435
    1:55:51      25      -    18011891      0        0         437         435
    1:56:21  Bootstrap replicate 445...
    1:56:21       2     77     1048419     20        6         410         410
    1:56:36      25      -    19108183      0        0         418         410
    1:57:06  Bootstrap replicate 448...
    1:57:06       3     77     1583883     20        8         392         390
    1:57:21      25      -    17470933      0        0         393         389
    1:57:51  Bootstrap replicate 450...
    1:57:51      25     77    17861593     80       10         386         382
    1:57:52      25      -    18527024      0        0         384         382
    1:58:22  Bootstrap replicate 452...
    1:58:22      19     77    12729188     30        3         398         398
    1:58:25      25      -    16846624      0        0         400         398
    1:58:55  Bootstrap replicate 455...
    1:58:55       1     77      162134     10        9         406         406
    1:59:12      25      -    19581274      0        0         407         405
    1:59:42  Bootstrap replicate 457...
    1:59:42      21     77    14563093     20       10         456         445
    1:59:45      25      -    17901551      0        0         449         445
    2:00:15  Bootstrap replicate 459...
    2:00:15      23     77    14388645     90        9         406         406
    2:00:17      25      -    16311363      0        0         406         406
    2:00:47  Bootstrap replicate 461...
    2:00:47      22     77    15154261     40        9         428         427
    2:00:49      25      -    18003300      0        0         432         427
    2:01:19  Bootstrap replicate 463...
    2:01:19      19     77    15863563     30        6         423         423
    2:01:24      25      -    21190127      0        0         424         423
    2:01:54  Bootstrap replicate 465...
    2:01:54      23     77    15120169     20        6         416         414
    2:01:56      25      -    16843113      0        0         417         414
    2:02:26  Bootstrap replicate 467...
    2:02:26      25     77    17674637     50        4         506         500
    2:02:26      25      -    17886917      0        0         506         500
    2:02:56  Bootstrap replicate 469...
    2:02:56      25     77    15657091     60        4         380         377
    2:02:56      25      -    15838724      0        0         380         377
    2:03:26  Bootstrap replicate 471...
    2:03:26      23     77    14456046     20        9         393         390
    2:03:27      25      -    16214701      0        0         391         390
    2:03:57  Bootstrap replicate 473...
    2:03:57      18     77    13061324     40        3         437         432
    2:04:02      25      -    18570798      0        0         432         432
    2:04:32  Bootstrap replicate 476...
    2:04:32       2     77      949661     20        8         404         403
    2:04:48      25      -    17894442      0        0         403         403
    2:05:18  Bootstrap replicate 479...
    2:05:18       1     77      227929     10        7         427         427
    2:05:31      25      -    14659903      0        0         425         423
    2:06:01  Bootstrap replicate 481...
    2:06:01      23     77    15017455    180        2         364         364
    2:06:02      25      -    16441897      0        0         370         364
    2:06:32  Bootstrap replicate 484...
    2:06:32       4     77     2008484     20       10         339         333
    2:06:44      25      -    15709650      0        0         333         333
    2:07:14  Bootstrap replicate 487...
    2:07:14       2     77     1062273     20        6         461         460
    2:07:29      25      -    18536941      0        0         460         459
    2:07:59  Bootstrap replicate 489...
    2:07:59      22     77    13778169     70       10         413         406
    2:08:02      25      -    16310444      0        0         407         406
    2:08:32  Bootstrap replicate 491...
    2:08:32      24     77    16600343    120        6         434         434
    2:08:32      25      -    17621785      0        0         434         434
    2:09:02  Bootstrap replicate 493...
    2:09:02      20     77    13835311     40       10         397         393
    2:09:06      25      -    17839514      0        0         398         393
    2:09:36  Bootstrap replicate 495...
    2:09:36      18     77    12888236     20        3         427         424
    2:09:42      25      -    19112601      0        0         424         424
    2:10:12  Bootstrap replicate 497...
    2:10:12      20     77    13881646     30        9         424         421
    2:10:16      25      -    18806426      0        0         421         421
    2:10:46  Bootstrap replicate 499...
    2:10:46      22     77    14639474     50        4         450         444
    2:10:49      25      -    17555852      0        0         450         444
    2:11:19  Bootstrap replicate 501...
    2:11:19      23     77    14727288     70        1         414         413
    2:11:20      25      -    16185567      0        0         418         413
    2:11:50  Bootstrap replicate 504...
    2:11:50       3     77     1826717     20        3         381         380
    2:12:02      25      -    15307378      0        0         382         380
    2:12:32  Bootstrap replicate 507...
    2:12:32       1     77      107026     10       10         463         463
    2:12:48      25      -    17292884      0        0         464         462
    2:13:18  Bootstrap replicate 510...
    2:13:18       1     77      335922     10        7         387         387
    2:13:32      25      -    15551181      0        0         390         387
    2:14:02  Bootstrap replicate 512...
    2:14:02      25     77    18211658     20       10         432         431
    2:14:03      25      -    18800648      0        0         432         431
    2:14:33  Bootstrap replicate 514...
    2:14:33      24     77    16847039     80        5         381         381
    2:14:33      25      -    17762464      0        0         382         381
    2:15:03  Bootstrap replicate 516...
    2:15:03      24     77    17065970     20        2         439         439
    2:15:04      25      -    17692762      0        0         444         439
    2:15:34  Bootstrap replicate 519...
    2:15:34       4     77     2392567     20        9         439         439
    2:15:46      25      -    16757416      0        0         442         439
    2:16:16  Bootstrap replicate 521...
    2:16:16      25     77    15125875     20        8         505         502
    2:16:17      25      -    16218869      0        0         503         502
    2:16:47  Bootstrap replicate 523...
    2:16:47      23     77    17112032     60        6         438         438
    2:16:49      25      -    18777634      0        0         439         438
    2:17:19  Bootstrap replicate 525...
    2:17:19      20     77    15159347     50        9         429         422
    2:17:23      25      -    19855393      0        0         426         422
    2:17:53  Bootstrap replicate 528...
    2:17:53       4     77     3149975     20        3         406         405
    2:18:06      25      -    17877486      0        0         408         405
    2:18:36  Bootstrap replicate 530...
    2:18:36      24     77    17904654     30        2         469         459
    2:18:36      25      -    18584826      0        0         467         459
    2:19:06  Bootstrap replicate 532...
    2:19:06      23     77    18431081     40        6         475         473
    2:19:08      25      -    20138893      0        0         474         473
    2:19:38  Bootstrap replicate 535...
    2:19:38       1     77      489896     10        5         417         417
    2:19:52      25      -    16266089      0        0         419         417
    2:20:22  Bootstrap replicate 537...
    2:20:22      23     77    15679922     30        9         440         440
    2:20:23      25      -    17545568      0        0         440         440
    2:20:53  Bootstrap replicate 539...
    2:20:53      18     77    14411884     30        1         443         437
    2:20:59      25      -    20193068      0        0         439         437
    2:21:29  Bootstrap replicate 541...
    2:21:29      24     77    16544798     20        2         432         429
    2:21:29      25      -    17411155      0        0         429         429
    2:21:59  Bootstrap replicate 544...
    2:21:59       4     77     2329997     20        1         434         434
    2:22:13      25      -    16369105      0        0         434         434
    2:22:43  Bootstrap replicate 547...
    2:22:43       3     77     1776496     20        5         470         461
    2:22:57      25      -    17201825      0        0         464         461
    2:23:27  Bootstrap replicate 549...
    2:23:27      25     77    15095504     80       10         391         387
    2:23:27      25      -    15681467      0        0         390         387
    2:23:57  Bootstrap replicate 552...
    2:23:57       4     77     3158128     20        3         432         430
    2:24:11      25      -    18004145      0        0         430         430
    2:24:41  Bootstrap replicate 555...
    2:24:41       3     77     1546821     20        8         423         422
    2:24:55      25      -    17548308      0        0         425         421
    2:25:25  Bootstrap replicate 557...
    2:25:25      22     77    14228399     40        6         514         508
    2:25:27      25      -    16163153      0        0         510         508
    2:25:57  Bootstrap replicate 559...
    2:25:57      21     77    13684858     90       10         444         439
    2:26:00      25      -    16782627      0        0         442         438
    2:26:30  Bootstrap replicate 562...
    2:26:30       5     77     2522620     40        9         441         439
    2:26:42      25      -    16349907      0        0         441         436
    2:27:12  Bootstrap replicate 565...
    2:27:12       2     77     1497438     20        6         382         380
    2:27:25      25      -    17301577      0        0         381         380
    2:27:55  Bootstrap replicate 567...
    2:27:55      24     77    15150094     60        5         408         407
    2:27:56      25      -    15929718      0        0         408         407
    2:28:26  Bootstrap replicate 570...
    2:28:26       2     77     1398297     20        1         426         424
    2:28:40      25      -    16501486      0        0         421         420
    2:29:10  Bootstrap replicate 573...
    2:29:10       2     77     1093850     20        6         434         434
    2:29:23      25      -    14202732      0        0         437         434
    2:29:53  Bootstrap replicate 576...
    2:29:53       4     77     2733144     20        3         433         432
    2:30:08      25      -    19674461      0        0         433         430
    2:30:38  Bootstrap replicate 578...
    2:30:38      25     77    16305715     30        4         409         408
    2:30:38      25      -    16519227      0        0         409         408
    2:31:08  Bootstrap replicate 580...
    2:31:08      23     77    16208781    110        7         441         441
    2:31:10      25      -    18018173      0        0         441         441
    2:31:40  Bootstrap replicate 583...
    2:31:40       3     77     1659528     20        3         430         430
    2:31:53      25      -    17367791      0        0         430         429
    2:32:23  Bootstrap replicate 586...
    2:32:23       3     77     1669049     20        5         445         437
    2:32:38      25      -    18317213      0        0         436         433
    2:33:08  Bootstrap replicate 589...
    2:33:08       3     77     1739029     20        1         402         399
    2:33:19      25      -    14526999      0        0         400         398
    2:33:49  Bootstrap replicate 592...
    2:33:49       1     77      413732     10        4         351         351
    2:34:04      25      -    18108017      0        0         356         350
    2:34:34  Bootstrap replicate 594...
    2:34:34      24     77    17022627    140        2         388         388
    2:34:35      25      -    17631738      0        0         392         388
    2:35:05  Bootstrap replicate 596...
    2:35:05      24     77    17455645     20        3         404         402
    2:35:05      25      -    18223810      0        0         405         402
    2:35:35  Bootstrap replicate 599...
    2:35:35       1     77      512548     10        4         451         451
    2:35:51      25      -    18629978      0        0         450         448
    2:36:21  Bootstrap replicate 602...
    2:36:21       4     77     2706168     20        2         411         408
    2:36:34      25      -    15890378      0        0         410         407
    2:37:04  Bootstrap replicate 604...
    2:37:04      22     77    16668213     20        8         468         466
    2:37:07      25      -    19852291      0        0         469         466
    2:37:37  Bootstrap replicate 606...
    2:37:37      25     77    17185384     20        6         425         423
    2:37:37      25      -    17516415      0        0         425         423
    2:38:07  Bootstrap replicate 608...
    2:38:07      18     77    14286985     30        2         496         494
    2:38:12      25      -    19971886      0        0         497         494
    2:38:42  Bootstrap replicate 611...
    2:38:42       1     77      597188     10        3         448         448
    2:38:58      25      -    18891455      0        0         441         441
    2:39:28  Bootstrap replicate 613...
    2:39:28      23     77    16187868     30        5         436         434
    2:39:30      25      -    17887783      0        0         435         434
    2:40:00  Bootstrap replicate 615...
    2:40:00      17     77    12114414     20       10         429         426
    2:40:07      25      -    19565088      0        0         429         426
    2:40:37  Bootstrap replicate 617...
    2:40:37      22     77    14533106     20        6         486         476
    2:40:40      25      -    17529208      0        0         481         476
    2:41:10  Bootstrap replicate 620...
    2:41:10       4     77     1975120     20       10         436         436
    2:41:23      25      -    17973184      0        0         440         435
    2:41:53  Bootstrap replicate 622...
    2:41:53      24     77    15993795     90        4         457         456
    2:41:54      25      -    16727087      0        0         456         456
    2:42:24  Bootstrap replicate 625...
    2:42:24       1     77      435464     10        4         446         446
    2:42:39      25      -    17538129      0        0         447         442
    2:43:09  Bootstrap replicate 627...
    2:43:09      17     77    11854987     60        1         427         426
    2:43:15      25      -    17559834      0        0         426         426
    2:43:45  Bootstrap replicate 630...
    2:43:45       1     77       63490     10       10         391         391
    2:43:59      25      -    17004006      0        0         394         389
    2:44:29  Bootstrap replicate 633...
    2:44:29       3     77     2000468     20        3         413         411
    2:44:42      25      -    16766927      0        0         411         409
    2:45:12  Bootstrap replicate 635...
    2:45:12      21     77    15428601     40        7         466         464
    2:45:15      25      -    18844863      0        0         464         464
    2:45:45  Bootstrap replicate 637...
    2:45:45      24     77    16932716     60        7         413         410
    2:45:46      25      -    18096175      0        0         415         410
    2:46:16  Bootstrap replicate 640...
    2:46:16       1     77      335890     10        7         419         419
    2:46:30      25      -    17076441      0        0         414         413
    2:47:00  Bootstrap replicate 643...
    2:47:00       4     77     2514600     20        6         422         421
    2:47:14      25      -    18985356      0        0         423         421
    2:47:44  Bootstrap replicate 646...
    2:47:44       3     77     1611208     20       10         470         468
    2:48:00      25      -    19426029      0        0         468         466
    2:48:30  Bootstrap replicate 649...
    2:48:30       4     77     2067359     30        8         412         410
    2:48:42      25      -    15973019      0        0         412         410
    2:49:12  Bootstrap replicate 651...
    2:49:12      21     77    15399049     30       10         423         421
    2:49:15      25      -    18495774      0        0         423         421
    2:49:45  Bootstrap replicate 653...
    2:49:45      23     77    17627335     20        7         395         389
    2:49:46      25      -    19377645      0        0         390         389
    2:50:16  Bootstrap replicate 656...
    2:50:16       2     77     1615100     20        4         488         486
    2:50:31      25      -    18166858      0        0         488         486
    2:51:01  Bootstrap replicate 658...
    2:51:01      22     77    16023974     20        4         417         416
    2:51:04      25      -    19324189      0        0         417         416
    2:51:34  Bootstrap replicate 661...
    2:51:34       1     77      120383     10        9         450         450
    2:51:49      25      -    16402353      0        0         446         445
    2:52:19  Bootstrap replicate 663...
    2:52:19      25     77    15151575    100        2         386         385
    2:52:19      25      -    15252678      0        0         386         385
    2:52:49  Bootstrap replicate 666...
    2:52:49       2     77     1015602     20        8         408         408
    2:53:04      25      -    17381610      0        0         411         407
    2:53:34  Bootstrap replicate 668...
    2:53:34      20     77    16901807     30        7         410         408
    2:53:37      25      -    21063632      0        0         409         408
    2:54:07  Bootstrap replicate 670...
    2:54:07      22     77    15248985     80        8         395         389
    2:54:10      25      -    17889857      0        0         389         389
    2:54:40  Bootstrap replicate 672...
    2:54:40      24     77    16802804     20        8         420         417
    2:54:41      25      -    17957084      0        0         422         417
    2:55:11  Bootstrap replicate 675...
    2:55:11       1     77      279548     10        6         427         427
    2:55:25      25      -    15145065      0        0         419         417
    2:55:55  Bootstrap replicate 678...
    2:55:55       4     77     2677698     20        4         453         452
    2:56:11      25      -    20256825      0        0         453         450
    2:56:41  Bootstrap replicate 680...
    2:56:41      19     77    14781210     30        1         441         439
    2:56:45      25      -    19178433      0        0         443         439
    2:57:15  Bootstrap replicate 682...
    2:57:15      25     77    18346926     30        7         387         379
    2:57:15      25      -    18736156      0        0         387         379
    2:57:45  Bootstrap replicate 684...
    2:57:45      22     77    15262755     30       10         423         416
    2:57:47      25      -    17855227      0        0         420         416
    2:58:17  Bootstrap replicate 686...
    2:58:17      20     77    13934902    100        6         403         400
    2:58:21      25      -    17676950      0        0         400         400
    2:58:51  Bootstrap replicate 688...
    2:58:51      23     77    13604198    110        7         377         375
    2:58:52      25      -    15206259      0        0         375         375
    2:59:22  Bootstrap replicate 690...
    2:59:22      16     77    11764896     40        8         440         438
    2:59:29      25      -    19716940      0        0         439         437
    2:59:59  Bootstrap replicate 693...
    2:59:59       1     77       94749     10       10         404         404
    3:00:13      25      -    16680494      0        0         402         400
    3:00:43  Bootstrap replicate 696...
    3:00:43       1     77      307701     10        6         446         446
    3:00:57      25      -    15428686      0        0         450         446
    3:01:27  Bootstrap replicate 699...
    3:01:27       3     77     1435454     20       10         391         383
    3:01:41      25      -    17905052      0        0         384         383
    3:02:11  Bootstrap replicate 701...
    3:02:11      21     77    14852227     70        7         456         448
    3:02:14      25      -    18234321      0        0         454         447
    3:02:44  Bootstrap replicate 704...
    3:02:44       4     77     1936870     20        8         396         396
    3:02:55      25      -    15000888      0        0         398         396
    3:03:25  Bootstrap replicate 706...
    3:03:25      22     77    16839971     50        8         493         488
    3:03:27      25      -    19355618      0        0         489         488
    3:03:57  Bootstrap replicate 709...
    3:03:57       5     77     2990471     20        3         386         379
    3:04:08      25      -    15380964      0        0         384         379
    3:04:38  Bootstrap replicate 711...
    3:04:38      20     77    13796724     40       10         442         430
    3:04:42      25      -    18057572      0        0         430         430
    3:05:12  Bootstrap replicate 714...
    3:05:12       4     77     3469885     20        9         444         440
    3:05:29      25      -    22521632      0        0         441         439
    3:05:59  Bootstrap replicate 716...
    3:05:59      22     77    15233150     30       10         391         387
    3:06:01      25      -    17425378      0        0         389         387
    3:06:31  Bootstrap replicate 718...
    3:06:31      25     77    17356224     60        1         378         378
    3:06:31      25      -    17406619      0        0         378         378
    3:07:01  Bootstrap replicate 721...
    3:07:01       5     77     2531449     20        9         412         412
    3:07:13      25      -    16067141      0        0         413         412
    3:07:43  Bootstrap replicate 724...
    3:07:43       2     77      526599     20       10         414         410
    3:07:58      25      -    18035699      0        0         408         407
    3:08:28  Bootstrap replicate 726...
    3:08:28      23     77    14873851     60       10         444         444
    3:08:30      25      -    16745992      0        0         446         444
    3:09:00  Bootstrap replicate 728...
    3:09:00      23     77    17318547     50       10         429         425
    3:09:02      25      -    19593352      0        0         429         425
    3:09:32  Bootstrap replicate 731...
    3:09:32       5     77     3178393     20        2         396         394
    3:09:43      25      -    16395597      0        0         395         394
    3:10:13  Bootstrap replicate 734...
    3:10:13       2     77      726704     20       10         437         437
    3:10:28      25      -    16794408      0        0         439         436
    3:10:58  Bootstrap replicate 736...
    3:10:58      25     77    15990536     80        4         423         423
    3:10:59      25      -    16194188      0        0         423         423
    3:11:29  Bootstrap replicate 739...
    3:11:29       1     77      641276     10        7         428         428
    3:11:45      25      -    19456769      0        0         428         427
    3:12:15  Bootstrap replicate 741...
    3:12:15      18     77    14213503     20        8         466         461
    3:12:21      25      -    20959405      0        0         466         461
    3:12:51  Bootstrap replicate 743...
    3:12:51      24     77    15374305     20        5         432         427
    3:12:52      25      -    16212952      0        0         431         427
    3:13:22  Bootstrap replicate 746...
    3:13:22       3     77     1632497     20        1         439         432
    3:13:37      25      -    18370125      0        0         432         431
    3:14:07  Bootstrap replicate 748...
    3:14:07      25     77    17544174     60        9         427         421
    3:14:07      25      -    18075129      0        0         427         421
    3:14:37  Bootstrap replicate 750...
    3:14:37      20     77    15961789     40        3         438         437
    3:14:40      25      -    19635752      0        0         442         437
    3:15:10  Bootstrap replicate 752...
    3:15:10      25     77    15974790    110        1         430         430
    3:15:10      25      -    15978045      0        0         430         430
    3:15:40  Bootstrap replicate 754...
    3:15:40      22     77    15933304     40        2         411         410
    3:15:42      25      -    17837489      0        0         410         410
    3:16:12  Bootstrap replicate 756...
    3:16:12      23     77    17680991     80       10         454         450
    3:16:14      25      -    19993342      0        0         453         450
    3:16:44  Bootstrap replicate 758...
    3:16:44      25     77    15641684     30        7         415         414
    3:16:44      25      -    15993563      0        0         415         414
    3:17:14  Bootstrap replicate 760...
    3:17:14      24     77    18322050     40        5         398         395
    3:17:15      25      -    19152115      0        0         397         395
    3:17:45  Bootstrap replicate 763...
    3:17:45       5     77     3152874     30        5         444         444
    3:17:59      25      -    18555356      0        0         445         444
    3:18:29  Bootstrap replicate 766...
    3:18:29       3     77     1561486     20       10         495         489
    3:18:43      25      -    16902326      0        0         490         486
    3:19:13  Bootstrap replicate 768...
    3:19:13      25     77    17010746     40       10         458         455
    3:19:13      25      -    17615825      0        0         457         455
    3:19:43  Bootstrap replicate 770...
    3:19:43      24     77    16050380     80        6         431         429
    3:19:44      25      -    17456559      0        0         430         429
    3:20:14  Bootstrap replicate 772...
    3:20:14      24     77    19681479     40        6         480         476
    3:20:15      25      -    20645894      0        0         478         476
    3:20:45  Bootstrap replicate 774...
    3:20:45      22     77    14822583     40       10         430         419
    3:20:48      25      -    17593527      0        0         420         419
    3:21:18  Bootstrap replicate 776...
    3:21:18      23     77    16261913     20       10         417         415
    3:21:20      25      -    18623113      0        0         419         415
    3:21:50  Bootstrap replicate 778...
    3:21:50      23     77    17826340     50        5         421         419
    3:21:51      25      -    19430591      0        0         424         419
    3:22:21  Bootstrap replicate 781...
    3:22:21       4     77     2142190     20        7         441         438
    3:22:33      25      -    15025908      0        0         440         438
    3:23:03  Bootstrap replicate 783...
    3:23:03      24     77    16727111     40       10         427         420
    3:23:04      25      -    17983327      0        0         423         420
    3:23:34  Bootstrap replicate 786...
    3:23:34       3     77     1196822     10        1         443         438
    3:23:47      25      -    15019633      0        0         444         436
    3:24:17  Bootstrap replicate 788...
    3:24:17      25     77    16956126     50        6         398         397
    3:24:17      25      -    17340650      0        0         398         397
    3:24:47  Bootstrap replicate 791...
    3:24:47       1     77      512254     10        2         424         424
    3:25:02      25      -    17751563      0        0         425         419
    3:25:32  Bootstrap replicate 793...
    3:25:32      24     77    15011837    130        7         444         444
    3:25:33      25      -    15924684      0        0         450         444
    3:26:03  Bootstrap replicate 796...
    3:26:03       4     77     2140749     20        2         490         489
    3:26:14      25      -    13932714      0        0         490         487
    3:26:44  Bootstrap replicate 799...
    3:26:44       3     77     1729157     30        3         431         431
    3:26:59      25      -    18350600      0        0         431         429
    3:27:29  Bootstrap replicate 802...
    3:27:29       4     77     1914067     20        9         427         424
    3:27:42      25      -    16822456      0        0         425         424
    3:28:12  Bootstrap replicate 804...
    3:28:12      23     77    16921248     20       10         448         444
    3:28:14      25      -    18787548      0        0         445         444
    3:28:44  Bootstrap replicate 806...
    3:28:44      23     77    14687108     70        1         403         402
    3:28:45      25      -    15732340      0        0         405         402
    3:29:15  Bootstrap replicate 809...
    3:29:15       4     77     2344432     20       10         441         441
    3:29:28      25      -    16836396      0        0         443         440
    3:29:58  Bootstrap replicate 811...
    3:29:58      20     77    16817948     20        9         441         439
    3:30:03      25      -    22818399      0        0         443         439
    3:30:33  Bootstrap replicate 814...
    3:30:33       1     77      377732     10        4         432         432
    3:30:47      25      -    16132929      0        0         429         429
    3:31:17  Bootstrap replicate 816...
    3:31:17      24     77    17687131     60        5         439         436
    3:31:17      25      -    18607703      0        0         437         436
    3:31:47  Bootstrap replicate 818...
    3:31:47      23     77    16835918     40        4         439         436
    3:31:49      25      -    18572650      0        0         438         436
    3:32:19  Bootstrap replicate 820...
    3:32:19      22     77    18392954     80        6         406         402
    3:32:21      25      -    20796248      0        0         402         402
    3:32:51  Bootstrap replicate 822...
    3:32:51      25     77    16831834     50       10         442         439
    3:32:52      25      -    17399337      0        0         442         439
    3:33:22  Bootstrap replicate 824...
    3:33:22      25     77    15266009     70        2         441         439
    3:33:22      25      -    15344487      0        0         441         439
    3:33:52  Bootstrap replicate 826...
    3:33:52      16     77    11218553     30        6         487         486
    3:33:58      25      -    18240776      0        0         490         485
    3:34:28  Bootstrap replicate 829...
    3:34:28       3     77     1226586     30       10         462         459
    3:34:43      25      -    17083626      0        0         460         458
    3:35:13  Bootstrap replicate 831...
    3:35:13      23     77    17048449     30        7         454         448
    3:35:15      25      -    18838233      0        0         453         448
    3:35:45  Bootstrap replicate 834...
    3:35:45       2     77     1639131     20        3         471         470
    3:36:01      25      -    18805191      0        0         475         470
    3:36:31  Bootstrap replicate 836...
    3:36:31      19     77    12619999     40       10         462         461
    3:36:35      25      -    17437549      0        0         468         461
    3:37:05  Bootstrap replicate 838...
    3:37:05      24     77    15960965     60        4         457         455
    3:37:06      25      -    17306299      0        0         457         455
    3:37:36  Bootstrap replicate 840...
    3:37:36      24     77    17314635     40       10         444         437
    3:37:37      25      -    18322527      0        0         451         437
    3:38:07  Bootstrap replicate 843...
    3:38:07       3     77     1878705     20        4         434         427
    3:38:22      25      -    19125307      0        0         428         426
    3:38:52  Bootstrap replicate 845...
    3:38:52      24     77    15527857     90        9         460         459
    3:38:53      25      -    16904643      0        0         459         459
    3:39:23  Bootstrap replicate 847...
    3:39:23      25     77    17754884     20        5         470         468
    3:39:24      25      -    18002179      0        0         470         468
    3:39:54  Bootstrap replicate 849...
    3:39:54      19     77    14920545     20       10         445         442
    3:39:58      25      -    20074381      0        0         443         442
    3:40:28  Bootstrap replicate 852...
    3:40:28       6     77     4056203     30        3         431         428
    3:40:41      25      -    18215517      0        0         430         426
    3:41:11  Bootstrap replicate 854...
    3:41:11      25     77    15297388     40        9         430         427
    3:41:11      25      -    15803404      0        0         430         427
    3:41:41  Bootstrap replicate 856...
    3:41:41      23     77    17052663     80        4         454         451
    3:41:43      25      -    19091226      0        0         453         451
    3:42:13  Bootstrap replicate 858...
    3:42:13      23     77    15347523     30        6         408         408
    3:42:15      25      -    16895971      0        0         413         408
    3:42:45  Bootstrap replicate 860...
    3:42:45      25     77    17016223     30        3         357         355
    3:42:45      25      -    17154729      0        0         357         355
    3:43:15  Bootstrap replicate 862...
    3:43:15      25     77    18750430     30        9         426         423
    3:43:15      25      -    19272103      0        0         426         423
    3:43:45  Bootstrap replicate 864...
    3:43:45      24     77    16772834     20        9         453         451
    3:43:46      25      -    18148653      0        0         452         451
    3:44:16  Bootstrap replicate 867...
    3:44:16       3     77     1864086     20        7         385         385
    3:44:30      25      -    17487334      0        0         391         385
    3:45:00  Bootstrap replicate 870...
    3:45:00       1     77      246850     10        9         436         436
    3:45:16      25      -    16628448      0        0         437         435
    3:45:46  Bootstrap replicate 872...
    3:45:46      23     77    18139667     20        5         482         479
    3:45:47      25      -    19941572      0        0         479         479
    3:46:17  Bootstrap replicate 875...
    3:46:17       8     77     4318431     20        5         402         400
    3:46:26      25      -    14104595      0        0         401         400
    3:46:56  Bootstrap replicate 877...
    3:46:56      22     77    14679391     50        5         479         474
    3:46:58      25      -    16706901      0        0         480         474
    3:47:28  Bootstrap replicate 879...
    3:47:28      21     77    13967609     30        1         433         423
    3:47:31      25      -    17221739      0        0         424         423
    3:48:01  Bootstrap replicate 882...
    3:48:01       1     77      378602     10        5         425         425
    3:48:16      25      -    17313749      0        0         428         422
    3:48:46  Bootstrap replicate 884...
    3:48:46      22     77    14631617     30        1         432         430
    3:48:48      25      -    16682174      0        0         437         430
    3:49:18  Bootstrap replicate 887...
    3:49:18       2     77      985573     20        4         436         434
    3:49:34      25      -    18661024      0        0         437         430
    3:50:04  Bootstrap replicate 890...
    3:50:04       4     77     2287750     30        3         397         396
    3:50:18      25      -    18194395      0        0         397         391
    3:50:48  Bootstrap replicate 893...
    3:50:48       6     77     3687654     20        5         454         451
    3:51:01      25      -    18345180      0        0         452         451
    3:51:31  Bootstrap replicate 895...
    3:51:31      16     77    12169813     20       10         501         498
    3:51:38      25      -    19091239      0        0         500         498
    3:52:08  Bootstrap replicate 897...
    3:52:08      23     77    15157127     70        2         486         483
    3:52:10      25      -    16970883      0        0         489         483
    3:52:40  Bootstrap replicate 899...
    3:52:40      23     77    15946641     60        8         414         412
    3:52:41      25      -    17544780      0        0         412         412
    3:53:11  Bootstrap replicate 902...
    3:53:11       3     77     1307732     20        9         435         429
    3:53:25      25      -    17599904      0        0         433         429
    3:53:55  Bootstrap replicate 904...
    3:53:55      24     77    15478068     40        5         416         416
    3:53:57      25      -    17142563      0        0         417         416
    3:54:27  Bootstrap replicate 907...
    3:54:27       2     77     1091971     20        5         422         420
    3:54:41      25      -    16653911      0        0         419         417
    3:55:11  Bootstrap replicate 909...
    3:55:11      21     77    13520578     40       10         405         404
    3:55:13      25      -    16552292      0        0         410         404
    3:55:43  Bootstrap replicate 911...
    3:55:43      23     77    15344369     40       10         440         437
    3:55:46      25      -    17686124      0        0         438         437
    3:56:16  Bootstrap replicate 913...
    3:56:16      22     77    17703966    100        1         393         392
    3:56:18      25      -    20241871      0        0         393         392
    3:56:48  Bootstrap replicate 916...
    3:56:48       6     77     3220309     40        9         453         452
    3:57:00      25      -    16741668      0        0         452         452
    3:57:30  Bootstrap replicate 918...
    3:57:30      22     77    15144653     30        3         417         416
    3:57:31      25      -    17198954      0        0         424         416
    3:58:01  Bootstrap replicate 921...
    3:58:01       6     77     3737408     20        6         425         425
    3:58:13      25      -    16452576      0        0         426         425
    3:58:43  Bootstrap replicate 924...
    3:58:43       1     77      603387     10        2         404         404
    3:58:56      25      -    15569862      0        0         398         394
    3:59:26  Bootstrap replicate 927...
    3:59:26       3     77     1505701     20        7         438         438
    3:59:40      25      -    16696490      0        0         439         436
    4:00:10  Bootstrap replicate 929...
    4:00:10      23     77    16563031     20        8         432         427
    4:00:12      25      -    18834576      0        0         430         427
    4:00:42  Bootstrap replicate 931...
    4:00:42      24     77    14636150     20       10         460         454
    4:00:43      25      -    15843623      0        0         459         454
    4:01:13  Bootstrap replicate 933...
    4:01:13      21     77    14829824     30        1         461         458
    4:01:16      25      -    18569364      0        0         459         458
    4:01:46  Bootstrap replicate 936...
    4:01:46       1     77       61216     10       10         428         428
    4:02:01      25      -    15706659      0        0         425         423
    4:02:31  Bootstrap replicate 938...
    4:02:31      25     77    18627405     30       10         458         455
    4:02:31      25      -    19274244      0        0         456         455
    4:03:01  Bootstrap replicate 941...
    4:03:01       2     77      830917     20        7         433         427
    4:03:17      25      -    17238433      0        0         428         427
    4:03:47  Bootstrap replicate 944...
    4:03:47       3     77     1308597     20       10         475         465
    4:04:01      25      -    16796749      0        0         466         464
    4:04:31  Bootstrap replicate 946...
    4:04:31      22     77    14432514     50        4         393         389
    4:04:33      25      -    16627244      0        0         391         389
    4:05:03  Bootstrap replicate 949...
    4:05:03       3     77     1785365     20        2         428         427
    4:05:15      25      -    15345461      0        0         428         427
    4:05:45  Bootstrap replicate 952...
    4:05:45       1     77      484402     10        4         427         427
    4:06:00      25      -    17776779      0        0         425         424
    4:06:30  Bootstrap replicate 955...
    4:06:30       1     77      432278     10        8         456         456
    4:06:46      25      -    17288214      0        0         458         454
    4:07:16  Bootstrap replicate 958...
    4:07:16       2     77      999970     20        3         415         415
    4:07:30      25      -    16918866      0        0         412         411
    4:08:00  Bootstrap replicate 961...
    4:08:00       1     77      740881     10        1         391         391
    4:08:14      25      -    16666662      0        0         391         387
    4:08:44  Bootstrap replicate 963...
    4:08:44      25     77    17571499     60        8         429         428
    4:08:44      25      -    17944887      0        0         429         428
    4:09:14  Bootstrap replicate 965...
    4:09:14      24     77    18253531     80        2         478         476
    4:09:15      25      -    19017365      0        0         480         476
    4:09:45  Bootstrap replicate 968...
    4:09:45       2     77     1116167     20        4         427         427
    4:10:00      25      -    17719393      0        0         426         425
    4:10:30  Bootstrap replicate 971...
    4:10:30       3     77     1492224     20        6         455         449
    4:10:46      25      -    19070214      0        0         445         445
    4:11:16  Bootstrap replicate 973...
    4:11:16      19     77    11242735     50        8         386         385
    4:11:20      25      -    15612042      0        0         388         385
    4:11:50  Bootstrap replicate 975...
    4:11:50      25     77    16902185     70        4         434         432
    4:11:51      25      -    17168709      0        0         434         432
    4:12:21  Bootstrap replicate 977...
    4:12:21      19     77    11308805     50       10         440         437
    4:12:26      25      -    16436194      0        0         438         437
    4:12:56  Bootstrap replicate 980...
    4:12:56       2     77     1228176     20        5         429         429
    4:13:13      25      -    21108954      0        0         429         429
    4:13:43  Bootstrap replicate 982...
    4:13:43      21     77    14715204     80        1         403         402
    4:13:45      25      -    17380177      0        0         406         402
    4:14:15  Bootstrap replicate 984...
    4:14:15      17     77    11203786     20        7         424         420
    4:14:20      25      -    16406323      0        0         422         420
    4:14:50  Bootstrap replicate 986...
    4:14:50      19     77    12495757     60        8         400         399
    4:14:54      25      -    16808218      0        0         401         399
    4:15:24  Bootstrap replicate 988...
    4:15:24      23     77    14657067     70        3         417         417
    4:15:25      25      -    16028244      0        0         419         417
    4:15:55  Bootstrap replicate 991...
    4:15:55       4     77     2451415     20        8         425         424
    4:16:09      25      -    18346619      0        0         424         422
    4:16:39  Bootstrap replicate 994...
    4:16:39       1     77      224341     10        6         449         449
    4:16:53      25      -    15972959      0        0         448         448
    4:17:23  Bootstrap replicate 997...
    4:17:23       1     77      402362     10        5         377         377
    4:17:37      25      -    16022818      0        0         378         375
    4:18:07  Bootstrap replicate 999...
    4:18:07      20     77    13173241     20        7         414         411
    4:18:11      25      -    17952586      0        0         419         411
    4:18:25  Bootstrap replicate 1000...
    4:18:25      25     77    16280321      0        0         430         422

   1000 bootstrap replicates completed
   Time used = 04:18:25 (CPU time = 04:14:51.4)

Trees for each replicate written to treefile: /Users/Shared/meins/dialign_excl01/MPheur_boot.tre

Bootstrap 50% majority-rule consensus tree

                                                                    /-------- mk119.ITS.675bp(24)
                                                           /---65---+-------- M Dia sup ml622P110I14(28)
                                                           +----------------- M Dia car ml354g748I14(25)
                                                   /--95---+----------------- M Dia syl ml328g717I1f4(26)
                                                   |       +----------------- mk167.ITS4.453bp(27)
                                                   |       \----------------- M Dia mon ml333g717I1f4(29)
                                          /---54---+                /-------- M Dia car DB3637g750I14(30)
                                          |        |       /---98---+-------- M Dia segcar ml329g717I1f4(31)
                                          |        \--62---+----------------- mk145.ITS.640bp(32)
                                          |                         /-------- M Sil vul ml605gp92I14(13)
                                          |                /---88---+-------- M Sil vul ml620P110I14(14)
                                          |                |        \-------- violaceum.ITS1.mk208(15)
                                          +-------59-------+----------------- M Sil hay ml327g717I1f4(16)
                                          |                \----------------- M Sil nut ml344g751I14(17)
                                          |                         /-------- M Myo aqu ml352g748I14(19)
                                          |                         +-------- M Stell DB3633g750I14(20)
                                          +-----------85------------+-------- M Stell ml507g942I14(21)
                                          |                         +-------- M Myo aqu ml48g527I4(22)
                                          |                         \-------- M Myo aqu Mste1HML791I14(23)
                                  /--81---+                         /-------- mk142.ITS.660bp(33)
                                  |       |                         +-------- mk146.ITS.659bp(34)
                                  |       +-----------70------------+-------- M Sap lem ml310g697I1f4(35)
                                  |       |                         \-------- M Sap pum ml373g751I14(36)
                                  |       |                         /-------- mk113.ITS.618(4)
                                  |       +-----------88------------+-------- mk143.ITS.639bp(5)
                                  |       +---------------------------------- M Sil vis ml49g538I14(6)
                                  |       +---------------------------------- mk115.ITS4.526bp(7)
                         /---52---+       +---------------------------------- M Sil dio DB3636g750I14(8)
                         |        |       +---------------------------------- M Sil alb ml326g717I1f4(9)
                         |        |       +---------------------------------- M Sil dio ml215g665I14(10)
                         |        |       +---------------------------------- mk147.ITS.650bp(11)
                         |        |       +---------------------------------- M Sil vul ml50g527I14(12)
                         |        |       \---------------------------------- major.mk279(18)
                         |        |                                 /-------- S.vir.AY014238(37)
                         |        |                                 +-------- S.car.AY014239(38)
                         |        \---------------100---------------+-------- S.vir.AY014235(39)
                         |                                          \-------- S.car.AY014236(40)
                         |                                          /-------- mk129.ITS.621bp(57)
                         |                                 /---97---+-------- mk158.ITS.670bp(58)
                         +---------------75----------------+        \-------- mk148.ITS.671bp(59)
                         |                                 \----------------- mk131.ITS.599bp(60)
                         |                                          /-------- cordae.its.lsu.mk315(51)
                         |                                 /---69---+-------- mk153.ITS.668bp(53)
                         +---------------93----------------+----------------- M corda AF045878(52)
                         |                                          /-------- mk122.ITS.627bp(54)
                 /--71---+--------------------91--------------------+-------- mk123.ITS.625.bp(55)
                 |       |                                          \-------- mk112.ITS.622(56)
                 |       |                                          /-------- M Kna arv Uscabg684I1f4(44)
                 |       +-------------------100--------------------+-------- M Knau dip AF045880(45)
                 |       |                                          /-------- mk087.ITS.688bp(47)
                 |       +--------------------97--------------------+-------- mk088.ITS.692bp(48)
                 |       |                                          /-------- mk139.ITS.639.bp(64)
                 |       +--------------------98--------------------+-------- mk140.ITS.658bp(65)
                 |       +--------------------------------------------------- mk067.ITS.703bp(43)
                 |       +--------------------------------------------------- holostei.its.lsu.mk318.(46)
                 |       +--------------------------------------------------- mk069.ITS.695bp(49)
                 |       +--------------------------------------------------- M pinguic AF045881(50)
                 |       +--------------------------------------------------- Ust scol Scol his Aster(61)
        /---61---+       +--------------------------------------------------- mk104.ITS.665bp(62)
        |        |       +--------------------------------------------------- parlatorei.its.lsu.mk277(63)
        |        |       +--------------------------------------------------- shastense.mk133.its1(66)
        |        |       +--------------------------------------------------- M vinos AF045876(67)
        |        |       \--------------------------------------------------- M Rum sp AF045879(68)
        |        |                                                  /-------- Ust abst DB1888g727I1f4(41)
        |        +------------------------99------------------------+-------- Ust vuyckii DB1895g727I1f4(42)
        |        |                                                  /-------- Sphac pol pers PYCC4293(72)
/--96---+        +------------------------96------------------------+-------- Sphac pol ser Poly ser(73)
|       |        +----------------------------------------------------------- mk082.ITS.637bp(69)
|       |        +----------------------------------------------------------- mk327.its(70)
|       |        +----------------------------------------------------------- mk103.ITS.1008bp(71)
|       |        +----------------------------------------------------------- Liro.emo.DB1037g727I1f.4(74)
|       |        \----------------------------------------------------------- tuberculiforme.ITS.mk159(75)
|       |                                                           /-------- mk070.ITS.659bp(1)
|       \----------------------------100----------------------------+-------- mk071.ITS.618bp(2)
|                                                                   \-------- mk080.ITS.663bp(3)
+---------------------------------------------------------------------------- Ustilentyloma.fluitans.1040(76)
\---------------------------------------------------------------------------- Ustilent3638g750I14(77)

Bipartitions found in one or more trees and frequency of occurrence (bootstrap support values):

         1         2         3         4         5         6         7      7
12345678901234567890123456789012345678901234567890123456789012345678901234567      Freq      %
----------------------------------------------------------------------------------------------
....................................****.....................................   1000.00 100.0%
...**************************************************************************   1000.00 100.0%
...........................................**................................   1000.00 100.0%
........................................**...................................    992.35  99.2%
...............................................................**............    977.63  97.8%
.............................**..............................................    976.78  97.7%
........................................................***..................    970.70  97.1%
..............................................**.............................    967.46  96.7%
...........................................................................**    959.06  95.9%
.......................................................................**....    956.03  95.6%
.......................******................................................    945.54  94.6%
..................................................***........................    926.09  92.6%
.....................................................***.....................    914.26  91.4%
............***..............................................................    880.99  88.1%
...**........................................................................    878.53  87.9%
..................*****......................................................    849.27  84.9%
...*********************************.........................................    814.60  81.5%
........................................................****.................    745.07  74.5%
...*************************************..**************************.........    713.14  71.3%
................................****.........................................    698.70  69.9%
..................................................*.*........................    688.13  68.8%
.......................*...*.................................................    652.57  65.3%
.............................***.............................................    622.08  62.2%
...************************************************************************..    611.00  61.1%
............*****............................................................    586.75  58.7%
.......................*********.............................................    542.04  54.2%
...*************************************.....................................    516.87  51.7%
.................................................................**..........    499.78  50.0%
............**...............................................................    475.28  47.5%
.....................................................**......................    468.56  46.9%
........................**..*................................................    455.30  45.5%
....................................*.*......................................    443.93  44.4%
.................................................................*.*.........    420.52  42.1%
...............**............................................................    417.52  41.8%
.................................................................***.........    396.67  39.7%
.....*.................*********.............................................    381.13  38.1%
....................................*.**.....................................    379.43  37.9%
........................................**.............................**....    372.06  37.2%
............................................................*......*.........    366.07  36.6%
..........................................*...................*..............    342.09  34.2%
.*.**************************************************************************    340.61  34.1%
........................................................*.*..................    340.03  34.0%
..***************************************************************************    338.91  33.9%
..............................................**.*...........................    331.10  33.1%
........................................................**...................    329.79  33.0%
...*************************************..****................***............    325.26  32.5%
.......................***.**................................................    324.40  32.4%
.**..........................................................................    320.48  32.0%
.........................................................**..................    312.71  31.3%
............................................................**...............    311.70  31.2%
......................................**.....................................    306.48  30.6%
...*************************************.....*...............................    299.17  29.9%
...**************.******************.........................................    295.80  29.6%
...........................................**..................**............    289.86  29.0%
......************...........................................................    285.16  28.5%
........................................**............................***....    280.54  28.1%
...**.............*****......................................................    268.84  26.9%
............****.............................................................    257.99  25.8%
...***********************************************************************.**    253.80  25.4%
.....................................................*.*.....................    253.43  25.3%
...*************************************..**************************.......**    251.06  25.1%
...***............******************.........................................    246.72  24.7%
............*.*..............................................................    234.00  23.4%
......******.................................................................    231.27  23.1%
......................................................**.....................    228.46  22.8%
.............**..............................................................    227.48  22.7%
...*************************************..******.*******************.........    226.48  22.6%
....................................****..*..................................    225.17  22.5%
........................***.*................................................    223.56  22.4%
........................**...................................................    222.36  22.2%
....................................***......................................    217.97  21.8%
.....................................***.....................................    216.66  21.7%
.......................*************.........................................    201.15  20.1%
............................................................*....***.........    198.92  19.9%
.................................***.........................................    197.40  19.7%
.......................********..............................................    196.66  19.7%
...*****************************************************************.*****...    196.66  19.7%
...**.............*****.........****.........................................    196.14  19.6%
...*********************************.........*...............................    195.90  19.6%
......***********............................................................    195.39  19.5%
....................................................................**...**..    194.51  19.5%
...*****************************************************************.......**    192.45  19.2%
...*************************************..*..................................    190.62  19.1%
.........*.*.................................................................    190.49  19.0%
.....*.................*************.........................................    189.90  19.0%
....................................................................*.....*..    189.63  19.0%
...*****************************************************************.*****.**    186.98  18.7%
...***************.....*************.........................................    186.43  18.6%
................................**.*.........................................    183.30  18.3%
..................................................***.......**...............    183.24  18.3%
...*************************************...***...............................    180.92  18.1%
...................****......................................................    180.15  18.0%
.....................................*.*.....................................    179.63  18.0%
................................***..........................................    176.97  17.7%
................................*.**.........................................    176.40  17.6%
...*************************************..*..*...............................    175.57  17.6%
..................***.*......................................................    174.92  17.5%
........................*...*................................................    173.27  17.3%
...*****************************************************************..***..**    170.76  17.1%
.........................*..*................................................    170.27  17.0%
..................**.**......................................................    168.67  16.9%
.....*************.....*********.............................................    167.53  16.8%
...*****************************************************************.****..**    166.99  16.7%
......***.*..................................................................    166.29  16.6%
...*************************************...***.................**............    165.32  16.5%
...**************......*************.........................................    164.85  16.5%
..................*.***......................................................    162.57  16.3%
..................****.......................................................    160.05  16.0%
..................................**.........................................    154.37  15.4%
...*************************************..****.................**............    151.83  15.2%
..................................................***........*...............    150.48  15.0%
...***********************************************************************...    149.02  14.9%
....................................................................*....**..    148.99  14.9%
..................................................******.....................    144.99  14.5%
.................................*.*.........................................    144.96  14.5%
......*****..................................................................    144.70  14.5%
.....................................................***.....*...............    143.85  14.4%
.......*..*..................................................................    141.44  14.1%
.................................**..........................................    140.43  14.0%
..................................................**.........................    139.97  14.0%
..............................................................***............    138.69  13.9%
...*****************************************************************.........    137.65  13.8%
...*****************************************************************...**..**    136.90  13.7%
...................................................**........................    136.24  13.6%
...*****************************************************************.****....    135.93  13.6%
................................**...........................................    135.16  13.5%
.........................................................................**..    132.21  13.2%
...*****************************************************************..***....    130.63  13.1%
................................*..*.........................................    128.23  12.8%
................................*.*..........................................    127.50  12.8%
...*******************************************************************.****..    122.79  12.3%
...*************************************...**................................    122.18  12.2%
....................................................................*..**....    121.53  12.2%
...**...........................****.........................................    121.42  12.1%
..............................................**.****........*...............    120.94  12.1%
...*****************************************************************...**....    117.83  11.8%
...**.............******************.........................................    117.57  11.8%
...*************************************..****..*.............***............    116.91  11.7%
..........................................*...................***............    113.60  11.4%
......**..*..................................................................    111.02  11.1%
....................................................................**.......    110.58  11.1%
..............................................**.****.......**...............    108.89  10.9%
..............................................**..............*..............    108.40  10.8%
....................................................................**.**....    108.35  10.8%
...*************************************..*********************************..    106.78  10.7%
....................................................................**.****..    106.57  10.7%
.......................*..**.................................................    105.34  10.5%
...*************************************..**************....********.........    104.38  10.4%
.....*......*****......*********.............................................    104.21  10.4%
.....................**......................................................    104.03  10.4%
...**...........................*............................................    102.63  10.3%
...................**........................................................    102.27  10.2%
..................**.........................................................    101.79  10.2%
...*************************************..****************************...**..    100.89  10.1%
........................................**..........................*******..    100.39  10.0%
...................*..*......................................................    100.23  10.0%
...................*.*.......................................................     98.92   9.9%
....................*.*......................................................     97.76   9.8%
....................***......................................................     97.45   9.7%
.......**.*..................................................................     96.70   9.7%
...*************************************..****************************.****..     96.62   9.7%
......*...*..................................................................     95.99   9.6%
....................**.......................................................     95.74   9.6%
..............................................**.*************...***.........     95.34   9.5%
.......................****.*................................................     95.26   9.5%
..........................*.*................................................     94.46   9.4%
....................................**.......................................     93.83   9.4%
.....*.........................*.............................................     93.81   9.4%
..................*.*........................................................     93.64   9.4%
......**.....................................................................     92.86   9.3%
..................*..*.......................................................     92.74   9.3%
..................***........................................................     92.53   9.3%
...*************************************..****...............................     91.70   9.2%
.......................*****.................................................     91.58   9.2%
...................***.......................................................     90.93   9.1%
.....................................**......................................     90.51   9.1%
......******...**............................................................     89.45   8.9%
..................**.*.......................................................     89.43   8.9%
...................*.**......................................................     88.32   8.8%
........................*****................................................     88.29   8.8%
..................**..*......................................................     87.90   8.8%
...***.................*************.........................................     87.80   8.8%
........................................................****...............**     87.62   8.8%
........................................**...........................****....     87.08   8.7%
..............................................***............................     86.98   8.7%
...*************************************..**************************.....*...     86.87   8.7%
.....*************.....*************.........................................     86.44   8.6%
...................**.*......................................................     86.16   8.6%
............***.*............................................................     85.93   8.6%
..................*.*.*......................................................     84.48   8.4%
....................................****..*...................*..............     84.00   8.4%
..................*..**......................................................     83.55   8.4%
..................*.**.......................................................     82.62   8.3%
..................*...*......................................................     81.67   8.2%
....................................................................**....*..     81.08   8.1%
.......**....................................................................     80.80   8.1%
.......****..................................................................     79.90   8.0%
......******.....*...........................................................     79.56   8.0%
........................***..................................................     79.06   7.9%
.....************............................................................     78.89   7.9%
...*****************************************************************.******..     78.50   7.9%
.........................**..................................................     78.19   7.8%
........*.*..................................................................     77.22   7.7%
.........................**.*................................................     76.46   7.6%
.....................................................***.........***.........     75.18   7.5%
...**********************************************************************..**     74.41   7.4%
........................*.*.*................................................     73.12   7.3%
.....*......*****......*************.........................................     72.82   7.3%
........................................**............................*......     72.40   7.2%
........................................**.................................**     71.92   7.2%
........................................................*****................     70.97   7.1%
..................................................***...******...............     70.78   7.1%
.......................***..*................................................     70.34   7.0%
.........*.*...**............................................................     70.04   7.0%
...*************************************...**..................**............     69.47   6.9%
........................................***..................................     67.65   6.8%
.............................................*.................**............     67.05   6.7%
.....************......*********.............................................     66.99   6.7%
...**.............*****......*******.........................................     66.96   6.7%
.....*************...........................................................     65.62   6.6%
...**.************...........................................................     65.14   6.5%
........................................................***................**     64.99   6.5%
........................**.**................................................     64.68   6.5%
.......................*.****................................................     63.75   6.4%
.......................**.***................................................     63.73   6.4%
..............................................**.****...****.*...............     63.19   6.3%
......******...***...........................................................     61.57   6.2%
...*********************************......*..................................     60.84   6.1%
........................*.*..................................................     60.28   6.0%
...*************************************..**************...*********.........     59.29   5.9%
.......................***.*.................................................     58.53   5.9%
..............................................**.*............*..............     57.79   5.8%
........*........*...........................................................     57.45   5.7%
........................................................*****..............**     57.39   5.7%
.......*****.................................................................     56.62   5.7%
.......................**..*.................................................     56.31   5.6%
.....................................................................**......     56.08   5.6%
...*****************************************************************..****...     55.54   5.6%
..........................................*..*...............................     54.80   5.5%
...*****************************************************************..****.**     54.57   5.5%
..............................................**.****........................     54.28   5.4%
...***......*****.******************.........................................     53.20   5.3%
.....................................................*******.................     53.07   5.3%
.....************......*************.........................................     53.00   5.3%
...*************************************..*****************************..**..     51.65   5.2%
........................................**..........................*****....     51.63   5.2%
......*.*.*..................................................................     51.28   5.1%
...*************************************..**************************...**....     50.14   5.0%

12667 groups at (relative) frequency less than 5% not shown

Character-exclusion status changed:
  786 characters re-included
  Total number of characters now excluded = 0
  Number of included characters = 910
