# Supplementary material for: Implications of molecular characters for the phylogeny of the Microbotryaceae (Basidiomycota: Urediniomycetes)
Source: BMC Evol Biol. 2006 Apr 25;6:35. doi: 10.1186/1471-2148-6-35 (PMC1526759; doi:10.1186/1471-2148-6-35)
Supplement: Additional File 1 — Alignment, Bootstrap trees, Trees. Dialign NEXUS file and concatenated MAFFT, PCMA, and POA NEXUS file. Likelihood and Parsimony bootstrap .tre and .log files and PhyML bootstrap .rtf file. Likelihood and Parsimony .tre, .log and .con files. [file 1471-2148-6-35-S1.zip › Bootstrap_Trees/Parsimony/MPheur_boot_PCMA.tre]

#NEXUS 

Begin trees;  [Treefile saved Sun Aug  7 01:22:10 2005]
[!>Trees found during each bootstrap replicate using data file '/Users/Shared/meins/pcma/mic_pcma90.nex'...]
[!
>Bootstrap method with heuristic search:
>  Number of bootstrap replicates = 500
>  Starting seed = 1507561502
>  Optimality criterion = parsimony
>    Character-status summary:
>      73 characters are eliminated (zapped)
>      451 characters are excluded
>      Of the remaining 293 included characters:
>        All characters are of type 'unord'
>        All characters have equal weight
>        All characters are parsimony-informative
>    Gaps are treated as "missing"
>    Multistate taxa interpreted as uncertainty
>  Starting tree(s) obtained via stepwise addition
>  Addition sequence: random
>    Number of replicates = 25
>    Starting seed = 154486043
>  Number of trees held at each step during stepwise addition = 1
>  Branch-swapping algorithm: tree-bisection-reconnection (TBR)
>                             reconnection limit = 12
>  Steepest descent option not in effect
>  No more than 10 trees of score (length) greater than or equal to 1 will be saved in each replicate
>  Initial 'MaxTrees' setting = 1000 (will be auto-increased by 1000)
>  Zero-length branches not collapsed
>  'MulTrees' option in effect
>  Topological constraints not enforced
>  Trees are unrooted
]
	Translate
		1 M._bistortarum_mk070,
		2 M._bistortarum_mk071,
		3 M._bistortarum_mk080,
		4 M._violaceum_s.l._mk113,
		5 M._violaceum_s.l._mk143,
		6 M._violaceo_verrucosum_ml49,
		7 M._lychnidis_dioicae_mk115,
		8 M._lychnidis_dioicae_DB3636,
		9 M._lychnidis_dioicae_ml326,
		10 M._lychnidis_dioicae_ml215,
		11 M._lychnidis_dioicae_mk147,
		12 M._violaceo_irregulare_ml50,
		13 M._silenes_inflatae_ml605,
		14 M._silenes_inflatae_ml620,
		15 M._silenes_inflatae_mk208,
		16 M._silenes_inflatae_ml327,
		17 M._violaceum_s.str._ml344,
		18 M._major_mk279,
		19 M._stellariae_ml352,
		20 M._stellariae_DB3633,
		21 M._stellariae_ml507,
		22 M._stellariae_ml48,
		23 M._stellariae_HML791,
		24 M._dianthorum_mk119,
		25 M._dianthorum_ml354,
		26 M._dianthorum_ml328,
		27 M._dianthorum_mk167,
		28 M._dianthorum_ml622,
		29 M._dianthorum_ml333,
		30 M._dianthorum_DB3637,
		31 M._dianthorum_ml329,
		32 M._dianthorum_mk145,
		33 M._saponariae_mk142,
		34 M._saponariae_mk146,
		35 M._saponariae_ml310,
		36 M._saponariae_ml373,
		37 M._violaceum_s.l._AY014238,
		38 M._violaceum_s.l._AY014239,
		39 M._violaceum_s.l._AY014235,
		40 M._violaceum_s.l._AY014236,
		41 Bauerago_abstrusa_DB1888,
		42 Bauerago_vuyckii_DB1895,
		43 M._anomalum_mk067,
		44 M._scabiosae_NO3,
		45 M._scabiosae_AF045880,
		46 M._holostei_mk318,
		47 M._intermedium_mk087,
		48 M._intermedium_mk088,
		49 M._betonicae_mk069,
		50 M._pinguiculae_AF045881,
		51 M._cordae_mk315,
		52 M._cordae_AF045878,
		53 M._tenuisporum_mk153,
		54 M._reticulatum_mk122,
		55 M._reticulatum_mk123,
		56 M._reticulatum_mk112,
		57 M._scorzonerae_mk129,
		58 M._tragopo._pratensis_mk158,
		59 M._tragopo._pratensis_mk148,
		60 M._scorzonerae_mk131,
		61 M._scolymi_NO1,
		62 M._onopordi_mk104,
		63 M._parlatorei_mk277,
		64 M._stygium_mk139,
		65 M._stygium_mk140,
		66 M._shastense_mk133,
		67 M._vinosum_AF045876,
		68 M._kuehneanum_AF045879,
		69 M._bosniacum_mk082,
		70 M._pustulatum_mk327,
		71 M._nepalense_mk103,
		72 Sphac._poly._persicariae_AF444593,
		73 Sphac._poly._serrulati_NO2,
		74 Liroa_emodensis_DB1037,
		75 M._tuberculiforme_mk159,
		76 Ustilentyloma_fluitans_1040,
		77 Ustilentyloma_spec._3638
		;

[Trees found in bootstrap replicate #1 (seed=1507561502)]
tree B_1.1 = [&U] [&W 1/70] (1,(2,(3,(((((((((((((4,5),6),18),((((((7,9),8),11),10),12),((((13,14),15),16),17))),(((19,((20,21),23)),22),((((24,28),(((25,29),27),26)),((30,31),32)),((33,(34,35)),36)))),43),(((37,40),38),39)),((44,45),46)),(((64,65),68),(66,67))),(((((47,48),49),50),63),((((51,52),53),((54,55),56)),(((57,(58,59)),60),(61,62))))),(41,42)),((((69,70),75),((72,73),74)),71)),(76,77)))));
tree B_1.2 = [&U] [&W 1/70] (1,((2,(((((((((((((4,5),6),18),((((((7,9),8),11),10),12),((((13,14),15),16),17))),(((19,((20,21),23)),22),((((24,28),(((25,29),27),26)),((30,31),32)),((33,(34,35)),36)))),43),(((37,40),38),39)),((44,45),46)),(((64,65),68),(66,67))),(((((47,48),49),50),63),((((51,52),53),((54,55),56)),(((57,(58,59)),60),(61,62))))),(41,42)),((((69,70),75),((72,73),74)),71)),(76,77))),3));
tree B_1.3 = [&U] [&W 1/70] (1,((2,3),(((((((((((((4,5),6),18),((((((7,9),8),11),10),12),((((13,14),15),16),17))),(((19,((20,21),23)),22),((((24,28),(((25,29),27),26)),((30,31),32)),((33,(34,35)),36)))),43),(((37,40),38),39)),((44,45),46)),(((64,65),68),(66,67))),(((((47,48),49),50),63),((((51,52),53),((54,55),56)),(((57,(58,59)),60),(61,62))))),(41,42)),((((69,70),75),((72,73),74)),71)),(76,77))));
tree B_1.4 = [&U] [&W 1/70] (1,(2,(3,(((((((((((((4,5),6),18),((((((7,9),8),11),10),12),((((13,14),15),16),17))),((((19,22),(20,21)),23),((((24,28),(((25,29),27),26)),((30,31),32)),((33,(34,35)),36)))),43),(((37,40),38),39)),((44,45),46)),(((64,65),68),(66,67))),(((((47,48),49),50),63),((((51,52),53),((54,55),56)),(((57,(58,59)),60),(61,62))))),(41,42)),((((69,70),75),((72,73),74)),71)),(76,77)))));
tree B_1.5 = [&U] [&W 1/70] (1,(2,(3,(((((((((((((4,5),6),18),((((((7,9),8),11),10),12),((((13,14),15),16),17))),((((19,22),23),(20,21)),((((24,28),(((25,29),27),26)),((30,31),32)),((33,(34,35)),36)))),43),(((37,40),38),39)),((44,45),46)),(((64,65),68),(66,67))),(((((47,48),49),50),63),((((51,52),53),((54,55),56)),(((57,(58,59)),60),(61,62))))),(41,42)),((((69,70),75),((72,73),74)),71)),(76,77)))));
tree B_1.6 = [&U] [&W 1/70] (1,(2,(3,(((((((((((((4,5),6),18),((((((7,9),8),11),10),12),((((13,14),15),16),17))),(((((19,22),23),20),21),((((24,28),(((25,29),27),26)),((30,31),32)),((33,(34,35)),36)))),43),(((37,40),38),39)),((44,45),46)),(((64,65),68),(66,67))),(((((47,48),49),50),63),((((51,52),53),((54,55),56)),(((57,(58,59)),60),(61,62))))),(41,42)),((((69,70),75),((72,73),74)),71)),(76,77)))));
tree B_1.7 = [&U] [&W 1/70] (1,(2,(3,(((((((((((((4,5),6),18),((((((7,9),8),11),10),12),((((13,14),15),16),17))),(((((19,22),23),21),20),((((24,28),(((25,29),27),26)),((30,31),32)),((33,(34,35)),36)))),43),(((37,40),38),39)),((44,45),46)),(((64,65),68),(66,67))),(((((47,48),49),50),63),((((51,52),53),((54,55),56)),(((57,(58,59)),60),(61,62))))),(41,42)),((((69,70),75),((72,73),74)),71)),(76,77)))));
tree B_1.8 = [&U] [&W 1/70] (1,(2,(3,(((((((((((((4,5),6),18),((((((7,9),8),11),10),12),((((13,14),15),16),17))),(((19,((20,21),23)),22),((((24,28),(((25,29),27),26)),((30,31),32)),((33,(34,35)),36)))),43),(((37,40),38),39)),((44,45),46)),(((64,65),68),(66,67))),(((((47,48),49),50),63),((((51,52),53),(54,(55,56))),(((57,(58,59)),60),(61,62))))),(41,42)),((((69,70),75),((72,73),74)),71)),(76,77)))));
tree B_1.9 = [&U] [&W 1/70] (1,(2,(3,(((((((((((((4,5),6),18),((((((7,9),8),11),10),12),((((13,14),15),16),17))),(((19,((20,21),23)),22),((((24,28),(((25,29),27),26)),((30,31),32)),((33,(34,35)),36)))),43),(((37,40),38),39)),((44,45),46)),(((64,65),68),(66,67))),(((((47,48),49),50),63),((((51,52),53),((54,56),55)),(((57,(58,59)),60),(61,62))))),(41,42)),((((69,70),75),((72,73),74)),71)),(76,77)))));
tree B_1.10 = [&U] [&W 1/70] (1,(2,(3,(((((((((((((4,5),6),18),((((((7,9),8),11),10),12),((((13,14),15),16),17))),(((19,((20,21),23)),22),((((24,28),(((25,29),27),26)),((30,31),32)),(((33,36),34),35)))),43),(((37,40),38),39)),((44,45),46)),(((64,65),68),(66,67))),(((((47,48),49),50),63),((((51,52),53),((54,55),56)),(((57,(58,59)),60),(61,62))))),(41,42)),((((69,70),75),((72,73),74)),71)),(76,77)))));
tree B_1.11 = [&U] [&W 1/70] (1,((2,3),((((((((((((4,5),6),(((((19,21),22),20),23),((((24,28),((25,(27,29)),26)),((30,31),32)),(((33,35),34),36)))),(((((((7,8),9),10),11),12),(((13,(14,15)),16),17)),18)),43),(((37,40),38),39)),((44,45),46)),(((64,65),68),(66,67))),(((((47,48),49),50),63),((((51,52),53),((54,55),56)),(((57,(58,59)),62),(60,61))))),(41,42)),((((69,70),75),((72,73),74)),71)),(76,77))));
tree B_1.12 = [&U] [&W 1/70] (1,((2,3),((((((((((((4,5),6),(((((((7,8),9),10),11),12),(((13,(14,15)),16),17)),18)),(((((19,21),22),20),23),((((24,28),((25,(27,29)),26)),((30,31),32)),(((33,35),34),36)))),43),(((37,40),38),39)),((44,45),46)),(((64,65),68),(66,67))),(((((47,48),49),50),63),((((51,52),53),((54,55),56)),(((57,(58,59)),62),(60,61))))),(41,42)),((((69,70),75),((72,73),74)),71)),(76,77))));
tree B_1.13 = [&U] [&W 1/70] (1,((2,3),(((((((((((((4,5),6),18),((((((7,8),9),10),11),12),(((13,(14,15)),16),17))),(((((19,21),22),20),23),((((24,28),((25,(27,29)),26)),((30,31),32)),(((33,35),34),36)))),43),(((37,40),38),39)),((44,45),46)),(((64,65),68),(66,67))),(((((47,48),49),50),63),((((51,52),53),((54,55),56)),(((57,(58,59)),62),(60,61))))),(41,42)),((((69,70),75),((72,73),74)),71)),(76,77))));
tree B_1.14 = [&U] [&W 1/70] (1,((2,3),(((((((((((((((4,5),6),((((7,8),9),10),11)),12),(((13,(14,15)),16),17)),18),(((((19,21),22),20),23),((((24,28),((25,(27,29)),26)),((30,31),32)),(((33,35),34),36)))),43),(((37,40),38),39)),((44,45),46)),(((64,65),68),(66,67))),(((((47,48),49),50),63),((((51,52),53),((54,55),56)),(((57,(58,59)),62),(60,61))))),(41,42)),((((69,70),75),((72,73),74)),71)),(76,77))));
tree B_1.15 = [&U] [&W 1/70] (1,(2,(3,((((((((((((4,5),6),(((((19,21),22),20),23),((((24,28),((25,(27,29)),26)),((30,31),32)),(((33,35),34),36)))),(((((((7,8),9),10),11),12),(((13,(14,15)),16),17)),18)),43),(((37,40),38),39)),((44,45),46)),(((64,65),68),(66,67))),(((((47,48),49),50),63),((((51,52),53),((54,55),56)),(((57,(58,59)),62),(60,61))))),(41,42)),((((69,70),75),((72,73),74)),71)),(76,77)))));
tree B_1.16 = [&U] [&W 1/70] (1,((2,((((((((((((4,5),6),(((((19,21),22),20),23),((((24,28),((25,(27,29)),26)),((30,31),32)),(((33,35),34),36)))),(((((((7,8),9),10),11),12),(((13,(14,15)),16),17)),18)),43),(((37,40),38),39)),((44,45),46)),(((64,65),68),(66,67))),(((((47,48),49),50),63),((((51,52),53),((54,55),56)),(((57,(58,59)),62),(60,61))))),(41,42)),((((69,70),75),((72,73),74)),71)),(76,77))),3));
tree B_1.17 = [&U] [&W 1/70] (1,((2,3),((((((((((((4,5),6),(((((19,21),22),20),23),((((24,28),((25,(27,29)),26)),((30,31),32)),(((33,35),34),36)))),(((((((7,8),9),10),11),12),(((13,(14,15)),16),17)),18)),43),(((37,40),38),39)),((44,45),46)),(((64,65),68),(66,67))),(((((47,48),49),50),63),((((51,52),53),(54,(55,56))),(((57,(58,59)),62),(60,61))))),(41,42)),((((69,70),75),((72,73),74)),71)),(76,77))));
tree B_1.18 = [&U] [&W 1/70] (1,((2,3),((((((((((((4,5),6),(((((19,21),22),20),23),((((24,28),((25,(27,29)),26)),((30,31),32)),(((33,35),34),36)))),(((((((7,8),9),10),11),12),(((13,(14,15)),16),17)),18)),43),(((37,40),38),39)),((44,45),46)),(((64,65),68),(66,67))),(((((47,48),49),50),63),((((51,52),53),((54,56),55)),(((57,(58,59)),62),(60,61))))),(41,42)),((((69,70),75),((72,73),74)),71)),(76,77))));
tree B_1.19 = [&U] [&W 1/70] (1,((2,3),((((((((((((4,5),6),((((((19,21),22),23),20),(((33,35),34),36)),(((24,28),((25,(27,29)),26)),((30,31),32)))),(((((((7,8),9),10),11),12),(((13,(14,15)),16),17)),18)),43),(((37,40),38),39)),((44,45),46)),(((64,65),68),(66,67))),(((((47,48),49),50),63),((((51,52),53),((54,55),56)),(((57,(58,59)),62),(60,61))))),(41,42)),((((69,70),75),((72,73),74)),71)),(76,77))));
tree B_1.20 = [&U] [&W 1/70] (1,((2,3),((((((((((((4,5),6),(((((19,21),22),(20,23)),(((33,35),34),36)),(((24,28),((25,(27,29)),26)),((30,31),32)))),(((((((7,8),9),10),11),12),(((13,(14,15)),16),17)),18)),43),(((37,40),38),39)),((44,45),46)),(((64,65),68),(66,67))),(((((47,48),49),50),63),((((51,52),53),((54,55),56)),(((57,(58,59)),62),(60,61))))),(41,42)),((((69,70),75),((72,73),74)),71)),(76,77))));
tree B_1.21 = [&U] [&W 1/70] (1,((2,((((((((((((4,5),6),(((((19,22),20),21),23),((((24,28),((25,(27,29)),26)),((30,31),32)),((33,(34,35)),36)))),((((((7,(8,9)),10),11),12),(((13,(14,15)),16),17)),18)),43),(((37,40),38),39)),((44,45),46)),(((64,65),68),(66,67))),(((((47,48),49),50),63),((((51,52),53),((54,55),56)),(((57,(58,59)),60),(61,62))))),(41,42)),((((69,75),70),((72,73),74)),71)),(76,77))),3));
tree B_1.22 = [&U] [&W 1/70] (1,((2,((((((((((((4,5),6),((((((7,(8,9)),10),11),12),(((13,(14,15)),16),17)),18)),(((((19,22),20),21),23),((((24,28),((25,(27,29)),26)),((30,31),32)),((33,(34,35)),36)))),43),(((37,40),38),39)),((44,45),46)),(((64,65),68),(66,67))),(((((47,48),49),50),63),((((51,52),53),((54,55),56)),(((57,(58,59)),60),(61,62))))),(41,42)),((((69,75),70),((72,73),74)),71)),(76,77))),3));
tree B_1.23 = [&U] [&W 1/70] (1,((2,(((((((((((((4,5),6),18),(((((7,(8,9)),10),11),12),(((13,(14,15)),16),17))),(((((19,22),20),21),23),((((24,28),((25,(27,29)),26)),((30,31),32)),((33,(34,35)),36)))),43),(((37,40),38),39)),((44,45),46)),(((64,65),68),(66,67))),(((((47,48),49),50),63),((((51,52),53),((54,55),56)),(((57,(58,59)),60),(61,62))))),(41,42)),((((69,75),70),((72,73),74)),71)),(76,77))),3));
tree B_1.24 = [&U] [&W 1/70] (1,((2,(((((((((((((((4,5),6),(((7,(8,9)),10),11)),12),(((13,(14,15)),16),17)),18),(((((19,22),20),21),23),((((24,28),((25,(27,29)),26)),((30,31),32)),((33,(34,35)),36)))),43),(((37,40),38),39)),((44,45),46)),(((64,65),68),(66,67))),(((((47,48),49),50),63),((((51,52),53),((54,55),56)),(((57,(58,59)),60),(61,62))))),(41,42)),((((69,75),70),((72,73),74)),71)),(76,77))),3));
tree B_1.25 = [&U] [&W 1/70] (1,((2,((((((((((((4,5),6),(((((19,22),20),(21,23)),((33,(34,35)),36)),(((24,28),((25,(27,29)),26)),((30,31),32)))),((((((7,(8,9)),10),11),12),(((13,(14,15)),16),17)),18)),43),(((37,40),38),39)),((44,45),46)),(((64,65),68),(66,67))),(((((47,48),49),50),63),((((51,52),53),((54,55),56)),(((57,(58,59)),60),(61,62))))),(41,42)),((((69,75),70),((72,73),74)),71)),(76,77))),3));
tree B_1.26 = [&U] [&W 1/70] (1,((2,((((((((((((4,5),6),((((((19,22),20),23),21),((33,(34,35)),36)),(((24,28),((25,(27,29)),26)),((30,31),32)))),((((((7,(8,9)),10),11),12),(((13,(14,15)),16),17)),18)),43),(((37,40),38),39)),((44,45),46)),(((64,65),68),(66,67))),(((((47,48),49),50),63),((((51,52),53),((54,55),56)),(((57,(58,59)),60),(61,62))))),(41,42)),((((69,75),70),((72,73),74)),71)),(76,77))),3));
tree B_1.27 = [&U] [&W 1/70] (1,((2,((((((((((((4,5),6),((((19,22),(21,23)),20),((((24,28),((25,(27,29)),26)),((30,31),32)),((33,(34,35)),36)))),((((((7,(8,9)),10),11),12),(((13,(14,15)),16),17)),18)),43),(((37,40),38),39)),((44,45),46)),(((64,65),68),(66,67))),(((((47,48),49),50),63),((((51,52),53),((54,55),56)),(((57,(58,59)),60),(61,62))))),(41,42)),((((69,75),70),((72,73),74)),71)),(76,77))),3));
tree B_1.28 = [&U] [&W 1/70] (1,((2,((((((((((((4,5),6),(((19,22),(20,(21,23))),((((24,28),((25,(27,29)),26)),((30,31),32)),((33,(34,35)),36)))),((((((7,(8,9)),10),11),12),(((13,(14,15)),16),17)),18)),43),(((37,40),38),39)),((44,45),46)),(((64,65),68),(66,67))),(((((47,48),49),50),63),((((51,52),53),((54,55),56)),(((57,(58,59)),60),(61,62))))),(41,42)),((((69,75),70),((72,73),74)),71)),(76,77))),3));
tree B_1.29 = [&U] [&W 1/70] (1,((2,((((((((((((4,5),6),(((((19,22),(21,23)),20),((33,(34,35)),36)),(((24,28),((25,(27,29)),26)),((30,31),32)))),((((((7,(8,9)),10),11),12),(((13,(14,15)),16),17)),18)),43),(((37,40),38),39)),((44,45),46)),(((64,65),68),(66,67))),(((((47,48),49),50),63),((((51,52),53),((54,55),56)),(((57,(58,59)),60),(61,62))))),(41,42)),((((69,75),70),((72,73),74)),71)),(76,77))),3));
tree B_1.30 = [&U] [&W 1/70] (1,((2,((((((((((((4,5),6),((((19,22),(20,(21,23))),((33,(34,35)),36)),(((24,28),((25,(27,29)),26)),((30,31),32)))),((((((7,(8,9)),10),11),12),(((13,(14,15)),16),17)),18)),43),(((37,40),38),39)),((44,45),46)),(((64,65),68),(66,67))),(((((47,48),49),50),63),((((51,52),53),((54,55),56)),(((57,(58,59)),60),(61,62))))),(41,42)),((((69,75),70),((72,73),74)),71)),(76,77))),3));
tree B_1.31 = [&U] [&W 1/70] (1,((2,3),(((((((((((((4,5),6),18),((((((7,9),8),11),10),12),((((13,15),14),16),17))),(((19,((21,22),23)),20),((((24,28),((25,(27,29)),26)),((30,31),32)),(33,(34,(35,36)))))),43),(((37,40),38),39)),((44,45),46)),(((64,65),68),(66,67))),(((((47,48),49),50),63),((((51,52),53),(54,(55,56))),(((57,(58,59)),60),(61,62))))),(41,42)),((((69,70),75),((72,73),74)),71)),(76,77))));
tree B_1.32 = [&U] [&W 1/70] (1,((2,3),(((((((((((((4,5),6),18),((((((7,9),8),11),10),12),((((13,15),14),16),17))),((((19,20),(21,22)),23),((((24,28),((25,(27,29)),26)),((30,31),32)),(33,(34,(35,36)))))),43),(((37,40),38),39)),((44,45),46)),(((64,65),68),(66,67))),(((((47,48),49),50),63),((((51,52),53),(54,(55,56))),(((57,(58,59)),60),(61,62))))),(41,42)),((((69,70),75),((72,73),74)),71)),(76,77))));
tree B_1.33 = [&U] [&W 1/70] (1,((2,3),(((((((((((((4,5),6),18),((((((7,9),8),11),10),12),((((13,15),14),16),17))),((((19,20),23),(21,22)),((((24,28),((25,(27,29)),26)),((30,31),32)),(33,(34,(35,36)))))),43),(((37,40),38),39)),((44,45),46)),(((64,65),68),(66,67))),(((((47,48),49),50),63),((((51,52),53),(54,(55,56))),(((57,(58,59)),60),(61,62))))),(41,42)),((((69,70),75),((72,73),74)),71)),(76,77))));
tree B_1.34 = [&U] [&W 1/70] (1,((2,3),(((((((((((((4,5),6),18),((((((7,9),8),11),10),12),((((13,15),14),16),17))),(((((19,20),23),21),22),((((24,28),((25,(27,29)),26)),((30,31),32)),(33,(34,(35,36)))))),43),(((37,40),38),39)),((44,45),46)),(((64,65),68),(66,67))),(((((47,48),49),50),63),((((51,52),53),(54,(55,56))),(((57,(58,59)),60),(61,62))))),(41,42)),((((69,70),75),((72,73),74)),71)),(76,77))));
tree B_1.35 = [&U] [&W 1/70] (1,((2,3),(((((((((((((4,5),6),18),((((((7,9),8),11),10),12),((((13,15),14),16),17))),(((((19,20),23),22),21),((((24,28),((25,(27,29)),26)),((30,31),32)),(33,(34,(35,36)))))),43),(((37,40),38),39)),((44,45),46)),(((64,65),68),(66,67))),(((((47,48),49),50),63),((((51,52),53),(54,(55,56))),(((57,(58,59)),60),(61,62))))),(41,42)),((((69,70),75),((72,73),74)),71)),(76,77))));
tree B_1.36 = [&U] [&W 1/70] (1,(2,(3,(((((((((((((4,5),6),18),((((((7,9),8),11),10),12),((((13,15),14),16),17))),(((19,((21,22),23)),20),((((24,28),((25,(27,29)),26)),((30,31),32)),(33,(34,(35,36)))))),43),(((37,40),38),39)),((44,45),46)),(((64,65),68),(66,67))),(((((47,48),49),50),63),((((51,52),53),(54,(55,56))),(((57,(58,59)),60),(61,62))))),(41,42)),((((69,70),75),((72,73),74)),71)),(76,77)))));
tree B_1.37 = [&U] [&W 1/70] (1,((2,(((((((((((((4,5),6),18),((((((7,9),8),11),10),12),((((13,15),14),16),17))),(((19,((21,22),23)),20),((((24,28),((25,(27,29)),26)),((30,31),32)),(33,(34,(35,36)))))),43),(((37,40),38),39)),((44,45),46)),(((64,65),68),(66,67))),(((((47,48),49),50),63),((((51,52),53),(54,(55,56))),(((57,(58,59)),60),(61,62))))),(41,42)),((((69,70),75),((72,73),74)),71)),(76,77))),3));
tree B_1.38 = [&U] [&W 1/70] (1,((2,3),(((((((((((((4,5),6),18),((((((7,9),8),11),10),12),((((13,15),14),16),17))),(((19,((21,22),23)),20),((((24,28),((25,(27,29)),26)),((30,31),32)),(33,(34,(35,36)))))),43),(((37,40),38),39)),((44,45),46)),(((64,65),68),(66,67))),(((((47,48),49),50),63),((((51,52),53),((54,56),55)),(((57,(58,59)),60),(61,62))))),(41,42)),((((69,70),75),((72,73),74)),71)),(76,77))));
tree B_1.39 = [&U] [&W 1/70] (1,((2,3),(((((((((((((4,5),6),18),((((((7,9),8),11),10),12),((((13,15),14),16),17))),(((19,((21,22),23)),20),((((24,28),((25,(27,29)),26)),((30,31),32)),(33,(34,(35,36)))))),43),(((37,40),38),39)),((44,45),46)),(((64,65),68),(66,67))),(((((47,48),49),50),63),((((51,52),53),((54,55),56)),(((57,(58,59)),60),(61,62))))),(41,42)),((((69,70),75),((72,73),74)),71)),(76,77))));
tree B_1.40 = [&U] [&W 1/70] (1,((2,3),(((((((((((((4,5),6),18),((((((7,9),8),11),10),12),((((13,15),14),16),17))),(((19,((21,22),23)),20),((((24,28),((25,(27,29)),26)),((30,31),32)),(((33,34),35),36)))),43),(((37,40),38),39)),((44,45),46)),(((64,65),68),(66,67))),(((((47,48),49),50),63),((((51,52),53),(54,(55,56))),(((57,(58,59)),60),(61,62))))),(41,42)),((((69,70),75),((72,73),74)),71)),(76,77))));
tree B_1.41 = [&U] [&W 1/70] (1,((2,(((((((((((((4,5),6),18),((((((7,9),8),10),11),12),(((13,(14,15)),16),17))),(((((19,22),20),21),23),((((24,28),(((25,29),27),26)),((30,31),32)),(((33,35),34),36)))),43),(((37,40),38),39)),((44,45),46)),(((64,65),68),(66,67))),(((((47,48),49),50),63),((((51,52),53),(54,(55,56))),(((57,(58,59)),60),(61,62))))),(41,42)),((((69,70),75),((72,73),74)),71)),(76,77))),3));
tree B_1.42 = [&U] [&W 1/70] (1,((2,((((((((((((4,5),6),(((((19,22),20),21),23),((((24,28),(((25,29),27),26)),((30,31),32)),(((33,35),34),36)))),(((((((7,9),8),10),11),12),(((13,(14,15)),16),17)),18)),43),(((37,40),38),39)),((44,45),46)),(((64,65),68),(66,67))),(((((47,48),49),50),63),((((51,52),53),(54,(55,56))),(((57,(58,59)),60),(61,62))))),(41,42)),((((69,70),75),((72,73),74)),71)),(76,77))),3));
tree B_1.43 = [&U] [&W 1/70] (1,((2,(((((((((((((((4,5),6),((((7,9),8),10),11)),12),(((13,(14,15)),16),17)),18),(((((19,22),20),21),23),((((24,28),(((25,29),27),26)),((30,31),32)),(((33,35),34),36)))),43),(((37,40),38),39)),((44,45),46)),(((64,65),68),(66,67))),(((((47,48),49),50),63),((((51,52),53),(54,(55,56))),(((57,(58,59)),60),(61,62))))),(41,42)),((((69,70),75),((72,73),74)),71)),(76,77))),3));
tree B_1.44 = [&U] [&W 1/70] (1,((2,((((((((((((((((4,5),6),11),(((7,9),8),10)),12),(((13,(14,15)),16),17)),18),(((((19,22),20),21),23),((((24,28),(((25,29),27),26)),((30,31),32)),(((33,35),34),36)))),43),(((37,40),38),39)),((44,45),46)),(((64,65),68),(66,67))),(((((47,48),49),50),63),((((51,52),53),(54,(55,56))),(((57,(58,59)),60),(61,62))))),(41,42)),((((69,70),75),((72,73),74)),71)),(76,77))),3));
tree B_1.45 = [&U] [&W 1/70] (1,((2,((((((((((((((((4,5),6),(((7,9),8),10)),11),12),(((13,(14,15)),16),17)),18),(((((19,22),20),21),23),((((24,28),(((25,29),27),26)),((30,31),32)),(((33,35),34),36)))),43),(((37,40),38),39)),((44,45),46)),(((64,65),68),(66,67))),(((((47,48),49),50),63),((((51,52),53),(54,(55,56))),(((57,(58,59)),60),(61,62))))),(41,42)),((((69,70),75),((72,73),74)),71)),(76,77))),3));
tree B_1.46 = [&U] [&W 1/70] (1,((2,((((((((((((4,5),6),(((((((7,9),8),10),11),12),(((13,(14,15)),16),17)),18)),(((((19,22),20),21),23),((((24,28),(((25,29),27),26)),((30,31),32)),(((33,35),34),36)))),43),(((37,40),38),39)),((44,45),46)),(((64,65),68),(66,67))),(((((47,48),49),50),63),((((51,52),53),(54,(55,56))),(((57,(58,59)),60),(61,62))))),(41,42)),((((69,70),75),((72,73),74)),71)),(76,77))),3));
tree B_1.47 = [&U] [&W 1/70] (1,((2,(((((((((((((4,5),6),18),((((((7,9),8),10),11),12),(((13,(14,15)),16),17))),((((19,22),(21,23)),20),((((24,28),(((25,29),27),26)),((30,31),32)),(((33,35),34),36)))),43),(((37,40),38),39)),((44,45),46)),(((64,65),68),(66,67))),(((((47,48),49),50),63),((((51,52),53),(54,(55,56))),(((57,(58,59)),60),(61,62))))),(41,42)),((((69,70),75),((72,73),74)),71)),(76,77))),3));
tree B_1.48 = [&U] [&W 1/70] (1,((2,(((((((((((((4,5),6),18),((((((7,9),8),10),11),12),(((13,(14,15)),16),17))),(((19,22),(20,(21,23))),((((24,28),(((25,29),27),26)),((30,31),32)),(((33,35),34),36)))),43),(((37,40),38),39)),((44,45),46)),(((64,65),68),(66,67))),(((((47,48),49),50),63),((((51,52),53),(54,(55,56))),(((57,(58,59)),60),(61,62))))),(41,42)),((((69,70),75),((72,73),74)),71)),(76,77))),3));
tree B_1.49 = [&U] [&W 1/70] (1,((2,(((((((((((((4,5),6),18),((((((7,9),8),10),11),12),(((13,(14,15)),16),17))),(((19,(20,(21,23))),22),((((24,28),(((25,29),27),26)),((30,31),32)),(((33,35),34),36)))),43),(((37,40),38),39)),((44,45),46)),(((64,65),68),(66,67))),(((((47,48),49),50),63),((((51,52),53),(54,(55,56))),(((57,(58,59)),60),(61,62))))),(41,42)),((((69,70),75),((72,73),74)),71)),(76,77))),3));
tree B_1.50 = [&U] [&W 1/70] (1,((2,(((((((((((((4,5),6),18),((((((7,9),8),10),11),12),(((13,(14,15)),16),17))),((19,((20,(21,23)),22)),((((24,28),(((25,29),27),26)),((30,31),32)),(((33,35),34),36)))),43),(((37,40),38),39)),((44,45),46)),(((64,65),68),(66,67))),(((((47,48),49),50),63),((((51,52),53),(54,(55,56))),(((57,(58,59)),60),(61,62))))),(41,42)),((((69,70),75),((72,73),74)),71)),(76,77))),3));
tree B_1.51 = [&U] [&W 1/70] (1,(2,(3,(((((((((((((4,5),6),18),((((((7,8),9),10),11),12),((((13,14),15),16),17))),(((((19,23),22),20),21),((((24,28),(((25,27),29),26)),((30,31),32)),(33,(34,(35,36)))))),43),(((37,40),38),39)),((44,45),46)),(((64,65),68),(66,67))),(((((47,48),49),50),63),((((51,52),53),(54,(55,56))),((((57,59),58),62),(60,61))))),(41,42)),((((69,70),75),((72,73),74)),71)),(76,77)))));
tree B_1.52 = [&U] [&W 1/70] (1,(2,(3,(((((((((((((4,5),6),18),((((((7,8),9),11),10),12),((((13,14),15),16),17))),(((((19,23),22),20),21),((((24,28),(((25,27),29),26)),((30,31),32)),(33,(34,(35,36)))))),43),(((37,40),38),39)),((44,45),46)),(((64,65),68),(66,67))),(((((47,48),49),50),63),((((51,52),53),(54,(55,56))),((((57,59),58),62),(60,61))))),(41,42)),((((69,70),75),((72,73),74)),71)),(76,77)))));
tree B_1.53 = [&U] [&W 1/70] (1,(2,(3,(((((((((((((4,5),6),18),((((((7,9),8),11),10),12),((((13,14),15),16),17))),(((((19,23),22),20),21),((((24,28),(((25,27),29),26)),((30,31),32)),(33,(34,(35,36)))))),43),(((37,40),38),39)),((44,45),46)),(((64,65),68),(66,67))),(((((47,48),49),50),63),((((51,52),53),(54,(55,56))),((((57,59),58),62),(60,61))))),(41,42)),((((69,70),75),((72,73),74)),71)),(76,77)))));
tree B_1.54 = [&U] [&W 1/70] (1,(2,(3,(((((((((((((4,5),6),18),(((((7,9),8),(10,11)),12),((((13,14),15),16),17))),(((((19,23),22),20),21),((((24,28),(((25,27),29),26)),((30,31),32)),(33,(34,(35,36)))))),43),(((37,40),38),39)),((44,45),46)),(((64,65),68),(66,67))),(((((47,48),49),50),63),((((51,52),53),(54,(55,56))),((((57,59),58),62),(60,61))))),(41,42)),((((69,70),75),((72,73),74)),71)),(76,77)))));
tree B_1.55 = [&U] [&W 1/70] (1,(2,(3,(((((((((((((4,5),6),18),(((((7,(8,9)),11),10),12),((((13,14),15),16),17))),(((((19,23),22),20),21),((((24,28),(((25,27),29),26)),((30,31),32)),(33,(34,(35,36)))))),43),(((37,40),38),39)),((44,45),46)),(((64,65),68),(66,67))),(((((47,48),49),50),63),((((51,52),53),(54,(55,56))),((((57,59),58),62),(60,61))))),(41,42)),((((69,70),75),((72,73),74)),71)),(76,77)))));
tree B_1.56 = [&U] [&W 1/70] (1,(2,(3,(((((((((((((4,5),6),18),((((7,(8,9)),(10,11)),12),((((13,14),15),16),17))),(((((19,23),22),20),21),((((24,28),(((25,27),29),26)),((30,31),32)),(33,(34,(35,36)))))),43),(((37,40),38),39)),((44,45),46)),(((64,65),68),(66,67))),(((((47,48),49),50),63),((((51,52),53),(54,(55,56))),((((57,59),58),62),(60,61))))),(41,42)),((((69,70),75),((72,73),74)),71)),(76,77)))));
tree B_1.57 = [&U] [&W 1/70] (1,(2,(3,(((((((((((((4,5),6),18),(((((7,(8,9)),10),11),12),((((13,14),15),16),17))),(((((19,23),22),20),21),((((24,28),(((25,27),29),26)),((30,31),32)),(33,(34,(35,36)))))),43),(((37,40),38),39)),((44,45),46)),(((64,65),68),(66,67))),(((((47,48),49),50),63),((((51,52),53),(54,(55,56))),((((57,59),58),62),(60,61))))),(41,42)),((((69,70),75),((72,73),74)),71)),(76,77)))));
tree B_1.58 = [&U] [&W 1/70] (1,(2,(3,(((((((((((((4,5),6),18),((((((7,9),8),10),11),12),((((13,14),15),16),17))),(((((19,23),22),20),21),((((24,28),(((25,27),29),26)),((30,31),32)),(33,(34,(35,36)))))),43),(((37,40),38),39)),((44,45),46)),(((64,65),68),(66,67))),(((((47,48),49),50),63),((((51,52),53),(54,(55,56))),((((57,59),58),62),(60,61))))),(41,42)),((((69,70),75),((72,73),74)),71)),(76,77)))));
tree B_1.59 = [&U] [&W 1/70] (1,(2,(3,(((((((((((((4,5),6),18),(((((7,8),9),(10,11)),12),((((13,14),15),16),17))),(((((19,23),22),20),21),((((24,28),(((25,27),29),26)),((30,31),32)),(33,(34,(35,36)))))),43),(((37,40),38),39)),((44,45),46)),(((64,65),68),(66,67))),(((((47,48),49),50),63),((((51,52),53),(54,(55,56))),((((57,59),58),62),(60,61))))),(41,42)),((((69,70),75),((72,73),74)),71)),(76,77)))));
tree B_1.60 = [&U] [&W 1/70] (1,(2,(3,((((((((((((4,5),6),(((((19,23),22),20),21),((((24,28),(((25,27),29),26)),((30,31),32)),(33,(34,(35,36)))))),(((((((7,8),9),10),11),12),((((13,14),15),16),17)),18)),43),(((37,40),38),39)),((44,45),46)),(((64,65),68),(66,67))),(((((47,48),49),50),63),((((51,52),53),(54,(55,56))),((((57,59),58),62),(60,61))))),(41,42)),((((69,70),75),((72,73),74)),71)),(76,77)))));
tree B_1.61 = [&U] [&W 1/70] (1,((2,3),((((((((((((4,5),6),(((((((7,8),9),10),11),12),(((13,(14,15)),16),17)),18)),(((((19,22),20),23),21),((((24,28),(((25,29),27),26)),((30,31),32)),(33,((34,35),36))))),43),(((37,40),38),39)),((44,45),46)),(((64,65),68),(66,67))),(((((47,48),49),50),63),((((51,52),53),((54,56),55)),(((57,(58,59)),62),(60,61))))),(41,42)),((((69,75),70),((72,73),74)),71)),(76,77))));
tree B_1.62 = [&U] [&W 1/70] (1,((2,3),((((((((((((4,5),6),(((((19,22),20),23),21),((((24,28),(((25,29),27),26)),((30,31),32)),(33,((34,35),36))))),(((((((7,8),9),10),11),12),(((13,(14,15)),16),17)),18)),43),(((37,40),38),39)),((44,45),46)),(((64,65),68),(66,67))),(((((47,48),49),50),63),((((51,52),53),((54,56),55)),(((57,(58,59)),62),(60,61))))),(41,42)),((((69,75),70),((72,73),74)),71)),(76,77))));
tree B_1.63 = [&U] [&W 1/70] (1,((2,3),(((((((((((((((4,5),6),((((7,8),9),10),11)),12),(((13,(14,15)),16),17)),18),(((((19,22),20),23),21),((((24,28),(((25,29),27),26)),((30,31),32)),(33,((34,35),36))))),43),(((37,40),38),39)),((44,45),46)),(((64,65),68),(66,67))),(((((47,48),49),50),63),((((51,52),53),((54,56),55)),(((57,(58,59)),62),(60,61))))),(41,42)),((((69,75),70),((72,73),74)),71)),(76,77))));
tree B_1.64 = [&U] [&W 1/70] (1,((2,3),((((((((((((((((4,5),6),11),(((7,8),9),10)),12),(((13,(14,15)),16),17)),18),(((((19,22),20),23),21),((((24,28),(((25,29),27),26)),((30,31),32)),(33,((34,35),36))))),43),(((37,40),38),39)),((44,45),46)),(((64,65),68),(66,67))),(((((47,48),49),50),63),((((51,52),53),((54,56),55)),(((57,(58,59)),62),(60,61))))),(41,42)),((((69,75),70),((72,73),74)),71)),(76,77))));
tree B_1.65 = [&U] [&W 1/70] (1,((2,3),((((((((((((((((4,5),6),(((7,8),9),10)),11),12),(((13,(14,15)),16),17)),18),(((((19,22),20),23),21),((((24,28),(((25,29),27),26)),((30,31),32)),(33,((34,35),36))))),43),(((37,40),38),39)),((44,45),46)),(((64,65),68),(66,67))),(((((47,48),49),50),63),((((51,52),53),((54,56),55)),(((57,(58,59)),62),(60,61))))),(41,42)),((((69,75),70),((72,73),74)),71)),(76,77))));
tree B_1.66 = [&U] [&W 1/70] (1,((2,3),(((((((((((((4,5),6),18),((((((7,8),9),10),11),12),(((13,(14,15)),16),17))),(((((19,22),20),23),21),((((24,28),(((25,29),27),26)),((30,31),32)),(33,((34,35),36))))),43),(((37,40),38),39)),((44,45),46)),(((64,65),68),(66,67))),(((((47,48),49),50),63),((((51,52),53),((54,56),55)),(((57,(58,59)),62),(60,61))))),(41,42)),((((69,75),70),((72,73),74)),71)),(76,77))));
tree B_1.67 = [&U] [&W 1/70] (1,((2,3),((((((((((((4,5),6),((((((19,22),20),23),21),(33,((34,35),36))),(((24,28),(((25,29),27),26)),((30,31),32)))),(((((((7,8),9),10),11),12),(((13,(14,15)),16),17)),18)),43),(((37,40),38),39)),((44,45),46)),(((64,65),68),(66,67))),(((((47,48),49),50),63),((((51,52),53),((54,56),55)),(((57,(58,59)),62),(60,61))))),(41,42)),((((69,75),70),((72,73),74)),71)),(76,77))));
tree B_1.68 = [&U] [&W 1/70] (1,((2,3),((((((((((((4,5),6),(((((((7,8),9),10),11),12),(((13,(14,15)),16),17)),18)),((((19,22),(21,23)),20),((((24,28),(((25,29),27),26)),((30,31),32)),(33,((34,35),36))))),43),(((37,40),38),39)),((44,45),46)),(((64,65),68),(66,67))),(((((47,48),49),50),63),((((51,52),53),((54,56),55)),(((57,(58,59)),62),(60,61))))),(41,42)),((((69,75),70),((72,73),74)),71)),(76,77))));
tree B_1.69 = [&U] [&W 1/70] (1,((2,3),((((((((((((4,5),6),(((((((7,8),9),10),11),12),(((13,(14,15)),16),17)),18)),(((19,22),(20,(21,23))),((((24,28),(((25,29),27),26)),((30,31),32)),(33,((34,35),36))))),43),(((37,40),38),39)),((44,45),46)),(((64,65),68),(66,67))),(((((47,48),49),50),63),((((51,52),53),((54,56),55)),(((57,(58,59)),62),(60,61))))),(41,42)),((((69,75),70),((72,73),74)),71)),(76,77))));
tree B_1.70 = [&U] [&W 1/70] (1,((2,3),((((((((((((4,5),6),(((((((7,8),9),10),11),12),(((13,(14,15)),16),17)),18)),(((19,(20,(21,23))),22),((((24,28),(((25,29),27),26)),((30,31),32)),(33,((34,35),36))))),43),(((37,40),38),39)),((44,45),46)),(((64,65),68),(66,67))),(((((47,48),49),50),63),((((51,52),53),((54,56),55)),(((57,(58,59)),62),(60,61))))),(41,42)),((((69,75),70),((72,73),74)),71)),(76,77))));

[Trees found in bootstrap replicate #2 (seed=226294939)]
tree B_2.1 = [&U] [&W 1/40] (1,((2,3),(((((((((((4,5),6),(((19,(20,(21,23))),22),(((((((24,28),29),26),27),25),((30,31),32)),(((33,34),36),35)))),(((((7,9),10),(8,((((13,15),14),16),17))),11),12)),18),(((37,40),38),39)),((((41,42),(76,77)),43),((((44,45),46),(64,65)),((((((47,48),49),50),((((51,52),53),(((57,(58,59)),(60,61)),62)),((54,55),56))),63),((66,67),68))))),74),((69,75),70)),(72,73)),71)));
tree B_2.2 = [&U] [&W 1/40] (1,((2,3),(((((((((((4,5),6),(((19,(20,(21,23))),22),(((((((24,28),29),26),27),25),((30,31),32)),(((33,34),36),35)))),(((((7,9),10),(8,((((13,15),14),16),17))),11),12)),18),(((37,40),38),39)),((((41,42),(76,77)),43),((((44,45),46),(64,65)),((((((47,48),49),50),(((51,52),53),(((54,55),56),(((57,(58,59)),(60,61)),62)))),63),((66,67),68))))),74),((69,75),70)),(72,73)),71)));
tree B_2.3 = [&U] [&W 1/40] (1,((2,3),(((((((((((4,5),6),(((19,(20,(21,23))),22),(((((((24,28),29),26),27),25),((30,31),32)),(((33,34),36),35)))),(((((7,9),10),(8,((((13,15),14),16),17))),11),12)),18),(((37,40),38),39)),((((41,42),(76,77)),43),((((44,45),46),(64,65)),((((((47,48),49),50),((((51,52),53),((54,55),56)),(((57,(58,59)),(60,61)),62))),63),((66,67),68))))),74),((69,75),70)),(72,73)),71)));
tree B_2.4 = [&U] [&W 1/40] (1,((2,3),(((((((((((4,5),6),(((19,(20,(21,23))),22),(((((((24,28),29),26),27),25),((30,31),32)),(((33,34),36),35)))),(((((7,9),10),(8,((((13,15),14),16),17))),11),12)),18),(((37,40),38),39)),((((41,42),(76,77)),43),((((44,45),46),(64,65)),((((((47,48),49),50),(((51,52),53),(((54,56),55),(((57,(58,59)),(60,61)),62)))),63),((66,67),68))))),74),((69,75),70)),(72,73)),71)));
tree B_2.5 = [&U] [&W 1/40] (1,((2,3),(((((((((((4,5),6),(((19,(20,(21,23))),22),(((((((24,28),29),26),27),25),((30,31),32)),(((33,34),36),35)))),(((((7,9),10),(8,((((13,15),14),16),17))),11),12)),18),(((37,40),38),39)),((((41,42),(76,77)),43),((((44,45),46),(64,65)),((((((47,48),49),50),((((51,52),53),((54,56),55)),(((57,(58,59)),(60,61)),62))),63),((66,67),68))))),74),((69,75),70)),(72,73)),71)));
tree B_2.6 = [&U] [&W 1/40] (1,((2,3),(((((((((((4,5),6),(((19,(20,(21,23))),22),(((((((24,28),29),26),27),25),((30,31),32)),(((33,34),36),35)))),(((((7,9),10),(8,((((13,15),14),16),17))),11),12)),18),(((37,40),38),39)),((((41,42),(76,77)),43),((((44,45),46),(64,65)),((((((47,48),49),50),(((51,52),53),((54,(55,56)),(((57,(58,59)),(60,61)),62)))),63),((66,67),68))))),74),((69,75),70)),(72,73)),71)));
tree B_2.7 = [&U] [&W 1/40] (1,((2,3),(((((((((((4,5),6),(((19,(20,(21,23))),22),(((((((24,28),29),26),27),25),((30,31),32)),(((33,34),36),35)))),(((((7,9),10),(8,((((13,15),14),16),17))),11),12)),18),(((37,40),38),39)),((((41,42),(76,77)),43),((((44,45),46),(64,65)),((((((47,48),49),50),((((51,52),53),(54,(55,56))),(((57,(58,59)),(60,61)),62))),63),((66,67),68))))),74),((69,75),70)),(72,73)),71)));
tree B_2.8 = [&U] [&W 1/40] (1,((2,3),(((((((((((4,5),6),(((19,(20,(21,23))),22),(((((((24,28),29),26),27),25),((30,31),32)),(((33,34),36),35)))),(((((7,9),10),(8,((((13,15),14),16),17))),11),12)),18),(((37,40),38),39)),((((41,42),(76,77)),43),((((44,45),46),(64,65)),((((((47,48),49),50),(((51,52),(((54,55),56),(((57,(58,59)),(60,61)),62))),53)),63),((66,67),68))))),74),((69,75),70)),(72,73)),71)));
tree B_2.9 = [&U] [&W 1/40] (1,((2,3),(((((((((((4,5),6),(((19,(20,(21,23))),22),(((((((24,28),29),26),27),25),((30,31),32)),(((33,34),36),35)))),(((((7,9),10),(8,((((13,15),14),16),17))),11),12)),18),(((37,40),38),39)),((((41,42),(76,77)),43),((((44,45),46),(64,65)),((((((47,48),49),50),((51,52),(53,(((54,55),56),(((57,(58,59)),(60,61)),62))))),63),((66,67),68))))),74),((69,75),70)),(72,73)),71)));
tree B_2.10 = [&U] [&W 1/40] (1,((2,3),(((((((((((4,5),6),(((19,(20,(21,23))),22),(((((((24,28),29),26),27),25),((30,31),32)),(((33,34),36),35)))),(((((7,9),10),(8,((((13,15),14),16),17))),11),12)),18),(((37,40),38),39)),(((((41,42),(76,77)),43),(((((47,48),49),50),((((51,52),53),(((57,(58,59)),(60,61)),62)),((54,55),56))),63)),((((44,45),46),(64,65)),((66,67),68)))),74),((69,75),70)),(72,73)),71)));
tree B_2.11 = [&U] [&W 1/40] (1,((2,3),(((((((((((4,5),6),(((((19,23),20),21),22),(((((24,28),29),(25,(26,27))),((30,31),32)),((33,(35,36)),34)))),(((((7,9),11),10),(8,(((13,(14,15)),16),17))),12)),18),(((37,40),38),39)),(((((41,42),(76,77)),43),(((((47,48),49),50),((((51,52),53),(((57,(58,59)),(60,61)),62)),((54,55),56))),63)),((((44,45),46),(64,65)),((66,67),68)))),74),((69,75),70)),(72,73)),71)));
tree B_2.12 = [&U] [&W 1/40] (1,((2,3),(((((((((((4,5),6),(((((19,23),20),21),22),(((((24,28),29),(25,(26,27))),((30,31),32)),((33,(35,36)),34)))),((((7,9),((8,(((13,(14,15)),16),17)),11)),10),12)),18),(((37,40),38),39)),(((((41,42),(76,77)),43),(((((47,48),49),50),((((51,52),53),(((57,(58,59)),(60,61)),62)),((54,55),56))),63)),((((44,45),46),(64,65)),((66,67),68)))),74),((69,75),70)),(72,73)),71)));
tree B_2.13 = [&U] [&W 1/40] (1,((2,3),(((((((((((4,5),6),(((((19,23),20),21),22),(((((24,28),29),(25,(26,27))),((30,31),32)),((33,(35,36)),34)))),(((((7,9),(8,(((13,(14,15)),16),17))),11),10),12)),18),(((37,40),38),39)),(((((41,42),(76,77)),43),(((((47,48),49),50),((((51,52),53),(((57,(58,59)),(60,61)),62)),((54,55),56))),63)),((((44,45),46),(64,65)),((66,67),68)))),74),((69,75),70)),(72,73)),71)));
tree B_2.14 = [&U] [&W 1/40] (1,((2,3),(((((((((((4,5),6),(((((19,23),20),21),22),(((((24,28),29),(25,(26,27))),((30,31),32)),((33,(35,36)),34)))),((((7,9),((8,(((13,(14,15)),16),17)),10)),11),12)),18),(((37,40),38),39)),(((((41,42),(76,77)),43),(((((47,48),49),50),((((51,52),53),(((57,(58,59)),(60,61)),62)),((54,55),56))),63)),((((44,45),46),(64,65)),((66,67),68)))),74),((69,75),70)),(72,73)),71)));
tree B_2.15 = [&U] [&W 1/40] (1,((2,3),(((((((((((4,5),6),(((((19,23),20),21),22),(((((24,28),29),(25,(26,27))),((30,31),32)),((33,(35,36)),34)))),(((7,9),(((8,(((13,(14,15)),16),17)),10),11)),12)),18),(((37,40),38),39)),(((((41,42),(76,77)),43),(((((47,48),49),50),((((51,52),53),(((57,(58,59)),(60,61)),62)),((54,55),56))),63)),((((44,45),46),(64,65)),((66,67),68)))),74),((69,75),70)),(72,73)),71)));
tree B_2.16 = [&U] [&W 1/40] (1,((2,3),(((((((((((4,5),6),(((((19,23),20),21),22),(((((24,28),29),(25,(26,27))),((30,31),32)),((33,(35,36)),34)))),((((7,9),11),((8,(((13,(14,15)),16),17)),10)),12)),18),(((37,40),38),39)),(((((41,42),(76,77)),43),(((((47,48),49),50),((((51,52),53),(((57,(58,59)),(60,61)),62)),((54,55),56))),63)),((((44,45),46),(64,65)),((66,67),68)))),74),((69,75),70)),(72,73)),71)));
tree B_2.17 = [&U] [&W 1/40] (1,((2,3),(((((((((((4,5),6),(((((19,23),20),21),22),(((((24,28),29),(25,(26,27))),((30,31),32)),((33,(35,36)),34)))),(((((7,9),11),(8,(((13,(14,15)),16),17))),10),12)),18),(((37,40),38),39)),(((((41,42),(76,77)),43),(((((47,48),49),50),((((51,52),53),(((57,(58,59)),(60,61)),62)),((54,55),56))),63)),((((44,45),46),(64,65)),((66,67),68)))),74),((69,75),70)),(72,73)),71)));
tree B_2.18 = [&U] [&W 1/40] (1,((2,3),(((((((((((4,5),6),(((((19,23),20),21),22),(((((24,28),29),(25,(26,27))),((30,31),32)),((33,(35,36)),34)))),((((7,9),(10,11)),(8,(((13,(14,15)),16),17))),12)),18),(((37,40),38),39)),(((((41,42),(76,77)),43),(((((47,48),49),50),((((51,52),53),(((57,(58,59)),(60,61)),62)),((54,55),56))),63)),((((44,45),46),(64,65)),((66,67),68)))),74),((69,75),70)),(72,73)),71)));
tree B_2.19 = [&U] [&W 1/40] (1,((2,3),(((((((((((4,5),6),(((((19,23),20),21),22),(((((24,28),29),(25,(26,27))),((30,31),32)),((33,(35,36)),34)))),((((7,9),10),((8,(((13,(14,15)),16),17)),11)),12)),18),(((37,40),38),39)),(((((41,42),(76,77)),43),(((((47,48),49),50),((((51,52),53),(((57,(58,59)),(60,61)),62)),((54,55),56))),63)),((((44,45),46),(64,65)),((66,67),68)))),74),((69,75),70)),(72,73)),71)));
tree B_2.20 = [&U] [&W 1/40] (1,((2,3),(((((((((((4,5),6),(((((19,23),20),21),22),(((((24,28),29),(25,(26,27))),((30,31),32)),((33,(35,36)),34)))),(((((7,9),10),(8,(((13,(14,15)),16),17))),11),12)),18),(((37,40),38),39)),(((((41,42),(76,77)),43),(((((47,48),49),50),((((51,52),53),(((57,(58,59)),(60,61)),62)),((54,55),56))),63)),((((44,45),46),(64,65)),((66,67),68)))),74),((69,75),70)),(72,73)),71)));
tree B_2.21 = [&U] [&W 1/40] (1,((2,(((((((((((4,5),6),((19,(20,((21,22),23))),(((((((24,28),29),25),26),27),((30,31),32)),((33,36),(34,35))))),(((((7,9),11),(8,((((13,15),14),16),17))),10),12)),18),(((37,40),38),39)),((((41,42),(76,77)),43),((((44,45),46),(64,65)),((((((47,48),49),50),(((51,52),53),(((54,55),56),(((((57,59),58),60),61),62)))),63),((66,67),68))))),74),(72,73)),((69,75),70)),71)),3));
tree B_2.22 = [&U] [&W 1/40] (1,((2,(((((((((((4,5),6),((19,(20,((21,22),23))),(((((((24,28),29),25),26),27),((30,31),32)),(((33,36),34),35)))),(((((7,9),11),(8,((((13,15),14),16),17))),10),12)),18),(((37,40),38),39)),((((41,42),(76,77)),43),((((44,45),46),(64,65)),((((((47,48),49),50),(((51,52),53),(((54,55),56),(((((57,59),58),60),61),62)))),63),((66,67),68))))),74),(72,73)),((69,75),70)),71)),3));
tree B_2.23 = [&U] [&W 1/40] (1,((2,(((((((((((4,5),6),((19,(20,((21,22),23))),(((((((24,28),29),25),26),27),((30,31),32)),((33,(34,36)),35)))),(((((7,9),11),(8,((((13,15),14),16),17))),10),12)),18),(((37,40),38),39)),((((41,42),(76,77)),43),((((44,45),46),(64,65)),((((((47,48),49),50),(((51,52),53),(((54,55),56),(((((57,59),58),60),61),62)))),63),((66,67),68))))),74),(72,73)),((69,75),70)),71)),3));
tree B_2.24 = [&U] [&W 1/40] (1,((2,(((((((((((4,5),6),((19,(20,((21,22),23))),(((((((24,28),29),25),26),27),((30,31),32)),(((33,34),36),35)))),(((((7,9),11),(8,((((13,15),14),16),17))),10),12)),18),(((37,40),38),39)),((((41,42),(76,77)),43),((((44,45),46),(64,65)),((((((47,48),49),50),(((51,52),53),(((54,55),56),(((((57,59),58),60),61),62)))),63),((66,67),68))))),74),(72,73)),((69,75),70)),71)),3));
tree B_2.25 = [&U] [&W 1/40] (1,((2,(((((((((((4,5),6),((19,(20,((21,22),23))),(((((((24,28),29),25),26),27),((30,31),32)),(((33,36),35),34)))),(((((7,9),11),(8,((((13,15),14),16),17))),10),12)),18),(((37,40),38),39)),((((41,42),(76,77)),43),((((44,45),46),(64,65)),((((((47,48),49),50),(((51,52),53),(((54,55),56),(((((57,59),58),60),61),62)))),63),((66,67),68))))),74),(72,73)),((69,75),70)),71)),3));
tree B_2.26 = [&U] [&W 1/40] (1,((2,(((((((((((4,5),6),((19,(20,((21,22),23))),(((((((24,28),29),25),26),27),((30,31),32)),((33,(35,36)),34)))),(((((7,9),11),(8,((((13,15),14),16),17))),10),12)),18),(((37,40),38),39)),((((41,42),(76,77)),43),((((44,45),46),(64,65)),((((((47,48),49),50),(((51,52),53),(((54,55),56),(((((57,59),58),60),61),62)))),63),((66,67),68))))),74),(72,73)),((69,75),70)),71)),3));
tree B_2.27 = [&U] [&W 1/40] (1,((2,(((((((((((4,5),6),((19,(20,((21,22),23))),(((((((24,28),29),25),26),27),((30,31),32)),(((33,35),36),34)))),(((((7,9),11),(8,((((13,15),14),16),17))),10),12)),18),(((37,40),38),39)),((((41,42),(76,77)),43),((((44,45),46),(64,65)),((((((47,48),49),50),(((51,52),53),(((54,55),56),(((((57,59),58),60),61),62)))),63),((66,67),68))))),74),(72,73)),((69,75),70)),71)),3));
tree B_2.28 = [&U] [&W 1/40] (1,((2,(((((((((((4,5),6),((19,(20,((21,22),23))),(((((((24,28),29),25),26),27),((30,31),32)),(33,((34,35),36))))),(((((7,9),11),(8,((((13,15),14),16),17))),10),12)),18),(((37,40),38),39)),((((41,42),(76,77)),43),((((44,45),46),(64,65)),((((((47,48),49),50),(((51,52),53),(((54,55),56),(((((57,59),58),60),61),62)))),63),((66,67),68))))),74),(72,73)),((69,75),70)),71)),3));
tree B_2.29 = [&U] [&W 1/40] (1,((2,(((((((((((4,5),6),((19,(20,((21,22),23))),(((((((24,28),29),25),26),27),((30,31),32)),(33,((34,36),35))))),(((((7,9),11),(8,((((13,15),14),16),17))),10),12)),18),(((37,40),38),39)),((((41,42),(76,77)),43),((((44,45),46),(64,65)),((((((47,48),49),50),(((51,52),53),(((54,55),56),(((((57,59),58),60),61),62)))),63),((66,67),68))))),74),(72,73)),((69,75),70)),71)),3));
tree B_2.30 = [&U] [&W 1/40] (1,((2,(((((((((((4,5),6),((19,(20,((21,22),23))),(((((((24,28),29),25),26),27),((30,31),32)),(33,(34,(35,36)))))),(((((7,9),11),(8,((((13,15),14),16),17))),10),12)),18),(((37,40),38),39)),((((41,42),(76,77)),43),((((44,45),46),(64,65)),((((((47,48),49),50),(((51,52),53),(((54,55),56),(((((57,59),58),60),61),62)))),63),((66,67),68))))),74),(72,73)),((69,75),70)),71)),3));
tree B_2.31 = [&U] [&W 1/40] (1,((2,(((((((((((4,5),6),(((((19,21),23),20),22),(((((((24,28),29),25),26),27),((30,31),32)),((33,(34,36)),35)))),(((((7,9),11),(8,((((13,14),15),16),17))),10),12)),18),(((37,40),38),39)),((((41,42),(76,77)),43),((((44,45),46),(64,65)),((((((47,48),49),50),((51,52),(53,(((54,55),56),((((57,59),58),(60,61)),62))))),63),((66,67),68))))),74),(72,73)),((69,75),70)),71)),3));
tree B_2.32 = [&U] [&W 1/40] (1,((2,(((((((((((4,5),6),(((((19,21),23),20),22),(((((((24,28),29),25),26),27),((30,31),32)),((33,(34,36)),35)))),(((((7,9),11),(8,((((13,14),15),16),17))),10),12)),18),(((37,40),38),39)),((((41,42),(76,77)),43),((((44,45),46),(64,65)),((((((47,48),49),50),(((51,52),(((54,55),56),((((57,59),58),(60,61)),62))),53)),63),((66,67),68))))),74),(72,73)),((69,75),70)),71)),3));
tree B_2.33 = [&U] [&W 1/40] (1,((2,(((((((((((4,5),6),(((((19,21),23),20),22),(((((((24,28),29),25),26),27),((30,31),32)),((33,(34,36)),35)))),(((((7,9),11),(8,((((13,14),15),16),17))),10),12)),18),(((37,40),38),39)),((((41,42),(76,77)),43),((((44,45),46),(64,65)),((((((47,48),49),50),(((51,52),53),(((54,55),56),((((57,59),58),(60,61)),62)))),63),((66,67),68))))),74),(72,73)),((69,75),70)),71)),3));
tree B_2.34 = [&U] [&W 1/40] (1,((2,(((((((((((4,5),6),(((((19,21),23),20),22),(((((((24,28),29),25),26),27),((30,31),32)),((33,(34,36)),35)))),(((((7,9),11),(8,((((13,14),15),16),17))),10),12)),18),(((37,40),38),39)),((((41,42),(76,77)),43),((((44,45),46),(64,65)),((((((47,48),49),50),((((51,52),53),((54,55),56)),((((57,59),58),(60,61)),62))),63),((66,67),68))))),74),(72,73)),((69,75),70)),71)),3));
tree B_2.35 = [&U] [&W 1/40] (1,((2,(((((((((((4,5),6),(((((19,21),23),20),22),(((((((24,28),29),25),26),27),((30,31),32)),((33,(34,36)),35)))),(((((7,9),11),(8,((((13,14),15),16),17))),10),12)),18),(((37,40),38),39)),((((41,42),(76,77)),43),((((44,45),46),(64,65)),((((((47,48),49),50),((((51,52),53),((((57,59),58),(60,61)),62)),((54,55),56))),63),((66,67),68))))),74),(72,73)),((69,75),70)),71)),3));
tree B_2.36 = [&U] [&W 1/40] (1,((2,(((((((((((4,5),6),(((((19,21),23),20),22),(((((((24,28),29),25),26),27),((30,31),32)),((33,(34,36)),35)))),(((((7,9),11),(8,((((13,14),15),16),17))),10),12)),18),(((37,40),38),39)),((((41,42),(76,77)),43),((((44,45),46),(64,65)),((((((47,48),49),50),((51,52),(53,(((54,55),56),(((((57,58),59),60),61),62))))),63),((66,67),68))))),74),(72,73)),((69,75),70)),71)),3));
tree B_2.37 = [&U] [&W 1/40] (1,((2,(((((((((((4,5),6),(((((19,21),23),20),22),(((((((24,28),29),25),26),27),((30,31),32)),((33,(34,36)),35)))),(((((7,9),11),(8,((((13,14),15),16),17))),10),12)),18),(((37,40),38),39)),((((41,42),(76,77)),43),((((44,45),46),(64,65)),((((((47,48),49),50),((51,52),(53,(((54,55),56),((((57,(58,59)),60),61),62))))),63),((66,67),68))))),74),(72,73)),((69,75),70)),71)),3));
tree B_2.38 = [&U] [&W 1/40] (1,((2,(((((((((((4,5),6),(((((19,21),23),20),22),(((((((24,28),29),25),26),27),((30,31),32)),((33,(34,36)),35)))),(((((7,9),11),(8,((((13,14),15),16),17))),10),12)),18),(((37,40),38),39)),((((41,42),(76,77)),43),((((44,45),46),(64,65)),((((((47,48),49),50),((51,52),(53,((54,(55,56)),((((57,59),58),(60,61)),62))))),63),((66,67),68))))),74),(72,73)),((69,75),70)),71)),3));
tree B_2.39 = [&U] [&W 1/40] (1,((2,(((((((((((4,5),6),(((((19,21),23),20),22),(((((((24,28),29),25),26),27),((30,31),32)),((33,(34,36)),35)))),(((((7,9),11),(8,((((13,14),15),16),17))),10),12)),18),(((37,40),38),39)),((((41,42),(76,77)),43),((((44,45),46),(64,65)),((((((47,48),49),50),((51,52),(53,(((54,56),55),((((57,59),58),(60,61)),62))))),63),((66,67),68))))),74),(72,73)),((69,75),70)),71)),3));
tree B_2.40 = [&U] [&W 1/40] (1,((2,(((((((((((4,5),6),(((((19,21),23),20),22),(((((((24,28),29),25),26),27),((30,31),32)),((33,(34,36)),35)))),(((((7,9),11),(8,((((13,14),15),16),17))),10),12)),18),(((37,40),38),39)),(((((41,42),(76,77)),43),(((((47,48),49),50),((51,52),(53,(((54,55),56),((((57,59),58),(60,61)),62))))),63)),((((44,45),46),(64,65)),((66,67),68)))),74),(72,73)),((69,75),70)),71)),3));

[Trees found in bootstrap replicate #3 (seed=233830671)]
tree B_3.1 = [&U] [&W 1/90] (1,((2,(((((((((((4,5),6),((7,9),(((8,(((13,(14,15)),16),17)),11),10))),12),18),((((19,(20,22)),21),23),((((24,28),(((25,27),26),29)),((30,31),32)),(((33,34),35),36)))),((37,(38,40)),39)),(((((69,75),70),(72,73)),74),71)),((((((43,46),(44,45)),(64,65)),(66,(67,68))),63),(((((47,48),49),50),(((((57,58),59),60),62),61)),(((51,52),53),((54,56),55))))),(41,42)),(76,77))),3));
tree B_3.2 = [&U] [&W 1/90] (1,((2,(((((((((((4,5),6),((7,9),(((8,(((13,(14,15)),16),17)),11),10))),12),18),(((19,(21,23)),(20,22)),((((24,28),(((25,27),26),29)),((30,31),32)),(((33,34),35),36)))),((37,(38,40)),39)),(((((69,75),70),(72,73)),74),71)),((((((43,46),(44,45)),(64,65)),(66,(67,68))),63),(((((47,48),49),50),(((((57,58),59),60),62),61)),(((51,52),53),((54,56),55))))),(41,42)),(76,77))),3));
tree B_3.3 = [&U] [&W 1/90] (1,((2,(((((((((((4,5),6),((7,9),(((8,(((13,(14,15)),16),17)),11),10))),12),18),((19,((20,22),(21,23))),((((24,28),(((25,27),26),29)),((30,31),32)),(((33,34),35),36)))),((37,(38,40)),39)),(((((69,75),70),(72,73)),74),71)),((((((43,46),(44,45)),(64,65)),(66,(67,68))),63),(((((47,48),49),50),(((((57,58),59),60),62),61)),(((51,52),53),((54,56),55))))),(41,42)),(76,77))),3));
tree B_3.4 = [&U] [&W 1/90] (1,((2,(((((((((((4,5),6),((7,9),(((8,(((13,(14,15)),16),17)),11),10))),12),18),((((19,(21,23)),20),22),((((24,28),(((25,27),26),29)),((30,31),32)),(((33,34),35),36)))),((37,(38,40)),39)),(((((69,75),70),(72,73)),74),71)),((((((43,46),(44,45)),(64,65)),(66,(67,68))),63),(((((47,48),49),50),(((((57,58),59),60),62),61)),(((51,52),53),((54,56),55))))),(41,42)),(76,77))),3));
tree B_3.5 = [&U] [&W 1/90] (1,((2,(((((((((((4,5),6),((7,9),(((8,(((13,(14,15)),16),17)),11),10))),12),18),((((19,(21,23)),22),20),((((24,28),(((25,27),26),29)),((30,31),32)),(((33,34),35),36)))),((37,(38,40)),39)),(((((69,75),70),(72,73)),74),71)),((((((43,46),(44,45)),(64,65)),(66,(67,68))),63),(((((47,48),49),50),(((((57,58),59),60),62),61)),(((51,52),53),((54,56),55))))),(41,42)),(76,77))),3));
tree B_3.6 = [&U] [&W 1/90] (1,((2,(((((((((((4,5),6),((7,9),(((8,(((13,(14,15)),16),17)),11),10))),12),18),((((19,(20,22)),21),23),((((24,28),(((25,27),26),29)),((30,31),32)),(((33,34),35),36)))),((37,(38,40)),39)),(((((69,75),70),(72,73)),74),71)),((((((43,46),(44,45)),(64,65)),(66,(67,68))),63),((((47,48),49),50),((((51,52),53),((54,56),55)),((((57,58),59),60),(61,62)))))),(41,42)),(76,77))),3));
tree B_3.7 = [&U] [&W 1/90] (1,((2,(((((((((((4,5),6),((7,9),(((8,(((13,(14,15)),16),17)),11),10))),12),18),((((19,(20,22)),21),23),((((24,28),(((25,27),26),29)),((30,31),32)),(((33,34),35),36)))),(((37,40),38),39)),(((((69,75),70),(72,73)),74),71)),((((((43,46),(44,45)),(64,65)),(66,(67,68))),63),(((((47,48),49),50),(((((57,58),59),60),62),61)),(((51,52),53),((54,56),55))))),(41,42)),(76,77))),3));
tree B_3.8 = [&U] [&W 1/90] (1,((2,(((((((((((4,5),6),((7,9),(((8,(((13,(14,15)),16),17)),11),10))),12),18),((((19,(20,22)),21),23),((((24,28),(((25,27),26),29)),((30,31),32)),(((33,34),35),36)))),(((37,38),40),39)),(((((69,75),70),(72,73)),74),71)),((((((43,46),(44,45)),(64,65)),(66,(67,68))),63),(((((47,48),49),50),(((((57,58),59),60),62),61)),(((51,52),53),((54,56),55))))),(41,42)),(76,77))),3));
tree B_3.9 = [&U] [&W 1/90] (1,((2,(((((((((((4,5),6),((7,9),(((8,(((13,(14,15)),16),17)),11),10))),12),18),((((19,(20,22)),21),23),((((24,28),(((25,27),26),29)),((30,31),32)),((33,(35,36)),34)))),((37,(38,40)),39)),(((((69,75),70),(72,73)),74),71)),((((((43,46),(44,45)),(64,65)),(66,(67,68))),63),(((((47,48),49),50),(((((57,58),59),60),62),61)),(((51,52),53),((54,56),55))))),(41,42)),(76,77))),3));
tree B_3.10 = [&U] [&W 1/90] (1,((2,(((((((((((4,5),6),((7,9),(((8,(((13,(14,15)),16),17)),11),10))),12),18),((((19,(20,22)),21),23),((((24,28),(((25,27),26),29)),((30,31),32)),(33,(34,(35,36)))))),((37,(38,40)),39)),(((((69,75),70),(72,73)),74),71)),((((((43,46),(44,45)),(64,65)),(66,(67,68))),63),(((((47,48),49),50),(((((57,58),59),60),62),61)),(((51,52),53),((54,56),55))))),(41,42)),(76,77))),3));
tree B_3.11 = [&U] [&W 1/90] (1,((2,(((((((((((((4,5),6),((((13,15),14),16),17)),11),((7,9),(8,10))),12),18),(((((19,22),20),23),21),((((24,28),(((25,27),29),26)),((30,31),32)),((33,(34,36)),35)))),((37,(38,40)),39)),(((((69,75),70),(72,73)),74),71)),((((((43,46),(44,45)),(64,65)),(66,(67,68))),63),((((47,48),49),50),((((51,52),53),(54,(55,56))),((((57,58),59),62),(60,61)))))),(41,42)),(76,77))),3));
tree B_3.12 = [&U] [&W 1/90] (1,((2,(((((((((((((4,5),6),((((13,15),14),16),17)),11),((7,9),(8,10))),12),18),(((((19,22),20),23),21),((((24,28),(((25,27),29),26)),((30,31),32)),((33,(34,36)),35)))),((37,(38,40)),39)),(((((69,75),70),(72,73)),74),71)),((((((43,46),(44,45)),(64,65)),(66,(67,68))),63),(((47,48),(49,50)),((((51,52),53),(54,(55,56))),((((57,58),59),62),(60,61)))))),(41,42)),(76,77))),3));
tree B_3.13 = [&U] [&W 1/90] (1,((2,(((((((((((((4,5),6),((((13,15),14),16),17)),11),((7,9),(8,10))),12),18),(((((19,22),20),23),21),((((24,28),(((25,27),29),26)),((30,31),32)),((33,(34,36)),35)))),((37,(38,40)),39)),(((((69,75),70),(72,73)),74),71)),((((((43,46),(44,45)),(64,65)),(66,(67,68))),63),((((47,48),50),49),((((51,52),53),(54,(55,56))),((((57,58),59),62),(60,61)))))),(41,42)),(76,77))),3));
tree B_3.14 = [&U] [&W 1/90] (1,((2,(((((((((((((4,5),6),((((13,15),14),16),17)),11),((7,9),(8,10))),12),18),(((((19,22),20),23),21),((((24,28),(((25,27),29),26)),((30,31),32)),((33,(34,36)),35)))),((37,(38,40)),39)),(((((69,75),70),(72,73)),74),71)),((((((43,46),(44,45)),(64,65)),(66,(67,68))),63),((((47,48),49),50),((((51,52),53),((54,56),55)),((((57,58),59),62),(60,61)))))),(41,42)),(76,77))),3));
tree B_3.15 = [&U] [&W 1/90] (1,((2,(((((((((((((4,5),6),((((13,15),14),16),17)),11),((7,9),(8,10))),12),18),(((((19,22),20),23),21),((((24,28),(((25,27),29),26)),((30,31),32)),((33,(34,36)),35)))),((37,(38,40)),39)),(((((69,75),70),(72,73)),74),71)),((((((43,46),(44,45)),(64,65)),(66,(67,68))),63),((((47,48),49),50),((((51,52),53),((54,55),56)),((((57,58),59),62),(60,61)))))),(41,42)),(76,77))),3));
tree B_3.16 = [&U] [&W 1/90] (1,((2,(((((((((((((4,5),6),((((13,15),14),16),17)),11),((7,9),(8,10))),12),18),(((((19,22),20),23),21),((((24,28),(((25,27),29),26)),((30,31),32)),((33,(34,36)),35)))),((37,(38,40)),39)),(((((69,75),70),(72,73)),74),71)),((((((43,46),(44,45)),(64,65)),(66,(67,68))),63),((((47,48),49),50),((((51,52),53),(54,(55,56))),(((57,(58,59)),62),(60,61)))))),(41,42)),(76,77))),3));
tree B_3.17 = [&U] [&W 1/90] (1,((2,(((((((((((((4,5),6),((((13,15),14),16),17)),11),((7,9),(8,10))),12),18),(((((19,22),20),23),21),((((24,28),(((25,27),29),26)),((30,31),32)),((33,(34,36)),35)))),((37,(38,40)),39)),(((((69,75),70),(72,73)),74),71)),((((((43,46),(44,45)),(64,65)),(66,(67,68))),63),((((47,48),49),50),((((51,52),53),(54,(55,56))),((((57,59),58),62),(60,61)))))),(41,42)),(76,77))),3));
tree B_3.18 = [&U] [&W 1/90] (1,((2,(((((((((((((4,5),6),((((13,15),14),16),17)),11),((7,9),(8,10))),12),18),((((19,22),(21,23)),20),((((24,28),(((25,27),29),26)),((30,31),32)),((33,(34,36)),35)))),((37,(38,40)),39)),(((((69,75),70),(72,73)),74),71)),((((((43,46),(44,45)),(64,65)),(66,(67,68))),63),((((47,48),49),50),((((51,52),53),(54,(55,56))),((((57,58),59),62),(60,61)))))),(41,42)),(76,77))),3));
tree B_3.19 = [&U] [&W 1/90] (1,((2,(((((((((((((4,5),6),((((13,15),14),16),17)),11),((7,9),(8,10))),12),18),(((19,22),(20,(21,23))),((((24,28),(((25,27),29),26)),((30,31),32)),((33,(34,36)),35)))),((37,(38,40)),39)),(((((69,75),70),(72,73)),74),71)),((((((43,46),(44,45)),(64,65)),(66,(67,68))),63),((((47,48),49),50),((((51,52),53),(54,(55,56))),((((57,58),59),62),(60,61)))))),(41,42)),(76,77))),3));
tree B_3.20 = [&U] [&W 1/90] (1,((2,(((((((((((((4,5),6),((((13,15),14),16),17)),11),((7,9),(8,10))),12),18),(((19,(20,(21,23))),22),((((24,28),(((25,27),29),26)),((30,31),32)),((33,(34,36)),35)))),((37,(38,40)),39)),(((((69,75),70),(72,73)),74),71)),((((((43,46),(44,45)),(64,65)),(66,(67,68))),63),((((47,48),49),50),((((51,52),53),(54,(55,56))),((((57,58),59),62),(60,61)))))),(41,42)),(76,77))),3));
tree B_3.21 = [&U] [&W 1/90] (1,((2,((((((((((((4,5),6),((((13,14),15),16),17)),((7,9),((8,11),10))),12),18),((((19,(21,22)),20),23),((((24,28),(((25,27),29),26)),((30,31),32)),(((33,34),35),36)))),(((37,38),40),39)),(((((69,75),70),(72,73)),74),71)),((((((43,46),(44,45)),(64,65)),(66,(67,68))),63),((((47,48),49),50),((((51,52),53),((54,55),56)),(((57,(58,59)),62),(60,61)))))),(41,42)),(76,77))),3));
tree B_3.22 = [&U] [&W 1/90] (1,((2,((((((((((((4,5),6),((((13,14),15),16),17)),((7,9),((8,11),10))),12),18),((((19,(21,22)),20),23),((((24,28),(((25,27),29),26)),((30,31),32)),(((33,34),35),36)))),(((37,38),40),39)),(((((69,75),70),(72,73)),74),71)),((((((43,46),(44,45)),(64,65)),(66,(67,68))),63),(((47,48),(49,50)),((((51,52),53),((54,55),56)),(((57,(58,59)),62),(60,61)))))),(41,42)),(76,77))),3));
tree B_3.23 = [&U] [&W 1/90] (1,((2,((((((((((((4,5),6),((((13,14),15),16),17)),((7,9),((8,11),10))),12),18),((((19,(21,22)),20),23),((((24,28),(((25,27),29),26)),((30,31),32)),(((33,34),35),36)))),(((37,38),40),39)),(((((69,75),70),(72,73)),74),71)),((((((43,46),(44,45)),(64,65)),(66,(67,68))),63),((((47,48),50),49),((((51,52),53),((54,55),56)),(((57,(58,59)),62),(60,61)))))),(41,42)),(76,77))),3));
tree B_3.24 = [&U] [&W 1/90] (1,((2,((((((((((((4,5),6),((((13,14),15),16),17)),((7,9),((8,11),10))),12),18),(((19,(20,23)),(21,22)),((((24,28),(((25,27),29),26)),((30,31),32)),(((33,34),35),36)))),(((37,38),40),39)),(((((69,75),70),(72,73)),74),71)),((((((43,46),(44,45)),(64,65)),(66,(67,68))),63),((((47,48),49),50),((((51,52),53),((54,55),56)),(((57,(58,59)),62),(60,61)))))),(41,42)),(76,77))),3));
tree B_3.25 = [&U] [&W 1/90] (1,((2,((((((((((((4,5),6),((((13,14),15),16),17)),((7,9),((8,11),10))),12),18),((19,((20,23),(21,22))),((((24,28),(((25,27),29),26)),((30,31),32)),(((33,34),35),36)))),(((37,38),40),39)),(((((69,75),70),(72,73)),74),71)),((((((43,46),(44,45)),(64,65)),(66,(67,68))),63),((((47,48),49),50),((((51,52),53),((54,55),56)),(((57,(58,59)),62),(60,61)))))),(41,42)),(76,77))),3));
tree B_3.26 = [&U] [&W 1/90] (1,((2,((((((((((((4,5),6),((((13,14),15),16),17)),((7,9),((8,11),10))),12),18),((((19,(20,23)),21),22),((((24,28),(((25,27),29),26)),((30,31),32)),(((33,34),35),36)))),(((37,38),40),39)),(((((69,75),70),(72,73)),74),71)),((((((43,46),(44,45)),(64,65)),(66,(67,68))),63),((((47,48),49),50),((((51,52),53),((54,55),56)),(((57,(58,59)),62),(60,61)))))),(41,42)),(76,77))),3));
tree B_3.27 = [&U] [&W 1/90] (1,((2,((((((((((((4,5),6),((((13,14),15),16),17)),((7,9),((8,11),10))),12),18),((((19,(20,23)),22),21),((((24,28),(((25,27),29),26)),((30,31),32)),(((33,34),35),36)))),(((37,38),40),39)),(((((69,75),70),(72,73)),74),71)),((((((43,46),(44,45)),(64,65)),(66,(67,68))),63),((((47,48),49),50),((((51,52),53),((54,55),56)),(((57,(58,59)),62),(60,61)))))),(41,42)),(76,77))),3));
tree B_3.28 = [&U] [&W 1/90] (1,((2,((((((((((((((4,5),6),((((13,14),15),16),17)),(7,9)),(8,11)),10),12),18),((((19,(21,22)),20),23),((((24,28),(((25,27),29),26)),((30,31),32)),(((33,34),35),36)))),(((37,38),40),39)),(((((69,75),70),(72,73)),74),71)),((((((43,46),(44,45)),(64,65)),(66,(67,68))),63),((((47,48),49),50),((((51,52),53),((54,55),56)),(((57,(58,59)),62),(60,61)))))),(41,42)),(76,77))),3));
tree B_3.29 = [&U] [&W 1/90] (1,((2,((((((((((((((4,5),6),((((13,14),15),16),17)),(7,9)),10),(8,11)),12),18),((((19,(21,22)),20),23),((((24,28),(((25,27),29),26)),((30,31),32)),(((33,34),35),36)))),(((37,38),40),39)),(((((69,75),70),(72,73)),74),71)),((((((43,46),(44,45)),(64,65)),(66,(67,68))),63),((((47,48),49),50),((((51,52),53),((54,55),56)),(((57,(58,59)),62),(60,61)))))),(41,42)),(76,77))),3));
tree B_3.30 = [&U] [&W 1/90] (1,((2,(((((((((((((((4,5),6),((((13,14),15),16),17)),(7,9)),10),8),11),12),18),((((19,(21,22)),20),23),((((24,28),(((25,27),29),26)),((30,31),32)),(((33,34),35),36)))),(((37,38),40),39)),(((((69,75),70),(72,73)),74),71)),((((((43,46),(44,45)),(64,65)),(66,(67,68))),63),((((47,48),49),50),((((51,52),53),((54,55),56)),(((57,(58,59)),62),(60,61)))))),(41,42)),(76,77))),3));
tree B_3.31 = [&U] [&W 1/90] (1,((2,((((((((((((4,5),6),((((13,15),14),16),17)),((((7,9),10),8),11)),12),18),((((19,(20,21)),22),23),((((24,28),(((25,27),26),29)),((30,31),32)),(((33,35),36),34)))),(((37,40),38),39)),(((((69,75),70),(72,73)),74),71)),((((((43,46),(44,45)),(64,65)),(66,(67,68))),63),((((47,48),50),49),((((51,52),53),((54,56),55)),((((57,58),59),62),(60,61)))))),(41,42)),(76,77))),3));
tree B_3.32 = [&U] [&W 1/90] (1,((2,((((((((((((4,5),6),((((13,15),14),16),17)),((((7,9),10),8),11)),12),18),((((19,(20,21)),22),23),((((24,28),(((25,27),26),29)),((30,31),32)),(((33,35),36),34)))),(((37,40),38),39)),(((((69,75),70),(72,73)),74),71)),((((((43,46),(44,45)),(64,65)),(66,(67,68))),63),(((47,48),(49,50)),((((51,52),53),((54,56),55)),((((57,58),59),62),(60,61)))))),(41,42)),(76,77))),3));
tree B_3.33 = [&U] [&W 1/90] (1,((2,((((((((((((4,5),6),((((13,15),14),16),17)),((((7,9),10),8),11)),12),18),((((19,(20,21)),22),23),((((24,28),(((25,27),26),29)),((30,31),32)),(((33,35),36),34)))),(((37,40),38),39)),(((((69,75),70),(72,73)),74),71)),((((((43,46),(44,45)),(64,65)),(66,(67,68))),63),((((47,48),49),50),((((51,52),53),((54,56),55)),((((57,58),59),62),(60,61)))))),(41,42)),(76,77))),3));
tree B_3.34 = [&U] [&W 1/90] (1,((2,((((((((((((4,5),6),((((13,15),14),16),17)),((((7,9),10),8),11)),12),18),(((19,(22,23)),(20,21)),((((24,28),(((25,27),26),29)),((30,31),32)),(((33,35),36),34)))),(((37,40),38),39)),(((((69,75),70),(72,73)),74),71)),((((((43,46),(44,45)),(64,65)),(66,(67,68))),63),((((47,48),50),49),((((51,52),53),((54,56),55)),((((57,58),59),62),(60,61)))))),(41,42)),(76,77))),3));
tree B_3.35 = [&U] [&W 1/90] (1,((2,((((((((((((4,5),6),((((13,15),14),16),17)),((((7,9),10),8),11)),12),18),((19,((20,21),(22,23))),((((24,28),(((25,27),26),29)),((30,31),32)),(((33,35),36),34)))),(((37,40),38),39)),(((((69,75),70),(72,73)),74),71)),((((((43,46),(44,45)),(64,65)),(66,(67,68))),63),((((47,48),50),49),((((51,52),53),((54,56),55)),((((57,58),59),62),(60,61)))))),(41,42)),(76,77))),3));
tree B_3.36 = [&U] [&W 1/90] (1,((2,((((((((((((4,5),6),((((13,15),14),16),17)),((((7,9),10),8),11)),12),18),((((19,(22,23)),20),21),((((24,28),(((25,27),26),29)),((30,31),32)),(((33,35),36),34)))),(((37,40),38),39)),(((((69,75),70),(72,73)),74),71)),((((((43,46),(44,45)),(64,65)),(66,(67,68))),63),((((47,48),50),49),((((51,52),53),((54,56),55)),((((57,58),59),62),(60,61)))))),(41,42)),(76,77))),3));
tree B_3.37 = [&U] [&W 1/90] (1,((2,((((((((((((4,5),6),((((13,15),14),16),17)),((((7,9),10),8),11)),12),18),((((19,(22,23)),21),20),((((24,28),(((25,27),26),29)),((30,31),32)),(((33,35),36),34)))),(((37,40),38),39)),(((((69,75),70),(72,73)),74),71)),((((((43,46),(44,45)),(64,65)),(66,(67,68))),63),((((47,48),50),49),((((51,52),53),((54,56),55)),((((57,58),59),62),(60,61)))))),(41,42)),(76,77))),3));
tree B_3.38 = [&U] [&W 1/90] (1,((2,((((((((((((4,5),6),((((13,15),14),16),17)),((((7,9),10),8),11)),12),18),((((19,(20,21)),22),23),((((24,28),(((25,27),26),29)),((30,31),32)),(((33,35),36),34)))),((37,(38,40)),39)),(((((69,75),70),(72,73)),74),71)),((((((43,46),(44,45)),(64,65)),(66,(67,68))),63),((((47,48),50),49),((((51,52),53),((54,56),55)),((((57,58),59),62),(60,61)))))),(41,42)),(76,77))),3));
tree B_3.39 = [&U] [&W 1/90] (1,((2,((((((((((((4,5),6),((((13,15),14),16),17)),((((7,9),10),8),11)),12),18),((((19,(20,21)),22),23),((((24,28),(((25,27),26),29)),((30,31),32)),(((33,35),36),34)))),(((37,38),40),39)),(((((69,75),70),(72,73)),74),71)),((((((43,46),(44,45)),(64,65)),(66,(67,68))),63),((((47,48),50),49),((((51,52),53),((54,56),55)),((((57,58),59),62),(60,61)))))),(41,42)),(76,77))),3));
tree B_3.40 = [&U] [&W 1/90] (1,((2,((((((((((((((4,5),6),((((13,15),14),16),17)),11),((7,9),10)),8),12),18),((((19,(20,21)),22),23),((((24,28),(((25,27),26),29)),((30,31),32)),(((33,35),36),34)))),(((37,40),38),39)),(((((69,75),70),(72,73)),74),71)),((((((43,46),(44,45)),(64,65)),(66,(67,68))),63),((((47,48),50),49),((((51,52),53),((54,56),55)),((((57,58),59),62),(60,61)))))),(41,42)),(76,77))),3));
tree B_3.41 = [&U] [&W 1/90] (1,((2,(((((((((((((4,5),6),10),((7,9),11)),(8,(((13,(14,15)),16),17))),12),18),(((((19,23),22),20),21),((((24,28),(((25,27),29),26)),((30,31),32)),((33,(34,36)),35)))),(((37,38),40),39)),(((((69,75),70),(72,73)),74),71)),((((((43,46),(44,45)),(64,65)),(66,(67,68))),63),((((47,48),50),49),((((51,52),53),(54,(55,56))),(((57,(58,59)),62),(60,61)))))),(41,42)),(76,77))),3));
tree B_3.42 = [&U] [&W 1/90] (1,((2,(((((((((((((4,5),6),10),((7,9),11)),(8,(((13,(14,15)),16),17))),12),18),(((((19,23),22),20),21),((((24,28),(((25,27),29),26)),((30,31),32)),((33,(34,36)),35)))),(((37,38),40),39)),(((((69,75),70),(72,73)),74),71)),((((((43,46),(44,45)),(64,65)),(66,(67,68))),63),(((47,48),(49,50)),((((51,52),53),(54,(55,56))),(((57,(58,59)),62),(60,61)))))),(41,42)),(76,77))),3));
tree B_3.43 = [&U] [&W 1/90] (1,((2,(((((((((((((4,5),6),10),((7,9),11)),(8,(((13,(14,15)),16),17))),12),18),(((((19,23),22),20),21),((((24,28),(((25,27),29),26)),((30,31),32)),((33,(34,36)),35)))),(((37,38),40),39)),(((((69,75),70),(72,73)),74),71)),((((((43,46),(44,45)),(64,65)),(66,(67,68))),63),((((47,48),49),50),((((51,52),53),(54,(55,56))),(((57,(58,59)),62),(60,61)))))),(41,42)),(76,77))),3));
tree B_3.44 = [&U] [&W 1/90] (1,((2,(((((((((((((4,5),6),10),((7,9),11)),(8,(((13,(14,15)),16),17))),12),18),((((19,23),(20,21)),22),((((24,28),(((25,27),29),26)),((30,31),32)),((33,(34,36)),35)))),(((37,38),40),39)),(((((69,75),70),(72,73)),74),71)),((((((43,46),(44,45)),(64,65)),(66,(67,68))),63),((((47,48),50),49),((((51,52),53),(54,(55,56))),(((57,(58,59)),62),(60,61)))))),(41,42)),(76,77))),3));
tree B_3.45 = [&U] [&W 1/90] (1,((2,(((((((((((((4,5),6),10),((7,9),11)),(8,(((13,(14,15)),16),17))),12),18),(((19,23),((20,21),22)),((((24,28),(((25,27),29),26)),((30,31),32)),((33,(34,36)),35)))),(((37,38),40),39)),(((((69,75),70),(72,73)),74),71)),((((((43,46),(44,45)),(64,65)),(66,(67,68))),63),((((47,48),50),49),((((51,52),53),(54,(55,56))),(((57,(58,59)),62),(60,61)))))),(41,42)),(76,77))),3));
tree B_3.46 = [&U] [&W 1/90] (1,((2,(((((((((((((4,5),6),10),((7,9),11)),(8,(((13,(14,15)),16),17))),12),18),(((19,((20,21),22)),23),((((24,28),(((25,27),29),26)),((30,31),32)),((33,(34,36)),35)))),(((37,38),40),39)),(((((69,75),70),(72,73)),74),71)),((((((43,46),(44,45)),(64,65)),(66,(67,68))),63),((((47,48),50),49),((((51,52),53),(54,(55,56))),(((57,(58,59)),62),(60,61)))))),(41,42)),(76,77))),3));
tree B_3.47 = [&U] [&W 1/90] (1,((2,(((((((((((((4,5),6),10),((7,9),11)),(8,(((13,(14,15)),16),17))),12),18),((19,(((20,21),22),23)),((((24,28),(((25,27),29),26)),((30,31),32)),((33,(34,36)),35)))),(((37,38),40),39)),(((((69,75),70),(72,73)),74),71)),((((((43,46),(44,45)),(64,65)),(66,(67,68))),63),((((47,48),50),49),((((51,52),53),(54,(55,56))),(((57,(58,59)),62),(60,61)))))),(41,42)),(76,77))),3));
tree B_3.48 = [&U] [&W 1/90] (1,((2,(((((((((((((4,5),6),10),((7,9),11)),(8,(((13,(14,15)),16),17))),12),18),(((((19,23),22),20),21),((((24,28),(((25,27),29),26)),((30,31),32)),((33,(34,36)),35)))),(((37,38),40),39)),(((((69,75),70),(72,73)),74),71)),((((((43,46),(44,45)),(64,65)),(66,(67,68))),63),((((47,48),50),49),((((51,52),53),((54,56),55)),(((57,(58,59)),62),(60,61)))))),(41,42)),(76,77))),3));
tree B_3.49 = [&U] [&W 1/90] (1,((2,(((((((((((((4,5),6),10),((7,9),11)),(8,(((13,(14,15)),16),17))),12),18),(((((19,23),22),20),21),((((24,28),(((25,27),29),26)),((30,31),32)),((33,(34,36)),35)))),(((37,38),40),39)),(((((69,75),70),(72,73)),74),71)),((((((43,46),(44,45)),(64,65)),(66,(67,68))),63),((((47,48),50),49),((((51,52),53),((54,55),56)),(((57,(58,59)),62),(60,61)))))),(41,42)),(76,77))),3));
tree B_3.50 = [&U] [&W 1/90] (1,((2,(((((((((((((4,5),6),10),((7,9),11)),(8,(((13,(14,15)),16),17))),12),18),(((((19,23),22),20),21),((((24,28),(((25,27),29),26)),((30,31),32)),((33,(34,36)),35)))),((37,(38,40)),39)),(((((69,75),70),(72,73)),74),71)),((((((43,46),(44,45)),(64,65)),(66,(67,68))),63),((((47,48),50),49),((((51,52),53),(54,(55,56))),(((57,(58,59)),62),(60,61)))))),(41,42)),(76,77))),3));
tree B_3.51 = [&U] [&W 1/90] (1,((2,((((((((((((4,5),6),(((7,9),(8,((((13,14),15),16),17))),10)),11),12),18),(((((19,22),20),23),21),((((24,28),((25,(27,29)),26)),((30,31),32)),(((33,36),34),35)))),((37,(38,40)),39)),(((((69,75),70),(72,73)),74),71)),((((((43,46),(44,45)),(64,65)),(66,(67,68))),63),((((47,48),50),49),((((51,52),53),(54,(55,56))),(((57,(58,59)),62),(60,61)))))),(41,42)),(76,77))),3));
tree B_3.52 = [&U] [&W 1/90] (1,((2,(((((((((((((4,5),6),11),((7,9),(8,((((13,14),15),16),17)))),10),12),18),(((((19,22),20),23),21),((((24,28),((25,(27,29)),26)),((30,31),32)),(((33,36),34),35)))),((37,(38,40)),39)),(((((69,75),70),(72,73)),74),71)),((((((43,46),(44,45)),(64,65)),(66,(67,68))),63),((((47,48),50),49),((((51,52),53),(54,(55,56))),(((57,(58,59)),62),(60,61)))))),(41,42)),(76,77))),3));
tree B_3.53 = [&U] [&W 1/90] (1,((2,(((((((((((((4,5),6),11),10),((7,9),(8,((((13,14),15),16),17)))),12),18),(((((19,22),20),23),21),((((24,28),((25,(27,29)),26)),((30,31),32)),(((33,36),34),35)))),((37,(38,40)),39)),(((((69,75),70),(72,73)),74),71)),((((((43,46),(44,45)),(64,65)),(66,(67,68))),63),((((47,48),50),49),((((51,52),53),(54,(55,56))),(((57,(58,59)),62),(60,61)))))),(41,42)),(76,77))),3));
tree B_3.54 = [&U] [&W 1/90] (1,((2,((((((((((((((4,5),6),11),10),(7,9)),(8,((((13,14),15),16),17))),12),18),(((((19,22),20),23),21),((((24,28),((25,(27,29)),26)),((30,31),32)),(((33,36),34),35)))),((37,(38,40)),39)),(((((69,75),70),(72,73)),74),71)),((((((43,46),(44,45)),(64,65)),(66,(67,68))),63),((((47,48),50),49),((((51,52),53),(54,(55,56))),(((57,(58,59)),62),(60,61)))))),(41,42)),(76,77))),3));
tree B_3.55 = [&U] [&W 1/90] (1,((2,((((((((((((((4,5),6),11),10),(8,((((13,14),15),16),17))),(7,9)),12),18),(((((19,22),20),23),21),((((24,28),((25,(27,29)),26)),((30,31),32)),(((33,36),34),35)))),((37,(38,40)),39)),(((((69,75),70),(72,73)),74),71)),((((((43,46),(44,45)),(64,65)),(66,(67,68))),63),((((47,48),50),49),((((51,52),53),(54,(55,56))),(((57,(58,59)),62),(60,61)))))),(41,42)),(76,77))),3));
tree B_3.56 = [&U] [&W 1/90] (1,((2,(((((((((((4,5),6),(((7,9),(8,((((13,14),15),16),17))),(10,11))),12),18),(((((19,22),20),23),21),((((24,28),((25,(27,29)),26)),((30,31),32)),(((33,36),34),35)))),((37,(38,40)),39)),(((((69,75),70),(72,73)),74),71)),((((((43,46),(44,45)),(64,65)),(66,(67,68))),63),((((47,48),50),49),((((51,52),53),(54,(55,56))),(((57,(58,59)),62),(60,61)))))),(41,42)),(76,77))),3));
tree B_3.57 = [&U] [&W 1/90] (1,((2,(((((((((((4,5),6),((((7,9),(8,((((13,14),15),16),17))),11),10)),12),18),(((((19,22),20),23),21),((((24,28),((25,(27,29)),26)),((30,31),32)),(((33,36),34),35)))),((37,(38,40)),39)),(((((69,75),70),(72,73)),74),71)),((((((43,46),(44,45)),(64,65)),(66,(67,68))),63),((((47,48),50),49),((((51,52),53),(54,(55,56))),(((57,(58,59)),62),(60,61)))))),(41,42)),(76,77))),3));
tree B_3.58 = [&U] [&W 1/90] (1,((2,(((((((((((4,5),6),(((7,9),((8,((((13,14),15),16),17)),11)),10)),12),18),(((((19,22),20),23),21),((((24,28),((25,(27,29)),26)),((30,31),32)),(((33,36),34),35)))),((37,(38,40)),39)),(((((69,75),70),(72,73)),74),71)),((((((43,46),(44,45)),(64,65)),(66,(67,68))),63),((((47,48),50),49),((((51,52),53),(54,(55,56))),(((57,(58,59)),62),(60,61)))))),(41,42)),(76,77))),3));
tree B_3.59 = [&U] [&W 1/90] (1,((2,(((((((((((4,5),6),((((7,9),11),(8,((((13,14),15),16),17))),10)),12),18),(((((19,22),20),23),21),((((24,28),((25,(27,29)),26)),((30,31),32)),(((33,36),34),35)))),((37,(38,40)),39)),(((((69,75),70),(72,73)),74),71)),((((((43,46),(44,45)),(64,65)),(66,(67,68))),63),((((47,48),50),49),((((51,52),53),(54,(55,56))),(((57,(58,59)),62),(60,61)))))),(41,42)),(76,77))),3));
tree B_3.60 = [&U] [&W 1/90] (1,((2,((((((((((((((4,5),6),10),(7,9)),(8,((((13,14),15),16),17))),11),12),18),(((((19,22),20),23),21),((((24,28),((25,(27,29)),26)),((30,31),32)),(((33,36),34),35)))),((37,(38,40)),39)),(((((69,75),70),(72,73)),74),71)),((((((43,46),(44,45)),(64,65)),(66,(67,68))),63),((((47,48),50),49),((((51,52),53),(54,(55,56))),(((57,(58,59)),62),(60,61)))))),(41,42)),(76,77))),3));
tree B_3.61 = [&U] [&W 1/90] (1,((2,(((((((((((4,5),6),(((7,9),((8,(((13,(14,15)),16),17)),11)),10)),12),18),((19,((20,(22,23)),21)),((((24,28),(((25,27),29),26)),((30,31),32)),(((33,36),35),34)))),(((37,40),38),39)),(((((69,75),70),(72,73)),74),71)),((((((43,46),(44,45)),(64,65)),(66,(67,68))),63),((((47,48),49),50),((((51,52),53),((54,56),55)),((((57,58),59),62),(60,61)))))),(41,42)),(76,77))),3));
tree B_3.62 = [&U] [&W 1/90] (1,((2,(((((((((((4,5),6),(((7,9),((8,(((13,(14,15)),16),17)),11)),10)),12),18),((19,((20,(22,23)),21)),((((24,28),(((25,27),29),26)),((30,31),32)),((33,(34,35)),36)))),(((37,40),38),39)),(((((69,75),70),(72,73)),74),71)),((((((43,46),(44,45)),(64,65)),(66,(67,68))),63),((((47,48),49),50),((((51,52),53),((54,56),55)),((((57,58),59),62),(60,61)))))),(41,42)),(76,77))),3));
tree B_3.63 = [&U] [&W 1/90] (1,((2,(((((((((((4,5),6),(((7,9),((8,(((13,(14,15)),16),17)),11)),10)),12),18),((19,((20,(22,23)),21)),((((24,28),(((25,27),29),26)),((30,31),32)),(33,((34,35),36))))),(((37,40),38),39)),(((((69,75),70),(72,73)),74),71)),((((((43,46),(44,45)),(64,65)),(66,(67,68))),63),((((47,48),49),50),((((51,52),53),((54,56),55)),((((57,58),59),62),(60,61)))))),(41,42)),(76,77))),3));
tree B_3.64 = [&U] [&W 1/90] (1,((2,(((((((((((4,5),6),(((7,9),((8,(((13,(14,15)),16),17)),11)),10)),12),18),((((19,21),20),(22,23)),((((24,28),(((25,27),29),26)),((30,31),32)),(((33,36),35),34)))),(((37,40),38),39)),(((((69,75),70),(72,73)),74),71)),((((((43,46),(44,45)),(64,65)),(66,(67,68))),63),((((47,48),49),50),((((51,52),53),((54,56),55)),((((57,58),59),62),(60,61)))))),(41,42)),(76,77))),3));
tree B_3.65 = [&U] [&W 1/90] (1,((2,(((((((((((4,5),6),(((7,9),((8,(((13,(14,15)),16),17)),11)),10)),12),18),((((19,21),(22,23)),20),((((24,28),(((25,27),29),26)),((30,31),32)),(((33,36),35),34)))),(((37,40),38),39)),(((((69,75),70),(72,73)),74),71)),((((((43,46),(44,45)),(64,65)),(66,(67,68))),63),((((47,48),49),50),((((51,52),53),((54,56),55)),((((57,58),59),62),(60,61)))))),(41,42)),(76,77))),3));
tree B_3.66 = [&U] [&W 1/90] (1,((2,(((((((((((4,5),6),(((7,9),((8,(((13,(14,15)),16),17)),11)),10)),12),18),(((((19,21),20),22),23),((((24,28),(((25,27),29),26)),((30,31),32)),(((33,36),35),34)))),(((37,40),38),39)),(((((69,75),70),(72,73)),74),71)),((((((43,46),(44,45)),(64,65)),(66,(67,68))),63),((((47,48),49),50),((((51,52),53),((54,56),55)),((((57,58),59),62),(60,61)))))),(41,42)),(76,77))),3));
tree B_3.67 = [&U] [&W 1/90] (1,((2,(((((((((((4,5),6),(((7,9),((8,(((13,(14,15)),16),17)),11)),10)),12),18),(((((19,21),20),23),22),((((24,28),(((25,27),29),26)),((30,31),32)),(((33,36),35),34)))),(((37,40),38),39)),(((((69,75),70),(72,73)),74),71)),((((((43,46),(44,45)),(64,65)),(66,(67,68))),63),((((47,48),49),50),((((51,52),53),((54,56),55)),((((57,58),59),62),(60,61)))))),(41,42)),(76,77))),3));
tree B_3.68 = [&U] [&W 1/90] (1,((2,(((((((((((4,5),6),(((7,9),((8,(((13,(14,15)),16),17)),11)),10)),12),18),((19,((20,(22,23)),21)),((((24,28),(((25,27),29),26)),((30,31),32)),((33,(34,36)),35)))),(((37,40),38),39)),(((((69,75),70),(72,73)),74),71)),((((((43,46),(44,45)),(64,65)),(66,(67,68))),63),((((47,48),49),50),((((51,52),53),((54,56),55)),((((57,58),59),62),(60,61)))))),(41,42)),(76,77))),3));
tree B_3.69 = [&U] [&W 1/90] (1,((2,(((((((((((4,5),6),(((7,9),((8,(((13,(14,15)),16),17)),11)),10)),12),18),((19,((20,(22,23)),21)),((((24,28),(((25,27),29),26)),((30,31),32)),(((33,34),36),35)))),(((37,40),38),39)),(((((69,75),70),(72,73)),74),71)),((((((43,46),(44,45)),(64,65)),(66,(67,68))),63),((((47,48),49),50),((((51,52),53),((54,56),55)),((((57,58),59),62),(60,61)))))),(41,42)),(76,77))),3));
tree B_3.70 = [&U] [&W 1/90] (1,((2,(((((((((((4,5),6),(((7,9),((8,(((13,(14,15)),16),17)),11)),10)),12),18),((19,(((20,21),22),23)),((((24,28),(((25,27),29),26)),((30,31),32)),(((33,36),35),34)))),(((37,40),38),39)),(((((69,75),70),(72,73)),74),71)),((((((43,46),(44,45)),(64,65)),(66,(67,68))),63),((((47,48),49),50),((((51,52),53),((54,56),55)),((((57,58),59),62),(60,61)))))),(41,42)),(76,77))),3));
tree B_3.71 = [&U] [&W 1/90] (1,((2,((((((((((((4,5),6),(8,(((13,(14,15)),16),17))),(((7,9),10),11)),12),18),(((((19,22),23),20),21),((((24,28),((25,(27,29)),26)),((30,31),32)),(33,((34,36),35))))),(((37,40),38),39)),(((((69,75),70),(72,73)),74),71)),((((((43,46),(44,45)),(64,65)),(66,(67,68))),63),(((47,48),(49,50)),((((51,52),53),((54,56),55)),((((57,58),59),62),(60,61)))))),(41,42)),(76,77))),3));
tree B_3.72 = [&U] [&W 1/90] (1,((2,((((((((((((4,5),6),(8,(((13,(14,15)),16),17))),(((7,9),10),11)),12),18),(((((19,22),23),20),21),((((24,28),((25,(27,29)),26)),((30,31),32)),(33,((34,36),35))))),(((37,40),38),39)),(((((69,75),70),(72,73)),74),71)),((((((43,46),(44,45)),(64,65)),(66,(67,68))),63),((((47,48),50),49),((((51,52),53),((54,56),55)),((((57,58),59),62),(60,61)))))),(41,42)),(76,77))),3));
tree B_3.73 = [&U] [&W 1/90] (1,((2,((((((((((((4,5),6),(8,(((13,(14,15)),16),17))),(((7,9),10),11)),12),18),(((((19,22),23),20),21),((((24,28),((25,(27,29)),26)),((30,31),32)),(33,((34,36),35))))),(((37,40),38),39)),(((((69,75),70),(72,73)),74),71)),((((((43,46),(44,45)),(64,65)),(66,(67,68))),63),((((47,48),49),50),((((51,52),53),((54,56),55)),((((57,58),59),62),(60,61)))))),(41,42)),(76,77))),3));
tree B_3.74 = [&U] [&W 1/90] (1,((2,((((((((((((4,5),6),(8,(((13,(14,15)),16),17))),(((7,9),10),11)),12),18),((((19,22),(20,21)),23),((((24,28),((25,(27,29)),26)),((30,31),32)),(33,((34,36),35))))),(((37,40),38),39)),(((((69,75),70),(72,73)),74),71)),((((((43,46),(44,45)),(64,65)),(66,(67,68))),63),(((47,48),(49,50)),((((51,52),53),((54,56),55)),((((57,58),59),62),(60,61)))))),(41,42)),(76,77))),3));
tree B_3.75 = [&U] [&W 1/90] (1,((2,((((((((((((4,5),6),(8,(((13,(14,15)),16),17))),(((7,9),10),11)),12),18),(((19,22),((20,21),23)),((((24,28),((25,(27,29)),26)),((30,31),32)),(33,((34,36),35))))),(((37,40),38),39)),(((((69,75),70),(72,73)),74),71)),((((((43,46),(44,45)),(64,65)),(66,(67,68))),63),(((47,48),(49,50)),((((51,52),53),((54,56),55)),((((57,58),59),62),(60,61)))))),(41,42)),(76,77))),3));
tree B_3.76 = [&U] [&W 1/90] (1,((2,((((((((((((4,5),6),(8,(((13,(14,15)),16),17))),(((7,9),10),11)),12),18),(((19,((20,21),23)),22),((((24,28),((25,(27,29)),26)),((30,31),32)),(33,((34,36),35))))),(((37,40),38),39)),(((((69,75),70),(72,73)),74),71)),((((((43,46),(44,45)),(64,65)),(66,(67,68))),63),(((47,48),(49,50)),((((51,52),53),((54,56),55)),((((57,58),59),62),(60,61)))))),(41,42)),(76,77))),3));
tree B_3.77 = [&U] [&W 1/90] (1,((2,((((((((((((4,5),6),(8,(((13,(14,15)),16),17))),(((7,9),10),11)),12),18),((19,(((20,21),23),22)),((((24,28),((25,(27,29)),26)),((30,31),32)),(33,((34,36),35))))),(((37,40),38),39)),(((((69,75),70),(72,73)),74),71)),((((((43,46),(44,45)),(64,65)),(66,(67,68))),63),(((47,48),(49,50)),((((51,52),53),((54,56),55)),((((57,58),59),62),(60,61)))))),(41,42)),(76,77))),3));
tree B_3.78 = [&U] [&W 1/90] (1,((2,((((((((((((4,5),6),(8,(((13,(14,15)),16),17))),(((7,9),10),11)),12),18),(((((19,22),23),20),21),((((24,28),((25,(27,29)),26)),((30,31),32)),(33,((34,36),35))))),((37,(38,40)),39)),(((((69,75),70),(72,73)),74),71)),((((((43,46),(44,45)),(64,65)),(66,(67,68))),63),(((47,48),(49,50)),((((51,52),53),((54,56),55)),((((57,58),59),62),(60,61)))))),(41,42)),(76,77))),3));
tree B_3.79 = [&U] [&W 1/90] (1,((2,((((((((((((4,5),6),(8,(((13,(14,15)),16),17))),(((7,9),10),11)),12),18),(((((19,22),23),20),21),((((24,28),((25,(27,29)),26)),((30,31),32)),(33,((34,36),35))))),(((37,38),40),39)),(((((69,75),70),(72,73)),74),71)),((((((43,46),(44,45)),(64,65)),(66,(67,68))),63),(((47,48),(49,50)),((((51,52),53),((54,56),55)),((((57,58),59),62),(60,61)))))),(41,42)),(76,77))),3));
tree B_3.80 = [&U] [&W 1/90] (1,((2,((((((((((((4,5),6),(8,(((13,(14,15)),16),17))),(((7,9),10),11)),12),18),(((((19,22),23),20),21),((((24,28),((25,(27,29)),26)),((30,31),32)),(((33,35),34),36)))),(((37,40),38),39)),(((((69,75),70),(72,73)),74),71)),((((((43,46),(44,45)),(64,65)),(66,(67,68))),63),(((47,48),(49,50)),((((51,52),53),((54,56),55)),((((57,58),59),62),(60,61)))))),(41,42)),(76,77))),3));
tree B_3.81 = [&U] [&W 1/90] (1,((2,(((((((((((((4,5),6),10),((7,9),(8,(((13,(14,15)),16),17)))),11),12),18),((((19,(20,23)),21),22),((((24,28),(((25,27),29),26)),((30,31),32)),(((33,36),35),34)))),(((37,40),38),39)),(((((69,75),70),(72,73)),74),71)),((((((43,46),(44,45)),(64,65)),(66,(67,68))),63),((((47,48),50),49),((((51,52),53),((54,56),55)),((((57,58),59),62),(60,61)))))),(41,42)),(76,77))),3));
tree B_3.82 = [&U] [&W 1/90] (1,((2,(((((((((((((4,5),6),10),((7,9),(8,(((13,(14,15)),16),17)))),11),12),18),((((19,(20,23)),21),22),((((24,28),(((25,27),29),26)),((30,31),32)),((33,(34,35)),36)))),(((37,40),38),39)),(((((69,75),70),(72,73)),74),71)),((((((43,46),(44,45)),(64,65)),(66,(67,68))),63),((((47,48),50),49),((((51,52),53),((54,56),55)),((((57,58),59),62),(60,61)))))),(41,42)),(76,77))),3));
tree B_3.83 = [&U] [&W 1/90] (1,((2,(((((((((((((4,5),6),10),((7,9),(8,(((13,(14,15)),16),17)))),11),12),18),((((19,(20,23)),21),22),((((24,28),(((25,27),29),26)),((30,31),32)),(33,((34,35),36))))),(((37,40),38),39)),(((((69,75),70),(72,73)),74),71)),((((((43,46),(44,45)),(64,65)),(66,(67,68))),63),((((47,48),50),49),((((51,52),53),((54,56),55)),((((57,58),59),62),(60,61)))))),(41,42)),(76,77))),3));
tree B_3.84 = [&U] [&W 1/90] (1,((2,(((((((((((((4,5),6),10),((7,9),(8,(((13,(14,15)),16),17)))),11),12),18),((((19,(20,23)),21),22),((((24,28),(((25,27),29),26)),((30,31),32)),((33,(34,36)),35)))),(((37,40),38),39)),(((((69,75),70),(72,73)),74),71)),((((((43,46),(44,45)),(64,65)),(66,(67,68))),63),((((47,48),50),49),((((51,52),53),((54,56),55)),((((57,58),59),62),(60,61)))))),(41,42)),(76,77))),3));
tree B_3.85 = [&U] [&W 1/90] (1,((2,(((((((((((((4,5),6),10),((7,9),(8,(((13,(14,15)),16),17)))),11),12),18),((((19,(20,23)),21),22),((((24,28),(((25,27),29),26)),((30,31),32)),(((33,34),36),35)))),(((37,40),38),39)),(((((69,75),70),(72,73)),74),71)),((((((43,46),(44,45)),(64,65)),(66,(67,68))),63),((((47,48),50),49),((((51,52),53),((54,56),55)),((((57,58),59),62),(60,61)))))),(41,42)),(76,77))),3));
tree B_3.86 = [&U] [&W 1/90] (1,((2,(((((((((((((4,5),6),10),((7,9),(8,(((13,(14,15)),16),17)))),11),12),18),(((19,(21,22)),(20,23)),((((24,28),(((25,27),29),26)),((30,31),32)),(((33,36),35),34)))),(((37,40),38),39)),(((((69,75),70),(72,73)),74),71)),((((((43,46),(44,45)),(64,65)),(66,(67,68))),63),((((47,48),50),49),((((51,52),53),((54,56),55)),((((57,58),59),62),(60,61)))))),(41,42)),(76,77))),3));
tree B_3.87 = [&U] [&W 1/90] (1,((2,(((((((((((((4,5),6),10),((7,9),(8,(((13,(14,15)),16),17)))),11),12),18),((19,((20,23),(21,22))),((((24,28),(((25,27),29),26)),((30,31),32)),(((33,36),35),34)))),(((37,40),38),39)),(((((69,75),70),(72,73)),74),71)),((((((43,46),(44,45)),(64,65)),(66,(67,68))),63),((((47,48),50),49),((((51,52),53),((54,56),55)),((((57,58),59),62),(60,61)))))),(41,42)),(76,77))),3));
tree B_3.88 = [&U] [&W 1/90] (1,((2,(((((((((((((4,5),6),10),((7,9),(8,(((13,(14,15)),16),17)))),11),12),18),((((19,(21,22)),20),23),((((24,28),(((25,27),29),26)),((30,31),32)),(((33,36),35),34)))),(((37,40),38),39)),(((((69,75),70),(72,73)),74),71)),((((((43,46),(44,45)),(64,65)),(66,(67,68))),63),((((47,48),50),49),((((51,52),53),((54,56),55)),((((57,58),59),62),(60,61)))))),(41,42)),(76,77))),3));
tree B_3.89 = [&U] [&W 1/90] (1,((2,(((((((((((((4,5),6),10),((7,9),(8,(((13,(14,15)),16),17)))),11),12),18),((((19,(21,22)),23),20),((((24,28),(((25,27),29),26)),((30,31),32)),(((33,36),35),34)))),(((37,40),38),39)),(((((69,75),70),(72,73)),74),71)),((((((43,46),(44,45)),(64,65)),(66,(67,68))),63),((((47,48),50),49),((((51,52),53),((54,56),55)),((((57,58),59),62),(60,61)))))),(41,42)),(76,77))),3));
tree B_3.90 = [&U] [&W 1/90] (1,((2,(((((((((((((4,5),6),10),((7,9),(8,(((13,(14,15)),16),17)))),11),12),18),((((19,(20,23)),21),22),((((24,28),(((25,27),29),26)),((30,31),32)),((33,36),(34,35))))),(((37,40),38),39)),(((((69,75),70),(72,73)),74),71)),((((((43,46),(44,45)),(64,65)),(66,(67,68))),63),((((47,48),50),49),((((51,52),53),((54,56),55)),((((57,58),59),62),(60,61)))))),(41,42)),(76,77))),3));

[Trees found in bootstrap replicate #4 (seed=1377819493)]
tree B_4.1 = [&U] [&W 1/70] (1,((2,(((((((((((4,5),6),(((7,9),8),10)),11),12),(((13,(14,15)),16),17)),18),((((((19,21),23),22),20),(((33,36),34),35)),((((24,(28,29)),((25,27),26)),(30,31)),32))),(((37,40),38),39)),(((((((41,42),(76,77)),(64,65)),63),(((47,48),(49,50)),((((51,52),53),((54,56),55)),((((57,58),59),(60,61)),62)))),((66,67),68)),((43,46),(44,45)))),((((69,70),75),((72,73),74)),71))),3));
tree B_4.2 = [&U] [&W 1/70] (1,((2,(((((((((((4,5),6),(((7,9),8),10)),11),12),(((13,(14,15)),16),17)),18),((((((19,21),23),22),20),(((33,36),34),35)),((((24,(28,29)),((25,27),26)),(30,31)),32))),(((37,40),38),39)),(((((((41,42),(76,77)),(64,65)),63),((((47,48),50),49),((((51,52),53),((54,56),55)),((((57,58),59),(60,61)),62)))),((66,67),68)),((43,46),(44,45)))),((((69,70),75),((72,73),74)),71))),3));
tree B_4.3 = [&U] [&W 1/70] (1,((2,(((((((((((4,5),6),(((7,9),8),10)),11),12),(((13,(14,15)),16),17)),18),((((((19,21),23),22),20),(((33,36),34),35)),((((24,(28,29)),((25,27),26)),(30,31)),32))),(((37,40),38),39)),(((((((41,42),(76,77)),(64,65)),63),((((47,48),49),50),((((51,52),53),((54,56),55)),((((57,58),59),(60,61)),62)))),((66,67),68)),((43,46),(44,45)))),((((69,70),75),((72,73),74)),71))),3));
tree B_4.4 = [&U] [&W 1/70] (1,(2,(3,(((((((((((4,5),6),(((7,9),8),10)),11),12),(((13,(14,15)),16),17)),18),((((((19,21),23),22),20),(((33,36),34),35)),((((24,(28,29)),((25,27),26)),(30,31)),32))),(((37,40),38),39)),(((((((41,42),(76,77)),(64,65)),63),(((47,48),(49,50)),((((51,52),53),((54,56),55)),((((57,58),59),(60,61)),62)))),((66,67),68)),((43,46),(44,45)))),((((69,70),75),((72,73),74)),71)))));
tree B_4.5 = [&U] [&W 1/70] (1,((2,3),(((((((((((4,5),6),(((7,9),8),10)),11),12),(((13,(14,15)),16),17)),18),((((((19,21),23),22),20),(((33,36),34),35)),((((24,(28,29)),((25,27),26)),(30,31)),32))),(((37,40),38),39)),(((((((41,42),(76,77)),(64,65)),63),(((47,48),(49,50)),((((51,52),53),((54,56),55)),((((57,58),59),(60,61)),62)))),((66,67),68)),((43,46),(44,45)))),((((69,70),75),((72,73),74)),71))));
tree B_4.6 = [&U] [&W 1/70] (1,((2,(((((((((((4,5),6),(((7,9),8),10)),11),12),(((13,(14,15)),16),17)),18),((((((19,21),23),22),20),(((33,36),34),35)),((((24,(28,29)),((25,27),26)),(30,31)),32))),(((37,40),38),39)),(((((((41,42),(76,77)),(64,65)),63),(((47,48),(49,50)),((((51,52),53),(54,(55,56))),((((57,58),59),(60,61)),62)))),((66,67),68)),((43,46),(44,45)))),((((69,70),75),((72,73),74)),71))),3));
tree B_4.7 = [&U] [&W 1/70] (1,((2,(((((((((((4,5),6),(((7,9),8),10)),11),12),(((13,(14,15)),16),17)),18),((((((19,21),23),22),20),(((33,36),34),35)),((((24,(28,29)),((25,27),26)),(30,31)),32))),(((37,40),38),39)),(((((((41,42),(76,77)),(64,65)),63),(((47,48),(49,50)),((((51,52),53),((54,55),56)),((((57,58),59),(60,61)),62)))),((66,67),68)),((43,46),(44,45)))),((((69,70),75),((72,73),74)),71))),3));
tree B_4.8 = [&U] [&W 1/70] (1,((2,(((((((((((4,5),6),(((7,9),8),10)),11),12),(((13,(14,15)),16),17)),18),(((((19,21),23),22),20),((((24,(28,29)),((25,27),26)),((30,31),32)),(((33,36),34),35)))),(((37,40),38),39)),(((((((41,42),(76,77)),(64,65)),63),(((47,48),(49,50)),((((51,52),53),((54,56),55)),((((57,58),59),(60,61)),62)))),((66,67),68)),((43,46),(44,45)))),((((69,70),75),((72,73),74)),71))),3));
tree B_4.9 = [&U] [&W 1/70] (1,((2,(((((((((((4,5),6),(((7,9),8),10)),11),12),(((13,(14,15)),16),17)),18),((((((19,21),23),22),20),(((33,36),34),35)),((((24,(28,29)),((25,27),26)),(30,31)),32))),(((37,40),38),39)),(((((((41,42),(76,77)),(64,65)),63),(((47,48),(49,50)),((((51,52),53),((54,56),55)),(((57,(58,59)),(60,61)),62)))),((66,67),68)),((43,46),(44,45)))),((((69,70),75),((72,73),74)),71))),3));
tree B_4.10 = [&U] [&W 1/70] (1,((2,(((((((((((4,5),6),(((7,9),8),10)),11),12),(((13,(14,15)),16),17)),18),((((((19,21),23),22),20),(((33,36),34),35)),((((24,(28,29)),((25,27),26)),(30,31)),32))),(((37,40),38),39)),(((((((41,42),(76,77)),(64,65)),63),(((47,48),(49,50)),((((51,52),53),((54,56),55)),((((57,59),58),(60,61)),62)))),((66,67),68)),((43,46),(44,45)))),((((69,70),75),((72,73),74)),71))),3));
tree B_4.11 = [&U] [&W 1/70] (1,((2,((((((((((4,5),6),(((7,(8,9)),11),10)),12),((((13,15),14),16),17)),18),(((19,((20,22),23)),21),((((((24,29),28),((25,27),26)),(30,31)),32),(((33,34),35),36)))),(((37,40),38),39)),(((((((41,42),(76,77)),(64,65)),63),((((47,48),49),50),((((51,52),53),(54,(55,56))),((((57,58),59),(60,61)),62)))),((66,67),68)),((43,46),(44,45)))),((((69,70),75),((72,73),74)),71))),3));
tree B_4.12 = [&U] [&W 1/70] (1,((2,((((((((((4,5),6),(((7,(8,9)),11),10)),12),((((13,15),14),16),17)),18),(((19,((20,22),23)),21),((((((24,29),28),((25,27),26)),(30,31)),32),(((33,34),35),36)))),(((37,40),38),39)),(((((((41,42),(76,77)),(64,65)),63),(((47,48),(49,50)),((((51,52),53),(54,(55,56))),((((57,58),59),(60,61)),62)))),((66,67),68)),((43,46),(44,45)))),((((69,70),75),((72,73),74)),71))),3));
tree B_4.13 = [&U] [&W 1/70] (1,((2,((((((((((4,5),6),(((7,(8,9)),11),10)),12),((((13,15),14),16),17)),18),(((19,((20,22),23)),21),((((((24,29),28),((25,27),26)),(30,31)),32),(((33,34),35),36)))),(((37,40),38),39)),(((((((41,42),(76,77)),(64,65)),63),((((47,48),50),49),((((51,52),53),(54,(55,56))),((((57,58),59),(60,61)),62)))),((66,67),68)),((43,46),(44,45)))),((((69,70),75),((72,73),74)),71))),3));
tree B_4.14 = [&U] [&W 1/70] (1,(2,(3,((((((((((4,5),6),(((7,(8,9)),11),10)),12),((((13,15),14),16),17)),18),(((19,((20,22),23)),21),((((((24,29),28),((25,27),26)),(30,31)),32),(((33,34),35),36)))),(((37,40),38),39)),(((((((41,42),(76,77)),(64,65)),63),((((47,48),49),50),((((51,52),53),(54,(55,56))),((((57,58),59),(60,61)),62)))),((66,67),68)),((43,46),(44,45)))),((((69,70),75),((72,73),74)),71)))));
tree B_4.15 = [&U] [&W 1/70] (1,((2,3),((((((((((4,5),6),(((7,(8,9)),11),10)),12),((((13,15),14),16),17)),18),(((19,((20,22),23)),21),((((((24,29),28),((25,27),26)),(30,31)),32),(((33,34),35),36)))),(((37,40),38),39)),(((((((41,42),(76,77)),(64,65)),63),((((47,48),49),50),((((51,52),53),(54,(55,56))),((((57,58),59),(60,61)),62)))),((66,67),68)),((43,46),(44,45)))),((((69,70),75),((72,73),74)),71))));
tree B_4.16 = [&U] [&W 1/70] (1,((2,((((((((((4,5),6),(((7,(8,9)),11),10)),12),((((13,15),14),16),17)),18),(((19,((20,22),23)),21),((((((24,29),28),((25,27),26)),(30,31)),32),(((33,34),35),36)))),(((37,40),38),39)),(((((((41,42),(76,77)),(64,65)),63),((((47,48),49),50),((((51,52),53),((54,56),55)),((((57,58),59),(60,61)),62)))),((66,67),68)),((43,46),(44,45)))),((((69,70),75),((72,73),74)),71))),3));
tree B_4.17 = [&U] [&W 1/70] (1,((2,((((((((((4,5),6),(((7,(8,9)),11),10)),12),((((13,15),14),16),17)),18),(((19,((20,22),23)),21),((((((24,29),28),((25,27),26)),(30,31)),32),(((33,34),35),36)))),(((37,40),38),39)),(((((((41,42),(76,77)),(64,65)),63),((((47,48),49),50),((((51,52),53),((54,55),56)),((((57,58),59),(60,61)),62)))),((66,67),68)),((43,46),(44,45)))),((((69,70),75),((72,73),74)),71))),3));
tree B_4.18 = [&U] [&W 1/70] (1,((2,((((((((((4,5),6),(((7,(8,9)),11),10)),12),((((13,15),14),16),17)),18),((((19,21),((20,22),23)),(((33,34),35),36)),(((((24,29),28),((25,27),26)),(30,31)),32))),(((37,40),38),39)),(((((((41,42),(76,77)),(64,65)),63),((((47,48),49),50),((((51,52),53),(54,(55,56))),((((57,58),59),(60,61)),62)))),((66,67),68)),((43,46),(44,45)))),((((69,70),75),((72,73),74)),71))),3));
tree B_4.19 = [&U] [&W 1/70] (1,((2,((((((((((4,5),6),(((7,(8,9)),11),10)),12),((((13,15),14),16),17)),18),(((19,(((20,22),23),21)),(((33,34),35),36)),(((((24,29),28),((25,27),26)),(30,31)),32))),(((37,40),38),39)),(((((((41,42),(76,77)),(64,65)),63),((((47,48),49),50),((((51,52),53),(54,(55,56))),((((57,58),59),(60,61)),62)))),((66,67),68)),((43,46),(44,45)))),((((69,70),75),((72,73),74)),71))),3));
tree B_4.20 = [&U] [&W 1/70] (1,((2,((((((((((4,5),6),(((7,(8,9)),11),10)),12),((((13,15),14),16),17)),18),((((19,21),(20,22)),23),((((((24,29),28),((25,27),26)),(30,31)),32),(((33,34),35),36)))),(((37,40),38),39)),(((((((41,42),(76,77)),(64,65)),63),((((47,48),49),50),((((51,52),53),(54,(55,56))),((((57,58),59),(60,61)),62)))),((66,67),68)),((43,46),(44,45)))),((((69,70),75),((72,73),74)),71))),3));
tree B_4.21 = [&U] [&W 1/70] (1,((2,((((((((4,5),6),18),((((((7,9),8),11),10),12),((((13,15),14),16),17))),((((19,(21,23)),20),22),((((((24,29),28),((25,27),26)),(30,31)),32),(33,(34,(35,36)))))),(((37,40),38),39)),(((((((41,42),(76,77)),(64,65)),63),((((47,48),50),49),((((51,52),53),((54,55),56)),(((57,(58,59)),(60,61)),62)))),((66,67),68)),((43,46),(44,45)))),((((69,70),75),((72,73),74)),71))),3));
tree B_4.22 = [&U] [&W 1/70] (1,((2,((((((((4,5),6),18),((((((7,9),8),11),10),12),((((13,15),14),16),17))),((((19,(21,23)),20),22),(((((24,29),28),((25,27),26)),((30,31),32)),(33,(34,(35,36)))))),(((37,40),38),39)),(((((((41,42),(76,77)),(64,65)),63),((((47,48),50),49),((((51,52),53),((54,55),56)),(((57,(58,59)),(60,61)),62)))),((66,67),68)),((43,46),(44,45)))),((((69,70),75),((72,73),74)),71))),3));
tree B_4.23 = [&U] [&W 1/70] (1,((2,((((((((4,5),6),18),((((((7,9),8),11),10),12),((((13,15),14),16),17))),((((19,(21,23)),20),22),((((((24,28),29),((25,27),26)),(30,31)),32),(33,(34,(35,36)))))),(((37,40),38),39)),(((((((41,42),(76,77)),(64,65)),63),((((47,48),50),49),((((51,52),53),((54,55),56)),(((57,(58,59)),(60,61)),62)))),((66,67),68)),((43,46),(44,45)))),((((69,70),75),((72,73),74)),71))),3));
tree B_4.24 = [&U] [&W 1/70] (1,((2,((((((((4,5),6),18),((((((7,9),8),11),10),12),((((13,15),14),16),17))),((((19,(21,23)),20),22),(((((24,(28,29)),((25,27),26)),(30,31)),32),(33,(34,(35,36)))))),(((37,40),38),39)),(((((((41,42),(76,77)),(64,65)),63),((((47,48),50),49),((((51,52),53),((54,55),56)),(((57,(58,59)),(60,61)),62)))),((66,67),68)),((43,46),(44,45)))),((((69,70),75),((72,73),74)),71))),3));
tree B_4.25 = [&U] [&W 1/70] (1,((2,((((((((4,5),6),18),((((((7,9),8),11),10),12),((((13,15),14),16),17))),(((((19,(21,23)),20),22),(33,(34,(35,36)))),(((((24,29),28),((25,27),26)),(30,31)),32))),(((37,40),38),39)),(((((((41,42),(76,77)),(64,65)),63),((((47,48),50),49),((((51,52),53),((54,55),56)),(((57,(58,59)),(60,61)),62)))),((66,67),68)),((43,46),(44,45)))),((((69,70),75),((72,73),74)),71))),3));
tree B_4.26 = [&U] [&W 1/70] (1,((2,((((((((4,5),6),18),((((((7,9),8),11),10),12),((((13,15),14),16),17))),(((((19,(21,23)),20),22),((33,34),(35,36))),(((((24,29),28),((25,27),26)),(30,31)),32))),(((37,40),38),39)),(((((((41,42),(76,77)),(64,65)),63),((((47,48),50),49),((((51,52),53),((54,55),56)),(((57,(58,59)),(60,61)),62)))),((66,67),68)),((43,46),(44,45)))),((((69,70),75),((72,73),74)),71))),3));
tree B_4.27 = [&U] [&W 1/70] (1,((2,((((((((4,5),6),18),((((((7,9),8),11),10),12),((((13,15),14),16),17))),(((((19,(21,23)),20),22),((33,(35,36)),34)),(((((24,29),28),((25,27),26)),(30,31)),32))),(((37,40),38),39)),(((((((41,42),(76,77)),(64,65)),63),((((47,48),50),49),((((51,52),53),((54,55),56)),(((57,(58,59)),(60,61)),62)))),((66,67),68)),((43,46),(44,45)))),((((69,70),75),((72,73),74)),71))),3));
tree B_4.28 = [&U] [&W 1/70] (1,((2,((((((((4,5),6),18),((((((7,9),8),11),10),12),((((13,15),14),16),17))),((((19,(21,23)),20),22),((((((24,29),28),((25,27),26)),(30,31)),32),(((33,34),35),36)))),(((37,40),38),39)),(((((((41,42),(76,77)),(64,65)),63),((((47,48),50),49),((((51,52),53),((54,55),56)),(((57,(58,59)),(60,61)),62)))),((66,67),68)),((43,46),(44,45)))),((((69,70),75),((72,73),74)),71))),3));
tree B_4.29 = [&U] [&W 1/70] (1,((2,((((((((4,5),6),18),((((((7,9),8),11),10),12),((((13,15),14),16),17))),((((19,(21,23)),20),22),((((((24,29),28),((25,27),26)),(30,31)),32),(((33,34),36),35)))),(((37,40),38),39)),(((((((41,42),(76,77)),(64,65)),63),((((47,48),50),49),((((51,52),53),((54,55),56)),(((57,(58,59)),(60,61)),62)))),((66,67),68)),((43,46),(44,45)))),((((69,70),75),((72,73),74)),71))),3));
tree B_4.30 = [&U] [&W 1/70] (1,((2,((((((((4,5),6),18),((((((7,9),8),11),10),12),((((13,15),14),16),17))),(((((19,(21,23)),20),22),(((33,34),35),36)),(((((24,29),28),((25,27),26)),(30,31)),32))),(((37,40),38),39)),(((((((41,42),(76,77)),(64,65)),63),((((47,48),50),49),((((51,52),53),((54,55),56)),(((57,(58,59)),(60,61)),62)))),((66,67),68)),((43,46),(44,45)))),((((69,70),75),((72,73),74)),71))),3));
tree B_4.31 = [&U] [&W 1/70] (1,((2,3),((((((((4,5),6),((((((7,8),9),11),10),12),(((13,(14,15)),16),17))),18),(((((19,20),23),21),22),(((((24,(28,29)),((25,27),26)),(30,31)),32),((33,(35,36)),34)))),(((37,40),38),39)),(((((((41,42),(76,77)),(64,65)),63),(((47,48),(49,50)),((((51,52),53),(54,(55,56))),((((57,59),58),(60,61)),62)))),((66,67),68)),((43,46),(44,45)))),((((69,70),75),((72,73),74)),71))));
tree B_4.32 = [&U] [&W 1/70] (1,((2,3),((((((((4,5),6),((((((7,8),9),11),10),12),(((13,(14,15)),16),17))),18),(((((19,20),23),21),22),((((24,(28,29)),((25,27),26)),((30,31),32)),((33,(35,36)),34)))),(((37,40),38),39)),(((((((41,42),(76,77)),(64,65)),63),(((47,48),(49,50)),((((51,52),53),(54,(55,56))),((((57,59),58),(60,61)),62)))),((66,67),68)),((43,46),(44,45)))),((((69,70),75),((72,73),74)),71))));
tree B_4.33 = [&U] [&W 1/70] (1,((2,3),((((((((4,5),6),((((((7,8),9),11),10),12),(((13,(14,15)),16),17))),18),(((((19,20),23),21),22),((((((24,28),29),((25,27),26)),(30,31)),32),((33,(35,36)),34)))),(((37,40),38),39)),(((((((41,42),(76,77)),(64,65)),63),(((47,48),(49,50)),((((51,52),53),(54,(55,56))),((((57,59),58),(60,61)),62)))),((66,67),68)),((43,46),(44,45)))),((((69,70),75),((72,73),74)),71))));
tree B_4.34 = [&U] [&W 1/70] (1,((2,3),((((((((4,5),6),((((((7,8),9),11),10),12),(((13,(14,15)),16),17))),18),(((((19,20),23),21),22),((((((24,29),28),((25,27),26)),(30,31)),32),((33,(35,36)),34)))),(((37,40),38),39)),(((((((41,42),(76,77)),(64,65)),63),(((47,48),(49,50)),((((51,52),53),(54,(55,56))),((((57,59),58),(60,61)),62)))),((66,67),68)),((43,46),(44,45)))),((((69,70),75),((72,73),74)),71))));
tree B_4.35 = [&U] [&W 1/70] (1,((2,3),((((((((4,5),6),((((((7,8),9),11),10),12),(((13,(14,15)),16),17))),18),((((((19,20),23),21),22),((33,(35,36)),34)),((((24,(28,29)),((25,27),26)),(30,31)),32))),(((37,40),38),39)),(((((((41,42),(76,77)),(64,65)),63),(((47,48),(49,50)),((((51,52),53),(54,(55,56))),((((57,59),58),(60,61)),62)))),((66,67),68)),((43,46),(44,45)))),((((69,70),75),((72,73),74)),71))));
tree B_4.36 = [&U] [&W 1/70] (1,((2,3),((((((((4,5),6),((((((7,8),9),11),10),12),(((13,(14,15)),16),17))),18),((((((19,20),23),21),22),((33,34),(35,36))),((((24,(28,29)),((25,27),26)),(30,31)),32))),(((37,40),38),39)),(((((((41,42),(76,77)),(64,65)),63),(((47,48),(49,50)),((((51,52),53),(54,(55,56))),((((57,59),58),(60,61)),62)))),((66,67),68)),((43,46),(44,45)))),((((69,70),75),((72,73),74)),71))));
tree B_4.37 = [&U] [&W 1/70] (1,((2,3),((((((((4,5),6),((((((7,8),9),11),10),12),(((13,(14,15)),16),17))),18),((((((19,20),23),21),22),(33,(34,(35,36)))),((((24,(28,29)),((25,27),26)),(30,31)),32))),(((37,40),38),39)),(((((((41,42),(76,77)),(64,65)),63),(((47,48),(49,50)),((((51,52),53),(54,(55,56))),((((57,59),58),(60,61)),62)))),((66,67),68)),((43,46),(44,45)))),((((69,70),75),((72,73),74)),71))));
tree B_4.38 = [&U] [&W 1/70] (1,((2,3),((((((((4,5),6),((((((7,8),9),11),10),12),(((13,(14,15)),16),17))),18),(((((19,20),23),21),22),(((((24,(28,29)),((25,27),26)),(30,31)),32),(((33,34),35),36)))),(((37,40),38),39)),(((((((41,42),(76,77)),(64,65)),63),(((47,48),(49,50)),((((51,52),53),(54,(55,56))),((((57,59),58),(60,61)),62)))),((66,67),68)),((43,46),(44,45)))),((((69,70),75),((72,73),74)),71))));
tree B_4.39 = [&U] [&W 1/70] (1,((2,3),((((((((4,5),6),((((((7,8),9),11),10),12),(((13,(14,15)),16),17))),18),(((((19,20),23),21),22),(((((24,(28,29)),((25,27),26)),(30,31)),32),(((33,34),36),35)))),(((37,40),38),39)),(((((((41,42),(76,77)),(64,65)),63),(((47,48),(49,50)),((((51,52),53),(54,(55,56))),((((57,59),58),(60,61)),62)))),((66,67),68)),((43,46),(44,45)))),((((69,70),75),((72,73),74)),71))));
tree B_4.40 = [&U] [&W 1/70] (1,((2,3),((((((((4,5),6),((((((7,8),9),11),10),12),(((13,(14,15)),16),17))),18),((((((19,20),23),21),22),(((33,34),35),36)),((((24,(28,29)),((25,27),26)),(30,31)),32))),(((37,40),38),39)),(((((((41,42),(76,77)),(64,65)),63),(((47,48),(49,50)),((((51,52),53),(54,(55,56))),((((57,59),58),(60,61)),62)))),((66,67),68)),((43,46),(44,45)))),((((69,70),75),((72,73),74)),71))));
tree B_4.41 = [&U] [&W 1/70] (1,((2,((((((((4,5),6),((((((7,9),8),10),11),12),((((13,15),14),16),17))),18),((((19,(20,21)),22),23),((((((24,28),29),((25,27),26)),(30,31)),32),((33,(34,36)),35)))),(((37,40),38),39)),(((((((41,42),(76,77)),(64,65)),63),((((47,48),50),49),((((51,52),53),((54,55),56)),((((57,59),58),(60,61)),62)))),((66,67),68)),((43,46),(44,45)))),((((69,70),75),((72,73),74)),71))),3));
tree B_4.42 = [&U] [&W 1/70] (1,((2,((((((((4,5),6),18),((((((7,9),8),10),11),12),((((13,15),14),16),17))),((((19,(20,21)),22),23),((((((24,28),29),((25,27),26)),(30,31)),32),((33,(34,36)),35)))),(((37,40),38),39)),(((((((41,42),(76,77)),(64,65)),63),((((47,48),50),49),((((51,52),53),((54,55),56)),((((57,59),58),(60,61)),62)))),((66,67),68)),((43,46),(44,45)))),((((69,70),75),((72,73),74)),71))),3));
tree B_4.43 = [&U] [&W 1/70] (1,((2,((((((((((4,5),6),((((7,9),8),10),11)),12),((((13,15),14),16),17)),18),((((19,(20,21)),22),23),((((((24,28),29),((25,27),26)),(30,31)),32),((33,(34,36)),35)))),(((37,40),38),39)),(((((((41,42),(76,77)),(64,65)),63),((((47,48),50),49),((((51,52),53),((54,55),56)),((((57,59),58),(60,61)),62)))),((66,67),68)),((43,46),(44,45)))),((((69,70),75),((72,73),74)),71))),3));
tree B_4.44 = [&U] [&W 1/70] (1,((2,(((((((((((4,5),6),11),(((7,9),8),10)),12),((((13,15),14),16),17)),18),((((19,(20,21)),22),23),((((((24,28),29),((25,27),26)),(30,31)),32),((33,(34,36)),35)))),(((37,40),38),39)),(((((((41,42),(76,77)),(64,65)),63),((((47,48),50),49),((((51,52),53),((54,55),56)),((((57,59),58),(60,61)),62)))),((66,67),68)),((43,46),(44,45)))),((((69,70),75),((72,73),74)),71))),3));
tree B_4.45 = [&U] [&W 1/70] (1,((2,(((((((((((4,5),6),(((7,9),8),10)),11),12),((((13,15),14),16),17)),18),((((19,(20,21)),22),23),((((((24,28),29),((25,27),26)),(30,31)),32),((33,(34,36)),35)))),(((37,40),38),39)),(((((((41,42),(76,77)),(64,65)),63),((((47,48),50),49),((((51,52),53),((54,55),56)),((((57,59),58),(60,61)),62)))),((66,67),68)),((43,46),(44,45)))),((((69,70),75),((72,73),74)),71))),3));
tree B_4.46 = [&U] [&W 1/70] (1,((2,((((((((((((4,5),6),10),((7,9),8)),11),12),((((13,15),14),16),17)),18),((((19,(20,21)),22),23),((((((24,28),29),((25,27),26)),(30,31)),32),((33,(34,36)),35)))),(((37,40),38),39)),(((((((41,42),(76,77)),(64,65)),63),((((47,48),50),49),((((51,52),53),((54,55),56)),((((57,59),58),(60,61)),62)))),((66,67),68)),((43,46),(44,45)))),((((69,70),75),((72,73),74)),71))),3));
tree B_4.47 = [&U] [&W 1/70] (1,((2,((((((((((((4,5),6),((7,9),8)),10),11),12),((((13,15),14),16),17)),18),((((19,(20,21)),22),23),((((((24,28),29),((25,27),26)),(30,31)),32),((33,(34,36)),35)))),(((37,40),38),39)),(((((((41,42),(76,77)),(64,65)),63),((((47,48),50),49),((((51,52),53),((54,55),56)),((((57,59),58),(60,61)),62)))),((66,67),68)),((43,46),(44,45)))),((((69,70),75),((72,73),74)),71))),3));
tree B_4.48 = [&U] [&W 1/70] (1,((2,((((((4,5),6),(((((((7,9),8),10),11),12),((((13,15),14),16),17)),(18,((((19,(20,21)),22),23),((((((24,28),29),((25,27),26)),(30,31)),32),((33,(34,36)),35)))))),(((37,40),38),39)),(((((((41,42),(76,77)),(64,65)),63),((((47,48),50),49),((((51,52),53),((54,55),56)),((((57,59),58),(60,61)),62)))),((66,67),68)),((43,46),(44,45)))),((((69,70),75),((72,73),74)),71))),3));
tree B_4.49 = [&U] [&W 1/70] (1,((2,((((((((4,5),6),(((((7,9),8),(10,11)),12),((((13,15),14),16),17))),18),((((19,(20,21)),22),23),((((((24,28),29),((25,27),26)),(30,31)),32),((33,(34,36)),35)))),(((37,40),38),39)),(((((((41,42),(76,77)),(64,65)),63),((((47,48),50),49),((((51,52),53),((54,55),56)),((((57,59),58),(60,61)),62)))),((66,67),68)),((43,46),(44,45)))),((((69,70),75),((72,73),74)),71))),3));
tree B_4.50 = [&U] [&W 1/70] (1,((2,((((((((4,5),6),((((((7,9),8),11),10),12),((((13,15),14),16),17))),18),((((19,(20,21)),22),23),((((((24,28),29),((25,27),26)),(30,31)),32),((33,(34,36)),35)))),(((37,40),38),39)),(((((((41,42),(76,77)),(64,65)),63),((((47,48),50),49),((((51,52),53),((54,55),56)),((((57,59),58),(60,61)),62)))),((66,67),68)),((43,46),(44,45)))),((((69,70),75),((72,73),74)),71))),3));
tree B_4.51 = [&U] [&W 1/70] (1,((2,((((((((4,5),6),((((((7,9),8),10),11),12),((((13,14),15),16),17))),18),((19,(((20,22),21),23)),(((((24,29),28),((25,27),26)),((30,31),32)),(((33,34),35),36)))),(((37,40),38),39)),(((((((41,42),(76,77)),(64,65)),63),((((47,48),50),49),((((51,52),53),((54,56),55)),((((57,58),59),(60,61)),62)))),((66,67),68)),((43,46),(44,45)))),((((69,70),75),((72,73),74)),71))),3));
tree B_4.52 = [&U] [&W 1/70] (1,((2,((((((((4,5),6),((((((7,9),8),10),11),12),((((13,14),15),16),17))),18),((19,(((20,22),21),23)),(((((24,29),28),((25,27),26)),((30,31),32)),(((33,34),35),36)))),(((37,40),38),39)),(((((((41,42),(76,77)),(64,65)),63),((((47,48),49),50),((((51,52),53),((54,56),55)),((((57,58),59),(60,61)),62)))),((66,67),68)),((43,46),(44,45)))),((((69,70),75),((72,73),74)),71))),3));
tree B_4.53 = [&U] [&W 1/70] (1,((2,((((((((4,5),6),((((((7,9),8),10),11),12),((((13,14),15),16),17))),18),((19,(((20,22),21),23)),(((((24,29),28),((25,27),26)),((30,31),32)),(((33,34),35),36)))),(((37,40),38),39)),(((((((41,42),(76,77)),(64,65)),63),(((47,48),(49,50)),((((51,52),53),((54,56),55)),((((57,58),59),(60,61)),62)))),((66,67),68)),((43,46),(44,45)))),((((69,70),75),((72,73),74)),71))),3));
tree B_4.54 = [&U] [&W 1/70] (1,(2,(3,((((((((4,5),6),((((((7,9),8),10),11),12),((((13,14),15),16),17))),18),((19,(((20,22),21),23)),(((((24,29),28),((25,27),26)),((30,31),32)),(((33,34),35),36)))),(((37,40),38),39)),(((((((41,42),(76,77)),(64,65)),63),((((47,48),50),49),((((51,52),53),((54,56),55)),((((57,58),59),(60,61)),62)))),((66,67),68)),((43,46),(44,45)))),((((69,70),75),((72,73),74)),71)))));
tree B_4.55 = [&U] [&W 1/70] (1,((2,((((((4,5),6),(((((((7,9),8),10),11),12),((((13,14),15),16),17)),(18,((19,(((20,22),21),23)),(((((24,29),28),((25,27),26)),((30,31),32)),(((33,34),35),36)))))),(((37,40),38),39)),(((((((41,42),(76,77)),(64,65)),63),((((47,48),50),49),((((51,52),53),((54,56),55)),((((57,58),59),(60,61)),62)))),((66,67),68)),((43,46),(44,45)))),((((69,70),75),((72,73),74)),71))),3));
tree B_4.56 = [&U] [&W 1/70] (1,((2,3),((((((((4,5),6),((((((7,9),8),10),11),12),((((13,14),15),16),17))),18),((19,(((20,22),21),23)),(((((24,29),28),((25,27),26)),((30,31),32)),(((33,34),35),36)))),(((37,40),38),39)),(((((((41,42),(76,77)),(64,65)),63),((((47,48),50),49),((((51,52),53),((54,56),55)),((((57,58),59),(60,61)),62)))),((66,67),68)),((43,46),(44,45)))),((((69,70),75),((72,73),74)),71))));
tree B_4.57 = [&U] [&W 1/70] (1,((2,((((((((4,5),6),((((((7,9),8),10),11),12),((((13,14),15),16),17))),18),((19,(((20,22),21),23)),(((((24,29),28),((25,27),26)),((30,31),32)),(((33,34),35),36)))),(((37,40),38),39)),(((((((41,42),(76,77)),(64,65)),63),((((47,48),50),49),((((51,52),53),(54,(55,56))),((((57,58),59),(60,61)),62)))),((66,67),68)),((43,46),(44,45)))),((((69,70),75),((72,73),74)),71))),3));
tree B_4.58 = [&U] [&W 1/70] (1,((2,((((((((4,5),6),((((((7,9),8),10),11),12),((((13,14),15),16),17))),18),((19,(((20,22),21),23)),(((((24,29),28),((25,27),26)),((30,31),32)),(((33,34),35),36)))),(((37,40),38),39)),(((((((41,42),(76,77)),(64,65)),63),((((47,48),50),49),((((51,52),53),((54,55),56)),((((57,58),59),(60,61)),62)))),((66,67),68)),((43,46),(44,45)))),((((69,70),75),((72,73),74)),71))),3));
tree B_4.59 = [&U] [&W 1/70] (1,((2,((((((((4,5),6),((((((7,9),8),10),11),12),((((13,14),15),16),17))),18),((((19,23),(20,22)),21),(((((24,29),28),((25,27),26)),((30,31),32)),(((33,34),35),36)))),(((37,40),38),39)),(((((((41,42),(76,77)),(64,65)),63),((((47,48),50),49),((((51,52),53),((54,56),55)),((((57,58),59),(60,61)),62)))),((66,67),68)),((43,46),(44,45)))),((((69,70),75),((72,73),74)),71))),3));
tree B_4.60 = [&U] [&W 1/70] (1,((2,((((((((4,5),6),((((((7,9),8),10),11),12),((((13,14),15),16),17))),18),((((19,23),21),(20,22)),(((((24,29),28),((25,27),26)),((30,31),32)),(((33,34),35),36)))),(((37,40),38),39)),(((((((41,42),(76,77)),(64,65)),63),((((47,48),50),49),((((51,52),53),((54,56),55)),((((57,58),59),(60,61)),62)))),((66,67),68)),((43,46),(44,45)))),((((69,70),75),((72,73),74)),71))),3));
tree B_4.61 = [&U] [&W 1/70] (1,((2,((((((((4,5),6),((((((7,8),9),10),11),12),((((13,15),14),16),17))),18),(((19,((20,21),22)),23),(((((((24,28),29),27),25),26),((30,31),32)),(((33,36),35),34)))),(((37,40),38),39)),(((((((41,42),(76,77)),(64,65)),63),(((47,48),(49,50)),((((51,52),53),(54,(55,56))),((((57,59),58),(60,61)),62)))),((66,67),68)),((43,46),(44,45)))),((((69,70),75),((72,73),74)),71))),3));
tree B_4.62 = [&U] [&W 1/70] (1,((2,((((((((4,5),6),((((((7,8),9),10),11),12),((((13,15),14),16),17))),18),(((19,((20,21),22)),23),(((((((24,28),29),25),27),26),((30,31),32)),(((33,36),35),34)))),(((37,40),38),39)),(((((((41,42),(76,77)),(64,65)),63),(((47,48),(49,50)),((((51,52),53),(54,(55,56))),((((57,59),58),(60,61)),62)))),((66,67),68)),((43,46),(44,45)))),((((69,70),75),((72,73),74)),71))),3));
tree B_4.63 = [&U] [&W 1/70] (1,((2,((((((((4,5),6),((((((7,8),9),10),11),12),((((13,15),14),16),17))),18),(((19,((20,21),22)),23),((((((24,28),29),26),(25,27)),((30,31),32)),(((33,36),35),34)))),(((37,40),38),39)),(((((((41,42),(76,77)),(64,65)),63),(((47,48),(49,50)),((((51,52),53),(54,(55,56))),((((57,59),58),(60,61)),62)))),((66,67),68)),((43,46),(44,45)))),((((69,70),75),((72,73),74)),71))),3));
tree B_4.64 = [&U] [&W 1/70] (1,((2,((((((((4,5),6),((((((7,8),9),10),11),12),((((13,15),14),16),17))),18),(((19,((20,21),22)),23),(((((24,28),29),((25,27),26)),((30,31),32)),(((33,36),35),34)))),(((37,40),38),39)),(((((((41,42),(76,77)),(64,65)),63),(((47,48),(49,50)),((((51,52),53),(54,(55,56))),((((57,59),58),(60,61)),62)))),((66,67),68)),((43,46),(44,45)))),((((69,70),75),((72,73),74)),71))),3));
tree B_4.65 = [&U] [&W 1/70] (1,((2,((((((((4,5),6),((((((7,8),9),10),11),12),((((13,15),14),16),17))),18),(((19,((20,21),22)),23),(((((24,29),28),((25,27),26)),((30,31),32)),(((33,36),35),34)))),(((37,40),38),39)),(((((((41,42),(76,77)),(64,65)),63),(((47,48),(49,50)),((((51,52),53),(54,(55,56))),((((57,59),58),(60,61)),62)))),((66,67),68)),((43,46),(44,45)))),((((69,70),75),((72,73),74)),71))),3));
tree B_4.66 = [&U] [&W 1/70] (1,((2,((((((((4,5),6),((((((7,8),9),10),11),12),((((13,15),14),16),17))),18),(((19,((20,21),22)),23),((((24,(28,29)),((25,27),26)),((30,31),32)),(((33,36),35),34)))),(((37,40),38),39)),(((((((41,42),(76,77)),(64,65)),63),(((47,48),(49,50)),((((51,52),53),(54,(55,56))),((((57,59),58),(60,61)),62)))),((66,67),68)),((43,46),(44,45)))),((((69,70),75),((72,73),74)),71))),3));
tree B_4.67 = [&U] [&W 1/70] (1,((2,((((((((4,5),6),((((((7,8),9),10),11),12),((((13,15),14),16),17))),18),(((19,((20,21),22)),23),((((((24,28),29),(25,27)),26),((30,31),32)),(((33,36),35),34)))),(((37,40),38),39)),(((((((41,42),(76,77)),(64,65)),63),(((47,48),(49,50)),((((51,52),53),(54,(55,56))),((((57,59),58),(60,61)),62)))),((66,67),68)),((43,46),(44,45)))),((((69,70),75),((72,73),74)),71))),3));
tree B_4.68 = [&U] [&W 1/70] (1,((2,((((((((4,5),6),((((((7,8),9),10),11),12),((((13,15),14),16),17))),18),(((19,((20,21),22)),23),(((((((24,28),29),27),25),26),((30,31),32)),((33,(34,35)),36)))),(((37,40),38),39)),(((((((41,42),(76,77)),(64,65)),63),(((47,48),(49,50)),((((51,52),53),(54,(55,56))),((((57,59),58),(60,61)),62)))),((66,67),68)),((43,46),(44,45)))),((((69,70),75),((72,73),74)),71))),3));
tree B_4.69 = [&U] [&W 1/70] (1,((2,((((((((4,5),6),((((((7,8),9),10),11),12),((((13,15),14),16),17))),18),(((19,((20,21),22)),23),(((((((24,28),29),27),25),26),((30,31),32)),(33,((34,35),36))))),(((37,40),38),39)),(((((((41,42),(76,77)),(64,65)),63),(((47,48),(49,50)),((((51,52),53),(54,(55,56))),((((57,59),58),(60,61)),62)))),((66,67),68)),((43,46),(44,45)))),((((69,70),75),((72,73),74)),71))),3));
tree B_4.70 = [&U] [&W 1/70] (1,((2,((((((((4,5),6),((((((7,8),9),10),11),12),((((13,15),14),16),17))),18),((((19,23),(20,21)),22),(((((((24,28),29),27),25),26),((30,31),32)),(((33,36),35),34)))),(((37,40),38),39)),(((((((41,42),(76,77)),(64,65)),63),(((47,48),(49,50)),((((51,52),53),(54,(55,56))),((((57,59),58),(60,61)),62)))),((66,67),68)),((43,46),(44,45)))),((((69,70),75),((72,73),74)),71))),3));

[Trees found in bootstrap replicate #5 (seed=1249723191)]
tree B_5.1 = [&U] [&W 1/160] (1,((2,((((((((((((((((4,5),6),((((7,9),8),10),11)),12),((((13,14),15),16),17)),(((19,(20,(22,23))),21),(33,((34,36),35)))),(((((24,28),29),(25,(26,27))),(30,31)),32)),18),(((37,40),38),39)),43),(((44,45),46),(64,65))),((66,68),67)),((((((47,48),50),49),63),(((51,52),53),((54,56),55))),(((57,(58,59)),62),(60,61)))),(41,42)),((((69,75),70),((72,73),74)),71)),(76,77))),3));
tree B_5.2 = [&U] [&W 1/160] (1,((2,((((((((((((((((((4,5),6),10),((7,9),8)),11),12),((((13,14),15),16),17)),(((19,(20,(22,23))),21),(33,((34,36),35)))),(((((24,28),29),(25,(26,27))),(30,31)),32)),18),(((37,40),38),39)),43),(((44,45),46),(64,65))),((66,68),67)),((((((47,48),50),49),63),(((51,52),53),((54,56),55))),(((57,(58,59)),62),(60,61)))),(41,42)),((((69,75),70),((72,73),74)),71)),(76,77))),3));
tree B_5.3 = [&U] [&W 1/160] (1,((2,((((((((((((((((((4,5),6),((7,9),8)),10),11),12),((((13,14),15),16),17)),(((19,(20,(22,23))),21),(33,((34,36),35)))),(((((24,28),29),(25,(26,27))),(30,31)),32)),18),(((37,40),38),39)),43),(((44,45),46),(64,65))),((66,68),67)),((((((47,48),50),49),63),(((51,52),53),((54,56),55))),(((57,(58,59)),62),(60,61)))),(41,42)),((((69,75),70),((72,73),74)),71)),(76,77))),3));
tree B_5.4 = [&U] [&W 1/160] (1,((2,((((((((((((((((((4,5),6),11),((7,9),8)),10),12),((((13,14),15),16),17)),(((19,(20,(22,23))),21),(33,((34,36),35)))),(((((24,28),29),(25,(26,27))),(30,31)),32)),18),(((37,40),38),39)),43),(((44,45),46),(64,65))),((66,68),67)),((((((47,48),50),49),63),(((51,52),53),((54,56),55))),(((57,(58,59)),62),(60,61)))),(41,42)),((((69,75),70),((72,73),74)),71)),(76,77))),3));
tree B_5.5 = [&U] [&W 1/160] (1,((2,((((((((((((((((((4,5),6),11),10),((7,9),8)),12),((((13,14),15),16),17)),(((19,(20,(22,23))),21),(33,((34,36),35)))),(((((24,28),29),(25,(26,27))),(30,31)),32)),18),(((37,40),38),39)),43),(((44,45),46),(64,65))),((66,68),67)),((((((47,48),50),49),63),(((51,52),53),((54,56),55))),(((57,(58,59)),62),(60,61)))),(41,42)),((((69,75),70),((72,73),74)),71)),(76,77))),3));
tree B_5.6 = [&U] [&W 1/160] (1,((2,(((((((((((((((((4,5),6),11),(((7,9),8),10)),12),((((13,14),15),16),17)),(((19,(20,(22,23))),21),(33,((34,36),35)))),(((((24,28),29),(25,(26,27))),(30,31)),32)),18),(((37,40),38),39)),43),(((44,45),46),(64,65))),((66,68),67)),((((((47,48),50),49),63),(((51,52),53),((54,56),55))),(((57,(58,59)),62),(60,61)))),(41,42)),((((69,75),70),((72,73),74)),71)),(76,77))),3));
tree B_5.7 = [&U] [&W 1/160] (1,((2,(((((((((((((((((4,5),6),(((7,9),8),10)),11),12),((((13,14),15),16),17)),(((19,(20,(22,23))),21),(33,((34,36),35)))),(((((24,28),29),(25,(26,27))),(30,31)),32)),18),(((37,40),38),39)),43),(((44,45),46),(64,65))),((66,68),67)),((((((47,48),50),49),63),(((51,52),53),((54,56),55))),(((57,(58,59)),62),(60,61)))),(41,42)),((((69,75),70),((72,73),74)),71)),(76,77))),3));
tree B_5.8 = [&U] [&W 1/160] (1,((2,((((((((((((((((4,5),6),(((7,9),8),(10,11))),12),((((13,14),15),16),17)),(((19,(20,(22,23))),21),(33,((34,36),35)))),(((((24,28),29),(25,(26,27))),(30,31)),32)),18),(((37,40),38),39)),43),(((44,45),46),(64,65))),((66,68),67)),((((((47,48),50),49),63),(((51,52),53),((54,56),55))),(((57,(58,59)),62),(60,61)))),(41,42)),((((69,75),70),((72,73),74)),71)),(76,77))),3));
tree B_5.9 = [&U] [&W 1/160] (1,((2,(((((((((((((((((4,5),6),10),(((7,9),8),11)),12),((((13,14),15),16),17)),(((19,(20,(22,23))),21),(33,((34,36),35)))),(((((24,28),29),(25,(26,27))),(30,31)),32)),18),(((37,40),38),39)),43),(((44,45),46),(64,65))),((66,68),67)),((((((47,48),50),49),63),(((51,52),53),((54,56),55))),(((57,(58,59)),62),(60,61)))),(41,42)),((((69,75),70),((72,73),74)),71)),(76,77))),3));
tree B_5.10 = [&U] [&W 1/160] (1,((2,(((((((((((((((((4,5),6),(((7,9),8),11)),10),12),((((13,14),15),16),17)),(((19,(20,(22,23))),21),(33,((34,36),35)))),(((((24,28),29),(25,(26,27))),(30,31)),32)),18),(((37,40),38),39)),43),(((44,45),46),(64,65))),((66,68),67)),((((((47,48),50),49),63),(((51,52),53),((54,56),55))),(((57,(58,59)),62),(60,61)))),(41,42)),((((69,75),70),((72,73),74)),71)),(76,77))),3));
tree B_5.11 = [&U] [&W 1/160] (1,((2,((((((((((((((((((4,5),6),10),((7,(8,9)),11)),12),((((13,15),14),16),17)),(((((19,23),20),21),22),(33,((34,35),36)))),(((((24,29),28),(25,(26,27))),(30,31)),32)),18),(((37,40),38),39)),43),((44,45),46)),(64,65)),((66,68),67)),((((((47,48),50),49),63),(((51,52),53),((54,55),56))),(((57,(58,59)),62),(60,61)))),(41,42)),((((69,75),70),((72,73),74)),71)),(76,77))),3));
tree B_5.12 = [&U] [&W 1/160] (1,((2,((((((((((((((((((4,5),6),10),((7,(8,9)),11)),12),((((13,15),14),16),17)),(((((19,23),20),21),22),(((33,36),34),35))),(((((24,29),28),(25,(26,27))),(30,31)),32)),18),(((37,40),38),39)),43),((44,45),46)),(64,65)),((66,68),67)),((((((47,48),50),49),63),(((51,52),53),((54,55),56))),(((57,(58,59)),62),(60,61)))),(41,42)),((((69,75),70),((72,73),74)),71)),(76,77))),3));
tree B_5.13 = [&U] [&W 1/160] (1,((2,((((((((((((((((((4,5),6),10),((7,(8,9)),11)),12),((((13,15),14),16),17)),(((((19,23),20),21),22),(((33,36),35),34))),(((((24,29),28),(25,(26,27))),(30,31)),32)),18),(((37,40),38),39)),43),((44,45),46)),(64,65)),((66,68),67)),((((((47,48),50),49),63),(((51,52),53),((54,55),56))),(((57,(58,59)),62),(60,61)))),(41,42)),((((69,75),70),((72,73),74)),71)),(76,77))),3));
tree B_5.14 = [&U] [&W 1/160] (1,((2,((((((((((((((((((4,5),6),10),((7,(8,9)),11)),12),((((13,15),14),16),17)),((((19,23),(21,22)),20),(33,((34,35),36)))),(((((24,29),28),(25,(26,27))),(30,31)),32)),18),(((37,40),38),39)),43),((44,45),46)),(64,65)),((66,68),67)),((((((47,48),50),49),63),(((51,52),53),((54,55),56))),(((57,(58,59)),62),(60,61)))),(41,42)),((((69,75),70),((72,73),74)),71)),(76,77))),3));
tree B_5.15 = [&U] [&W 1/160] (1,((2,((((((((((((((((((4,5),6),10),((7,(8,9)),11)),12),((((13,15),14),16),17)),(((19,23),(20,(21,22))),(33,((34,35),36)))),(((((24,29),28),(25,(26,27))),(30,31)),32)),18),(((37,40),38),39)),43),((44,45),46)),(64,65)),((66,68),67)),((((((47,48),50),49),63),(((51,52),53),((54,55),56))),(((57,(58,59)),62),(60,61)))),(41,42)),((((69,75),70),((72,73),74)),71)),(76,77))),3));
tree B_5.16 = [&U] [&W 1/160] (1,((2,((((((((((((((((((4,5),6),10),((7,(8,9)),11)),12),((((13,15),14),16),17)),(((19,(20,(21,22))),23),(33,((34,35),36)))),(((((24,29),28),(25,(26,27))),(30,31)),32)),18),(((37,40),38),39)),43),((44,45),46)),(64,65)),((66,68),67)),((((((47,48),50),49),63),(((51,52),53),((54,55),56))),(((57,(58,59)),62),(60,61)))),(41,42)),((((69,75),70),((72,73),74)),71)),(76,77))),3));
tree B_5.17 = [&U] [&W 1/160] (1,((2,((((((((((((((((((4,5),6),10),((7,(8,9)),11)),12),((((13,15),14),16),17)),((19,((20,(21,22)),23)),(33,((34,35),36)))),(((((24,29),28),(25,(26,27))),(30,31)),32)),18),(((37,40),38),39)),43),((44,45),46)),(64,65)),((66,68),67)),((((((47,48),50),49),63),(((51,52),53),((54,55),56))),(((57,(58,59)),62),(60,61)))),(41,42)),((((69,75),70),((72,73),74)),71)),(76,77))),3));
tree B_5.18 = [&U] [&W 1/160] (1,((2,((((((((((((((((((4,5),6),10),((7,(8,9)),11)),12),((((13,15),14),16),17)),(((((19,23),20),21),22),(((33,35),34),36))),(((((24,29),28),(25,(26,27))),(30,31)),32)),18),(((37,40),38),39)),43),((44,45),46)),(64,65)),((66,68),67)),((((((47,48),50),49),63),(((51,52),53),((54,55),56))),(((57,(58,59)),62),(60,61)))),(41,42)),((((69,75),70),((72,73),74)),71)),(76,77))),3));
tree B_5.19 = [&U] [&W 1/160] (1,((2,((((((((((((((((((4,5),6),10),((7,(8,9)),11)),12),((((13,15),14),16),17)),(((((19,23),20),21),22),(((33,34),35),36))),(((((24,29),28),(25,(26,27))),(30,31)),32)),18),(((37,40),38),39)),43),((44,45),46)),(64,65)),((66,68),67)),((((((47,48),50),49),63),(((51,52),53),((54,55),56))),(((57,(58,59)),62),(60,61)))),(41,42)),((((69,75),70),((72,73),74)),71)),(76,77))),3));
tree B_5.20 = [&U] [&W 1/160] (1,((2,((((((((((((((((((4,5),6),10),((7,(8,9)),11)),12),((((13,15),14),16),17)),((((19,23),(20,22)),21),(33,((34,35),36)))),(((((24,29),28),(25,(26,27))),(30,31)),32)),18),(((37,40),38),39)),43),((44,45),46)),(64,65)),((66,68),67)),((((((47,48),50),49),63),(((51,52),53),((54,55),56))),(((57,(58,59)),62),(60,61)))),(41,42)),((((69,75),70),((72,73),74)),71)),(76,77))),3));
tree B_5.21 = [&U] [&W 1/160] (1,((2,((((((((((((((((((4,5),6),(((7,9),8),11)),10),12),(((13,(14,15)),16),17)),((((19,(20,21)),22),23),(((33,35),36),34))),((((24,(28,29)),((25,27),26)),(30,31)),32)),18),(((37,40),38),39)),43),((44,45),46)),(64,65)),((66,68),67)),((((((47,48),50),49),63),(((51,52),53),((54,55),56))),(((57,(58,59)),62),(60,61)))),(41,42)),((((69,75),70),((72,73),74)),71)),(76,77))),3));
tree B_5.22 = [&U] [&W 1/160] (1,((2,(((((((((((((((((4,5),6),(((7,9),8),11)),10),12),(((13,(14,15)),16),17)),((((19,(20,21)),22),23),(((33,35),36),34))),((((24,(28,29)),((25,27),26)),(30,31)),32)),18),(((37,40),38),39)),43),(((44,45),46),(64,65))),((66,68),67)),((((((47,48),50),49),63),(((51,52),53),((54,55),56))),(((57,(58,59)),62),(60,61)))),(41,42)),((((69,75),70),((72,73),74)),71)),(76,77))),3));
tree B_5.23 = [&U] [&W 1/160] (1,((2,((((((((((((((((((4,5),6),(((7,9),8),11)),10),12),(((13,(14,15)),16),17)),((((19,(20,21)),22),23),(((33,35),36),34))),((((24,(28,29)),((25,27),26)),(30,31)),32)),18),(((37,40),38),39)),43),((44,45),46)),(64,65)),((66,68),67)),((((((47,48),50),49),63),(((51,52),53),(54,(55,56)))),(((57,(58,59)),62),(60,61)))),(41,42)),((((69,75),70),((72,73),74)),71)),(76,77))),3));
tree B_5.24 = [&U] [&W 1/160] (1,((2,((((((((((((((((((4,5),6),(((7,9),8),11)),10),12),(((13,(14,15)),16),17)),((((19,(20,21)),22),23),(((33,35),36),34))),((((24,(28,29)),((25,27),26)),(30,31)),32)),18),(((37,40),38),39)),43),((44,45),46)),(64,65)),((66,68),67)),((((((47,48),50),49),63),(((51,52),53),((54,56),55))),(((57,(58,59)),62),(60,61)))),(41,42)),((((69,75),70),((72,73),74)),71)),(76,77))),3));
tree B_5.25 = [&U] [&W 1/160] (1,((2,((((((((((((((((((4,5),6),(((7,9),8),11)),10),12),(((13,(14,15)),16),17)),((((19,(20,21)),22),23),(((33,35),36),34))),((((24,(28,29)),((25,27),26)),(30,31)),32)),18),(((37,40),38),39)),43),((44,45),46)),(64,65)),((66,68),67)),((((((47,48),50),49),63),(((51,52),53),((54,55),56))),((((57,59),58),62),(60,61)))),(41,42)),((((69,75),70),((72,73),74)),71)),(76,77))),3));
tree B_5.26 = [&U] [&W 1/160] (1,((2,((((((((((((((((((4,5),6),(((7,9),8),11)),10),12),(((13,(14,15)),16),17)),((((19,(20,21)),22),23),(((33,35),36),34))),((((24,(28,29)),((25,27),26)),(30,31)),32)),18),(((37,40),38),39)),43),((44,45),46)),(64,65)),((66,68),67)),((((((47,48),50),49),63),(((51,52),53),((54,55),56))),((((57,58),59),62),(60,61)))),(41,42)),((((69,75),70),((72,73),74)),71)),(76,77))),3));
tree B_5.27 = [&U] [&W 1/160] (1,((2,((((((((((((((((((4,5),6),(((7,9),8),11)),10),12),(((13,(14,15)),16),17)),((((19,(20,21)),22),23),(((33,35),36),34))),((((24,(28,29)),((25,27),26)),(30,31)),32)),18),((37,40),(38,39))),43),((44,45),46)),(64,65)),((66,68),67)),((((((47,48),50),49),63),(((51,52),53),((54,55),56))),(((57,(58,59)),62),(60,61)))),(41,42)),((((69,75),70),((72,73),74)),71)),(76,77))),3));
tree B_5.28 = [&U] [&W 1/160] (1,((2,((((((((((((((((((4,5),6),(((7,9),8),11)),10),12),(((13,(14,15)),16),17)),((((19,(20,21)),22),23),((33,(34,36)),35))),((((24,(28,29)),((25,27),26)),(30,31)),32)),18),(((37,40),38),39)),43),((44,45),46)),(64,65)),((66,68),67)),((((((47,48),50),49),63),(((51,52),53),((54,55),56))),(((57,(58,59)),62),(60,61)))),(41,42)),((((69,75),70),((72,73),74)),71)),(76,77))),3));
tree B_5.29 = [&U] [&W 1/160] (1,((2,((((((((((((((((((4,5),6),(((7,9),8),11)),10),12),(((13,(14,15)),16),17)),((((19,(20,21)),22),23),(33,((34,36),35)))),((((24,(28,29)),((25,27),26)),(30,31)),32)),18),(((37,40),38),39)),43),((44,45),46)),(64,65)),((66,68),67)),((((((47,48),50),49),63),(((51,52),53),((54,55),56))),(((57,(58,59)),62),(60,61)))),(41,42)),((((69,75),70),((72,73),74)),71)),(76,77))),3));
tree B_5.30 = [&U] [&W 1/160] (1,((2,((((((((((((((((((4,5),6),(((7,9),8),11)),10),12),(((13,(14,15)),16),17)),(((19,(22,23)),(20,21)),(((33,35),36),34))),((((24,(28,29)),((25,27),26)),(30,31)),32)),18),(((37,40),38),39)),43),((44,45),46)),(64,65)),((66,68),67)),((((((47,48),50),49),63),(((51,52),53),((54,55),56))),(((57,(58,59)),62),(60,61)))),(41,42)),((((69,75),70),((72,73),74)),71)),(76,77))),3));
tree B_5.31 = [&U] [&W 1/160] (1,((2,((((((((((((((((((4,5),6),((7,(8,9)),(10,11))),12),((((13,15),14),16),17)),18),((19,((20,(21,22)),23)),(33,(34,(35,36))))),(((((24,29),28),(25,(26,27))),(30,31)),32)),((37,40),(38,39))),43),46),(44,45)),(64,65)),((66,68),67)),((((((47,48),50),49),63),(((51,52),53),((54,56),55))),(((57,(58,59)),62),(60,61)))),(41,42)),((((69,75),70),((72,73),74)),71)),(76,77))),3));
tree B_5.32 = [&U] [&W 1/160] (1,((2,((((((((((((((((((4,5),6),((7,(8,9)),(10,11))),12),((((13,15),14),16),17)),18),((19,((20,(21,22)),23)),(33,(34,(35,36))))),(((((24,29),28),((25,27),26)),(30,31)),32)),((37,40),(38,39))),43),46),(44,45)),(64,65)),((66,68),67)),((((((47,48),50),49),63),(((51,52),53),((54,56),55))),(((57,(58,59)),62),(60,61)))),(41,42)),((((69,75),70),((72,73),74)),71)),(76,77))),3));
tree B_5.33 = [&U] [&W 1/160] (1,((2,((((((((((((((((((4,5),6),((7,(8,9)),(10,11))),12),((((13,15),14),16),17)),18),((19,((20,(21,22)),23)),(33,(34,(35,36))))),(((((24,29),28),((25,26),27)),(30,31)),32)),((37,40),(38,39))),43),46),(44,45)),(64,65)),((66,68),67)),((((((47,48),50),49),63),(((51,52),53),((54,56),55))),(((57,(58,59)),62),(60,61)))),(41,42)),((((69,75),70),((72,73),74)),71)),(76,77))),3));
tree B_5.34 = [&U] [&W 1/160] (1,((2,((((((((((((((((((4,5),6),((7,(8,9)),(10,11))),12),((((13,15),14),16),17)),18),((19,((20,(21,22)),23)),(33,(34,(35,36))))),((((24,((25,(26,27)),29)),28),(30,31)),32)),((37,40),(38,39))),43),46),(44,45)),(64,65)),((66,68),67)),((((((47,48),50),49),63),(((51,52),53),((54,56),55))),(((57,(58,59)),62),(60,61)))),(41,42)),((((69,75),70),((72,73),74)),71)),(76,77))),3));
tree B_5.35 = [&U] [&W 1/160] (1,((2,((((((((((((((((((4,5),6),((7,(8,9)),(10,11))),12),((((13,15),14),16),17)),18),((19,((20,(21,22)),23)),(33,(34,(35,36))))),((((24,(((25,26),27),29)),28),(30,31)),32)),((37,40),(38,39))),43),46),(44,45)),(64,65)),((66,68),67)),((((((47,48),50),49),63),(((51,52),53),((54,56),55))),(((57,(58,59)),62),(60,61)))),(41,42)),((((69,75),70),((72,73),74)),71)),(76,77))),3));
tree B_5.36 = [&U] [&W 1/160] (1,((2,((((((((((((((((((4,5),6),((7,(8,9)),(10,11))),12),((((13,15),14),16),17)),18),((19,((20,(21,22)),23)),(33,(34,(35,36))))),((((24,(((25,27),26),29)),28),(30,31)),32)),((37,40),(38,39))),43),46),(44,45)),(64,65)),((66,68),67)),((((((47,48),50),49),63),(((51,52),53),((54,56),55))),(((57,(58,59)),62),(60,61)))),(41,42)),((((69,75),70),((72,73),74)),71)),(76,77))),3));
tree B_5.37 = [&U] [&W 1/160] (1,((2,((((((((((((((((((4,5),6),((7,(8,9)),(10,11))),12),((((13,15),14),16),17)),18),((19,((20,(21,22)),23)),(33,(34,(35,36))))),((((24,(28,29)),(25,(26,27))),(30,31)),32)),((37,40),(38,39))),43),46),(44,45)),(64,65)),((66,68),67)),((((((47,48),50),49),63),(((51,52),53),((54,56),55))),(((57,(58,59)),62),(60,61)))),(41,42)),((((69,75),70),((72,73),74)),71)),(76,77))),3));
tree B_5.38 = [&U] [&W 1/160] (1,((2,((((((((((((((((((4,5),6),((7,(8,9)),(10,11))),12),((((13,15),14),16),17)),18),((19,((20,(21,22)),23)),(33,(34,(35,36))))),((((24,28),((25,(26,27)),29)),(30,31)),32)),((37,40),(38,39))),43),46),(44,45)),(64,65)),((66,68),67)),((((((47,48),50),49),63),(((51,52),53),((54,56),55))),(((57,(58,59)),62),(60,61)))),(41,42)),((((69,75),70),((72,73),74)),71)),(76,77))),3));
tree B_5.39 = [&U] [&W 1/160] (1,((2,((((((((((((((((((4,5),6),((7,(8,9)),(10,11))),12),((((13,15),14),16),17)),18),((19,((20,(21,22)),23)),(33,(34,(35,36))))),(((((24,28),29),(25,(26,27))),(30,31)),32)),((37,40),(38,39))),43),46),(44,45)),(64,65)),((66,68),67)),((((((47,48),50),49),63),(((51,52),53),((54,56),55))),(((57,(58,59)),62),(60,61)))),(41,42)),((((69,75),70),((72,73),74)),71)),(76,77))),3));
tree B_5.40 = [&U] [&W 1/160] (1,((2,((((((((((((((((4,5),6),((7,(8,9)),(10,11))),12),((((13,15),14),16),17)),18),((19,((20,(21,22)),23)),(33,(34,(35,36))))),(((((24,29),28),(25,(26,27))),(30,31)),32)),((37,40),(38,39))),43),(((44,45),46),(64,65))),((66,68),67)),((((((47,48),50),49),63),(((51,52),53),((54,56),55))),(((57,(58,59)),62),(60,61)))),(41,42)),((((69,75),70),((72,73),74)),71)),(76,77))),3));
tree B_5.41 = [&U] [&W 1/160] (1,((2,(((((((((((((((((4,5),6),((((7,9),8),10),11)),12),(((13,(14,15)),16),17)),((19,(((20,23),21),22)),((33,(34,35)),36))),(((((24,28),29),((25,26),27)),(30,31)),32)),18),(((37,40),38),39)),43),((44,45),46)),(64,65)),((66,68),67)),((((((47,48),50),49),63),(((51,52),53),((54,55),56))),((((57,59),58),62),(60,61)))),(41,42)),((((69,75),70),((72,73),74)),71)),(76,77))),3));
tree B_5.42 = [&U] [&W 1/160] (1,((2,((((((((((((((((4,5),6),((((7,9),8),10),11)),12),(((13,(14,15)),16),17)),((19,(((20,23),21),22)),((33,(34,35)),36))),(((((24,28),29),((25,26),27)),(30,31)),32)),18),(((37,40),38),39)),43),(((44,45),46),(64,65))),((66,68),67)),((((((47,48),50),49),63),(((51,52),53),((54,55),56))),((((57,59),58),62),(60,61)))),(41,42)),((((69,75),70),((72,73),74)),71)),(76,77))),3));
tree B_5.43 = [&U] [&W 1/160] (1,((2,(((((((((((((((((4,5),6),((((7,9),8),10),11)),12),(((13,(14,15)),16),17)),((19,(((20,23),21),22)),((33,(34,35)),36))),(((((24,28),29),((25,26),27)),(30,31)),32)),18),((37,40),(38,39))),43),((44,45),46)),(64,65)),((66,68),67)),((((((47,48),50),49),63),(((51,52),53),((54,55),56))),((((57,59),58),62),(60,61)))),(41,42)),((((69,75),70),((72,73),74)),71)),(76,77))),3));
tree B_5.44 = [&U] [&W 1/160] (1,((2,(((((((((((((((((4,5),6),((((7,9),8),10),11)),12),(((13,(14,15)),16),17)),((((19,22),(20,23)),21),((33,(34,35)),36))),(((((24,28),29),((25,26),27)),(30,31)),32)),18),(((37,40),38),39)),43),((44,45),46)),(64,65)),((66,68),67)),((((((47,48),50),49),63),(((51,52),53),((54,55),56))),((((57,59),58),62),(60,61)))),(41,42)),((((69,75),70),((72,73),74)),71)),(76,77))),3));
tree B_5.45 = [&U] [&W 1/160] (1,((2,(((((((((((((((((4,5),6),((((7,9),8),10),11)),12),(((13,(14,15)),16),17)),((((19,22),21),(20,23)),((33,(34,35)),36))),(((((24,28),29),((25,26),27)),(30,31)),32)),18),(((37,40),38),39)),43),((44,45),46)),(64,65)),((66,68),67)),((((((47,48),50),49),63),(((51,52),53),((54,55),56))),((((57,59),58),62),(60,61)))),(41,42)),((((69,75),70),((72,73),74)),71)),(76,77))),3));
tree B_5.46 = [&U] [&W 1/160] (1,((2,(((((((((((((((((4,5),6),((((7,9),8),10),11)),12),(((13,(14,15)),16),17)),(((((19,22),21),20),23),((33,(34,35)),36))),(((((24,28),29),((25,26),27)),(30,31)),32)),18),(((37,40),38),39)),43),((44,45),46)),(64,65)),((66,68),67)),((((((47,48),50),49),63),(((51,52),53),((54,55),56))),((((57,59),58),62),(60,61)))),(41,42)),((((69,75),70),((72,73),74)),71)),(76,77))),3));
tree B_5.47 = [&U] [&W 1/160] (1,((2,(((((((((((((((((4,5),6),((((7,9),8),10),11)),12),(((13,(14,15)),16),17)),(((((19,22),21),23),20),((33,(34,35)),36))),(((((24,28),29),((25,26),27)),(30,31)),32)),18),(((37,40),38),39)),43),((44,45),46)),(64,65)),((66,68),67)),((((((47,48),50),49),63),(((51,52),53),((54,55),56))),((((57,59),58),62),(60,61)))),(41,42)),((((69,75),70),((72,73),74)),71)),(76,77))),3));
tree B_5.48 = [&U] [&W 1/160] (1,((2,(((((((((((((((((4,5),6),((((7,9),8),10),11)),12),(((13,(14,15)),16),17)),((19,(((20,23),21),22)),(((33,36),34),35))),(((((24,28),29),((25,26),27)),(30,31)),32)),18),(((37,40),38),39)),43),((44,45),46)),(64,65)),((66,68),67)),((((((47,48),50),49),63),(((51,52),53),((54,55),56))),((((57,59),58),62),(60,61)))),(41,42)),((((69,75),70),((72,73),74)),71)),(76,77))),3));
tree B_5.49 = [&U] [&W 1/160] (1,((2,(((((((((((((((((4,5),6),((((7,9),8),10),11)),12),(((13,(14,15)),16),17)),((19,(((20,23),21),22)),(((33,36),35),34))),(((((24,28),29),((25,26),27)),(30,31)),32)),18),(((37,40),38),39)),43),((44,45),46)),(64,65)),((66,68),67)),((((((47,48),50),49),63),(((51,52),53),((54,55),56))),((((57,59),58),62),(60,61)))),(41,42)),((((69,75),70),((72,73),74)),71)),(76,77))),3));
tree B_5.50 = [&U] [&W 1/160] (1,((2,(((((((((((((((((4,5),6),((((7,9),8),10),11)),12),(((13,(14,15)),16),17)),((19,(((20,23),21),22)),((33,(34,35)),36))),(((24,((((25,26),27),29),28)),(30,31)),32)),18),(((37,40),38),39)),43),((44,45),46)),(64,65)),((66,68),67)),((((((47,48),50),49),63),(((51,52),53),((54,55),56))),((((57,59),58),62),(60,61)))),(41,42)),((((69,75),70),((72,73),74)),71)),(76,77))),3));
tree B_5.51 = [&U] [&W 1/160] (1,((2,(((((((((((((((((4,5),6),(((7,(8,9)),11),10)),12),(((13,(14,15)),16),17)),(((19,((20,23),22)),21),(((33,35),34),36))),(((((24,29),28),((25,26),27)),(30,31)),32)),18),(((37,40),38),39)),43),((44,45),46)),(64,65)),((66,68),67)),((((((47,48),50),49),63),(((51,52),53),((54,56),55))),(((57,(58,59)),62),(60,61)))),(41,42)),((((69,75),70),((72,73),74)),71)),(76,77))),3));
tree B_5.52 = [&U] [&W 1/160] (1,((2,(((((((((((((((((4,5),6),(((7,(8,9)),11),10)),12),(((13,(14,15)),16),17)),(((19,((20,23),22)),21),(((33,35),34),36))),(((((24,29),28),((25,26),27)),(30,31)),32)),18),(((37,40),38),39)),43),((44,45),46)),(64,65)),((66,68),67)),((((((47,48),50),49),63),(((51,52),53),((54,56),55))),((((57,59),58),62),(60,61)))),(41,42)),((((69,75),70),((72,73),74)),71)),(76,77))),3));
tree B_5.53 = [&U] [&W 1/160] (1,((2,(((((((((((((((((4,5),6),(((7,(8,9)),11),10)),12),(((13,(14,15)),16),17)),(((19,((20,23),22)),21),(((33,35),34),36))),(((((24,29),28),((25,26),27)),(30,31)),32)),18),(((37,40),38),39)),43),((44,45),46)),(64,65)),((66,68),67)),((((((47,48),50),49),63),(((51,52),53),((54,56),55))),((((57,58),59),62),(60,61)))),(41,42)),((((69,75),70),((72,73),74)),71)),(76,77))),3));
tree B_5.54 = [&U] [&W 1/160] (1,((2,((((((((((((((((4,5),6),(((7,(8,9)),11),10)),12),(((13,(14,15)),16),17)),(((19,((20,23),22)),21),(((33,35),34),36))),(((((24,29),28),((25,26),27)),(30,31)),32)),18),(((37,40),38),39)),43),(((44,45),46),(64,65))),((66,68),67)),((((((47,48),50),49),63),(((51,52),53),((54,56),55))),(((57,(58,59)),62),(60,61)))),(41,42)),((((69,75),70),((72,73),74)),71)),(76,77))),3));
tree B_5.55 = [&U] [&W 1/160] (1,((2,(((((((((((((((((4,5),6),(((7,(8,9)),11),10)),12),(((13,(14,15)),16),17)),(((19,((20,23),22)),21),(((33,35),34),36))),(((((24,29),28),((25,26),27)),(30,31)),32)),18),(((37,40),38),39)),43),((44,45),46)),(64,65)),((66,68),67)),((((((47,48),50),49),63),(((51,52),53),((54,55),56))),(((57,(58,59)),62),(60,61)))),(41,42)),((((69,75),70),((72,73),74)),71)),(76,77))),3));
tree B_5.56 = [&U] [&W 1/160] (1,((2,(((((((((((((((((4,5),6),(((7,(8,9)),11),10)),12),(((13,(14,15)),16),17)),(((19,((20,23),22)),21),(((33,35),34),36))),(((((24,29),28),((25,26),27)),(30,31)),32)),18),(((37,40),38),39)),43),((44,45),46)),(64,65)),((66,68),67)),((((((47,48),50),49),63),(((51,52),53),(54,(55,56)))),(((57,(58,59)),62),(60,61)))),(41,42)),((((69,75),70),((72,73),74)),71)),(76,77))),3));
tree B_5.57 = [&U] [&W 1/160] (1,((2,(((((((((((((((((4,5),6),(((7,(8,9)),11),10)),12),(((13,(14,15)),16),17)),(((19,((20,23),22)),21),(((33,35),34),36))),(((((24,29),28),((25,26),27)),(30,31)),32)),18),((37,40),(38,39))),43),((44,45),46)),(64,65)),((66,68),67)),((((((47,48),50),49),63),(((51,52),53),((54,56),55))),(((57,(58,59)),62),(60,61)))),(41,42)),((((69,75),70),((72,73),74)),71)),(76,77))),3));
tree B_5.58 = [&U] [&W 1/160] (1,((2,(((((((((((((((((4,5),6),(((7,(8,9)),11),10)),12),(((13,(14,15)),16),17)),(((19,((20,23),22)),21),((33,(34,36)),35))),(((((24,29),28),((25,26),27)),(30,31)),32)),18),(((37,40),38),39)),43),((44,45),46)),(64,65)),((66,68),67)),((((((47,48),50),49),63),(((51,52),53),((54,56),55))),(((57,(58,59)),62),(60,61)))),(41,42)),((((69,75),70),((72,73),74)),71)),(76,77))),3));
tree B_5.59 = [&U] [&W 1/160] (1,((2,(((((((((((((((((4,5),6),(((7,(8,9)),11),10)),12),(((13,(14,15)),16),17)),(((19,((20,23),22)),21),(33,((34,36),35)))),(((((24,29),28),((25,26),27)),(30,31)),32)),18),(((37,40),38),39)),43),((44,45),46)),(64,65)),((66,68),67)),((((((47,48),50),49),63),(((51,52),53),((54,56),55))),(((57,(58,59)),62),(60,61)))),(41,42)),((((69,75),70),((72,73),74)),71)),(76,77))),3));
tree B_5.60 = [&U] [&W 1/160] (1,((2,(((((((((((((((((4,5),6),(((7,(8,9)),11),10)),12),(((13,(14,15)),16),17)),((((19,21),(20,23)),22),(((33,35),34),36))),(((((24,29),28),((25,26),27)),(30,31)),32)),18),(((37,40),38),39)),43),((44,45),46)),(64,65)),((66,68),67)),((((((47,48),50),49),63),(((51,52),53),((54,56),55))),(((57,(58,59)),62),(60,61)))),(41,42)),((((69,75),70),((72,73),74)),71)),(76,77))),3));
tree B_5.61 = [&U] [&W 1/160] (1,((2,((((((((((((((((((4,5),6),((7,8),9)),11),10),12),(((13,(14,15)),16),17)),18),(((((19,21),22),20),23),(((33,34),35),36))),((((24,(28,29)),(25,(26,27))),(30,31)),32)),((37,40),(38,39))),43),46),(44,45)),((((((((47,48),50),49),63),(((51,52),53),((54,56),55))),((((57,59),58),62),(60,61))),((66,68),67)),(64,65))),(41,42)),((((69,75),70),((72,73),74)),71)),(76,77))),3));
tree B_5.62 = [&U] [&W 1/160] (1,((2,((((((((((((((((((4,5),6),11),((7,8),9)),10),12),(((13,(14,15)),16),17)),18),(((((19,21),22),20),23),(((33,34),35),36))),((((24,(28,29)),(25,(26,27))),(30,31)),32)),((37,40),(38,39))),43),46),(44,45)),((((((((47,48),50),49),63),(((51,52),53),((54,56),55))),((((57,59),58),62),(60,61))),((66,68),67)),(64,65))),(41,42)),((((69,75),70),((72,73),74)),71)),(76,77))),3));
tree B_5.63 = [&U] [&W 1/160] (1,((2,(((((((((((((((((4,5),6),10),(((7,8),9),11)),12),(((13,(14,15)),16),17)),18),(((((19,21),22),20),23),(((33,34),35),36))),((((24,(28,29)),(25,(26,27))),(30,31)),32)),((37,40),(38,39))),43),46),(44,45)),((((((((47,48),50),49),63),(((51,52),53),((54,56),55))),((((57,59),58),62),(60,61))),((66,68),67)),(64,65))),(41,42)),((((69,75),70),((72,73),74)),71)),(76,77))),3));
tree B_5.64 = [&U] [&W 1/160] (1,((2,((((((((((((((((4,5),6),((((7,8),9),11),10)),12),(((13,(14,15)),16),17)),18),(((((19,21),22),20),23),(((33,34),35),36))),((((24,(28,29)),(25,(26,27))),(30,31)),32)),((37,40),(38,39))),43),46),(44,45)),((((((((47,48),50),49),63),(((51,52),53),((54,56),55))),((((57,59),58),62),(60,61))),((66,68),67)),(64,65))),(41,42)),((((69,75),70),((72,73),74)),71)),(76,77))),3));
tree B_5.65 = [&U] [&W 1/160] (1,((2,(((((((((((((((((4,5),6),(((7,8),9),11)),10),12),(((13,(14,15)),16),17)),18),(((((19,21),22),20),23),(((33,34),35),36))),((((24,(28,29)),(25,(26,27))),(30,31)),32)),((37,40),(38,39))),43),46),(44,45)),((((((((47,48),50),49),63),(((51,52),53),((54,56),55))),((((57,59),58),62),(60,61))),((66,68),67)),(64,65))),(41,42)),((((69,75),70),((72,73),74)),71)),(76,77))),3));
tree B_5.66 = [&U] [&W 1/160] (1,((2,(((((((((((((((((4,5),6),11),(((7,8),9),10)),12),(((13,(14,15)),16),17)),18),(((((19,21),22),20),23),(((33,34),35),36))),((((24,(28,29)),(25,(26,27))),(30,31)),32)),((37,40),(38,39))),43),46),(44,45)),((((((((47,48),50),49),63),(((51,52),53),((54,56),55))),((((57,59),58),62),(60,61))),((66,68),67)),(64,65))),(41,42)),((((69,75),70),((72,73),74)),71)),(76,77))),3));
tree B_5.67 = [&U] [&W 1/160] (1,((2,((((((((((((((((((4,5),6),11),10),((7,8),9)),12),(((13,(14,15)),16),17)),18),(((((19,21),22),20),23),(((33,34),35),36))),((((24,(28,29)),(25,(26,27))),(30,31)),32)),((37,40),(38,39))),43),46),(44,45)),((((((((47,48),50),49),63),(((51,52),53),((54,56),55))),((((57,59),58),62),(60,61))),((66,68),67)),(64,65))),(41,42)),((((69,75),70),((72,73),74)),71)),(76,77))),3));
tree B_5.68 = [&U] [&W 1/160] (1,((2,(((((((((((((((((4,5),6),(((7,9),8),11)),10),12),(((13,(14,15)),16),17)),18),(((((19,21),22),20),23),(((33,34),35),36))),((((24,(28,29)),(25,(26,27))),(30,31)),32)),((37,40),(38,39))),43),46),(44,45)),((((((((47,48),50),49),63),(((51,52),53),((54,56),55))),((((57,59),58),62),(60,61))),((66,68),67)),(64,65))),(41,42)),((((69,75),70),((72,73),74)),71)),(76,77))),3));
tree B_5.69 = [&U] [&W 1/160] (1,((2,((((((((((((((((((4,5),6),11),((7,9),8)),10),12),(((13,(14,15)),16),17)),18),(((((19,21),22),20),23),(((33,34),35),36))),((((24,(28,29)),(25,(26,27))),(30,31)),32)),((37,40),(38,39))),43),46),(44,45)),((((((((47,48),50),49),63),(((51,52),53),((54,56),55))),((((57,59),58),62),(60,61))),((66,68),67)),(64,65))),(41,42)),((((69,75),70),((72,73),74)),71)),(76,77))),3));
tree B_5.70 = [&U] [&W 1/160] (1,((2,(((((((((((((((((4,5),6),((7,(8,9)),11)),10),12),(((13,(14,15)),16),17)),18),(((((19,21),22),20),23),(((33,34),35),36))),((((24,(28,29)),(25,(26,27))),(30,31)),32)),((37,40),(38,39))),43),46),(44,45)),((((((((47,48),50),49),63),(((51,52),53),((54,56),55))),((((57,59),58),62),(60,61))),((66,68),67)),(64,65))),(41,42)),((((69,75),70),((72,73),74)),71)),(76,77))),3));
tree B_5.71 = [&U] [&W 1/160] (1,((2,((((((((((((((((4,5),6),((7,(8,9)),(10,11))),12),((((13,14),15),16),17)),18),(((((19,23),20),21),22),(33,((34,36),35)))),((((24,(28,29)),(25,(26,27))),(30,31)),32)),((37,40),(38,39))),43),(((44,45),46),(64,65))),((66,68),67)),((((((47,48),50),49),63),(((51,52),53),(54,(55,56)))),(((57,(58,59)),62),(60,61)))),(41,42)),((((69,75),70),((72,73),74)),71)),(76,77))),3));
tree B_5.72 = [&U] [&W 1/160] (1,((2,((((((((((((((((4,5),6),((7,(8,9)),(10,11))),12),((((13,14),15),16),17)),18),(((((19,23),20),21),22),(33,((34,36),35)))),((((24,(28,29)),((25,27),26)),(30,31)),32)),((37,40),(38,39))),43),(((44,45),46),(64,65))),((66,68),67)),((((((47,48),50),49),63),(((51,52),53),(54,(55,56)))),(((57,(58,59)),62),(60,61)))),(41,42)),((((69,75),70),((72,73),74)),71)),(76,77))),3));
tree B_5.73 = [&U] [&W 1/160] (1,((2,((((((((((((((((4,5),6),((7,(8,9)),(10,11))),12),((((13,14),15),16),17)),18),(((((19,23),20),21),22),(33,((34,36),35)))),((((24,(28,29)),((25,26),27)),(30,31)),32)),((37,40),(38,39))),43),(((44,45),46),(64,65))),((66,68),67)),((((((47,48),50),49),63),(((51,52),53),(54,(55,56)))),(((57,(58,59)),62),(60,61)))),(41,42)),((((69,75),70),((72,73),74)),71)),(76,77))),3));
tree B_5.74 = [&U] [&W 1/160] (1,((2,((((((((((((((((4,5),6),((7,(8,9)),(10,11))),12),((((13,14),15),16),17)),18),(((((19,23),20),21),22),(33,((34,36),35)))),(((24,(((25,(26,27)),29),28)),(30,31)),32)),((37,40),(38,39))),43),(((44,45),46),(64,65))),((66,68),67)),((((((47,48),50),49),63),(((51,52),53),(54,(55,56)))),(((57,(58,59)),62),(60,61)))),(41,42)),((((69,75),70),((72,73),74)),71)),(76,77))),3));
tree B_5.75 = [&U] [&W 1/160] (1,((2,((((((((((((((((4,5),6),((7,(8,9)),(10,11))),12),((((13,14),15),16),17)),18),(((((19,23),20),21),22),(33,((34,36),35)))),(((24,((((25,26),27),29),28)),(30,31)),32)),((37,40),(38,39))),43),(((44,45),46),(64,65))),((66,68),67)),((((((47,48),50),49),63),(((51,52),53),(54,(55,56)))),(((57,(58,59)),62),(60,61)))),(41,42)),((((69,75),70),((72,73),74)),71)),(76,77))),3));
tree B_5.76 = [&U] [&W 1/160] (1,((2,((((((((((((((((4,5),6),((7,(8,9)),(10,11))),12),((((13,14),15),16),17)),18),(((((19,23),20),21),22),(33,((34,36),35)))),(((24,((((25,27),26),29),28)),(30,31)),32)),((37,40),(38,39))),43),(((44,45),46),(64,65))),((66,68),67)),((((((47,48),50),49),63),(((51,52),53),(54,(55,56)))),(((57,(58,59)),62),(60,61)))),(41,42)),((((69,75),70),((72,73),74)),71)),(76,77))),3));
tree B_5.77 = [&U] [&W 1/160] (1,((2,((((((((((((((((4,5),6),((7,(8,9)),(10,11))),12),((((13,14),15),16),17)),18),(((((19,23),20),21),22),(33,((34,36),35)))),(((((24,29),28),(25,(26,27))),(30,31)),32)),((37,40),(38,39))),43),(((44,45),46),(64,65))),((66,68),67)),((((((47,48),50),49),63),(((51,52),53),(54,(55,56)))),(((57,(58,59)),62),(60,61)))),(41,42)),((((69,75),70),((72,73),74)),71)),(76,77))),3));
tree B_5.78 = [&U] [&W 1/160] (1,((2,((((((((((((((((4,5),6),((7,(8,9)),(10,11))),12),((((13,14),15),16),17)),18),(((((19,23),20),21),22),(33,((34,36),35)))),((((24,28),((25,(26,27)),29)),(30,31)),32)),((37,40),(38,39))),43),(((44,45),46),(64,65))),((66,68),67)),((((((47,48),50),49),63),(((51,52),53),(54,(55,56)))),(((57,(58,59)),62),(60,61)))),(41,42)),((((69,75),70),((72,73),74)),71)),(76,77))),3));
tree B_5.79 = [&U] [&W 1/160] (1,((2,((((((((((((((((4,5),6),((7,(8,9)),(10,11))),12),((((13,14),15),16),17)),18),(((((19,23),20),21),22),(33,((34,36),35)))),(((((24,28),29),(25,(26,27))),(30,31)),32)),((37,40),(38,39))),43),(((44,45),46),(64,65))),((66,68),67)),((((((47,48),50),49),63),(((51,52),53),(54,(55,56)))),(((57,(58,59)),62),(60,61)))),(41,42)),((((69,75),70),((72,73),74)),71)),(76,77))),3));
tree B_5.80 = [&U] [&W 1/160] (1,((2,((((((((((((((((((4,5),6),((7,(8,9)),(10,11))),12),((((13,14),15),16),17)),18),(((((19,23),20),21),22),(33,((34,36),35)))),((((24,(28,29)),(25,(26,27))),(30,31)),32)),((37,40),(38,39))),43),46),(44,45)),(64,65)),((66,68),67)),((((((47,48),50),49),63),(((51,52),53),(54,(55,56)))),(((57,(58,59)),62),(60,61)))),(41,42)),((((69,75),70),((72,73),74)),71)),(76,77))),3));
tree B_5.81 = [&U] [&W 1/160] (1,((2,(((((((((((((((((4,5),6),((7,(8,9)),(10,11))),12),((((13,14),15),16),17)),18),((((19,(20,22)),23),21),((33,(34,35)),36))),((((24,28),((25,(26,27)),29)),(30,31)),32)),((37,40),(38,39))),43),((44,45),46)),(64,65)),((66,68),67)),((((((47,48),50),49),63),(((51,52),53),((54,55),56))),((((57,59),58),62),(60,61)))),(41,42)),((((69,75),70),((72,73),74)),71)),(76,77))),3));
tree B_5.82 = [&U] [&W 1/160] (1,((2,((((((((((((((((4,5),6),((7,(8,9)),(10,11))),12),((((13,14),15),16),17)),18),((((19,(20,22)),23),21),((33,(34,35)),36))),((((24,28),((25,(26,27)),29)),(30,31)),32)),((37,40),(38,39))),43),(((44,45),46),(64,65))),((66,68),67)),((((((47,48),50),49),63),(((51,52),53),((54,55),56))),((((57,59),58),62),(60,61)))),(41,42)),((((69,75),70),((72,73),74)),71)),(76,77))),3));
tree B_5.83 = [&U] [&W 1/160] (1,((2,((((((((((((((((((4,5),6),((7,(8,9)),(10,11))),12),((((13,14),15),16),17)),18),((((19,(20,22)),23),21),((33,(34,35)),36))),((((24,28),((25,(26,27)),29)),(30,31)),32)),((37,40),(38,39))),43),46),(44,45)),(64,65)),((66,68),67)),((((((47,48),50),49),63),(((51,52),53),((54,55),56))),((((57,59),58),62),(60,61)))),(41,42)),((((69,75),70),((72,73),74)),71)),(76,77))),3));
tree B_5.84 = [&U] [&W 1/160] (1,((2,(((((((((((((((((4,5),6),((7,(8,9)),(10,11))),12),((((13,14),15),16),17)),18),((((19,(20,22)),23),21),((33,(34,35)),36))),((((24,28),((25,(26,27)),29)),(30,31)),32)),((37,40),(38,39))),43),((44,45),46)),(64,65)),((66,68),67)),((((((47,48),50),49),63),(((51,52),53),((54,55),56))),(((57,(58,59)),62),(60,61)))),(41,42)),((((69,75),70),((72,73),74)),71)),(76,77))),3));
tree B_5.85 = [&U] [&W 1/160] (1,((2,(((((((((((((((((4,5),6),((7,(8,9)),(10,11))),12),((((13,14),15),16),17)),18),((((19,(20,22)),23),21),((33,(34,35)),36))),((((24,28),((25,(26,27)),29)),(30,31)),32)),((37,40),(38,39))),43),((44,45),46)),(64,65)),((66,68),67)),((((((47,48),50),49),63),(((51,52),53),((54,55),56))),((((57,58),59),62),(60,61)))),(41,42)),((((69,75),70),((72,73),74)),71)),(76,77))),3));
tree B_5.86 = [&U] [&W 1/160] (1,((2,(((((((((((((((((4,5),6),((7,(8,9)),(10,11))),12),((((13,14),15),16),17)),18),((((19,(20,22)),23),21),((33,(34,35)),36))),((((24,28),((25,(26,27)),29)),(30,31)),32)),((37,40),(38,39))),43),((44,45),46)),(64,65)),((66,68),67)),((((((47,48),50),49),63),(((51,52),53),(54,(55,56)))),((((57,59),58),62),(60,61)))),(41,42)),((((69,75),70),((72,73),74)),71)),(76,77))),3));
tree B_5.87 = [&U] [&W 1/160] (1,((2,(((((((((((((((((4,5),6),((7,(8,9)),(10,11))),12),((((13,14),15),16),17)),18),((((19,(20,22)),23),21),((33,(34,35)),36))),((((24,28),((25,(26,27)),29)),(30,31)),32)),((37,40),(38,39))),43),((44,45),46)),(64,65)),((66,68),67)),((((((47,48),50),49),63),(((51,52),53),((54,56),55))),((((57,59),58),62),(60,61)))),(41,42)),((((69,75),70),((72,73),74)),71)),(76,77))),3));
tree B_5.88 = [&U] [&W 1/160] (1,((2,(((((((((((((((((4,5),6),((7,(8,9)),(10,11))),12),((((13,14),15),16),17)),18),((((19,(20,22)),23),21),(((33,36),34),35))),((((24,28),((25,(26,27)),29)),(30,31)),32)),((37,40),(38,39))),43),((44,45),46)),(64,65)),((66,68),67)),((((((47,48),50),49),63),(((51,52),53),((54,55),56))),((((57,59),58),62),(60,61)))),(41,42)),((((69,75),70),((72,73),74)),71)),(76,77))),3));
tree B_5.89 = [&U] [&W 1/160] (1,((2,(((((((((((((((((4,5),6),((7,(8,9)),(10,11))),12),((((13,14),15),16),17)),18),((((19,(20,22)),23),21),(((33,36),35),34))),((((24,28),((25,(26,27)),29)),(30,31)),32)),((37,40),(38,39))),43),((44,45),46)),(64,65)),((66,68),67)),((((((47,48),50),49),63),(((51,52),53),((54,55),56))),((((57,59),58),62),(60,61)))),(41,42)),((((69,75),70),((72,73),74)),71)),(76,77))),3));
tree B_5.90 = [&U] [&W 1/160] (1,((2,(((((((((((((((((4,5),6),((7,(8,9)),(10,11))),12),((((13,14),15),16),17)),18),(((19,(21,23)),(20,22)),((33,(34,35)),36))),((((24,28),((25,(26,27)),29)),(30,31)),32)),((37,40),(38,39))),43),((44,45),46)),(64,65)),((66,68),67)),((((((47,48),50),49),63),(((51,52),53),((54,55),56))),((((57,59),58),62),(60,61)))),(41,42)),((((69,75),70),((72,73),74)),71)),(76,77))),3));
tree B_5.91 = [&U] [&W 1/160] (1,((2,(((((((((((((((((((4,5),6),((7,9),8)),11),10),12),(((13,(14,15)),16),17)),(((((19,20),22),21),23),(33,((34,35),36)))),((((24,(28,29)),(25,(26,27))),(30,31)),32)),18),((37,40),(38,39))),43),((44,45),46)),(64,65)),((66,68),67)),((((((47,48),50),49),63),(((51,52),53),((54,56),55))),((((57,58),59),62),(60,61)))),(41,42)),((((69,75),70),((72,73),74)),71)),(76,77))),3));
tree B_5.92 = [&U] [&W 1/160] (1,((2,(((((((((((((((((((4,5),6),((7,9),8)),11),10),12),(((13,(14,15)),16),17)),(((((19,20),22),21),23),(33,((34,35),36)))),((((24,(28,29)),(25,(26,27))),(30,31)),32)),18),((37,40),(38,39))),43),((44,45),46)),(64,65)),((66,68),67)),((((((47,48),50),49),63),(((51,52),53),((54,56),55))),(((57,(58,59)),62),(60,61)))),(41,42)),((((69,75),70),((72,73),74)),71)),(76,77))),3));
tree B_5.93 = [&U] [&W 1/160] (1,((2,(((((((((((((((((((4,5),6),((7,9),8)),11),10),12),(((13,(14,15)),16),17)),(((((19,20),22),21),23),(33,((34,35),36)))),((((24,(28,29)),(25,(26,27))),(30,31)),32)),18),((37,40),(38,39))),43),((44,45),46)),(64,65)),((66,68),67)),((((((47,48),50),49),63),(((51,52),53),((54,56),55))),((((57,59),58),62),(60,61)))),(41,42)),((((69,75),70),((72,73),74)),71)),(76,77))),3));
tree B_5.94 = [&U] [&W 1/160] (1,((2,((((((((((((((((((4,5),6),((7,9),8)),11),10),12),(((13,(14,15)),16),17)),(((((19,20),22),21),23),(33,((34,35),36)))),((((24,(28,29)),(25,(26,27))),(30,31)),32)),18),((37,40),(38,39))),43),(((44,45),46),(64,65))),((66,68),67)),((((((47,48),50),49),63),(((51,52),53),((54,56),55))),((((57,58),59),62),(60,61)))),(41,42)),((((69,75),70),((72,73),74)),71)),(76,77))),3));
tree B_5.95 = [&U] [&W 1/160] (1,((2,(((((((((((((((((((4,5),6),((7,9),8)),11),10),12),(((13,(14,15)),16),17)),(((((19,20),22),21),23),(33,((34,35),36)))),((((24,(28,29)),(25,(26,27))),(30,31)),32)),18),((37,40),(38,39))),43),((44,45),46)),(64,65)),((66,68),67)),((((((47,48),50),49),63),(((51,52),53),(54,(55,56)))),((((57,58),59),62),(60,61)))),(41,42)),((((69,75),70),((72,73),74)),71)),(76,77))),3));
tree B_5.96 = [&U] [&W 1/160] (1,((2,(((((((((((((((((((4,5),6),((7,9),8)),11),10),12),(((13,(14,15)),16),17)),(((((19,20),22),21),23),(33,((34,35),36)))),((((24,(28,29)),(25,(26,27))),(30,31)),32)),18),((37,40),(38,39))),43),((44,45),46)),(64,65)),((66,68),67)),((((((47,48),50),49),63),(((51,52),53),((54,55),56))),((((57,58),59),62),(60,61)))),(41,42)),((((69,75),70),((72,73),74)),71)),(76,77))),3));
tree B_5.97 = [&U] [&W 1/160] (1,((2,(((((((((((((((((((4,5),6),((7,9),8)),11),10),12),(((13,(14,15)),16),17)),18),(((((19,20),22),21),23),(33,((34,35),36)))),((((24,(28,29)),(25,(26,27))),(30,31)),32)),((37,40),(38,39))),43),((44,45),46)),(64,65)),((66,68),67)),((((((47,48),50),49),63),(((51,52),53),((54,56),55))),((((57,58),59),62),(60,61)))),(41,42)),((((69,75),70),((72,73),74)),71)),(76,77))),3));
tree B_5.98 = [&U] [&W 1/160] (1,((2,(((((((((((((((((((4,5),6),((7,9),8)),11),10),12),(((13,(14,15)),16),17)),(((((19,20),22),21),23),(33,((34,35),36)))),((((24,(28,29)),(25,(26,27))),(30,31)),32)),18),(((37,40),38),39)),43),((44,45),46)),(64,65)),((66,68),67)),((((((47,48),50),49),63),(((51,52),53),((54,56),55))),((((57,58),59),62),(60,61)))),(41,42)),((((69,75),70),((72,73),74)),71)),(76,77))),3));
tree B_5.99 = [&U] [&W 1/160] (1,((2,(((((((((((((((((((4,5),6),((7,9),8)),11),10),12),(((13,(14,15)),16),17)),(((((19,20),22),21),23),(((33,36),34),35))),((((24,(28,29)),(25,(26,27))),(30,31)),32)),18),((37,40),(38,39))),43),((44,45),46)),(64,65)),((66,68),67)),((((((47,48),50),49),63),(((51,52),53),((54,56),55))),((((57,58),59),62),(60,61)))),(41,42)),((((69,75),70),((72,73),74)),71)),(76,77))),3));
tree B_5.100 = [&U] [&W 1/160] (1,((2,(((((((((((((((((((4,5),6),((7,9),8)),11),10),12),(((13,(14,15)),16),17)),(((((19,20),22),21),23),(((33,36),35),34))),((((24,(28,29)),(25,(26,27))),(30,31)),32)),18),((37,40),(38,39))),43),((44,45),46)),(64,65)),((66,68),67)),((((((47,48),50),49),63),(((51,52),53),((54,56),55))),((((57,58),59),62),(60,61)))),(41,42)),((((69,75),70),((72,73),74)),71)),(76,77))),3));
tree B_5.101 = [&U] [&W 1/160] (1,((2,(((((((((((((((((((4,5),6),((7,9),8)),10),11),12),(((13,(14,15)),16),17)),18),(((((19,20),22),23),21),(((33,34),35),36))),((((24,(((25,26),27),29)),28),(30,31)),32)),((37,40),(38,39))),43),((44,45),46)),(64,65)),((66,68),67)),((((((47,48),50),49),63),(((51,52),53),(54,(55,56)))),(((57,(58,59)),62),(60,61)))),(41,42)),((((69,75),70),((72,73),74)),71)),(76,77))),3));
tree B_5.102 = [&U] [&W 1/160] (1,((2,(((((((((((((((((((4,5),6),((7,9),8)),10),11),12),(((13,(14,15)),16),17)),18),(((((19,20),22),23),21),(((33,34),35),36))),(((((24,29),28),((25,26),27)),(30,31)),32)),((37,40),(38,39))),43),((44,45),46)),(64,65)),((66,68),67)),((((((47,48),50),49),63),(((51,52),53),(54,(55,56)))),(((57,(58,59)),62),(60,61)))),(41,42)),((((69,75),70),((72,73),74)),71)),(76,77))),3));
tree B_5.103 = [&U] [&W 1/160] (1,((2,(((((((((((((((((((4,5),6),((7,9),8)),10),11),12),(((13,(14,15)),16),17)),18),(((((19,20),22),23),21),(((33,34),35),36))),(((((24,29),28),((25,27),26)),(30,31)),32)),((37,40),(38,39))),43),((44,45),46)),(64,65)),((66,68),67)),((((((47,48),50),49),63),(((51,52),53),(54,(55,56)))),(((57,(58,59)),62),(60,61)))),(41,42)),((((69,75),70),((72,73),74)),71)),(76,77))),3));
tree B_5.104 = [&U] [&W 1/160] (1,((2,(((((((((((((((((((4,5),6),((7,9),8)),10),11),12),(((13,(14,15)),16),17)),18),(((((19,20),22),23),21),(((33,34),35),36))),(((((24,29),28),(25,(26,27))),(30,31)),32)),((37,40),(38,39))),43),((44,45),46)),(64,65)),((66,68),67)),((((((47,48),50),49),63),(((51,52),53),(54,(55,56)))),(((57,(58,59)),62),(60,61)))),(41,42)),((((69,75),70),((72,73),74)),71)),(76,77))),3));
tree B_5.105 = [&U] [&W 1/160] (1,((2,(((((((((((((((((((4,5),6),((7,9),8)),10),11),12),(((13,(14,15)),16),17)),18),(((((19,20),22),23),21),(((33,34),35),36))),(((24,((((25,26),27),29),28)),(30,31)),32)),((37,40),(38,39))),43),((44,45),46)),(64,65)),((66,68),67)),((((((47,48),50),49),63),(((51,52),53),(54,(55,56)))),(((57,(58,59)),62),(60,61)))),(41,42)),((((69,75),70),((72,73),74)),71)),(76,77))),3));
tree B_5.106 = [&U] [&W 1/160] (1,((2,(((((((((((((((((((4,5),6),((7,9),8)),10),11),12),(((13,(14,15)),16),17)),18),(((((19,20),22),23),21),(((33,34),35),36))),((((24,((25,(26,27)),29)),28),(30,31)),32)),((37,40),(38,39))),43),((44,45),46)),(64,65)),((66,68),67)),((((((47,48),50),49),63),(((51,52),53),(54,(55,56)))),(((57,(58,59)),62),(60,61)))),(41,42)),((((69,75),70),((72,73),74)),71)),(76,77))),3));
tree B_5.107 = [&U] [&W 1/160] (1,((2,(((((((((((((((((((4,5),6),((7,9),8)),10),11),12),(((13,(14,15)),16),17)),18),(((((19,20),22),23),21),(((33,34),35),36))),((((24,(((25,27),26),29)),28),(30,31)),32)),((37,40),(38,39))),43),((44,45),46)),(64,65)),((66,68),67)),((((((47,48),50),49),63),(((51,52),53),(54,(55,56)))),(((57,(58,59)),62),(60,61)))),(41,42)),((((69,75),70),((72,73),74)),71)),(76,77))),3));
tree B_5.108 = [&U] [&W 1/160] (1,((2,(((((((((((((((((((4,5),6),((7,9),8)),10),11),12),(((13,(14,15)),16),17)),18),(((((19,20),22),23),21),(((33,34),35),36))),((((24,28),(((25,26),27),29)),(30,31)),32)),((37,40),(38,39))),43),((44,45),46)),(64,65)),((66,68),67)),((((((47,48),50),49),63),(((51,52),53),(54,(55,56)))),(((57,(58,59)),62),(60,61)))),(41,42)),((((69,75),70),((72,73),74)),71)),(76,77))),3));
tree B_5.109 = [&U] [&W 1/160] (1,((2,(((((((((((((((((((4,5),6),((7,9),8)),10),11),12),(((13,(14,15)),16),17)),18),(((((19,20),22),23),21),(((33,34),35),36))),(((((24,28),29),((25,26),27)),(30,31)),32)),((37,40),(38,39))),43),((44,45),46)),(64,65)),((66,68),67)),((((((47,48),50),49),63),(((51,52),53),(54,(55,56)))),(((57,(58,59)),62),(60,61)))),(41,42)),((((69,75),70),((72,73),74)),71)),(76,77))),3));
tree B_5.110 = [&U] [&W 1/160] (1,((2,(((((((((((((((((((4,5),6),((7,9),8)),10),11),12),(((13,(14,15)),16),17)),18),(((((19,20),22),23),21),((33,(35,36)),34))),((((24,(((25,26),27),29)),28),(30,31)),32)),((37,40),(38,39))),43),((44,45),46)),(64,65)),((66,68),67)),((((((47,48),50),49),63),(((51,52),53),(54,(55,56)))),(((57,(58,59)),62),(60,61)))),(41,42)),((((69,75),70),((72,73),74)),71)),(76,77))),3));
tree B_5.111 = [&U] [&W 1/160] (1,((2,((((((((((((((((((((4,5),6),10),(7,(8,9))),11),12),((((13,15),14),16),17)),18),(((((19,21),23),20),22),(33,(34,(35,36))))),(((((24,28),29),((25,26),27)),(30,31)),32)),((37,40),(38,39))),43),46),(44,45)),(64,65)),((66,68),67)),((((((47,48),50),49),63),(((51,52),53),(54,(55,56)))),((((57,59),58),62),(60,61)))),(41,42)),((((69,75),70),((72,73),74)),71)),(76,77))),3));
tree B_5.112 = [&U] [&W 1/160] (1,((2,((((((((((((((((((4,5),6),10),(7,(8,9))),11),12),((((13,15),14),16),17)),18),(((((19,21),23),20),22),(33,(34,(35,36))))),(((((24,28),29),((25,26),27)),(30,31)),32)),((37,40),(38,39))),43),46),(44,45)),((((((((47,48),50),49),63),(((51,52),53),(54,(55,56)))),((((57,59),58),62),(60,61))),((66,68),67)),(64,65))),(41,42)),((((69,75),70),((72,73),74)),71)),(76,77))),3));
tree B_5.113 = [&U] [&W 1/160] (1,((2,(((((((((((((((((((4,5),6),10),(7,(8,9))),11),12),((((13,15),14),16),17)),18),(((((19,21),23),20),22),(33,(34,(35,36))))),(((((24,28),29),((25,26),27)),(30,31)),32)),((37,40),(38,39))),43),((44,45),46)),(64,65)),((66,68),67)),((((((47,48),50),49),63),(((51,52),53),(54,(55,56)))),((((57,59),58),62),(60,61)))),(41,42)),((((69,75),70),((72,73),74)),71)),(76,77))),3));
tree B_5.114 = [&U] [&W 1/160] (1,((2,((((((((((((((((((4,5),6),10),(7,(8,9))),11),12),((((13,15),14),16),17)),18),(((((19,21),23),20),22),(33,(34,(35,36))))),(((((24,28),29),((25,26),27)),(30,31)),32)),((37,40),(38,39))),43),(((44,45),46),(64,65))),((66,68),67)),((((((47,48),50),49),63),(((51,52),53),(54,(55,56)))),((((57,59),58),62),(60,61)))),(41,42)),((((69,75),70),((72,73),74)),71)),(76,77))),3));
tree B_5.115 = [&U] [&W 1/160] (1,((2,((((((((((((((((((((4,5),6),10),(7,(8,9))),11),12),((((13,15),14),16),17)),18),(((((19,21),23),20),22),(33,(34,(35,36))))),(((((24,28),29),((25,26),27)),(30,31)),32)),((37,40),(38,39))),43),46),(44,45)),(64,65)),((66,68),67)),((((((47,48),50),49),63),(((51,52),53),(54,(55,56)))),(((57,(58,59)),62),(60,61)))),(41,42)),((((69,75),70),((72,73),74)),71)),(76,77))),3));
tree B_5.116 = [&U] [&W 1/160] (1,((2,((((((((((((((((((((4,5),6),10),(7,(8,9))),11),12),((((13,15),14),16),17)),18),(((((19,21),23),20),22),(33,(34,(35,36))))),(((((24,28),29),((25,26),27)),(30,31)),32)),((37,40),(38,39))),43),46),(44,45)),(64,65)),((66,68),67)),((((((47,48),50),49),63),(((51,52),53),(54,(55,56)))),((((57,58),59),62),(60,61)))),(41,42)),((((69,75),70),((72,73),74)),71)),(76,77))),3));
tree B_5.117 = [&U] [&W 1/160] (1,((2,((((((((((((((((((((4,5),6),10),(7,(8,9))),11),12),((((13,15),14),16),17)),18),(((((19,21),23),20),22),(33,(34,(35,36))))),(((((24,28),29),((25,26),27)),(30,31)),32)),((37,40),(38,39))),43),46),(44,45)),(64,65)),((66,68),67)),((((((47,48),50),49),63),(((51,52),53),((54,56),55))),((((57,59),58),62),(60,61)))),(41,42)),((((69,75),70),((72,73),74)),71)),(76,77))),3));
tree B_5.118 = [&U] [&W 1/160] (1,((2,((((((((((((((((((((4,5),6),10),(7,(8,9))),11),12),((((13,15),14),16),17)),18),(((((19,21),23),20),22),(33,(34,(35,36))))),(((((24,28),29),((25,26),27)),(30,31)),32)),((37,40),(38,39))),43),46),(44,45)),(64,65)),((66,68),67)),((((((47,48),50),49),63),(((51,52),53),((54,55),56))),((((57,59),58),62),(60,61)))),(41,42)),((((69,75),70),((72,73),74)),71)),(76,77))),3));
tree B_5.119 = [&U] [&W 1/160] (1,((2,((((((((((((((((((((4,5),6),10),(7,(8,9))),11),12),((((13,15),14),16),17)),18),(((((19,21),23),20),22),(((33,34),35),36))),(((((24,28),29),((25,26),27)),(30,31)),32)),((37,40),(38,39))),43),46),(44,45)),(64,65)),((66,68),67)),((((((47,48),50),49),63),(((51,52),53),(54,(55,56)))),((((57,59),58),62),(60,61)))),(41,42)),((((69,75),70),((72,73),74)),71)),(76,77))),3));
tree B_5.120 = [&U] [&W 1/160] (1,((2,((((((((((((((((((((4,5),6),10),(7,(8,9))),11),12),((((13,15),14),16),17)),18),(((((19,21),23),20),22),(((33,34),36),35))),(((((24,28),29),((25,26),27)),(30,31)),32)),((37,40),(38,39))),43),46),(44,45)),(64,65)),((66,68),67)),((((((47,48),50),49),63),(((51,52),53),(54,(55,56)))),((((57,59),58),62),(60,61)))),(41,42)),((((69,75),70),((72,73),74)),71)),(76,77))),3));
tree B_5.121 = [&U] [&W 1/160] (1,((2,((((((((((((((((((4,5),6),((((7,8),9),10),11)),12),(((13,(14,15)),16),17)),18),(((19,(20,(21,23))),22),(((33,35),34),36))),((((24,28),(((25,26),27),29)),(30,31)),32)),((37,40),(38,39))),43),46),(44,45)),(64,65)),((66,68),67)),((((((47,48),50),49),63),(((51,52),53),((54,56),55))),((((57,58),59),62),(60,61)))),(41,42)),((((69,75),70),((72,73),74)),71)),(76,77))),3));
tree B_5.122 = [&U] [&W 1/160] (1,((2,((((((((((((((((((4,5),6),((((7,8),9),10),11)),12),(((13,(14,15)),16),17)),18),(((19,(20,(21,23))),22),(((33,35),34),36))),(((((24,28),29),((25,27),26)),(30,31)),32)),((37,40),(38,39))),43),46),(44,45)),(64,65)),((66,68),67)),((((((47,48),50),49),63),(((51,52),53),((54,56),55))),((((57,58),59),62),(60,61)))),(41,42)),((((69,75),70),((72,73),74)),71)),(76,77))),3));
tree B_5.123 = [&U] [&W 1/160] (1,((2,((((((((((((((((((4,5),6),((((7,8),9),10),11)),12),(((13,(14,15)),16),17)),18),(((19,(20,(21,23))),22),(((33,35),34),36))),(((((24,28),29),(25,(26,27))),(30,31)),32)),((37,40),(38,39))),43),46),(44,45)),(64,65)),((66,68),67)),((((((47,48),50),49),63),(((51,52),53),((54,56),55))),((((57,58),59),62),(60,61)))),(41,42)),((((69,75),70),((72,73),74)),71)),(76,77))),3));
tree B_5.124 = [&U] [&W 1/160] (1,((2,((((((((((((((((((4,5),6),((((7,8),9),10),11)),12),(((13,(14,15)),16),17)),18),(((19,(20,(21,23))),22),(((33,35),34),36))),(((((24,28),29),((25,26),27)),(30,31)),32)),((37,40),(38,39))),43),46),(44,45)),(64,65)),((66,68),67)),((((((47,48),50),49),63),(((51,52),53),((54,56),55))),((((57,58),59),62),(60,61)))),(41,42)),((((69,75),70),((72,73),74)),71)),(76,77))),3));
tree B_5.125 = [&U] [&W 1/160] (1,((2,((((((((((((((((((4,5),6),((((7,8),9),10),11)),12),(((13,(14,15)),16),17)),18),(((19,(20,(21,23))),22),(((33,35),34),36))),((((24,(28,29)),((25,26),27)),(30,31)),32)),((37,40),(38,39))),43),46),(44,45)),(64,65)),((66,68),67)),((((((47,48),50),49),63),(((51,52),53),((54,56),55))),((((57,58),59),62),(60,61)))),(41,42)),((((69,75),70),((72,73),74)),71)),(76,77))),3));
tree B_5.126 = [&U] [&W 1/160] (1,((2,((((((((((((((((((4,5),6),((((7,8),9),10),11)),12),(((13,(14,15)),16),17)),18),(((19,(20,(21,23))),22),(((33,35),34),36))),(((((24,29),28),((25,26),27)),(30,31)),32)),((37,40),(38,39))),43),46),(44,45)),(64,65)),((66,68),67)),((((((47,48),50),49),63),(((51,52),53),((54,56),55))),((((57,58),59),62),(60,61)))),(41,42)),((((69,75),70),((72,73),74)),71)),(76,77))),3));
tree B_5.127 = [&U] [&W 1/160] (1,((2,((((((((((((((((((4,5),6),((((7,8),9),10),11)),12),(((13,(14,15)),16),17)),18),(((19,(20,(21,23))),22),(((33,35),34),36))),((((24,28),((25,(26,27)),29)),(30,31)),32)),((37,40),(38,39))),43),46),(44,45)),(64,65)),((66,68),67)),((((((47,48),50),49),63),(((51,52),53),((54,56),55))),((((57,58),59),62),(60,61)))),(41,42)),((((69,75),70),((72,73),74)),71)),(76,77))),3));
tree B_5.128 = [&U] [&W 1/160] (1,((2,((((((((((((((((((4,5),6),((((7,8),9),10),11)),12),(((13,(14,15)),16),17)),18),(((19,(20,(21,23))),22),(((33,35),34),36))),((((24,28),(((25,27),26),29)),(30,31)),32)),((37,40),(38,39))),43),46),(44,45)),(64,65)),((66,68),67)),((((((47,48),50),49),63),(((51,52),53),((54,56),55))),((((57,58),59),62),(60,61)))),(41,42)),((((69,75),70),((72,73),74)),71)),(76,77))),3));
tree B_5.129 = [&U] [&W 1/160] (1,((2,((((((((((((((((((4,5),6),((((7,8),9),10),11)),12),(((13,(14,15)),16),17)),18),(((19,(20,(21,23))),22),(((33,35),34),36))),(((24,((((25,26),27),29),28)),(30,31)),32)),((37,40),(38,39))),43),46),(44,45)),(64,65)),((66,68),67)),((((((47,48),50),49),63),(((51,52),53),((54,56),55))),((((57,58),59),62),(60,61)))),(41,42)),((((69,75),70),((72,73),74)),71)),(76,77))),3));
tree B_5.130 = [&U] [&W 1/160] (1,((2,((((((((((((((((((4,5),6),((((7,8),9),10),11)),12),(((13,(14,15)),16),17)),18),(((19,(20,(21,23))),22),(((33,35),34),36))),((((24,(((25,26),27),29)),28),(30,31)),32)),((37,40),(38,39))),43),46),(44,45)),(64,65)),((66,68),67)),((((((47,48),50),49),63),(((51,52),53),((54,56),55))),((((57,58),59),62),(60,61)))),(41,42)),((((69,75),70),((72,73),74)),71)),(76,77))),3));
tree B_5.131 = [&U] [&W 1/160] (1,((2,((((((((((((((((4,5),6),(((7,(8,9)),10),11)),12),(((13,(14,15)),16),17)),18),(((((19,21),23),22),20),(((33,36),35),34))),((((24,(28,29)),(25,(26,27))),(30,31)),32)),((37,40),(38,39))),43),46),(44,45)),((((((((47,48),50),49),63),(((51,52),53),((54,55),56))),(((57,(58,59)),62),(60,61))),((66,68),67)),(64,65))),(41,42)),((((69,75),70),((72,73),74)),71)),(76,77))),3));
tree B_5.132 = [&U] [&W 1/160] (1,((2,((((((((((((((((4,5),6),(((7,(8,9)),10),11)),12),(((13,(14,15)),16),17)),18),(((((19,21),23),22),20),(((33,36),35),34))),((((24,(28,29)),((25,27),26)),(30,31)),32)),((37,40),(38,39))),43),46),(44,45)),((((((((47,48),50),49),63),(((51,52),53),((54,55),56))),(((57,(58,59)),62),(60,61))),((66,68),67)),(64,65))),(41,42)),((((69,75),70),((72,73),74)),71)),(76,77))),3));
tree B_5.133 = [&U] [&W 1/160] (1,((2,((((((((((((((((4,5),6),(((7,(8,9)),10),11)),12),(((13,(14,15)),16),17)),18),(((((19,21),23),22),20),(((33,36),35),34))),((((24,(28,29)),((25,26),27)),(30,31)),32)),((37,40),(38,39))),43),46),(44,45)),((((((((47,48),50),49),63),(((51,52),53),((54,55),56))),(((57,(58,59)),62),(60,61))),((66,68),67)),(64,65))),(41,42)),((((69,75),70),((72,73),74)),71)),(76,77))),3));
tree B_5.134 = [&U] [&W 1/160] (1,((2,((((((((((((((((4,5),6),(((7,(8,9)),10),11)),12),(((13,(14,15)),16),17)),18),(((((19,21),23),22),20),(((33,36),35),34))),(((24,(((25,(26,27)),29),28)),(30,31)),32)),((37,40),(38,39))),43),46),(44,45)),((((((((47,48),50),49),63),(((51,52),53),((54,55),56))),(((57,(58,59)),62),(60,61))),((66,68),67)),(64,65))),(41,42)),((((69,75),70),((72,73),74)),71)),(76,77))),3));
tree B_5.135 = [&U] [&W 1/160] (1,((2,((((((((((((((((4,5),6),(((7,(8,9)),10),11)),12),(((13,(14,15)),16),17)),18),(((((19,21),23),22),20),(((33,36),35),34))),(((24,((((25,26),27),29),28)),(30,31)),32)),((37,40),(38,39))),43),46),(44,45)),((((((((47,48),50),49),63),(((51,52),53),((54,55),56))),(((57,(58,59)),62),(60,61))),((66,68),67)),(64,65))),(41,42)),((((69,75),70),((72,73),74)),71)),(76,77))),3));
tree B_5.136 = [&U] [&W 1/160] (1,((2,((((((((((((((((4,5),6),(((7,(8,9)),10),11)),12),(((13,(14,15)),16),17)),18),(((((19,21),23),22),20),(((33,36),35),34))),(((24,((((25,27),26),29),28)),(30,31)),32)),((37,40),(38,39))),43),46),(44,45)),((((((((47,48),50),49),63),(((51,52),53),((54,55),56))),(((57,(58,59)),62),(60,61))),((66,68),67)),(64,65))),(41,42)),((((69,75),70),((72,73),74)),71)),(76,77))),3));
tree B_5.137 = [&U] [&W 1/160] (1,((2,((((((((((((((((4,5),6),(((7,(8,9)),10),11)),12),(((13,(14,15)),16),17)),18),(((((19,21),23),22),20),(((33,36),35),34))),(((((24,29),28),(25,(26,27))),(30,31)),32)),((37,40),(38,39))),43),46),(44,45)),((((((((47,48),50),49),63),(((51,52),53),((54,55),56))),(((57,(58,59)),62),(60,61))),((66,68),67)),(64,65))),(41,42)),((((69,75),70),((72,73),74)),71)),(76,77))),3));
tree B_5.138 = [&U] [&W 1/160] (1,((2,((((((((((((((((4,5),6),(((7,(8,9)),10),11)),12),(((13,(14,15)),16),17)),18),(((((19,21),23),22),20),(((33,36),35),34))),((((24,28),((25,(26,27)),29)),(30,31)),32)),((37,40),(38,39))),43),46),(44,45)),((((((((47,48),50),49),63),(((51,52),53),((54,55),56))),(((57,(58,59)),62),(60,61))),((66,68),67)),(64,65))),(41,42)),((((69,75),70),((72,73),74)),71)),(76,77))),3));
tree B_5.139 = [&U] [&W 1/160] (1,((2,((((((((((((((((4,5),6),(((7,(8,9)),10),11)),12),(((13,(14,15)),16),17)),18),(((((19,21),23),22),20),(((33,36),35),34))),(((((24,28),29),(25,(26,27))),(30,31)),32)),((37,40),(38,39))),43),46),(44,45)),((((((((47,48),50),49),63),(((51,52),53),((54,55),56))),(((57,(58,59)),62),(60,61))),((66,68),67)),(64,65))),(41,42)),((((69,75),70),((72,73),74)),71)),(76,77))),3));
tree B_5.140 = [&U] [&W 1/160] (1,((2,((((((((((((((((4,5),6),(((7,(8,9)),10),11)),12),(((13,(14,15)),16),17)),18),(((((19,21),23),22),20),((33,(34,35)),36))),((((24,(28,29)),(25,(26,27))),(30,31)),32)),((37,40),(38,39))),43),46),(44,45)),((((((((47,48),50),49),63),(((51,52),53),((54,55),56))),(((57,(58,59)),62),(60,61))),((66,68),67)),(64,65))),(41,42)),((((69,75),70),((72,73),74)),71)),(76,77))),3));
tree B_5.141 = [&U] [&W 1/160] (1,((2,((((((((((((((((((4,5),6),(7,(8,9))),10),11),12),((((13,14),15),16),17)),18),((((19,(21,22)),20),23),((33,(35,36)),34))),((((24,(28,29)),((25,26),27)),(30,31)),32)),((37,40),(38,39))),43),46),(44,45)),((((((((47,48),50),49),63),(((51,52),53),((54,56),55))),((((57,59),58),62),(60,61))),((66,68),67)),(64,65))),(41,42)),((((69,75),70),((72,73),74)),71)),(76,77))),3));
tree B_5.142 = [&U] [&W 1/160] (1,((2,((((((((((((((((((4,5),6),10),(7,(8,9))),11),12),((((13,14),15),16),17)),18),((((19,(21,22)),20),23),((33,(35,36)),34))),((((24,(28,29)),((25,26),27)),(30,31)),32)),((37,40),(38,39))),43),46),(44,45)),((((((((47,48),50),49),63),(((51,52),53),((54,56),55))),((((57,59),58),62),(60,61))),((66,68),67)),(64,65))),(41,42)),((((69,75),70),((72,73),74)),71)),(76,77))),3));
tree B_5.143 = [&U] [&W 1/160] (1,((2,(((((((((((((((((4,5),6),11),((7,(8,9)),10)),12),((((13,14),15),16),17)),18),((((19,(21,22)),20),23),((33,(35,36)),34))),((((24,(28,29)),((25,26),27)),(30,31)),32)),((37,40),(38,39))),43),46),(44,45)),((((((((47,48),50),49),63),(((51,52),53),((54,56),55))),((((57,59),58),62),(60,61))),((66,68),67)),(64,65))),(41,42)),((((69,75),70),((72,73),74)),71)),(76,77))),3));
tree B_5.144 = [&U] [&W 1/160] (1,((2,((((((((((((((((4,5),6),(((7,(8,9)),10),11)),12),((((13,14),15),16),17)),18),((((19,(21,22)),20),23),((33,(35,36)),34))),((((24,(28,29)),((25,26),27)),(30,31)),32)),((37,40),(38,39))),43),46),(44,45)),((((((((47,48),50),49),63),(((51,52),53),((54,56),55))),((((57,59),58),62),(60,61))),((66,68),67)),(64,65))),(41,42)),((((69,75),70),((72,73),74)),71)),(76,77))),3));
tree B_5.145 = [&U] [&W 1/160] (1,((2,(((((((((((((((((4,5),6),((7,(8,9)),10)),11),12),((((13,14),15),16),17)),18),((((19,(21,22)),20),23),((33,(35,36)),34))),((((24,(28,29)),((25,26),27)),(30,31)),32)),((37,40),(38,39))),43),46),(44,45)),((((((((47,48),50),49),63),(((51,52),53),((54,56),55))),((((57,59),58),62),(60,61))),((66,68),67)),(64,65))),(41,42)),((((69,75),70),((72,73),74)),71)),(76,77))),3));
tree B_5.146 = [&U] [&W 1/160] (1,((2,(((((((((((((((((4,5),6),10),((7,(8,9)),11)),12),((((13,14),15),16),17)),18),((((19,(21,22)),20),23),((33,(35,36)),34))),((((24,(28,29)),((25,26),27)),(30,31)),32)),((37,40),(38,39))),43),46),(44,45)),((((((((47,48),50),49),63),(((51,52),53),((54,56),55))),((((57,59),58),62),(60,61))),((66,68),67)),(64,65))),(41,42)),((((69,75),70),((72,73),74)),71)),(76,77))),3));
tree B_5.147 = [&U] [&W 1/160] (1,((2,((((((((((((((((((4,5),6),10),11),(7,(8,9))),12),((((13,14),15),16),17)),18),((((19,(21,22)),20),23),((33,(35,36)),34))),((((24,(28,29)),((25,26),27)),(30,31)),32)),((37,40),(38,39))),43),46),(44,45)),((((((((47,48),50),49),63),(((51,52),53),((54,56),55))),((((57,59),58),62),(60,61))),((66,68),67)),(64,65))),(41,42)),((((69,75),70),((72,73),74)),71)),(76,77))),3));
tree B_5.148 = [&U] [&W 1/160] (1,((2,(((((((((((((((((4,5),6),(((7,8),9),10)),11),12),((((13,14),15),16),17)),18),((((19,(21,22)),20),23),((33,(35,36)),34))),((((24,(28,29)),((25,26),27)),(30,31)),32)),((37,40),(38,39))),43),46),(44,45)),((((((((47,48),50),49),63),(((51,52),53),((54,56),55))),((((57,59),58),62),(60,61))),((66,68),67)),(64,65))),(41,42)),((((69,75),70),((72,73),74)),71)),(76,77))),3));
tree B_5.149 = [&U] [&W 1/160] (1,((2,((((((((((((((((((4,5),6),10),((7,8),9)),11),12),((((13,14),15),16),17)),18),((((19,(21,22)),20),23),((33,(35,36)),34))),((((24,(28,29)),((25,26),27)),(30,31)),32)),((37,40),(38,39))),43),46),(44,45)),((((((((47,48),50),49),63),(((51,52),53),((54,56),55))),((((57,59),58),62),(60,61))),((66,68),67)),(64,65))),(41,42)),((((69,75),70),((72,73),74)),71)),(76,77))),3));
tree B_5.150 = [&U] [&W 1/160] (1,((2,(((((((((((((((((4,5),6),(((7,9),8),10)),11),12),((((13,14),15),16),17)),18),((((19,(21,22)),20),23),((33,(35,36)),34))),((((24,(28,29)),((25,26),27)),(30,31)),32)),((37,40),(38,39))),43),46),(44,45)),((((((((47,48),50),49),63),(((51,52),53),((54,56),55))),((((57,59),58),62),(60,61))),((66,68),67)),(64,65))),(41,42)),((((69,75),70),((72,73),74)),71)),(76,77))),3));
tree B_5.151 = [&U] [&W 1/160] (1,((2,(((((((((((((((((4,5),6),(((7,8),9),11)),10),12),((((13,14),15),16),17)),18),((((19,(22,23)),20),21),((33,(34,36)),35))),((((24,(((25,27),26),29)),28),(30,31)),32)),((37,40),(38,39))),43),(((44,45),46),(64,65))),((66,68),67)),((((((47,48),50),49),63),(((51,52),53),((54,55),56))),(((57,(58,59)),62),(60,61)))),(41,42)),((((69,75),70),((72,73),74)),71)),(76,77))),3));
tree B_5.152 = [&U] [&W 1/160] (1,((2,(((((((((((((((((4,5),6),(((7,8),9),11)),10),12),((((13,15),14),16),17)),18),((((19,(22,23)),20),21),((33,(34,36)),35))),((((24,(((25,27),26),29)),28),(30,31)),32)),((37,40),(38,39))),43),(((44,45),46),(64,65))),((66,68),67)),((((((47,48),50),49),63),(((51,52),53),((54,55),56))),(((57,(58,59)),62),(60,61)))),(41,42)),((((69,75),70),((72,73),74)),71)),(76,77))),3));
tree B_5.153 = [&U] [&W 1/160] (1,((2,(((((((((((((((((4,5),6),(((7,8),9),11)),10),12),(((13,(14,15)),16),17)),18),((((19,(22,23)),20),21),((33,(34,36)),35))),((((24,(((25,27),26),29)),28),(30,31)),32)),((37,40),(38,39))),43),(((44,45),46),(64,65))),((66,68),67)),((((((47,48),50),49),63),(((51,52),53),((54,55),56))),(((57,(58,59)),62),(60,61)))),(41,42)),((((69,75),70),((72,73),74)),71)),(76,77))),3));
tree B_5.154 = [&U] [&W 1/160] (1,((2,(((((((((((((((((4,5),6),(((7,8),9),11)),10),12),((((13,14),15),16),17)),((((19,(22,23)),20),21),((33,(34,36)),35))),((((24,(((25,27),26),29)),28),(30,31)),32)),18),((37,40),(38,39))),43),(((44,45),46),(64,65))),((66,68),67)),((((((47,48),50),49),63),(((51,52),53),((54,55),56))),(((57,(58,59)),62),(60,61)))),(41,42)),((((69,75),70),((72,73),74)),71)),(76,77))),3));
tree B_5.155 = [&U] [&W 1/160] (1,((2,((((((((((((((((((4,5),6),10),((7,8),9)),11),12),((((13,14),15),16),17)),18),((((19,(22,23)),20),21),((33,(34,36)),35))),((((24,(((25,27),26),29)),28),(30,31)),32)),((37,40),(38,39))),43),(((44,45),46),(64,65))),((66,68),67)),((((((47,48),50),49),63),(((51,52),53),((54,55),56))),(((57,(58,59)),62),(60,61)))),(41,42)),((((69,75),70),((72,73),74)),71)),(76,77))),3));
tree B_5.156 = [&U] [&W 1/160] (1,((2,((((((((((((((((((4,5),6),10),11),((7,8),9)),12),((((13,14),15),16),17)),18),((((19,(22,23)),20),21),((33,(34,36)),35))),((((24,(((25,27),26),29)),28),(30,31)),32)),((37,40),(38,39))),43),(((44,45),46),(64,65))),((66,68),67)),((((((47,48),50),49),63),(((51,52),53),((54,55),56))),(((57,(58,59)),62),(60,61)))),(41,42)),((((69,75),70),((72,73),74)),71)),(76,77))),3));
tree B_5.157 = [&U] [&W 1/160] (1,((2,((((((((((((((((4,5),6),(((7,8),9),(10,11))),12),((((13,14),15),16),17)),18),((((19,(22,23)),20),21),((33,(34,36)),35))),((((24,(((25,27),26),29)),28),(30,31)),32)),((37,40),(38,39))),43),(((44,45),46),(64,65))),((66,68),67)),((((((47,48),50),49),63),(((51,52),53),((54,55),56))),(((57,(58,59)),62),(60,61)))),(41,42)),((((69,75),70),((72,73),74)),71)),(76,77))),3));
tree B_5.158 = [&U] [&W 1/160] (1,((2,((((((((((((((((4,5),6),((((7,8),9),10),11)),12),((((13,14),15),16),17)),18),((((19,(22,23)),20),21),((33,(34,36)),35))),((((24,(((25,27),26),29)),28),(30,31)),32)),((37,40),(38,39))),43),(((44,45),46),(64,65))),((66,68),67)),((((((47,48),50),49),63),(((51,52),53),((54,55),56))),(((57,(58,59)),62),(60,61)))),(41,42)),((((69,75),70),((72,73),74)),71)),(76,77))),3));
tree B_5.159 = [&U] [&W 1/160] (1,((2,(((((((((((((((((4,5),6),(((7,8),9),11)),10),12),((((13,14),15),16),17)),18),((((19,(22,23)),20),21),(((33,35),34),36))),((((24,(((25,27),26),29)),28),(30,31)),32)),((37,40),(38,39))),43),(((44,45),46),(64,65))),((66,68),67)),((((((47,48),50),49),63),(((51,52),53),((54,55),56))),(((57,(58,59)),62),(60,61)))),(41,42)),((((69,75),70),((72,73),74)),71)),(76,77))),3));
tree B_5.160 = [&U] [&W 1/160] (1,((2,(((((((((((((((((4,5),6),(((7,8),9),11)),10),12),((((13,14),15),16),17)),18),((((19,(22,23)),20),21),(((33,35),36),34))),((((24,(((25,27),26),29)),28),(30,31)),32)),((37,40),(38,39))),43),(((44,45),46),(64,65))),((66,68),67)),((((((47,48),50),49),63),(((51,52),53),((54,55),56))),(((57,(58,59)),62),(60,61)))),(41,42)),((((69,75),70),((72,73),74)),71)),(76,77))),3));

[Trees found in bootstrap replicate #6 (seed=1297692045)]
tree B_6.1 = [&U] [&W 1/170] (1,((2,((((((((((((((((((((4,5),6),((((((24,28),29),25),27),26),((30,31),32))),(((((19,20),22),21),23),(33,((34,35),36)))),18),12),11),10),9),7),8),((((13,15),14),16),17)),(43,46)),((37,(38,40)),39)),(44,45)),(63,(64,65))),((((47,48),49),50),((((51,52),53),((54,56),55)),(((57,(58,59)),60),(61,62))))),((66,67),68)),((41,42),((69,((71,((72,73),74)),75)),70))),(76,77))),3));
tree B_6.2 = [&U] [&W 1/170] (1,((2,(((((((((((((((((((4,5),6),((((((24,28),29),25),27),26),((30,31),32))),(((((19,20),22),21),23),(33,((34,35),36)))),18),12),11),(7,9)),10),8),((((13,15),14),16),17)),(43,46)),((37,(38,40)),39)),(44,45)),(63,(64,65))),((((47,48),49),50),((((51,52),53),((54,56),55)),(((57,(58,59)),60),(61,62))))),((66,67),68)),((41,42),((69,((71,((72,73),74)),75)),70))),(76,77))),3));
tree B_6.3 = [&U] [&W 1/170] (1,((2,((((((((((((((((((4,5),6),((((((24,28),29),25),27),26),((30,31),32))),(((((19,20),22),21),23),(33,((34,35),36)))),18),12),11),((7,9),10)),8),((((13,15),14),16),17)),(43,46)),((37,(38,40)),39)),(44,45)),(63,(64,65))),((((47,48),49),50),((((51,52),53),((54,56),55)),(((57,(58,59)),60),(61,62))))),((66,67),68)),((41,42),((69,((71,((72,73),74)),75)),70))),(76,77))),3));
tree B_6.4 = [&U] [&W 1/170] (1,((2,((((((((((((((((((4,5),6),((((((24,28),29),25),27),26),((30,31),32))),(((((19,20),22),21),23),(33,((34,35),36)))),18),12),((7,9),10)),11),8),((((13,15),14),16),17)),(43,46)),((37,(38,40)),39)),(44,45)),(63,(64,65))),((((47,48),49),50),((((51,52),53),((54,56),55)),(((57,(58,59)),60),(61,62))))),((66,67),68)),((41,42),((69,((71,((72,73),74)),75)),70))),(76,77))),3));
tree B_6.5 = [&U] [&W 1/170] (1,((2,(((((((((((((((((4,5),6),((((((24,28),29),25),27),26),((30,31),32))),(((((19,20),22),21),23),(33,((34,35),36)))),18),12),(((7,9),10),11)),8),((((13,15),14),16),17)),(43,46)),((37,(38,40)),39)),(44,45)),(63,(64,65))),((((47,48),49),50),((((51,52),53),((54,56),55)),(((57,(58,59)),60),(61,62))))),((66,67),68)),((41,42),((69,((71,((72,73),74)),75)),70))),(76,77))),3));
tree B_6.6 = [&U] [&W 1/170] (1,((2,(((((((((((((((((((4,5),6),((((((24,28),29),25),27),26),((30,31),32))),(((((19,20),22),21),23),(33,((34,35),36)))),18),12),11),10),9),(7,8)),((((13,15),14),16),17)),(43,46)),((37,(38,40)),39)),(44,45)),(63,(64,65))),((((47,48),49),50),((((51,52),53),((54,56),55)),(((57,(58,59)),60),(61,62))))),((66,67),68)),((41,42),((69,((71,((72,73),74)),75)),70))),(76,77))),3));
tree B_6.7 = [&U] [&W 1/170] (1,((2,((((((((((((((((((((4,5),6),((((((24,28),29),25),27),26),((30,31),32))),(((((19,20),22),21),23),(33,((34,35),36)))),18),12),11),10),9),8),7),((((13,15),14),16),17)),(43,46)),((37,(38,40)),39)),(44,45)),(63,(64,65))),((((47,48),49),50),((((51,52),53),((54,56),55)),(((57,(58,59)),60),(61,62))))),((66,67),68)),((41,42),((69,((71,((72,73),74)),75)),70))),(76,77))),3));
tree B_6.8 = [&U] [&W 1/170] (1,((2,(((((((((((((((((((4,5),6),((((((24,28),29),25),27),26),((30,31),32))),(((((19,20),22),21),23),(33,((34,35),36)))),18),12),11),9),10),(7,8)),((((13,15),14),16),17)),(43,46)),((37,(38,40)),39)),(44,45)),(63,(64,65))),((((47,48),49),50),((((51,52),53),((54,56),55)),(((57,(58,59)),60),(61,62))))),((66,67),68)),((41,42),((69,((71,((72,73),74)),75)),70))),(76,77))),3));
tree B_6.9 = [&U] [&W 1/170] (1,((2,((((((((((((((((((4,5),6),((((((24,28),29),25),27),26),((30,31),32))),(((((19,20),22),21),23),(33,((34,35),36)))),18),12),11),(9,10)),(7,8)),((((13,15),14),16),17)),(43,46)),((37,(38,40)),39)),(44,45)),(63,(64,65))),((((47,48),49),50),((((51,52),53),((54,56),55)),(((57,(58,59)),60),(61,62))))),((66,67),68)),((41,42),((69,((71,((72,73),74)),75)),70))),(76,77))),3));
tree B_6.10 = [&U] [&W 1/170] (1,((2,((((((((((((((((((4,5),6),((((((24,28),29),25),27),26),((30,31),32))),(((((19,20),22),21),23),(33,((34,35),36)))),18),12),(9,10)),11),(7,8)),((((13,15),14),16),17)),(43,46)),((37,(38,40)),39)),(44,45)),(63,(64,65))),((((47,48),49),50),((((51,52),53),((54,56),55)),(((57,(58,59)),60),(61,62))))),((66,67),68)),((41,42),((69,((71,((72,73),74)),75)),70))),(76,77))),3));
tree B_6.11 = [&U] [&W 1/170] (1,((2,((((((((((4,5),6),(18,(((((19,(21,22)),20),23),((33,(34,35)),36)),(((((24,28),29),(25,27)),26),((30,31),32))))),((((7,9),11),10),12)),8),(((13,(14,15)),16),17)),((37,(38,40)),39)),(((((43,46),(44,45)),((((47,48),49),50),((((51,52),53),((54,55),56)),(((57,(58,59)),60),(61,62))))),(63,(64,65))),((66,67),68))),((41,42),((((69,75),70),((72,73),74)),71))),(76,77))),3));
tree B_6.12 = [&U] [&W 1/170] (1,((2,((((((((((4,5),6),(18,(((((19,(21,22)),20),23),((33,(34,35)),36)),(((((24,28),29),(25,27)),26),((30,31),32))))),((((7,9),11),10),12)),8),(((13,(14,15)),16),17)),((37,(38,40)),39)),((((43,46),(44,45)),(63,(64,65))),(((((47,48),49),50),((((51,52),53),((54,55),56)),(((57,(58,59)),60),(61,62)))),((66,67),68)))),((41,42),((((69,75),70),((72,73),74)),71))),(76,77))),3));
tree B_6.13 = [&U] [&W 1/170] (1,((2,((((((((((4,5),6),(18,(((((19,(21,22)),20),23),((33,(34,35)),36)),(((((24,28),29),(25,27)),26),((30,31),32))))),((((7,9),11),10),12)),8),(((13,(14,15)),16),17)),((37,(38,40)),39)),(((((43,46),(44,45)),((((47,48),49),50),((((51,52),53),(54,(55,56))),(((57,(58,59)),60),(61,62))))),(63,(64,65))),((66,67),68))),((41,42),((((69,75),70),((72,73),74)),71))),(76,77))),3));
tree B_6.14 = [&U] [&W 1/170] (1,((2,((((((((((4,5),6),(18,(((((19,(21,22)),20),23),((33,(34,35)),36)),(((((24,28),29),(25,27)),26),((30,31),32))))),((((7,9),11),10),12)),8),(((13,(14,15)),16),17)),((37,(38,40)),39)),(((((43,46),(44,45)),((((47,48),49),50),((((51,52),53),((54,56),55)),(((57,(58,59)),60),(61,62))))),(63,(64,65))),((66,67),68))),((41,42),((((69,75),70),((72,73),74)),71))),(76,77))),3));
tree B_6.15 = [&U] [&W 1/170] (1,((2,((((((((((((4,5),6),(18,(((((19,(21,22)),20),23),((33,(34,35)),36)),(((((24,28),29),(25,27)),26),((30,31),32))))),12),((7,9),11)),10),8),(((13,(14,15)),16),17)),((37,(38,40)),39)),(((((43,46),(44,45)),((((47,48),49),50),((((51,52),53),((54,55),56)),(((57,(58,59)),60),(61,62))))),(63,(64,65))),((66,67),68))),((41,42),((((69,75),70),((72,73),74)),71))),(76,77))),3));
tree B_6.16 = [&U] [&W 1/170] (1,((2,((((((((((((4,5),6),(18,(((((19,(21,22)),20),23),((33,(34,35)),36)),(((((24,28),29),(25,27)),26),((30,31),32))))),12),10),((7,9),11)),8),(((13,(14,15)),16),17)),((37,(38,40)),39)),(((((43,46),(44,45)),((((47,48),49),50),((((51,52),53),((54,55),56)),(((57,(58,59)),60),(61,62))))),(63,(64,65))),((66,67),68))),((41,42),((((69,75),70),((72,73),74)),71))),(76,77))),3));
tree B_6.17 = [&U] [&W 1/170] (1,((2,(((((((((((((4,5),6),(18,(((((19,(21,22)),20),23),((33,(34,35)),36)),(((((24,28),29),(25,27)),26),((30,31),32))))),12),10),(7,9)),11),8),(((13,(14,15)),16),17)),((37,(38,40)),39)),(((((43,46),(44,45)),((((47,48),49),50),((((51,52),53),((54,55),56)),(((57,(58,59)),60),(61,62))))),(63,(64,65))),((66,67),68))),((41,42),((((69,75),70),((72,73),74)),71))),(76,77))),3));
tree B_6.18 = [&U] [&W 1/170] (1,((2,(((((((((((((4,5),6),(18,(((((19,(21,22)),20),23),((33,(34,35)),36)),(((((24,28),29),(25,27)),26),((30,31),32))))),12),10),11),(7,9)),8),(((13,(14,15)),16),17)),((37,(38,40)),39)),(((((43,46),(44,45)),((((47,48),49),50),((((51,52),53),((54,55),56)),(((57,(58,59)),60),(61,62))))),(63,(64,65))),((66,67),68))),((41,42),((((69,75),70),((72,73),74)),71))),(76,77))),3));
tree B_6.19 = [&U] [&W 1/170] (1,((2,((((((((((((((4,5),6),(18,(((((19,(21,22)),20),23),((33,(34,35)),36)),(((((24,28),29),(25,27)),26),((30,31),32))))),12),10),11),7),9),8),(((13,(14,15)),16),17)),((37,(38,40)),39)),(((((43,46),(44,45)),((((47,48),49),50),((((51,52),53),((54,55),56)),(((57,(58,59)),60),(61,62))))),(63,(64,65))),((66,67),68))),((41,42),((((69,75),70),((72,73),74)),71))),(76,77))),3));
tree B_6.20 = [&U] [&W 1/170] (1,((2,((((((((((((((4,5),6),(18,(((((19,(21,22)),20),23),((33,(34,35)),36)),(((((24,28),29),(25,27)),26),((30,31),32))))),12),10),11),9),7),8),(((13,(14,15)),16),17)),((37,(38,40)),39)),(((((43,46),(44,45)),((((47,48),49),50),((((51,52),53),((54,55),56)),(((57,(58,59)),60),(61,62))))),(63,(64,65))),((66,67),68))),((41,42),((((69,75),70),((72,73),74)),71))),(76,77))),3));
tree B_6.21 = [&U] [&W 1/170] (1,((2,(((((((((((((((4,5),6),((((24,(28,29)),((25,27),26)),(30,31)),32)),(((19,((21,23),22)),20),(((33,36),35),34))),18),12),9),11),10),(7,8)),(((13,15),14),(16,17))),(((37,38),40),39)),(((43,46),(44,45)),((((((47,48),49),50),((((51,52),53),(54,(55,56))),(((57,(58,59)),60),(61,62)))),((66,67),68)),(63,(64,65))))),((41,42),((69,((71,((72,73),74)),75)),70))),(76,77))),3));
tree B_6.22 = [&U] [&W 1/170] (1,((2,(((((((((((((((4,5),6),((((24,(28,29)),((25,27),26)),(30,31)),32)),(((19,((21,23),22)),20),(((33,36),35),34))),18),12),9),11),10),(7,8)),(((13,15),14),(16,17))),(((37,38),40),39)),((((43,46),(44,45)),(63,(64,65))),(((((47,48),49),50),((((51,52),53),(54,(55,56))),(((57,(58,59)),60),(61,62)))),((66,67),68)))),((41,42),((69,((71,((72,73),74)),75)),70))),(76,77))),3));
tree B_6.23 = [&U] [&W 1/170] (1,((2,(((((((((((((((4,5),6),((((24,(28,29)),((25,27),26)),(30,31)),32)),(((19,((21,23),22)),20),(((33,36),35),34))),18),12),9),11),10),(7,8)),(((13,15),14),(16,17))),(((37,38),40),39)),(((43,46),(44,45)),((((((47,48),49),50),((((51,52),53),((54,56),55)),(((57,(58,59)),60),(61,62)))),((66,67),68)),(63,(64,65))))),((41,42),((69,((71,((72,73),74)),75)),70))),(76,77))),3));
tree B_6.24 = [&U] [&W 1/170] (1,((2,(((((((((((((((4,5),6),((((24,(28,29)),((25,27),26)),(30,31)),32)),(((19,((21,23),22)),20),(((33,36),35),34))),18),12),9),11),10),(7,8)),(((13,15),14),(16,17))),(((37,38),40),39)),(((43,46),(44,45)),((((((47,48),49),50),((((51,52),53),((54,55),56)),(((57,(58,59)),60),(61,62)))),((66,67),68)),(63,(64,65))))),((41,42),((69,((71,((72,73),74)),75)),70))),(76,77))),3));
tree B_6.25 = [&U] [&W 1/170] (1,((2,(((((((((((((((4,5),6),((((24,(28,29)),((25,27),26)),(30,31)),32)),(((19,((21,23),22)),20),(((33,36),35),34))),18),12),9),11),10),(7,8)),((((13,14),15),17),16)),(((37,38),40),39)),(((43,46),(44,45)),((((((47,48),49),50),((((51,52),53),(54,(55,56))),(((57,(58,59)),60),(61,62)))),((66,67),68)),(63,(64,65))))),((41,42),((69,((71,((72,73),74)),75)),70))),(76,77))),3));
tree B_6.26 = [&U] [&W 1/170] (1,((2,(((((((((((((((4,5),6),((((24,(28,29)),((25,27),26)),(30,31)),32)),(((19,((21,23),22)),20),(((33,36),35),34))),18),12),9),11),10),(7,8)),((((13,14),15),16),17)),(((37,38),40),39)),(((43,46),(44,45)),((((((47,48),49),50),((((51,52),53),(54,(55,56))),(((57,(58,59)),60),(61,62)))),((66,67),68)),(63,(64,65))))),((41,42),((69,((71,((72,73),74)),75)),70))),(76,77))),3));
tree B_6.27 = [&U] [&W 1/170] (1,((2,(((((((((((((((4,5),6),((((24,(28,29)),((25,27),26)),(30,31)),32)),(((19,((21,23),22)),20),(((33,36),35),34))),18),12),9),11),10),(7,8)),(((13,(14,15)),17),16)),(((37,38),40),39)),(((43,46),(44,45)),((((((47,48),49),50),((((51,52),53),(54,(55,56))),(((57,(58,59)),60),(61,62)))),((66,67),68)),(63,(64,65))))),((41,42),((69,((71,((72,73),74)),75)),70))),(76,77))),3));
tree B_6.28 = [&U] [&W 1/170] (1,((2,(((((((((((((((4,5),6),((((24,(28,29)),((25,27),26)),(30,31)),32)),(((19,((21,23),22)),20),(((33,36),35),34))),18),12),9),11),10),(7,8)),(((13,(14,15)),16),17)),(((37,38),40),39)),(((43,46),(44,45)),((((((47,48),49),50),((((51,52),53),(54,(55,56))),(((57,(58,59)),60),(61,62)))),((66,67),68)),(63,(64,65))))),((41,42),((69,((71,((72,73),74)),75)),70))),(76,77))),3));
tree B_6.29 = [&U] [&W 1/170] (1,((2,(((((((((((((4,5),6),((((24,(28,29)),((25,27),26)),(30,31)),32)),(((19,((21,23),22)),20),(((33,36),35),34))),18),12),(9,(10,11))),(7,8)),(((13,15),14),(16,17))),(((37,38),40),39)),(((43,46),(44,45)),((((((47,48),49),50),((((51,52),53),(54,(55,56))),(((57,(58,59)),60),(61,62)))),((66,67),68)),(63,(64,65))))),((41,42),((69,((71,((72,73),74)),75)),70))),(76,77))),3));
tree B_6.30 = [&U] [&W 1/170] (1,((2,((((((((((((((4,5),6),((((24,(28,29)),((25,27),26)),(30,31)),32)),(((19,((21,23),22)),20),(((33,36),35),34))),18),12),(10,11)),9),(7,8)),(((13,15),14),(16,17))),(((37,38),40),39)),(((43,46),(44,45)),((((((47,48),49),50),((((51,52),53),(54,(55,56))),(((57,(58,59)),60),(61,62)))),((66,67),68)),(63,(64,65))))),((41,42),((69,((71,((72,73),74)),75)),70))),(76,77))),3));
tree B_6.31 = [&U] [&W 1/170] (1,((2,((((((((((4,5),6),(18,((((((19,20),23),21),22),(((33,35),34),36)),((((((24,28),29),25),27),26),((30,31),32))))),((7,9),(10,(11,12)))),8),((((13,14),15),16),17)),(((37,38),40),39)),(((43,46),(44,45)),((((((47,48),49),50),((((51,52),53),((54,55),56)),(((57,(58,59)),60),(61,62)))),((66,67),68)),(63,(64,65))))),((41,42),((((69,75),70),((72,73),74)),71))),(76,77))),3));
tree B_6.32 = [&U] [&W 1/170] (1,((2,((((((((((4,5),6),(18,((((((19,20),23),21),22),(((33,35),34),36)),((((((24,28),29),25),27),26),((30,31),32))))),((7,9),(10,(11,12)))),8),((((13,14),15),16),17)),(((37,38),40),39)),(((43,46),(44,45)),((((((47,48),49),50),((((51,52),53),((54,55),56)),(((57,(58,59)),60),(61,62)))),((66,67),68)),(63,(64,65))))),((41,42),(((69,70),((72,73),74)),(71,75)))),(76,77))),3));
tree B_6.33 = [&U] [&W 1/170] (1,((2,((((((((((4,5),6),(18,((((((19,20),23),21),22),(((33,35),34),36)),((((((24,28),29),25),27),26),((30,31),32))))),((7,9),(10,(11,12)))),8),((((13,14),15),16),17)),(((37,38),40),39)),((((43,46),(44,45)),(63,(64,65))),(((((47,48),49),50),((((51,52),53),((54,55),56)),(((57,(58,59)),60),(61,62)))),((66,67),68)))),((41,42),((((69,75),70),((72,73),74)),71))),(76,77))),3));
tree B_6.34 = [&U] [&W 1/170] (1,((2,((((((((((((4,5),6),(18,((((((19,20),23),21),22),(((33,35),34),36)),((((((24,28),29),25),27),26),((30,31),32))))),(7,9)),10),(11,12)),8),((((13,14),15),16),17)),(((37,38),40),39)),(((43,46),(44,45)),((((((47,48),49),50),((((51,52),53),((54,55),56)),(((57,(58,59)),60),(61,62)))),((66,67),68)),(63,(64,65))))),((41,42),((((69,75),70),((72,73),74)),71))),(76,77))),3));
tree B_6.35 = [&U] [&W 1/170] (1,((2,((((((((((((4,5),6),(18,((((((19,20),23),21),22),(((33,35),34),36)),((((((24,28),29),25),27),26),((30,31),32))))),(7,9)),(11,12)),10),8),((((13,14),15),16),17)),(((37,38),40),39)),(((43,46),(44,45)),((((((47,48),49),50),((((51,52),53),((54,55),56)),(((57,(58,59)),60),(61,62)))),((66,67),68)),(63,(64,65))))),((41,42),((((69,75),70),((72,73),74)),71))),(76,77))),3));
tree B_6.36 = [&U] [&W 1/170] (1,((2,((((((((((((4,5),6),(18,((((((19,20),23),21),22),(((33,35),34),36)),((((((24,28),29),25),27),26),((30,31),32))))),(10,(11,12))),7),9),8),((((13,14),15),16),17)),(((37,38),40),39)),(((43,46),(44,45)),((((((47,48),49),50),((((51,52),53),((54,55),56)),(((57,(58,59)),60),(61,62)))),((66,67),68)),(63,(64,65))))),((41,42),((((69,75),70),((72,73),74)),71))),(76,77))),3));
tree B_6.37 = [&U] [&W 1/170] (1,((2,((((((((((((4,5),6),(18,((((((19,20),23),21),22),(((33,35),34),36)),((((((24,28),29),25),27),26),((30,31),32))))),(10,(11,12))),9),7),8),((((13,14),15),16),17)),(((37,38),40),39)),(((43,46),(44,45)),((((((47,48),49),50),((((51,52),53),((54,55),56)),(((57,(58,59)),60),(61,62)))),((66,67),68)),(63,(64,65))))),((41,42),((((69,75),70),((72,73),74)),71))),(76,77))),3));
tree B_6.38 = [&U] [&W 1/170] (1,((2,(((((((((((((4,5),6),(18,((((((19,20),23),21),22),(((33,35),34),36)),((((((24,28),29),25),27),26),((30,31),32))))),(7,9)),10),11),12),8),((((13,14),15),16),17)),(((37,38),40),39)),(((43,46),(44,45)),((((((47,48),49),50),((((51,52),53),((54,55),56)),(((57,(58,59)),60),(61,62)))),((66,67),68)),(63,(64,65))))),((41,42),((((69,75),70),((72,73),74)),71))),(76,77))),3));
tree B_6.39 = [&U] [&W 1/170] (1,((2,(((((((((((((4,5),6),(18,((((((19,20),23),21),22),(((33,35),34),36)),((((((24,28),29),25),27),26),((30,31),32))))),(7,9)),10),12),11),8),((((13,14),15),16),17)),(((37,38),40),39)),(((43,46),(44,45)),((((((47,48),49),50),((((51,52),53),((54,55),56)),(((57,(58,59)),60),(61,62)))),((66,67),68)),(63,(64,65))))),((41,42),((((69,75),70),((72,73),74)),71))),(76,77))),3));
tree B_6.40 = [&U] [&W 1/170] (1,((2,((((((((((4,5),6),(18,((((((19,20),23),21),22),(((33,35),34),36)),((((((24,28),29),25),27),26),((30,31),32))))),((7,9),(10,(11,12)))),8),((((13,14),15),16),17)),((37,(38,40)),39)),(((43,46),(44,45)),((((((47,48),49),50),((((51,52),53),((54,55),56)),(((57,(58,59)),60),(61,62)))),((66,67),68)),(63,(64,65))))),((41,42),((((69,75),70),((72,73),74)),71))),(76,77))),3));
tree B_6.41 = [&U] [&W 1/170] (1,((2,((((((((((4,5),6),(18,((((19,((20,22),21)),23),(((33,36),35),34)),(((((24,29),28),((25,27),26)),32),(30,31))))),((((7,9),12),11),10)),8),((((13,15),14),17),16)),(((37,38),40),39)),(((43,46),(44,45)),((((((47,48),49),50),((((51,52),53),((54,55),56)),(((57,(58,59)),60),(61,62)))),((66,67),68)),(63,(64,65))))),((41,42),((69,((71,((72,73),74)),75)),70))),(76,77))),3));
tree B_6.42 = [&U] [&W 1/170] (1,((2,((((((((((4,5),6),(18,((((19,((20,22),21)),23),(((33,36),35),34)),(((((24,29),28),((25,27),26)),(30,31)),32)))),((((7,9),12),11),10)),8),((((13,15),14),17),16)),(((37,38),40),39)),(((43,46),(44,45)),((((((47,48),49),50),((((51,52),53),((54,55),56)),(((57,(58,59)),60),(61,62)))),((66,67),68)),(63,(64,65))))),((41,42),((69,((71,((72,73),74)),75)),70))),(76,77))),3));
tree B_6.43 = [&U] [&W 1/170] (1,((2,((((((((((4,5),6),(18,((((19,((20,22),21)),23),(((33,36),35),34)),((((24,29),28),((25,27),26)),((30,31),32))))),((((7,9),12),11),10)),8),((((13,15),14),17),16)),(((37,38),40),39)),(((43,46),(44,45)),((((((47,48),49),50),((((51,52),53),((54,55),56)),(((57,(58,59)),60),(61,62)))),((66,67),68)),(63,(64,65))))),((41,42),((69,((71,((72,73),74)),75)),70))),(76,77))),3));
tree B_6.44 = [&U] [&W 1/170] (1,((2,((((((((((4,5),6),(18,((((19,((20,22),21)),23),(((33,36),35),34)),(((((24,28),29),((25,27),26)),32),(30,31))))),((((7,9),12),11),10)),8),((((13,15),14),17),16)),(((37,38),40),39)),(((43,46),(44,45)),((((((47,48),49),50),((((51,52),53),((54,55),56)),(((57,(58,59)),60),(61,62)))),((66,67),68)),(63,(64,65))))),((41,42),((69,((71,((72,73),74)),75)),70))),(76,77))),3));
tree B_6.45 = [&U] [&W 1/170] (1,((2,((((((((((4,5),6),(18,((((19,((20,22),21)),23),(((33,36),35),34)),((((24,(28,29)),((25,27),26)),32),(30,31))))),((((7,9),12),11),10)),8),((((13,15),14),17),16)),(((37,38),40),39)),(((43,46),(44,45)),((((((47,48),49),50),((((51,52),53),((54,55),56)),(((57,(58,59)),60),(61,62)))),((66,67),68)),(63,(64,65))))),((41,42),((69,((71,((72,73),74)),75)),70))),(76,77))),3));
tree B_6.46 = [&U] [&W 1/170] (1,((2,((((((((((4,5),6),(18,((((19,((20,22),21)),23),((33,(34,35)),36)),(((((24,29),28),((25,27),26)),32),(30,31))))),((((7,9),12),11),10)),8),((((13,15),14),17),16)),(((37,38),40),39)),(((43,46),(44,45)),((((((47,48),49),50),((((51,52),53),((54,55),56)),(((57,(58,59)),60),(61,62)))),((66,67),68)),(63,(64,65))))),((41,42),((69,((71,((72,73),74)),75)),70))),(76,77))),3));
tree B_6.47 = [&U] [&W 1/170] (1,((2,((((((((((4,5),6),(18,((((19,((20,22),21)),23),(33,((34,35),36))),(((((24,29),28),((25,27),26)),32),(30,31))))),((((7,9),12),11),10)),8),((((13,15),14),17),16)),(((37,38),40),39)),(((43,46),(44,45)),((((((47,48),49),50),((((51,52),53),((54,55),56)),(((57,(58,59)),60),(61,62)))),((66,67),68)),(63,(64,65))))),((41,42),((69,((71,((72,73),74)),75)),70))),(76,77))),3));
tree B_6.48 = [&U] [&W 1/170] (1,((2,((((((((((4,5),6),(18,(((((19,23),(20,22)),21),(((33,36),35),34)),(((((24,29),28),((25,27),26)),32),(30,31))))),((((7,9),12),11),10)),8),((((13,15),14),17),16)),(((37,38),40),39)),(((43,46),(44,45)),((((((47,48),49),50),((((51,52),53),((54,55),56)),(((57,(58,59)),60),(61,62)))),((66,67),68)),(63,(64,65))))),((41,42),((69,((71,((72,73),74)),75)),70))),(76,77))),3));
tree B_6.49 = [&U] [&W 1/170] (1,((2,((((((((((4,5),6),(18,(((((19,23),21),(20,22)),(((33,36),35),34)),(((((24,29),28),((25,27),26)),32),(30,31))))),((((7,9),12),11),10)),8),((((13,15),14),17),16)),(((37,38),40),39)),(((43,46),(44,45)),((((((47,48),49),50),((((51,52),53),((54,55),56)),(((57,(58,59)),60),(61,62)))),((66,67),68)),(63,(64,65))))),((41,42),((69,((71,((72,73),74)),75)),70))),(76,77))),3));
tree B_6.50 = [&U] [&W 1/170] (1,((2,((((((((((4,5),6),(18,((((((19,23),21),20),22),(((33,36),35),34)),(((((24,29),28),((25,27),26)),32),(30,31))))),((((7,9),12),11),10)),8),((((13,15),14),17),16)),(((37,38),40),39)),(((43,46),(44,45)),((((((47,48),49),50),((((51,52),53),((54,55),56)),(((57,(58,59)),60),(61,62)))),((66,67),68)),(63,(64,65))))),((41,42),((69,((71,((72,73),74)),75)),70))),(76,77))),3));
tree B_6.51 = [&U] [&W 1/170] (1,((2,((((((((((4,5),6),(18,((((19,(21,(22,23))),20),(((33,34),35),36)),((((((24,28),29),27),25),26),((30,31),32))))),((9,(10,12)),11)),(7,8)),((((13,15),14),16),17)),(((37,38),40),39)),(((43,46),(44,45)),((((((47,48),49),50),((((51,52),53),((54,56),55)),(((57,(58,59)),60),(61,62)))),((66,67),68)),(63,(64,65))))),((41,42),((((69,75),70),((72,73),74)),71))),(76,77))),3));
tree B_6.52 = [&U] [&W 1/170] (1,((2,((((((((((4,5),6),(18,((((19,(21,(22,23))),20),(((33,34),35),36)),((((((24,28),29),27),25),26),((30,31),32))))),((9,(10,12)),11)),(7,8)),((((13,15),14),16),17)),(((37,38),40),39)),(((43,46),(44,45)),((((((47,48),49),50),((((51,52),53),((54,56),55)),(((57,(58,59)),60),(61,62)))),((66,67),68)),(63,(64,65))))),((41,42),(((69,70),((72,73),74)),(71,75)))),(76,77))),3));
tree B_6.53 = [&U] [&W 1/170] (1,((2,((((((((((4,5),6),(18,((((19,(21,(22,23))),20),(((33,34),35),36)),((((((24,28),29),27),25),26),((30,31),32))))),((9,(10,12)),11)),(7,8)),((((13,15),14),16),17)),(((37,38),40),39)),((((43,46),(44,45)),(63,(64,65))),(((((47,48),49),50),((((51,52),53),((54,56),55)),(((57,(58,59)),60),(61,62)))),((66,67),68)))),((41,42),((((69,75),70),((72,73),74)),71))),(76,77))),3));
tree B_6.54 = [&U] [&W 1/170] (1,((2,((((((((((((4,5),6),(18,((((19,(21,(22,23))),20),(((33,34),35),36)),((((((24,28),29),27),25),26),((30,31),32))))),11),9),(10,12)),(7,8)),((((13,15),14),16),17)),(((37,38),40),39)),(((43,46),(44,45)),((((((47,48),49),50),((((51,52),53),((54,56),55)),(((57,(58,59)),60),(61,62)))),((66,67),68)),(63,(64,65))))),((41,42),((((69,75),70),((72,73),74)),71))),(76,77))),3));
tree B_6.55 = [&U] [&W 1/170] (1,((2,((((((((((((4,5),6),(18,((((19,(21,(22,23))),20),(((33,34),35),36)),((((((24,28),29),27),25),26),((30,31),32))))),11),(10,12)),9),(7,8)),((((13,15),14),16),17)),(((37,38),40),39)),(((43,46),(44,45)),((((((47,48),49),50),((((51,52),53),((54,56),55)),(((57,(58,59)),60),(61,62)))),((66,67),68)),(63,(64,65))))),((41,42),((((69,75),70),((72,73),74)),71))),(76,77))),3));
tree B_6.56 = [&U] [&W 1/170] (1,((2,(((((((((((((4,5),6),(18,((((19,(21,(22,23))),20),(((33,34),35),36)),((((((24,28),29),27),25),26),((30,31),32))))),11),(10,12)),9),8),7),((((13,15),14),16),17)),(((37,38),40),39)),(((43,46),(44,45)),((((((47,48),49),50),((((51,52),53),((54,56),55)),(((57,(58,59)),60),(61,62)))),((66,67),68)),(63,(64,65))))),((41,42),((((69,75),70),((72,73),74)),71))),(76,77))),3));
tree B_6.57 = [&U] [&W 1/170] (1,((2,(((((((((((((4,5),6),(18,((((19,(21,(22,23))),20),(((33,34),35),36)),((((((24,28),29),27),25),26),((30,31),32))))),11),(10,12)),9),7),8),((((13,15),14),16),17)),(((37,38),40),39)),(((43,46),(44,45)),((((((47,48),49),50),((((51,52),53),((54,56),55)),(((57,(58,59)),60),(61,62)))),((66,67),68)),(63,(64,65))))),((41,42),((((69,75),70),((72,73),74)),71))),(76,77))),3));
tree B_6.58 = [&U] [&W 1/170] (1,((2,(((((((((((((4,5),6),(18,((((19,(21,(22,23))),20),(((33,34),35),36)),((((((24,28),29),27),25),26),((30,31),32))))),11),9),10),12),(7,8)),((((13,15),14),16),17)),(((37,38),40),39)),(((43,46),(44,45)),((((((47,48),49),50),((((51,52),53),((54,56),55)),(((57,(58,59)),60),(61,62)))),((66,67),68)),(63,(64,65))))),((41,42),((((69,75),70),((72,73),74)),71))),(76,77))),3));
tree B_6.59 = [&U] [&W 1/170] (1,((2,(((((((((((((4,5),6),(18,((((19,(21,(22,23))),20),(((33,34),35),36)),((((((24,28),29),27),25),26),((30,31),32))))),11),9),12),10),(7,8)),((((13,15),14),16),17)),(((37,38),40),39)),(((43,46),(44,45)),((((((47,48),49),50),((((51,52),53),((54,56),55)),(((57,(58,59)),60),(61,62)))),((66,67),68)),(63,(64,65))))),((41,42),((((69,75),70),((72,73),74)),71))),(76,77))),3));
tree B_6.60 = [&U] [&W 1/170] (1,((2,((((((((((4,5),6),(18,((((19,(21,(22,23))),20),(((33,34),35),36)),((((((24,28),29),27),25),26),((30,31),32))))),((9,(10,12)),11)),(7,8)),(((13,15),14),(16,17))),(((37,38),40),39)),(((43,46),(44,45)),((((((47,48),49),50),((((51,52),53),((54,56),55)),(((57,(58,59)),60),(61,62)))),((66,67),68)),(63,(64,65))))),((41,42),((((69,75),70),((72,73),74)),71))),(76,77))),3));
tree B_6.61 = [&U] [&W 1/170] (1,((2,((((((((((4,5),6),(18,(((((19,(21,23)),20),22),(((33,36),35),34)),((((((24,28),29),27),25),26),((30,31),32))))),((((7,9),10),11),12)),8),(((13,(14,15)),16),17)),(((37,38),40),39)),(((((43,46),(44,45)),((((47,48),49),50),((((51,52),53),((54,55),56)),(((57,(58,59)),60),(61,62))))),(63,(64,65))),((66,67),68))),((41,42),((69,((71,((72,73),74)),75)),70))),(76,77))),3));
tree B_6.62 = [&U] [&W 1/170] (1,((2,((((((((((4,5),6),(18,(((((19,(21,23)),20),22),((33,(34,35)),36)),((((((24,28),29),27),25),26),((30,31),32))))),((((7,9),10),11),12)),8),(((13,(14,15)),16),17)),(((37,38),40),39)),(((((43,46),(44,45)),((((47,48),49),50),((((51,52),53),((54,55),56)),(((57,(58,59)),60),(61,62))))),(63,(64,65))),((66,67),68))),((41,42),((69,((71,((72,73),74)),75)),70))),(76,77))),3));
tree B_6.63 = [&U] [&W 1/170] (1,((2,((((((((((4,5),6),(18,(((((19,(21,23)),20),22),(33,((34,35),36))),((((((24,28),29),27),25),26),((30,31),32))))),((((7,9),10),11),12)),8),(((13,(14,15)),16),17)),(((37,38),40),39)),(((((43,46),(44,45)),((((47,48),49),50),((((51,52),53),((54,55),56)),(((57,(58,59)),60),(61,62))))),(63,(64,65))),((66,67),68))),((41,42),((69,((71,((72,73),74)),75)),70))),(76,77))),3));
tree B_6.64 = [&U] [&W 1/170] (1,((2,((((((((((4,5),6),(18,((((19,(20,22)),(21,23)),(((33,36),35),34)),((((((24,28),29),27),25),26),((30,31),32))))),((((7,9),10),11),12)),8),(((13,(14,15)),16),17)),(((37,38),40),39)),(((((43,46),(44,45)),((((47,48),49),50),((((51,52),53),((54,55),56)),(((57,(58,59)),60),(61,62))))),(63,(64,65))),((66,67),68))),((41,42),((69,((71,((72,73),74)),75)),70))),(76,77))),3));
tree B_6.65 = [&U] [&W 1/170] (1,((2,((((((((((4,5),6),(18,(((19,((20,22),(21,23))),(((33,36),35),34)),((((((24,28),29),27),25),26),((30,31),32))))),((((7,9),10),11),12)),8),(((13,(14,15)),16),17)),(((37,38),40),39)),(((((43,46),(44,45)),((((47,48),49),50),((((51,52),53),((54,55),56)),(((57,(58,59)),60),(61,62))))),(63,(64,65))),((66,67),68))),((41,42),((69,((71,((72,73),74)),75)),70))),(76,77))),3));
tree B_6.66 = [&U] [&W 1/170] (1,((2,((((((((((4,5),6),(18,(((((19,(20,22)),21),23),(((33,36),35),34)),((((((24,28),29),27),25),26),((30,31),32))))),((((7,9),10),11),12)),8),(((13,(14,15)),16),17)),(((37,38),40),39)),(((((43,46),(44,45)),((((47,48),49),50),((((51,52),53),((54,55),56)),(((57,(58,59)),60),(61,62))))),(63,(64,65))),((66,67),68))),((41,42),((69,((71,((72,73),74)),75)),70))),(76,77))),3));
tree B_6.67 = [&U] [&W 1/170] (1,((2,((((((((((4,5),6),(18,(((((19,(20,22)),23),21),(((33,36),35),34)),((((((24,28),29),27),25),26),((30,31),32))))),((((7,9),10),11),12)),8),(((13,(14,15)),16),17)),(((37,38),40),39)),(((((43,46),(44,45)),((((47,48),49),50),((((51,52),53),((54,55),56)),(((57,(58,59)),60),(61,62))))),(63,(64,65))),((66,67),68))),((41,42),((69,((71,((72,73),74)),75)),70))),(76,77))),3));
tree B_6.68 = [&U] [&W 1/170] (1,((2,((((((((((((4,5),6),(18,(((((19,(21,23)),20),22),(((33,36),35),34)),((((((24,28),29),27),25),26),((30,31),32))))),11),((7,9),10)),12),8),(((13,(14,15)),16),17)),(((37,38),40),39)),(((((43,46),(44,45)),((((47,48),49),50),((((51,52),53),((54,55),56)),(((57,(58,59)),60),(61,62))))),(63,(64,65))),((66,67),68))),((41,42),((69,((71,((72,73),74)),75)),70))),(76,77))),3));
tree B_6.69 = [&U] [&W 1/170] (1,((2,((((((((((((4,5),6),(18,(((((19,(21,23)),20),22),(((33,36),35),34)),((((((24,28),29),27),25),26),((30,31),32))))),((7,9),10)),11),12),8),(((13,(14,15)),16),17)),(((37,38),40),39)),(((((43,46),(44,45)),((((47,48),49),50),((((51,52),53),((54,55),56)),(((57,(58,59)),60),(61,62))))),(63,(64,65))),((66,67),68))),((41,42),((69,((71,((72,73),74)),75)),70))),(76,77))),3));
tree B_6.70 = [&U] [&W 1/170] (1,((2,(((((((((((((4,5),6),(18,(((((19,(21,23)),20),22),(((33,36),35),34)),((((((24,28),29),27),25),26),((30,31),32))))),10),(7,9)),11),12),8),(((13,(14,15)),16),17)),(((37,38),40),39)),(((((43,46),(44,45)),((((47,48),49),50),((((51,52),53),((54,55),56)),(((57,(58,59)),60),(61,62))))),(63,(64,65))),((66,67),68))),((41,42),((69,((71,((72,73),74)),75)),70))),(76,77))),3));
tree B_6.71 = [&U] [&W 1/170] (1,((2,(((((((((((((4,5),6),(18,((((19,((20,21),22)),23),(((33,36),34),35)),(((((24,29),28),((25,27),26)),32),(30,31))))),12),11),10),9),(7,8)),((((13,14),15),17),16)),((37,(38,40)),39)),(((43,46),(44,45)),((((((47,48),49),50),((((51,52),53),((54,55),56)),(((57,(58,59)),60),(61,62)))),((66,67),68)),(63,(64,65))))),((41,42),((69,((71,((72,73),74)),75)),70))),(76,77))),3));
tree B_6.72 = [&U] [&W 1/170] (1,((2,(((((((((((((4,5),6),(18,((((19,((20,21),22)),23),(((33,36),34),35)),(((((24,29),28),((25,27),26)),32),(30,31))))),12),11),10),9),(7,8)),((((13,14),15),17),16)),((37,(38,40)),39)),((((43,46),(44,45)),(63,(64,65))),(((((47,48),49),50),((((51,52),53),((54,55),56)),(((57,(58,59)),60),(61,62)))),((66,67),68)))),((41,42),((69,((71,((72,73),74)),75)),70))),(76,77))),3));
tree B_6.73 = [&U] [&W 1/170] (1,((2,(((((((((((((4,5),6),(18,((((19,((20,21),22)),23),(((33,36),34),35)),(((((24,29),28),((25,27),26)),32),(30,31))))),12),11),10),9),(7,8)),((((13,14),15),17),16)),((37,(38,40)),39)),(((43,46),(44,45)),((((((47,48),49),50),((((51,52),53),(54,(55,56))),(((57,(58,59)),60),(61,62)))),((66,67),68)),(63,(64,65))))),((41,42),((69,((71,((72,73),74)),75)),70))),(76,77))),3));
tree B_6.74 = [&U] [&W 1/170] (1,((2,(((((((((((((4,5),6),(18,((((19,((20,21),22)),23),(((33,36),34),35)),(((((24,29),28),((25,27),26)),32),(30,31))))),12),11),10),9),(7,8)),((((13,14),15),17),16)),((37,(38,40)),39)),(((43,46),(44,45)),((((((47,48),49),50),((((51,52),53),((54,56),55)),(((57,(58,59)),60),(61,62)))),((66,67),68)),(63,(64,65))))),((41,42),((69,((71,((72,73),74)),75)),70))),(76,77))),3));
tree B_6.75 = [&U] [&W 1/170] (1,((2,((((((((((((4,5),6),(18,((((19,((20,21),22)),23),(((33,36),34),35)),(((((24,29),28),((25,27),26)),32),(30,31))))),12),(9,10)),11),(7,8)),((((13,14),15),17),16)),((37,(38,40)),39)),(((43,46),(44,45)),((((((47,48),49),50),((((51,52),53),((54,55),56)),(((57,(58,59)),60),(61,62)))),((66,67),68)),(63,(64,65))))),((41,42),((69,((71,((72,73),74)),75)),70))),(76,77))),3));
tree B_6.76 = [&U] [&W 1/170] (1,((2,(((((((((((4,5),6),(18,((((19,((20,21),22)),23),(((33,36),34),35)),(((((24,29),28),((25,27),26)),32),(30,31))))),12),((9,10),11)),(7,8)),((((13,14),15),17),16)),((37,(38,40)),39)),(((43,46),(44,45)),((((((47,48),49),50),((((51,52),53),((54,55),56)),(((57,(58,59)),60),(61,62)))),((66,67),68)),(63,(64,65))))),((41,42),((69,((71,((72,73),74)),75)),70))),(76,77))),3));
tree B_6.77 = [&U] [&W 1/170] (1,((2,(((((((((((4,5),6),(18,((((19,((20,21),22)),23),(((33,36),34),35)),(((((24,29),28),((25,27),26)),32),(30,31))))),((9,10),11)),12),(7,8)),((((13,14),15),17),16)),((37,(38,40)),39)),(((43,46),(44,45)),((((((47,48),49),50),((((51,52),53),((54,55),56)),(((57,(58,59)),60),(61,62)))),((66,67),68)),(63,(64,65))))),((41,42),((69,((71,((72,73),74)),75)),70))),(76,77))),3));
tree B_6.78 = [&U] [&W 1/170] (1,((2,((((((((((4,5),6),(18,((((19,((20,21),22)),23),(((33,36),34),35)),(((((24,29),28),((25,27),26)),32),(30,31))))),(((9,10),11),12)),(7,8)),((((13,14),15),17),16)),((37,(38,40)),39)),(((43,46),(44,45)),((((((47,48),49),50),((((51,52),53),((54,55),56)),(((57,(58,59)),60),(61,62)))),((66,67),68)),(63,(64,65))))),((41,42),((69,((71,((72,73),74)),75)),70))),(76,77))),3));
tree B_6.79 = [&U] [&W 1/170] (1,((2,(((((((((((((4,5),6),(18,((((19,((20,21),22)),23),(((33,36),34),35)),(((((24,29),28),((25,27),26)),32),(30,31))))),12),11),10),9),(7,8)),((((13,14),15),17),16)),(((37,40),38),39)),(((43,46),(44,45)),((((((47,48),49),50),((((51,52),53),((54,55),56)),(((57,(58,59)),60),(61,62)))),((66,67),68)),(63,(64,65))))),((41,42),((69,((71,((72,73),74)),75)),70))),(76,77))),3));
tree B_6.80 = [&U] [&W 1/170] (1,((2,(((((((((((((4,5),6),(18,((((19,((20,21),22)),23),(((33,36),34),35)),(((((24,29),28),((25,27),26)),32),(30,31))))),12),11),10),9),(7,8)),((((13,14),15),17),16)),(((37,38),40),39)),(((43,46),(44,45)),((((((47,48),49),50),((((51,52),53),((54,55),56)),(((57,(58,59)),60),(61,62)))),((66,67),68)),(63,(64,65))))),((41,42),((69,((71,((72,73),74)),75)),70))),(76,77))),3));
tree B_6.81 = [&U] [&W 1/170] (1,((2,((((((((((((4,5),6),(18,((((((19,21),23),22),20),(33,((34,35),36))),((((24,(28,29)),((25,27),26)),32),(30,31))))),12),(10,11)),9),(7,8)),(((13,(14,15)),16),17)),(((37,40),38),39)),(((43,46),(44,45)),((((((47,48),49),50),((((51,52),53),((54,56),55)),(((57,(58,59)),60),(61,62)))),((66,67),68)),(63,(64,65))))),((41,42),((((69,75),70),((72,73),74)),71))),(76,77))),3));
tree B_6.82 = [&U] [&W 1/170] (1,((2,((((((((((((((4,5),6),((((24,(28,29)),((25,27),26)),32),(30,31))),(((((19,21),23),22),20),(33,((34,35),36)))),18),12),(10,11)),9),(7,8)),(((13,(14,15)),16),17)),(((37,40),38),39)),(((43,46),(44,45)),((((((47,48),49),50),((((51,52),53),((54,56),55)),(((57,(58,59)),60),(61,62)))),((66,67),68)),(63,(64,65))))),((41,42),((((69,75),70),((72,73),74)),71))),(76,77))),3));
tree B_6.83 = [&U] [&W 1/170] (1,((2,((((((((((((4,5),6),(18,((((((19,21),23),22),20),(33,((34,35),36))),((((24,(28,29)),((25,27),26)),32),(30,31))))),(10,11)),12),9),(7,8)),(((13,(14,15)),16),17)),(((37,40),38),39)),(((43,46),(44,45)),((((((47,48),49),50),((((51,52),53),((54,56),55)),(((57,(58,59)),60),(61,62)))),((66,67),68)),(63,(64,65))))),((41,42),((((69,75),70),((72,73),74)),71))),(76,77))),3));
tree B_6.84 = [&U] [&W 1/170] (1,((2,(((((((((((4,5),6),(18,((((((19,21),23),22),20),(33,((34,35),36))),((((24,(28,29)),((25,27),26)),32),(30,31))))),9),((10,11),12)),(7,8)),(((13,(14,15)),16),17)),(((37,40),38),39)),(((43,46),(44,45)),((((((47,48),49),50),((((51,52),53),((54,56),55)),(((57,(58,59)),60),(61,62)))),((66,67),68)),(63,(64,65))))),((41,42),((((69,75),70),((72,73),74)),71))),(76,77))),3));
tree B_6.85 = [&U] [&W 1/170] (1,((2,((((((((((4,5),6),(18,((((((19,21),23),22),20),(33,((34,35),36))),((((24,(28,29)),((25,27),26)),32),(30,31))))),(9,((10,11),12))),(7,8)),(((13,(14,15)),16),17)),(((37,40),38),39)),(((43,46),(44,45)),((((((47,48),49),50),((((51,52),53),((54,56),55)),(((57,(58,59)),60),(61,62)))),((66,67),68)),(63,(64,65))))),((41,42),((((69,75),70),((72,73),74)),71))),(76,77))),3));
tree B_6.86 = [&U] [&W 1/170] (1,((2,(((((((((((((4,5),6),(18,((((((19,21),23),22),20),(33,((34,35),36))),((((24,(28,29)),((25,27),26)),32),(30,31))))),11),10),12),9),(7,8)),(((13,(14,15)),16),17)),(((37,40),38),39)),(((43,46),(44,45)),((((((47,48),49),50),((((51,52),53),((54,56),55)),(((57,(58,59)),60),(61,62)))),((66,67),68)),(63,(64,65))))),((41,42),((((69,75),70),((72,73),74)),71))),(76,77))),3));
tree B_6.87 = [&U] [&W 1/170] (1,((2,(((((((((((((4,5),6),(18,((((((19,21),23),22),20),(33,((34,35),36))),((((24,(28,29)),((25,27),26)),32),(30,31))))),10),11),12),9),(7,8)),(((13,(14,15)),16),17)),(((37,40),38),39)),(((43,46),(44,45)),((((((47,48),49),50),((((51,52),53),((54,56),55)),(((57,(58,59)),60),(61,62)))),((66,67),68)),(63,(64,65))))),((41,42),((((69,75),70),((72,73),74)),71))),(76,77))),3));
tree B_6.88 = [&U] [&W 1/170] (1,((2,((((((((((((4,5),6),(18,(((((19,21),(20,22)),23),(33,((34,35),36))),((((24,(28,29)),((25,27),26)),32),(30,31))))),12),(10,11)),9),(7,8)),(((13,(14,15)),16),17)),(((37,40),38),39)),(((43,46),(44,45)),((((((47,48),49),50),((((51,52),53),((54,56),55)),(((57,(58,59)),60),(61,62)))),((66,67),68)),(63,(64,65))))),((41,42),((((69,75),70),((72,73),74)),71))),(76,77))),3));
tree B_6.89 = [&U] [&W 1/170] (1,((2,((((((((((((4,5),6),(18,((((19,21),((20,22),23)),(33,((34,35),36))),((((24,(28,29)),((25,27),26)),32),(30,31))))),12),(10,11)),9),(7,8)),(((13,(14,15)),16),17)),(((37,40),38),39)),(((43,46),(44,45)),((((((47,48),49),50),((((51,52),53),((54,56),55)),(((57,(58,59)),60),(61,62)))),((66,67),68)),(63,(64,65))))),((41,42),((((69,75),70),((72,73),74)),71))),(76,77))),3));
tree B_6.90 = [&U] [&W 1/170] (1,((2,((((((((((((4,5),6),(18,((((19,((20,22),23)),21),(33,((34,35),36))),((((24,(28,29)),((25,27),26)),32),(30,31))))),12),(10,11)),9),(7,8)),(((13,(14,15)),16),17)),(((37,40),38),39)),(((43,46),(44,45)),((((((47,48),49),50),((((51,52),53),((54,56),55)),(((57,(58,59)),60),(61,62)))),((66,67),68)),(63,(64,65))))),((41,42),((((69,75),70),((72,73),74)),71))),(76,77))),3));
tree B_6.91 = [&U] [&W 1/170] (1,((2,((((((((((4,5),6),(18,((((((19,23),20),22),21),(((33,35),36),34)),(((((24,29),28),((25,27),26)),(30,31)),32)))),((((7,9),10),11),12)),8),(((13,(14,15)),17),16)),(((37,40),38),39)),(((((43,46),(44,45)),((((47,48),49),50),((((51,52),53),((54,56),55)),(((57,(58,59)),60),(61,62))))),(63,(64,65))),((66,67),68))),((41,42),(((69,70),((72,73),74)),(71,75)))),(76,77))),3));
tree B_6.92 = [&U] [&W 1/170] (1,((2,((((((((((4,5),6),(18,((((((19,23),20),22),21),(((33,35),36),34)),(((((24,29),28),((25,27),26)),(30,31)),32)))),((((7,9),10),11),12)),8),(((13,(14,15)),17),16)),(((37,40),38),39)),((((43,46),(44,45)),(63,(64,65))),(((((47,48),49),50),((((51,52),53),((54,56),55)),(((57,(58,59)),60),(61,62)))),((66,67),68)))),((41,42),(((69,70),((72,73),74)),(71,75)))),(76,77))),3));
tree B_6.93 = [&U] [&W 1/170] (1,((2,((((((((((4,5),6),(18,((((((19,23),20),22),21),(((33,35),36),34)),(((((24,29),28),((25,27),26)),(30,31)),32)))),((((7,9),10),11),12)),8),(((13,(14,15)),17),16)),(((37,40),38),39)),(((((43,46),(44,45)),((((47,48),49),50),((((51,52),53),(54,(55,56))),(((57,(58,59)),60),(61,62))))),(63,(64,65))),((66,67),68))),((41,42),(((69,70),((72,73),74)),(71,75)))),(76,77))),3));
tree B_6.94 = [&U] [&W 1/170] (1,((2,((((((((((4,5),6),(18,((((((19,23),20),22),21),(((33,35),36),34)),(((((24,29),28),((25,27),26)),(30,31)),32)))),((((7,9),10),11),12)),8),(((13,(14,15)),17),16)),(((37,40),38),39)),(((((43,46),(44,45)),((((47,48),49),50),((((51,52),53),((54,55),56)),(((57,(58,59)),60),(61,62))))),(63,(64,65))),((66,67),68))),((41,42),(((69,70),((72,73),74)),(71,75)))),(76,77))),3));
tree B_6.95 = [&U] [&W 1/170] (1,((2,((((((((((((4,5),6),(18,((((((19,23),20),22),21),(((33,35),36),34)),(((((24,29),28),((25,27),26)),(30,31)),32)))),12),((7,9),10)),11),8),(((13,(14,15)),17),16)),(((37,40),38),39)),(((((43,46),(44,45)),((((47,48),49),50),((((51,52),53),((54,56),55)),(((57,(58,59)),60),(61,62))))),(63,(64,65))),((66,67),68))),((41,42),(((69,70),((72,73),74)),(71,75)))),(76,77))),3));
tree B_6.96 = [&U] [&W 1/170] (1,((2,((((((((((((4,5),6),(18,((((((19,23),20),22),21),(((33,35),36),34)),(((((24,29),28),((25,27),26)),(30,31)),32)))),12),11),((7,9),10)),8),(((13,(14,15)),17),16)),(((37,40),38),39)),(((((43,46),(44,45)),((((47,48),49),50),((((51,52),53),((54,56),55)),(((57,(58,59)),60),(61,62))))),(63,(64,65))),((66,67),68))),((41,42),(((69,70),((72,73),74)),(71,75)))),(76,77))),3));
tree B_6.97 = [&U] [&W 1/170] (1,((2,(((((((((((((4,5),6),(18,((((((19,23),20),22),21),(((33,35),36),34)),(((((24,29),28),((25,27),26)),(30,31)),32)))),12),11),(7,9)),10),8),(((13,(14,15)),17),16)),(((37,40),38),39)),(((((43,46),(44,45)),((((47,48),49),50),((((51,52),53),((54,56),55)),(((57,(58,59)),60),(61,62))))),(63,(64,65))),((66,67),68))),((41,42),(((69,70),((72,73),74)),(71,75)))),(76,77))),3));
tree B_6.98 = [&U] [&W 1/170] (1,((2,(((((((((((((4,5),6),(18,((((((19,23),20),22),21),(((33,35),36),34)),(((((24,29),28),((25,27),26)),(30,31)),32)))),12),11),10),(7,9)),8),(((13,(14,15)),17),16)),(((37,40),38),39)),(((((43,46),(44,45)),((((47,48),49),50),((((51,52),53),((54,56),55)),(((57,(58,59)),60),(61,62))))),(63,(64,65))),((66,67),68))),((41,42),(((69,70),((72,73),74)),(71,75)))),(76,77))),3));
tree B_6.99 = [&U] [&W 1/170] (1,((2,((((((((((((((4,5),6),(18,((((((19,23),20),22),21),(((33,35),36),34)),(((((24,29),28),((25,27),26)),(30,31)),32)))),12),11),10),7),9),8),(((13,(14,15)),17),16)),(((37,40),38),39)),(((((43,46),(44,45)),((((47,48),49),50),((((51,52),53),((54,56),55)),(((57,(58,59)),60),(61,62))))),(63,(64,65))),((66,67),68))),((41,42),(((69,70),((72,73),74)),(71,75)))),(76,77))),3));
tree B_6.100 = [&U] [&W 1/170] (1,((2,((((((((((((((4,5),6),(18,((((((19,23),20),22),21),(((33,35),36),34)),(((((24,29),28),((25,27),26)),(30,31)),32)))),12),11),10),9),7),8),(((13,(14,15)),17),16)),(((37,40),38),39)),(((((43,46),(44,45)),((((47,48),49),50),((((51,52),53),((54,56),55)),(((57,(58,59)),60),(61,62))))),(63,(64,65))),((66,67),68))),((41,42),(((69,70),((72,73),74)),(71,75)))),(76,77))),3));
tree B_6.101 = [&U] [&W 1/170] (1,((2,((((((((((((((4,5),6),(((((24,29),28),((25,27),26)),(30,31)),32)),(((19,(21,(22,23))),20),(((33,35),34),36))),18),12),((7,9),10)),11),8),((((13,14),15),17),16)),(((37,40),38),39)),(((43,46),(44,45)),((((((47,48),49),50),((((51,52),53),((54,55),56)),(((57,(58,59)),60),(61,62)))),((66,67),68)),(63,(64,65))))),((41,42),((69,((71,((72,73),74)),75)),70))),(76,77))),3));
tree B_6.102 = [&U] [&W 1/170] (1,((2,((((((((((((((4,5),6),(((((24,29),28),((25,27),26)),(30,31)),32)),(((19,(21,(22,23))),20),(((33,35),34),36))),18),12),((7,9),10)),11),8),((((13,14),15),17),16)),(((37,40),38),39)),((((43,46),(44,45)),(63,(64,65))),(((((47,48),49),50),((((51,52),53),((54,55),56)),(((57,(58,59)),60),(61,62)))),((66,67),68)))),((41,42),((69,((71,((72,73),74)),75)),70))),(76,77))),3));
tree B_6.103 = [&U] [&W 1/170] (1,((2,((((((((((((((4,5),6),(((((24,29),28),((25,27),26)),(30,31)),32)),(((19,(21,(22,23))),20),(((33,35),34),36))),18),12),((7,9),10)),11),8),((((13,14),15),17),16)),(((37,40),38),39)),(((43,46),(44,45)),((((((47,48),49),50),((((51,52),53),(54,(55,56))),(((57,(58,59)),60),(61,62)))),((66,67),68)),(63,(64,65))))),((41,42),((69,((71,((72,73),74)),75)),70))),(76,77))),3));
tree B_6.104 = [&U] [&W 1/170] (1,((2,((((((((((((((4,5),6),(((((24,29),28),((25,27),26)),(30,31)),32)),(((19,(21,(22,23))),20),(((33,35),34),36))),18),12),((7,9),10)),11),8),((((13,14),15),17),16)),(((37,40),38),39)),(((43,46),(44,45)),((((((47,48),49),50),((((51,52),53),((54,56),55)),(((57,(58,59)),60),(61,62)))),((66,67),68)),(63,(64,65))))),((41,42),((69,((71,((72,73),74)),75)),70))),(76,77))),3));
tree B_6.105 = [&U] [&W 1/170] (1,((2,(((((((((((((((4,5),6),(((((24,29),28),((25,27),26)),(30,31)),32)),(((19,(21,(22,23))),20),(((33,35),34),36))),18),12),11),(7,9)),10),8),((((13,14),15),17),16)),(((37,40),38),39)),(((43,46),(44,45)),((((((47,48),49),50),((((51,52),53),((54,55),56)),(((57,(58,59)),60),(61,62)))),((66,67),68)),(63,(64,65))))),((41,42),((69,((71,((72,73),74)),75)),70))),(76,77))),3));
tree B_6.106 = [&U] [&W 1/170] (1,((2,(((((((((((((((4,5),6),(((((24,29),28),((25,27),26)),(30,31)),32)),(((19,(21,(22,23))),20),(((33,35),34),36))),18),12),11),10),(7,9)),8),((((13,14),15),17),16)),(((37,40),38),39)),(((43,46),(44,45)),((((((47,48),49),50),((((51,52),53),((54,55),56)),(((57,(58,59)),60),(61,62)))),((66,67),68)),(63,(64,65))))),((41,42),((69,((71,((72,73),74)),75)),70))),(76,77))),3));
tree B_6.107 = [&U] [&W 1/170] (1,((2,((((((((((((((((4,5),6),(((((24,29),28),((25,27),26)),(30,31)),32)),(((19,(21,(22,23))),20),(((33,35),34),36))),18),12),11),10),7),9),8),((((13,14),15),17),16)),(((37,40),38),39)),(((43,46),(44,45)),((((((47,48),49),50),((((51,52),53),((54,55),56)),(((57,(58,59)),60),(61,62)))),((66,67),68)),(63,(64,65))))),((41,42),((69,((71,((72,73),74)),75)),70))),(76,77))),3));
tree B_6.108 = [&U] [&W 1/170] (1,((2,((((((((((((((((4,5),6),(((((24,29),28),((25,27),26)),(30,31)),32)),(((19,(21,(22,23))),20),(((33,35),34),36))),18),12),11),10),9),7),8),((((13,14),15),17),16)),(((37,40),38),39)),(((43,46),(44,45)),((((((47,48),49),50),((((51,52),53),((54,55),56)),(((57,(58,59)),60),(61,62)))),((66,67),68)),(63,(64,65))))),((41,42),((69,((71,((72,73),74)),75)),70))),(76,77))),3));
tree B_6.109 = [&U] [&W 1/170] (1,((2,((((((((((((((4,5),6),(((((24,29),28),((25,27),26)),(30,31)),32)),(((19,(21,(22,23))),20),(((33,35),34),36))),18),12),((7,9),10)),11),8),((((13,14),15),17),16)),((37,(38,40)),39)),(((43,46),(44,45)),((((((47,48),49),50),((((51,52),53),((54,55),56)),(((57,(58,59)),60),(61,62)))),((66,67),68)),(63,(64,65))))),((41,42),((69,((71,((72,73),74)),75)),70))),(76,77))),3));
tree B_6.110 = [&U] [&W 1/170] (1,((2,((((((((((((((4,5),6),(((((24,29),28),((25,27),26)),(30,31)),32)),(((19,(21,(22,23))),20),(((33,35),34),36))),18),12),((7,9),10)),11),8),((((13,14),15),17),16)),(((37,38),40),39)),(((43,46),(44,45)),((((((47,48),49),50),((((51,52),53),((54,55),56)),(((57,(58,59)),60),(61,62)))),((66,67),68)),(63,(64,65))))),((41,42),((69,((71,((72,73),74)),75)),70))),(76,77))),3));
tree B_6.111 = [&U] [&W 1/170] (1,((2,(((((((((((((((((4,5),6),(18,(((19,(((20,22),23),21)),(33,((34,36),35))),((((((24,28),29),27),25),26),((30,31),32))))),12),9),10),11),(7,8)),(((13,(14,15)),16),17)),(43,46)),((37,(38,40)),39)),(44,45)),(63,(64,65))),((((47,48),49),50),((((51,52),53),((54,55),56)),(((57,(58,59)),60),(61,62))))),((66,67),68)),((41,42),((69,((71,((72,73),74)),75)),70))),(76,77))),3));
tree B_6.112 = [&U] [&W 1/170] (1,((2,(((((((((((((((((4,5),6),(18,(((19,(((20,22),23),21)),(33,((34,36),35))),((((((24,28),29),27),25),26),((30,31),32))))),12),9),10),11),(7,8)),(((13,(14,15)),16),17)),(43,46)),((37,(38,40)),39)),(44,45)),(63,(64,65))),((((47,48),49),50),((((51,52),53),(54,(55,56))),(((57,(58,59)),60),(61,62))))),((66,67),68)),((41,42),((69,((71,((72,73),74)),75)),70))),(76,77))),3));
tree B_6.113 = [&U] [&W 1/170] (1,((2,(((((((((((((((((4,5),6),(18,(((19,(((20,22),23),21)),(33,((34,36),35))),((((((24,28),29),27),25),26),((30,31),32))))),12),9),10),11),(7,8)),(((13,(14,15)),16),17)),(43,46)),((37,(38,40)),39)),(44,45)),(63,(64,65))),((((47,48),49),50),((((51,52),53),((54,56),55)),(((57,(58,59)),60),(61,62))))),((66,67),68)),((41,42),((69,((71,((72,73),74)),75)),70))),(76,77))),3));
tree B_6.114 = [&U] [&W 1/170] (1,((2,(((((((((((((((((4,5),6),(18,(((19,(((20,22),23),21)),(33,((34,36),35))),((((((24,28),29),27),25),26),((30,31),32))))),12),9),10),11),(7,8)),(((13,(14,15)),16),17)),(43,46)),(((37,40),38),39)),(44,45)),(63,(64,65))),((((47,48),49),50),((((51,52),53),((54,55),56)),(((57,(58,59)),60),(61,62))))),((66,67),68)),((41,42),((69,((71,((72,73),74)),75)),70))),(76,77))),3));
tree B_6.115 = [&U] [&W 1/170] (1,((2,(((((((((((((((((4,5),6),(18,(((19,(((20,22),23),21)),(33,((34,36),35))),((((((24,28),29),27),25),26),((30,31),32))))),12),9),10),11),(7,8)),(((13,(14,15)),16),17)),(43,46)),(((37,38),40),39)),(44,45)),(63,(64,65))),((((47,48),49),50),((((51,52),53),((54,55),56)),(((57,(58,59)),60),(61,62))))),((66,67),68)),((41,42),((69,((71,((72,73),74)),75)),70))),(76,77))),3));
tree B_6.116 = [&U] [&W 1/170] (1,((2,((((((((((((((((4,5),6),(18,(((19,(((20,22),23),21)),(33,((34,36),35))),((((((24,28),29),27),25),26),((30,31),32))))),12),(10,11)),9),(7,8)),(((13,(14,15)),16),17)),(43,46)),((37,(38,40)),39)),(44,45)),(63,(64,65))),((((47,48),49),50),((((51,52),53),((54,55),56)),(((57,(58,59)),60),(61,62))))),((66,67),68)),((41,42),((69,((71,((72,73),74)),75)),70))),(76,77))),3));
tree B_6.117 = [&U] [&W 1/170] (1,((2,(((((((((((((((4,5),6),(18,(((19,(((20,22),23),21)),(33,((34,36),35))),((((((24,28),29),27),25),26),((30,31),32))))),12),(9,(10,11))),(7,8)),(((13,(14,15)),16),17)),(43,46)),((37,(38,40)),39)),(44,45)),(63,(64,65))),((((47,48),49),50),((((51,52),53),((54,55),56)),(((57,(58,59)),60),(61,62))))),((66,67),68)),((41,42),((69,((71,((72,73),74)),75)),70))),(76,77))),3));
tree B_6.118 = [&U] [&W 1/170] (1,((2,(((((((((((((((((4,5),6),(18,(((19,(((20,22),23),21)),(33,((34,36),35))),((((((24,28),29),27),25),26),((30,31),32))))),12),(10,11)),9),8),7),(((13,(14,15)),16),17)),(43,46)),((37,(38,40)),39)),(44,45)),(63,(64,65))),((((47,48),49),50),((((51,52),53),((54,55),56)),(((57,(58,59)),60),(61,62))))),((66,67),68)),((41,42),((69,((71,((72,73),74)),75)),70))),(76,77))),3));
tree B_6.119 = [&U] [&W 1/170] (1,((2,(((((((((((((((((4,5),6),(18,(((19,(((20,22),23),21)),(33,((34,36),35))),((((((24,28),29),27),25),26),((30,31),32))))),12),(10,11)),9),7),8),(((13,(14,15)),16),17)),(43,46)),((37,(38,40)),39)),(44,45)),(63,(64,65))),((((47,48),49),50),((((51,52),53),((54,55),56)),(((57,(58,59)),60),(61,62))))),((66,67),68)),((41,42),((69,((71,((72,73),74)),75)),70))),(76,77))),3));
tree B_6.120 = [&U] [&W 1/170] (1,((2,(((((((((((((((4,5),6),(18,(((19,(((20,22),23),21)),(33,((34,36),35))),((((((24,28),29),27),25),26),((30,31),32))))),(9,(10,11))),12),(7,8)),(((13,(14,15)),16),17)),(43,46)),((37,(38,40)),39)),(44,45)),(63,(64,65))),((((47,48),49),50),((((51,52),53),((54,55),56)),(((57,(58,59)),60),(61,62))))),((66,67),68)),((41,42),((69,((71,((72,73),74)),75)),70))),(76,77))),3));
tree B_6.121 = [&U] [&W 1/170] (1,((2,((((((((((((4,5),6),(18,(((19,(20,((21,23),22))),(33,((34,36),35))),(((((24,28),29),((25,27),26)),32),(30,31))))),11),12),((7,9),10)),8),((((13,15),14),16),17)),(((37,40),38),39)),(((43,46),(44,45)),((((((47,48),49),50),((((51,52),53),((54,56),55)),(((57,(58,59)),60),(61,62)))),((66,67),68)),(63,(64,65))))),((41,42),(((69,70),((72,73),74)),(71,75)))),(76,77))),3));
tree B_6.122 = [&U] [&W 1/170] (1,((2,((((((((((((4,5),6),(18,(((19,(20,((21,23),22))),(33,((34,36),35))),(((((24,28),29),((25,27),26)),32),(30,31))))),11),12),((7,9),10)),8),((((13,15),14),16),17)),(((37,40),38),39)),((((43,46),(44,45)),(63,(64,65))),(((((47,48),49),50),((((51,52),53),((54,56),55)),(((57,(58,59)),60),(61,62)))),((66,67),68)))),((41,42),(((69,70),((72,73),74)),(71,75)))),(76,77))),3));
tree B_6.123 = [&U] [&W 1/170] (1,((2,((((((((((4,5),6),(18,(((19,(20,((21,23),22))),(33,((34,36),35))),(((((24,28),29),((25,27),26)),32),(30,31))))),((((7,9),10),12),11)),8),((((13,15),14),16),17)),(((37,40),38),39)),(((43,46),(44,45)),((((((47,48),49),50),((((51,52),53),((54,56),55)),(((57,(58,59)),60),(61,62)))),((66,67),68)),(63,(64,65))))),((41,42),(((69,70),((72,73),74)),(71,75)))),(76,77))),3));
tree B_6.124 = [&U] [&W 1/170] (1,((2,(((((((((((4,5),6),(18,(((19,(20,((21,23),22))),(33,((34,36),35))),(((((24,28),29),((25,27),26)),32),(30,31))))),(((7,9),10),12)),11),8),((((13,15),14),16),17)),(((37,40),38),39)),(((43,46),(44,45)),((((((47,48),49),50),((((51,52),53),((54,56),55)),(((57,(58,59)),60),(61,62)))),((66,67),68)),(63,(64,65))))),((41,42),(((69,70),((72,73),74)),(71,75)))),(76,77))),3));
tree B_6.125 = [&U] [&W 1/170] (1,((2,((((((((((((((4,5),6),(18,(((19,(20,((21,23),22))),(33,((34,36),35))),(((((24,28),29),((25,27),26)),32),(30,31))))),11),12),10),7),9),8),((((13,15),14),16),17)),(((37,40),38),39)),(((43,46),(44,45)),((((((47,48),49),50),((((51,52),53),((54,56),55)),(((57,(58,59)),60),(61,62)))),((66,67),68)),(63,(64,65))))),((41,42),(((69,70),((72,73),74)),(71,75)))),(76,77))),3));
tree B_6.126 = [&U] [&W 1/170] (1,((2,((((((((((((((4,5),6),(18,(((19,(20,((21,23),22))),(33,((34,36),35))),(((((24,28),29),((25,27),26)),32),(30,31))))),11),12),10),9),7),8),((((13,15),14),16),17)),(((37,40),38),39)),(((43,46),(44,45)),((((((47,48),49),50),((((51,52),53),((54,56),55)),(((57,(58,59)),60),(61,62)))),((66,67),68)),(63,(64,65))))),((41,42),(((69,70),((72,73),74)),(71,75)))),(76,77))),3));
tree B_6.127 = [&U] [&W 1/170] (1,((2,((((((((((((4,5),6),(18,(((19,(20,((21,23),22))),(33,((34,36),35))),(((((24,28),29),((25,27),26)),32),(30,31))))),11),12),((7,9),10)),8),((((13,15),14),16),17)),(((37,40),38),39)),(((43,46),(44,45)),((((((47,48),49),50),((((51,52),53),((54,56),55)),(((57,(58,59)),60),(61,62)))),((66,67),68)),(63,(64,65))))),((41,42),((((69,75),70),((72,73),74)),71))),(76,77))),3));
tree B_6.128 = [&U] [&W 1/170] (1,((2,((((((((((((4,5),6),(18,(((19,(20,((21,23),22))),(33,((34,36),35))),(((((24,28),29),((25,27),26)),32),(30,31))))),(11,12)),10),(7,9)),8),((((13,15),14),16),17)),(((37,40),38),39)),(((43,46),(44,45)),((((((47,48),49),50),((((51,52),53),((54,56),55)),(((57,(58,59)),60),(61,62)))),((66,67),68)),(63,(64,65))))),((41,42),(((69,70),((72,73),74)),(71,75)))),(76,77))),3));
tree B_6.129 = [&U] [&W 1/170] (1,((2,((((((((((((4,5),6),(18,(((19,(20,((21,23),22))),(33,((34,36),35))),(((((24,28),29),((25,27),26)),32),(30,31))))),(11,12)),(7,9)),10),8),((((13,15),14),16),17)),(((37,40),38),39)),(((43,46),(44,45)),((((((47,48),49),50),((((51,52),53),((54,56),55)),(((57,(58,59)),60),(61,62)))),((66,67),68)),(63,(64,65))))),((41,42),(((69,70),((72,73),74)),(71,75)))),(76,77))),3));
tree B_6.130 = [&U] [&W 1/170] (1,((2,(((((((((((((4,5),6),(18,(((19,(20,((21,23),22))),(33,((34,36),35))),(((((24,28),29),((25,27),26)),32),(30,31))))),12),11),10),(7,9)),8),((((13,15),14),16),17)),(((37,40),38),39)),(((43,46),(44,45)),((((((47,48),49),50),((((51,52),53),((54,56),55)),(((57,(58,59)),60),(61,62)))),((66,67),68)),(63,(64,65))))),((41,42),(((69,70),((72,73),74)),(71,75)))),(76,77))),3));
tree B_6.131 = [&U] [&W 1/170] (1,((2,(((((((((((((4,5),6),(18,(((((19,(22,23)),21),20),(((33,35),36),34)),(((((24,29),28),((25,27),26)),32),(30,31))))),12),10),9),11),(7,8)),(((13,(14,15)),17),16)),(((37,38),40),39)),(((43,46),(44,45)),((((((47,48),49),50),((((51,52),53),(54,(55,56))),(((57,(58,59)),60),(61,62)))),((66,67),68)),(63,(64,65))))),((41,42),(((69,70),((72,73),74)),(71,75)))),(76,77))),3));
tree B_6.132 = [&U] [&W 1/170] (1,((2,(((((((((((((4,5),6),(18,(((((19,(22,23)),21),20),(((33,35),36),34)),(((((24,29),28),((25,27),26)),32),(30,31))))),12),10),9),11),(7,8)),(((13,(14,15)),17),16)),(((37,38),40),39)),(((43,46),(44,45)),((((((47,48),49),50),((((51,52),53),((54,56),55)),(((57,(58,59)),60),(61,62)))),((66,67),68)),(63,(64,65))))),((41,42),(((69,70),((72,73),74)),(71,75)))),(76,77))),3));
tree B_6.133 = [&U] [&W 1/170] (1,((2,(((((((((((((4,5),6),(18,(((((19,(22,23)),21),20),(((33,35),36),34)),(((((24,29),28),((25,27),26)),32),(30,31))))),12),10),9),11),(7,8)),(((13,(14,15)),17),16)),(((37,38),40),39)),(((43,46),(44,45)),((((((47,48),49),50),((((51,52),53),((54,55),56)),(((57,(58,59)),60),(61,62)))),((66,67),68)),(63,(64,65))))),((41,42),(((69,70),((72,73),74)),(71,75)))),(76,77))),3));
tree B_6.134 = [&U] [&W 1/170] (1,((2,(((((((((((((4,5),6),(18,(((((19,(22,23)),21),20),(((33,35),36),34)),(((((24,29),28),((25,27),26)),32),(30,31))))),12),10),9),11),(7,8)),(((13,(14,15)),17),16)),(((37,38),40),39)),((((43,46),(44,45)),(63,(64,65))),(((((47,48),49),50),((((51,52),53),(54,(55,56))),(((57,(58,59)),60),(61,62)))),((66,67),68)))),((41,42),(((69,70),((72,73),74)),(71,75)))),(76,77))),3));
tree B_6.135 = [&U] [&W 1/170] (1,((2,((((((((((((((4,5),6),(18,(((((19,(22,23)),21),20),(((33,35),36),34)),(((((24,29),28),((25,27),26)),32),(30,31))))),12),10),11),9),8),7),(((13,(14,15)),17),16)),(((37,38),40),39)),(((43,46),(44,45)),((((((47,48),49),50),((((51,52),53),(54,(55,56))),(((57,(58,59)),60),(61,62)))),((66,67),68)),(63,(64,65))))),((41,42),(((69,70),((72,73),74)),(71,75)))),(76,77))),3));
tree B_6.136 = [&U] [&W 1/170] (1,((2,((((((((((((((4,5),6),(18,(((((19,(22,23)),21),20),(((33,35),36),34)),(((((24,29),28),((25,27),26)),32),(30,31))))),12),10),11),9),7),8),(((13,(14,15)),17),16)),(((37,38),40),39)),(((43,46),(44,45)),((((((47,48),49),50),((((51,52),53),(54,(55,56))),(((57,(58,59)),60),(61,62)))),((66,67),68)),(63,(64,65))))),((41,42),(((69,70),((72,73),74)),(71,75)))),(76,77))),3));
tree B_6.137 = [&U] [&W 1/170] (1,((2,((((((((((((4,5),6),(18,(((((19,(22,23)),21),20),(((33,35),36),34)),(((((24,29),28),((25,27),26)),32),(30,31))))),12),(9,11)),10),(7,8)),(((13,(14,15)),17),16)),(((37,38),40),39)),(((43,46),(44,45)),((((((47,48),49),50),((((51,52),53),(54,(55,56))),(((57,(58,59)),60),(61,62)))),((66,67),68)),(63,(64,65))))),((41,42),(((69,70),((72,73),74)),(71,75)))),(76,77))),3));
tree B_6.138 = [&U] [&W 1/170] (1,((2,(((((((((((4,5),6),(18,(((((19,(22,23)),21),20),(((33,35),36),34)),(((((24,29),28),((25,27),26)),32),(30,31))))),12),((9,11),10)),(7,8)),(((13,(14,15)),17),16)),(((37,38),40),39)),(((43,46),(44,45)),((((((47,48),49),50),((((51,52),53),(54,(55,56))),(((57,(58,59)),60),(61,62)))),((66,67),68)),(63,(64,65))))),((41,42),(((69,70),((72,73),74)),(71,75)))),(76,77))),3));
tree B_6.139 = [&U] [&W 1/170] (1,((2,(((((((((((4,5),6),(18,(((((19,(22,23)),21),20),(((33,35),36),34)),(((((24,29),28),((25,27),26)),32),(30,31))))),((9,11),10)),12),(7,8)),(((13,(14,15)),17),16)),(((37,38),40),39)),(((43,46),(44,45)),((((((47,48),49),50),((((51,52),53),(54,(55,56))),(((57,(58,59)),60),(61,62)))),((66,67),68)),(63,(64,65))))),((41,42),(((69,70),((72,73),74)),(71,75)))),(76,77))),3));
tree B_6.140 = [&U] [&W 1/170] (1,((2,((((((((((4,5),6),(18,(((((19,(22,23)),21),20),(((33,35),36),34)),(((((24,29),28),((25,27),26)),32),(30,31))))),(((9,11),10),12)),(7,8)),(((13,(14,15)),17),16)),(((37,38),40),39)),(((43,46),(44,45)),((((((47,48),49),50),((((51,52),53),(54,(55,56))),(((57,(58,59)),60),(61,62)))),((66,67),68)),(63,(64,65))))),((41,42),(((69,70),((72,73),74)),(71,75)))),(76,77))),3));
tree B_6.141 = [&U] [&W 1/170] (1,((2,((((((((((4,5),6),(18,(((((19,(20,23)),21),22),(33,((34,35),36))),((((24,28),29),((25,27),26)),((30,31),32))))),((((7,9),12),11),10)),8),((((13,15),14),16),17)),(((37,40),38),39)),(((43,46),(44,45)),((((((47,48),49),50),((((51,52),53),((54,55),56)),(((57,(58,59)),60),(61,62)))),((66,67),68)),(63,(64,65))))),((41,42),(((69,70),((72,73),74)),(71,75)))),(76,77))),3));
tree B_6.142 = [&U] [&W 1/170] (1,((2,((((((((((4,5),6),(18,(((((19,(20,23)),21),22),(33,((34,35),36))),((((24,28),29),((25,27),26)),((30,31),32))))),((((7,9),12),11),10)),8),((((13,15),14),16),17)),(((37,40),38),39)),((((43,46),(44,45)),(63,(64,65))),(((((47,48),49),50),((((51,52),53),((54,55),56)),(((57,(58,59)),60),(61,62)))),((66,67),68)))),((41,42),(((69,70),((72,73),74)),(71,75)))),(76,77))),3));
tree B_6.143 = [&U] [&W 1/170] (1,((2,((((((((((4,5),6),(18,(((((19,(20,23)),21),22),(33,((34,35),36))),((((24,28),29),((25,27),26)),((30,31),32))))),((((7,9),12),11),10)),8),((((13,15),14),16),17)),(((37,40),38),39)),(((43,46),(44,45)),((((((47,48),49),50),((((51,52),53),((54,55),56)),(((57,(58,59)),60),(61,62)))),((66,67),68)),(63,(64,65))))),((41,42),((((69,75),70),((72,73),74)),71))),(76,77))),3));
tree B_6.144 = [&U] [&W 1/170] (1,((2,((((((((((((4,5),6),(18,(((((19,(20,23)),21),22),(33,((34,35),36))),((((24,28),29),((25,27),26)),((30,31),32))))),10),((7,9),12)),11),8),((((13,15),14),16),17)),(((37,40),38),39)),(((43,46),(44,45)),((((((47,48),49),50),((((51,52),53),((54,55),56)),(((57,(58,59)),60),(61,62)))),((66,67),68)),(63,(64,65))))),((41,42),(((69,70),((72,73),74)),(71,75)))),(76,77))),3));
tree B_6.145 = [&U] [&W 1/170] (1,((2,((((((((((((4,5),6),(18,(((((19,(20,23)),21),22),(33,((34,35),36))),((((24,28),29),((25,27),26)),((30,31),32))))),10),11),((7,9),12)),8),((((13,15),14),16),17)),(((37,40),38),39)),(((43,46),(44,45)),((((((47,48),49),50),((((51,52),53),((54,55),56)),(((57,(58,59)),60),(61,62)))),((66,67),68)),(63,(64,65))))),((41,42),(((69,70),((72,73),74)),(71,75)))),(76,77))),3));
tree B_6.146 = [&U] [&W 1/170] (1,((2,(((((((((((((4,5),6),(18,(((((19,(20,23)),21),22),(33,((34,35),36))),((((24,28),29),((25,27),26)),((30,31),32))))),10),11),(7,9)),12),8),((((13,15),14),16),17)),(((37,40),38),39)),(((43,46),(44,45)),((((((47,48),49),50),((((51,52),53),((54,55),56)),(((57,(58,59)),60),(61,62)))),((66,67),68)),(63,(64,65))))),((41,42),(((69,70),((72,73),74)),(71,75)))),(76,77))),3));
tree B_6.147 = [&U] [&W 1/170] (1,((2,(((((((((((((4,5),6),(18,(((((19,(20,23)),21),22),(33,((34,35),36))),((((24,28),29),((25,27),26)),((30,31),32))))),10),11),12),(7,9)),8),((((13,15),14),16),17)),(((37,40),38),39)),(((43,46),(44,45)),((((((47,48),49),50),((((51,52),53),((54,55),56)),(((57,(58,59)),60),(61,62)))),((66,67),68)),(63,(64,65))))),((41,42),(((69,70),((72,73),74)),(71,75)))),(76,77))),3));
tree B_6.148 = [&U] [&W 1/170] (1,((2,((((((((((((((4,5),6),(18,(((((19,(20,23)),21),22),(33,((34,35),36))),((((24,28),29),((25,27),26)),((30,31),32))))),10),11),12),7),9),8),((((13,15),14),16),17)),(((37,40),38),39)),(((43,46),(44,45)),((((((47,48),49),50),((((51,52),53),((54,55),56)),(((57,(58,59)),60),(61,62)))),((66,67),68)),(63,(64,65))))),((41,42),(((69,70),((72,73),74)),(71,75)))),(76,77))),3));
tree B_6.149 = [&U] [&W 1/170] (1,((2,((((((((((((((4,5),6),(18,(((((19,(20,23)),21),22),(33,((34,35),36))),((((24,28),29),((25,27),26)),((30,31),32))))),10),11),12),9),7),8),((((13,15),14),16),17)),(((37,40),38),39)),(((43,46),(44,45)),((((((47,48),49),50),((((51,52),53),((54,55),56)),(((57,(58,59)),60),(61,62)))),((66,67),68)),(63,(64,65))))),((41,42),(((69,70),((72,73),74)),(71,75)))),(76,77))),3));
tree B_6.150 = [&U] [&W 1/170] (1,((2,((((((((((4,5),6),(18,(((((19,(20,23)),21),22),(33,((34,35),36))),((((24,28),29),((25,27),26)),((30,31),32))))),((((7,9),12),11),10)),8),((((13,15),14),16),17)),((37,(38,40)),39)),(((43,46),(44,45)),((((((47,48),49),50),((((51,52),53),((54,55),56)),(((57,(58,59)),60),(61,62)))),((66,67),68)),(63,(64,65))))),((41,42),(((69,70),((72,73),74)),(71,75)))),(76,77))),3));
tree B_6.151 = [&U] [&W 1/170] (1,((2,(((((((((((4,5),6),(18,(((19,((20,(22,23)),21)),(((33,35),36),34)),((((((24,28),29),27),25),26),((30,31),32))))),(7,9)),((10,11),12)),8),((((13,15),14),16),17)),((37,(38,40)),39)),(((43,46),(44,45)),((((((47,48),49),50),((((51,52),53),((54,55),56)),(((57,(58,59)),60),(61,62)))),((66,67),68)),(63,(64,65))))),((41,42),((69,((71,((72,73),74)),75)),70))),(76,77))),3));
tree B_6.152 = [&U] [&W 1/170] (1,((2,(((((((((((4,5),6),(18,(((19,((20,(22,23)),21)),((33,(34,36)),35)),((((((24,28),29),27),25),26),((30,31),32))))),(7,9)),((10,11),12)),8),((((13,15),14),16),17)),((37,(38,40)),39)),(((43,46),(44,45)),((((((47,48),49),50),((((51,52),53),((54,55),56)),(((57,(58,59)),60),(61,62)))),((66,67),68)),(63,(64,65))))),((41,42),((69,((71,((72,73),74)),75)),70))),(76,77))),3));
tree B_6.153 = [&U] [&W 1/170] (1,((2,(((((((((((4,5),6),(18,(((19,((20,(22,23)),21)),(33,((34,36),35))),((((((24,28),29),27),25),26),((30,31),32))))),(7,9)),((10,11),12)),8),((((13,15),14),16),17)),((37,(38,40)),39)),(((43,46),(44,45)),((((((47,48),49),50),((((51,52),53),((54,55),56)),(((57,(58,59)),60),(61,62)))),((66,67),68)),(63,(64,65))))),((41,42),((69,((71,((72,73),74)),75)),70))),(76,77))),3));
tree B_6.154 = [&U] [&W 1/170] (1,((2,(((((((((((4,5),6),(18,(((((19,21),20),(22,23)),(((33,35),36),34)),((((((24,28),29),27),25),26),((30,31),32))))),(7,9)),((10,11),12)),8),((((13,15),14),16),17)),((37,(38,40)),39)),(((43,46),(44,45)),((((((47,48),49),50),((((51,52),53),((54,55),56)),(((57,(58,59)),60),(61,62)))),((66,67),68)),(63,(64,65))))),((41,42),((69,((71,((72,73),74)),75)),70))),(76,77))),3));
tree B_6.155 = [&U] [&W 1/170] (1,((2,(((((((((((4,5),6),(18,(((((19,21),(22,23)),20),(((33,35),36),34)),((((((24,28),29),27),25),26),((30,31),32))))),(7,9)),((10,11),12)),8),((((13,15),14),16),17)),((37,(38,40)),39)),(((43,46),(44,45)),((((((47,48),49),50),((((51,52),53),((54,55),56)),(((57,(58,59)),60),(61,62)))),((66,67),68)),(63,(64,65))))),((41,42),((69,((71,((72,73),74)),75)),70))),(76,77))),3));
tree B_6.156 = [&U] [&W 1/170] (1,((2,(((((((((((4,5),6),(18,((((((19,21),20),22),23),(((33,35),36),34)),((((((24,28),29),27),25),26),((30,31),32))))),(7,9)),((10,11),12)),8),((((13,15),14),16),17)),((37,(38,40)),39)),(((43,46),(44,45)),((((((47,48),49),50),((((51,52),53),((54,55),56)),(((57,(58,59)),60),(61,62)))),((66,67),68)),(63,(64,65))))),((41,42),((69,((71,((72,73),74)),75)),70))),(76,77))),3));
tree B_6.157 = [&U] [&W 1/170] (1,((2,(((((((((((4,5),6),(18,((((((19,21),20),23),22),(((33,35),36),34)),((((((24,28),29),27),25),26),((30,31),32))))),(7,9)),((10,11),12)),8),((((13,15),14),16),17)),((37,(38,40)),39)),(((43,46),(44,45)),((((((47,48),49),50),((((51,52),53),((54,55),56)),(((57,(58,59)),60),(61,62)))),((66,67),68)),(63,(64,65))))),((41,42),((69,((71,((72,73),74)),75)),70))),(76,77))),3));
tree B_6.158 = [&U] [&W 1/170] (1,((2,(((((((((((4,5),6),(18,(((19,((20,(22,23)),21)),(((33,35),36),34)),((((((24,28),29),25),27),26),((30,31),32))))),(7,9)),((10,11),12)),8),((((13,15),14),16),17)),((37,(38,40)),39)),(((43,46),(44,45)),((((((47,48),49),50),((((51,52),53),((54,55),56)),(((57,(58,59)),60),(61,62)))),((66,67),68)),(63,(64,65))))),((41,42),((69,((71,((72,73),74)),75)),70))),(76,77))),3));
tree B_6.159 = [&U] [&W 1/170] (1,((2,(((((((((((4,5),6),(18,(((19,((20,(22,23)),21)),(((33,35),36),34)),(((((24,28),29),26),(25,27)),((30,31),32))))),(7,9)),((10,11),12)),8),((((13,15),14),16),17)),((37,(38,40)),39)),(((43,46),(44,45)),((((((47,48),49),50),((((51,52),53),((54,55),56)),(((57,(58,59)),60),(61,62)))),((66,67),68)),(63,(64,65))))),((41,42),((69,((71,((72,73),74)),75)),70))),(76,77))),3));
tree B_6.160 = [&U] [&W 1/170] (1,((2,(((((((((((4,5),6),(18,(((19,((20,(22,23)),21)),(((33,35),36),34)),((((24,28),29),((25,27),26)),((30,31),32))))),(7,9)),((10,11),12)),8),((((13,15),14),16),17)),((37,(38,40)),39)),(((43,46),(44,45)),((((((47,48),49),50),((((51,52),53),((54,55),56)),(((57,(58,59)),60),(61,62)))),((66,67),68)),(63,(64,65))))),((41,42),((69,((71,((72,73),74)),75)),70))),(76,77))),3));
tree B_6.161 = [&U] [&W 1/170] (1,((2,(((((((((((4,5),6),(18,((((((19,22),23),20),21),((33,(34,35)),36)),(((((24,29),28),((25,27),26)),32),(30,31))))),12),(9,(10,11))),(7,8)),(((13,(14,15)),16),17)),(((37,38),40),39)),(((43,46),(44,45)),((((((47,48),49),50),((((51,52),53),(54,(55,56))),(((57,(58,59)),60),(61,62)))),((66,67),68)),(63,(64,65))))),((41,42),((((69,75),70),((72,73),74)),71))),(76,77))),3));
tree B_6.162 = [&U] [&W 1/170] (1,((2,(((((((((((4,5),6),(18,((((((19,22),23),20),21),((33,(34,35)),36)),(((((24,29),28),((25,27),26)),(30,31)),32)))),12),(9,(10,11))),(7,8)),(((13,(14,15)),16),17)),(((37,38),40),39)),(((43,46),(44,45)),((((((47,48),49),50),((((51,52),53),(54,(55,56))),(((57,(58,59)),60),(61,62)))),((66,67),68)),(63,(64,65))))),((41,42),((((69,75),70),((72,73),74)),71))),(76,77))),3));
tree B_6.163 = [&U] [&W 1/170] (1,((2,(((((((((((4,5),6),(18,((((((19,22),23),20),21),((33,(34,35)),36)),((((24,29),28),((25,27),26)),((30,31),32))))),12),(9,(10,11))),(7,8)),(((13,(14,15)),16),17)),(((37,38),40),39)),(((43,46),(44,45)),((((((47,48),49),50),((((51,52),53),(54,(55,56))),(((57,(58,59)),60),(61,62)))),((66,67),68)),(63,(64,65))))),((41,42),((((69,75),70),((72,73),74)),71))),(76,77))),3));
tree B_6.164 = [&U] [&W 1/170] (1,((2,(((((((((((4,5),6),(18,((((((19,22),23),20),21),((33,(34,35)),36)),(((((24,28),29),((25,27),26)),32),(30,31))))),12),(9,(10,11))),(7,8)),(((13,(14,15)),16),17)),(((37,38),40),39)),(((43,46),(44,45)),((((((47,48),49),50),((((51,52),53),(54,(55,56))),(((57,(58,59)),60),(61,62)))),((66,67),68)),(63,(64,65))))),((41,42),((((69,75),70),((72,73),74)),71))),(76,77))),3));
tree B_6.165 = [&U] [&W 1/170] (1,((2,(((((((((((4,5),6),(18,((((((19,22),23),20),21),((33,(34,35)),36)),((((24,(28,29)),((25,27),26)),32),(30,31))))),12),(9,(10,11))),(7,8)),(((13,(14,15)),16),17)),(((37,38),40),39)),(((43,46),(44,45)),((((((47,48),49),50),((((51,52),53),(54,(55,56))),(((57,(58,59)),60),(61,62)))),((66,67),68)),(63,(64,65))))),((41,42),((((69,75),70),((72,73),74)),71))),(76,77))),3));
tree B_6.166 = [&U] [&W 1/170] (1,((2,(((((((((((4,5),6),(18,((((((19,22),23),20),21),(((33,36),34),35)),(((((24,29),28),((25,27),26)),32),(30,31))))),12),(9,(10,11))),(7,8)),(((13,(14,15)),16),17)),(((37,38),40),39)),(((43,46),(44,45)),((((((47,48),49),50),((((51,52),53),(54,(55,56))),(((57,(58,59)),60),(61,62)))),((66,67),68)),(63,(64,65))))),((41,42),((((69,75),70),((72,73),74)),71))),(76,77))),3));
tree B_6.167 = [&U] [&W 1/170] (1,((2,(((((((((((4,5),6),(18,((((((19,22),23),20),21),(((33,36),35),34)),(((((24,29),28),((25,27),26)),32),(30,31))))),12),(9,(10,11))),(7,8)),(((13,(14,15)),16),17)),(((37,38),40),39)),(((43,46),(44,45)),((((((47,48),49),50),((((51,52),53),(54,(55,56))),(((57,(58,59)),60),(61,62)))),((66,67),68)),(63,(64,65))))),((41,42),((((69,75),70),((72,73),74)),71))),(76,77))),3));
tree B_6.168 = [&U] [&W 1/170] (1,((2,(((((((((((4,5),6),(18,(((((19,22),(20,21)),23),((33,(34,35)),36)),(((((24,29),28),((25,27),26)),32),(30,31))))),12),(9,(10,11))),(7,8)),(((13,(14,15)),16),17)),(((37,38),40),39)),(((43,46),(44,45)),((((((47,48),49),50),((((51,52),53),(54,(55,56))),(((57,(58,59)),60),(61,62)))),((66,67),68)),(63,(64,65))))),((41,42),((((69,75),70),((72,73),74)),71))),(76,77))),3));
tree B_6.169 = [&U] [&W 1/170] (1,((2,(((((((((((4,5),6),(18,((((19,22),((20,21),23)),((33,(34,35)),36)),(((((24,29),28),((25,27),26)),32),(30,31))))),12),(9,(10,11))),(7,8)),(((13,(14,15)),16),17)),(((37,38),40),39)),(((43,46),(44,45)),((((((47,48),49),50),((((51,52),53),(54,(55,56))),(((57,(58,59)),60),(61,62)))),((66,67),68)),(63,(64,65))))),((41,42),((((69,75),70),((72,73),74)),71))),(76,77))),3));
tree B_6.170 = [&U] [&W 1/170] (1,((2,(((((((((((4,5),6),(18,((((19,((20,21),23)),22),((33,(34,35)),36)),(((((24,29),28),((25,27),26)),32),(30,31))))),12),(9,(10,11))),(7,8)),(((13,(14,15)),16),17)),(((37,38),40),39)),(((43,46),(44,45)),((((((47,48),49),50),((((51,52),53),(54,(55,56))),(((57,(58,59)),60),(61,62)))),((66,67),68)),(63,(64,65))))),((41,42),((((69,75),70),((72,73),74)),71))),(76,77))),3));

[Trees found in bootstrap replicate #7 (seed=1356248092)]
tree B_7.1 = [&U] [&W 1/30] (1,((2,(((((((((4,5),((((((7,9),11),(8,((((13,15),14),16),17))),10),12),(18,(((((19,21),23),20),22),(((((24,28),((25,29),27)),26),((30,31),32)),((33,(34,36)),35)))))),6),((37,(38,40)),39)),(((43,46),(44,45)),((((((47,48),50),49),(((51,(52,53)),((54,56),55)),((((57,(58,59)),60),61),62))),63),(64,65)))),(41,42)),((66,67),68)),((((69,75),70),((72,73),74)),71)),(76,77))),3));
tree B_7.2 = [&U] [&W 1/30] (1,(2,(3,(((((((((4,5),((((((7,9),11),(8,((((13,15),14),16),17))),10),12),(18,(((((19,21),23),20),22),(((((24,28),((25,29),27)),26),((30,31),32)),((33,(34,36)),35)))))),6),((37,(38,40)),39)),(((43,46),(44,45)),((((((47,48),50),49),(((51,(52,53)),((54,56),55)),((((57,(58,59)),60),61),62))),63),(64,65)))),(41,42)),((66,67),68)),((((69,75),70),((72,73),74)),71)),(76,77)))));
tree B_7.3 = [&U] [&W 1/30] (1,((2,3),(((((((((4,5),((((((7,9),11),(8,((((13,15),14),16),17))),10),12),(18,(((((19,21),23),20),22),(((((24,28),((25,29),27)),26),((30,31),32)),((33,(34,36)),35)))))),6),((37,(38,40)),39)),(((43,46),(44,45)),((((((47,48),50),49),(((51,(52,53)),((54,56),55)),((((57,(58,59)),60),61),62))),63),(64,65)))),(41,42)),((66,67),68)),((((69,75),70),((72,73),74)),71)),(76,77))));
tree B_7.4 = [&U] [&W 1/30] (1,((2,(((((((((4,5),((((((7,9),11),(8,((((13,15),14),16),17))),10),12),(18,(((((19,21),23),20),22),(((((24,28),((25,29),27)),26),((30,31),32)),((33,(34,36)),35)))))),6),(((37,40),38),39)),(((43,46),(44,45)),((((((47,48),50),49),(((51,(52,53)),((54,56),55)),((((57,(58,59)),60),61),62))),63),(64,65)))),(41,42)),((66,67),68)),((((69,75),70),((72,73),74)),71)),(76,77))),3));
tree B_7.5 = [&U] [&W 1/30] (1,((2,(((((((((4,5),((((((7,9),11),(8,((((13,15),14),16),17))),10),12),(18,(((((19,21),23),20),22),(((((24,28),((25,29),27)),26),((30,31),32)),((33,(34,36)),35)))))),6),(((37,38),40),39)),(((43,46),(44,45)),((((((47,48),50),49),(((51,(52,53)),((54,56),55)),((((57,(58,59)),60),61),62))),63),(64,65)))),(41,42)),((66,67),68)),((((69,75),70),((72,73),74)),71)),(76,77))),3));
tree B_7.6 = [&U] [&W 1/30] (1,((2,(((((((((4,5),((((((7,9),11),(8,((((13,15),14),16),17))),10),12),(18,(((((19,21),23),20),22),(((((24,28),((25,29),27)),26),((30,31),32)),((33,(34,36)),35)))))),6),((37,(38,40)),39)),(((43,46),(44,45)),((((((47,48),50),49),((((51,((54,56),55)),53),52),((((57,(58,59)),60),61),62))),63),(64,65)))),(41,42)),((66,67),68)),((((69,75),70),((72,73),74)),71)),(76,77))),3));
tree B_7.7 = [&U] [&W 1/30] (1,((2,(((((((((4,5),(((((7,9),((8,((((13,15),14),16),17)),10)),11),12),(18,(((((19,21),23),20),22),(((((24,28),((25,29),27)),26),((30,31),32)),((33,(34,36)),35)))))),6),((37,(38,40)),39)),(((43,46),(44,45)),((((((47,48),50),49),(((51,(52,53)),((54,56),55)),((((57,(58,59)),60),61),62))),63),(64,65)))),(41,42)),((66,67),68)),((((69,75),70),((72,73),74)),71)),(76,77))),3));
tree B_7.8 = [&U] [&W 1/30] (1,((2,(((((((((4,5),((((7,9),(((8,((((13,15),14),16),17)),10),11)),12),(18,(((((19,21),23),20),22),(((((24,28),((25,29),27)),26),((30,31),32)),((33,(34,36)),35)))))),6),((37,(38,40)),39)),(((43,46),(44,45)),((((((47,48),50),49),(((51,(52,53)),((54,56),55)),((((57,(58,59)),60),61),62))),63),(64,65)))),(41,42)),((66,67),68)),((((69,75),70),((72,73),74)),71)),(76,77))),3));
tree B_7.9 = [&U] [&W 1/30] (1,((2,(((((((((4,5),(((((7,9),(10,11)),(8,((((13,15),14),16),17))),12),(18,(((((19,21),23),20),22),(((((24,28),((25,29),27)),26),((30,31),32)),((33,(34,36)),35)))))),6),((37,(38,40)),39)),(((43,46),(44,45)),((((((47,48),50),49),(((51,(52,53)),((54,56),55)),((((57,(58,59)),60),61),62))),63),(64,65)))),(41,42)),((66,67),68)),((((69,75),70),((72,73),74)),71)),(76,77))),3));
tree B_7.10 = [&U] [&W 1/30] (1,((2,(((((((((4,5),((((((7,9),10),11),(8,((((13,15),14),16),17))),12),(18,(((((19,21),23),20),22),(((((24,28),((25,29),27)),26),((30,31),32)),((33,(34,36)),35)))))),6),((37,(38,40)),39)),(((43,46),(44,45)),((((((47,48),50),49),(((51,(52,53)),((54,56),55)),((((57,(58,59)),60),61),62))),63),(64,65)))),(41,42)),((66,67),68)),((((69,75),70),((72,73),74)),71)),(76,77))),3));
tree B_7.11 = [&U] [&W 1/30] (1,(2,(3,(((((((((4,5),((((((7,9),11),(8,((((13,15),14),16),17))),10),12),(18,((19,(((20,23),22),21)),(((((24,28),29),((25,27),26)),((30,31),32)),((33,(34,35)),36)))))),6),(((37,38),40),39)),(((43,46),(44,45)),((((((47,48),50),49),((((51,52),53),((54,56),55)),((((57,(58,59)),60),61),62))),63),(64,65)))),(41,42)),((66,67),68)),((((69,75),70),((72,73),74)),71)),(76,77)))));
tree B_7.12 = [&U] [&W 1/30] (1,((2,(((((((((4,5),((((((7,9),11),(8,((((13,15),14),16),17))),10),12),(18,((19,(((20,23),22),21)),(((((24,28),29),((25,27),26)),((30,31),32)),((33,(34,35)),36)))))),6),(((37,38),40),39)),(((43,46),(44,45)),((((((47,48),50),49),((((51,52),53),((54,56),55)),((((57,(58,59)),60),61),62))),63),(64,65)))),(41,42)),((66,67),68)),((((69,75),70),((72,73),74)),71)),(76,77))),3));
tree B_7.13 = [&U] [&W 1/30] (1,((2,3),(((((((((4,5),((((((7,9),11),(8,((((13,15),14),16),17))),10),12),(18,((19,(((20,23),22),21)),(((((24,28),29),((25,27),26)),((30,31),32)),((33,(34,35)),36)))))),6),(((37,38),40),39)),(((43,46),(44,45)),((((((47,48),50),49),((((51,52),53),((54,56),55)),((((57,(58,59)),60),61),62))),63),(64,65)))),(41,42)),((66,67),68)),((((69,75),70),((72,73),74)),71)),(76,77))));
tree B_7.14 = [&U] [&W 1/30] (1,(2,(3,(((((((((4,5),((((((7,9),11),(8,((((13,15),14),16),17))),10),12),(18,((19,(((20,23),22),21)),(((((24,28),29),((25,27),26)),((30,31),32)),((33,(34,35)),36)))))),6),((37,(38,40)),39)),(((43,46),(44,45)),((((((47,48),50),49),((((51,52),53),((54,56),55)),((((57,(58,59)),60),61),62))),63),(64,65)))),(41,42)),((66,67),68)),((((69,75),70),((72,73),74)),71)),(76,77)))));
tree B_7.15 = [&U] [&W 1/30] (1,(2,(3,(((((((((4,5),((((((7,9),11),(8,((((13,15),14),16),17))),10),12),(18,((19,(((20,23),22),21)),(((((24,28),29),((25,27),26)),((30,31),32)),((33,(34,35)),36)))))),6),(((37,40),38),39)),(((43,46),(44,45)),((((((47,48),50),49),((((51,52),53),((54,56),55)),((((57,(58,59)),60),61),62))),63),(64,65)))),(41,42)),((66,67),68)),((((69,75),70),((72,73),74)),71)),(76,77)))));
tree B_7.16 = [&U] [&W 1/30] (1,(2,(3,(((((((((4,5),(((((7,9),((8,((((13,15),14),16),17)),10)),11),12),(18,((19,(((20,23),22),21)),(((((24,28),29),((25,27),26)),((30,31),32)),((33,(34,35)),36)))))),6),(((37,38),40),39)),(((43,46),(44,45)),((((((47,48),50),49),((((51,52),53),((54,56),55)),((((57,(58,59)),60),61),62))),63),(64,65)))),(41,42)),((66,67),68)),((((69,75),70),((72,73),74)),71)),(76,77)))));
tree B_7.17 = [&U] [&W 1/30] (1,(2,(3,(((((((((4,5),((((7,9),(((8,((((13,15),14),16),17)),10),11)),12),(18,((19,(((20,23),22),21)),(((((24,28),29),((25,27),26)),((30,31),32)),((33,(34,35)),36)))))),6),(((37,38),40),39)),(((43,46),(44,45)),((((((47,48),50),49),((((51,52),53),((54,56),55)),((((57,(58,59)),60),61),62))),63),(64,65)))),(41,42)),((66,67),68)),((((69,75),70),((72,73),74)),71)),(76,77)))));
tree B_7.18 = [&U] [&W 1/30] (1,(2,(3,(((((((((4,5),((((((7,9),11),(8,((((13,15),14),16),17))),10),12),(18,((19,(((20,23),22),21)),(((((24,28),29),((25,27),26)),((30,31),32)),((33,(34,35)),36)))))),6),(((37,38),40),39)),(((43,46),(44,45)),((((((47,48),50),49),(((51,(53,((54,56),55))),52),((((57,(58,59)),60),61),62))),63),(64,65)))),(41,42)),((66,67),68)),((((69,75),70),((72,73),74)),71)),(76,77)))));
tree B_7.19 = [&U] [&W 1/30] (1,(2,(3,(((((((((4,5),((((((7,9),11),(8,((((13,15),14),16),17))),10),12),(18,((((19,21),(20,23)),22),(((((24,28),29),((25,27),26)),((30,31),32)),((33,(34,35)),36)))))),6),(((37,38),40),39)),(((43,46),(44,45)),((((((47,48),50),49),((((51,52),53),((54,56),55)),((((57,(58,59)),60),61),62))),63),(64,65)))),(41,42)),((66,67),68)),((((69,75),70),((72,73),74)),71)),(76,77)))));
tree B_7.20 = [&U] [&W 1/30] (1,(2,(3,(((((((((4,5),((((((7,9),11),(8,((((13,15),14),16),17))),10),12),(18,((((19,21),22),(20,23)),(((((24,28),29),((25,27),26)),((30,31),32)),((33,(34,35)),36)))))),6),(((37,38),40),39)),(((43,46),(44,45)),((((((47,48),50),49),((((51,52),53),((54,56),55)),((((57,(58,59)),60),61),62))),63),(64,65)))),(41,42)),((66,67),68)),((((69,75),70),((72,73),74)),71)),(76,77)))));
tree B_7.21 = [&U] [&W 1/30] (1,((2,3),(((((((((4,5),((((((7,9),10),11),(8,(((13,(14,15)),16),17))),12),(18,((19,((20,(21,22)),23)),(((((24,28),((25,27),29)),26),((30,31),32)),(((33,36),34),35)))))),6),((37,(38,40)),39)),(((43,46),(44,45)),((((((47,48),50),49),(((51,(52,53)),(54,(55,56))),(((57,(58,59)),62),(60,61)))),63),(64,65)))),(41,42)),((66,67),68)),((((69,75),70),((72,73),74)),71)),(76,77))));
tree B_7.22 = [&U] [&W 1/30] (1,((2,3),(((((((((4,5),((((((7,9),10),11),(8,(((13,(14,15)),16),17))),12),(18,((19,((20,(21,22)),23)),(((((24,28),((25,27),29)),26),((30,31),32)),(((33,36),34),35)))))),6),((37,(38,40)),39)),(((43,46),(44,45)),((((((47,48),50),49),((((51,(54,(55,56))),53),52),(((57,(58,59)),62),(60,61)))),63),(64,65)))),(41,42)),((66,67),68)),((((69,75),70),((72,73),74)),71)),(76,77))));
tree B_7.23 = [&U] [&W 1/30] (1,((2,3),(((((((((4,5),((((((7,9),10),11),(8,(((13,(14,15)),16),17))),12),(18,((19,((20,(21,22)),23)),(((((24,28),((25,27),29)),26),((30,31),32)),(((33,36),34),35)))))),6),((37,(38,40)),39)),(((43,46),(44,45)),((((((47,48),50),49),(((51,(52,53)),(54,(55,56))),((((57,(58,59)),60),61),62))),63),(64,65)))),(41,42)),((66,67),68)),((((69,75),70),((72,73),74)),71)),(76,77))));
tree B_7.24 = [&U] [&W 1/30] (1,((2,3),(((((((((4,5),((((((7,9),10),11),(8,(((13,(14,15)),16),17))),12),(18,((19,((20,(21,22)),23)),(((((24,28),((25,27),29)),26),((30,31),32)),(((33,36),34),35)))))),6),((37,(38,40)),39)),(((43,46),(44,45)),((((((47,48),50),49),(((51,(52,53)),((54,56),55)),(((57,(58,59)),62),(60,61)))),63),(64,65)))),(41,42)),((66,67),68)),((((69,75),70),((72,73),74)),71)),(76,77))));
tree B_7.25 = [&U] [&W 1/30] (1,((2,3),(((((((((4,5),((((((7,9),10),11),(8,(((13,(14,15)),16),17))),12),(18,((19,((20,(21,22)),23)),(((((24,28),((25,27),29)),26),((30,31),32)),(((33,36),34),35)))))),6),((37,(38,40)),39)),(((43,46),(44,45)),((((((47,48),50),49),(((51,(52,53)),((54,55),56)),(((57,(58,59)),62),(60,61)))),63),(64,65)))),(41,42)),((66,67),68)),((((69,75),70),((72,73),74)),71)),(76,77))));
tree B_7.26 = [&U] [&W 1/30] (1,((2,3),(((((((((4,5),((((((7,9),10),11),(8,(((13,(14,15)),16),17))),12),(18,((19,((20,(21,22)),23)),(((((24,28),((25,27),29)),26),((30,31),32)),(((33,36),34),35)))))),6),((37,(38,40)),39)),(((43,46),(44,45)),((((((47,48),50),49),((((51,53),52),(54,(55,56))),(((57,(58,59)),62),(60,61)))),63),(64,65)))),(41,42)),((66,67),68)),((((69,75),70),((72,73),74)),71)),(76,77))));
tree B_7.27 = [&U] [&W 1/30] (1,((2,3),(((((((((4,5),((((((7,9),10),11),(8,(((13,(14,15)),16),17))),12),(18,((19,((20,(21,22)),23)),(((((24,28),((25,27),29)),26),((30,31),32)),(((33,36),34),35)))))),6),((37,(38,40)),39)),(((43,46),(44,45)),((((((47,48),50),49),((((51,52),53),(54,(55,56))),(((57,(58,59)),62),(60,61)))),63),(64,65)))),(41,42)),((66,67),68)),((((69,75),70),((72,73),74)),71)),(76,77))));
tree B_7.28 = [&U] [&W 1/30] (1,((2,3),(((((((((4,5),((((((7,9),10),11),(8,(((13,(14,15)),16),17))),12),(18,((19,((20,(21,22)),23)),(((((24,28),((25,27),29)),26),((30,31),32)),(((33,36),34),35)))))),6),((37,(38,40)),39)),(((43,46),(44,45)),((((((47,48),50),49),((((51,53),(54,(55,56))),52),(((57,(58,59)),62),(60,61)))),63),(64,65)))),(41,42)),((66,67),68)),((((69,75),70),((72,73),74)),71)),(76,77))));
tree B_7.29 = [&U] [&W 1/30] (1,((2,3),(((((((((4,5),((((((7,9),10),11),(8,(((13,(14,15)),16),17))),12),(18,((19,((20,(21,22)),23)),(((((24,28),((25,27),29)),26),((30,31),32)),(((33,36),34),35)))))),6),((37,(38,40)),39)),(((43,46),(44,45)),((((((47,48),50),49),(((51,(52,53)),(54,(55,56))),((((57,59),58),62),(60,61)))),63),(64,65)))),(41,42)),((66,67),68)),((((69,75),70),((72,73),74)),71)),(76,77))));
tree B_7.30 = [&U] [&W 1/30] (1,((2,3),(((((((((4,5),((((((7,9),10),11),(8,(((13,(14,15)),16),17))),12),(18,((19,((20,(21,22)),23)),(((((24,28),((25,27),29)),26),((30,31),32)),(((33,36),34),35)))))),6),((37,(38,40)),39)),(((43,46),(44,45)),((((((47,48),50),49),(((51,(52,53)),(54,(55,56))),((((57,58),59),62),(60,61)))),63),(64,65)))),(41,42)),((66,67),68)),((((69,75),70),((72,73),74)),71)),(76,77))));

[Trees found in bootstrap replicate #8 (seed=1697538688)]
tree B_8.1 = [&U] [&W 1/20] (1,((2,((((((((((4,5),((((((19,21),22),23),20),(((33,34),36),35)),(((24,28),(((25,26),27),29)),((30,31),32)))),((((6,10),((7,9),(8,(((13,(14,15)),16),17)))),11),12)),18),(37,((38,39),40))),((44,45),46)),(((43,((((47,48),49),50),((((51,53),52),((((57,(58,59)),60),61),62)),((54,56),55)))),((66,67),68)),(63,(64,65)))),(41,42)),(((69,70),((72,73),(74,75))),71)),(76,77))),3));
tree B_8.2 = [&U] [&W 1/20] (1,((2,((((((((((4,5),((((((19,21),22),23),20),(((33,34),36),35)),(((24,28),(((25,26),27),29)),((30,31),32)))),(((((6,10),(8,(((13,(14,15)),16),17))),(7,9)),11),12)),18),(37,((38,39),40))),((44,45),46)),(((43,((((47,48),49),50),((((51,53),52),((((57,(58,59)),60),61),62)),((54,56),55)))),((66,67),68)),(63,(64,65)))),(41,42)),(((69,70),((72,73),(74,75))),71)),(76,77))),3));
tree B_8.3 = [&U] [&W 1/20] (1,((2,((((((((((4,5),((((((19,21),22),23),20),(((33,34),36),35)),(((24,28),(((25,26),27),29)),((30,31),32)))),((((6,10),(7,9)),((8,(((13,(14,15)),16),17)),11)),12)),18),(37,((38,39),40))),((44,45),46)),(((43,((((47,48),49),50),((((51,53),52),((((57,(58,59)),60),61),62)),((54,56),55)))),((66,67),68)),(63,(64,65)))),(41,42)),(((69,70),((72,73),(74,75))),71)),(76,77))),3));
tree B_8.4 = [&U] [&W 1/20] (1,((2,((((((((((4,5),((((((19,21),22),23),20),(((33,34),36),35)),(((24,28),(((25,26),27),29)),((30,31),32)))),(((((6,10),(7,9)),11),(8,(((13,(14,15)),16),17))),12)),18),(37,((38,39),40))),((44,45),46)),(((43,((((47,48),49),50),((((51,53),52),((((57,(58,59)),60),61),62)),((54,56),55)))),((66,67),68)),(63,(64,65)))),(41,42)),(((69,70),((72,73),(74,75))),71)),(76,77))),3));
tree B_8.5 = [&U] [&W 1/20] (1,((2,((((((((((4,5),((((((19,21),22),23),20),(((33,34),36),35)),(((24,28),(((25,26),27),29)),((30,31),32)))),((((6,((8,(((13,(14,15)),16),17)),10)),(7,9)),11),12)),18),(37,((38,39),40))),((44,45),46)),(((43,((((47,48),49),50),((((51,53),52),((((57,(58,59)),60),61),62)),((54,56),55)))),((66,67),68)),(63,(64,65)))),(41,42)),(((69,70),((72,73),(74,75))),71)),(76,77))),3));
tree B_8.6 = [&U] [&W 1/20] (1,((2,((((((((((4,5),((((((19,21),22),23),20),(((33,34),36),35)),(((24,28),(((25,26),27),29)),((30,31),32)))),(((((6,10),(7,9)),(8,(((13,(14,15)),16),17))),11),12)),18),(37,((38,39),40))),((44,45),46)),(((43,((((47,48),49),50),((((51,53),52),((((57,(58,59)),60),61),62)),((54,56),55)))),((66,67),68)),(63,(64,65)))),(41,42)),(((69,70),((72,73),(74,75))),71)),(76,77))),3));
tree B_8.7 = [&U] [&W 1/20] (1,((2,((((((((((4,5),((((((19,21),22),23),20),(((33,34),36),35)),(((24,28),(((25,26),27),29)),((30,31),32)))),((((6,10),(8,(((13,(14,15)),16),17))),((7,9),11)),12)),18),(37,((38,39),40))),((44,45),46)),(((43,((((47,48),49),50),((((51,53),52),((((57,(58,59)),60),61),62)),((54,56),55)))),((66,67),68)),(63,(64,65)))),(41,42)),(((69,70),((72,73),(74,75))),71)),(76,77))),3));
tree B_8.8 = [&U] [&W 1/20] (1,((2,((((((((((4,5),((((((19,21),22),23),20),(((33,34),36),35)),(((24,28),(((25,26),27),29)),((30,31),32)))),(((((6,10),(8,(((13,(14,15)),16),17))),11),(7,9)),12)),18),(37,((38,39),40))),((44,45),46)),(((43,((((47,48),49),50),((((51,53),52),((((57,(58,59)),60),61),62)),((54,56),55)))),((66,67),68)),(63,(64,65)))),(41,42)),(((69,70),((72,73),(74,75))),71)),(76,77))),3));
tree B_8.9 = [&U] [&W 1/20] (1,((2,((((((((((4,5),((((((19,21),22),23),20),(((33,34),36),35)),(((24,28),(((25,26),27),29)),((30,31),32)))),(((6,10),(((7,9),(8,(((13,(14,15)),16),17))),11)),12)),18),(37,((38,39),40))),((44,45),46)),(((43,((((47,48),49),50),((((51,53),52),((((57,(58,59)),60),61),62)),((54,56),55)))),((66,67),68)),(63,(64,65)))),(41,42)),(((69,70),((72,73),(74,75))),71)),(76,77))),3));
tree B_8.10 = [&U] [&W 1/20] (1,((2,((((((((((4,5),((((((19,21),22),23),20),(((33,34),36),35)),(((24,28),(((25,26),27),29)),((30,31),32)))),((((6,10),11),((7,9),(8,(((13,(14,15)),16),17)))),12)),18),(37,((38,39),40))),((44,45),46)),(((43,((((47,48),49),50),((((51,53),52),((((57,(58,59)),60),61),62)),((54,56),55)))),((66,67),68)),(63,(64,65)))),(41,42)),(((69,70),((72,73),(74,75))),71)),(76,77))),3));
tree B_8.11 = [&U] [&W 1/20] (1,((2,(((((((((((4,5),(((((19,(20,21)),22),23),(((33,36),34),35)),(((24,28),(((25,27),26),29)),((30,31),32)))),6),((((((7,9),8),11),10),12),((((13,14),15),16),17))),18),(37,((38,39),40))),((44,45),46)),(((43,((((47,48),49),50),(((51,52),53),(((54,56),55),((((57,(58,59)),60),61),62))))),((66,67),68)),(63,(64,65)))),(41,42)),(((69,70),((72,73),(74,75))),71)),(76,77))),3));
tree B_8.12 = [&U] [&W 1/20] (1,((2,(((((((((((4,5),(((((19,(20,21)),22),23),(((33,36),34),35)),(((24,28),(((25,27),26),29)),((30,31),32)))),6),((((((7,9),8),11),10),12),((((13,14),15),16),17))),18),(37,((38,39),40))),((44,45),46)),(((43,((((47,48),49),50),((((51,53),52),((((57,(58,59)),60),61),62)),((54,56),55)))),((66,67),68)),(63,(64,65)))),(41,42)),(((69,70),((72,73),(74,75))),71)),(76,77))),3));
tree B_8.13 = [&U] [&W 1/20] (1,((2,(((((((((((4,5),(((((19,(20,21)),22),23),(((33,36),34),35)),(((24,28),(((25,27),26),29)),((30,31),32)))),6),((((((7,9),8),11),10),12),((((13,14),15),16),17))),18),(37,((38,39),40))),((44,45),46)),(((43,((((47,48),49),50),((((51,52),53),((((57,(58,59)),60),61),62)),((54,56),55)))),((66,67),68)),(63,(64,65)))),(41,42)),(((69,70),((72,73),(74,75))),71)),(76,77))),3));
tree B_8.14 = [&U] [&W 1/20] (1,((2,(((((((((((4,5),(((((19,(20,21)),22),23),(((33,36),34),35)),(((24,28),(((25,27),26),29)),((30,31),32)))),6),((((((7,9),8),11),10),12),((((13,14),15),16),17))),18),(37,((38,39),40))),((44,45),46)),(((43,((((47,48),49),50),((((51,52),53),((54,56),55)),((((57,(58,59)),60),61),62)))),((66,67),68)),(63,(64,65)))),(41,42)),(((69,70),((72,73),(74,75))),71)),(76,77))),3));
tree B_8.15 = [&U] [&W 1/20] (1,((2,(((((((((((4,5),(((((19,(20,21)),22),23),(((33,36),34),35)),(((24,28),(((25,27),26),29)),((30,31),32)))),6),((((((7,9),8),11),10),12),((((13,14),15),16),17))),18),(37,((38,39),40))),((44,45),46)),(((43,((((47,48),49),50),((((51,52),53),((54,55),56)),((((57,(58,59)),60),61),62)))),((66,67),68)),(63,(64,65)))),(41,42)),(((69,70),((72,73),(74,75))),71)),(76,77))),3));
tree B_8.16 = [&U] [&W 1/20] (1,((2,(((((((((((4,5),(((((19,(20,21)),22),23),(((33,36),34),35)),(((24,28),(((25,27),26),29)),((30,31),32)))),6),((((((7,9),8),11),10),12),((((13,14),15),16),17))),18),(37,((38,39),40))),((44,45),46)),(((43,((((47,48),49),50),((((51,52),53),((((57,(58,59)),60),61),62)),((54,55),56)))),((66,67),68)),(63,(64,65)))),(41,42)),(((69,70),((72,73),(74,75))),71)),(76,77))),3));
tree B_8.17 = [&U] [&W 1/20] (1,((2,(((((((((((4,5),(((((19,(20,21)),22),23),(((33,36),34),35)),(((24,28),(((25,27),26),29)),((30,31),32)))),6),((((((7,9),8),11),10),12),((((13,14),15),16),17))),18),(37,((38,39),40))),((44,45),46)),(((43,((((47,48),49),50),((((51,52),53),(54,(55,56))),((((57,(58,59)),60),61),62)))),((66,67),68)),(63,(64,65)))),(41,42)),(((69,70),((72,73),(74,75))),71)),(76,77))),3));
tree B_8.18 = [&U] [&W 1/20] (1,((2,(((((((((((4,5),(((((19,(20,21)),22),23),(((33,36),34),35)),(((24,28),(((25,27),26),29)),((30,31),32)))),6),((((((7,9),8),11),10),12),((((13,14),15),16),17))),18),(37,((38,39),40))),((44,45),46)),(((43,((((47,48),49),50),((((51,52),53),((((57,(58,59)),60),61),62)),(54,(55,56))))),((66,67),68)),(63,(64,65)))),(41,42)),(((69,70),((72,73),(74,75))),71)),(76,77))),3));
tree B_8.19 = [&U] [&W 1/20] (1,((2,(((((((((((4,5),(((((19,(20,21)),22),23),(((33,36),34),35)),(((24,28),(((25,27),26),29)),((30,31),32)))),6),((((((7,9),8),11),10),12),((((13,14),15),16),17))),18),(37,((38,39),40))),((44,45),46)),(((43,((((47,48),49),50),(((51,53),52),(((54,56),55),((((57,(58,59)),60),61),62))))),((66,67),68)),(63,(64,65)))),(41,42)),(((69,70),((72,73),(74,75))),71)),(76,77))),3));
tree B_8.20 = [&U] [&W 1/20] (1,((2,(((((((((((4,5),(((((19,(20,21)),22),23),(((33,36),34),35)),(((24,28),(((25,27),26),29)),((30,31),32)))),6),((((((7,9),8),11),10),12),((((13,14),15),16),17))),18),(37,((38,39),40))),((44,45),46)),(((43,((((47,48),49),50),(((51,52),53),((54,(55,56)),((((57,(58,59)),60),61),62))))),((66,67),68)),(63,(64,65)))),(41,42)),(((69,70),((72,73),(74,75))),71)),(76,77))),3));

[Trees found in bootstrap replicate #9 (seed=2091624992)]
tree B_9.1 = [&U] [&W 1/20] (1,(2,(3,(((((((((((4,5),6),(((((((((7,9),8),(10,11)),12),(((13,(14,15)),16),17)),18),(((24,((((25,27),29),26),28)),(30,31)),32)),(((33,34),36),35)),((((19,20),21),22),23))),(37,((38,40),39))),((41,42),43)),(((44,45),46),(64,65))),((((47,48),(49,50)),(((51,52),53),((54,(55,56)),(((57,(58,59)),(60,61)),62)))),63)),(66,67)),68),(76,77)),((69,(70,(((72,73),74),75))),71)))));
tree B_9.2 = [&U] [&W 1/20] (1,((2,(((((((((((4,5),6),(((((((((7,9),8),(10,11)),12),(((13,(14,15)),16),17)),18),(((24,((((25,27),29),26),28)),(30,31)),32)),(((33,34),36),35)),((((19,20),21),22),23))),(37,((38,40),39))),((41,42),43)),(((44,45),46),(64,65))),((((47,48),(49,50)),(((51,52),53),((54,(55,56)),(((57,(58,59)),(60,61)),62)))),63)),(66,67)),68),(76,77)),((69,(70,(((72,73),74),75))),71))),3));
tree B_9.3 = [&U] [&W 1/20] (1,((2,3),(((((((((((4,5),6),(((((((((7,9),8),(10,11)),12),(((13,(14,15)),16),17)),18),(((24,((((25,27),29),26),28)),(30,31)),32)),(((33,34),36),35)),((((19,20),21),22),23))),(37,((38,40),39))),((41,42),43)),(((44,45),46),(64,65))),((((47,48),(49,50)),(((51,52),53),((54,(55,56)),(((57,(58,59)),(60,61)),62)))),63)),(66,67)),68),(76,77)),((69,(70,(((72,73),74),75))),71))));
tree B_9.4 = [&U] [&W 1/20] (1,(2,(3,(((((((((((4,5),6),((((((((7,9),8),(10,11)),12),(((13,(14,15)),16),17)),18),(((((19,20),21),22),23),(((33,34),36),35))),(((24,((((25,27),29),26),28)),(30,31)),32))),(37,((38,40),39))),((41,42),43)),(((44,45),46),(64,65))),((((47,48),(49,50)),(((51,52),53),((54,(55,56)),(((57,(58,59)),(60,61)),62)))),63)),(66,67)),68),(76,77)),((69,(70,(((72,73),74),75))),71)))));
tree B_9.5 = [&U] [&W 1/20] (1,(2,(3,(((((((((((4,5),6),(((((((((7,9),8),(10,11)),12),(((13,(14,15)),16),17)),18),(((24,((((25,27),29),26),28)),(30,31)),32)),(((33,34),36),35)),((((19,20),21),22),23))),(37,((38,40),39))),((41,42),43)),(((44,45),46),(64,65))),(((((47,48),50),49),(((51,52),53),((54,(55,56)),(((57,(58,59)),(60,61)),62)))),63)),(66,67)),68),(76,77)),((69,(70,(((72,73),74),75))),71)))));
tree B_9.6 = [&U] [&W 1/20] (1,(2,(3,(((((((((((4,5),6),(((((((((7,9),8),(10,11)),12),(((13,(14,15)),16),17)),18),(((24,((((25,27),29),26),28)),(30,31)),32)),(((33,34),36),35)),((((19,20),21),22),23))),(37,((38,40),39))),((41,42),43)),(((44,45),46),(64,65))),(((((47,48),49),50),(((51,52),53),((54,(55,56)),(((57,(58,59)),(60,61)),62)))),63)),(66,67)),68),(76,77)),((69,(70,(((72,73),74),75))),71)))));
tree B_9.7 = [&U] [&W 1/20] (1,(2,(3,(((((((((((4,5),6),((((((((((7,9),8),(10,11)),12),(((13,(14,15)),16),17)),18),(((33,34),36),35)),((24,((((25,27),29),26),28)),(30,31))),32),((((19,20),21),22),23))),(37,((38,40),39))),((41,42),43)),(((44,45),46),(64,65))),((((47,48),(49,50)),(((51,52),53),((54,(55,56)),(((57,(58,59)),(60,61)),62)))),63)),(66,67)),68),(76,77)),((69,(70,(((72,73),74),75))),71)))));
tree B_9.8 = [&U] [&W 1/20] (1,(2,(3,(((((((((((4,5),6),((((((((7,9),8),(10,11)),12),(((13,(14,15)),16),17)),18),(((24,((((25,27),29),26),28)),(30,31)),32)),(((((19,20),21),23),22),(((33,34),36),35)))),(37,((38,40),39))),((41,42),43)),(((44,45),46),(64,65))),((((47,48),(49,50)),(((51,52),53),((54,(55,56)),(((57,(58,59)),(60,61)),62)))),63)),(66,67)),68),(76,77)),((69,(70,(((72,73),74),75))),71)))));
tree B_9.9 = [&U] [&W 1/20] (1,(2,(3,(((((((((((4,5),6),((((((((7,9),8),(10,11)),12),(((13,(14,15)),16),17)),18),(((24,((((25,27),29),26),28)),(30,31)),32)),((((19,20),21),(22,23)),(((33,34),36),35)))),(37,((38,40),39))),((41,42),43)),(((44,45),46),(64,65))),((((47,48),(49,50)),(((51,52),53),((54,(55,56)),(((57,(58,59)),(60,61)),62)))),63)),(66,67)),68),(76,77)),((69,(70,(((72,73),74),75))),71)))));
tree B_9.10 = [&U] [&W 1/20] (1,(2,(3,(((((((((((4,5),6),(((((((((7,9),8),(10,11)),12),(((13,(14,15)),16),17)),18),(((24,((((25,27),29),26),28)),(30,31)),32)),(((33,34),36),35)),(((19,20),(22,23)),21))),(37,((38,40),39))),((41,42),43)),(((44,45),46),(64,65))),((((47,48),(49,50)),(((51,52),53),((54,(55,56)),(((57,(58,59)),(60,61)),62)))),63)),(66,67)),68),(76,77)),((69,(70,(((72,73),74),75))),71)))));
tree B_9.11 = [&U] [&W 1/20] (1,((2,3),(((((((((((4,5),6),((((((((7,9),8),10),11),(12,((((13,14),15),16),17))),18),((19,(20,(21,(22,23)))),((33,(35,36)),34))),((((24,28),((25,(27,29)),26)),(30,31)),32))),((37,(38,39)),40)),((41,42),43)),(((44,45),46),(64,65))),(((((47,48),50),49),(((51,52),53),(((54,55),56),((((57,58),59),(60,61)),62)))),63)),(66,67)),68),(76,77)),((69,(70,(((72,73),74),75))),71))));
tree B_9.12 = [&U] [&W 1/20] (1,(2,(3,(((((((((((4,5),6),((((((((7,9),8),10),11),(12,((((13,14),15),16),17))),18),((19,(20,(21,(22,23)))),((33,(35,36)),34))),((((24,28),((25,(27,29)),26)),(30,31)),32))),((37,(38,39)),40)),((41,42),43)),(((44,45),46),(64,65))),(((((47,48),50),49),(((51,52),53),(((54,55),56),((((57,58),59),(60,61)),62)))),63)),(66,67)),68),(76,77)),((69,(70,(((72,73),74),75))),71)))));
tree B_9.13 = [&U] [&W 1/20] (1,((2,(((((((((((4,5),6),((((((((7,9),8),10),11),(12,((((13,14),15),16),17))),18),((19,(20,(21,(22,23)))),((33,(35,36)),34))),((((24,28),((25,(27,29)),26)),(30,31)),32))),((37,(38,39)),40)),((41,42),43)),(((44,45),46),(64,65))),(((((47,48),50),49),(((51,52),53),(((54,55),56),((((57,58),59),(60,61)),62)))),63)),(66,67)),68),(76,77)),((69,(70,(((72,73),74),75))),71))),3));
tree B_9.14 = [&U] [&W 1/20] (1,((2,3),(((((((((((4,5),6),((((((((7,9),8),10),11),(12,((((13,14),15),16),17))),18),((19,(20,(21,(22,23)))),((33,(35,36)),34))),((((24,28),((25,(27,29)),26)),(30,31)),32))),(37,(38,(39,40)))),((41,42),43)),(((44,45),46),(64,65))),(((((47,48),50),49),(((51,52),53),(((54,55),56),((((57,58),59),(60,61)),62)))),63)),(66,67)),68),(76,77)),((69,(70,(((72,73),74),75))),71))));
tree B_9.15 = [&U] [&W 1/20] (1,((2,3),(((((((((((4,5),6),((((((((7,9),8),10),11),(12,((((13,14),15),16),17))),18),((19,(20,(21,(22,23)))),((33,(35,36)),34))),((((24,28),((25,(27,29)),26)),(30,31)),32))),(37,((38,40),39))),((41,42),43)),(((44,45),46),(64,65))),(((((47,48),50),49),(((51,52),53),(((54,55),56),((((57,58),59),(60,61)),62)))),63)),(66,67)),68),(76,77)),((69,(70,(((72,73),74),75))),71))));
tree B_9.16 = [&U] [&W 1/20] (1,((2,3),(((((((((((4,5),6),(((((((((7,9),8),10),11),(12,((((13,14),15),16),17))),18),((((24,28),((25,(27,29)),26)),(30,31)),32)),((33,(35,36)),34)),(19,(20,(21,(22,23)))))),((37,(38,39)),40)),((41,42),43)),(((44,45),46),(64,65))),(((((47,48),50),49),(((51,52),53),(((54,55),56),((((57,58),59),(60,61)),62)))),63)),(66,67)),68),(76,77)),((69,(70,(((72,73),74),75))),71))));
tree B_9.17 = [&U] [&W 1/20] (1,((2,3),(((((((((((4,5),6),((((((((7,9),8),10),11),(12,((((13,14),15),16),17))),18),((19,(20,(21,(22,23)))),((33,(35,36)),34))),((((24,28),((25,(27,29)),26)),(30,31)),32))),((37,(38,39)),40)),((41,42),43)),(((44,45),46),(64,65))),((((47,48),(49,50)),(((51,52),53),(((54,55),56),((((57,58),59),(60,61)),62)))),63)),(66,67)),68),(76,77)),((69,(70,(((72,73),74),75))),71))));
tree B_9.18 = [&U] [&W 1/20] (1,((2,3),(((((((((((4,5),6),((((((((7,9),8),10),11),(12,((((13,14),15),16),17))),18),((19,(20,(21,(22,23)))),((33,(35,36)),34))),((((24,28),((25,(27,29)),26)),(30,31)),32))),((37,(38,39)),40)),((41,42),43)),(((44,45),46),(64,65))),(((((47,48),49),50),(((51,52),53),(((54,55),56),((((57,58),59),(60,61)),62)))),63)),(66,67)),68),(76,77)),((69,(70,(((72,73),74),75))),71))));
tree B_9.19 = [&U] [&W 1/20] (1,((2,3),(((((((((((4,5),6),((((((((7,9),8),10),11),(12,((((13,14),15),16),17))),18),((19,(20,(21,(22,23)))),((33,(35,36)),34))),((((24,28),((25,(27,29)),26)),(30,31)),32))),(37,((38,39),40))),((41,42),43)),(((44,45),46),(64,65))),(((((47,48),50),49),(((51,52),53),(((54,55),56),((((57,58),59),(60,61)),62)))),63)),(66,67)),68),(76,77)),((69,(70,(((72,73),74),75))),71))));
tree B_9.20 = [&U] [&W 1/20] (1,((2,3),(((((((((((4,5),6),((((((((7,9),8),10),11),(12,((((13,14),15),16),17))),18),((19,(20,(21,(22,23)))),((33,(35,36)),34))),((((24,28),((25,(27,29)),26)),(30,31)),32))),((37,40),(38,39))),((41,42),43)),(((44,45),46),(64,65))),(((((47,48),50),49),(((51,52),53),(((54,55),56),((((57,58),59),(60,61)),62)))),63)),(66,67)),68),(76,77)),((69,(70,(((72,73),74),75))),71))));

[Trees found in bootstrap replicate #10 (seed=1370803532)]
tree B_10.1 = [&U] [&W 1/40] (1,((2,(((((4,5),6),((((((7,10),9),((8,((((13,15),14),16),17)),11)),12),18),(((((19,22),23),21),20),((((24,28),(((25,26),27),29)),((30,31),32)),((33,(34,35)),36))))),(((((37,40),38),39),(76,77)),(43,(((((44,45),46),(64,65)),(((((47,48),49),50),((((51,52),53),(54,(55,56))),((((57,(58,59)),60),61),62))),63)),((66,68),67))))),((41,42),(((((69,(72,73)),70),75),74),71)))),3));
tree B_10.2 = [&U] [&W 1/40] (1,((2,(((((4,5),6),((((((7,10),9),((8,((((13,15),14),16),17)),11)),12),18),(((((19,22),23),21),20),((((24,28),(((25,26),27),29)),((30,31),32)),((33,(34,35)),36))))),(((((37,40),38),39),(76,77)),(43,(((((44,45),46),(64,65)),(((((47,48),49),50),((((51,53),52),((((57,(58,59)),60),61),62)),(54,(55,56)))),63)),((66,68),67))))),((41,42),(((((69,(72,73)),70),75),74),71)))),3));
tree B_10.3 = [&U] [&W 1/40] (1,((2,(((((4,5),6),((((((7,10),9),((8,((((13,15),14),16),17)),11)),12),18),(((((19,22),23),21),20),((((24,28),(((25,26),27),29)),((30,31),32)),((33,(34,35)),36))))),(((((37,40),38),39),(76,77)),(43,(((((44,45),46),(64,65)),(((((47,48),49),50),((((51,52),53),((54,56),55)),((((57,(58,59)),60),61),62))),63)),((66,68),67))))),((41,42),(((((69,(72,73)),70),75),74),71)))),3));
tree B_10.4 = [&U] [&W 1/40] (1,((2,(((((4,5),6),((((((7,10),9),((8,((((13,15),14),16),17)),11)),12),18),(((((19,22),23),21),20),((((24,28),(((25,26),27),29)),((30,31),32)),((33,(34,35)),36))))),(((((37,40),38),39),(76,77)),(43,(((((44,45),46),(64,65)),(((((47,48),49),50),((((51,52),53),((54,55),56)),((((57,(58,59)),60),61),62))),63)),((66,68),67))))),((41,42),(((((69,(72,73)),70),75),74),71)))),3));
tree B_10.5 = [&U] [&W 1/40] (1,((2,(((((4,5),6),((((((7,10),9),((8,((((13,15),14),16),17)),11)),12),18),((((19,22),(20,21)),23),((((24,28),(((25,26),27),29)),((30,31),32)),((33,(34,35)),36))))),(((((37,40),38),39),(76,77)),(43,(((((44,45),46),(64,65)),(((((47,48),49),50),((((51,52),53),(54,(55,56))),((((57,(58,59)),60),61),62))),63)),((66,68),67))))),((41,42),(((((69,(72,73)),70),75),74),71)))),3));
tree B_10.6 = [&U] [&W 1/40] (1,((2,(((((4,5),6),((((((7,10),9),((8,((((13,15),14),16),17)),11)),12),18),(((19,22),((20,21),23)),((((24,28),(((25,26),27),29)),((30,31),32)),((33,(34,35)),36))))),(((((37,40),38),39),(76,77)),(43,(((((44,45),46),(64,65)),(((((47,48),49),50),((((51,52),53),(54,(55,56))),((((57,(58,59)),60),61),62))),63)),((66,68),67))))),((41,42),(((((69,(72,73)),70),75),74),71)))),3));
tree B_10.7 = [&U] [&W 1/40] (1,((2,(((((4,5),6),((((((7,10),9),((8,((((13,15),14),16),17)),11)),12),18),(((19,((20,21),23)),22),((((24,28),(((25,26),27),29)),((30,31),32)),((33,(34,35)),36))))),(((((37,40),38),39),(76,77)),(43,(((((44,45),46),(64,65)),(((((47,48),49),50),((((51,52),53),(54,(55,56))),((((57,(58,59)),60),61),62))),63)),((66,68),67))))),((41,42),(((((69,(72,73)),70),75),74),71)))),3));
tree B_10.8 = [&U] [&W 1/40] (1,((2,(((((4,5),6),((((((7,10),9),((8,((((13,15),14),16),17)),11)),12),18),((19,(((20,21),23),22)),((((24,28),(((25,26),27),29)),((30,31),32)),((33,(34,35)),36))))),(((((37,40),38),39),(76,77)),(43,(((((44,45),46),(64,65)),(((((47,48),49),50),((((51,52),53),(54,(55,56))),((((57,(58,59)),60),61),62))),63)),((66,68),67))))),((41,42),(((((69,(72,73)),70),75),74),71)))),3));
tree B_10.9 = [&U] [&W 1/40] (1,((2,(((((4,5),6),((((((7,10),9),((8,((((13,15),14),16),17)),11)),12),18),(((((19,22),23),21),20),((((24,28),(((25,26),27),29)),((30,31),32)),(((33,36),34),35))))),(((((37,40),38),39),(76,77)),(43,(((((44,45),46),(64,65)),(((((47,48),49),50),((((51,52),53),(54,(55,56))),((((57,(58,59)),60),61),62))),63)),((66,68),67))))),((41,42),(((((69,(72,73)),70),75),74),71)))),3));
tree B_10.10 = [&U] [&W 1/40] (1,((2,(((((4,5),6),((((((7,10),9),((8,((((13,15),14),16),17)),11)),12),18),(((((19,22),23),21),20),((((24,28),(((25,26),27),29)),((30,31),32)),(((33,36),35),34))))),(((((37,40),38),39),(76,77)),(43,(((((44,45),46),(64,65)),(((((47,48),49),50),((((51,52),53),(54,(55,56))),((((57,(58,59)),60),61),62))),63)),((66,68),67))))),((41,42),(((((69,(72,73)),70),75),74),71)))),3));
tree B_10.11 = [&U] [&W 1/40] (1,((2,(((((4,5),6),(((((7,((8,(((13,(14,15)),16),17)),(9,10))),11),12),18),(((((19,20),21),22),23),((((24,((25,(26,27)),29)),28),((30,31),32)),(((33,34),36),35))))),(((((37,40),38),39),(76,77)),(43,(((((44,45),46),(64,65)),(((((47,48),49),50),((((51,52),53),(54,(55,56))),((((57,(58,59)),60),61),62))),63)),((66,68),67))))),((41,42),(((((69,(72,73)),70),75),74),71)))),3));
tree B_10.12 = [&U] [&W 1/40] (1,((2,(((((4,5),6),(((((7,((8,(((13,(14,15)),16),17)),(9,10))),11),12),18),(((((19,20),21),22),23),((((24,((25,(26,27)),29)),28),((30,31),32)),(((33,34),36),35))))),(((((37,40),38),39),(76,77)),(43,(((((44,45),46),(64,65)),(((((47,48),49),50),((((51,53),52),((((57,(58,59)),60),61),62)),(54,(55,56)))),63)),((66,68),67))))),((41,42),(((((69,(72,73)),70),75),74),71)))),3));
tree B_10.13 = [&U] [&W 1/40] (1,((2,(((((4,5),6),(((((7,((8,(((13,(14,15)),16),17)),(9,10))),11),12),18),(((((19,20),21),22),23),((((24,((25,(26,27)),29)),28),((30,31),32)),(((33,34),36),35))))),(((((37,40),38),39),(76,77)),(43,(((((44,45),46),(64,65)),(((((47,48),49),50),((((51,52),53),((54,56),55)),((((57,(58,59)),60),61),62))),63)),((66,68),67))))),((41,42),(((((69,(72,73)),70),75),74),71)))),3));
tree B_10.14 = [&U] [&W 1/40] (1,((2,(((((4,5),6),(((((7,((8,(((13,(14,15)),16),17)),(9,10))),11),12),18),(((((19,20),21),22),23),((((24,((25,(26,27)),29)),28),((30,31),32)),(((33,34),36),35))))),(((((37,40),38),39),(76,77)),(43,(((((44,45),46),(64,65)),(((((47,48),49),50),((((51,52),53),((54,55),56)),((((57,(58,59)),60),61),62))),63)),((66,68),67))))),((41,42),(((((69,(72,73)),70),75),74),71)))),3));
tree B_10.15 = [&U] [&W 1/40] (1,((2,(((((4,5),6),(((((7,((8,(((13,(14,15)),16),17)),(9,10))),11),12),18),((((19,20),(22,23)),21),((((24,((25,(26,27)),29)),28),((30,31),32)),(((33,34),36),35))))),(((((37,40),38),39),(76,77)),(43,(((((44,45),46),(64,65)),(((((47,48),49),50),((((51,52),53),(54,(55,56))),((((57,(58,59)),60),61),62))),63)),((66,68),67))))),((41,42),(((((69,(72,73)),70),75),74),71)))),3));
tree B_10.16 = [&U] [&W 1/40] (1,((2,(((((4,5),6),(((((7,((8,(((13,(14,15)),16),17)),(9,10))),11),12),18),(((19,20),(21,(22,23))),((((24,((25,(26,27)),29)),28),((30,31),32)),(((33,34),36),35))))),(((((37,40),38),39),(76,77)),(43,(((((44,45),46),(64,65)),(((((47,48),49),50),((((51,52),53),(54,(55,56))),((((57,(58,59)),60),61),62))),63)),((66,68),67))))),((41,42),(((((69,(72,73)),70),75),74),71)))),3));
tree B_10.17 = [&U] [&W 1/40] (1,((2,(((((4,5),6),(((((7,((8,(((13,(14,15)),16),17)),(9,10))),11),12),18),(((19,(21,(22,23))),20),((((24,((25,(26,27)),29)),28),((30,31),32)),(((33,34),36),35))))),(((((37,40),38),39),(76,77)),(43,(((((44,45),46),(64,65)),(((((47,48),49),50),((((51,52),53),(54,(55,56))),((((57,(58,59)),60),61),62))),63)),((66,68),67))))),((41,42),(((((69,(72,73)),70),75),74),71)))),3));
tree B_10.18 = [&U] [&W 1/40] (1,((2,(((((4,5),6),(((((7,((8,(((13,(14,15)),16),17)),(9,10))),11),12),18),((19,(20,(21,(22,23)))),((((24,((25,(26,27)),29)),28),((30,31),32)),(((33,34),36),35))))),(((((37,40),38),39),(76,77)),(43,(((((44,45),46),(64,65)),(((((47,48),49),50),((((51,52),53),(54,(55,56))),((((57,(58,59)),60),61),62))),63)),((66,68),67))))),((41,42),(((((69,(72,73)),70),75),74),71)))),3));
tree B_10.19 = [&U] [&W 1/40] (1,((2,(((((4,5),6),(((((7,((8,(((13,(14,15)),16),17)),(9,10))),11),12),18),(((((19,20),21),22),23),((((24,((25,(26,27)),29)),28),((30,31),32)),((33,(35,36)),34))))),(((((37,40),38),39),(76,77)),(43,(((((44,45),46),(64,65)),(((((47,48),49),50),((((51,52),53),(54,(55,56))),((((57,(58,59)),60),61),62))),63)),((66,68),67))))),((41,42),(((((69,(72,73)),70),75),74),71)))),3));
tree B_10.20 = [&U] [&W 1/40] (1,((2,(((((4,5),6),(((((7,((8,(((13,(14,15)),16),17)),(9,10))),11),12),18),(((((19,20),21),22),23),((((24,((25,(26,27)),29)),28),((30,31),32)),(33,(34,(35,36))))))),(((((37,40),38),39),(76,77)),(43,(((((44,45),46),(64,65)),(((((47,48),49),50),((((51,52),53),(54,(55,56))),((((57,(58,59)),60),61),62))),63)),((66,68),67))))),((41,42),(((((69,(72,73)),70),75),74),71)))),3));
tree B_10.21 = [&U] [&W 1/40] (1,((2,((((((4,5),6),(((((((7,11),10),(8,((((13,15),14),16),17))),9),12),18),((((19,(20,21)),22),23),(((24,((((25,26),27),29),28)),((30,31),32)),((33,35),(34,36)))))),(((((37,40),38),39),(76,77)),43)),((41,42),((((44,45),46),(64,65)),((((((((47,48),49),50),63),(((51,52),53),((54,56),55))),62),(((57,(58,59)),60),61)),((66,68),67))))),((((69,75),70),((72,73),74)),71))),3));
tree B_10.22 = [&U] [&W 1/40] (1,((2,((((((4,5),6),(((((((7,11),10),(8,((((13,15),14),16),17))),9),12),18),((((19,(20,21)),22),23),(((24,((((25,26),27),29),28)),((30,31),32)),((33,35),(34,36)))))),(((((37,40),38),39),(76,77)),43)),((41,42),((((44,45),46),(64,65)),(((((((((47,48),49),50),63),(((51,52),53),((54,56),55))),62),((57,(58,59)),60)),61),((66,68),67))))),((((69,75),70),((72,73),74)),71))),3));
tree B_10.23 = [&U] [&W 1/40] (1,(2,(3,((((((4,5),6),(((((((7,11),10),(8,((((13,15),14),16),17))),9),12),18),((((19,(20,21)),22),23),(((24,((((25,26),27),29),28)),((30,31),32)),((33,35),(34,36)))))),(((((37,40),38),39),(76,77)),43)),((41,42),((((44,45),46),(64,65)),((((((((47,48),49),50),63),(((51,52),53),((54,56),55))),62),(((57,(58,59)),60),61)),((66,68),67))))),((((69,75),70),((72,73),74)),71)))));
tree B_10.24 = [&U] [&W 1/40] (1,((2,((((((4,5),6),(((((((7,11),10),(8,((((13,15),14),16),17))),9),12),18),((((19,(20,21)),22),23),(((24,((((25,26),27),29),28)),((30,31),32)),((33,35),(34,36)))))),(((((37,40),38),39),(76,77)),43)),((41,42),((((44,45),46),(64,65)),((((((((47,48),49),50),63),(((51,52),53),(54,(55,56)))),62),(((57,(58,59)),60),61)),((66,68),67))))),((((69,75),70),((72,73),74)),71))),3));
tree B_10.25 = [&U] [&W 1/40] (1,((2,((((((4,5),6),(((((((7,11),10),(8,((((13,15),14),16),17))),9),12),18),((((19,(20,21)),22),23),(((24,((((25,26),27),29),28)),((30,31),32)),((33,35),(34,36)))))),(((((37,40),38),39),(76,77)),43)),((41,42),((((44,45),46),(64,65)),((((((((47,48),49),50),63),(((51,52),53),((54,55),56))),62),(((57,(58,59)),60),61)),((66,68),67))))),((((69,75),70),((72,73),74)),71))),3));
tree B_10.26 = [&U] [&W 1/40] (1,((2,3),((((((4,5),6),(((((((7,11),10),(8,((((13,15),14),16),17))),9),12),18),((((19,(20,21)),22),23),(((24,((((25,26),27),29),28)),((30,31),32)),((33,35),(34,36)))))),(((((37,40),38),39),(76,77)),43)),((41,42),((((44,45),46),(64,65)),((((((((47,48),49),50),63),(((51,52),53),((54,56),55))),62),(((57,(58,59)),60),61)),((66,68),67))))),((((69,75),70),((72,73),74)),71))));
tree B_10.27 = [&U] [&W 1/40] (1,((2,((((((4,5),6),(((((((7,11),10),(8,((((13,15),14),16),17))),9),12),18),(((19,(22,23)),(20,21)),(((24,((((25,26),27),29),28)),((30,31),32)),((33,35),(34,36)))))),(((((37,40),38),39),(76,77)),43)),((41,42),((((44,45),46),(64,65)),((((((((47,48),49),50),63),(((51,52),53),((54,56),55))),62),(((57,(58,59)),60),61)),((66,68),67))))),((((69,75),70),((72,73),74)),71))),3));
tree B_10.28 = [&U] [&W 1/40] (1,((2,((((((4,5),6),(((((((7,11),10),(8,((((13,15),14),16),17))),9),12),18),((19,((20,21),(22,23))),(((24,((((25,26),27),29),28)),((30,31),32)),((33,35),(34,36)))))),(((((37,40),38),39),(76,77)),43)),((41,42),((((44,45),46),(64,65)),((((((((47,48),49),50),63),(((51,52),53),((54,56),55))),62),(((57,(58,59)),60),61)),((66,68),67))))),((((69,75),70),((72,73),74)),71))),3));
tree B_10.29 = [&U] [&W 1/40] (1,((2,((((((4,5),6),(((((((7,11),10),(8,((((13,15),14),16),17))),9),12),18),((((19,(22,23)),20),21),(((24,((((25,26),27),29),28)),((30,31),32)),((33,35),(34,36)))))),(((((37,40),38),39),(76,77)),43)),((41,42),((((44,45),46),(64,65)),((((((((47,48),49),50),63),(((51,52),53),((54,56),55))),62),(((57,(58,59)),60),61)),((66,68),67))))),((((69,75),70),((72,73),74)),71))),3));
tree B_10.30 = [&U] [&W 1/40] (1,((2,((((((4,5),6),(((((((7,11),10),(8,((((13,15),14),16),17))),9),12),18),((((19,(22,23)),21),20),(((24,((((25,26),27),29),28)),((30,31),32)),((33,35),(34,36)))))),(((((37,40),38),39),(76,77)),43)),((41,42),((((44,45),46),(64,65)),((((((((47,48),49),50),63),(((51,52),53),((54,56),55))),62),(((57,(58,59)),60),61)),((66,68),67))))),((((69,75),70),((72,73),74)),71))),3));
tree B_10.31 = [&U] [&W 1/40] (1,(2,(3,((((((4,5),6),(((((((7,11),10),(8,((((13,14),15),16),17))),9),12),18),((((19,(21,23)),20),22),(((24,((((25,26),27),29),28)),((30,31),32)),((33,36),(34,35)))))),(((((37,40),38),39),(76,77)),43)),((41,42),((((44,45),46),(64,65)),(((((((((47,48),49),50),63),(((51,52),53),((54,56),55))),62),(((57,58),59),60)),61),((66,68),67))))),((((69,75),70),((72,73),74)),71)))));
tree B_10.32 = [&U] [&W 1/40] (1,(2,(3,((((((4,5),6),(((((((7,11),10),(8,((((13,14),15),16),17))),9),12),18),((((19,(21,23)),20),22),(((24,((((25,26),27),29),28)),((30,31),32)),((33,36),(34,35)))))),(((((37,40),38),39),(76,77)),43)),((41,42),((((44,45),46),(64,65)),(((((((((47,48),49),50),63),(((51,52),53),(54,(55,56)))),62),(((57,58),59),60)),61),((66,68),67))))),((((69,75),70),((72,73),74)),71)))));
tree B_10.33 = [&U] [&W 1/40] (1,(2,(3,((((((4,5),6),(((((((7,11),10),(8,((((13,14),15),16),17))),9),12),18),((((19,(21,23)),20),22),(((24,((((25,26),27),29),28)),((30,31),32)),((33,36),(34,35)))))),(((((37,40),38),39),(76,77)),43)),((41,42),((((44,45),46),(64,65)),(((((((((47,48),49),50),63),(((51,52),53),((54,55),56))),62),(((57,58),59),60)),61),((66,68),67))))),((((69,75),70),((72,73),74)),71)))));
tree B_10.34 = [&U] [&W 1/40] (1,(2,(3,((((((4,5),6),(((((((7,11),10),(8,((((13,14),15),16),17))),9),12),18),((((19,(21,23)),20),22),(((24,((((25,26),27),29),28)),((30,31),32)),((33,36),(34,35)))))),(((((37,40),38),39),(76,77)),43)),((41,42),((((44,45),46),(64,65)),(((((((((47,48),49),50),63),(((51,52),53),((54,56),55))),62),((57,(58,59)),60)),61),((66,68),67))))),((((69,75),70),((72,73),74)),71)))));
tree B_10.35 = [&U] [&W 1/40] (1,(2,(3,((((((4,5),6),(((((((7,11),10),(8,((((13,14),15),16),17))),9),12),18),((((19,(21,23)),20),22),(((24,((((25,26),27),29),28)),((30,31),32)),((33,36),(34,35)))))),(((((37,40),38),39),(76,77)),43)),((41,42),((((44,45),46),(64,65)),(((((((((47,48),49),50),63),(((51,52),53),((54,56),55))),62),(((57,59),58),60)),61),((66,68),67))))),((((69,75),70),((72,73),74)),71)))));
tree B_10.36 = [&U] [&W 1/40] (1,((2,((((((4,5),6),(((((((7,11),10),(8,((((13,14),15),16),17))),9),12),18),((((19,(21,23)),20),22),(((24,((((25,26),27),29),28)),((30,31),32)),((33,36),(34,35)))))),(((((37,40),38),39),(76,77)),43)),((41,42),((((44,45),46),(64,65)),(((((((((47,48),49),50),63),(((51,52),53),((54,56),55))),62),(((57,58),59),60)),61),((66,68),67))))),((((69,75),70),((72,73),74)),71))),3));
tree B_10.37 = [&U] [&W 1/40] (1,((2,3),((((((4,5),6),(((((((7,11),10),(8,((((13,14),15),16),17))),9),12),18),((((19,(21,23)),20),22),(((24,((((25,26),27),29),28)),((30,31),32)),((33,36),(34,35)))))),(((((37,40),38),39),(76,77)),43)),((41,42),((((44,45),46),(64,65)),(((((((((47,48),49),50),63),(((51,52),53),((54,56),55))),62),(((57,58),59),60)),61),((66,68),67))))),((((69,75),70),((72,73),74)),71))));
tree B_10.38 = [&U] [&W 1/40] (1,(2,(3,((((((4,5),6),(((((((7,11),10),(8,((((13,14),15),16),17))),9),12),18),(((19,(20,22)),(21,23)),(((24,((((25,26),27),29),28)),((30,31),32)),((33,36),(34,35)))))),(((((37,40),38),39),(76,77)),43)),((41,42),((((44,45),46),(64,65)),(((((((((47,48),49),50),63),(((51,52),53),((54,56),55))),62),(((57,58),59),60)),61),((66,68),67))))),((((69,75),70),((72,73),74)),71)))));
tree B_10.39 = [&U] [&W 1/40] (1,(2,(3,((((((4,5),6),(((((((7,11),10),(8,((((13,14),15),16),17))),9),12),18),((19,((20,22),(21,23))),(((24,((((25,26),27),29),28)),((30,31),32)),((33,36),(34,35)))))),(((((37,40),38),39),(76,77)),43)),((41,42),((((44,45),46),(64,65)),(((((((((47,48),49),50),63),(((51,52),53),((54,56),55))),62),(((57,58),59),60)),61),((66,68),67))))),((((69,75),70),((72,73),74)),71)))));
tree B_10.40 = [&U] [&W 1/40] (1,(2,(3,((((((4,5),6),(((((((7,11),10),(8,((((13,14),15),16),17))),9),12),18),((((19,(20,22)),21),23),(((24,((((25,26),27),29),28)),((30,31),32)),((33,36),(34,35)))))),(((((37,40),38),39),(76,77)),43)),((41,42),((((44,45),46),(64,65)),(((((((((47,48),49),50),63),(((51,52),53),((54,56),55))),62),(((57,58),59),60)),61),((66,68),67))))),((((69,75),70),((72,73),74)),71)))));

[Trees found in bootstrap replicate #11 (seed=1940667639)]
tree B_11.1 = [&U] [&W 1/130] (1,((2,((((((((4,5),6),((((((((7,9),8),10),11),12),(((13,(14,15)),17),16)),18),((19,(((20,21),22),23)),(((((24,28),29),((25,27),26)),((30,31),32)),(((33,36),34),35))))),((37,(38,39)),40)),(((((69,75),70),(72,73)),74),71)),(((43,63),((64,65),((66,68),67))),(((44,45),46),((((47,48),49),50),((((51,((54,56),55)),53),52),(((57,(58,59)),60),(61,62))))))),(41,42)),(76,77))),3));
tree B_11.2 = [&U] [&W 1/130] (1,((2,((((((((4,5),6),((((((((7,9),8),10),11),12),(((13,(14,15)),17),16)),18),((19,(((20,21),22),23)),(((((24,28),29),((25,27),26)),((30,31),32)),(((33,36),34),35))))),((37,(38,39)),40)),(((((69,75),70),(72,73)),74),71)),(((43,63),((64,65),((66,68),67))),(((44,45),46),((((47,48),49),50),(((51,(53,((54,56),55))),52),(((57,(58,59)),60),(61,62))))))),(41,42)),(76,77))),3));
tree B_11.3 = [&U] [&W 1/130] (1,((2,((((((((4,5),6),((((((((7,9),8),10),11),12),(((13,(14,15)),17),16)),18),((19,(((20,21),22),23)),(((((24,28),29),((25,27),26)),((30,31),32)),(((33,36),34),35))))),((37,(38,39)),40)),(((((69,75),70),(72,73)),74),71)),(((43,63),((64,65),((66,68),67))),(((44,45),46),((((47,48),49),50),(((51,(53,((54,55),56))),52),(((57,(58,59)),60),(61,62))))))),(41,42)),(76,77))),3));
tree B_11.4 = [&U] [&W 1/130] (1,((2,((((((((4,5),6),((((((((7,9),8),10),11),12),(((13,(14,15)),17),16)),18),((19,(((20,21),22),23)),(((((24,28),29),((25,27),26)),((30,31),32)),(((33,36),34),35))))),((37,(38,39)),40)),(((((69,75),70),(72,73)),74),71)),(((43,63),((64,65),((66,68),67))),(((44,45),46),((((47,48),49),50),((((51,53),((54,55),56)),52),(((57,(58,59)),60),(61,62))))))),(41,42)),(76,77))),3));
tree B_11.5 = [&U] [&W 1/130] (1,((2,((((((((4,5),6),((((((((7,9),8),10),11),12),(((13,(14,15)),17),16)),18),((19,(((20,21),22),23)),(((((24,28),29),((25,27),26)),((30,31),32)),(((33,36),34),35))))),((37,(38,39)),40)),(((((69,75),70),(72,73)),74),71)),(((43,63),((64,65),((66,68),67))),(((44,45),46),((((47,48),49),50),(((51,(53,(54,(55,56)))),52),(((57,(58,59)),60),(61,62))))))),(41,42)),(76,77))),3));
tree B_11.6 = [&U] [&W 1/130] (1,((2,((((((((4,5),6),((((((((7,9),8),10),11),12),(((13,(14,15)),17),16)),18),((19,(((20,21),22),23)),(((((24,28),29),((25,27),26)),((30,31),32)),(((33,36),34),35))))),((37,(38,39)),40)),(((((69,75),70),(72,73)),74),71)),(((43,63),((64,65),((66,68),67))),(((44,45),46),((((47,48),49),50),((((51,53),(54,(55,56))),52),(((57,(58,59)),60),(61,62))))))),(41,42)),(76,77))),3));
tree B_11.7 = [&U] [&W 1/130] (1,((2,((((((((4,5),6),((((((((7,9),8),10),11),12),(((13,(14,15)),17),16)),18),((19,(((20,21),22),23)),(((((24,28),29),((25,27),26)),((30,31),32)),(((33,36),34),35))))),((37,(38,39)),40)),(((((69,75),70),(72,73)),74),71)),(((43,63),((64,65),((66,68),67))),(((44,45),46),((((47,48),49),50),((((51,53),((54,56),55)),52),(((57,(58,59)),60),(61,62))))))),(41,42)),(76,77))),3));
tree B_11.8 = [&U] [&W 1/130] (1,((2,((((((((4,5),6),((((((((7,9),8),10),11),12),(((13,(14,15)),17),16)),18),((19,(((20,21),22),23)),(((((24,28),29),((25,27),26)),((30,31),32)),(((33,36),34),35))))),(37,(38,(39,40)))),(((((69,75),70),(72,73)),74),71)),(((43,63),((64,65),((66,68),67))),(((44,45),46),((((47,48),49),50),((((51,((54,56),55)),53),52),(((57,(58,59)),60),(61,62))))))),(41,42)),(76,77))),3));
tree B_11.9 = [&U] [&W 1/130] (1,((2,((((((((4,5),6),((((((((7,9),8),10),11),12),(((13,(14,15)),17),16)),18),((19,(((20,21),22),23)),(((((24,28),29),((25,27),26)),((30,31),32)),(((33,36),34),35))))),(37,((38,40),39))),(((((69,75),70),(72,73)),74),71)),(((43,63),((64,65),((66,68),67))),(((44,45),46),((((47,48),49),50),((((51,((54,56),55)),53),52),(((57,(58,59)),60),(61,62))))))),(41,42)),(76,77))),3));
tree B_11.10 = [&U] [&W 1/130] (1,((2,((((((((4,5),6),((((((((7,9),8),10),11),12),(((13,(14,15)),17),16)),18),((19,(((20,21),22),23)),(((((24,28),29),((25,27),26)),((30,31),32)),(((33,36),34),35))))),(37,((38,39),40))),(((((69,75),70),(72,73)),74),71)),(((43,63),((64,65),((66,68),67))),(((44,45),46),((((47,48),49),50),((((51,((54,56),55)),53),52),(((57,(58,59)),60),(61,62))))))),(41,42)),(76,77))),3));
tree B_11.11 = [&U] [&W 1/130] (1,((2,((((((((4,5),6),(((((((7,9),8),11),10),12),((((13,15),14),16),17)),(18,((19,(20,((21,22),23))),(((((((24,28),29),27),25),26),((30,31),32)),((33,(34,36)),35)))))),((37,(38,39)),40)),(((((69,75),70),(72,73)),74),71)),(((43,63),((64,65),((66,68),67))),(((44,45),46),((((47,48),49),50),((((51,(54,(55,56))),53),52),(((57,(58,59)),60),(61,62))))))),(41,42)),(76,77))),3));
tree B_11.12 = [&U] [&W 1/130] (1,((2,((((((((4,5),6),(((((((7,9),8),11),10),12),((((13,15),14),16),17)),(18,((19,(20,((21,22),23))),(((((((24,28),29),27),25),26),((30,31),32)),((33,(34,36)),35)))))),(37,(38,(39,40)))),(((((69,75),70),(72,73)),74),71)),(((43,63),((64,65),((66,68),67))),(((44,45),46),((((47,48),49),50),((((51,(54,(55,56))),53),52),(((57,(58,59)),60),(61,62))))))),(41,42)),(76,77))),3));
tree B_11.13 = [&U] [&W 1/130] (1,((2,((((((((4,5),6),(((((((7,9),8),11),10),12),((((13,15),14),16),17)),(18,((19,(20,((21,22),23))),(((((((24,28),29),27),25),26),((30,31),32)),((33,(34,36)),35)))))),(37,((38,40),39))),(((((69,75),70),(72,73)),74),71)),(((43,63),((64,65),((66,68),67))),(((44,45),46),((((47,48),49),50),((((51,(54,(55,56))),53),52),(((57,(58,59)),60),(61,62))))))),(41,42)),(76,77))),3));
tree B_11.14 = [&U] [&W 1/130] (1,((2,((((((((4,5),6),(((((((7,9),8),11),10),12),((((13,15),14),16),17)),(18,((19,(20,((21,22),23))),(((((((24,28),29),27),25),26),((30,31),32)),((33,(34,36)),35)))))),(37,((38,39),40))),(((((69,75),70),(72,73)),74),71)),(((43,63),((64,65),((66,68),67))),(((44,45),46),((((47,48),49),50),((((51,(54,(55,56))),53),52),(((57,(58,59)),60),(61,62))))))),(41,42)),(76,77))),3));
tree B_11.15 = [&U] [&W 1/130] (1,((2,((((((((4,5),6),(((((((7,9),8),11),10),12),((((13,15),14),16),17)),(18,((19,(20,((21,22),23))),(((((((24,28),29),27),25),26),((30,31),32)),((33,(34,36)),35)))))),((37,40),(38,39))),(((((69,75),70),(72,73)),74),71)),(((43,63),((64,65),((66,68),67))),(((44,45),46),((((47,48),49),50),((((51,(54,(55,56))),53),52),(((57,(58,59)),60),(61,62))))))),(41,42)),(76,77))),3));
tree B_11.16 = [&U] [&W 1/130] (1,((2,((((((((4,5),6),((((((((7,9),8),11),10),((((13,15),14),16),17)),12),((19,(20,((21,22),23))),(((((((24,28),29),27),25),26),((30,31),32)),((33,(34,36)),35)))),18)),((37,(38,39)),40)),(((((69,75),70),(72,73)),74),71)),(((43,63),((64,65),((66,68),67))),(((44,45),46),((((47,48),49),50),((((51,(54,(55,56))),53),52),(((57,(58,59)),60),(61,62))))))),(41,42)),(76,77))),3));
tree B_11.17 = [&U] [&W 1/130] (1,((2,((((((((4,5),6),((((((((7,9),8),11),10),((((13,15),14),16),17)),12),18),((19,(20,((21,22),23))),(((((((24,28),29),27),25),26),((30,31),32)),((33,(34,36)),35))))),((37,(38,39)),40)),(((((69,75),70),(72,73)),74),71)),(((43,63),((64,65),((66,68),67))),(((44,45),46),((((47,48),49),50),((((51,(54,(55,56))),53),52),(((57,(58,59)),60),(61,62))))))),(41,42)),(76,77))),3));
tree B_11.18 = [&U] [&W 1/130] (1,((2,((((((((4,5),6),((((((((7,9),8),11),10),12),((((13,15),14),16),17)),((19,(20,((21,22),23))),(((((((24,28),29),27),25),26),((30,31),32)),((33,(34,36)),35)))),18)),((37,(38,39)),40)),(((((69,75),70),(72,73)),74),71)),(((43,63),((64,65),((66,68),67))),(((44,45),46),((((47,48),49),50),((((51,(54,(55,56))),53),52),(((57,(58,59)),60),(61,62))))))),(41,42)),(76,77))),3));
tree B_11.19 = [&U] [&W 1/130] (1,((2,((((((((4,5),6),((((((((7,9),8),11),10),12),((((13,15),14),16),17)),18),((19,(20,((21,22),23))),(((((((24,28),29),27),25),26),((30,31),32)),((33,(34,36)),35))))),((37,(38,39)),40)),(((((69,75),70),(72,73)),74),71)),(((43,63),((64,65),((66,68),67))),(((44,45),46),((((47,48),49),50),((((51,(54,(55,56))),53),52),(((57,(58,59)),60),(61,62))))))),(41,42)),(76,77))),3));
tree B_11.20 = [&U] [&W 1/130] (1,((2,((((((((4,5),6),(((((((7,9),8),11),10),12),((((13,15),14),16),17)),(18,((((19,20),(21,22)),23),(((((((24,28),29),27),25),26),((30,31),32)),((33,(34,36)),35)))))),((37,(38,39)),40)),(((((69,75),70),(72,73)),74),71)),(((43,63),((64,65),((66,68),67))),(((44,45),46),((((47,48),49),50),((((51,(54,(55,56))),53),52),(((57,(58,59)),60),(61,62))))))),(41,42)),(76,77))),3));
tree B_11.21 = [&U] [&W 1/130] (1,((2,(((((((((((((((((4,5),6),(((((((7,9),8),10),11),12),((((13,15),14),16),17)),18)),((((19,20),21),23),22)),(33,((34,36),35))),(((((24,28),29),(25,27)),26),((30,31),32))),((37,40),(38,39))),43),46),(44,45)),(64,65)),((66,67),68)),((((47,48),50),49),((((51,((54,55),56)),53),52),(((57,(58,59)),60),(61,62))))),63),(41,42)),(76,77)),((((69,75),70),((72,73),74)),71))),3));
tree B_11.22 = [&U] [&W 1/130] (1,((2,(((((((((((((((((4,5),6),(((((((7,9),8),10),11),12),((((13,15),14),16),17)),18)),((((19,20),21),23),22)),(33,((34,36),35))),(((((24,28),29),(25,27)),26),((30,31),32))),(37,((38,39),40))),43),46),(44,45)),(64,65)),((66,67),68)),((((47,48),50),49),((((51,((54,55),56)),53),52),(((57,(58,59)),60),(61,62))))),63),(41,42)),(76,77)),((((69,75),70),((72,73),74)),71))),3));
tree B_11.23 = [&U] [&W 1/130] (1,((2,(((((((((((((((((4,5),6),(((((((7,9),8),10),11),12),((((13,15),14),16),17)),18)),((((19,20),21),23),22)),(33,((34,36),35))),(((((24,28),29),(25,27)),26),((30,31),32))),(37,(38,(39,40)))),43),46),(44,45)),(64,65)),((66,67),68)),((((47,48),50),49),((((51,((54,55),56)),53),52),(((57,(58,59)),60),(61,62))))),63),(41,42)),(76,77)),((((69,75),70),((72,73),74)),71))),3));
tree B_11.24 = [&U] [&W 1/130] (1,((2,(((((((((((((((((4,5),6),(((((((7,9),8),10),11),12),((((13,15),14),16),17)),18)),((((19,20),21),23),22)),(33,((34,36),35))),(((((24,28),29),(25,27)),26),((30,31),32))),(37,((38,40),39))),43),46),(44,45)),(64,65)),((66,67),68)),((((47,48),50),49),((((51,((54,55),56)),53),52),(((57,(58,59)),60),(61,62))))),63),(41,42)),(76,77)),((((69,75),70),((72,73),74)),71))),3));
tree B_11.25 = [&U] [&W 1/130] (1,((2,(((((((((((((((((4,5),6),(((((((7,9),8),10),11),12),((((13,15),14),16),17)),18)),((((19,20),21),23),22)),(33,((34,36),35))),(((((24,28),29),(25,27)),26),((30,31),32))),((37,(38,39)),40)),43),46),(44,45)),(64,65)),((66,67),68)),((((47,48),50),49),((((51,((54,55),56)),53),52),(((57,(58,59)),60),(61,62))))),63),(41,42)),(76,77)),((((69,75),70),((72,73),74)),71))),3));
tree B_11.26 = [&U] [&W 1/130] (1,((2,(((((((((((((((((4,5),6),(((((((7,9),8),10),11),12),((((13,15),14),16),17)),18)),((((19,20),21),23),22)),(((33,35),34),36)),(((((24,28),29),(25,27)),26),((30,31),32))),((37,40),(38,39))),43),46),(44,45)),(64,65)),((66,67),68)),((((47,48),50),49),((((51,((54,55),56)),53),52),(((57,(58,59)),60),(61,62))))),63),(41,42)),(76,77)),((((69,75),70),((72,73),74)),71))),3));
tree B_11.27 = [&U] [&W 1/130] (1,((2,(((((((((((((((((4,5),6),(((((((7,9),8),10),11),12),((((13,15),14),16),17)),18)),((((19,20),21),23),22)),(((33,35),36),34)),(((((24,28),29),(25,27)),26),((30,31),32))),((37,40),(38,39))),43),46),(44,45)),(64,65)),((66,67),68)),((((47,48),50),49),((((51,((54,55),56)),53),52),(((57,(58,59)),60),(61,62))))),63),(41,42)),(76,77)),((((69,75),70),((72,73),74)),71))),3));
tree B_11.28 = [&U] [&W 1/130] (1,((2,(((((((((((((((((4,5),6),(((((((7,9),8),10),11),12),((((13,15),14),16),17)),18)),((((19,20),21),23),22)),(((33,36),34),35)),(((((24,28),29),(25,27)),26),((30,31),32))),((37,40),(38,39))),43),46),(44,45)),(64,65)),((66,67),68)),((((47,48),50),49),((((51,((54,55),56)),53),52),(((57,(58,59)),60),(61,62))))),63),(41,42)),(76,77)),((((69,75),70),((72,73),74)),71))),3));
tree B_11.29 = [&U] [&W 1/130] (1,((2,(((((((((((((((((4,5),6),(((((((7,9),8),10),11),12),((((13,15),14),16),17)),18)),((((19,20),21),23),22)),(((33,34),36),35)),(((((24,28),29),(25,27)),26),((30,31),32))),((37,40),(38,39))),43),46),(44,45)),(64,65)),((66,67),68)),((((47,48),50),49),((((51,((54,55),56)),53),52),(((57,(58,59)),60),(61,62))))),63),(41,42)),(76,77)),((((69,75),70),((72,73),74)),71))),3));
tree B_11.30 = [&U] [&W 1/130] (1,((2,(((((((((((((((((4,5),6),(((((((7,9),8),10),11),12),((((13,15),14),16),17)),18)),(((19,20),(22,23)),21)),(33,((34,36),35))),(((((24,28),29),(25,27)),26),((30,31),32))),((37,40),(38,39))),43),46),(44,45)),(64,65)),((66,67),68)),((((47,48),50),49),((((51,((54,55),56)),53),52),(((57,(58,59)),60),(61,62))))),63),(41,42)),(76,77)),((((69,75),70),((72,73),74)),71))),3));
tree B_11.31 = [&U] [&W 1/130] (1,((2,((((((((4,5),6),((((((((7,9),8),11),10),((((13,15),14),16),17)),12),(((19,((20,23),22)),21),(((((24,28),29),((25,27),26)),((30,31),32)),(33,(34,(35,36)))))),18)),(37,((38,40),39))),(((((69,75),70),(72,73)),74),71)),(((43,63),((64,65),((66,68),67))),(((44,45),46),((((47,48),49),50),((((51,((54,56),55)),53),52),(((57,(58,59)),60),(61,62))))))),(41,42)),(76,77))),3));
tree B_11.32 = [&U] [&W 1/130] (1,((2,((((((((4,5),6),((((((((7,9),8),11),10),((((13,15),14),16),17)),12),(((19,((20,23),22)),21),(((((24,28),29),((25,27),26)),((30,31),32)),(33,(34,(35,36)))))),18)),(37,((38,40),39))),(((((69,75),70),(72,73)),74),71)),(((43,63),((64,65),((66,68),67))),(((44,45),46),((((47,48),49),50),(((51,(53,((54,56),55))),52),(((57,(58,59)),60),(61,62))))))),(41,42)),(76,77))),3));
tree B_11.33 = [&U] [&W 1/130] (1,((2,((((((((4,5),6),((((((((7,9),8),11),10),((((13,15),14),16),17)),12),(((19,((20,23),22)),21),(((((24,28),29),((25,27),26)),((30,31),32)),(33,(34,(35,36)))))),18)),(37,((38,40),39))),(((((69,75),70),(72,73)),74),71)),(((43,63),((64,65),((66,68),67))),(((44,45),46),((((47,48),49),50),(((51,(53,((54,55),56))),52),(((57,(58,59)),60),(61,62))))))),(41,42)),(76,77))),3));
tree B_11.34 = [&U] [&W 1/130] (1,((2,((((((((4,5),6),((((((((7,9),8),11),10),((((13,15),14),16),17)),12),(((19,((20,23),22)),21),(((((24,28),29),((25,27),26)),((30,31),32)),(33,(34,(35,36)))))),18)),(37,((38,40),39))),(((((69,75),70),(72,73)),74),71)),(((43,63),((64,65),((66,68),67))),(((44,45),46),((((47,48),49),50),((((51,53),((54,55),56)),52),(((57,(58,59)),60),(61,62))))))),(41,42)),(76,77))),3));
tree B_11.35 = [&U] [&W 1/130] (1,((2,((((((((4,5),6),((((((((7,9),8),11),10),((((13,15),14),16),17)),12),(((19,((20,23),22)),21),(((((24,28),29),((25,27),26)),((30,31),32)),(33,(34,(35,36)))))),18)),(37,((38,40),39))),(((((69,75),70),(72,73)),74),71)),(((43,63),((64,65),((66,68),67))),(((44,45),46),((((47,48),49),50),(((51,(53,(54,(55,56)))),52),(((57,(58,59)),60),(61,62))))))),(41,42)),(76,77))),3));
tree B_11.36 = [&U] [&W 1/130] (1,((2,((((((((4,5),6),((((((((7,9),8),11),10),((((13,15),14),16),17)),12),(((19,((20,23),22)),21),(((((24,28),29),((25,27),26)),((30,31),32)),(33,(34,(35,36)))))),18)),(37,((38,40),39))),(((((69,75),70),(72,73)),74),71)),(((43,63),((64,65),((66,68),67))),(((44,45),46),((((47,48),49),50),((((51,53),(54,(55,56))),52),(((57,(58,59)),60),(61,62))))))),(41,42)),(76,77))),3));
tree B_11.37 = [&U] [&W 1/130] (1,((2,((((((((4,5),6),((((((((7,9),8),11),10),((((13,15),14),16),17)),12),(((19,((20,23),22)),21),(((((24,28),29),((25,27),26)),((30,31),32)),(33,(34,(35,36)))))),18)),(37,((38,40),39))),(((((69,75),70),(72,73)),74),71)),(((43,63),((64,65),((66,68),67))),(((44,45),46),((((47,48),49),50),((((51,53),((54,56),55)),52),(((57,(58,59)),60),(61,62))))))),(41,42)),(76,77))),3));
tree B_11.38 = [&U] [&W 1/130] (1,((2,((((((((4,5),6),((((((((7,9),8),11),10),((((13,15),14),16),17)),12),(((19,((20,23),22)),21),(((((24,28),29),((25,27),26)),((30,31),32)),(33,(34,(35,36)))))),18)),(37,((38,40),39))),(((((69,75),70),(72,73)),74),71)),(((43,63),((64,65),((66,68),67))),(((44,45),46),((((47,48),49),50),((((51,(54,(55,56))),53),52),(((57,(58,59)),60),(61,62))))))),(41,42)),(76,77))),3));
tree B_11.39 = [&U] [&W 1/130] (1,((2,((((((((4,5),6),((((((((7,9),8),11),10),((((13,15),14),16),17)),12),(((19,((20,23),22)),21),(((((24,28),29),((25,27),26)),((30,31),32)),(33,(34,(35,36)))))),18)),(37,((38,40),39))),(((((69,75),70),(72,73)),74),71)),(((43,63),((64,65),((66,68),67))),(((44,45),46),((((47,48),49),50),((((51,((54,55),56)),53),52),(((57,(58,59)),60),(61,62))))))),(41,42)),(76,77))),3));
tree B_11.40 = [&U] [&W 1/130] (1,((2,((((((((4,5),6),((((((((7,9),8),11),10),((((13,15),14),16),17)),12),(((19,((20,23),22)),21),(((((24,28),29),((25,27),26)),((30,31),32)),(33,(34,(35,36)))))),18)),(37,(38,(39,40)))),(((((69,75),70),(72,73)),74),71)),(((43,63),((64,65),((66,68),67))),(((44,45),46),((((47,48),49),50),((((51,((54,56),55)),53),52),(((57,(58,59)),60),(61,62))))))),(41,42)),(76,77))),3));
tree B_11.41 = [&U] [&W 1/130] (1,((2,(((((((((((((((((4,5),6),(((((((7,9),8),11),10),(((13,(14,15)),16),17)),12),18)),((((19,20),23),21),22)),((33,36),(34,35))),((((24,28),29),((25,27),26)),((30,31),32))),(37,((38,40),39))),43),46),(44,45)),(64,65)),((66,67),68)),((((47,48),50),49),(((51,(53,((54,55),56))),52),(((57,(58,59)),60),(61,62))))),63),(41,42)),(76,77)),((((69,75),70),((72,73),74)),71))),3));
tree B_11.42 = [&U] [&W 1/130] (1,((2,(((((((((((((((((4,5),6),(((((((7,9),8),11),10),(((13,(14,15)),16),17)),12),18)),((((19,20),23),21),22)),((33,36),(34,35))),((((24,28),29),((25,27),26)),((30,31),32))),(37,((38,40),39))),43),46),(44,45)),(64,65)),((66,67),68)),((((47,48),50),49),((((51,((54,55),56)),53),52),(((57,(58,59)),60),(61,62))))),63),(41,42)),(76,77)),((((69,75),70),((72,73),74)),71))),3));
tree B_11.43 = [&U] [&W 1/130] (1,((2,(((((((((((((((((4,5),6),(((((((7,9),8),11),10),(((13,(14,15)),16),17)),12),18)),((((19,20),23),21),22)),((33,36),(34,35))),((((24,28),29),((25,27),26)),((30,31),32))),(37,((38,40),39))),43),46),(44,45)),(64,65)),((66,67),68)),((((47,48),50),49),((((51,((54,56),55)),53),52),(((57,(58,59)),60),(61,62))))),63),(41,42)),(76,77)),((((69,75),70),((72,73),74)),71))),3));
tree B_11.44 = [&U] [&W 1/130] (1,((2,(((((((((((((((((4,5),6),(((((((7,9),8),11),10),(((13,(14,15)),16),17)),12),18)),((((19,20),23),21),22)),((33,36),(34,35))),((((24,28),29),((25,27),26)),((30,31),32))),(37,((38,40),39))),43),46),(44,45)),(64,65)),((66,67),68)),((((47,48),50),49),((((51,53),((54,56),55)),52),(((57,(58,59)),60),(61,62))))),63),(41,42)),(76,77)),((((69,75),70),((72,73),74)),71))),3));
tree B_11.45 = [&U] [&W 1/130] (1,((2,(((((((((((((((((4,5),6),(((((((7,9),8),11),10),(((13,(14,15)),16),17)),12),18)),((((19,20),23),21),22)),((33,36),(34,35))),((((24,28),29),((25,27),26)),((30,31),32))),(37,((38,40),39))),43),46),(44,45)),(64,65)),((66,67),68)),((((47,48),50),49),((((51,(54,(55,56))),53),52),(((57,(58,59)),60),(61,62))))),63),(41,42)),(76,77)),((((69,75),70),((72,73),74)),71))),3));
tree B_11.46 = [&U] [&W 1/130] (1,((2,(((((((((((((((((4,5),6),(((((((7,9),8),11),10),(((13,(14,15)),16),17)),12),18)),((((19,20),23),21),22)),((33,36),(34,35))),((((24,28),29),((25,27),26)),((30,31),32))),(37,((38,40),39))),43),46),(44,45)),(64,65)),((66,67),68)),((((47,48),50),49),((((51,53),(54,(55,56))),52),(((57,(58,59)),60),(61,62))))),63),(41,42)),(76,77)),((((69,75),70),((72,73),74)),71))),3));
tree B_11.47 = [&U] [&W 1/130] (1,((2,(((((((((((((((((4,5),6),(((((((7,9),8),11),10),(((13,(14,15)),16),17)),12),18)),((((19,20),23),21),22)),((33,36),(34,35))),((((24,28),29),((25,27),26)),((30,31),32))),(37,((38,40),39))),43),46),(44,45)),(64,65)),((66,67),68)),((((47,48),50),49),((((51,53),((54,55),56)),52),(((57,(58,59)),60),(61,62))))),63),(41,42)),(76,77)),((((69,75),70),((72,73),74)),71))),3));
tree B_11.48 = [&U] [&W 1/130] (1,((2,(((((((((((((((((4,5),6),(((((((7,9),8),11),10),(((13,(14,15)),16),17)),12),18)),((((19,20),23),21),22)),((33,36),(34,35))),((((24,28),29),((25,27),26)),((30,31),32))),(37,((38,40),39))),43),46),(44,45)),(64,65)),((66,67),68)),((((47,48),50),49),(((51,(53,(54,(55,56)))),52),(((57,(58,59)),60),(61,62))))),63),(41,42)),(76,77)),((((69,75),70),((72,73),74)),71))),3));
tree B_11.49 = [&U] [&W 1/130] (1,((2,(((((((((((((((((4,5),6),(((((((7,9),8),11),10),(((13,(14,15)),16),17)),12),18)),((((19,20),23),21),22)),((33,36),(34,35))),((((24,28),29),((25,27),26)),((30,31),32))),(37,((38,40),39))),43),46),(44,45)),(64,65)),((66,67),68)),((((47,48),50),49),(((51,(53,((54,56),55))),52),(((57,(58,59)),60),(61,62))))),63),(41,42)),(76,77)),((((69,75),70),((72,73),74)),71))),3));
tree B_11.50 = [&U] [&W 1/130] (1,((2,(((((((((((((((((4,5),6),(((((((7,9),8),11),10),(((13,(14,15)),16),17)),12),18)),((((19,20),23),21),22)),((33,36),(34,35))),((((24,28),29),((25,27),26)),((30,31),32))),(37,(38,(39,40)))),43),46),(44,45)),(64,65)),((66,67),68)),((((47,48),50),49),(((51,(53,((54,55),56))),52),(((57,(58,59)),60),(61,62))))),63),(41,42)),(76,77)),((((69,75),70),((72,73),74)),71))),3));
tree B_11.51 = [&U] [&W 1/130] (1,((2,(((((((((((((((((4,5),6),(((((((7,9),8),11),10),12),((((13,14),15),16),17)),18)),(19,(((20,23),21),22))),(((33,36),34),35)),(((((24,28),29),26),(25,27)),((30,31),32))),((37,40),(38,39))),43),46),(44,45)),(64,65)),((66,67),68)),((((47,48),50),49),((((51,53),(54,(55,56))),52),(((57,(58,59)),60),(61,62))))),63),(41,42)),(76,77)),((((69,75),70),((72,73),74)),71))),3));
tree B_11.52 = [&U] [&W 1/130] (1,((2,(((((((((((((((((4,5),6),(((((((7,9),8),11),10),12),((((13,14),15),16),17)),18)),(19,(((20,23),21),22))),(((33,36),34),35)),(((((24,28),29),26),(25,27)),((30,31),32))),(37,((38,39),40))),43),46),(44,45)),(64,65)),((66,67),68)),((((47,48),50),49),((((51,53),(54,(55,56))),52),(((57,(58,59)),60),(61,62))))),63),(41,42)),(76,77)),((((69,75),70),((72,73),74)),71))),3));
tree B_11.53 = [&U] [&W 1/130] (1,((2,(((((((((((((((((4,5),6),(((((((7,9),8),11),10),12),((((13,14),15),16),17)),18)),(19,(((20,23),21),22))),(((33,36),34),35)),(((((24,28),29),26),(25,27)),((30,31),32))),(37,(38,(39,40)))),43),46),(44,45)),(64,65)),((66,67),68)),((((47,48),50),49),((((51,53),(54,(55,56))),52),(((57,(58,59)),60),(61,62))))),63),(41,42)),(76,77)),((((69,75),70),((72,73),74)),71))),3));
tree B_11.54 = [&U] [&W 1/130] (1,((2,(((((((((((((((((4,5),6),(((((((7,9),8),11),10),12),((((13,14),15),16),17)),18)),(19,(((20,23),21),22))),(((33,36),34),35)),(((((24,28),29),26),(25,27)),((30,31),32))),(37,((38,40),39))),43),46),(44,45)),(64,65)),((66,67),68)),((((47,48),50),49),((((51,53),(54,(55,56))),52),(((57,(58,59)),60),(61,62))))),63),(41,42)),(76,77)),((((69,75),70),((72,73),74)),71))),3));
tree B_11.55 = [&U] [&W 1/130] (1,((2,(((((((((((((((((4,5),6),(((((((7,9),8),11),10),12),((((13,14),15),16),17)),18)),(19,(((20,23),21),22))),(((33,36),34),35)),(((((24,28),29),26),(25,27)),((30,31),32))),((37,(38,39)),40)),43),46),(44,45)),(64,65)),((66,67),68)),((((47,48),50),49),((((51,53),(54,(55,56))),52),(((57,(58,59)),60),(61,62))))),63),(41,42)),(76,77)),((((69,75),70),((72,73),74)),71))),3));
tree B_11.56 = [&U] [&W 1/130] (1,((2,(((((((((((((((((4,5),6),(((((((7,9),8),11),10),12),((((13,14),15),16),17)),18)),(19,(((20,23),21),22))),((33,(34,35)),36)),(((((24,28),29),26),(25,27)),((30,31),32))),((37,40),(38,39))),43),46),(44,45)),(64,65)),((66,67),68)),((((47,48),50),49),((((51,53),(54,(55,56))),52),(((57,(58,59)),60),(61,62))))),63),(41,42)),(76,77)),((((69,75),70),((72,73),74)),71))),3));
tree B_11.57 = [&U] [&W 1/130] (1,((2,(((((((((((((((((4,5),6),(((((((7,9),8),11),10),12),((((13,14),15),16),17)),18)),(19,(((20,23),21),22))),(33,((34,35),36))),(((((24,28),29),26),(25,27)),((30,31),32))),((37,40),(38,39))),43),46),(44,45)),(64,65)),((66,67),68)),((((47,48),50),49),((((51,53),(54,(55,56))),52),(((57,(58,59)),60),(61,62))))),63),(41,42)),(76,77)),((((69,75),70),((72,73),74)),71))),3));
tree B_11.58 = [&U] [&W 1/130] (1,((2,(((((((((((((((((4,5),6),(((((((7,9),8),11),10),12),((((13,14),15),16),17)),18)),(19,(((20,23),21),22))),((33,(35,36)),34)),(((((24,28),29),26),(25,27)),((30,31),32))),((37,40),(38,39))),43),46),(44,45)),(64,65)),((66,67),68)),((((47,48),50),49),((((51,53),(54,(55,56))),52),(((57,(58,59)),60),(61,62))))),63),(41,42)),(76,77)),((((69,75),70),((72,73),74)),71))),3));
tree B_11.59 = [&U] [&W 1/130] (1,((2,(((((((((((((((((4,5),6),(((((((7,9),8),11),10),12),((((13,14),15),16),17)),18)),(19,(((20,23),21),22))),(((33,35),36),34)),(((((24,28),29),26),(25,27)),((30,31),32))),((37,40),(38,39))),43),46),(44,45)),(64,65)),((66,67),68)),((((47,48),50),49),((((51,53),(54,(55,56))),52),(((57,(58,59)),60),(61,62))))),63),(41,42)),(76,77)),((((69,75),70),((72,73),74)),71))),3));
tree B_11.60 = [&U] [&W 1/130] (1,((2,(((((((((((((((((4,5),6),(((((((7,9),8),11),10),12),((((13,14),15),16),17)),18)),(((19,22),(20,23)),21)),(((33,36),34),35)),(((((24,28),29),26),(25,27)),((30,31),32))),((37,40),(38,39))),43),46),(44,45)),(64,65)),((66,67),68)),((((47,48),50),49),((((51,53),(54,(55,56))),52),(((57,(58,59)),60),(61,62))))),63),(41,42)),(76,77)),((((69,75),70),((72,73),74)),71))),3));
tree B_11.61 = [&U] [&W 1/130] (1,((2,((((((((4,5),6),((((((((7,9),8),10),11),((((13,15),14),16),17)),12),18),(((19,(21,(22,23))),20),(((((24,28),29),((25,27),26)),((30,31),32)),(((33,36),34),35))))),(37,(38,(39,40)))),(((((69,75),70),(72,73)),74),71)),(((43,63),((64,65),((66,68),67))),(((44,45),46),((((47,48),49),50),((((51,(54,(55,56))),53),52),(((57,(58,59)),60),(61,62))))))),(41,42)),(76,77))),3));
tree B_11.62 = [&U] [&W 1/130] (1,((2,((((((((4,5),6),((((((((7,9),8),10),11),((((13,15),14),16),17)),12),18),(((19,(21,(22,23))),20),(((((24,28),29),((25,27),26)),((30,31),32)),(((33,36),34),35))))),(37,((38,39),40))),(((((69,75),70),(72,73)),74),71)),(((43,63),((64,65),((66,68),67))),(((44,45),46),((((47,48),49),50),((((51,(54,(55,56))),53),52),(((57,(58,59)),60),(61,62))))))),(41,42)),(76,77))),3));
tree B_11.63 = [&U] [&W 1/130] (1,((2,((((((((4,5),6),((((((((7,9),8),10),11),((((13,15),14),16),17)),12),18),(((19,(21,(22,23))),20),(((((24,28),29),((25,27),26)),((30,31),32)),(((33,36),34),35))))),(37,((38,40),39))),(((((69,75),70),(72,73)),74),71)),(((43,63),((64,65),((66,68),67))),(((44,45),46),((((47,48),49),50),((((51,(54,(55,56))),53),52),(((57,(58,59)),60),(61,62))))))),(41,42)),(76,77))),3));
tree B_11.64 = [&U] [&W 1/130] (1,((2,((((((((4,5),6),((((((((7,9),8),10),11),((((13,15),14),16),17)),12),18),(((19,(21,(22,23))),20),(((((24,28),29),((25,27),26)),((30,31),32)),(((33,36),34),35))))),((37,40),(38,39))),(((((69,75),70),(72,73)),74),71)),(((43,63),((64,65),((66,68),67))),(((44,45),46),((((47,48),49),50),((((51,(54,(55,56))),53),52),(((57,(58,59)),60),(61,62))))))),(41,42)),(76,77))),3));
tree B_11.65 = [&U] [&W 1/130] (1,((2,((((((((4,5),6),((((((((7,9),8),10),11),((((13,15),14),16),17)),12),18),(((19,(21,(22,23))),20),(((((24,28),29),((25,27),26)),((30,31),32)),(((33,36),34),35))))),((37,(38,39)),40)),(((((69,75),70),(72,73)),74),71)),(((43,63),((64,65),((66,68),67))),(((44,45),46),((((47,48),49),50),((((51,(54,(55,56))),53),52),(((57,(58,59)),60),(61,62))))))),(41,42)),(76,77))),3));
tree B_11.66 = [&U] [&W 1/130] (1,((2,((((((((4,5),6),((((((((7,9),8),10),11),((((13,15),14),16),17)),12),18),((((19,20),21),(22,23)),(((((24,28),29),((25,27),26)),((30,31),32)),(((33,36),34),35))))),(37,(38,(39,40)))),(((((69,75),70),(72,73)),74),71)),(((43,63),((64,65),((66,68),67))),(((44,45),46),((((47,48),49),50),((((51,(54,(55,56))),53),52),(((57,(58,59)),60),(61,62))))))),(41,42)),(76,77))),3));
tree B_11.67 = [&U] [&W 1/130] (1,((2,((((((((4,5),6),((((((((7,9),8),10),11),((((13,15),14),16),17)),12),18),((((19,20),(22,23)),21),(((((24,28),29),((25,27),26)),((30,31),32)),(((33,36),34),35))))),(37,(38,(39,40)))),(((((69,75),70),(72,73)),74),71)),(((43,63),((64,65),((66,68),67))),(((44,45),46),((((47,48),49),50),((((51,(54,(55,56))),53),52),(((57,(58,59)),60),(61,62))))))),(41,42)),(76,77))),3));
tree B_11.68 = [&U] [&W 1/130] (1,((2,((((((((4,5),6),((((((((7,9),8),10),11),((((13,15),14),16),17)),12),18),(((((19,20),21),22),23),(((((24,28),29),((25,27),26)),((30,31),32)),(((33,36),34),35))))),(37,(38,(39,40)))),(((((69,75),70),(72,73)),74),71)),(((43,63),((64,65),((66,68),67))),(((44,45),46),((((47,48),49),50),((((51,(54,(55,56))),53),52),(((57,(58,59)),60),(61,62))))))),(41,42)),(76,77))),3));
tree B_11.69 = [&U] [&W 1/130] (1,((2,((((((((4,5),6),((((((((7,9),8),10),11),((((13,15),14),16),17)),12),18),(((((19,20),21),23),22),(((((24,28),29),((25,27),26)),((30,31),32)),(((33,36),34),35))))),(37,(38,(39,40)))),(((((69,75),70),(72,73)),74),71)),(((43,63),((64,65),((66,68),67))),(((44,45),46),((((47,48),49),50),((((51,(54,(55,56))),53),52),(((57,(58,59)),60),(61,62))))))),(41,42)),(76,77))),3));
tree B_11.70 = [&U] [&W 1/130] (1,((2,((((((((4,5),6),(((((((7,9),8),10),11),((((13,15),14),16),17)),12),(18,(((19,(21,(22,23))),20),(((((24,28),29),((25,27),26)),((30,31),32)),(((33,36),34),35)))))),(37,(38,(39,40)))),(((((69,75),70),(72,73)),74),71)),(((43,63),((64,65),((66,68),67))),(((44,45),46),((((47,48),49),50),((((51,(54,(55,56))),53),52),(((57,(58,59)),60),(61,62))))))),(41,42)),(76,77))),3));
tree B_11.71 = [&U] [&W 1/130] (1,((2,((((((((((((((((4,5),6),(((((((7,9),8),10),11),12),(((13,(14,15)),16),17)),18)),((19,((21,22),23)),20)),(33,((34,36),35))),((((24,28),29),((25,27),26)),((30,31),32))),((37,40),(38,39))),43),46),(44,45)),(64,65)),((((((47,48),50),49),63),((51,(53,((54,56),55))),52)),(((57,(58,59)),60),(61,62)))),((66,67),68)),(41,42)),(76,77)),((((69,75),70),((72,73),74)),71))),3));
tree B_11.72 = [&U] [&W 1/130] (1,((2,((((((((((((((((4,5),6),(((((((7,9),8),10),11),12),(((13,(14,15)),16),17)),18)),((19,((21,22),23)),20)),(33,((34,36),35))),((((24,28),29),((25,27),26)),((30,31),32))),((37,40),(38,39))),43),46),(44,45)),(64,65)),((((((47,48),50),49),63),(((51,53),((54,56),55)),52)),(((57,(58,59)),60),(61,62)))),((66,67),68)),(41,42)),(76,77)),((((69,75),70),((72,73),74)),71))),3));
tree B_11.73 = [&U] [&W 1/130] (1,((2,((((((((((((((((4,5),6),(((((((7,9),8),10),11),12),(((13,(14,15)),16),17)),18)),((19,((21,22),23)),20)),(33,((34,36),35))),((((24,28),29),((25,27),26)),((30,31),32))),((37,40),(38,39))),43),46),(44,45)),(64,65)),((((((47,48),50),49),63),(((51,((54,56),55)),53),52)),(((57,(58,59)),60),(61,62)))),((66,67),68)),(41,42)),(76,77)),((((69,75),70),((72,73),74)),71))),3));
tree B_11.74 = [&U] [&W 1/130] (1,((2,((((((((((((((((4,5),6),(((((((7,9),8),10),11),12),(((13,(14,15)),16),17)),18)),((19,((21,22),23)),20)),(33,((34,36),35))),((((24,28),29),((25,27),26)),((30,31),32))),((37,40),(38,39))),43),46),(44,45)),(64,65)),((((((47,48),50),49),63),(((51,((54,55),56)),53),52)),(((57,(58,59)),60),(61,62)))),((66,67),68)),(41,42)),(76,77)),((((69,75),70),((72,73),74)),71))),3));
tree B_11.75 = [&U] [&W 1/130] (1,((2,((((((((((((((((4,5),6),(((((((7,9),8),10),11),12),(((13,(14,15)),16),17)),18)),((19,((21,22),23)),20)),(33,((34,36),35))),((((24,28),29),((25,27),26)),((30,31),32))),((37,40),(38,39))),43),46),(44,45)),(64,65)),((((((47,48),50),49),63),(((51,53),((54,55),56)),52)),(((57,(58,59)),60),(61,62)))),((66,67),68)),(41,42)),(76,77)),((((69,75),70),((72,73),74)),71))),3));
tree B_11.76 = [&U] [&W 1/130] (1,((2,((((((((((((((((4,5),6),(((((((7,9),8),10),11),12),(((13,(14,15)),16),17)),18)),((19,((21,22),23)),20)),(33,((34,36),35))),((((24,28),29),((25,27),26)),((30,31),32))),((37,40),(38,39))),43),46),(44,45)),(64,65)),((((((47,48),50),49),63),(((51,(54,(55,56))),53),52)),(((57,(58,59)),60),(61,62)))),((66,67),68)),(41,42)),(76,77)),((((69,75),70),((72,73),74)),71))),3));
tree B_11.77 = [&U] [&W 1/130] (1,((2,((((((((((((((((4,5),6),(((((((7,9),8),10),11),12),(((13,(14,15)),16),17)),18)),((19,((21,22),23)),20)),(33,((34,36),35))),((((24,28),29),((25,27),26)),((30,31),32))),((37,40),(38,39))),43),46),(44,45)),(64,65)),((((((47,48),50),49),63),(((51,53),(54,(55,56))),52)),(((57,(58,59)),60),(61,62)))),((66,67),68)),(41,42)),(76,77)),((((69,75),70),((72,73),74)),71))),3));
tree B_11.78 = [&U] [&W 1/130] (1,((2,((((((((((((((((4,5),6),(((((((7,9),8),10),11),12),(((13,(14,15)),16),17)),18)),((19,((21,22),23)),20)),(33,((34,36),35))),((((24,28),29),((25,27),26)),((30,31),32))),((37,40),(38,39))),43),46),(44,45)),(64,65)),((((((47,48),50),49),63),((51,(53,(54,(55,56)))),52)),(((57,(58,59)),60),(61,62)))),((66,67),68)),(41,42)),(76,77)),((((69,75),70),((72,73),74)),71))),3));
tree B_11.79 = [&U] [&W 1/130] (1,((2,((((((((((((((((4,5),6),(((((((7,9),8),10),11),12),(((13,(14,15)),16),17)),18)),((19,((21,22),23)),20)),(33,((34,36),35))),((((24,28),29),((25,27),26)),((30,31),32))),((37,40),(38,39))),43),46),(44,45)),(64,65)),((((((47,48),50),49),63),((51,(53,((54,55),56))),52)),(((57,(58,59)),60),(61,62)))),((66,67),68)),(41,42)),(76,77)),((((69,75),70),((72,73),74)),71))),3));
tree B_11.80 = [&U] [&W 1/130] (1,((2,((((((((((((((((4,5),6),(((((((7,9),8),10),11),12),(((13,(14,15)),16),17)),18)),((19,((21,22),23)),20)),(33,((34,36),35))),((((24,28),29),((25,27),26)),((30,31),32))),(37,((38,39),40))),43),46),(44,45)),(64,65)),((((((47,48),50),49),63),((51,(53,((54,56),55))),52)),(((57,(58,59)),60),(61,62)))),((66,67),68)),(41,42)),(76,77)),((((69,75),70),((72,73),74)),71))),3));
tree B_11.81 = [&U] [&W 1/130] (1,((2,((((((((((((((((4,5),6),(((((((7,9),8),11),10),((((13,14),15),16),17)),12),18)),(((19,(21,22)),23),20)),((33,(34,36)),35)),(((((24,28),29),(25,27)),26),((30,31),32))),((37,40),(38,39))),43),46),(44,45)),(64,65)),((((((47,48),50),49),63),(((51,53),((54,56),55)),52)),(((57,(58,59)),60),(61,62)))),((66,67),68)),(41,42)),(76,77)),((((69,75),70),((72,73),74)),71))),3));
tree B_11.82 = [&U] [&W 1/130] (1,((2,((((((((((((((((4,5),6),(((((((7,9),8),11),10),((((13,14),15),16),17)),12),18)),((19,(20,23)),(21,22))),((33,(34,36)),35)),(((((24,28),29),(25,27)),26),((30,31),32))),((37,40),(38,39))),43),46),(44,45)),(64,65)),((((((47,48),50),49),63),(((51,53),((54,56),55)),52)),(((57,(58,59)),60),(61,62)))),((66,67),68)),(41,42)),(76,77)),((((69,75),70),((72,73),74)),71))),3));
tree B_11.83 = [&U] [&W 1/130] (1,((2,((((((((((((((((4,5),6),(((((((7,9),8),11),10),((((13,14),15),16),17)),12),18)),(19,((20,23),(21,22)))),((33,(34,36)),35)),(((((24,28),29),(25,27)),26),((30,31),32))),((37,40),(38,39))),43),46),(44,45)),(64,65)),((((((47,48),50),49),63),(((51,53),((54,56),55)),52)),(((57,(58,59)),60),(61,62)))),((66,67),68)),(41,42)),(76,77)),((((69,75),70),((72,73),74)),71))),3));
tree B_11.84 = [&U] [&W 1/130] (1,((2,((((((((((((((((4,5),6),(((((((7,9),8),11),10),((((13,14),15),16),17)),12),18)),(((19,(20,23)),21),22)),((33,(34,36)),35)),(((((24,28),29),(25,27)),26),((30,31),32))),((37,40),(38,39))),43),46),(44,45)),(64,65)),((((((47,48),50),49),63),(((51,53),((54,56),55)),52)),(((57,(58,59)),60),(61,62)))),((66,67),68)),(41,42)),(76,77)),((((69,75),70),((72,73),74)),71))),3));
tree B_11.85 = [&U] [&W 1/130] (1,((2,((((((((((((((((4,5),6),(((((((7,9),8),11),10),((((13,14),15),16),17)),12),18)),(((19,(20,23)),22),21)),((33,(34,36)),35)),(((((24,28),29),(25,27)),26),((30,31),32))),((37,40),(38,39))),43),46),(44,45)),(64,65)),((((((47,48),50),49),63),(((51,53),((54,56),55)),52)),(((57,(58,59)),60),(61,62)))),((66,67),68)),(41,42)),(76,77)),((((69,75),70),((72,73),74)),71))),3));
tree B_11.86 = [&U] [&W 1/130] (1,((2,((((((((((((((((4,5),6),(((((((7,9),8),11),10),((((13,14),15),16),17)),12),18)),(((19,(21,22)),23),20)),(((33,35),34),36)),(((((24,28),29),(25,27)),26),((30,31),32))),((37,40),(38,39))),43),46),(44,45)),(64,65)),((((((47,48),50),49),63),(((51,53),((54,56),55)),52)),(((57,(58,59)),60),(61,62)))),((66,67),68)),(41,42)),(76,77)),((((69,75),70),((72,73),74)),71))),3));
tree B_11.87 = [&U] [&W 1/130] (1,((2,((((((((((((((((4,5),6),(((((((7,9),8),11),10),((((13,14),15),16),17)),12),18)),(((19,(21,22)),23),20)),(((33,35),36),34)),(((((24,28),29),(25,27)),26),((30,31),32))),((37,40),(38,39))),43),46),(44,45)),(64,65)),((((((47,48),50),49),63),(((51,53),((54,56),55)),52)),(((57,(58,59)),60),(61,62)))),((66,67),68)),(41,42)),(76,77)),((((69,75),70),((72,73),74)),71))),3));
tree B_11.88 = [&U] [&W 1/130] (1,((2,((((((((((((((((4,5),6),(((((((7,9),8),11),10),((((13,14),15),16),17)),12),18)),((19,(20,(21,22))),23)),((33,(34,36)),35)),(((((24,28),29),(25,27)),26),((30,31),32))),((37,40),(38,39))),43),46),(44,45)),(64,65)),((((((47,48),50),49),63),(((51,53),((54,56),55)),52)),(((57,(58,59)),60),(61,62)))),((66,67),68)),(41,42)),(76,77)),((((69,75),70),((72,73),74)),71))),3));
tree B_11.89 = [&U] [&W 1/130] (1,((2,((((((((((((((((4,5),6),(((((((7,9),8),11),10),((((13,14),15),16),17)),12),18)),(((19,20),(21,22)),23)),((33,(34,36)),35)),(((((24,28),29),(25,27)),26),((30,31),32))),((37,40),(38,39))),43),46),(44,45)),(64,65)),((((((47,48),50),49),63),(((51,53),((54,56),55)),52)),(((57,(58,59)),60),(61,62)))),((66,67),68)),(41,42)),(76,77)),((((69,75),70),((72,73),74)),71))),3));
tree B_11.90 = [&U] [&W 1/130] (1,((2,((((((((((((((((4,5),6),(((((((7,9),8),11),10),((((13,14),15),16),17)),12),18)),((19,((20,22),21)),23)),((33,(34,36)),35)),(((((24,28),29),(25,27)),26),((30,31),32))),((37,40),(38,39))),43),46),(44,45)),(64,65)),((((((47,48),50),49),63),(((51,53),((54,56),55)),52)),(((57,(58,59)),60),(61,62)))),((66,67),68)),(41,42)),(76,77)),((((69,75),70),((72,73),74)),71))),3));
tree B_11.91 = [&U] [&W 1/130] (1,((2,((((((((((((((((4,5),6),(((((((7,9),8),11),10),((((13,14),15),16),17)),12),18)),((((19,20),21),22),23)),(33,(34,(35,36)))),(((((24,28),29),(25,27)),26),((30,31),32))),(37,(38,(39,40)))),43),46),(44,45)),(64,65)),((((((47,48),50),49),63),(((51,53),((54,55),56)),52)),(((57,(58,59)),60),(61,62)))),((66,67),68)),(41,42)),(76,77)),((((69,75),70),((72,73),74)),71))),3));
tree B_11.92 = [&U] [&W 1/130] (1,((2,((((((((((((((((4,5),6),(((((((7,9),8),11),10),12),((((13,14),15),17),16)),18)),((((19,20),21),22),23)),(33,(34,(35,36)))),(((((24,28),29),(25,27)),26),((30,31),32))),(37,(38,(39,40)))),43),46),(44,45)),(64,65)),((((((47,48),50),49),63),(((51,53),((54,55),56)),52)),(((57,(58,59)),60),(61,62)))),((66,67),68)),(41,42)),(76,77)),((((69,75),70),((72,73),74)),71))),3));
tree B_11.93 = [&U] [&W 1/130] (1,((2,((((((((((((((((4,5),6),(((((((7,9),8),11),10),12),((((13,14),15),16),17)),18)),((((19,20),21),22),23)),(33,(34,(35,36)))),(((((24,28),29),(25,27)),26),((30,31),32))),(37,(38,(39,40)))),43),46),(44,45)),(64,65)),((((((47,48),50),49),63),(((51,53),((54,55),56)),52)),(((57,(58,59)),60),(61,62)))),((66,67),68)),(41,42)),(76,77)),((((69,75),70),((72,73),74)),71))),3));
tree B_11.94 = [&U] [&W 1/130] (1,((2,((((((((((((((((4,5),6),(((((((7,9),8),10),11),12),((((13,14),15),16),17)),18)),((((19,20),21),22),23)),(33,(34,(35,36)))),(((((24,28),29),(25,27)),26),((30,31),32))),(37,(38,(39,40)))),43),46),(44,45)),(64,65)),((((((47,48),50),49),63),(((51,53),((54,55),56)),52)),(((57,(58,59)),60),(61,62)))),((66,67),68)),(41,42)),(76,77)),((((69,75),70),((72,73),74)),71))),3));
tree B_11.95 = [&U] [&W 1/130] (1,((2,((((((((((((((((4,5),6),((((((7,9),8),(10,11)),12),((((13,14),15),16),17)),18)),((((19,20),21),22),23)),(33,(34,(35,36)))),(((((24,28),29),(25,27)),26),((30,31),32))),(37,(38,(39,40)))),43),46),(44,45)),(64,65)),((((((47,48),50),49),63),(((51,53),((54,55),56)),52)),(((57,(58,59)),60),(61,62)))),((66,67),68)),(41,42)),(76,77)),((((69,75),70),((72,73),74)),71))),3));
tree B_11.96 = [&U] [&W 1/130] (1,((2,((((((((((((((((4,5),6),((((((7,9),8),(10,11)),((((13,14),15),16),17)),12),18)),((((19,20),21),22),23)),(33,(34,(35,36)))),(((((24,28),29),(25,27)),26),((30,31),32))),(37,(38,(39,40)))),43),46),(44,45)),(64,65)),((((((47,48),50),49),63),(((51,53),((54,55),56)),52)),(((57,(58,59)),60),(61,62)))),((66,67),68)),(41,42)),(76,77)),((((69,75),70),((72,73),74)),71))),3));
tree B_11.97 = [&U] [&W 1/130] (1,((2,((((((((((((((((4,5),6),(((((((7,9),8),10),11),((((13,14),15),16),17)),12),18)),((((19,20),21),22),23)),(33,(34,(35,36)))),(((((24,28),29),(25,27)),26),((30,31),32))),(37,(38,(39,40)))),43),46),(44,45)),(64,65)),((((((47,48),50),49),63),(((51,53),((54,55),56)),52)),(((57,(58,59)),60),(61,62)))),((66,67),68)),(41,42)),(76,77)),((((69,75),70),((72,73),74)),71))),3));
tree B_11.98 = [&U] [&W 1/130] (1,((2,((((((((((((((((4,5),6),(((((((7,9),8),11),10),(((13,(14,15)),16),17)),12),18)),((((19,20),21),22),23)),(33,(34,(35,36)))),(((((24,28),29),(25,27)),26),((30,31),32))),(37,(38,(39,40)))),43),46),(44,45)),(64,65)),((((((47,48),50),49),63),(((51,53),((54,55),56)),52)),(((57,(58,59)),60),(61,62)))),((66,67),68)),(41,42)),(76,77)),((((69,75),70),((72,73),74)),71))),3));
tree B_11.99 = [&U] [&W 1/130] (1,((2,((((((((((((((((4,5),6),(((((((7,9),8),11),10),((((13,15),14),16),17)),12),18)),((((19,20),21),22),23)),(33,(34,(35,36)))),(((((24,28),29),(25,27)),26),((30,31),32))),(37,(38,(39,40)))),43),46),(44,45)),(64,65)),((((((47,48),50),49),63),(((51,53),((54,55),56)),52)),(((57,(58,59)),60),(61,62)))),((66,67),68)),(41,42)),(76,77)),((((69,75),70),((72,73),74)),71))),3));
tree B_11.100 = [&U] [&W 1/130] (1,((2,((((((((((((((((4,5),6),(((((((7,9),8),11),10),((((13,14),15),16),17)),12),18)),(((19,20),(22,23)),21)),(33,(34,(35,36)))),(((((24,28),29),(25,27)),26),((30,31),32))),(37,(38,(39,40)))),43),46),(44,45)),(64,65)),((((((47,48),50),49),63),(((51,53),((54,55),56)),52)),(((57,(58,59)),60),(61,62)))),((66,67),68)),(41,42)),(76,77)),((((69,75),70),((72,73),74)),71))),3));
tree B_11.101 = [&U] [&W 1/130] (1,((2,((((((((((((((((4,5),6),(((((((7,9),8),11),10),12),(((13,(14,15)),17),16)),18)),(19,(((20,23),22),21))),(((33,36),35),34)),((((((24,28),29),25),27),26),((30,31),32))),((37,40),(38,39))),43),46),(44,45)),(64,65)),((((((47,48),50),49),63),(((51,((54,55),56)),53),52)),(((57,(58,59)),60),(61,62)))),((66,67),68)),(41,42)),(76,77)),((((69,75),70),((72,73),74)),71))),3));
tree B_11.102 = [&U] [&W 1/130] (1,((2,((((((((((((((((4,5),6),(((((((7,9),8),11),10),12),(((13,(14,15)),17),16)),18)),(19,(((20,23),22),21))),(((33,36),35),34)),((((((24,28),29),25),27),26),((30,31),32))),((37,40),(38,39))),43),46),(44,45)),(64,65)),((((((47,48),50),49),63),(((51,53),((54,55),56)),52)),(((57,(58,59)),60),(61,62)))),((66,67),68)),(41,42)),(76,77)),((((69,75),70),((72,73),74)),71))),3));
tree B_11.103 = [&U] [&W 1/130] (1,((2,((((((((((((((((4,5),6),(((((((7,9),8),11),10),12),(((13,(14,15)),17),16)),18)),(19,(((20,23),22),21))),(((33,36),35),34)),((((((24,28),29),25),27),26),((30,31),32))),((37,40),(38,39))),43),46),(44,45)),(64,65)),((((((47,48),50),49),63),((51,(53,((54,55),56))),52)),(((57,(58,59)),60),(61,62)))),((66,67),68)),(41,42)),(76,77)),((((69,75),70),((72,73),74)),71))),3));
tree B_11.104 = [&U] [&W 1/130] (1,((2,((((((((((((((((4,5),6),(((((((7,9),8),11),10),12),(((13,(14,15)),17),16)),18)),(19,(((20,23),22),21))),(((33,36),35),34)),((((((24,28),29),25),27),26),((30,31),32))),((37,40),(38,39))),43),46),(44,45)),(64,65)),((((((47,48),50),49),63),((51,(53,((54,56),55))),52)),(((57,(58,59)),60),(61,62)))),((66,67),68)),(41,42)),(76,77)),((((69,75),70),((72,73),74)),71))),3));
tree B_11.105 = [&U] [&W 1/130] (1,((2,((((((((((((((((4,5),6),(((((((7,9),8),11),10),12),(((13,(14,15)),17),16)),18)),(19,(((20,23),22),21))),(((33,36),35),34)),((((((24,28),29),25),27),26),((30,31),32))),((37,40),(38,39))),43),46),(44,45)),(64,65)),((((((47,48),50),49),63),(((51,53),((54,56),55)),52)),(((57,(58,59)),60),(61,62)))),((66,67),68)),(41,42)),(76,77)),((((69,75),70),((72,73),74)),71))),3));
tree B_11.106 = [&U] [&W 1/130] (1,((2,((((((((((((((((4,5),6),(((((((7,9),8),11),10),12),(((13,(14,15)),17),16)),18)),(19,(((20,23),22),21))),(((33,36),35),34)),((((((24,28),29),25),27),26),((30,31),32))),((37,40),(38,39))),43),46),(44,45)),(64,65)),((((((47,48),50),49),63),((51,(53,(54,(55,56)))),52)),(((57,(58,59)),60),(61,62)))),((66,67),68)),(41,42)),(76,77)),((((69,75),70),((72,73),74)),71))),3));
tree B_11.107 = [&U] [&W 1/130] (1,((2,((((((((((((((((4,5),6),(((((((7,9),8),11),10),12),(((13,(14,15)),17),16)),18)),(19,(((20,23),22),21))),(((33,36),35),34)),((((((24,28),29),25),27),26),((30,31),32))),((37,40),(38,39))),43),46),(44,45)),(64,65)),((((((47,48),50),49),63),(((51,53),(54,(55,56))),52)),(((57,(58,59)),60),(61,62)))),((66,67),68)),(41,42)),(76,77)),((((69,75),70),((72,73),74)),71))),3));
tree B_11.108 = [&U] [&W 1/130] (1,((2,((((((((((((((((4,5),6),(((((((7,9),8),11),10),12),(((13,(14,15)),17),16)),18)),(19,(((20,23),22),21))),(((33,36),35),34)),((((((24,28),29),25),27),26),((30,31),32))),(37,((38,39),40))),43),46),(44,45)),(64,65)),((((((47,48),50),49),63),(((51,((54,55),56)),53),52)),(((57,(58,59)),60),(61,62)))),((66,67),68)),(41,42)),(76,77)),((((69,75),70),((72,73),74)),71))),3));
tree B_11.109 = [&U] [&W 1/130] (1,((2,((((((((((((((((4,5),6),(((((((7,9),8),11),10),12),(((13,(14,15)),17),16)),18)),(19,(((20,23),22),21))),(((33,36),35),34)),((((((24,28),29),25),27),26),((30,31),32))),(37,(38,(39,40)))),43),46),(44,45)),(64,65)),((((((47,48),50),49),63),(((51,((54,55),56)),53),52)),(((57,(58,59)),60),(61,62)))),((66,67),68)),(41,42)),(76,77)),((((69,75),70),((72,73),74)),71))),3));
tree B_11.110 = [&U] [&W 1/130] (1,((2,((((((((((((((((4,5),6),(((((((7,9),8),11),10),12),(((13,(14,15)),17),16)),18)),(19,(((20,23),22),21))),(((33,36),35),34)),((((((24,28),29),25),27),26),((30,31),32))),(37,((38,40),39))),43),46),(44,45)),(64,65)),((((((47,48),50),49),63),(((51,((54,55),56)),53),52)),(((57,(58,59)),60),(61,62)))),((66,67),68)),(41,42)),(76,77)),((((69,75),70),((72,73),74)),71))),3));
tree B_11.111 = [&U] [&W 1/130] (1,((2,((((((((((((((((4,5),6),((((((7,9),8),(10,11)),12),((((13,14),15),16),17)),18)),(((19,(20,21)),23),22)),(33,((34,36),35))),((((24,28),29),((25,27),26)),((30,31),32))),((37,(38,39)),40)),43),46),(44,45)),(64,65)),((((((47,48),50),49),63),((51,(53,((54,55),56))),52)),(((57,(58,59)),60),(61,62)))),((66,67),68)),(41,42)),(76,77)),((((69,75),70),((72,73),74)),71))),3));
tree B_11.112 = [&U] [&W 1/130] (1,((2,((((((((((((((((4,5),6),((((((7,9),8),(10,11)),12),((((13,14),15),16),17)),18)),(((19,(20,21)),23),22)),(33,((34,36),35))),((((24,28),29),((25,27),26)),((30,31),32))),((37,(38,39)),40)),43),46),(44,45)),(64,65)),((((((47,48),50),49),63),(((51,((54,55),56)),53),52)),(((57,(58,59)),60),(61,62)))),((66,67),68)),(41,42)),(76,77)),((((69,75),70),((72,73),74)),71))),3));
tree B_11.113 = [&U] [&W 1/130] (1,((2,((((((((((((((((4,5),6),((((((7,9),8),(10,11)),12),((((13,14),15),16),17)),18)),(((19,(20,21)),23),22)),(33,((34,36),35))),((((24,28),29),((25,27),26)),((30,31),32))),((37,(38,39)),40)),43),46),(44,45)),(64,65)),((((((47,48),50),49),63),(((51,((54,56),55)),53),52)),(((57,(58,59)),60),(61,62)))),((66,67),68)),(41,42)),(76,77)),((((69,75),70),((72,73),74)),71))),3));
tree B_11.114 = [&U] [&W 1/130] (1,((2,((((((((((((((((4,5),6),((((((7,9),8),(10,11)),12),((((13,14),15),16),17)),18)),(((19,(20,21)),23),22)),(33,((34,36),35))),((((24,28),29),((25,27),26)),((30,31),32))),((37,(38,39)),40)),43),46),(44,45)),(64,65)),((((((47,48),50),49),63),(((51,53),((54,56),55)),52)),(((57,(58,59)),60),(61,62)))),((66,67),68)),(41,42)),(76,77)),((((69,75),70),((72,73),74)),71))),3));
tree B_11.115 = [&U] [&W 1/130] (1,((2,((((((((((((((((4,5),6),((((((7,9),8),(10,11)),12),((((13,14),15),16),17)),18)),(((19,(20,21)),23),22)),(33,((34,36),35))),((((24,28),29),((25,27),26)),((30,31),32))),((37,(38,39)),40)),43),46),(44,45)),(64,65)),((((((47,48),50),49),63),(((51,(54,(55,56))),53),52)),(((57,(58,59)),60),(61,62)))),((66,67),68)),(41,42)),(76,77)),((((69,75),70),((72,73),74)),71))),3));
tree B_11.116 = [&U] [&W 1/130] (1,((2,((((((((((((((((4,5),6),((((((7,9),8),(10,11)),12),((((13,14),15),16),17)),18)),(((19,(20,21)),23),22)),(33,((34,36),35))),((((24,28),29),((25,27),26)),((30,31),32))),((37,(38,39)),40)),43),46),(44,45)),(64,65)),((((((47,48),50),49),63),(((51,53),(54,(55,56))),52)),(((57,(58,59)),60),(61,62)))),((66,67),68)),(41,42)),(76,77)),((((69,75),70),((72,73),74)),71))),3));
tree B_11.117 = [&U] [&W 1/130] (1,((2,((((((((((((((((4,5),6),((((((7,9),8),(10,11)),12),((((13,14),15),16),17)),18)),(((19,(20,21)),23),22)),(33,((34,36),35))),((((24,28),29),((25,27),26)),((30,31),32))),((37,(38,39)),40)),43),46),(44,45)),(64,65)),((((((47,48),50),49),63),(((51,53),((54,55),56)),52)),(((57,(58,59)),60),(61,62)))),((66,67),68)),(41,42)),(76,77)),((((69,75),70),((72,73),74)),71))),3));
tree B_11.118 = [&U] [&W 1/130] (1,((2,((((((((((((((((4,5),6),((((((7,9),8),(10,11)),12),((((13,14),15),16),17)),18)),(((19,(20,21)),23),22)),(33,((34,36),35))),((((24,28),29),((25,27),26)),((30,31),32))),(37,(38,(39,40)))),43),46),(44,45)),(64,65)),((((((47,48),50),49),63),((51,(53,((54,55),56))),52)),(((57,(58,59)),60),(61,62)))),((66,67),68)),(41,42)),(76,77)),((((69,75),70),((72,73),74)),71))),3));
tree B_11.119 = [&U] [&W 1/130] (1,((2,((((((((((((((((4,5),6),((((((7,9),8),(10,11)),12),((((13,14),15),16),17)),18)),(((19,(20,21)),23),22)),(33,((34,36),35))),((((24,28),29),((25,27),26)),((30,31),32))),(37,((38,40),39))),43),46),(44,45)),(64,65)),((((((47,48),50),49),63),((51,(53,((54,55),56))),52)),(((57,(58,59)),60),(61,62)))),((66,67),68)),(41,42)),(76,77)),((((69,75),70),((72,73),74)),71))),3));
tree B_11.120 = [&U] [&W 1/130] (1,((2,((((((((((((((((4,5),6),((((((7,9),8),(10,11)),12),((((13,14),15),16),17)),18)),(((19,(20,21)),23),22)),(33,((34,36),35))),((((24,28),29),((25,27),26)),((30,31),32))),(37,((38,39),40))),43),46),(44,45)),(64,65)),((((((47,48),50),49),63),((51,(53,((54,55),56))),52)),(((57,(58,59)),60),(61,62)))),((66,67),68)),(41,42)),(76,77)),((((69,75),70),((72,73),74)),71))),3));
tree B_11.121 = [&U] [&W 1/130] (1,((2,((((((((4,5),6),((((((((7,9),8),11),10),12),((((13,14),15),16),17)),18),(((19,((20,22),21)),23),(((((24,28),29),((25,27),26)),((30,31),32)),((33,(34,35)),36))))),(37,(38,(39,40)))),(((((69,75),70),(72,73)),74),71)),(((43,63),((64,65),((66,68),67))),(((44,45),46),((((47,48),49),50),((((51,53),((54,56),55)),52),(((57,(58,59)),60),(61,62))))))),(41,42)),(76,77))),3));
tree B_11.122 = [&U] [&W 1/130] (1,((2,((((((((4,5),6),((((((((7,9),8),11),10),12),((((13,14),15),16),17)),18),(((19,((20,22),21)),23),(((((24,28),29),((25,27),26)),((30,31),32)),((33,(34,35)),36))))),(37,((38,39),40))),(((((69,75),70),(72,73)),74),71)),(((43,63),((64,65),((66,68),67))),(((44,45),46),((((47,48),49),50),((((51,53),((54,56),55)),52),(((57,(58,59)),60),(61,62))))))),(41,42)),(76,77))),3));
tree B_11.123 = [&U] [&W 1/130] (1,((2,((((((((4,5),6),((((((((7,9),8),11),10),12),((((13,14),15),16),17)),18),(((19,((20,22),21)),23),(((((24,28),29),((25,27),26)),((30,31),32)),((33,(34,35)),36))))),(37,((38,40),39))),(((((69,75),70),(72,73)),74),71)),(((43,63),((64,65),((66,68),67))),(((44,45),46),((((47,48),49),50),((((51,53),((54,56),55)),52),(((57,(58,59)),60),(61,62))))))),(41,42)),(76,77))),3));
tree B_11.124 = [&U] [&W 1/130] (1,((2,((((((((4,5),6),((((((((7,9),8),11),10),12),((((13,14),15),16),17)),18),(((19,((20,22),21)),23),(((((24,28),29),((25,27),26)),((30,31),32)),((33,(34,35)),36))))),((37,40),(38,39))),(((((69,75),70),(72,73)),74),71)),(((43,63),((64,65),((66,68),67))),(((44,45),46),((((47,48),49),50),((((51,53),((54,56),55)),52),(((57,(58,59)),60),(61,62))))))),(41,42)),(76,77))),3));
tree B_11.125 = [&U] [&W 1/130] (1,((2,((((((((4,5),6),((((((((7,9),8),11),10),12),((((13,14),15),16),17)),18),(((19,((20,22),21)),23),(((((24,28),29),((25,27),26)),((30,31),32)),((33,(34,35)),36))))),((37,(38,39)),40)),(((((69,75),70),(72,73)),74),71)),(((43,63),((64,65),((66,68),67))),(((44,45),46),((((47,48),49),50),((((51,53),((54,56),55)),52),(((57,(58,59)),60),(61,62))))))),(41,42)),(76,77))),3));
tree B_11.126 = [&U] [&W 1/130] (1,((2,((((((((4,5),6),((((((((7,9),8),11),10),12),((((13,14),15),16),17)),18),((((19,23),(20,22)),21),(((((24,28),29),((25,27),26)),((30,31),32)),((33,(34,35)),36))))),(37,(38,(39,40)))),(((((69,75),70),(72,73)),74),71)),(((43,63),((64,65),((66,68),67))),(((44,45),46),((((47,48),49),50),((((51,53),((54,56),55)),52),(((57,(58,59)),60),(61,62))))))),(41,42)),(76,77))),3));
tree B_11.127 = [&U] [&W 1/130] (1,((2,((((((((4,5),6),((((((((7,9),8),11),10),12),((((13,14),15),16),17)),18),((((19,23),21),(20,22)),(((((24,28),29),((25,27),26)),((30,31),32)),((33,(34,35)),36))))),(37,(38,(39,40)))),(((((69,75),70),(72,73)),74),71)),(((43,63),((64,65),((66,68),67))),(((44,45),46),((((47,48),49),50),((((51,53),((54,56),55)),52),(((57,(58,59)),60),(61,62))))))),(41,42)),(76,77))),3));
tree B_11.128 = [&U] [&W 1/130] (1,((2,((((((((4,5),6),((((((((7,9),8),11),10),12),((((13,14),15),16),17)),18),(((((19,23),21),20),22),(((((24,28),29),((25,27),26)),((30,31),32)),((33,(34,35)),36))))),(37,(38,(39,40)))),(((((69,75),70),(72,73)),74),71)),(((43,63),((64,65),((66,68),67))),(((44,45),46),((((47,48),49),50),((((51,53),((54,56),55)),52),(((57,(58,59)),60),(61,62))))))),(41,42)),(76,77))),3));
tree B_11.129 = [&U] [&W 1/130] (1,((2,((((((((4,5),6),((((((((7,9),8),11),10),12),((((13,14),15),16),17)),18),(((((19,23),21),22),20),(((((24,28),29),((25,27),26)),((30,31),32)),((33,(34,35)),36))))),(37,(38,(39,40)))),(((((69,75),70),(72,73)),74),71)),(((43,63),((64,65),((66,68),67))),(((44,45),46),((((47,48),49),50),((((51,53),((54,56),55)),52),(((57,(58,59)),60),(61,62))))))),(41,42)),(76,77))),3));
tree B_11.130 = [&U] [&W 1/130] (1,((2,((((((((4,5),6),(((((((7,9),8),11),10),12),((((13,14),15),16),17)),(18,(((19,((20,22),21)),23),(((((24,28),29),((25,27),26)),((30,31),32)),((33,(34,35)),36)))))),(37,(38,(39,40)))),(((((69,75),70),(72,73)),74),71)),(((43,63),((64,65),((66,68),67))),(((44,45),46),((((47,48),49),50),((((51,53),((54,56),55)),52),(((57,(58,59)),60),(61,62))))))),(41,42)),(76,77))),3));

[Trees found in bootstrap replicate #12 (seed=596337154)]
tree B_12.1 = [&U] [&W 1/60] (1,((2,(((((((((4,5),((6,((((24,(((25,26),27),29)),28),(30,31)),32)),((((19,(20,23)),22),21),(((33,34),36),35)))),18),(((((7,9),8),10),11),12)),((((13,15),14),16),17)),(((37,40),38),39)),(((43,46),(((((((47,48),49),50),((((51,52),53),(54,(55,56))),(((((57,58),59),60),61),62))),63),(64,65)),(66,(67,68)))),(44,45))),((41,42),(((69,70),((72,73),(74,75))),71))),(76,77))),3));
tree B_12.2 = [&U] [&W 1/60] (1,((2,(((((((((4,5),((6,((((24,(((25,26),27),29)),28),(30,31)),32)),((((19,(20,23)),22),21),(((33,34),36),35)))),18),(((((7,9),8),10),11),12)),((((13,15),14),16),17)),(((37,40),38),39)),((((43,46),((((((47,48),49),50),((((51,52),53),(54,(55,56))),(((((57,58),59),60),61),62))),63),(64,65))),(66,(67,68))),(44,45))),((41,42),(((69,70),((72,73),(74,75))),71))),(76,77))),3));
tree B_12.3 = [&U] [&W 1/60] (1,(2,(3,(((((((((4,5),((6,((((24,(((25,26),27),29)),28),(30,31)),32)),((((19,(20,23)),22),21),(((33,34),36),35)))),18),(((((7,9),8),10),11),12)),((((13,15),14),16),17)),(((37,40),38),39)),(((43,46),(((((((47,48),49),50),((((51,52),53),(54,(55,56))),(((((57,58),59),60),61),62))),63),(64,65)),(66,(67,68)))),(44,45))),((41,42),(((69,70),((72,73),(74,75))),71))),(76,77)))));
tree B_12.4 = [&U] [&W 1/60] (1,((2,3),(((((((((4,5),((6,((((24,(((25,26),27),29)),28),(30,31)),32)),((((19,(20,23)),22),21),(((33,34),36),35)))),18),(((((7,9),8),10),11),12)),((((13,15),14),16),17)),(((37,40),38),39)),(((43,46),(((((((47,48),49),50),((((51,52),53),(54,(55,56))),(((((57,58),59),60),61),62))),63),(64,65)),(66,(67,68)))),(44,45))),((41,42),(((69,70),((72,73),(74,75))),71))),(76,77))));
tree B_12.5 = [&U] [&W 1/60] (1,((2,(((((((((4,5),((6,((((24,(((25,26),27),29)),28),(30,31)),32)),((((19,(20,23)),22),21),(((33,34),36),35)))),18),((((7,9),8),(11,12)),10)),((((13,15),14),16),17)),(((37,40),38),39)),(((43,46),(((((((47,48),49),50),((((51,52),53),(54,(55,56))),(((((57,58),59),60),61),62))),63),(64,65)),(66,(67,68)))),(44,45))),((41,42),(((69,70),((72,73),(74,75))),71))),(76,77))),3));
tree B_12.6 = [&U] [&W 1/60] (1,((2,(((((((((4,5),((6,((((24,(((25,26),27),29)),28),(30,31)),32)),((((19,(20,23)),22),21),(((33,34),36),35)))),18),(((7,9),8),(10,(11,12)))),((((13,15),14),16),17)),(((37,40),38),39)),(((43,46),(((((((47,48),49),50),((((51,52),53),(54,(55,56))),(((((57,58),59),60),61),62))),63),(64,65)),(66,(67,68)))),(44,45))),((41,42),(((69,70),((72,73),(74,75))),71))),(76,77))),3));
tree B_12.7 = [&U] [&W 1/60] (1,((2,((((((((4,5),((6,((((24,(((25,26),27),29)),28),(30,31)),32)),((((19,(20,23)),22),21),(((33,34),36),35)))),18),((((7,9),(10,(11,12))),8),((((13,15),14),16),17))),(((37,40),38),39)),(((43,46),(((((((47,48),49),50),((((51,52),53),(54,(55,56))),(((((57,58),59),60),61),62))),63),(64,65)),(66,(67,68)))),(44,45))),((41,42),(((69,70),((72,73),(74,75))),71))),(76,77))),3));
tree B_12.8 = [&U] [&W 1/60] (1,((2,(((((((((4,5),((6,((((24,(((25,26),27),29)),28),(30,31)),32)),((((19,(20,23)),22),21),(((33,34),36),35)))),18),((((7,9),8),(10,12)),11)),((((13,15),14),16),17)),(((37,40),38),39)),(((43,46),(((((((47,48),49),50),((((51,52),53),(54,(55,56))),(((((57,58),59),60),61),62))),63),(64,65)),(66,(67,68)))),(44,45))),((41,42),(((69,70),((72,73),(74,75))),71))),(76,77))),3));
tree B_12.9 = [&U] [&W 1/60] (1,((2,(((((((((4,5),((6,((((24,(((25,26),27),29)),28),(30,31)),32)),((((19,(20,23)),22),21),(((33,34),36),35)))),18),(((((7,9),8),12),10),11)),((((13,15),14),16),17)),(((37,40),38),39)),(((43,46),(((((((47,48),49),50),((((51,52),53),(54,(55,56))),(((((57,58),59),60),61),62))),63),(64,65)),(66,(67,68)))),(44,45))),((41,42),(((69,70),((72,73),(74,75))),71))),(76,77))),3));
tree B_12.10 = [&U] [&W 1/60] (1,((2,(((((((((4,5),((6,((((24,(((25,26),27),29)),28),(30,31)),32)),((((19,(20,23)),22),21),(((33,34),36),35)))),18),(((((7,9),8),10),11),12)),((((13,15),14),17),16)),(((37,40),38),39)),(((43,46),(((((((47,48),49),50),((((51,52),53),(54,(55,56))),(((((57,58),59),60),61),62))),63),(64,65)),(66,(67,68)))),(44,45))),((41,42),(((69,70),((72,73),(74,75))),71))),(76,77))),3));
tree B_12.11 = [&U] [&W 1/60] (1,(2,(3,(((((((((((4,5),6),((((24,(((25,27),26),29)),28),(30,31)),32)),((19,((20,(22,23)),21)),(((33,36),35),34))),18),(((((7,9),8),10),12),11)),((((13,15),14),16),17)),(((37,40),38),39)),(((43,46),(((((((47,48),49),50),((((51,52),53),((54,56),55)),((((57,(58,59)),60),61),62))),63),(64,65)),(66,(67,68)))),(44,45))),((41,42),(((69,70),((72,73),(74,75))),71))),(76,77)))));
tree B_12.12 = [&U] [&W 1/60] (1,(2,(3,((((((((((4,5),6),(((19,((20,(22,23)),21)),(((33,36),35),34)),((((24,(((25,27),26),29)),28),(30,31)),32))),18),(((((7,9),8),10),12),11)),((((13,15),14),16),17)),(((37,40),38),39)),(((43,46),(((((((47,48),49),50),((((51,52),53),((54,56),55)),((((57,(58,59)),60),61),62))),63),(64,65)),(66,(67,68)))),(44,45))),((41,42),(((69,70),((72,73),(74,75))),71))),(76,77)))));
tree B_12.13 = [&U] [&W 1/60] (1,(2,(3,(((((((((((4,5),6),((((24,28),(((25,27),26),29)),(30,31)),32)),((19,((20,(22,23)),21)),(((33,36),35),34))),18),(((((7,9),8),10),12),11)),((((13,15),14),16),17)),(((37,40),38),39)),(((43,46),(((((((47,48),49),50),((((51,52),53),((54,56),55)),((((57,(58,59)),60),61),62))),63),(64,65)),(66,(67,68)))),(44,45))),((41,42),(((69,70),((72,73),(74,75))),71))),(76,77)))));
tree B_12.14 = [&U] [&W 1/60] (1,(2,(3,(((((((((((4,5),6),(((24,((((25,27),26),29),28)),(30,31)),32)),((19,((20,(22,23)),21)),(((33,36),35),34))),18),(((((7,9),8),10),12),11)),((((13,15),14),16),17)),(((37,40),38),39)),(((43,46),(((((((47,48),49),50),((((51,52),53),((54,56),55)),((((57,(58,59)),60),61),62))),63),(64,65)),(66,(67,68)))),(44,45))),((41,42),(((69,70),((72,73),(74,75))),71))),(76,77)))));
tree B_12.15 = [&U] [&W 1/60] (1,(2,(3,(((((((((4,5),((6,((((24,(((25,27),26),29)),28),(30,31)),32)),((19,((20,(22,23)),21)),(((33,36),35),34)))),18),(((((7,9),8),10),12),11)),((((13,15),14),16),17)),(((37,40),38),39)),(((43,46),(((((((47,48),49),50),((((51,52),53),((54,56),55)),((((57,(58,59)),60),61),62))),63),(64,65)),(66,(67,68)))),(44,45))),((41,42),(((69,70),((72,73),(74,75))),71))),(76,77)))));
tree B_12.16 = [&U] [&W 1/60] (1,(2,(3,(((((((((((4,5),6),((((24,(((25,27),26),29)),28),(30,31)),32)),((19,((20,(22,23)),21)),((33,(34,35)),36))),18),(((((7,9),8),10),12),11)),((((13,15),14),16),17)),(((37,40),38),39)),(((43,46),(((((((47,48),49),50),((((51,52),53),((54,56),55)),((((57,(58,59)),60),61),62))),63),(64,65)),(66,(67,68)))),(44,45))),((41,42),(((69,70),((72,73),(74,75))),71))),(76,77)))));
tree B_12.17 = [&U] [&W 1/60] (1,(2,(3,(((((((((((4,5),6),((((24,(((25,27),26),29)),28),(30,31)),32)),((19,((20,(22,23)),21)),(33,((34,35),36)))),18),(((((7,9),8),10),12),11)),((((13,15),14),16),17)),(((37,40),38),39)),(((43,46),(((((((47,48),49),50),((((51,52),53),((54,56),55)),((((57,(58,59)),60),61),62))),63),(64,65)),(66,(67,68)))),(44,45))),((41,42),(((69,70),((72,73),(74,75))),71))),(76,77)))));
tree B_12.18 = [&U] [&W 1/60] (1,(2,(3,(((((((((((4,5),6),((((24,(((25,27),26),29)),28),(30,31)),32)),((((19,21),20),(22,23)),(((33,36),35),34))),18),(((((7,9),8),10),12),11)),((((13,15),14),16),17)),(((37,40),38),39)),(((43,46),(((((((47,48),49),50),((((51,52),53),((54,56),55)),((((57,(58,59)),60),61),62))),63),(64,65)),(66,(67,68)))),(44,45))),((41,42),(((69,70),((72,73),(74,75))),71))),(76,77)))));
tree B_12.19 = [&U] [&W 1/60] (1,(2,(3,(((((((((((4,5),6),((((24,(((25,27),26),29)),28),(30,31)),32)),((((19,21),(22,23)),20),(((33,36),35),34))),18),(((((7,9),8),10),12),11)),((((13,15),14),16),17)),(((37,40),38),39)),(((43,46),(((((((47,48),49),50),((((51,52),53),((54,56),55)),((((57,(58,59)),60),61),62))),63),(64,65)),(66,(67,68)))),(44,45))),((41,42),(((69,70),((72,73),(74,75))),71))),(76,77)))));
tree B_12.20 = [&U] [&W 1/60] (1,(2,(3,(((((((((((4,5),6),((((24,(((25,27),26),29)),28),(30,31)),32)),(((((19,21),20),22),23),(((33,36),35),34))),18),(((((7,9),8),10),12),11)),((((13,15),14),16),17)),(((37,40),38),39)),(((43,46),(((((((47,48),49),50),((((51,52),53),((54,56),55)),((((57,(58,59)),60),61),62))),63),(64,65)),(66,(67,68)))),(44,45))),((41,42),(((69,70),((72,73),(74,75))),71))),(76,77)))));
tree B_12.21 = [&U] [&W 1/60] (1,(2,(3,((((((((((4,5),6),(((((19,(20,21)),23),22),(((33,34),36),35)),(((24,(((25,(26,27)),29),28)),(30,31)),32))),18),(((((7,9),8),11),10),12)),((((13,14),15),17),16)),(((37,40),38),39)),(((43,46),(44,45)),(((((((47,48),49),50),((((51,52),53),((54,55),56)),((((57,(58,59)),60),61),62))),63),(64,65)),(66,(67,68))))),((41,42),(((69,70),((72,73),(74,75))),71))),(76,77)))));
tree B_12.22 = [&U] [&W 1/60] (1,(2,(3,((((((((((4,5),6),(((((19,(20,21)),23),22),(((33,34),36),35)),(((24,(((25,(26,27)),29),28)),(30,31)),32))),18),(((((7,9),8),11),10),12)),((((13,14),15),17),16)),(((37,40),38),39)),(((43,46),(44,45)),(((((((47,48),49),50),((((51,52),53),(54,(55,56))),((((57,(58,59)),60),61),62))),63),(64,65)),(66,(67,68))))),((41,42),(((69,70),((72,73),(74,75))),71))),(76,77)))));
tree B_12.23 = [&U] [&W 1/60] (1,(2,(3,((((((((((4,5),6),(((((19,(20,21)),23),22),(((33,34),36),35)),(((24,(((25,(26,27)),29),28)),(30,31)),32))),18),(((((7,9),8),11),10),12)),((((13,14),15),17),16)),(((37,40),38),39)),(((43,46),(44,45)),(((((((47,48),49),50),((((51,52),53),((54,56),55)),((((57,(58,59)),60),61),62))),63),(64,65)),(66,(67,68))))),((41,42),(((69,70),((72,73),(74,75))),71))),(76,77)))));
tree B_12.24 = [&U] [&W 1/60] (1,(2,(3,((((((((((4,5),6),(((((19,(20,21)),23),22),(((33,34),36),35)),(((24,(((25,(26,27)),29),28)),(30,31)),32))),18),(((((7,9),8),11),10),12)),((((13,14),15),17),16)),(((37,40),38),39)),(((43,46),(44,45)),(((((((47,48),50),49),((((51,52),53),((54,55),56)),((((57,(58,59)),60),61),62))),63),(64,65)),(66,(67,68))))),((41,42),(((69,70),((72,73),(74,75))),71))),(76,77)))));
tree B_12.25 = [&U] [&W 1/60] (1,(2,(3,((((((((((4,5),6),(((((19,(20,21)),23),22),(((33,34),36),35)),(((24,(((25,(26,27)),29),28)),(30,31)),32))),18),(((((7,9),8),11),10),12)),((((13,14),15),17),16)),(((37,40),38),39)),(((43,46),(44,45)),(((((((47,48),49),50),((((51,52),53),((54,55),56)),(((((57,59),58),60),61),62))),63),(64,65)),(66,(67,68))))),((41,42),(((69,70),((72,73),(74,75))),71))),(76,77)))));
tree B_12.26 = [&U] [&W 1/60] (1,(2,(3,((((((((((4,5),6),(((((19,(20,21)),23),22),(((33,34),36),35)),(((24,(((25,(26,27)),29),28)),(30,31)),32))),18),(((((7,9),8),11),10),12)),((((13,14),15),17),16)),(((37,40),38),39)),(((43,46),(44,45)),(((((((47,48),49),50),((((51,52),53),((54,55),56)),(((((57,58),59),60),61),62))),63),(64,65)),(66,(67,68))))),((41,42),(((69,70),((72,73),(74,75))),71))),(76,77)))));
tree B_12.27 = [&U] [&W 1/60] (1,(2,(3,((((((((((4,5),6),(((((19,(20,21)),23),22),(((33,34),36),35)),(((24,(((25,(26,27)),29),28)),(30,31)),32))),18),(((((7,9),8),11),10),12)),((((13,14),15),17),16)),(((37,40),38),39)),(((43,46),(((((((47,48),49),50),((((51,52),53),((54,55),56)),((((57,(58,59)),60),61),62))),63),(64,65)),(66,(67,68)))),(44,45))),((41,42),(((69,70),((72,73),(74,75))),71))),(76,77)))));
tree B_12.28 = [&U] [&W 1/60] (1,(2,(3,((((((((((4,5),6),(((((19,(20,21)),23),22),(((33,34),36),35)),(((24,(((25,(26,27)),29),28)),(30,31)),32))),18),(((((7,9),8),11),10),12)),((((13,14),15),17),16)),(((37,40),38),39)),((((43,46),((((((47,48),49),50),((((51,52),53),((54,55),56)),((((57,(58,59)),60),61),62))),63),(64,65))),(66,(67,68))),(44,45))),((41,42),(((69,70),((72,73),(74,75))),71))),(76,77)))));
tree B_12.29 = [&U] [&W 1/60] (1,((2,((((((((((4,5),6),(((((19,(20,21)),23),22),(((33,34),36),35)),(((24,(((25,(26,27)),29),28)),(30,31)),32))),18),(((((7,9),8),11),10),12)),((((13,14),15),17),16)),(((37,40),38),39)),(((43,46),(44,45)),(((((((47,48),49),50),((((51,52),53),((54,55),56)),((((57,(58,59)),60),61),62))),63),(64,65)),(66,(67,68))))),((41,42),(((69,70),((72,73),(74,75))),71))),(76,77))),3));
tree B_12.30 = [&U] [&W 1/60] (1,((2,3),((((((((((4,5),6),(((((19,(20,21)),23),22),(((33,34),36),35)),(((24,(((25,(26,27)),29),28)),(30,31)),32))),18),(((((7,9),8),11),10),12)),((((13,14),15),17),16)),(((37,40),38),39)),(((43,46),(44,45)),(((((((47,48),49),50),((((51,52),53),((54,55),56)),((((57,(58,59)),60),61),62))),63),(64,65)),(66,(67,68))))),((41,42),(((69,70),((72,73),(74,75))),71))),(76,77))));
tree B_12.31 = [&U] [&W 1/60] (1,((2,3),(((((((((4,5),((6,((((24,(((25,26),27),29)),28),(30,31)),32)),(((((19,23),21),20),22),(((33,34),35),36)))),18),(((((7,9),8),11),10),12)),((((13,14),15),16),17)),(((37,40),38),39)),((((43,46),((((((47,48),49),50),((((51,52),53),(54,(55,56))),((((57,(58,59)),60),61),62))),63),(64,65))),(66,(67,68))),(44,45))),((41,42),(((69,70),((72,73),(74,75))),71))),(76,77))));
tree B_12.32 = [&U] [&W 1/60] (1,(2,(3,(((((((((4,5),((6,((((24,(((25,26),27),29)),28),(30,31)),32)),(((((19,23),21),20),22),(((33,34),35),36)))),18),(((((7,9),8),11),10),12)),((((13,14),15),16),17)),(((37,40),38),39)),((((43,46),((((((47,48),49),50),((((51,52),53),(54,(55,56))),((((57,(58,59)),60),61),62))),63),(64,65))),(66,(67,68))),(44,45))),((41,42),(((69,70),((72,73),(74,75))),71))),(76,77)))));
tree B_12.33 = [&U] [&W 1/60] (1,((2,(((((((((4,5),((6,((((24,(((25,26),27),29)),28),(30,31)),32)),(((((19,23),21),20),22),(((33,34),35),36)))),18),(((((7,9),8),11),10),12)),((((13,14),15),16),17)),(((37,40),38),39)),((((43,46),((((((47,48),49),50),((((51,52),53),(54,(55,56))),((((57,(58,59)),60),61),62))),63),(64,65))),(66,(67,68))),(44,45))),((41,42),(((69,70),((72,73),(74,75))),71))),(76,77))),3));
tree B_12.34 = [&U] [&W 1/60] (1,((2,3),(((((((((4,5),((6,((((24,(((25,26),27),29)),28),(30,31)),32)),(((((19,23),21),20),22),(((33,34),35),36)))),18),(((((7,9),8),11),10),12)),((((13,14),15),16),17)),(((37,40),38),39)),(((43,46),(((((((47,48),49),50),((((51,52),53),(54,(55,56))),((((57,(58,59)),60),61),62))),63),(64,65)),(66,(67,68)))),(44,45))),((41,42),(((69,70),((72,73),(74,75))),71))),(76,77))));
tree B_12.35 = [&U] [&W 1/60] (1,((2,3),(((((((((4,5),((6,((((24,(((25,26),27),29)),28),(30,31)),32)),(((((19,23),21),20),22),(((33,34),35),36)))),18),((((7,9),8),(10,12)),11)),((((13,14),15),16),17)),(((37,40),38),39)),((((43,46),((((((47,48),49),50),((((51,52),53),(54,(55,56))),((((57,(58,59)),60),61),62))),63),(64,65))),(66,(67,68))),(44,45))),((41,42),(((69,70),((72,73),(74,75))),71))),(76,77))));
tree B_12.36 = [&U] [&W 1/60] (1,((2,3),(((((((((4,5),((6,((((24,(((25,26),27),29)),28),(30,31)),32)),(((((19,23),21),20),22),(((33,34),35),36)))),18),(((7,9),8),((10,12),11))),((((13,14),15),16),17)),(((37,40),38),39)),((((43,46),((((((47,48),49),50),((((51,52),53),(54,(55,56))),((((57,(58,59)),60),61),62))),63),(64,65))),(66,(67,68))),(44,45))),((41,42),(((69,70),((72,73),(74,75))),71))),(76,77))));
tree B_12.37 = [&U] [&W 1/60] (1,((2,3),(((((((((4,5),((6,((((24,(((25,26),27),29)),28),(30,31)),32)),(((((19,23),21),20),22),(((33,34),35),36)))),18),(((((7,9),8),11),10),12)),((((13,14),15),17),16)),(((37,40),38),39)),((((43,46),((((((47,48),49),50),((((51,52),53),(54,(55,56))),((((57,(58,59)),60),61),62))),63),(64,65))),(66,(67,68))),(44,45))),((41,42),(((69,70),((72,73),(74,75))),71))),(76,77))));
tree B_12.38 = [&U] [&W 1/60] (1,((2,3),(((((((((4,5),((6,((((24,(((25,26),27),29)),28),(30,31)),32)),(((((19,23),21),20),22),(((33,34),35),36)))),18),(((((7,9),8),11),10),12)),((((13,15),14),17),16)),(((37,40),38),39)),((((43,46),((((((47,48),49),50),((((51,52),53),(54,(55,56))),((((57,(58,59)),60),61),62))),63),(64,65))),(66,(67,68))),(44,45))),((41,42),(((69,70),((72,73),(74,75))),71))),(76,77))));
tree B_12.39 = [&U] [&W 1/60] (1,((2,3),(((((((((4,5),((6,((((24,(((25,26),27),29)),28),(30,31)),32)),(((((19,23),21),20),22),(((33,34),35),36)))),18),(((((7,9),8),11),10),12)),(((13,(14,15)),17),16)),(((37,40),38),39)),((((43,46),((((((47,48),49),50),((((51,52),53),(54,(55,56))),((((57,(58,59)),60),61),62))),63),(64,65))),(66,(67,68))),(44,45))),((41,42),(((69,70),((72,73),(74,75))),71))),(76,77))));
tree B_12.40 = [&U] [&W 1/60] (1,((2,3),(((((((((4,5),((6,((((24,(((25,26),27),29)),28),(30,31)),32)),(((((19,23),21),20),22),(((33,34),35),36)))),18),((((7,9),8),(11,12)),10)),((((13,14),15),16),17)),(((37,40),38),39)),((((43,46),((((((47,48),49),50),((((51,52),53),(54,(55,56))),((((57,(58,59)),60),61),62))),63),(64,65))),(66,(67,68))),(44,45))),((41,42),(((69,70),((72,73),(74,75))),71))),(76,77))));
tree B_12.41 = [&U] [&W 1/60] (1,((2,3),((((((((((4,5),6),(((((19,(20,21)),23),22),((33,(34,36)),35)),(((24,((((25,26),27),29),28)),(30,31)),32))),18),(((((7,9),8),11),10),12)),((((13,14),15),17),16)),(((37,40),38),39)),(((43,46),(44,45)),(((((((47,48),50),49),((((51,52),53),(54,(55,56))),(((((57,58),59),60),61),62))),63),(64,65)),(66,(67,68))))),((41,42),(((69,70),((72,73),(74,75))),71))),(76,77))));
tree B_12.42 = [&U] [&W 1/60] (1,((2,3),(((((((((((4,5),6),(((24,((((25,26),27),29),28)),(30,31)),32)),((((19,(20,21)),23),22),((33,(34,36)),35))),18),(((((7,9),8),11),10),12)),((((13,14),15),17),16)),(((37,40),38),39)),(((43,46),(44,45)),(((((((47,48),50),49),((((51,52),53),(54,(55,56))),(((((57,58),59),60),61),62))),63),(64,65)),(66,(67,68))))),((41,42),(((69,70),((72,73),(74,75))),71))),(76,77))));
tree B_12.43 = [&U] [&W 1/60] (1,((2,3),((((((((((4,5),6),(((((19,(20,21)),23),22),(((33,35),34),36)),(((24,((((25,26),27),29),28)),(30,31)),32))),18),(((((7,9),8),11),10),12)),((((13,14),15),17),16)),(((37,40),38),39)),(((43,46),(44,45)),(((((((47,48),50),49),((((51,52),53),(54,(55,56))),(((((57,58),59),60),61),62))),63),(64,65)),(66,(67,68))))),((41,42),(((69,70),((72,73),(74,75))),71))),(76,77))));
tree B_12.44 = [&U] [&W 1/60] (1,((2,3),((((((((((4,5),6),(((((19,(20,21)),23),22),(((33,35),36),34)),(((24,((((25,26),27),29),28)),(30,31)),32))),18),(((((7,9),8),11),10),12)),((((13,14),15),17),16)),(((37,40),38),39)),(((43,46),(44,45)),(((((((47,48),50),49),((((51,52),53),(54,(55,56))),(((((57,58),59),60),61),62))),63),(64,65)),(66,(67,68))))),((41,42),(((69,70),((72,73),(74,75))),71))),(76,77))));
tree B_12.45 = [&U] [&W 1/60] (1,((2,3),((((((((((4,5),6),((((19,(22,23)),(20,21)),((33,(34,36)),35)),(((24,((((25,26),27),29),28)),(30,31)),32))),18),(((((7,9),8),11),10),12)),((((13,14),15),17),16)),(((37,40),38),39)),(((43,46),(44,45)),(((((((47,48),50),49),((((51,52),53),(54,(55,56))),(((((57,58),59),60),61),62))),63),(64,65)),(66,(67,68))))),((41,42),(((69,70),((72,73),(74,75))),71))),(76,77))));
tree B_12.46 = [&U] [&W 1/60] (1,((2,3),((((((((((4,5),6),(((19,((20,21),(22,23))),((33,(34,36)),35)),(((24,((((25,26),27),29),28)),(30,31)),32))),18),(((((7,9),8),11),10),12)),((((13,14),15),17),16)),(((37,40),38),39)),(((43,46),(44,45)),(((((((47,48),50),49),((((51,52),53),(54,(55,56))),(((((57,58),59),60),61),62))),63),(64,65)),(66,(67,68))))),((41,42),(((69,70),((72,73),(74,75))),71))),(76,77))));
tree B_12.47 = [&U] [&W 1/60] (1,((2,3),((((((((((4,5),6),(((((19,(22,23)),20),21),((33,(34,36)),35)),(((24,((((25,26),27),29),28)),(30,31)),32))),18),(((((7,9),8),11),10),12)),((((13,14),15),17),16)),(((37,40),38),39)),(((43,46),(44,45)),(((((((47,48),50),49),((((51,52),53),(54,(55,56))),(((((57,58),59),60),61),62))),63),(64,65)),(66,(67,68))))),((41,42),(((69,70),((72,73),(74,75))),71))),(76,77))));
tree B_12.48 = [&U] [&W 1/60] (1,((2,3),((((((((((4,5),6),(((((19,(22,23)),21),20),((33,(34,36)),35)),(((24,((((25,26),27),29),28)),(30,31)),32))),18),(((((7,9),8),11),10),12)),((((13,14),15),17),16)),(((37,40),38),39)),(((43,46),(44,45)),(((((((47,48),50),49),((((51,52),53),(54,(55,56))),(((((57,58),59),60),61),62))),63),(64,65)),(66,(67,68))))),((41,42),(((69,70),((72,73),(74,75))),71))),(76,77))));
tree B_12.49 = [&U] [&W 1/60] (1,((2,3),((((((((((4,5),6),(((((19,(20,21)),23),22),((33,(34,36)),35)),((((24,(((25,26),27),29)),28),(30,31)),32))),18),(((((7,9),8),11),10),12)),((((13,14),15),17),16)),(((37,40),38),39)),(((43,46),(44,45)),(((((((47,48),50),49),((((51,52),53),(54,(55,56))),(((((57,58),59),60),61),62))),63),(64,65)),(66,(67,68))))),((41,42),(((69,70),((72,73),(74,75))),71))),(76,77))));
tree B_12.50 = [&U] [&W 1/60] (1,((2,3),((((((((((4,5),6),(((((19,(20,21)),23),22),((33,(34,36)),35)),((((24,28),(((25,26),27),29)),(30,31)),32))),18),(((((7,9),8),11),10),12)),((((13,14),15),17),16)),(((37,40),38),39)),(((43,46),(44,45)),(((((((47,48),50),49),((((51,52),53),(54,(55,56))),(((((57,58),59),60),61),62))),63),(64,65)),(66,(67,68))))),((41,42),(((69,70),((72,73),(74,75))),71))),(76,77))));
tree B_12.51 = [&U] [&W 1/60] (1,((2,3),((((((((4,5),((6,((((24,((25,(26,27)),29)),28),(30,31)),32)),(((19,(21,(22,23))),20),((33,(35,36)),34)))),18),((((((7,9),10),11),8),12),((((13,14),15),16),17))),(((37,40),38),39)),(((43,46),(((((((47,48),49),50),((((51,52),53),((54,56),55)),(((((57,59),58),60),61),62))),63),(64,65)),(66,(67,68)))),(44,45))),((41,42),(((69,70),((72,73),(74,75))),71))),(76,77))));
tree B_12.52 = [&U] [&W 1/60] (1,(2,(3,((((((((4,5),((6,((((24,((25,(26,27)),29)),28),(30,31)),32)),(((19,(21,(22,23))),20),((33,(35,36)),34)))),18),((((((7,9),10),11),8),12),((((13,14),15),16),17))),(((37,40),38),39)),(((43,46),(((((((47,48),49),50),((((51,52),53),((54,56),55)),(((((57,59),58),60),61),62))),63),(64,65)),(66,(67,68)))),(44,45))),((41,42),(((69,70),((72,73),(74,75))),71))),(76,77)))));
tree B_12.53 = [&U] [&W 1/60] (1,((2,((((((((4,5),((6,((((24,((25,(26,27)),29)),28),(30,31)),32)),(((19,(21,(22,23))),20),((33,(35,36)),34)))),18),((((((7,9),10),11),8),12),((((13,14),15),16),17))),(((37,40),38),39)),(((43,46),(((((((47,48),49),50),((((51,52),53),((54,56),55)),(((((57,59),58),60),61),62))),63),(64,65)),(66,(67,68)))),(44,45))),((41,42),(((69,70),((72,73),(74,75))),71))),(76,77))),3));
tree B_12.54 = [&U] [&W 1/60] (1,((2,3),((((((((4,5),((6,((((24,((25,(26,27)),29)),28),(30,31)),32)),(((19,(21,(22,23))),20),((33,(35,36)),34)))),18),(((((7,9),10),(11,12)),8),((((13,14),15),16),17))),(((37,40),38),39)),(((43,46),(((((((47,48),49),50),((((51,52),53),((54,56),55)),(((((57,59),58),60),61),62))),63),(64,65)),(66,(67,68)))),(44,45))),((41,42),(((69,70),((72,73),(74,75))),71))),(76,77))));
tree B_12.55 = [&U] [&W 1/60] (1,((2,3),((((((((4,5),((6,((((24,((25,(26,27)),29)),28),(30,31)),32)),(((19,(21,(22,23))),20),((33,(35,36)),34)))),18),((((((7,9),10),12),11),8),((((13,14),15),16),17))),(((37,40),38),39)),(((43,46),(((((((47,48),49),50),((((51,52),53),((54,56),55)),(((((57,59),58),60),61),62))),63),(64,65)),(66,(67,68)))),(44,45))),((41,42),(((69,70),((72,73),(74,75))),71))),(76,77))));
tree B_12.56 = [&U] [&W 1/60] (1,((2,3),((((((((4,5),((6,((((24,((25,(26,27)),29)),28),(30,31)),32)),(((19,(21,(22,23))),20),((33,(35,36)),34)))),18),(((((7,9),(10,12)),11),8),((((13,14),15),16),17))),(((37,40),38),39)),(((43,46),(((((((47,48),49),50),((((51,52),53),((54,56),55)),(((((57,59),58),60),61),62))),63),(64,65)),(66,(67,68)))),(44,45))),((41,42),(((69,70),((72,73),(74,75))),71))),(76,77))));
tree B_12.57 = [&U] [&W 1/60] (1,((2,3),((((((((4,5),((6,((((24,((25,(26,27)),29)),28),(30,31)),32)),(((19,(21,(22,23))),20),((33,(35,36)),34)))),18),((((((7,9),12),10),11),8),((((13,14),15),16),17))),(((37,40),38),39)),(((43,46),(((((((47,48),49),50),((((51,52),53),((54,56),55)),(((((57,59),58),60),61),62))),63),(64,65)),(66,(67,68)))),(44,45))),((41,42),(((69,70),((72,73),(74,75))),71))),(76,77))));
tree B_12.58 = [&U] [&W 1/60] (1,((2,3),((((((((4,5),((6,((((24,((25,(26,27)),29)),28),(30,31)),32)),(((19,(21,(22,23))),20),((33,(35,36)),34)))),18),(((((7,9),10),11),(8,12)),((((13,14),15),16),17))),(((37,40),38),39)),(((43,46),(((((((47,48),49),50),((((51,52),53),((54,56),55)),(((((57,59),58),60),61),62))),63),(64,65)),(66,(67,68)))),(44,45))),((41,42),(((69,70),((72,73),(74,75))),71))),(76,77))));
tree B_12.59 = [&U] [&W 1/60] (1,((2,3),((((((((4,5),((6,((((24,((25,(26,27)),29)),28),(30,31)),32)),(((19,(21,(22,23))),20),((33,(35,36)),34)))),18),((((((7,9),10),11),12),8),((((13,14),15),16),17))),(((37,40),38),39)),(((43,46),(((((((47,48),49),50),((((51,52),53),((54,56),55)),(((((57,59),58),60),61),62))),63),(64,65)),(66,(67,68)))),(44,45))),((41,42),(((69,70),((72,73),(74,75))),71))),(76,77))));
tree B_12.60 = [&U] [&W 1/60] (1,((2,3),((((((((4,5),((6,((((24,((25,(26,27)),29)),28),(30,31)),32)),(((19,(21,(22,23))),20),((33,(35,36)),34)))),18),((((((7,9),11),10),12),8),((((13,14),15),16),17))),(((37,40),38),39)),(((43,46),(((((((47,48),49),50),((((51,52),53),((54,56),55)),(((((57,59),58),60),61),62))),63),(64,65)),(66,(67,68)))),(44,45))),((41,42),(((69,70),((72,73),(74,75))),71))),(76,77))));

[Trees found in bootstrap replicate #13 (seed=688677466)]
tree B_13.1 = [&U] [&W 1/80] (1,((2,(((((((((((((4,5),6),((((7,9),8),10),11)),12),(((13,(14,15)),16),17)),18),((19,(((20,23),21),22)),((((24,28),(((25,27),29),26)),((30,31),32)),(33,((34,35),36))))),((37,38),(39,40))),43),(46,((66,67),68))),(44,45)),(((((41,42),(76,77)),63),(64,65)),(((((47,48),49),50),((51,52),53)),(((54,56),55),(((57,(58,59)),(60,61)),62))))),((((69,70),75),((72,73),74)),71))),3));
tree B_13.2 = [&U] [&W 1/80] (1,((2,(((((((((((((((4,5),6),10),((7,9),8)),11),12),(((13,(14,15)),16),17)),18),((19,(((20,23),21),22)),((((24,28),(((25,27),29),26)),((30,31),32)),(33,((34,35),36))))),((37,38),(39,40))),43),(46,((66,67),68))),(44,45)),(((((41,42),(76,77)),63),(64,65)),(((((47,48),49),50),((51,52),53)),(((54,56),55),(((57,(58,59)),(60,61)),62))))),((((69,70),75),((72,73),74)),71))),3));
tree B_13.3 = [&U] [&W 1/80] (1,((2,(((((((((((((((4,5),6),((7,9),8)),10),11),12),(((13,(14,15)),16),17)),18),((19,(((20,23),21),22)),((((24,28),(((25,27),29),26)),((30,31),32)),(33,((34,35),36))))),((37,38),(39,40))),43),(46,((66,67),68))),(44,45)),(((((41,42),(76,77)),63),(64,65)),(((((47,48),49),50),((51,52),53)),(((54,56),55),(((57,(58,59)),(60,61)),62))))),((((69,70),75),((72,73),74)),71))),3));
tree B_13.4 = [&U] [&W 1/80] (1,((2,((((((((((((((((4,5),6),8),(7,9)),10),11),12),(((13,(14,15)),16),17)),18),((19,(((20,23),21),22)),((((24,28),(((25,27),29),26)),((30,31),32)),(33,((34,35),36))))),((37,38),(39,40))),43),(46,((66,67),68))),(44,45)),(((((41,42),(76,77)),63),(64,65)),(((((47,48),49),50),((51,52),53)),(((54,56),55),(((57,(58,59)),(60,61)),62))))),((((69,70),75),((72,73),74)),71))),3));
tree B_13.5 = [&U] [&W 1/80] (1,((2,((((((((((((((((4,5),6),(7,9)),8),10),11),12),(((13,(14,15)),16),17)),18),((19,(((20,23),21),22)),((((24,28),(((25,27),29),26)),((30,31),32)),(33,((34,35),36))))),((37,38),(39,40))),43),(46,((66,67),68))),(44,45)),(((((41,42),(76,77)),63),(64,65)),(((((47,48),49),50),((51,52),53)),(((54,56),55),(((57,(58,59)),(60,61)),62))))),((((69,70),75),((72,73),74)),71))),3));
tree B_13.6 = [&U] [&W 1/80] (1,((2,(((((((((((((4,5),6),(((7,9),(10,11)),8)),12),(((13,(14,15)),16),17)),18),((19,(((20,23),21),22)),((((24,28),(((25,27),29),26)),((30,31),32)),(33,((34,35),36))))),((37,38),(39,40))),43),(46,((66,67),68))),(44,45)),(((((41,42),(76,77)),63),(64,65)),(((((47,48),49),50),((51,52),53)),(((54,56),55),(((57,(58,59)),(60,61)),62))))),((((69,70),75),((72,73),74)),71))),3));
tree B_13.7 = [&U] [&W 1/80] (1,((2,(((((((((((((4,5),6),((7,9),(8,(10,11)))),12),(((13,(14,15)),16),17)),18),((19,(((20,23),21),22)),((((24,28),(((25,27),29),26)),((30,31),32)),(33,((34,35),36))))),((37,38),(39,40))),43),(46,((66,67),68))),(44,45)),(((((41,42),(76,77)),63),(64,65)),(((((47,48),49),50),((51,52),53)),(((54,56),55),(((57,(58,59)),(60,61)),62))))),((((69,70),75),((72,73),74)),71))),3));
tree B_13.8 = [&U] [&W 1/80] (1,((2,(((((((((((((((4,5),6),11),((7,9),8)),10),12),(((13,(14,15)),16),17)),18),((19,(((20,23),21),22)),((((24,28),(((25,27),29),26)),((30,31),32)),(33,((34,35),36))))),((37,38),(39,40))),43),(46,((66,67),68))),(44,45)),(((((41,42),(76,77)),63),(64,65)),(((((47,48),49),50),((51,52),53)),(((54,56),55),(((57,(58,59)),(60,61)),62))))),((((69,70),75),((72,73),74)),71))),3));
tree B_13.9 = [&U] [&W 1/80] (1,((2,(((((((((((((((4,5),6),11),10),((7,9),8)),12),(((13,(14,15)),16),17)),18),((19,(((20,23),21),22)),((((24,28),(((25,27),29),26)),((30,31),32)),(33,((34,35),36))))),((37,38),(39,40))),43),(46,((66,67),68))),(44,45)),(((((41,42),(76,77)),63),(64,65)),(((((47,48),49),50),((51,52),53)),(((54,56),55),(((57,(58,59)),(60,61)),62))))),((((69,70),75),((72,73),74)),71))),3));
tree B_13.10 = [&U] [&W 1/80] (1,((2,((((((((((((((((4,5),6),11),10),(7,9)),8),12),(((13,(14,15)),16),17)),18),((19,(((20,23),21),22)),((((24,28),(((25,27),29),26)),((30,31),32)),(33,((34,35),36))))),((37,38),(39,40))),43),(46,((66,67),68))),(44,45)),(((((41,42),(76,77)),63),(64,65)),(((((47,48),49),50),((51,52),53)),(((54,56),55),(((57,(58,59)),(60,61)),62))))),((((69,70),75),((72,73),74)),71))),3));
tree B_13.11 = [&U] [&W 1/80] (1,(2,(3,((((((((((((((4,5),6),((((7,9),10),11),8)),12),(((13,(14,15)),17),16)),18),((19,((20,(22,23)),21)),(((((24,28),((25,27),29)),26),((30,31),32)),(((33,36),35),34)))),((37,38),(39,40))),43),46),((66,67),68)),(44,45)),(((((41,42),(76,77)),63),(64,65)),(((((47,48),49),50),((51,52),53)),(((54,55),56),(((57,(58,59)),(60,61)),62))))),((((69,70),75),((72,73),74)),71)))));
tree B_13.12 = [&U] [&W 1/80] (1,(2,(3,(((((((((((((4,5),6),((((7,9),10),11),8)),12),(((13,(14,15)),17),16)),18),((19,((20,(22,23)),21)),(((((24,28),((25,27),29)),26),((30,31),32)),(((33,36),35),34)))),((37,38),(39,40))),43),(46,((66,67),68))),(44,45)),(((((41,42),(76,77)),63),(64,65)),(((((47,48),49),50),((51,52),53)),(((54,55),56),(((57,(58,59)),(60,61)),62))))),((((69,70),75),((72,73),74)),71)))));
tree B_13.13 = [&U] [&W 1/80] (1,(2,(3,((((((((((((((4,5),6),((((7,9),10),11),8)),12),(((13,(14,15)),17),16)),18),((19,((20,(22,23)),21)),(((((24,28),((25,27),29)),26),((30,31),32)),(((33,36),35),34)))),((37,38),(39,40))),43),46),(66,(67,68))),(44,45)),(((((41,42),(76,77)),63),(64,65)),(((((47,48),49),50),((51,52),53)),(((54,55),56),(((57,(58,59)),(60,61)),62))))),((((69,70),75),((72,73),74)),71)))));
tree B_13.14 = [&U] [&W 1/80] (1,((2,((((((((((((((4,5),6),((((7,9),10),11),8)),12),(((13,(14,15)),17),16)),18),((19,((20,(22,23)),21)),(((((24,28),((25,27),29)),26),((30,31),32)),(((33,36),35),34)))),((37,38),(39,40))),43),46),((66,67),68)),(44,45)),(((((41,42),(76,77)),63),(64,65)),(((((47,48),49),50),((51,52),53)),(((54,55),56),(((57,(58,59)),(60,61)),62))))),((((69,70),75),((72,73),74)),71))),3));
tree B_13.15 = [&U] [&W 1/80] (1,((2,3),((((((((((((((4,5),6),((((7,9),10),11),8)),12),(((13,(14,15)),17),16)),18),((19,((20,(22,23)),21)),(((((24,28),((25,27),29)),26),((30,31),32)),(((33,36),35),34)))),((37,38),(39,40))),43),46),((66,67),68)),(44,45)),(((((41,42),(76,77)),63),(64,65)),(((((47,48),49),50),((51,52),53)),(((54,55),56),(((57,(58,59)),(60,61)),62))))),((((69,70),75),((72,73),74)),71))));
tree B_13.16 = [&U] [&W 1/80] (1,(2,(3,((((((((((((((4,5),6),((((7,9),10),11),8)),12),(((13,(14,15)),17),16)),18),((19,((20,(22,23)),21)),(((((24,28),((25,27),29)),26),((30,31),32)),(((33,36),35),34)))),((37,38),(39,40))),43),46),((66,67),68)),(44,45)),(((((41,42),(76,77)),(64,65)),63),(((((47,48),49),50),((51,52),53)),(((54,55),56),(((57,(58,59)),(60,61)),62))))),((((69,70),75),((72,73),74)),71)))));
tree B_13.17 = [&U] [&W 1/80] (1,(2,(3,((((((((((((((4,5),6),((((7,9),10),11),8)),12),(((13,(14,15)),17),16)),18),((((19,21),20),(22,23)),(((((24,28),((25,27),29)),26),((30,31),32)),(((33,36),35),34)))),((37,38),(39,40))),43),46),((66,67),68)),(44,45)),(((((41,42),(76,77)),63),(64,65)),(((((47,48),49),50),((51,52),53)),(((54,55),56),(((57,(58,59)),(60,61)),62))))),((((69,70),75),((72,73),74)),71)))));
tree B_13.18 = [&U] [&W 1/80] (1,(2,(3,((((((((((((((4,5),6),((((7,9),10),11),8)),12),(((13,(14,15)),17),16)),18),((((19,21),(22,23)),20),(((((24,28),((25,27),29)),26),((30,31),32)),(((33,36),35),34)))),((37,38),(39,40))),43),46),((66,67),68)),(44,45)),(((((41,42),(76,77)),63),(64,65)),(((((47,48),49),50),((51,52),53)),(((54,55),56),(((57,(58,59)),(60,61)),62))))),((((69,70),75),((72,73),74)),71)))));
tree B_13.19 = [&U] [&W 1/80] (1,(2,(3,((((((((((((((4,5),6),((((7,9),10),11),8)),12),(((13,(14,15)),17),16)),18),(((((19,21),20),22),23),(((((24,28),((25,27),29)),26),((30,31),32)),(((33,36),35),34)))),((37,38),(39,40))),43),46),((66,67),68)),(44,45)),(((((41,42),(76,77)),63),(64,65)),(((((47,48),49),50),((51,52),53)),(((54,55),56),(((57,(58,59)),(60,61)),62))))),((((69,70),75),((72,73),74)),71)))));
tree B_13.20 = [&U] [&W 1/80] (1,(2,(3,((((((((((((((4,5),6),((((7,9),10),11),8)),12),(((13,(14,15)),17),16)),18),(((((19,21),20),23),22),(((((24,28),((25,27),29)),26),((30,31),32)),(((33,36),35),34)))),((37,38),(39,40))),43),46),((66,67),68)),(44,45)),(((((41,42),(76,77)),63),(64,65)),(((((47,48),49),50),((51,52),53)),(((54,55),56),(((57,(58,59)),(60,61)),62))))),((((69,70),75),((72,73),74)),71)))));
tree B_13.21 = [&U] [&W 1/80] (1,((2,3),(((((((((((((4,5),6),(((7,9),(10,11)),8)),12),(((13,15),14),(16,17))),18),(((19,((20,21),23)),22),(((((24,28),((25,29),27)),26),((30,31),32)),(((33,34),35),36)))),((37,38),(39,40))),43),(46,((66,67),68))),(44,45)),(((((41,42),(76,77)),(64,65)),63),((((47,48),49),50),(((51,52),53),(((54,55),56),((((57,59),58),(60,61)),62)))))),((((69,70),75),((72,73),74)),71))));
tree B_13.22 = [&U] [&W 1/80] (1,((2,3),(((((((((((((((4,5),6),(7,9)),(10,11)),8),12),(((13,15),14),(16,17))),18),(((19,((20,21),23)),22),(((((24,28),((25,29),27)),26),((30,31),32)),(((33,34),35),36)))),((37,38),(39,40))),43),(46,((66,67),68))),(44,45)),(((((41,42),(76,77)),(64,65)),63),((((47,48),49),50),(((51,52),53),(((54,55),56),((((57,59),58),(60,61)),62)))))),((((69,70),75),((72,73),74)),71))));
tree B_13.23 = [&U] [&W 1/80] (1,((2,3),(((((((((((((((4,5),6),(10,11)),(7,9)),8),12),(((13,15),14),(16,17))),18),(((19,((20,21),23)),22),(((((24,28),((25,29),27)),26),((30,31),32)),(((33,34),35),36)))),((37,38),(39,40))),43),(46,((66,67),68))),(44,45)),(((((41,42),(76,77)),(64,65)),63),((((47,48),49),50),(((51,52),53),(((54,55),56),((((57,59),58),(60,61)),62)))))),((((69,70),75),((72,73),74)),71))));
tree B_13.24 = [&U] [&W 1/80] (1,((2,3),((((((((((((((((4,5),6),10),11),(7,9)),8),12),(((13,15),14),(16,17))),18),(((19,((20,21),23)),22),(((((24,28),((25,29),27)),26),((30,31),32)),(((33,34),35),36)))),((37,38),(39,40))),43),(46,((66,67),68))),(44,45)),(((((41,42),(76,77)),(64,65)),63),((((47,48),49),50),(((51,52),53),(((54,55),56),((((57,59),58),(60,61)),62)))))),((((69,70),75),((72,73),74)),71))));
tree B_13.25 = [&U] [&W 1/80] (1,((2,3),((((((((((((((((4,5),6),11),10),(7,9)),8),12),(((13,15),14),(16,17))),18),(((19,((20,21),23)),22),(((((24,28),((25,29),27)),26),((30,31),32)),(((33,34),35),36)))),((37,38),(39,40))),43),(46,((66,67),68))),(44,45)),(((((41,42),(76,77)),(64,65)),63),((((47,48),49),50),(((51,52),53),(((54,55),56),((((57,59),58),(60,61)),62)))))),((((69,70),75),((72,73),74)),71))));
tree B_13.26 = [&U] [&W 1/80] (1,((2,3),(((((((((((((4,5),6),((((7,9),8),11),10)),12),(((13,15),14),(16,17))),18),(((19,((20,21),23)),22),(((((24,28),((25,29),27)),26),((30,31),32)),(((33,34),35),36)))),((37,38),(39,40))),43),(46,((66,67),68))),(44,45)),(((((41,42),(76,77)),(64,65)),63),((((47,48),49),50),(((51,52),53),(((54,55),56),((((57,59),58),(60,61)),62)))))),((((69,70),75),((72,73),74)),71))));
tree B_13.27 = [&U] [&W 1/80] (1,((2,3),(((((((((((((4,5),6),((((7,9),8),10),11)),12),(((13,15),14),(16,17))),18),(((19,((20,21),23)),22),(((((24,28),((25,29),27)),26),((30,31),32)),(((33,34),35),36)))),((37,38),(39,40))),43),(46,((66,67),68))),(44,45)),(((((41,42),(76,77)),(64,65)),63),((((47,48),49),50),(((51,52),53),(((54,55),56),((((57,59),58),(60,61)),62)))))),((((69,70),75),((72,73),74)),71))));
tree B_13.28 = [&U] [&W 1/80] (1,((2,3),(((((((((((((((4,5),6),8),(10,11)),(7,9)),12),(((13,15),14),(16,17))),18),(((19,((20,21),23)),22),(((((24,28),((25,29),27)),26),((30,31),32)),(((33,34),35),36)))),((37,38),(39,40))),43),(46,((66,67),68))),(44,45)),(((((41,42),(76,77)),(64,65)),63),((((47,48),49),50),(((51,52),53),(((54,55),56),((((57,59),58),(60,61)),62)))))),((((69,70),75),((72,73),74)),71))));
tree B_13.29 = [&U] [&W 1/80] (1,((2,3),(((((((((((((((4,5),6),8),(7,9)),(10,11)),12),(((13,15),14),(16,17))),18),(((19,((20,21),23)),22),(((((24,28),((25,29),27)),26),((30,31),32)),(((33,34),35),36)))),((37,38),(39,40))),43),(46,((66,67),68))),(44,45)),(((((41,42),(76,77)),(64,65)),63),((((47,48),49),50),(((51,52),53),(((54,55),56),((((57,59),58),(60,61)),62)))))),((((69,70),75),((72,73),74)),71))));
tree B_13.30 = [&U] [&W 1/80] (1,((2,3),((((((((((((((((4,5),6),8),(7,9)),11),10),12),(((13,15),14),(16,17))),18),(((19,((20,21),23)),22),(((((24,28),((25,29),27)),26),((30,31),32)),(((33,34),35),36)))),((37,38),(39,40))),43),(46,((66,67),68))),(44,45)),(((((41,42),(76,77)),(64,65)),63),((((47,48),49),50),(((51,52),53),(((54,55),56),((((57,59),58),(60,61)),62)))))),((((69,70),75),((72,73),74)),71))));
tree B_13.31 = [&U] [&W 1/80] (1,((2,3),(((((((((((((4,5),6),((((7,9),8),11),10)),12),((((13,14),15),17),16)),18),((((19,(21,22)),23),20),((((24,28),((25,(27,29)),26)),((30,31),32)),(33,((34,36),35))))),((37,38),(39,40))),43),(46,((66,67),68))),(44,45)),(((((41,42),(76,77)),63),(64,65)),(((((47,48),49),50),((51,52),53)),(((54,56),55),((((57,59),58),(60,61)),62))))),((((69,70),75),((72,73),74)),71))));
tree B_13.32 = [&U] [&W 1/80] (1,(2,(3,(((((((((((((4,5),6),((((7,9),8),11),10)),12),((((13,14),15),17),16)),18),((((19,(21,22)),23),20),((((24,28),((25,(27,29)),26)),((30,31),32)),(33,((34,36),35))))),((37,38),(39,40))),43),(46,((66,67),68))),(44,45)),(((((41,42),(76,77)),63),(64,65)),(((((47,48),49),50),((51,52),53)),(((54,56),55),((((57,59),58),(60,61)),62))))),((((69,70),75),((72,73),74)),71)))));
tree B_13.33 = [&U] [&W 1/80] (1,((2,(((((((((((((4,5),6),((((7,9),8),11),10)),12),((((13,14),15),17),16)),18),((((19,(21,22)),23),20),((((24,28),((25,(27,29)),26)),((30,31),32)),(33,((34,36),35))))),((37,38),(39,40))),43),(46,((66,67),68))),(44,45)),(((((41,42),(76,77)),63),(64,65)),(((((47,48),49),50),((51,52),53)),(((54,56),55),((((57,59),58),(60,61)),62))))),((((69,70),75),((72,73),74)),71))),3));
tree B_13.34 = [&U] [&W 1/80] (1,((2,3),(((((((((((((4,5),6),((((7,9),8),11),10)),12),((((13,14),15),17),16)),18),((((19,(21,22)),23),20),((((24,28),((25,(27,29)),26)),((30,31),32)),(33,((34,36),35))))),((37,38),(39,40))),43),(46,((66,67),68))),(44,45)),(((((41,42),(76,77)),(64,65)),63),(((((47,48),49),50),((51,52),53)),(((54,56),55),((((57,59),58),(60,61)),62))))),((((69,70),75),((72,73),74)),71))));
tree B_13.35 = [&U] [&W 1/80] (1,((2,3),((((((((((((((4,5),6),((((7,9),8),11),10)),12),((((13,14),15),17),16)),18),((((19,(21,22)),23),20),((((24,28),((25,(27,29)),26)),((30,31),32)),(33,((34,36),35))))),((37,38),(39,40))),43),46),(66,(67,68))),(44,45)),(((((41,42),(76,77)),63),(64,65)),(((((47,48),49),50),((51,52),53)),(((54,56),55),((((57,59),58),(60,61)),62))))),((((69,70),75),((72,73),74)),71))));
tree B_13.36 = [&U] [&W 1/80] (1,((2,3),((((((((((((((4,5),6),((((7,9),8),11),10)),12),((((13,14),15),17),16)),18),((((19,(21,22)),23),20),((((24,28),((25,(27,29)),26)),((30,31),32)),(33,((34,36),35))))),((37,38),(39,40))),43),46),((66,67),68)),(44,45)),(((((41,42),(76,77)),63),(64,65)),(((((47,48),49),50),((51,52),53)),(((54,56),55),((((57,59),58),(60,61)),62))))),((((69,70),75),((72,73),74)),71))));
tree B_13.37 = [&U] [&W 1/80] (1,((2,3),(((((((((((((4,5),6),((((7,9),8),11),10)),12),((((13,14),15),17),16)),18),((((19,(21,22)),23),20),((((24,28),((25,(27,29)),26)),((30,31),32)),(33,((34,36),35))))),((37,38),(39,40))),43),(46,((66,67),68))),(44,45)),(((((41,42),(76,77)),63),(64,65)),(((((47,48),49),50),((51,52),53)),((54,(55,56)),((((57,59),58),(60,61)),62))))),((((69,70),75),((72,73),74)),71))));
tree B_13.38 = [&U] [&W 1/80] (1,((2,3),(((((((((((((4,5),6),((((7,9),8),11),10)),12),((((13,14),15),17),16)),18),((((19,(21,22)),23),20),((((24,28),((25,(27,29)),26)),((30,31),32)),(33,((34,36),35))))),((37,38),(39,40))),43),(46,((66,67),68))),(44,45)),(((((41,42),(76,77)),63),(64,65)),(((((47,48),49),50),((51,52),53)),(((54,55),56),((((57,59),58),(60,61)),62))))),((((69,70),75),((72,73),74)),71))));
tree B_13.39 = [&U] [&W 1/80] (1,((2,3),(((((((((((((4,5),6),((((7,9),8),11),10)),12),((((13,14),15),17),16)),18),((((19,(21,22)),23),20),((((24,28),((25,(27,29)),26)),((30,31),32)),(33,((34,36),35))))),((37,38),(39,40))),43),(46,((66,67),68))),(44,45)),(((((41,42),(76,77)),63),(64,65)),(((((47,48),49),50),((51,53),52)),(((54,56),55),((((57,59),58),(60,61)),62))))),((((69,70),75),((72,73),74)),71))));
tree B_13.40 = [&U] [&W 1/80] (1,((2,3),(((((((((((((4,5),6),((((7,9),8),11),10)),12),((((13,14),15),17),16)),18),((((19,(21,22)),23),20),((((24,28),((25,(27,29)),26)),((30,31),32)),(33,((34,36),35))))),(((37,38),40),39)),43),(46,((66,67),68))),(44,45)),(((((41,42),(76,77)),63),(64,65)),(((((47,48),49),50),((51,52),53)),(((54,56),55),((((57,59),58),(60,61)),62))))),((((69,70),75),((72,73),74)),71))));
tree B_13.41 = [&U] [&W 1/80] (1,(2,(3,(((((((((((((((4,5),6),10),((7,9),(8,11))),12),((((13,15),14),16),17)),18),((19,(20,(21,(22,23)))),(((((24,28),26),((25,29),27)),((30,31),32)),(33,(34,(35,36)))))),(((37,38),40),39)),43),46),((66,67),68)),(44,45)),(((((41,42),(76,77)),63),(64,65)),(((((47,48),49),50),((51,52),53)),(((54,55),56),(((57,(58,59)),(60,61)),62))))),((((69,70),75),((72,73),74)),71)))));
tree B_13.42 = [&U] [&W 1/80] (1,(2,(3,(((((((((((((((4,5),6),10),((7,9),(8,11))),12),((((13,15),14),16),17)),18),((19,(20,(21,(22,23)))),(((((24,28),26),((25,29),27)),((30,31),32)),(33,(34,(35,36)))))),(((37,38),40),39)),43),46),((66,67),68)),(44,45)),(((((41,42),(76,77)),(64,65)),63),(((((47,48),49),50),((51,52),53)),(((54,55),56),(((57,(58,59)),(60,61)),62))))),((((69,70),75),((72,73),74)),71)))));
tree B_13.43 = [&U] [&W 1/80] (1,((2,(((((((((((((((4,5),6),10),((7,9),(8,11))),12),((((13,15),14),16),17)),18),((19,(20,(21,(22,23)))),(((((24,28),26),((25,29),27)),((30,31),32)),(33,(34,(35,36)))))),(((37,38),40),39)),43),46),((66,67),68)),(44,45)),(((((41,42),(76,77)),63),(64,65)),(((((47,48),49),50),((51,52),53)),(((54,55),56),(((57,(58,59)),(60,61)),62))))),((((69,70),75),((72,73),74)),71))),3));
tree B_13.44 = [&U] [&W 1/80] (1,((2,3),(((((((((((((((4,5),6),10),((7,9),(8,11))),12),((((13,15),14),16),17)),18),((19,(20,(21,(22,23)))),(((((24,28),26),((25,29),27)),((30,31),32)),(33,(34,(35,36)))))),(((37,38),40),39)),43),46),((66,67),68)),(44,45)),(((((41,42),(76,77)),63),(64,65)),(((((47,48),49),50),((51,52),53)),(((54,55),56),(((57,(58,59)),(60,61)),62))))),((((69,70),75),((72,73),74)),71))));
tree B_13.45 = [&U] [&W 1/80] (1,(2,(3,((((((((((((((4,5),6),10),((7,9),(8,11))),12),((((13,15),14),16),17)),18),((19,(20,(21,(22,23)))),(((((24,28),26),((25,29),27)),((30,31),32)),(33,(34,(35,36)))))),(((37,38),40),39)),43),(46,((66,67),68))),(44,45)),(((((41,42),(76,77)),63),(64,65)),(((((47,48),49),50),((51,52),53)),(((54,55),56),(((57,(58,59)),(60,61)),62))))),((((69,70),75),((72,73),74)),71)))));
tree B_13.46 = [&U] [&W 1/80] (1,(2,(3,(((((((((((((((4,5),6),10),((7,9),(8,11))),12),((((13,15),14),16),17)),18),((19,(20,(21,(22,23)))),(((((24,28),26),((25,29),27)),((30,31),32)),(33,(34,(35,36)))))),(((37,38),40),39)),43),46),((66,67),68)),(44,45)),(((((41,42),(76,77)),63),(64,65)),(((((47,48),49),50),((51,52),53)),((54,(55,56)),(((57,(58,59)),(60,61)),62))))),((((69,70),75),((72,73),74)),71)))));
tree B_13.47 = [&U] [&W 1/80] (1,(2,(3,(((((((((((((((4,5),6),10),((7,9),(8,11))),12),((((13,15),14),16),17)),18),((19,(20,(21,(22,23)))),(((((24,28),26),((25,29),27)),((30,31),32)),(33,(34,(35,36)))))),(((37,38),40),39)),43),46),((66,67),68)),(44,45)),(((((41,42),(76,77)),63),(64,65)),(((((47,48),49),50),((51,52),53)),(((54,56),55),(((57,(58,59)),(60,61)),62))))),((((69,70),75),((72,73),74)),71)))));
tree B_13.48 = [&U] [&W 1/80] (1,(2,(3,(((((((((((((((4,5),6),10),((7,9),(8,11))),12),((((13,15),14),16),17)),18),((19,(20,(21,(22,23)))),(((((24,28),26),((25,29),27)),((30,31),32)),(33,(34,(35,36)))))),(((37,38),40),39)),43),46),((66,67),68)),(44,45)),(((((41,42),(76,77)),63),(64,65)),(((((47,48),49),50),((51,53),52)),(((54,55),56),(((57,(58,59)),(60,61)),62))))),((((69,70),75),((72,73),74)),71)))));
tree B_13.49 = [&U] [&W 1/80] (1,(2,(3,(((((((((((((((4,5),6),10),((7,9),(8,11))),12),((((13,15),14),16),17)),18),((19,(20,(21,(22,23)))),(((((24,28),26),((25,29),27)),((30,31),32)),(33,(34,(35,36)))))),(((37,38),40),39)),43),46),(66,(67,68))),(44,45)),(((((41,42),(76,77)),63),(64,65)),(((((47,48),49),50),((51,52),53)),(((54,55),56),(((57,(58,59)),(60,61)),62))))),((((69,70),75),((72,73),74)),71)))));
tree B_13.50 = [&U] [&W 1/80] (1,(2,(3,(((((((((((((((4,5),6),10),((7,9),(8,11))),12),((((13,15),14),16),17)),18),((19,(20,(21,(22,23)))),(((((24,28),26),((25,29),27)),((30,31),32)),(33,(34,(35,36)))))),((37,(39,40)),38)),43),46),((66,67),68)),(44,45)),(((((41,42),(76,77)),63),(64,65)),(((((47,48),49),50),((51,52),53)),(((54,55),56),(((57,(58,59)),(60,61)),62))))),((((69,70),75),((72,73),74)),71)))));
tree B_13.51 = [&U] [&W 1/80] (1,((2,((((((((((((((4,5),6),((((7,9),8),10),11)),12),((((13,15),14),16),17)),18),(((19,(20,(21,22))),23),(((((24,28),26),((25,29),27)),((30,31),32)),(((33,35),34),36)))),((37,(39,40)),38)),43),46),((66,67),68)),(44,45)),(((((41,42),(76,77)),63),(64,65)),(((((47,48),49),50),((51,52),53)),(((54,55),56),((((57,58),59),(60,61)),62))))),((((69,70),75),((72,73),74)),71))),3));
tree B_13.52 = [&U] [&W 1/80] (1,((2,((((((((((((((((4,5),6),10),((7,9),8)),11),12),((((13,15),14),16),17)),18),(((19,(20,(21,22))),23),(((((24,28),26),((25,29),27)),((30,31),32)),(((33,35),34),36)))),((37,(39,40)),38)),43),46),((66,67),68)),(44,45)),(((((41,42),(76,77)),63),(64,65)),(((((47,48),49),50),((51,52),53)),(((54,55),56),((((57,58),59),(60,61)),62))))),((((69,70),75),((72,73),74)),71))),3));
tree B_13.53 = [&U] [&W 1/80] (1,((2,((((((((((((((((4,5),6),((7,9),8)),10),11),12),((((13,15),14),16),17)),18),(((19,(20,(21,22))),23),(((((24,28),26),((25,29),27)),((30,31),32)),(((33,35),34),36)))),((37,(39,40)),38)),43),46),((66,67),68)),(44,45)),(((((41,42),(76,77)),63),(64,65)),(((((47,48),49),50),((51,52),53)),(((54,55),56),((((57,58),59),(60,61)),62))))),((((69,70),75),((72,73),74)),71))),3));
tree B_13.54 = [&U] [&W 1/80] (1,((2,(((((((((((((((((4,5),6),8),(7,9)),10),11),12),((((13,15),14),16),17)),18),(((19,(20,(21,22))),23),(((((24,28),26),((25,29),27)),((30,31),32)),(((33,35),34),36)))),((37,(39,40)),38)),43),46),((66,67),68)),(44,45)),(((((41,42),(76,77)),63),(64,65)),(((((47,48),49),50),((51,52),53)),(((54,55),56),((((57,58),59),(60,61)),62))))),((((69,70),75),((72,73),74)),71))),3));
tree B_13.55 = [&U] [&W 1/80] (1,((2,(((((((((((((((((4,5),6),(7,9)),8),10),11),12),((((13,15),14),16),17)),18),(((19,(20,(21,22))),23),(((((24,28),26),((25,29),27)),((30,31),32)),(((33,35),34),36)))),((37,(39,40)),38)),43),46),((66,67),68)),(44,45)),(((((41,42),(76,77)),63),(64,65)),(((((47,48),49),50),((51,52),53)),(((54,55),56),((((57,58),59),(60,61)),62))))),((((69,70),75),((72,73),74)),71))),3));
tree B_13.56 = [&U] [&W 1/80] (1,((2,((((((((((((((4,5),6),(((7,9),(10,11)),8)),12),((((13,15),14),16),17)),18),(((19,(20,(21,22))),23),(((((24,28),26),((25,29),27)),((30,31),32)),(((33,35),34),36)))),((37,(39,40)),38)),43),46),((66,67),68)),(44,45)),(((((41,42),(76,77)),63),(64,65)),(((((47,48),49),50),((51,52),53)),(((54,55),56),((((57,58),59),(60,61)),62))))),((((69,70),75),((72,73),74)),71))),3));
tree B_13.57 = [&U] [&W 1/80] (1,((2,((((((((((((((4,5),6),((7,9),(8,(10,11)))),12),((((13,15),14),16),17)),18),(((19,(20,(21,22))),23),(((((24,28),26),((25,29),27)),((30,31),32)),(((33,35),34),36)))),((37,(39,40)),38)),43),46),((66,67),68)),(44,45)),(((((41,42),(76,77)),63),(64,65)),(((((47,48),49),50),((51,52),53)),(((54,55),56),((((57,58),59),(60,61)),62))))),((((69,70),75),((72,73),74)),71))),3));
tree B_13.58 = [&U] [&W 1/80] (1,((2,((((((((((((((((4,5),6),11),((7,9),8)),10),12),((((13,15),14),16),17)),18),(((19,(20,(21,22))),23),(((((24,28),26),((25,29),27)),((30,31),32)),(((33,35),34),36)))),((37,(39,40)),38)),43),46),((66,67),68)),(44,45)),(((((41,42),(76,77)),63),(64,65)),(((((47,48),49),50),((51,52),53)),(((54,55),56),((((57,58),59),(60,61)),62))))),((((69,70),75),((72,73),74)),71))),3));
tree B_13.59 = [&U] [&W 1/80] (1,((2,((((((((((((((((4,5),6),11),10),((7,9),8)),12),((((13,15),14),16),17)),18),(((19,(20,(21,22))),23),(((((24,28),26),((25,29),27)),((30,31),32)),(((33,35),34),36)))),((37,(39,40)),38)),43),46),((66,67),68)),(44,45)),(((((41,42),(76,77)),63),(64,65)),(((((47,48),49),50),((51,52),53)),(((54,55),56),((((57,58),59),(60,61)),62))))),((((69,70),75),((72,73),74)),71))),3));
tree B_13.60 = [&U] [&W 1/80] (1,((2,(((((((((((((((((4,5),6),11),10),(7,9)),8),12),((((13,15),14),16),17)),18),(((19,(20,(21,22))),23),(((((24,28),26),((25,29),27)),((30,31),32)),(((33,35),34),36)))),((37,(39,40)),38)),43),46),((66,67),68)),(44,45)),(((((41,42),(76,77)),63),(64,65)),(((((47,48),49),50),((51,52),53)),(((54,55),56),((((57,58),59),(60,61)),62))))),((((69,70),75),((72,73),74)),71))),3));
tree B_13.61 = [&U] [&W 1/80] (1,((2,3),((((((((((((((4,5),6),((((7,9),11),10),8)),12),((((13,14),15),17),16)),18),((((19,(20,21)),22),23),(((((24,28),((25,27),29)),26),((30,31),32)),(((33,34),36),35)))),((37,38),(39,40))),43),46),((66,67),68)),(44,45)),(((((41,42),(76,77)),63),(64,65)),(((((47,48),49),50),((51,52),53)),(((54,55),56),((((57,59),58),(60,61)),62))))),((((69,70),75),((72,73),74)),71))));
tree B_13.62 = [&U] [&W 1/80] (1,((2,3),(((((((((((((4,5),6),((((7,9),11),10),8)),12),((((13,14),15),17),16)),18),((((19,(20,21)),22),23),(((((24,28),((25,27),29)),26),((30,31),32)),(((33,34),36),35)))),((37,38),(39,40))),43),(46,((66,67),68))),(44,45)),(((((41,42),(76,77)),63),(64,65)),(((((47,48),49),50),((51,52),53)),(((54,55),56),((((57,59),58),(60,61)),62))))),((((69,70),75),((72,73),74)),71))));
tree B_13.63 = [&U] [&W 1/80] (1,((2,3),((((((((((((((4,5),6),((((7,9),11),10),8)),12),((((13,14),15),17),16)),18),((((19,(20,21)),22),23),(((((24,28),((25,27),29)),26),((30,31),32)),(((33,34),36),35)))),((37,38),(39,40))),43),46),(66,(67,68))),(44,45)),(((((41,42),(76,77)),63),(64,65)),(((((47,48),49),50),((51,52),53)),(((54,55),56),((((57,59),58),(60,61)),62))))),((((69,70),75),((72,73),74)),71))));
tree B_13.64 = [&U] [&W 1/80] (1,(2,(3,((((((((((((((4,5),6),((((7,9),11),10),8)),12),((((13,14),15),17),16)),18),((((19,(20,21)),22),23),(((((24,28),((25,27),29)),26),((30,31),32)),(((33,34),36),35)))),((37,38),(39,40))),43),46),((66,67),68)),(44,45)),(((((41,42),(76,77)),63),(64,65)),(((((47,48),49),50),((51,52),53)),(((54,55),56),((((57,59),58),(60,61)),62))))),((((69,70),75),((72,73),74)),71)))));
tree B_13.65 = [&U] [&W 1/80] (1,((2,((((((((((((((4,5),6),((((7,9),11),10),8)),12),((((13,14),15),17),16)),18),((((19,(20,21)),22),23),(((((24,28),((25,27),29)),26),((30,31),32)),(((33,34),36),35)))),((37,38),(39,40))),43),46),((66,67),68)),(44,45)),(((((41,42),(76,77)),63),(64,65)),(((((47,48),49),50),((51,52),53)),(((54,55),56),((((57,59),58),(60,61)),62))))),((((69,70),75),((72,73),74)),71))),3));
tree B_13.66 = [&U] [&W 1/80] (1,((2,3),((((((((((((((4,5),6),((((7,9),11),10),8)),12),((((13,14),15),17),16)),18),((((19,(20,21)),22),23),(((((24,28),((25,27),29)),26),((30,31),32)),(((33,34),36),35)))),((37,38),(39,40))),43),46),((66,67),68)),(44,45)),(((((41,42),(76,77)),(64,65)),63),(((((47,48),49),50),((51,52),53)),(((54,55),56),((((57,59),58),(60,61)),62))))),((((69,70),75),((72,73),74)),71))));
tree B_13.67 = [&U] [&W 1/80] (1,((2,3),((((((((((((((4,5),6),((((7,9),11),10),8)),12),((((13,14),15),17),16)),18),((((19,(20,21)),22),23),(((((24,28),((25,27),29)),26),((30,31),32)),(((33,34),36),35)))),(((37,38),40),39)),43),46),((66,67),68)),(44,45)),(((((41,42),(76,77)),63),(64,65)),(((((47,48),49),50),((51,52),53)),(((54,55),56),((((57,59),58),(60,61)),62))))),((((69,70),75),((72,73),74)),71))));
tree B_13.68 = [&U] [&W 1/80] (1,((2,3),((((((((((((((4,5),6),((((7,9),11),10),8)),12),((((13,14),15),17),16)),18),((((19,(20,21)),22),23),(((((24,28),((25,27),29)),26),((30,31),32)),(((33,34),36),35)))),((37,(38,40)),39)),43),46),((66,67),68)),(44,45)),(((((41,42),(76,77)),63),(64,65)),(((((47,48),49),50),((51,52),53)),(((54,55),56),((((57,59),58),(60,61)),62))))),((((69,70),75),((72,73),74)),71))));
tree B_13.69 = [&U] [&W 1/80] (1,((2,3),((((((((((((((4,5),6),((((7,9),11),10),8)),12),((((13,14),15),17),16)),18),((((19,(20,21)),22),23),(((((24,28),((25,27),29)),26),((30,31),32)),(((33,34),36),35)))),(((37,40),38),39)),43),46),((66,67),68)),(44,45)),(((((41,42),(76,77)),63),(64,65)),(((((47,48),49),50),((51,52),53)),(((54,55),56),((((57,59),58),(60,61)),62))))),((((69,70),75),((72,73),74)),71))));
tree B_13.70 = [&U] [&W 1/80] (1,((2,3),((((((((((((((4,5),6),((((7,9),11),10),8)),12),((((13,14),15),17),16)),18),((((19,(20,21)),22),23),(((((24,28),((25,27),29)),26),((30,31),32)),(((33,34),36),35)))),(37,(38,(39,40)))),43),46),((66,67),68)),(44,45)),(((((41,42),(76,77)),63),(64,65)),(((((47,48),49),50),((51,52),53)),(((54,55),56),((((57,59),58),(60,61)),62))))),((((69,70),75),((72,73),74)),71))));
tree B_13.71 = [&U] [&W 1/80] (1,(2,(3,((((((((((((((4,5),6),(((7,9),(8,10)),11)),12),((((13,15),14),17),16)),18),(((((19,23),22),21),20),(((((24,28),((25,29),27)),26),((30,31),32)),((33,(34,35)),36)))),(((37,38),40),39)),43),46),((66,67),68)),(44,45)),(((((41,42),(76,77)),63),(64,65)),(((((47,48),49),50),((51,52),53)),(((54,56),55),(((57,(58,59)),(60,61)),62))))),((((69,70),75),((72,73),74)),71)))));
tree B_13.72 = [&U] [&W 1/80] (1,(2,(3,((((((((((((((4,5),6),(((7,9),(8,10)),11)),12),((((13,15),14),17),16)),18),(((((19,23),22),21),20),(((((24,28),((25,29),27)),26),((30,31),32)),((33,(34,35)),36)))),(((37,38),40),39)),43),46),((66,67),68)),(44,45)),(((((41,42),(76,77)),(64,65)),63),(((((47,48),49),50),((51,52),53)),(((54,56),55),(((57,(58,59)),(60,61)),62))))),((((69,70),75),((72,73),74)),71)))));
tree B_13.73 = [&U] [&W 1/80] (1,((2,((((((((((((((4,5),6),(((7,9),(8,10)),11)),12),((((13,15),14),17),16)),18),(((((19,23),22),21),20),(((((24,28),((25,29),27)),26),((30,31),32)),((33,(34,35)),36)))),(((37,38),40),39)),43),46),((66,67),68)),(44,45)),(((((41,42),(76,77)),63),(64,65)),(((((47,48),49),50),((51,52),53)),(((54,56),55),(((57,(58,59)),(60,61)),62))))),((((69,70),75),((72,73),74)),71))),3));
tree B_13.74 = [&U] [&W 1/80] (1,((2,3),((((((((((((((4,5),6),(((7,9),(8,10)),11)),12),((((13,15),14),17),16)),18),(((((19,23),22),21),20),(((((24,28),((25,29),27)),26),((30,31),32)),((33,(34,35)),36)))),(((37,38),40),39)),43),46),((66,67),68)),(44,45)),(((((41,42),(76,77)),63),(64,65)),(((((47,48),49),50),((51,52),53)),(((54,56),55),(((57,(58,59)),(60,61)),62))))),((((69,70),75),((72,73),74)),71))));
tree B_13.75 = [&U] [&W 1/80] (1,(2,(3,(((((((((((((4,5),6),(((7,9),(8,10)),11)),12),((((13,15),14),17),16)),18),(((((19,23),22),21),20),(((((24,28),((25,29),27)),26),((30,31),32)),((33,(34,35)),36)))),(((37,38),40),39)),43),(46,((66,67),68))),(44,45)),(((((41,42),(76,77)),63),(64,65)),(((((47,48),49),50),((51,52),53)),(((54,56),55),(((57,(58,59)),(60,61)),62))))),((((69,70),75),((72,73),74)),71)))));
tree B_13.76 = [&U] [&W 1/80] (1,(2,(3,((((((((((((((4,5),6),(((7,9),(8,10)),11)),12),((((13,15),14),17),16)),18),(((((19,23),22),21),20),(((((24,28),((25,29),27)),26),((30,31),32)),((33,(34,35)),36)))),(((37,38),40),39)),43),46),((66,67),68)),(44,45)),(((((41,42),(76,77)),63),(64,65)),(((((47,48),49),50),((51,52),53)),((54,(55,56)),(((57,(58,59)),(60,61)),62))))),((((69,70),75),((72,73),74)),71)))));
tree B_13.77 = [&U] [&W 1/80] (1,(2,(3,((((((((((((((4,5),6),(((7,9),(8,10)),11)),12),((((13,15),14),17),16)),18),(((((19,23),22),21),20),(((((24,28),((25,29),27)),26),((30,31),32)),((33,(34,35)),36)))),(((37,38),40),39)),43),46),((66,67),68)),(44,45)),(((((41,42),(76,77)),63),(64,65)),(((((47,48),49),50),((51,52),53)),(((54,55),56),(((57,(58,59)),(60,61)),62))))),((((69,70),75),((72,73),74)),71)))));
[truncated: 27,037,987 more chars]
