# Supplementary material for: Implications of molecular characters for the phylogeny of the Microbotryaceae (Basidiomycota: Urediniomycetes)
Source: BMC Evol Biol. 2006 Apr 25;6:35. doi: 10.1186/1471-2148-6-35 (PMC1526759; doi:10.1186/1471-2148-6-35)
Supplement: Additional File 1 — Alignment, Bootstrap trees, Trees. Dialign NEXUS file and concatenated MAFFT, PCMA, and POA NEXUS file. Likelihood and Parsimony bootstrap .tre and .log files and PhyML bootstrap .rtf file. Likelihood and Parsimony .tre, .log and .con files. [file 1471-2148-6-35-S1.zip › Bootstrap_Trees/Parsimony/MPheur_boot_PCMA_part1.log]

P A U P *
Portable version 4.0b10 for Unix
Sun Aug  7 01:22:10 2005

      -----------------------------NOTICE-----------------------------
        This is a beta-test version.  Please report any crashes,
        apparent calculation errors, or other anomalous results.
        There are no restrictions on publication of results obtained
        with this version, but you should check the WWW site
        frequently for bug announcements and/or updated versions.  
        See the README file on the distribution media for details.
      ----------------------------------------------------------------

Character-exclusion status changed:
  451 characters excluded
  Total number of characters now excluded = 451
  Number of characters hidden by Eliminate (or Zap) command = 73
  Number of included characters = 293

Bootstrap method with heuristic search:
  Number of bootstrap replicates = 500
  Starting seed = 1507561502
  Optimality criterion = parsimony
    Character-status summary:
      73 characters are eliminated (zapped)
      451 characters are excluded
      Of the remaining 293 included characters:
        All characters are of type 'unord'
        All characters have equal weight
        All characters are parsimony-informative
    Gaps are treated as "missing"
    Multistate taxa interpreted as uncertainty
  Starting tree(s) obtained via stepwise addition
  Addition sequence: random
    Number of replicates = 25
    Starting seed = 154486043
  Number of trees held at each step during stepwise addition = 1
  Branch-swapping algorithm: tree-bisection-reconnection (TBR)
                             reconnection limit = 12
  Steepest descent option not in effect
  No more than 10 trees of score (length) greater than or equal to 1 will be saved in each replicate
  Initial 'MaxTrees' setting = 1000 (will be auto-increased by 1000)
  Zero-length branches not collapsed
  'MulTrees' option in effect
  Topological constraints not enforced
  Trees are unrooted

    Elapsed  Random   Taxa      Rearr.  -- No. of trees --  --- Best trees ---
       time     rep  added      tried   saved left-to-swap  this rep   overall
  ----------------------------------------------------------------------------
    0:00:30  Bootstrap replicate 1...
    0:00:30      25     77    18796533     80        2        1088        1087
    0:00:31      25      -    18908152      0        0        1088        1087
    0:01:01  Bootstrap replicate 2...
    0:01:01      25     77    18118764     50       10        1112        1108
    0:01:02      25      -    18697273      0        0        1112        1108
    0:01:32  Bootstrap replicate 4...
    0:01:32       1     77      182782     10        8        1088        1088
    0:02:02      25      -    19674326     80       10        1088        1086
    0:02:03      25      -    20380115      0        0        1088        1086
    0:02:33  Bootstrap replicate 5...
    0:02:33      22     77    17361235    140        2        1173        1173
    0:02:37      25      -    19710215      0        0        1174        1173
    0:03:07  Bootstrap replicate 7...
    0:03:07       2     77     2135855     20        4        1121        1121
    0:03:33      25      -    18412242      0        0        1121        1119
    0:04:03  Bootstrap replicate 8...
    0:04:03      25     77    18695853     30        9        1126        1124
    0:04:04      25      -    19301066      0        0        1126        1124
    0:04:34  Bootstrap replicate 10...
    0:04:34       2     77     1408314     20        2        1201        1194
    0:05:02      25      -    19005019      0        0        1197        1194
    0:05:32  Bootstrap replicate 11...
    0:05:32      24     77    18474170    130        2        1153        1153
    0:05:35      25      -    19820165      0        0        1155        1153
    0:06:05  Bootstrap replicate 13...
    0:06:05       1     77      401387     10        5        1155        1155
    0:06:31      25      -    17000003      0        0        1155        1153
    0:07:01  Bootstrap replicate 14...
    0:07:01      25     77    18281027     90        4        1123        1120
    0:07:02      25      -    18562536      0        0        1123        1120
    0:07:32  Bootstrap replicate 15...
    0:07:32      25     77    17355156     40        8        1168        1166
    0:07:33      25      -    17821747      0        0        1168        1166
    0:08:03  Bootstrap replicate 17...
    0:08:03       1     77      378922     10        6        1119        1119
    0:08:33      22      -    19524152     50        4        1120        1119
    0:08:36      25      -    21981691      0        0        1120        1119
    0:09:06  Bootstrap replicate 18...
    0:09:06      23     77    18175885     20        5        1185        1176
    0:09:09      25      -    19838874      0        0        1185        1176
    0:09:39  Bootstrap replicate 19...
    0:09:39      24     77    17779628     40        6        1169        1164
    0:09:41      25      -    18861883      0        0        1165        1164
    0:10:11  Bootstrap replicate 21...
    0:10:11       1     77      624787     10        8        1189        1189
    0:10:41      25      -    19472786      0        0        1189        1187
    0:11:11  Bootstrap replicate 22...
    0:11:11      25     77    18639032     60        1        1141        1140
    0:11:11      25      -    18649453      0        0        1141        1140
    0:11:41  Bootstrap replicate 24...
    0:11:41       2     77      872383     20        8        1109        1109
    0:12:07      25      -    18378599      0        0        1109        1109
    0:12:37  Bootstrap replicate 25...
    0:12:37      25     77    18258093     50        3        1123        1123
    0:12:38      25      -    18427684      0        0        1123        1123
    0:13:08  Bootstrap replicate 26...
    0:13:08      24     77    19683294     40        6        1105        1100
    0:13:10      25      -    21451241      0        0        1101        1100
    0:13:40  Bootstrap replicate 28...
    0:13:40       2     77      818155     20       10        1148        1148
    0:14:10      25      -    18716335      0        0        1148        1148
    0:14:40  Bootstrap replicate 30...
    0:14:40       2     77     1298386     20        1        1192        1189
    0:15:08      25      -    18470662      0        0        1194        1186
    0:15:38  Bootstrap replicate 31...
    0:15:38      25     77    18849848     90        2        1070        1070
    0:15:38      25      -    18931638      0        0        1070        1070
    0:16:08  Bootstrap replicate 33...
    0:16:08       2     77      970580     20        8        1156        1153
    0:16:38      23      -    18344502     50       10        1154        1152
    0:16:42      25      -    20876521      0        0        1153        1152
    0:17:12  Bootstrap replicate 34...
    0:17:12      22     77    17231813     60        9        1154        1153
    0:17:17      25      -    20174695      0        0        1153        1153
    0:17:47  Bootstrap replicate 35...
    0:17:47      25     77    19377881    160        1        1069        1069
    0:17:47      25      -    19448895      0        0        1069        1069
    0:18:17  Bootstrap replicate 36...
    0:18:17      23     77    17226152     20        1        1214        1201
    0:18:22      25      -    20090789      0        0        1203        1201
    0:18:52  Bootstrap replicate 38...
    0:18:52       1     77       96097     10        9        1112        1112
    0:19:22      23      -    19408853    120        5        1110        1108
    0:19:25      25      -    21413654      0        0        1108        1108
    0:19:55  Bootstrap replicate 39...
    0:19:55      24     77    18345497     20        1        1195        1181
    0:19:58      25      -    20066593      0        0        1185        1181
    0:20:28  Bootstrap replicate 41...
    0:20:28       2     77     1493545     20        1        1110        1105
    0:20:53      25      -    17000455      0        0        1107        1105
    0:21:23  Bootstrap replicate 42...
    0:21:23      25     77    19496368     40        1        1139        1135
    0:21:23      25      -    19555360      0        0        1139        1135
    0:21:53  Bootstrap replicate 43...
    0:21:53      24     77    19987561     40        7        1114        1109
    0:21:54      25      -    21234314      0        0        1119        1109
    0:22:24  Bootstrap replicate 44...
    0:22:24      21     77    18651080     60        6        1098        1097
    0:22:30      25      -    21956651      0        0        1098        1097
    0:23:00  Bootstrap replicate 45...
    0:23:00      24     77    18050365     50        3        1107        1102
    0:23:01      25      -    18931416      0        0        1105        1102
    0:23:31  Bootstrap replicate 47...
    0:23:31       2     77     1118650     20        6        1171        1170
    0:23:58      25      -    17715467      0        0        1170        1170
    0:24:28  Bootstrap replicate 49...
    0:24:28       2     77     1036737     20        6        1127        1127
    0:24:57      25      -    19039423      0        0        1129        1127
    0:25:27  Bootstrap replicate 50...
    0:25:27      25     77    19817119    120        3        1088        1088
    0:25:27      25      -    20053605      0        0        1088        1088
    0:25:57  Bootstrap replicate 51...
    0:25:57      24     77    19341442     10        1        1196        1186
    0:25:59      25      -    20816347      0        0        1189        1186
    0:26:29  Bootstrap replicate 53...
    0:26:29       1     77      590077     10        3        1083        1083
    0:26:58      25      -    19648050      0        0        1083        1082
    0:27:28  Bootstrap replicate 55...
    0:27:28       2     77      889419     20       10        1130        1130
    0:27:58      24      -    19235010     40        4        1128        1128
    0:27:59      25      -    20159332      0        0        1130        1128
    0:28:29  Bootstrap replicate 56...
    0:28:29      25     77    18158670    130       10        1199        1192
    0:28:31      25      -    19139365      0        0        1192        1192
    0:29:01  Bootstrap replicate 58...
    0:29:01       3     77     1300610     20        9        1044        1041
    0:29:27      25      -    17544675      0        0        1042        1039
    0:29:57  Bootstrap replicate 60...
    0:29:57       4     77     2125818     10        1        1126        1117
    0:30:22      25      -    18286799      0        0        1120        1117
    0:30:52  Bootstrap replicate 62...
    0:30:52       2     77     1327372     20        2        1072        1072
    0:31:20      25      -    19174820      0        0        1073        1068
    0:31:50  Bootstrap replicate 63...
    0:31:50      24     77    18903102     40        6        1157        1151
    0:31:53      25      -    20313523      0        0        1159        1151
    0:32:23  Bootstrap replicate 65...
    0:32:23       3     77     1788716     10        1        1172        1169
    0:32:53      25      -    21229874     80        3        1171        1166
    0:32:53      25      -    21420373      0        0        1171        1166
    0:33:23  Bootstrap replicate 67...
    0:33:23       6     77     4140533     20        7        1080        1077
    0:33:45      25      -    18399485      0        0        1079        1077
    0:34:15  Bootstrap replicate 68...
    0:34:15      22     77    18063977     30        3        1112        1112
    0:34:19      25      -    20502298      0        0        1121        1112
    0:34:49  Bootstrap replicate 70...
    0:34:49       2     77     1410546     20        8        1095        1095
    0:35:18      25      -    20805902      0        0        1093        1090
    0:35:48  Bootstrap replicate 72...
    0:35:48       1     77       16428      1        1        1149        1149
    0:36:18      23      -    18979979    150        1        1150        1137
    0:36:21      25      -    21156315      0        0        1137        1137
    0:36:51  Bootstrap replicate 73...
    0:36:51      23     77    19773195     80        5        1139        1138
    0:36:54      25      -    21432812      0        0        1141        1138
    0:37:24  Bootstrap replicate 75...
    0:37:24       5     77     3145590     20       10        1031        1029
    0:37:47      25      -    19384131      0        0        1032        1029
    0:38:17  Bootstrap replicate 76...
    0:38:17      23     77    17412325     40       10        1140        1111
    0:38:22      25      -    19884651      0        0        1113        1111
    0:38:52  Bootstrap replicate 78...
    0:38:52       2     77      952668     20        5        1169        1165
    0:39:20      25      -    17514694      0        0        1162        1161
    0:39:50  Bootstrap replicate 80...
    0:39:50       3     77     2059030     30        1        1141        1137
    0:40:16      25      -    18052511      0        0        1144        1137
    0:40:46  Bootstrap replicate 81...
    0:40:46      23     77    19024901    100        1        1116        1114
    0:40:50      25      -    21362189      0        0        1114        1114
    0:41:20  Bootstrap replicate 82...
    0:41:20      25     77    19561028     30        1        1117        1116
    0:41:20      25      -    19628340      0        0        1117        1116
    0:41:50  Bootstrap replicate 84...
    0:41:50       1     77      141614     10        9        1139        1139
    0:42:19      25      -    18867389      0        0        1141        1139
    0:42:49  Bootstrap replicate 86...
    0:42:49       2     77     1101765     20        8        1134        1134
    0:43:17      25      -    19610623      0        0        1136        1134
    0:43:47  Bootstrap replicate 88...
    0:43:47       1     77       94885     10       10        1138        1138
    0:44:17      21      -    18529870     30        5        1130        1129
    0:44:23      25      -    22127612      0        0        1131        1129
    0:44:53  Bootstrap replicate 89...
    0:44:53      23     77    17640107     30        1        1123        1119
    0:44:56      25      -    19409159      0        0        1120        1119
    0:45:26  Bootstrap replicate 90...
    0:45:26      24     77    18366385     70        2        1080        1080
    0:45:28      25      -    19500258      0        0        1080        1080
    0:45:58  Bootstrap replicate 91...
    0:45:58      25     77    18931153    110        7        1064        1063
    0:45:59      25      -    19417932      0        0        1064        1063
    0:46:29  Bootstrap replicate 92...
    0:46:29      24     77    18716952     70        9        1111        1106
    0:46:31      25      -    20208337      0        0        1108        1106
    0:47:01  Bootstrap replicate 94...
    0:47:01       2     77     1147010     20        4        1196        1188
    0:47:29      25      -    18470965      0        0        1187        1187
    0:47:59  Bootstrap replicate 95...
    0:47:59      25     77    18339830     50        6        1098        1097
    0:48:00      25      -    18731557      0        0        1098        1097
    0:48:30  Bootstrap replicate 96...
    0:48:30      22     77    18241609     80        3        1140        1133
    0:48:34      25      -    20795774      0        0        1136        1133
    0:49:04  Bootstrap replicate 97...
    0:49:04      24     77    18219795     50        6        1190        1187
    0:49:06      25      -    19326463      0        0        1194        1187
    0:49:36  Bootstrap replicate 98...
    0:49:36      25     77    19773984     20        1        1099        1098
    0:49:37      25      -    20596480      0        0        1098        1098
    0:50:07  Bootstrap replicate 99...
    0:50:07      24     77    18754577    100        5        1103        1099
    0:50:09      25      -    19787750      0        0        1102        1099
    0:50:39  Bootstrap replicate 100...
    0:50:39      25     77    18633032     30        3        1167        1156
    0:50:39      25      -    18822216      0        0        1167        1156
    0:51:09  Bootstrap replicate 101...
    0:51:09      25     77    18837505     70        7        1148        1147
    0:51:10      25      -    19331751      0        0        1148        1147
    0:51:40  Bootstrap replicate 102...
    0:51:40      24     77    18009612     40        1        1202        1199
    0:51:41      25      -    18754190      0        0        1202        1199
    0:52:11  Bootstrap replicate 104...
    0:52:11       3     77     1352470     20       10        1138        1126
    0:52:38      25      -    17277609      0        0        1126        1125
    0:53:08  Bootstrap replicate 106...
    0:53:08       1     77      210671     10        8        1178        1178
    0:53:38      25      -    17606759      0        0        1178        1177
    0:54:08  Bootstrap replicate 107...
    0:54:08      25     77    17308706     40        6        1187        1185
    0:54:08      25      -    17625920      0        0        1187        1185
    0:54:38  Bootstrap replicate 109...
    0:54:38       3     77     1883718     30        6        1160        1160
    0:55:06      25      -    19930902      0        0        1160        1160
    0:55:36  Bootstrap replicate 110...
    0:55:36      23     77    19608322     20       10        1078        1072
    0:55:39      25      -    21603083      0        0        1077        1072
    0:56:09  Bootstrap replicate 112...
    0:56:09       1     77     1319934     10        1        1097        1097
    0:56:39      23      -    19055084     90        8        1106        1096
    0:56:42      25      -    21007125      0        0        1096        1096
    0:57:12  Bootstrap replicate 113...
    0:57:12      25     77    18274756    120        6        1159        1157
    0:57:13      25      -    18640183      0        0        1159        1157
    0:57:43  Bootstrap replicate 115...
    0:57:43       1     77      589215     10        2        1149        1149
    0:58:13      22      -    17593029     30        8        1152        1148
    0:58:18      25      -    20580326      0        0        1149        1148
    0:58:48  Bootstrap replicate 117...
    0:58:48       3     77     1581539     20       10        1167        1165
    0:59:15      25      -    18326796      0        0        1167        1165
    0:59:45  Bootstrap replicate 118...
    0:59:45      24     77    18981629    210        7        1149        1149
    0:59:47      25      -    20221277      0        0        1150        1149
    1:00:17  Bootstrap replicate 120...
    1:00:17       4     77     2862794     20        6        1121        1121
    1:00:45      25      -    20712000      0        0        1124        1120
    1:01:15  Bootstrap replicate 121...
    1:01:15      25     77    17800394     20        3        1193        1185
    1:01:16      25      -    18588090      0        0        1191        1185
    1:01:46  Bootstrap replicate 122...
    1:01:46      25     77    18199707     80        9        1111        1110
    1:01:47      25      -    18756872      0        0        1111        1110
    1:02:17  Bootstrap replicate 123...
    1:02:17      25     77    18996542     80        9        1110        1108
    1:02:18      25      -    19799767      0        0        1109        1108
    1:02:48  Bootstrap replicate 125...
    1:02:48       3     77     1841909     20        3        1139        1139
    1:03:13      25      -    17289459      0        0        1144        1139
    1:03:43  Bootstrap replicate 126...
    1:03:43      24     77    18779951     70        1        1084        1084
    1:03:44      25      -    19571823      0        0        1092        1084
    1:04:14  Bootstrap replicate 128...
    1:04:14       2     77     1284187     20        9        1167        1167
    1:04:42      25      -    18676828      0        0        1168        1164
    1:05:12  Bootstrap replicate 130...
    1:05:12       1     77       35902     10       10        1106        1106
    1:05:39      25      -    17417971      0        0        1107        1106
    1:06:09  Bootstrap replicate 131...
    1:06:09      25     77    18494991    100        4        1097        1095
    1:06:10      25      -    18767748      0        0        1097        1095
    1:06:40  Bootstrap replicate 133...
    1:06:40       3     77     2492803     20        1        1029        1027
    1:07:07      25      -    21153469      0        0        1028        1025
    1:07:37  Bootstrap replicate 135...
    1:07:37       1     77       66361     10       10        1128        1128
    1:08:06      25      -    18879223      0        0        1127        1123
    1:08:36  Bootstrap replicate 137...
    1:08:36       4     77     2931624     20       10        1117        1115
    1:09:04      25      -    20517031      0        0        1117        1112
    1:09:34  Bootstrap replicate 139...
    1:09:34       3     77     1514185     10        1        1148        1137
    1:10:02      25      -    20159361      0        0        1137        1137
    1:10:32  Bootstrap replicate 140...
    1:10:32      25     77    18957111     30        2        1167        1163
    1:10:32      25      -    19097378      0        0        1167        1163
    1:11:02  Bootstrap replicate 141...
    1:11:02      24     77    18593234     60        1        1210        1207
    1:11:03      25      -    19268504      0        0        1210        1207
    1:11:33  Bootstrap replicate 143...
    1:11:33       1     77      505890     10        4        1102        1102
    1:12:03      24      -    21161925     40        7        1102        1097
    1:12:05      25      -    22403369      0        0        1101        1097
    1:12:35  Bootstrap replicate 144...
    1:12:35      24     77    18473587     20        9        1160        1159
    1:12:37      25      -    20005572      0        0        1161        1159
    1:13:07  Bootstrap replicate 146...
    1:13:07       2     77     1878792     20        3        1224        1224
    1:13:35      25      -    18720638      0        0        1224        1224
    1:14:05  Bootstrap replicate 147...
    1:14:05      24     77    18591880    140        8        1082        1081
    1:14:07      25      -    19764282      0        0        1081        1081
    1:14:37  Bootstrap replicate 149...
    1:14:37       1     77      539899     10        6        1102        1102
    1:15:07      25      -    18892877      0        0        1102        1102
    1:15:37  Bootstrap replicate 150...
    1:15:37      25     77    18784345    130        1        1110        1104
    1:15:37      25      -    18816558      0        0        1110        1104
    1:16:07  Bootstrap replicate 151...
    1:16:07      25     77    18379509    160        9        1160        1160
    1:16:08      25      -    18922149      0        0        1160        1160
    1:16:38  Bootstrap replicate 152...
    1:16:38      25     77    18189525    110        8        1122        1122
    1:16:39      25      -    18663752      0        0        1122        1122
    1:17:09  Bootstrap replicate 154...
    1:17:09       2     77     1143239     20        3        1096        1096
    1:17:36      25      -    18137642      0        0        1100        1092
    1:18:06  Bootstrap replicate 156...
    1:18:06       1     77      502985     10        2        1129        1129
    1:18:35      25      -    19410672      0        0        1125        1124
    1:19:05  Bootstrap replicate 158...
    1:19:05       2     77     1390795     20        2        1070        1070
    1:19:33      25      -    17923859      0        0        1073        1070
    1:20:03  Bootstrap replicate 159...
    1:20:03      25     77    17813215    140        9        1139        1139
    1:20:04      25      -    18367107      0        0        1139        1139
    1:20:34  Bootstrap replicate 161...
    1:20:34       1     77      683966     10        9        1165        1165
    1:21:00      25      -    18165546      0        0        1164        1164
    1:21:30  Bootstrap replicate 162...
    1:21:30      24     77    18883280    160        3        1141        1141
    1:21:32      25      -    19706007      0        0        1141        1141
    1:22:02  Bootstrap replicate 164...
    1:22:02       4     77     2302763     30       10        1139        1128
    1:22:27      25      -    17836535      0        0        1132        1128
    1:22:57  Bootstrap replicate 165...
    1:22:57      24     77    18514196     70        4        1120        1119
    1:22:59      25      -    19637087      0        0        1120        1119
    1:23:29  Bootstrap replicate 166...
    1:23:29      24     77    16588531     90        9        1171        1163
    1:23:31      25      -    18092283      0        0        1168        1163
    1:24:01  Bootstrap replicate 168...
    1:24:01       3     77     1510860     20        9        1146        1138
    1:24:31      25      -    19825598     20        8        1141        1134
    1:24:32      25      -    20387903      0        0        1141        1134
    1:25:02  Bootstrap replicate 169...
    1:25:02      23     77    19149534    100        8        1150        1150
    1:25:05      25      -    21155838      0        0        1151        1150
    1:25:35  Bootstrap replicate 170...
    1:25:35      24     77    18609891     50        6        1117        1107
    1:25:37      25      -    19833403      0        0        1109        1107
    1:26:07  Bootstrap replicate 172...
    1:26:07       2     77     1435650     20        2        1071        1069
    1:26:36      25      -    20806324      0        0        1069        1069
    1:27:06  Bootstrap replicate 174...
    1:27:06       2     77     1263050     20        5        1166        1166
    1:27:36      24      -    19421637    100        5        1169        1164
    1:27:39      25      -    20807179      0        0        1165        1164
    1:28:09  Bootstrap replicate 175...
    1:28:09      22     77    17867736     60       10        1193        1181
    1:28:14      25      -    20975483      0        0        1181        1181
    1:28:44  Bootstrap replicate 176...
    1:28:44      24     77    19308776     70        2        1102        1093
    1:28:45      25      -    20236293      0        0        1098        1093
    1:29:15  Bootstrap replicate 177...
    1:29:15      23     77    19967145     50        6        1126        1124
    1:29:19      25      -    22460076      0        0        1130        1124
    1:29:49  Bootstrap replicate 179...
    1:29:49       3     77     1119856     30       10        1078        1072
    1:30:13      25      -    16468828      0        0        1073        1071
    1:30:43  Bootstrap replicate 180...
    1:30:43      25     77    18820079     90        5        1146        1143
    1:30:43      25      -    19097289      0        0        1146        1143
    1:31:13  Bootstrap replicate 182...
    1:31:13       5     77     3239129     20        1        1046        1046
    1:31:34      25      -    17265895      0        0        1046        1046
    1:32:04  Bootstrap replicate 184...
    1:32:04       5     77     2409524     50        6        1092        1092
    1:32:24      25      -    13703810      0        0        1092        1092
    1:32:54  Bootstrap replicate 186...
    1:32:54       1     77      561817     10        3        1208        1208
    1:33:24      23      -    18245236     30        7        1205        1203
    1:33:26      25      -    19835526      0        0        1208        1203
    1:33:56  Bootstrap replicate 188...
    1:33:56       2     77     1514920     20        1        1104        1104
    1:34:23      25      -    18032938      0        0        1104        1104
    1:34:53  Bootstrap replicate 190...
    1:34:53       3     77     1758584     30       10        1120        1117
    1:35:19      25      -    17083960      0        0        1117        1117
    1:35:49  Bootstrap replicate 191...
    1:35:49      25     77    18176383     40        4        1149        1146
    1:35:49      25      -    18415038      0        0        1149        1146
    1:36:19  Bootstrap replicate 193...
    1:36:19       3     77     1707688     30        9        1142        1140
    1:36:47      25      -    19412617      0        0        1140        1140
    1:37:17  Bootstrap replicate 194...
    1:37:17      23     77    18543548     50        2        1180        1174
    1:37:19      25      -    20046200      0        0        1178        1174
    1:37:49  Bootstrap replicate 195...
    1:37:49      19     77    16891141     50        5        1164        1163
    1:37:57      25      -    21433547      0        0        1165        1163
    1:38:27  Bootstrap replicate 197...
    1:38:27       2     77      783561     20       10        1126        1126
    1:38:57      24      -    19170950     50        8        1126        1124
    1:39:00      25      -    20404048      0        0        1126        1124
    1:39:30  Bootstrap replicate 199...
    1:39:30       4     77     2649820     20        6        1105        1103
    1:39:55      25      -    18469609      0        0        1104        1103
    1:40:25  Bootstrap replicate 201...
    1:40:25       1     77      222823     10        7        1050        1050
    1:40:53      25      -    18808109      0        0        1050        1050
    1:41:23  Bootstrap replicate 203...
    1:41:23       3     77     1605528     20        9        1185        1183
    1:41:50      25      -    17821852      0        0        1188        1183
    1:42:20  Bootstrap replicate 205...
    1:42:20       5     77     2802912     20        4        1144        1143
    1:42:39      25      -    15409020      0        0        1146        1143
    1:43:09  Bootstrap replicate 207...
    1:43:09       2     77     1316359     20        6        1139        1139
    1:43:38      25      -    19493023      0        0        1139        1138
    1:44:08  Bootstrap replicate 209...
    1:44:08       1     77      293658     10        5        1151        1151
    1:44:36      25      -    17075566      0        0        1152        1149
    1:45:06  Bootstrap replicate 211...
    1:45:06       2     77     1146668     20        9        1080        1080
    1:45:36      25      -    19586060     50        1        1085        1080
    1:45:37      25      -    20691479      0        0        1080        1080
    1:46:07  Bootstrap replicate 213...
    1:46:07       1     77      397055     10        5        1137        1137
    1:46:37      25      -    18892027      0        0        1137        1134
    1:47:07  Bootstrap replicate 214...
    1:47:07      24     77    19211455     80        6        1211        1209
    1:47:09      25      -    20601657      0        0        1216        1209
    1:47:39  Bootstrap replicate 216...
    1:47:39       1     77       92132     10        9        1117        1117
    1:48:08      25      -    18329485      0        0        1119        1115
    1:48:38  Bootstrap replicate 217...
    1:48:38      24     77    18253034     50        1        1128        1125
    1:48:40      25      -    19558745      0        0        1126        1125
    1:49:10  Bootstrap replicate 218...
    1:49:10      24     77    17682632     20        1        1161        1151
    1:49:13      25      -    19137495      0        0        1156        1151
    1:49:43  Bootstrap replicate 219...
    1:49:43      24     77    18087211     80        5        1109        1104
    1:49:44      25      -    18937304      0        0        1114        1104
    1:50:14  Bootstrap replicate 220...
    1:50:14      25     77    18754094     60       10        1174        1172
    1:50:15      25      -    19394389      0        0        1174        1172
    1:50:45  Bootstrap replicate 221...
    1:50:45      23     77    19483036     30        4        1133        1130
    1:50:48      25      -    21129105      0        0        1132        1130
    1:51:18  Bootstrap replicate 222...
    1:51:18      24     77    17867778     20        8        1160        1158
    1:51:20      25      -    19193294      0        0        1163        1158
    1:51:50  Bootstrap replicate 224...
    1:51:50       3     77     1226665     20        9        1090        1087
    1:52:16      25      -    16435072      0        0        1092        1087
    1:52:46  Bootstrap replicate 226...
    1:52:46       2     77      880898     20       10        1076        1072
    1:53:16      25      -    20664752    120        5        1072        1072
    1:53:16      25      -    20975491      0        0        1072        1072
    1:53:46  Bootstrap replicate 227...
    1:53:46      25     77    18661400    150        8        1132        1130
    1:53:47      25      -    19209265      0        0        1132        1130
    1:54:17  Bootstrap replicate 228...
    1:54:17      24     77    18877723    160        9        1079        1079
    1:54:19      25      -    20237754      0        0        1081        1079
    1:54:49  Bootstrap replicate 230...
    1:54:49       2     77      982348     20        6        1146        1145
    1:55:16      25      -    18134698      0        0        1147        1145
    1:55:46  Bootstrap replicate 232...
    1:55:46       3     77     1738128     30        4        1162        1162
    1:56:14      25      -    19916813      0        0        1160        1158
    1:56:44  Bootstrap replicate 234...
    1:56:44       2     77     1200606     20        2        1142        1135
    1:57:11      25      -    16995096      0        0        1144        1135
    1:57:41  Bootstrap replicate 236...
    1:57:41       2     77     1203575     20        4        1113        1113
    1:58:10      25      -    19270600      0        0        1113        1113
    1:58:40  Bootstrap replicate 237...
    1:58:40      25     77    19792280     50        6        1123        1120
    1:58:40      25      -    20163554      0        0        1123        1120
    1:59:10  Bootstrap replicate 239...
    1:59:10       2     77     1703733     20        4        1158        1157
    1:59:40      25      -    20504210     90        3        1159        1157
    1:59:42      25      -    21425867      0        0        1157        1157
    2:00:12  Bootstrap replicate 241...
    2:00:12       2     77      899680     10        1        1162        1160
    2:00:42      22      -    20154225     50        1        1158        1158
    2:00:47      25      -    23322489      0        0        1159        1158
    2:01:17  Bootstrap replicate 243...
    2:01:17       1     77      436281     10        4        1128        1128
    2:01:47      25      -    19472613     50        2        1124        1123
    2:01:47      25      -    19615278      0        0        1124        1123
    2:02:17  Bootstrap replicate 244...
    2:02:17      24     77    18081942     30        4        1166        1166
    2:02:18      25      -    18861172      0        0        1169        1166
    2:02:48  Bootstrap replicate 246...
    2:02:48       5     77     3267596     30        8        1175        1173
    2:03:13      25      -    18269139      0        0        1175        1173
    2:03:43  Bootstrap replicate 248...
    2:03:43       1     77      446927     10        5        1149        1149
    2:04:13      25      -    20053124     90        1        1144        1144
    2:04:14      25      -    20782091      0        0        1144        1144
    2:04:44  Bootstrap replicate 249...
    2:04:44      22     77    18373836     70       10        1120        1119
    2:04:49      25      -    21460521      0        0        1119        1119
    2:05:19  Bootstrap replicate 250...
    2:05:19      24     77    18571094     80        9        1083        1083
    2:05:21      25      -    19839307      0        0        1084        1083
    2:05:51  Bootstrap replicate 251...
    2:05:51      25     77    17475081     40        2        1117        1115
    2:05:51      25      -    17544700      0        0        1117        1115
    2:06:21  Bootstrap replicate 253...
    2:06:21       2     77     1575339     20        3        1180        1180
    2:06:48      25      -    18866726      0        0        1177        1176
    2:07:18  Bootstrap replicate 255...
    2:07:18       1     77      375082     10        4        1123        1123
    2:07:47      25      -    17814456      0        0        1123        1121
    2:08:17  Bootstrap replicate 256...
    2:08:17      24     77    19324780    150        5        1164        1164
    2:08:19      25      -    20507795      0        0        1167        1164
    2:08:49  Bootstrap replicate 257...
    2:08:49      25     77    18543264     30        4        1150        1147
    2:08:49      25      -    18769724      0        0        1150        1147
    2:09:19  Bootstrap replicate 259...
    2:09:19       1     77      507570     10        3        1085        1085
    2:09:46      25      -    18974658      0        0        1080        1078
    2:10:16  Bootstrap replicate 260...
    2:10:16      22     77    18129287     40       10        1189        1185
    2:10:21      25      -    20883502      0        0        1190        1185
    2:10:51  Bootstrap replicate 262...
    2:10:51       2     77     1234322     20        1        1155        1155
    2:11:16      25      -    17499743      0        0        1155        1155
    2:11:46  Bootstrap replicate 263...
    2:11:46      24     77    18927402    100       10        1110        1100
    2:11:48      25      -    20458696      0        0        1113        1100
    2:12:18  Bootstrap replicate 265...
    2:12:18       3     77     1593904     20        8        1110        1109
    2:12:48      25      -    20876499      0        0        1115        1107
    2:13:18  Bootstrap replicate 267...
    2:13:18       2     77     1132735     20        4        1178        1178
    2:13:45      25      -    18538824      0        0        1172        1172
    2:14:15  Bootstrap replicate 269...
    2:14:15       2     77     1936999     20        4        1181        1181
    2:14:45      24      -    20619643     70       10        1189        1180
    2:14:49      25      -    22866393      0        0        1181        1180
    2:15:19  Bootstrap replicate 270...
    2:15:19      24     77    17903275     10        1        1200        1191
    2:15:21      25      -    19334976      0        0        1192        1191
    2:15:51  Bootstrap replicate 271...
    2:15:51      25     77    19310554     80        7        1137        1133
    2:15:52      25      -    20046766      0        0        1135        1133
    2:16:22  Bootstrap replicate 272...
    2:16:22      25     77    19090572     80        6        1071        1070
    2:16:23      25      -    19469389      0        0        1071        1070
    2:16:53  Bootstrap replicate 274...
    2:16:53       3     77     1653648     20        6        1086        1081
    2:17:18      25      -    17597344      0        0        1079        1078
    2:17:48  Bootstrap replicate 276...
    2:17:48       3     77     1813164     20        4        1124        1121
    2:18:14      25      -    18680995      0        0        1128        1121
    2:18:44  Bootstrap replicate 278...
    2:18:44       1     77      690505     10        8        1119        1119
    2:19:12      25      -    18464255      0        0        1119        1119
    2:19:42  Bootstrap replicate 280...
    2:19:42       1     77      302087     10        6        1127        1127
    2:20:12      25      -    19983074      0        0        1130        1126
    2:20:42  Bootstrap replicate 281...
    2:20:42      20     77    18952362     50        4        1110        1104
    2:20:51      25      -    24849201      0        0        1104        1104
    2:21:21  Bootstrap replicate 282...
    2:21:21      25     77    19135729     10        1        1173        1137
    2:21:22      25      -    19888129      0        0        1139        1137
    2:21:52  Bootstrap replicate 283...
    2:21:52      22     77    18109429     30        7        1128        1128
    2:21:57      25      -    20999657      0        0        1130        1128
    2:22:27  Bootstrap replicate 284...
    2:22:27      25     77    20216782     60        7        1078        1072
    2:22:28      25      -    20671199      0        0        1078        1072
    2:22:58  Bootstrap replicate 286...
    2:22:58       2     77      529779     20       10        1118        1118
    2:23:24      25      -    16591190      0        0        1118        1118
    2:23:54  Bootstrap replicate 288...
    2:23:54       2     48      629542      -        -           -        1075
    2:24:22      25      -    17177921      0        0        1072        1072
    2:24:52  Bootstrap replicate 289...
    2:24:52      25     77    18570407     30        2        1135        1133
    2:24:52      25      -    18671740      0        0        1135        1133
    2:25:22  Bootstrap replicate 291...
    2:25:22       1     77      257564     10        7        1089        1089
    2:25:52      25      -    18435776     70        2        1105        1089
    2:25:52      25      -    18504839      0        0        1105        1089
    2:26:22  Bootstrap replicate 292...
    2:26:22      25     77    19987291     90        7        1096        1096
    2:26:23      25      -    20447024      0        0        1096        1096
    2:26:53  Bootstrap replicate 294...
    2:26:53       3     77     2005164     20        3        1184        1181
    2:27:22      25      -    20488910      0        0        1184        1181
    2:27:52  Bootstrap replicate 296...
    2:27:52       1     77      343495     10        6        1085        1085
    2:28:20      25      -    19650761      0        0        1086        1083
    2:28:50  Bootstrap replicate 297...
    2:28:50      24     77    19322919    100        6        1065        1065
    2:28:51      25      -    20381257      0        0        1065        1065
    2:29:21  Bootstrap replicate 298...
    2:29:21      25     77    17408925     40        3        1173        1171
    2:29:22      25      -    17571436      0        0        1173        1171
    2:29:52  Bootstrap replicate 299...
    2:29:52      25     77    18977086     60        6        1127        1121
    2:29:52      25      -    19284866      0        0        1127        1121
    2:30:22  Bootstrap replicate 301...
    2:30:22       4     77     2262422     20       10        1114        1112
    2:30:52      25      -    21661025    180        4        1112        1112
    2:30:53      25      -    21928095      0        0        1112        1112
    2:31:23  Bootstrap replicate 302...
    2:31:23      20     77    17057391    110        3        1214        1210
    2:31:31      25      -    21807068      0        0        1211        1210
    2:32:01  Bootstrap replicate 303...
    2:32:01      23     77    18091599     30        5        1185        1183
    2:32:04      25      -    19823972      0        0        1197        1183
    2:32:34  Bootstrap replicate 305...
    2:32:34       2     77     1180868     20        3        1141        1139
    2:33:03      25      -    19941832      0        0        1141        1137
    2:33:33  Bootstrap replicate 306...
    2:33:33      23     77    18694051     50        4        1124        1124
    2:33:36      25      -    20715776      0        0        1127        1124
    2:34:06  Bootstrap replicate 307...
    2:34:06      24     77    18751475     40        3        1073        1073
    2:34:07      25      -    19722283      0        0        1082        1073
    2:34:37  Bootstrap replicate 308...
    2:34:37      21     77    19678997     50        2        1114        1109
    2:34:43      25      -    23216518      0        0        1110        1109
    2:35:13  Bootstrap replicate 309...
    2:35:13      24     77    18113817    130        7        1166        1164
    2:35:15      25      -    19196732      0        0        1169        1164
    2:35:45  Bootstrap replicate 310...
    2:35:45      25     77    19482626     20        6        1101        1096
    2:35:45      25      -    19834905      0        0        1101        1096
    2:36:15  Bootstrap replicate 312...
    2:36:15       1     77      416316     10        5        1164        1164
    2:36:45      23      -    18391830    100        2        1168        1164
    2:36:48      25      -    20094522      0        0        1164        1164
    2:37:18  Bootstrap replicate 314...
    2:37:18       2     77     1076444     20        9        1218        1207
    2:37:48      23      -    18840503     70        4        1208        1207
    2:37:51      25      -    20480396      0        0        1207        1207
    2:38:21  Bootstrap replicate 315...
    2:38:21      23     77    19454534     90        3        1153        1147
    2:38:24      25      -    21298614      0        0        1148        1147
    2:38:54  Bootstrap replicate 316...
    2:38:54      25     77    18064965     90        3        1156        1155
    2:38:54      25      -    18189954      0        0        1156        1155
    2:39:24  Bootstrap replicate 317...
    2:39:24      25     77    18300614     50        7        1168        1165
    2:39:25      25      -    18685052      0        0        1168        1165
    2:39:55  Bootstrap replicate 318...
    2:39:55      24     77    17834550    120       10        1126        1114
    2:39:57      25      -    19374613      0        0        1117        1114
    2:40:27  Bootstrap replicate 319...
    2:40:27      24     77    18815281     80        6        1120        1114
    2:40:30      25      -    20565541      0        0        1114        1114
    2:41:00  Bootstrap replicate 321...
    2:41:00       4     77     2620392     20        9        1169        1167
    2:41:29      25      -    20455878      0        0        1173        1167
    2:41:59  Bootstrap replicate 322...
    2:41:59      25     77    19848360     90        9        1071        1067
    2:41:59      25      -    20438536      0        0        1071        1067
    2:42:29  Bootstrap replicate 324...
    2:42:29       2     77     1023455     20        9        1136        1136
    2:42:58      25      -    18796107      0        0        1141        1136
    2:43:28  Bootstrap replicate 326...
    2:43:28       1     77       96309     10        9        1142        1142
    2:43:56      25      -    17416192      0        0        1144        1141
    2:44:26  Bootstrap replicate 327...
    2:44:26      24     77    19133890     50        6        1185        1176
    2:44:28      25      -    20156425      0        0        1179        1176
    2:44:58  Bootstrap replicate 329...
    2:44:58       1     77      701256     10        1        1052        1052
    2:45:28      25      -    21134595     30        3        1051        1049
    2:45:28      25      -    21324712      0        0        1051        1049
    2:45:58  Bootstrap replicate 331...
    2:45:58       2     77     1102644     20        6        1120        1120
    2:46:28      25      -    19833610     60        8        1125        1116
    2:46:29      25      -    20374898      0        0        1125        1116
    2:46:59  Bootstrap replicate 332...
    2:46:59      25     77    18260901     40        1        1186        1182
    2:47:00      25      -    18917170      0        0        1186        1182
    2:47:30  Bootstrap replicate 333...
    2:47:30      25     77    18762769     80       10        1152        1148
    2:47:31      25      -    19472261      0        0        1152        1148
    2:48:01  Bootstrap replicate 335...
    2:48:01       5     77     3691463     20        4        1127        1127
    2:48:24      25      -    18370476      0        0        1127        1127
    2:48:54  Bootstrap replicate 336...
    2:48:54      25     77    19607629     90       10        1138        1126
    2:48:55      25      -    20256531      0        0        1138        1126
    2:49:25  Bootstrap replicate 338...
    2:49:25       4     77     2452008     30       10        1145        1145
    2:49:52      25      -    19337968      0        0        1145        1143
    2:50:22  Bootstrap replicate 340...
    2:50:22       1     77      496010     10        4        1100        1100
    2:50:48      25      -    18122848      0        0        1100        1100
    2:51:18  Bootstrap replicate 342...
    2:51:18       4     77     2284452     20        9        1151        1151
    2:51:45      25      -    19257377      0        0        1151        1150
    2:52:15  Bootstrap replicate 343...
    2:52:15      24     77    19178180     80       10        1111        1111
    2:52:17      25      -    20719152      0        0        1117        1111
    2:52:47  Bootstrap replicate 345...
    2:52:47       1     77      444517     10        4        1160        1160
    2:53:15      25      -    18027815      0        0        1170        1158
    2:53:45  Bootstrap replicate 347...
    2:53:45       2     77     1711866     20        2        1160        1157
    2:54:15      25      -    20936170      0        0        1157        1154
    2:54:45  Bootstrap replicate 348...
    2:54:45      23     77    19291533     30       10        1158        1148
    2:54:48      25      -    21484619      0        0        1153        1148
    2:55:18  Bootstrap replicate 349...
    2:55:18      24     77    17924262    110        5        1125        1124
    2:55:20      25      -    18914179      0        0        1125        1124
    2:55:50  Bootstrap replicate 351...
    2:55:50       1     77       49188     10       10        1141        1141
    2:56:20      25      -    19555578     40        6        1139        1136
    2:56:21      25      -    19963383      0        0        1139        1136
    2:56:51  Bootstrap replicate 352...
    2:56:51      25     77    19137401    160        1        1152        1152
    2:56:51      25      -    19157255      0        0        1152        1152
    2:57:21  Bootstrap replicate 353...
    2:57:21      22     77    17944070     50        5        1226        1225
    2:57:25      25      -    20317993      0        0        1229        1225
    2:57:55  Bootstrap replicate 354...
    2:57:55      24     77    19234585    170        1        1080        1080
    2:57:56      25      -    20021074      0        0        1081        1080
    2:58:26  Bootstrap replicate 356...
    2:58:26       4     20     2503315      -        -           -        1112
    2:58:53      25      -    19339465      0        0        1117        1112
    2:59:23  Bootstrap replicate 357...
    2:59:23      25     77    17966374     60        8        1072        1069
    2:59:24      25      -    18399612      0        0        1072        1069
    2:59:54  Bootstrap replicate 358...
    2:59:54      25     77    18447424    100        3        1128        1119
    2:59:54      25      -    18648532      0        0        1128        1119
    3:00:24  Bootstrap replicate 359...
    3:00:24      23     77    18733236     90        9        1078        1076
    3:00:27      25      -    20805655      0        0        1077        1076
    3:00:57  Bootstrap replicate 360...
    3:00:57      25     77    19219260     80        5        1073        1068
    3:00:58      25      -    19515336      0        0        1073        1068
    3:01:28  Bootstrap replicate 362...
    3:01:28       4     77     2331946     10        1        1109        1094
    3:01:53      25      -    18533500      0        0        1094        1094
    3:02:23  Bootstrap replicate 364...
    3:02:23       2     77     1315970     20        2        1148        1146
    3:02:48      25      -    17070278      0        0        1147        1144
    3:03:18  Bootstrap replicate 365...
    3:03:18      21     77    17662302     80        3        1143        1135
    3:03:23      25      -    20697032      0        0        1136        1135
    3:03:53  Bootstrap replicate 366...
    3:03:53      25     77    17352057     30        3        1169        1162
    3:03:53      25      -    17501666      0        0        1169        1162
    3:04:23  Bootstrap replicate 367...
    3:04:23      23     77    18025373     90        9        1166        1164
    3:04:27      25      -    20332108      0        0        1164        1164
    3:04:57  Bootstrap replicate 369...
    3:04:57       3     77     1880917     20        4        1087        1079
    3:05:25      25      -    19248446      0        0        1081        1078
    3:05:55  Bootstrap replicate 371...
    3:05:55       2     77     1055641     20        6        1187        1187
    3:06:25      25      -    18234319     90        7        1185        1185
    3:06:26      25      -    18696725      0        0        1185        1185
    3:06:56  Bootstrap replicate 373...
    3:06:56       2     77     1030800     20        5        1129        1129
    3:07:22      25      -    17982022      0        0        1126        1125
    3:07:52  Bootstrap replicate 375...
    3:07:52       4     77     2128122     20        5        1168        1167
    3:08:17      25      -    18154271      0        0        1167        1167
    3:08:47  Bootstrap replicate 376...
    3:08:47      25     77    19676458    200        1        1127        1127
    3:08:47      25      -    19746198      0        0        1127        1127
    3:09:17  Bootstrap replicate 377...
    3:09:17      25     77    18102297     50        7        1138        1133
    3:09:17      25      -    18539472      0        0        1138        1133
    3:09:47  Bootstrap replicate 378...
    3:09:47      25     77    19025590     20        8        1203        1199
    3:09:49      25      -    20090090      0        0        1199        1199
    3:10:19  Bootstrap replicate 380...
    3:10:19       1     77      301975     10        7        1158        1158
    3:10:49      24      -    19649030     60        4        1157        1157
    3:10:51      25      -    20688993      0        0        1158        1157
    3:11:21  Bootstrap replicate 381...
    3:11:21      23     77    18757862     70        2        1129        1125
    3:11:24      25      -    20611824      0        0        1130        1125
    3:11:54  Bootstrap replicate 383...
    3:11:54       2     77      777002     20       10        1125        1125
    3:12:21      25      -    17437145      0        0        1122        1122
    3:12:51  Bootstrap replicate 384...
    3:12:51      25     77    19385896     50        5        1129        1127
    3:12:52      25      -    19656892      0        0        1129        1127
    3:13:22  Bootstrap replicate 385...
    3:13:22      23     77    19028558     80        2        1067        1066
    3:13:24      25      -    20560979      0        0        1070        1066
    3:13:54  Bootstrap replicate 387...
    3:13:54       1     77      574199     10        2        1068        1068
    3:14:20      25      -    18180205      0        0        1065        1064
    3:14:50  Bootstrap replicate 389...
    3:14:50       1     77      269304     10        6        1123        1123
    3:15:18      25      -    17723813      0        0        1120        1120
    3:15:48  Bootstrap replicate 391...
    3:15:48       4     77     2018308     10        1        1134        1124
    3:16:12      25      -    17760483      0        0        1126        1123
    3:16:42  Bootstrap replicate 393...
    3:16:42       3     77     1333650     30        9        1176        1176
    3:17:08      25      -    17393415      0        0        1176        1176
    3:17:38  Bootstrap replicate 395...
    3:17:38       2     77     1585221     20        4        1130        1130
    3:18:05      25      -    18513618      0        0        1135        1128
    3:18:35  Bootstrap replicate 396...
    3:18:35      25     77    18228842     40        2        1052        1049
    3:18:35      25      -    18325097      0        0        1052        1049
    3:19:05  Bootstrap replicate 398...
    3:19:05       1     77      811355     10        2        1126        1126
    3:19:35      25      -    21044455     60        2        1124        1124
    3:19:35      25      -    21185417      0        0        1124        1124
    3:20:05  Bootstrap replicate 400...
    3:20:05       2     77     1486545     20        6        1113        1111
    3:20:35      24      -    20414620    100        4        1112        1111
    3:20:37      25      -    21569452      0        0        1111        1111
    3:21:07  Bootstrap replicate 401...
    3:21:07      25     77    18642212     20       10        1131        1126
    3:21:08      25      -    19438943      0        0        1128        1126
    3:21:38  Bootstrap replicate 403...
    3:21:38       4     77     2467949     20        5        1158        1158
    3:22:06      25      -    19398286      0        0        1155        1155
    3:22:36  Bootstrap replicate 405...
    3:22:36       2     77     1284675     20        3        1188        1178
    3:23:06      24      -    20716097     80       10        1178        1178
    3:23:08      25      -    22227297      0        0        1187        1178
    3:23:38  Bootstrap replicate 407...
    3:23:38       2     77      748212     20       10        1135        1133
    3:24:05      25      -    18330131      0        0        1133        1133
    3:24:35  Bootstrap replicate 409...
    3:24:35       1     77      706184     10        1        1048        1048
    3:25:05      25      -    21555004     40       10        1054        1045
    3:25:07      25      -    22646787      0        0        1047        1045
    3:25:37  Bootstrap replicate 410...
    3:25:37      25     77    17943827     42        2        1150        1150
    3:25:38      25      -    18655111      0        0        1150        1150
    3:26:08  Bootstrap replicate 411...
    3:26:08      22     77    17637420     30        1        1166        1160
    3:26:11      25      -    19612477      0        0        1162        1160
    3:26:41  Bootstrap replicate 412...
    3:26:41      25     77    20056501     30        1        1067        1065
    3:26:42      25      -    20113018      0        0        1067        1065
    3:27:12  Bootstrap replicate 413...
    3:27:12      24     77    18533828    150        2        1154        1151
    3:27:13      25      -    19283813      0        0        1152        1151
    3:27:43  Bootstrap replicate 415...
    3:27:43       1     77      251301     10        7        1137        1137
    3:28:10      25      -    17804669      0        0        1140        1137
    3:28:40  Bootstrap replicate 417...
    3:28:40       1     77      457561     10        4        1056        1056
    3:29:10      25      -    20390273      0        0        1057        1056
    3:29:40  Bootstrap replicate 418...
    3:29:40      23     77    19175474     40        8        1095        1086
    3:29:43      25      -    21259033      0        0        1100        1086
    3:30:13  Bootstrap replicate 419...
    3:30:13      24     77    19226900     50        7        1170        1168
    3:30:16      25      -    20949044      0        0        1171        1168
    3:30:46  Bootstrap replicate 420...
    3:30:46      22     77    17157549     50        7        1174        1174
    3:30:50      25      -    19818731      0        0        1176        1174
    3:31:20  Bootstrap replicate 421...
    3:31:20      25     77    19181752    220        8        1068        1068
    3:31:21      25      -    19693642      0        0        1068        1068
    3:31:51  Bootstrap replicate 423...
    3:31:51       1     77      946409     10        2        1169        1169
    3:32:21      23      -    18681006    130        3        1169        1169
    3:32:24      25      -    20531903      0        0        1169        1169
    3:32:54  Bootstrap replicate 424...
    3:32:54      25     77    17358456     50        9        1136        1133
    3:32:55      25      -    17850557      0        0        1136        1133
    3:33:25  Bootstrap replicate 426...
    3:33:25       3     77     1689806     18        8        1100        1100
    3:33:50      25      -    19185497      0        0        1100        1096
    3:34:20  Bootstrap replicate 427...
    3:34:20      24     77    17850116     60        4        1238        1235
    3:34:22      25      -    18834092      0        0        1235        1235
    3:34:52  Bootstrap replicate 428...
    3:34:52      25     77    18423650     80        1        1117        1104
    3:34:52      25      -    18461218      0        0        1117        1104
    3:35:22  Bootstrap replicate 429...
    3:35:22      23     77    18621522     40        6        1182        1180
    3:35:26      25      -    20782159      0        0        1187        1180
    3:35:56  Bootstrap replicate 430...
    3:35:56      24     77    19089533     80        6        1074        1071
    3:35:57      25      -    20197319      0        0        1072        1071
    3:36:27  Bootstrap replicate 431...
    3:36:27      25     77    18488830      0        0        1190        1189
    3:36:57  Bootstrap replicate 432...
    3:36:57      25     77    19630270     30        4        1152        1151
    3:36:58      25      -    19895053      0        0        1152        1151
    3:37:28  Bootstrap replicate 434...
    3:37:28       3     77     1897180     20        2        1137        1135
    3:37:53      25      -    18407036      0        0        1135        1135
    3:38:23  Bootstrap replicate 436...
    3:38:23       3     77     2602470     30        2        1105        1101
    3:38:50      25      -    19687319      0        0        1101        1101
    3:39:20  Bootstrap replicate 438...
    3:39:20       4     77     2799371     20        7        1053        1051
    3:39:44      25      -    19387836      0        0        1053        1051
    3:40:14  Bootstrap replicate 440...
    3:40:14       4     77     2222060     20       10        1120        1110
    3:40:39      25      -    19030202      0        0        1110        1105
    3:41:09  Bootstrap replicate 441...
    3:41:09      25     77    18569327     30        8        1153        1150
    3:41:10      25      -    19089557      0        0        1153        1150
    3:41:40  Bootstrap replicate 443...
    3:41:40       6     56     3890105      -        -           -        1185
    3:42:06      25      -    20101442      0        0        1185        1182
    3:42:36  Bootstrap replicate 444...
    3:42:36      24     77    17336234     50        9        1233        1230
    3:42:38      25      -    18498615      0        0        1232        1230
    3:43:08  Bootstrap replicate 445...
    3:43:08      24     77    17658829     20        4        1206        1202
    3:43:11      25      -    18938406      0        0        1214        1202
    3:43:41  Bootstrap replicate 447...
    3:43:41       2     77      849721     20        7        1119        1119
    3:44:09      25      -    19693778      0        0        1124        1118
    3:44:39  Bootstrap replicate 449...
    3:44:39       1     77      666922     10        1        1114        1114
    3:45:09      24      -    20289169     80        2        1113        1113
    3:45:10      25      -    20981615      0        0        1117        1113
    3:45:40  Bootstrap replicate 451...
    3:45:40       3     77     2216587     20        1        1140        1136
    3:46:08      25      -    19983148      0        0        1139        1136
    3:46:38  Bootstrap replicate 452...
    3:46:38      24     77    18372934    150        5        1121        1120
    3:46:39      25      -    19371679      0        0        1124        1120
    3:47:09  Bootstrap replicate 453...
    3:47:09      25     77    18096084     90        3        1071        1066
    3:47:09      25      -    18244928      0        0        1071        1066
    3:47:39  Bootstrap replicate 455...
    3:47:39       2     77     1226625     20        5        1192        1192
    3:48:09      25      -    19684528      0        0        1197        1188
    3:48:39  Bootstrap replicate 457...
    3:48:39       1     77      651253     10        2        1070        1070
    3:49:08      25      -    18745727      0        0        1071        1068
    3:49:38  Bootstrap replicate 459...
    3:49:38       1     77      450935     10        4        1153        1153
    3:50:06      25      -    18650013      0        0        1149        1147
    3:50:36  Bootstrap replicate 460...
    3:50:36      25     77    18850291     20        9        1102        1100
    3:50:36      25      -    19392418      0        0        1102        1100
    3:51:06  Bootstrap replicate 462...
    3:51:06       1     77      438043     10        4        1097        1097
    3:51:36      24      -    17605761     70        8        1099        1094
    3:51:38      25      -    18515614      0        0        1100        1094
    3:52:08  Bootstrap replicate 464...
    3:52:08       2     77      731504     10        1        1201        1159
    3:52:36      25      -    18415267      0        0        1163        1157
    3:53:06  Bootstrap replicate 465...
    3:53:06      24     77    17491078    110        5        1152        1152
    3:53:08      25      -    18405923      0        0        1154        1152
    3:53:38  Bootstrap replicate 466...
    3:53:38      24     77    19780891     20        1        1138        1137
    3:53:39      25      -    20477766      0        0        1138        1137
    3:54:09  Bootstrap replicate 467...
    3:54:09      25     77    18398721     20        5        1181        1180
    3:54:10      25      -    18761609      0        0        1181        1180
    3:54:40  Bootstrap replicate 469...
    3:54:40       3     77     2620543     30        7        1247        1243
    3:55:07      25      -    19431978      0        0        1248        1242
    3:55:37  Bootstrap replicate 470...
    3:55:37      24     77    17837008     40       10        1163        1163
    3:55:40      25      -    19273384      0        0        1164        1163
    3:56:10  Bootstrap replicate 471...
    3:56:10      25     77    18859489    100       10        1135        1125
    3:56:11      25      -    19647059      0        0        1133        1125
    3:56:41  Bootstrap replicate 472...
    3:56:41      24     77    19285786     80       10        1089        1088
    3:56:43      25      -    20807275      0        0        1096        1088
    3:57:13  Bootstrap replicate 473...
    3:57:13      25     77    20401593     70        7        1135        1133
    3:57:14      25      -    20908847      0        0        1135        1133
    3:57:44  Bootstrap replicate 474...
    3:57:44      24     77    18836999     30        6        1130        1130
    3:57:46      25      -    19977905      0        0        1132        1130
    3:58:16  Bootstrap replicate 475...
    3:58:16      24     77    18443209     90        6        1132        1131
    3:58:17      25      -    19479298      0        0        1131        1131
    3:58:47  Bootstrap replicate 477...
    3:58:47       2     77      836702     20       10        1154        1152
    3:59:17      24      -    19365801     70        5        1152        1152
    3:59:19      25      -    20440158      0        0        1158        1152
    3:59:49  Bootstrap replicate 478...
    3:59:49      25     77    18547991     70        6        1180        1173
    3:59:50      25      -    18888728      0        0        1180        1173
    4:00:20  Bootstrap replicate 480...
    4:00:20       2     77     1376513     20        1        1134        1132
    4:00:47      25      -    18450312      0        0        1134        1129
    4:01:17  Bootstrap replicate 482...
    4:01:17       3     77     1742004     10        1        1144        1128
    4:01:44      25      -    19407512      0        0        1128        1128
    4:02:14  Bootstrap replicate 483...
    4:02:14      25     77    19129581    100        1        1187        1187
    4:02:15      25      -    19847557      0        0        1187        1187
    4:02:45  Bootstrap replicate 484...
    4:02:45      25     77    18674519     50        5        1135        1134
    4:02:45      25      -    18950898      0        0        1135        1134
    4:03:15  Bootstrap replicate 485...
    4:03:15      25     77    19784455    130        5        1141        1141
    4:03:16      25      -    20089283      0        0        1141        1141
    4:03:46  Bootstrap replicate 487...
    4:03:46       2     77      762791     20        7        1088        1088
    4:04:11      25      -    16354354      0        0        1088        1088
    4:04:41  Bootstrap replicate 488...
    4:04:41      23     77    19422333     70        7        1122        1119
    4:04:44      25      -    21651953      0        0        1122        1119
    4:05:14  Bootstrap replicate 490...
    4:05:14       2     77     1091694     20        7        1133        1129
    4:05:44      25      -    20997480      0        0        1132        1128
    4:06:14  Bootstrap replicate 491...
    4:06:14      25     77    20583439     40        3        1105        1104
    4:06:15      25      -    20791126      0        0        1105        1104
    4:06:45  Bootstrap replicate 493...
    4:06:45       2     77     1241797     20        2        1128        1127
    4:07:12      25      -    18427606      0        0        1136        1127
    4:07:42  Bootstrap replicate 495...
    4:07:42       2     77     1061898     10        1        1167        1166
    4:08:12      25      -    20106625     90        9        1167        1159
    4:08:13      25      -    20708678      0        0        1167        1159
    4:08:43  Bootstrap replicate 496...
    4:08:43      24     77    19542194     40        7        1143        1139
    4:08:44      25      -    20758573      0        0        1145        1139
    4:09:14  Bootstrap replicate 498...
    4:09:14       1     77      678383     10        1        1204        1204
    4:09:44      23      -    19266735     90        6        1205        1202
    4:09:47      25      -    20990380      0        0        1207        1202
    4:10:17  Bootstrap replicate 500...
    4:10:17       3     77     1360491     30        9        1146        1138
    4:10:43      25      -    17910036      0        0        1137        1137

   500 bootstrap replicates completed
   Time used = 04:10:43 (CPU time = 04:09:25.4)

Trees for each replicate written to treefile: /Users/Shared/meins/pcma/MPheur_boot1.tre

Bootstrap 50% majority-rule consensus tree

                                                                                              /--------- M. stellariae ml352(19)
                                                                                              +--------- M. stellariae DB3633(20)
                                                                                    /---100---+--------- M. stellariae ml507(21)
                                                                                    |         +--------- M. stellariae ml48(22)
                                                                                    |         \--------- M. stellariae HML791(23)
                                                                  /-------52--------+         /--------- M. saponariae mk142(33)
                                                                  |                 |         +--------- M. saponariae mk146(34)
                                                                  |                 \---99----+--------- M. saponariae ml310(35)
                                                                  |                           \--------- M. saponariae ml373(36)
                                                                  |                           /--------- M. dianthorum mk119(24)
                                                        /---57----+                 /---76----+--------- M. dianthorum ml622(28)
                                                        |         |                 +------------------- M. dianthorum ml354(25)
                                                        |         |        /---99---+------------------- M. dianthorum ml328(26)
                                                        |         |        |        +------------------- M. dianthorum mk167(27)
                                                        |         |        |        \------------------- M. dianthorum ml333(29)
                                                        |         \---91---+                  /--------- M. dianthorum DB3637(30)
                                                        |                  |        /---100---+--------- M. dianthorum ml329(31)
                                                        |                  \---55---+------------------- M. dianthorum mk145(32)
                                                        |                                     /--------- M. silenes inflatae ml605(13)
                                                        |                           /---99----+--------- M. silenes inflatae ml620(14)
                                                        |                  /---78---+         \--------- M. silenes inflatae mk208(15)
                                               /--100---+--------93--------+        \------------------- M. silenes inflatae ml327(16)
                                               |        |                  \---------------------------- M. violaceum s.str. ml344(17)
                                               |        |                                     /--------- M. violaceum s.l. mk113(4)
                                               |        |                           /---96----+--------- M. violaceum s.l. mk143(5)
                                               |        +------------81-------------+------------------- M. violaceo verrucosum ml49(6)
                                               |        |                                     /--------- M. lychnidis dioicae mk115(7)
                                               |        +-----------------74------------------+--------- M. lychnidis dioicae ml326(9)
                                               |        +----------------------------------------------- M. lychnidis dioicae DB3636(8)
                            /--------85--------+        +----------------------------------------------- M. lychnidis dioicae ml215(10)
                            |                  |        +----------------------------------------------- M. lychnidis dioicae mk147(11)
                            |                  |        +----------------------------------------------- M. violaceo irregulare ml50(12)
                            |                  |        \----------------------------------------------- M. major mk279(18)
                            |                  |                                              /--------- M. violaceum s.l. AY014238(37)
                            |                  |                                    /---66----+--------- M. violaceum s.l. AY014236(40)
                            |                  |                           /---75---+------------------- M. violaceum s.l. AY014239(38)
                            |                  \------------100------------+---------------------------- M. violaceum s.l. AY014235(39)
                            |                                                                 /--------- M. cordae mk315(51)
                            |                                                       /---67----+--------- M. cordae AF045878(52)
                            |                                              /---90---+------------------- M. tenuisporum mk153(53)
                            |                  /------------71-------------+                  /--------- M. reticulatum mk122(54)
                            |                  |                           \-------100--------+--------- M. reticulatum mk123(55)
                            |                  |                                              \--------- M. reticulatum mk112(56)
                            |                  |                                              /--------- M. tragopo. pratensis mk158(58)
                            |        /---65----+                                    /---60----+--------- M. tragopo. pratensis mk148(59)
                            |        |         |                           /---99---+------------------- M. scorzonerae mk129(57)
                   /---57---+        |         |                  /---64---+---------------------------- M. scorzonerae mk131(60)
                   |        |        |         |        /---56----+------------------------------------- M. scolymi NO1(61)
                   |        +---68---+         \---97---+----------------------------------------------- M. onopordi mk104(62)
                   |        |        |                                                        /--------- M. intermedium mk087(47)
                   |        |        |                                              /---97----+--------- M. intermedium mk088(48)
                   |        |        |                                     /---59---+------------------- M. betonicae mk069(49)
                   |        |        \-----------------92------------------+---------------------------- M. pinguiculae AF045881(50)
                   |        |                                                                 /--------- M. scabiosae NO3(44)
                   |        |                                                       /---100---+--------- M. scabiosae AF045880(45)
                   |        +--------------------------55---------------------------+------------------- M. holostei mk318(46)
                   |        |                                                                 /--------- M. shastense mk133(66)
                   |        |                                                       /---67----+--------- M. vinosum AF045876(67)
         /---50----+        +--------------------------85---------------------------+------------------- M. kuehneanum AF045879(68)
         |         |        |                                                                 /--------- M. stygium mk139(64)
         |         |        +-------------------------------100-------------------------------+--------- M. stygium mk140(65)
         |         |        +--------------------------------------------------------------------------- M. anomalum mk067(43)
         |         |        \--------------------------------------------------------------------------- M. parlatorei mk277(63)
         |         |                                                                          /--------- M. bosniacum mk082(69)
         |         |                                                       /--------61--------+--------- M. pustulatum mk327(70)
         |         |                                                       |                  \--------- M. tuberculiforme mk159(75)
/--------+         |                                              /---60---+                  /--------- Sphac. poly. persicariae AF444593(72)
|        |         |                                              |        |        /---100---+--------- Sphac. poly. serrulati NO2(73)
|        |         |                                    /---87----+        \---56---+------------------- Liroa emodensis DB1037(74)
|        |         |                                    |         \------------------------------------- M. nepalense mk103(71)
|        |         \-----------------65-----------------+                                     /--------- M. bistortarum mk070(1)
100      |                                              |                           /---68----+--------- M. bistortarum mk080(3)
|        |                                              \------------100------------+------------------- M. bistortarum mk071(2)
|        |                                                                                    /--------- Bauerago abstrusa DB1888(41)
|        \----------------------------------------100-----------------------------------------+--------- Bauerago vuyckii DB1895(42)
|                                                                                             /--------- Ustilentyloma fluitans 1040(76)
\---------------------------------------------------------------------------------------------+--------- Ustilentyloma spec. 3638(77)

Bipartitions found in one or more trees and frequency of occurrence (bootstrap support values):

         1         2         3         4         5         6         7      7
12345678901234567890123456789012345678901234567890123456789012345678901234567      Freq      %
----------------------------------------------------------------------------------------------
...........................................**................................    500.00 100.0%
........................................**...................................    500.00 100.0%
...............................................................**............    500.00 100.0%
....................................****.....................................    500.00 100.0%
...*********************************.........................................    500.00 100.0%
...**************************************************************************    500.00 100.0%
...........................................................................**    499.64  99.9%
..................*****......................................................    499.36  99.9%
.....................................................***.....................    499.32  99.9%
.......................................................................**....    499.30  99.9%
.............................**..............................................    498.50  99.7%
........................................................***..................    497.29  99.5%
................................****.........................................    497.07  99.4%
............***..............................................................    496.28  99.3%
.......................******................................................    493.85  98.8%
..............................................**.............................    484.46  96.9%
........................................................******...............    484.34  96.9%
...**........................................................................    478.92  95.8%
............*****............................................................    466.52  93.3%
..............................................****...........................    459.81  92.0%
.......................*********.............................................    456.75  91.3%
..................................................***........................    448.71  89.7%
....................................................................*******..    436.81  87.4%
...*************************************.....................................    427.19  85.4%
.................................................................***.........    426.49  85.3%
...***.......................................................................    406.41  81.3%
............****.............................................................    390.48  78.1%
.......................*...*.................................................    381.71  76.3%
....................................**.*.....................................    374.99  75.0%
......*.*....................................................................    370.96  74.2%
..................................................******.....................    357.32  71.5%
.*.**************************************************************************    339.82  68.0%
..............................................****************...............    339.22  67.8%
.................................................................**..........    334.53  66.9%
..................................................**.........................    333.34  66.7%
....................................*..*.....................................    330.23  66.0%
..................................................************...............    327.25  65.5%
...*****************************************************************.......**    324.50  64.9%
........................................................****.................    319.81  64.0%
....................................................................**....*..    306.13  61.2%
.........................................................**..................    301.84  60.4%
....................................................................**.****..    297.84  59.6%
..............................................***............................    295.02  59.0%
..................******************.........................................    286.93  57.4%
...*************************************..**************************.........    286.72  57.3%
.......................................................................***...    280.67  56.1%
........................................................*****................    280.23  56.0%
.............................***.............................................    275.46  55.1%
...........................................***...............................    273.76  54.8%
..................*****.........****.........................................    261.39  52.3%
........................................**.................................**    250.68  50.1%
........................***.*................................................    247.86  49.6%
......***********............................................................    246.12  49.2%
....................................................................**.......    241.89  48.4%
..............................................*****************..............    233.10  46.6%
......*****..................................................................    232.05  46.4%
......***....................................................................    231.44  46.3%
.......................********..............................................    213.94  42.8%
....................................................................*.....*..    205.08  41.0%
........................***..................................................    202.42  40.5%
.......................*************.........................................    201.45  40.3%
........................*.*..................................................    199.93  40.0%
......******.................................................................    194.25  38.8%
...***************...........................................................    191.08  38.2%
............*.*..............................................................    176.46  35.3%
.....................................................**......................    175.14  35.0%
.......................*...**................................................    174.16  34.8%
........................*.*.*................................................    172.98  34.6%
...*************************************..****...............................    170.75  34.1%
.......*....*****............................................................    165.68  33.1%
......................................................**.....................    164.89  33.0%
...........................................................**................    162.77  32.6%
............**...............................................................    161.53  32.3%
...**************............................................................    160.33  32.1%
.....................................................*.*.....................    159.77  32.0%
.............**..............................................................    159.52  31.9%
...************************************************************************..    158.00  31.6%
..............................................**.*...........................    157.63  31.5%
...*****************************************************************.........    151.95  30.4%
............................................................**...............    151.52  30.3%
......*****.*****............................................................    142.58  28.5%
...*************************************..****.................*****.........    140.99  28.2%
......************...........................................................    137.48  27.5%
...***............******************.........................................    132.42  26.5%
................................***..........................................    126.09  25.2%
...*************************************..*..................................    125.93  25.2%
................................**.*.........................................    124.39  24.9%
.................................***.........................................    123.50  24.7%
................................*.**.........................................    115.77  23.2%
...***...........*******************.........................................    115.44  23.1%
...*********.....*******************.........................................    111.86  22.4%
.................................................................*.*.........    111.25  22.3%
..............................................****............*..............    110.87  22.2%
..........................................****...............................    105.38  21.1%
..........................................*..*...............................    102.84  20.6%
......................................................................****...    101.82  20.4%
........................................................*.*..................    101.14  20.2%
...*************************************..****.................**............    100.29  20.1%
..................................................*.*........................    100.18  20.0%
..................*.***......................................................    100.18  20.0%
........................................................**...................     95.89  19.2%
..................****.......................................................     95.36  19.1%
......****...................................................................     94.73  18.9%
..................***.*......................................................     94.47  18.9%
...................****......................................................     93.02  18.6%
..................**.**......................................................     91.27  18.3%
......***.*..................................................................     90.17  18.0%
.................................**..........................................     89.52  17.9%
.................................*.*.........................................     89.03  17.8%
..................................**.........................................     86.07  17.2%
..........................................**************************.........     84.06  16.8%
................................**...........................................     83.32  16.7%
................................*..*.........................................     80.80  16.2%
.**..........................................................................     80.24  16.0%
..***************************************************************************     79.94  16.0%
......................................................................*..*...     77.82  15.6%
................................*.*..........................................     77.76  15.6%
...********************.........****.........................................     77.74  15.5%
.........**..................................................................     75.89  15.2%
........................**...................................................     75.73  15.1%
.......................................................................****..     74.90  15.0%
.....................................***.....................................     73.09  14.6%
............***.*............................................................     70.81  14.2%
.....................................*.*.....................................     68.42  13.7%
........................*...*................................................     66.39  13.3%
...*************************************..****...................***.........     66.35  13.3%
...*************************************...***...............................     64.15  12.8%
..................................................***...******...............     63.62  12.7%
.......................**.***................................................     62.94  12.6%
.....................................**......................................     61.59  12.3%
........................................***................................**     61.08  12.2%
......*.***..................................................................     60.72  12.1%
...................*..*......................................................     59.55  11.9%
....................**.......................................................     58.58  11.7%
...................*.*.......................................................     58.29  11.7%
..........................*.*................................................     57.35  11.5%
..................**.........................................................     55.54  11.1%
..................*...*......................................................     54.93  11.0%
....................*.*......................................................     54.69  10.9%
.....................................................*********...............     53.98  10.8%
..................*.*........................................................     53.88  10.8%
..................................................................**.........     52.33  10.5%
..............................................**********.....................     52.20  10.4%
..................*.*.*......................................................     52.18  10.4%
..................*..*.......................................................     52.05  10.4%
........................................................***..*...............     51.85  10.4%
....................................................................**.**.*..     51.65  10.3%
...................**........................................................     51.53  10.3%
......******************************.........................................     51.52  10.3%
...**************.******************.........................................     51.33  10.3%
..............................................****......******...............     50.80  10.2%
.....................**......................................................     50.69  10.1%
..............................................**********************.........     50.34  10.1%
...........................................***.................**............     50.34  10.1%
....................***......................................................     50.24  10.0%
...................*.**......................................................     50.23  10.0%
...................**.*......................................................     49.71   9.9%
..................*.**.......................................................     48.95   9.8%
..............................................................***............     48.60   9.7%
...********.*****............................................................     47.62   9.5%
..............................................*******************............     47.14   9.4%
..................**.*.......................................................     46.46   9.3%
...............................................................*****.........     46.36   9.3%
..................*..**......................................................     46.27   9.3%
...................***.......................................................     46.24   9.2%
...********..................................................................     46.11   9.2%
.........................**..................................................     44.89   9.0%
...*************************************..*********************************..     44.79   9.0%
....................................**.......................................     44.77   9.0%
......*.**...................................................................     43.70   8.7%
.........................................................................**..     43.08   8.6%
..................***........................................................     43.07   8.6%
..................**..*......................................................     42.62   8.5%
......*.*.*..................................................................     42.56   8.5%
......***...*****............................................................     41.48   8.3%
..................................................*.****.....................     41.01   8.2%
........................................****************************.......**     40.72   8.1%
......**.....................................................................     40.56   8.1%
...*************************************..********************.*****.........     40.32   8.1%
...*********.................................................................     39.06   7.8%
...................................................**........................     37.66   7.5%
...*************************************..***********************............     37.42   7.5%
........................................**..........................*******..     36.95   7.4%
...........................................*************************.........     35.31   7.1%
...***.................*********.............................................     35.26   7.1%
.................*******************.........................................     35.05   7.0%
...*************************************..*..*...............................     34.36   6.9%
......***.*.*****............................................................     33.19   6.6%
........................*****................................................     32.69   6.5%
.......................*..***................................................     32.64   6.5%
.......................****.*................................................     32.54   6.5%
.......................***.**................................................     32.54   6.5%
......................................**.....................................     32.15   6.4%
......*****************.........****.........................................     32.11   6.4%
...***************.....*********.............................................     31.81   6.4%
...***......*****............................................................     29.81   6.0%
...**.******************************.........................................     29.80   6.0%
..............................................*****************..***.........     29.59   5.9%
..........................................****.................**............     29.53   5.9%
...*************************************...*************************.........     28.49   5.7%
..............................................**********......*..............     28.38   5.7%
......................................................................*****..     27.77   5.6%
.......................................................................**.*..     27.72   5.5%
......****..*****............................................................     27.68   5.5%
...*********...*********************.........................................     26.55   5.3%
...*************************************..****................******.........     26.45   5.3%
........................................**....................*............**     26.05   5.2%
...***************.....*************.........................................     25.86   5.2%
...*************************************.....*...............................     25.60   5.1%
...**.************...........................................................     25.47   5.1%
...*********....********************.........................................     25.32   5.1%

1138 groups at (relative) frequency less than 5% not shown

Character-exclusion status changed:
  451 characters re-included
  Total number of characters now excluded = 0
  Number of characters hidden by Eliminate (or Zap) command = 73
  Number of included characters = 744
