# Supplementary material for: Implications of molecular characters for the phylogeny of the Microbotryaceae (Basidiomycota: Urediniomycetes)
Source: BMC Evol Biol. 2006 Apr 25;6:35. doi: 10.1186/1471-2148-6-35 (PMC1526759; doi:10.1186/1471-2148-6-35)
Supplement: Additional File 1 — Alignment, Bootstrap trees, Trees. Dialign NEXUS file and concatenated MAFFT, PCMA, and POA NEXUS file. Likelihood and Parsimony bootstrap .tre and .log files and PhyML bootstrap .rtf file. Likelihood and Parsimony .tre, .log and .con files. [file 1471-2148-6-35-S1.zip › Bootstrap_Trees/Parsimony/MPheur_boot_mafft.log]

P A U P *
Portable version 4.0b10 for Unix
Sat Aug  6 03:47:25 2005

      -----------------------------NOTICE-----------------------------
        This is a beta-test version.  Please report any crashes,
        apparent calculation errors, or other anomalous results.
        There are no restrictions on publication of results obtained
        with this version, but you should check the WWW site
        frequently for bug announcements and/or updated versions.  
        See the README file on the distribution media for details.
      ----------------------------------------------------------------

Character-exclusion status changed:
  452 characters excluded
  Total number of characters now excluded = 1916
  Number of characters hidden by Eliminate (or Zap) command = 247
  Number of included characters = 286

Bootstrap method with heuristic search:
  Number of bootstrap replicates = 1000
  Starting seed = 1096657445
  Optimality criterion = parsimony
    Character-status summary:
      247 characters are eliminated (zapped)
      1916 characters are excluded
      Of the remaining 286 included characters:
        All characters are of type 'unord'
        All characters have equal weight
        All characters are parsimony-informative
    Gaps are treated as "missing"
    Multistate taxa interpreted as uncertainty
  Starting tree(s) obtained via stepwise addition
  Addition sequence: random
    Number of replicates = 25
    Starting seed = 1493861539
  Number of trees held at each step during stepwise addition = 1
  Branch-swapping algorithm: tree-bisection-reconnection (TBR)
                             reconnection limit = 12
  Steepest descent option not in effect
  No more than 10 trees of score (length) greater than or equal to 1 will be saved in each replicate
  Initial 'MaxTrees' setting = 1000 (will be auto-increased by 1000)
  Zero-length branches not collapsed
  'MulTrees' option in effect
  Topological constraints not enforced
  Trees are unrooted

    Elapsed  Random   Taxa      Rearr.  -- No. of trees --  --- Best trees ---
       time     rep  added      tried   saved left-to-swap  this rep   overall
  ----------------------------------------------------------------------------
    0:00:30  Bootstrap replicate 1...
    0:00:30      20     77    17960052    110        1        1029        1005
    0:00:40      25      -    23843577      0        0        1012        1005
    0:01:10  Bootstrap replicate 2...
    0:01:10      23     77    16778816     30        9         978         972
    0:01:13      25      -    18595553      0        0         971         971
    0:01:43  Bootstrap replicate 3...
    0:01:43      24     77    17036403     60        9        1014        1013
    0:01:45      25      -    18264453      0        0        1013        1013
    0:02:15  Bootstrap replicate 4...
    0:02:15      22     77    17998706     50        8        1028        1023
    0:02:22      25      -    22039457      0        0        1025        1023
    0:02:52  Bootstrap replicate 5...
    0:02:52      24     77    16988130     50       10        1017        1016
    0:02:54      25      -    18203682      0        0        1018        1016
    0:03:24  Bootstrap replicate 6...
    0:03:24      22     77    17405020     40        5        1000         998
    0:03:28      25      -    19642310      0        0        1002         998
    0:03:58  Bootstrap replicate 7...
    0:03:58      22     77    16928771     20        5        1064        1055
    0:04:03      25      -    19634786      0        0        1055        1055
    0:04:33  Bootstrap replicate 8...
    0:04:33      25     77    17662886     20        8         997         995
    0:04:34      25      -    18454948      0        0         996         995
    0:05:04  Bootstrap replicate 9...
    0:05:04      25     77    19194140     70        8         921         920
    0:05:05      25      -    19752431      0        0         921         920
    0:05:35  Bootstrap replicate 10...
    0:05:35      25     77    16718310    130       10        1030        1029
    0:05:36      25      -    17329414      0        0        1030        1029
    0:06:06  Bootstrap replicate 11...
    0:06:06      23     77    17719248     80        2        1038        1038
    0:06:08      25      -    19262798      0        0        1040        1038
    0:06:38  Bootstrap replicate 12...
    0:06:38      22     77    17879182     60        4        1014        1014
    0:06:43      25      -    20829161      0        0        1017        1014
    0:07:13  Bootstrap replicate 13...
    0:07:13      23     77    16726110     20        1         961         937
    0:07:19      25      -    20062226      0        0         945         937
    0:07:49  Bootstrap replicate 14...
    0:07:49      22     77    17461255     40        2        1042        1038
    0:07:54      25      -    20318223      0        0        1038        1038
    0:08:24  Bootstrap replicate 15...
    0:08:24      21     77    17302290     80       10         952         950
    0:08:30      25      -    20642704      0        0         950         950
    0:09:00  Bootstrap replicate 16...
    0:09:00      24     77    17668393    110        4         994         993
    0:09:01      25      -    18616762      0        0         993         993
    0:09:31  Bootstrap replicate 17...
    0:09:31      21     77    17632508     20        9        1027        1026
    0:09:38      25      -    21875073      0        0        1027        1026
    0:10:08  Bootstrap replicate 18...
    0:10:08      23     77    18555336     80        8        1032        1029
    0:10:12      25      -    20827789      0        0        1029        1029
    0:10:42  Bootstrap replicate 19...
    0:10:42      24     77    17982126     20       10        1063        1043
    0:10:45      25      -    19496313      0        0        1048        1043
    0:11:15  Bootstrap replicate 20...
    0:11:15      25     77    16839716     30       10        1050        1041
    0:11:16      25      -    17470118      0        0        1048        1041
    0:11:46  Bootstrap replicate 21...
    0:11:46      24     77    18372939     60        2         937         932
    0:11:47      25      -    19190553      0        0         933         932
    0:12:17  Bootstrap replicate 22...
    0:12:17      23     77    16760481    120        1         990         990
    0:12:20      25      -    18141562      0        0         991         990
    0:12:50  Bootstrap replicate 23...
    0:12:50      25     77    16629772     50        3         998         996
    0:12:50      25      -    16787542      0        0         998         996
    0:13:20  Bootstrap replicate 25...
    0:13:20       1     77      828956     10        2         990         990
    0:13:48      25      -    17654027      0        0         985         983
    0:14:18  Bootstrap replicate 26...
    0:14:18      22     77    17324559     20        9        1040        1038
    0:14:24      25      -    20448142      0        0        1043        1038
    0:14:54  Bootstrap replicate 28...
    0:14:54       1     77      537028     10        3        1029        1029
    0:15:23      25      -    18008632      0        0        1039        1028
    0:15:53  Bootstrap replicate 30...
    0:15:53       2     77      875945     10        1        1045        1036
    0:16:20      25      -    16253300      0        0        1036        1030
    0:16:50  Bootstrap replicate 31...
    0:16:50      23     77    18353912     30        4         992         989
    0:16:52      25      -    19953042      0        0         993         989
    0:17:22  Bootstrap replicate 32...
    0:17:22      24     77    16501242     80        5        1001        1001
    0:17:24      25      -    17551209      0        0        1006        1001
    0:17:54  Bootstrap replicate 33...
    0:17:54      24     77    17644181     40        7        1021        1016
    0:17:57      25      -    19452335      0        0        1025        1016
    0:18:27  Bootstrap replicate 35...
    0:18:27       1     77        2916      1        1         970         970
    0:18:57      23      -    18342598    120       10         961         959
    0:19:01      25      -    20957712      0        0         959         959
    0:19:31  Bootstrap replicate 37...
    0:19:31       2     77     1193413     20        6        1063        1063
    0:20:01      23      -    18615486     40        3        1058        1056
    0:20:04      25      -    20222625      0        0        1064        1056
    0:20:34  Bootstrap replicate 38...
    0:20:34      23     77    17886293     80        2        1036        1036
    0:20:37      25      -    19391985      0        0        1036        1036
    0:21:07  Bootstrap replicate 39...
    0:21:07      23     77    18218636     20        1         989         987
    0:21:09      25      -    19759783      0        0         989         987
    0:21:39  Bootstrap replicate 40...
    0:21:39      23     77    17891768    110        7         985         985
    0:21:43      25      -    19995712      0        0         986         985
    0:22:13  Bootstrap replicate 41...
    0:22:13      24     77    18685210     30        9        1068        1059
    0:22:15      25      -    19993750      0        0        1063        1059
    0:22:45  Bootstrap replicate 42...
    0:22:45      21     77    18770578     50        2        1030        1027
    0:22:50      25      -    22245949      0        0        1033        1027
    0:23:20  Bootstrap replicate 43...
    0:23:20      25     77    18692615     20        8         983         971
    0:23:21      25      -    19224249      0        0         983         971
    0:23:51  Bootstrap replicate 44...
    0:23:51      24     77    17194902     50       10        1022        1017
    0:23:55      25      -    19257820      0        0        1019        1017
    0:24:25  Bootstrap replicate 45...
    0:24:25      24     77    18920728    100       10        1092        1089
    0:24:27      25      -    20246684      0        0        1089        1089
    0:24:57  Bootstrap replicate 46...
    0:24:57      23     77    17717054     60        4        1113        1112
    0:25:00      25      -    19433380      0        0        1112        1112
    0:25:30  Bootstrap replicate 47...
    0:25:30      24     77    18366205     40       10        1004        1002
    0:25:32      25      -    19863220      0        0        1005        1002
    0:26:02  Bootstrap replicate 48...
    0:26:02      25     77    17598370     20        7        1032        1030
    0:26:03      25      -    17993926      0        0        1032        1030
    0:26:33  Bootstrap replicate 49...
    0:26:33      22     77    18359999    120        5         984         984
    0:26:38      25      -    21906623      0        0         984         984
    0:27:08  Bootstrap replicate 50...
    0:27:08      23     77    16601919     20        4        1074        1070
    0:27:11      25      -    18007700      0        0        1081        1070
    0:27:41  Bootstrap replicate 51...
    0:27:41      23     77    17851873     30        7        1030        1029
    0:27:44      25      -    19752124      0        0        1036        1029
    0:28:14  Bootstrap replicate 53...
    0:28:14       1     77      194535     10        8        1048        1048
    0:28:44      25      -    17365124     40       10        1042        1040
    0:28:46      25      -    18423821      0        0        1041        1040
    0:29:16  Bootstrap replicate 54...
    0:29:16      25     77    16820717    110        1        1034        1034
    0:29:16      25      -    16877431      0        0        1034        1034
    0:29:46  Bootstrap replicate 55...
    0:29:46      22     77    17192322     30        2        1043        1042
    0:29:51      25      -    19799107      0        0        1044        1042
    0:30:21  Bootstrap replicate 56...
    0:30:21      25     77    17643731     40        7        1016        1009
    0:30:22      25      -    18707501      0        0        1014        1009
    0:30:52  Bootstrap replicate 57...
    0:30:52      25     77    18569867     80        1         992         992
    0:30:52      25      -    18600034      0        0         992         992
    0:31:22  Bootstrap replicate 58...
    0:31:22      23     77    18282878     30        9        1038        1035
    0:31:27      25      -    20982356      0        0        1043        1035
    0:31:57  Bootstrap replicate 60...
    0:31:57       1     77       11989      1        1         995         995
    0:32:27      25      -    16522091     20       10         999         988
    0:32:28      25      -    17064473      0        0         999         988
    0:32:58  Bootstrap replicate 62...
    0:32:58       1     77      759327     10        6        1056        1056
    0:33:28      24      -    18424801     50        7        1059        1056
    0:33:30      25      -    19468141      0        0        1060        1056
    0:34:00  Bootstrap replicate 63...
    0:34:00      23     77    18575364     60        3        1011        1007
    0:34:03      25      -    20570207      0        0        1007        1007
    0:34:33  Bootstrap replicate 64...
    0:34:33      23     77    17934878     20        1        1038        1033
    0:34:37      25      -    20330248      0        0        1033        1033
    0:35:07  Bootstrap replicate 65...
    0:35:07      21     77    17925622     40        7        1061        1055
    0:35:12      25      -    20920784      0        0        1056        1055
    0:35:42  Bootstrap replicate 67...
    0:35:42       1     77      173026     10        8        1020        1020
    0:36:12      24      -    17774350    110        8        1009        1007
    0:36:14      25      -    19261680      0        0        1007        1007
    0:36:44  Bootstrap replicate 68...
    0:36:44      23     77    16939130     90        4        1050        1050
    0:36:47      25      -    18673704      0        0        1053        1050
    0:37:17  Bootstrap replicate 70...
    0:37:17       4     77     2250181     20        9        1042        1039
    0:37:47      25      -    19592113     40        3        1041        1038
    0:37:48      25      -    19764632      0        0        1041        1038
    0:38:18  Bootstrap replicate 71...
    0:38:18      23     77    17301371     60        8        1043        1038
    0:38:21      25      -    19084177      0        0        1048        1038
    0:38:51  Bootstrap replicate 72...
    0:38:51      25     77    19441721     40        2        1028        1028
    0:38:51      25      -    19557144      0        0        1028        1028
    0:39:21  Bootstrap replicate 73...
    0:39:21      23     77    15536430     40        6        1033        1027
    0:39:25      25      -    17639648      0        0        1027        1027
    0:39:55  Bootstrap replicate 74...
    0:39:55      24     77    17628671    130        9        1013        1010
    0:39:57      25      -    18879729      0        0        1010        1010
    0:40:27  Bootstrap replicate 76...
    0:40:27       3     77     1651523     20       10         972         969
    0:40:54      25      -    19131424      0        0         969         969
    0:41:24  Bootstrap replicate 77...
    0:41:24      22     77    18815088     60        5        1030        1022
    0:41:29      25      -    21433924      0        0        1025        1022
    0:41:59  Bootstrap replicate 78...
    0:41:59      18     77    17475331     50        4        1041        1030
    0:42:09      25      -    23388402      0        0        1036        1030
    0:42:39  Bootstrap replicate 79...
    0:42:39      24     77    17511727     40        8        1091        1088
    0:42:42      25      -    18743582      0        0        1091        1088
    0:43:12  Bootstrap replicate 80...
    0:43:12      17     77    13687167     60        8        1075        1070
    0:43:28      25      -    21412312      0        0        1073        1070
    0:43:58  Bootstrap replicate 81...
    0:43:58      18     77    13077140     40        5        1077        1074
    0:44:10      25      -    17951907      0        0        1075        1074
    0:44:40  Bootstrap replicate 82...
    0:44:40      17     77    13119078     50        1        1032        1024
    0:44:57      25      -    19650204      0        0        1025        1024
    0:45:27  Bootstrap replicate 83...
    0:45:27      21     77    16582975     30        9        1073        1072
    0:45:34      25      -    20697597      0        0        1074        1072
    0:46:04  Bootstrap replicate 84...
    0:46:04      23     77    17721022     50        1        1017        1009
    0:46:07      25      -    19969316      0        0        1009        1009
    0:46:37  Bootstrap replicate 85...
    0:46:37      25     77    18468444     20        2        1003         993
    0:46:37      25      -    18578494      0        0        1003         993
    0:47:07  Bootstrap replicate 86...
    0:47:07      24     77    18002801     20        8        1027        1024
    0:47:09      25      -    19085564      0        0        1030        1024
    0:47:39  Bootstrap replicate 87...
    0:47:39      23     77    18048436     20        1        1005         997
    0:47:44      25      -    20699204      0        0        1004         997
    0:48:14  Bootstrap replicate 88...
    0:48:14      25     77    17976647     40       10        1008        1008
    0:48:15      25      -    18657117      0        0        1008        1008
    0:48:45  Bootstrap replicate 90...
    0:48:45       1     77       50646     10       10        1097        1097
    0:49:13      25      -    17545954      0        0        1095        1092
    0:49:43  Bootstrap replicate 92...
    0:49:43       2     77      703010     20       10        1003         997
    0:50:11      25      -    17571707      0        0        1005         997
    0:50:41  Bootstrap replicate 94...
    0:50:41       2     77      675312     20        9        1030        1026
    0:51:10      25      -    17658025      0        0        1031        1025
    0:51:40  Bootstrap replicate 95...
    0:51:40      22     77    16249185     20        3        1110        1106
    0:51:44      25      -    18187038      0        0        1110        1106
    0:52:14  Bootstrap replicate 97...
    0:52:14       1     77      459873     10        3         997         997
    0:52:43      25      -    17814059      0        0         996         995
    0:53:13  Bootstrap replicate 98...
    0:53:13      23     77    17305470     40        5         992         991
    0:53:16      25      -    19095280      0        0         993         991
    0:53:46  Bootstrap replicate 99...
    0:53:46      25     77    17723295    130        4        1052        1045
    0:53:46      25      -    17922437      0        0        1052        1045
    0:54:16  Bootstrap replicate 101...
    0:54:16       2     77      651768     10        1         993         993
    0:54:44      25      -    17668786      0        0        1002         986
    0:55:14  Bootstrap replicate 103...
    0:55:14       1     77      386126     10        6        1017        1017
    0:55:43      25      -    17997096      0        0        1021        1015
    0:56:13  Bootstrap replicate 104...
    0:56:13      24     77    16783530     40        8        1087        1082
    0:56:15      25      -    17938776      0        0        1085        1082
    0:56:45  Bootstrap replicate 106...
    0:56:45       1     77      247298     10        7        1047        1047
    0:57:15      24      -    17477990     50        6        1054        1043
    0:57:17      25      -    18459734      0        0        1046        1043
    0:57:47  Bootstrap replicate 107...
    0:57:47      23     77    16145349     60        1        1085        1074
    0:57:49      25      -    17330121      0        0        1077        1074
    0:58:19  Bootstrap replicate 108...
    0:58:19      23     77    18775918    140        4         992         987
    0:58:23      25      -    21274363      0        0         989         987
    0:58:53  Bootstrap replicate 109...
    0:58:53      25     77    18277675     40        3         929         927
    0:58:54      25      -    18436641      0        0         929         927
    0:59:24  Bootstrap replicate 110...
    0:59:24      25     77    18640390     30        3         968         965
    0:59:24      25      -    18811755      0        0         968         965
    0:59:54  Bootstrap replicate 111...
    0:59:54      24     77    18054580     20        6        1036        1031
    0:59:56      25      -    18997785      0        0        1035        1031
    1:00:26  Bootstrap replicate 112...
    1:00:26      21     77    17556579     70        9        1010        1007
    1:00:31      25      -    20762203      0        0        1020        1007
    1:01:01  Bootstrap replicate 114...
    1:01:01       1     77      291055     10        8         999         999
    1:01:29      25      -    17016958      0        0        1008         991
    1:01:59  Bootstrap replicate 116...
    1:01:59       1     77      530250     10        3         993         993
    1:02:29      25      -    19564524      0        0         994         993
    1:02:59  Bootstrap replicate 117...
    1:02:59      22     77    17727439     40        6        1049        1043
    1:03:06      25      -    21711844      0        0        1048        1043
    1:03:36  Bootstrap replicate 119...
    1:03:36       2     77     1207588     20        3        1004        1002
    1:04:04      25      -    18077874      0        0        1004        1002
    1:04:34  Bootstrap replicate 121...
    1:04:34       2     77      862141     20        7         973         970
    1:05:01      25      -    17122442      0        0         972         968
    1:05:31  Bootstrap replicate 122...
    1:05:31      24     77    16838066     40        9        1035        1031
    1:05:33      25      -    18096389      0        0        1033        1031
    1:06:03  Bootstrap replicate 123...
    1:06:03      22     77    18814485     20        6        1007        1001
    1:06:09      25      -    22313513      0        0        1004        1001
    1:06:39  Bootstrap replicate 124...
    1:06:39      24     77    17451250     70        6        1006        1000
    1:06:41      25      -    18825311      0        0        1004        1000
    1:07:11  Bootstrap replicate 125...
    1:07:11      25     77    19036466     90       10        1101        1092
    1:07:12      25      -    19754045      0        0        1097        1092
    1:07:42  Bootstrap replicate 126...
    1:07:42      24     77    17730485     90        1        1068        1065
    1:07:44      25      -    18627910      0        0        1065        1065
    1:08:14  Bootstrap replicate 127...
    1:08:14      24     77    18588835     30        4        1043        1032
    1:08:15      25      -    19522757      0        0        1035        1032
    1:08:45  Bootstrap replicate 128...
    1:08:45      22     77    17913995     20        9        1057        1053
    1:08:49      25      -    20322223      0        0        1055        1053
    1:09:19  Bootstrap replicate 129...
    1:09:19      22     77    16842453     20        8        1034        1029
    1:09:24      25      -    19459741      0        0        1031        1029
    1:09:54  Bootstrap replicate 130...
    1:09:54      25     77    18680127     30        4        1000         999
    1:09:54      25      -    18954873      0        0        1000         999
    1:10:24  Bootstrap replicate 131...
    1:10:24      25     77    16994174    100        8        1017        1016
    1:10:25      25      -    17477051      0        0        1017        1016
    1:10:55  Bootstrap replicate 132...
    1:10:55      25     77    18419950    140        6         993         989
    1:10:56      25      -    19156240      0        0         989         989
    1:11:26  Bootstrap replicate 134...
    1:11:26       2     77     1202128     20        4        1002        1002
    1:11:53      25      -    17705294      0        0        1002         998
    1:12:23  Bootstrap replicate 135...
    1:12:23      25     77    18818907     30        3        1014        1012
    1:12:23      25      -    18965524      0        0        1014        1012
    1:12:53  Bootstrap replicate 136...
    1:12:53      21     77    16730588    100        1        1027        1023
    1:12:58      25      -    19391492      0        0        1023        1023
    1:13:28  Bootstrap replicate 137...
    1:13:28      24     77    16948057     70        2        1079        1073
    1:13:29      25      -    17706076      0        0        1079        1073
    1:13:59  Bootstrap replicate 138...
    1:13:59      24     77    19121060    120        1         972         969
    1:14:01      25      -    20198800      0        0         969         969
    1:14:31  Bootstrap replicate 140...
    1:14:31       2     77      881990     20        6        1008        1007
    1:14:59      25      -    17378683      0        0        1004        1004
    1:15:29  Bootstrap replicate 142...
    1:15:29       1     77      749142     10        1        1034        1034
    1:15:55      25      -    16554496      0        0        1032        1030
    1:16:25  Bootstrap replicate 144...
    1:16:25       1     77      346781     10        6        1022        1022
    1:16:55      23      -    18177054     20        1        1018        1008
    1:16:57      25      -    19538583      0        0        1021        1008
    1:17:27  Bootstrap replicate 145...
    1:17:27      24     77    17564930     20       10        1029        1016
    1:17:30      25      -    18888411      0        0        1016        1016
    1:18:00  Bootstrap replicate 146...
    1:18:00      25     77    17220404    100        8         992         987
    1:18:01      25      -    17731073      0        0         992         987
    1:18:31  Bootstrap replicate 148...
    1:18:31       2     77      727986     20       10        1003        1003
    1:18:59      25      -    17408806      0        0        1010        1003
    1:19:29  Bootstrap replicate 150...
    1:19:29       2     77      902053     20        8        1050        1050
    1:19:59      24      -    19119262     80        5        1054        1050
    1:20:00      25      -    20002639      0        0        1055        1050
    1:20:30  Bootstrap replicate 151...
    1:20:30      25     77    17168908    110        6         990         988
    1:20:31      25      -    17498074      0        0         990         988
    1:21:01  Bootstrap replicate 152...
    1:21:01      19     77    16833012     30        1        1093        1091
    1:21:09      25      -    21555108      0        0        1093        1091
    1:21:39  Bootstrap replicate 154...
    1:21:39       1     77      242475     10        7        1013        1013
    1:22:08      25      -    18086712      0        0        1012        1011
    1:22:38  Bootstrap replicate 155...
    1:22:38      23     77    17828607     30        9         995         993
    1:22:42      25      -    19931144      0        0         997         993
    1:23:12  Bootstrap replicate 156...
    1:23:12      21     77    16799270     20        2         991         988
    1:23:18      25      -    20309656      0        0         989         988
    1:23:48  Bootstrap replicate 158...
    1:23:48       1     77      193375     10        8        1021        1021
    1:24:18      25      -    18115940    120        9        1015        1012
    1:24:19      25      -    18662231      0        0        1015        1012
    1:24:49  Bootstrap replicate 159...
    1:24:49      23     77    17885950    130        2        1008        1006
    1:24:51      25      -    19331059      0        0        1012        1006
    1:25:21  Bootstrap replicate 160...
    1:25:21      23     77    16970770     50        3        1026        1021
    1:25:24      25      -    18438468      0        0        1025        1021
    1:25:54  Bootstrap replicate 161...
    1:25:54      24     77    17614927     40        1        1075        1068
    1:25:55      25      -    18245920      0        0        1068        1068
    1:26:25  Bootstrap replicate 162...
    1:26:25      23     77    16268219    100        1        1056        1056
    1:26:28      25      -    17617877      0        0        1056        1056
    1:26:58  Bootstrap replicate 163...
    1:26:58      25     77    18879607     80        8        1023        1023
    1:26:58      25      -    19405428      0        0        1023        1023
    1:27:28  Bootstrap replicate 165...
    1:27:28       1     77       49037     10       10         985         985
    1:27:58      25      -    18522053     90        1         992         984
    1:27:59      25      -    19169088      0        0         991         984
    1:28:29  Bootstrap replicate 166...
    1:28:29      25     77    17453226     60        9        1007        1006
    1:28:31      25      -    18115411      0        0        1006        1006
    1:29:01  Bootstrap replicate 167...
    1:29:01      25     77    18249472     30        3        1033        1023
    1:29:01      25      -    18410865      0        0        1033        1023
    1:29:31  Bootstrap replicate 168...
    1:29:31      25     77    17656952     80        7        1017        1015
    1:29:32      25      -    18191754      0        0        1017        1015
    1:30:02  Bootstrap replicate 169...
    1:30:02      22     77    16546867     30        9        1032        1024
    1:30:07      25      -    19775694      0        0        1032        1024
    1:30:37  Bootstrap replicate 170...
    1:30:37      25     77    17216632     40        2         977         975
    1:30:38      25      -    17335969      0        0         977         975
    1:31:08  Bootstrap replicate 171...
    1:31:08      22     77    16452809     20        4        1064        1063
    1:31:13      25      -    19704518      0        0        1065        1063
    1:31:43  Bootstrap replicate 172...
    1:31:43      22     77    18530482     60        8        1067        1063
    1:31:49      25      -    21932089      0        0        1064        1063
    1:32:19  Bootstrap replicate 174...
    1:32:19       2     77     1204272     20        6        1046        1046
    1:32:47      25      -    16838612      0        0        1046        1046
    1:33:17  Bootstrap replicate 176...
    1:33:17       1     77     1199025     10        1        1013        1013
    1:33:47      25      -    19523468     50        5        1014        1010
    1:33:48      25      -    20288850      0        0        1013        1010
    1:34:18  Bootstrap replicate 178...
    1:34:18       2     77      716903     20        9         981         981
    1:34:48      25      -    18721631     60        6         984         979
    1:34:49      25      -    19096243      0        0         984         979
    1:35:19  Bootstrap replicate 179...
    1:35:19      24     77    18293033     40        2         973         968
    1:35:20      25      -    19053782      0        0         968         968
    1:35:50  Bootstrap replicate 180...
    1:35:50      25     77    17630236     80        9        1044        1041
    1:35:51      25      -    18079595      0        0        1044        1041
    1:36:21  Bootstrap replicate 181...
    1:36:21      23     77    18013959     30        4        1039        1034
    1:36:24      25      -    19718596      0        0        1034        1034
    1:36:54  Bootstrap replicate 183...
    1:36:54       1     77      534614     10        2         985         985
    1:37:22      25      -    18355006      0        0         986         980
    1:37:52  Bootstrap replicate 184...
    1:37:52      25     77    17307637    100        6         991         987
    1:37:53      25      -    17646146      0        0         991         987
    1:38:23  Bootstrap replicate 186...
    1:38:23       2     77     1921607     20        3        1061        1061
    1:38:53      24      -    19155820     70       10        1064        1059
    1:38:55      25      -    20827616      0        0        1065        1059
    1:39:25  Bootstrap replicate 187...
    1:39:25      24     77    18342729     60        1         968         968
    1:39:27      25      -    19024346      0        0         968         968
    1:39:57  Bootstrap replicate 188...
    1:39:57      25     77    18360867     90        5         985         979
    1:39:57      25      -    18649700      0        0         985         979
    1:40:27  Bootstrap replicate 189...
    1:40:27      23     77    17109444     30        1        1059        1057
    1:40:30      25      -    19073652      0        0        1058        1057
    1:41:00  Bootstrap replicate 190...
    1:41:00      25     77    18251655     50        4        1043        1043
    1:41:01      25      -    18470356      0        0        1043        1043
    1:41:31  Bootstrap replicate 191...
    1:41:31      20     77    17533653     60        6        1028        1023
    1:41:37      25      -    21314872      0        0        1027        1023
    1:42:07  Bootstrap replicate 192...
    1:42:07      24     77    18657967     10        1         969         966
    1:42:10      25      -    20151043      0        0         967         966
    1:42:40  Bootstrap replicate 194...
    1:42:40       1     77      238400      1        1         983         983
    1:43:09      25      -    19584637      0        0         982         981
    1:43:39  Bootstrap replicate 196...
    1:43:39       1     77      312719     10        7         957         957
    1:44:08      25      -    17614542      0        0         963         954
    1:44:38  Bootstrap replicate 197...
    1:44:38      25     77    17893174     50        8         967         962
    1:44:39      25      -    18429705      0        0         967         962
    1:45:09  Bootstrap replicate 198...
    1:45:09      25     77    17689455     50       10        1079        1074
    1:45:11      25      -    18731014      0        0        1078        1074
    1:45:41  Bootstrap replicate 199...
    1:45:41      25     77    17410519     30        6        1038        1031
    1:45:41      25      -    17759732      0        0        1038        1031
    1:46:11  Bootstrap replicate 200...
    1:46:11      23     77    17696264     50        5        1000         999
    1:46:15      25      -    19612279      0        0        1006         999
    1:46:45  Bootstrap replicate 201...
    1:46:45      25     77    16605045     40        7        1083        1079
    1:46:46      25      -    17312938      0        0        1082        1079
    1:47:16  Bootstrap replicate 202...
    1:47:16      25     77    18341324     30        9         992         991
    1:47:17      25      -    18942169      0        0         992         991
    1:47:47  Bootstrap replicate 204...
    1:47:47       1     77      439503     10        8        1068        1068
    1:48:17      23      -    18060024    110        9        1077        1067
    1:48:20      25      -    20104439      0        0        1069        1067
    1:48:50  Bootstrap replicate 206...
    1:48:50       2     77     1288353     20        5        1014        1014
    1:49:20      24      -    18993212     90       10        1018        1014
    1:49:22      25      -    20444718      0        0        1027        1014
    1:49:52  Bootstrap replicate 208...
    1:49:52       3     77     1546646     30        7        1002        1002
    1:50:22      25      -    18602252      0        0        1003        1000
    1:50:52  Bootstrap replicate 210...
    1:50:52       2     77      811817     10        1        1100        1098
    1:51:22      23      -    18714755     20        4        1098        1096
    1:51:25      25      -    20522730      0        0        1098        1096
    1:51:55  Bootstrap replicate 211...
    1:51:55      24     77    17225502     60        4        1045        1045
    1:51:57      25      -    18140100      0        0        1051        1045
    1:52:27  Bootstrap replicate 212...
    1:52:27      25     77    17047799     20        1        1021        1018
    1:52:27      25      -    17061393      0        0        1021        1018
    1:52:57  Bootstrap replicate 214...
    1:52:57       1     77      181037     10        9         987         987
    1:53:27      24      -    18158583     40       10         986         985
    1:53:29      25      -    19695652      0        0         985         985
    1:53:59  Bootstrap replicate 216...
    1:53:59       2     77     1121509     20        2        1048        1048
    1:54:27      25      -    18017991      0        0        1048        1046
    1:54:57  Bootstrap replicate 217...
    1:54:57      23     77    16729977     20        8        1016        1012
    1:55:01      25      -    18786872      0        0        1016        1012
    1:55:31  Bootstrap replicate 218...
    1:55:31      24     77    17331679     20        4        1079        1065
    1:55:32      25      -    18175124      0        0        1081        1065
    1:56:02  Bootstrap replicate 219...
    1:56:02      21     77    17598373     20        8        1048        1048
    1:56:09      25      -    21199534      0        0        1054        1048
    1:56:39  Bootstrap replicate 220...
    1:56:39      25     77    17408210     40        9         989         989
    1:56:39      25      -    17932605      0        0         989         989
    1:57:09  Bootstrap replicate 221...
    1:57:09      25     77    19537542     70       10         942         940
    1:57:11      25      -    20275773      0        0         940         940
    1:57:41  Bootstrap replicate 222...
    1:57:41      25     77    18014245     40        5        1051        1040
    1:57:41      25      -    18290544      0        0        1051        1040
    1:58:11  Bootstrap replicate 223...
    1:58:11      25     77    17881804     90        7        1053        1047
    1:58:12      25      -    18783174      0        0        1052        1047
    1:58:42  Bootstrap replicate 224...
    1:58:42      24     77    18072937     50        3         963         952
    1:58:44      25      -    18917782      0        0         963         952
    1:59:14  Bootstrap replicate 226...
    1:59:14       3     77     1660981     30        7        1050        1050
    1:59:41      25      -    18254969      0        0        1049        1048
    2:00:11  Bootstrap replicate 228...
    2:00:11       2     77     1051811     20        7        1053        1053
    2:00:41      22      -    18468308     30        7        1050        1047
    2:00:46      25      -    21233111      0        0        1049        1047
    2:01:16  Bootstrap replicate 229...
    2:01:16      23     77    18560204     50        9        1018        1018
    2:01:19      25      -    20416878      0        0        1021        1018
    2:01:49  Bootstrap replicate 231...
    2:01:49       1     77      495645     10        3        1080        1080
    2:02:18      25      -    17459098      0        0        1080        1078
    2:02:48  Bootstrap replicate 232...
    2:02:48      23     77    17333554     20        9         949         948
    2:02:52      25      -    19300460      0        0         951         948
    2:03:22  Bootstrap replicate 233...
    2:03:22      19     77    16737392     20        2        1027        1025
    2:03:30      25      -    21402062      0        0        1029        1025
    2:04:00  Bootstrap replicate 234...
    2:04:00      24     77    18730582     90        7        1050        1050
    2:04:02      25      -    19751725      0        0        1054        1050
    2:04:32  Bootstrap replicate 235...
    2:04:32      20     77    18326684     20        5         977         974
    2:04:38      25      -    22478441      0        0         978         973
    2:05:08  Bootstrap replicate 237...
    2:05:08       2     77      958691     20        5        1037        1033
    2:05:38      25      -    18653718      0        0        1031        1029
    2:06:08  Bootstrap replicate 238...
    2:06:08      25     77    17731450    130        1        1041        1039
    2:06:08      25      -    17784870      0        0        1041        1039
    2:06:38  Bootstrap replicate 239...
    2:06:38      23     77    17890750     60        8        1015        1015
    2:06:42      25      -    20154886      0        0        1016        1015
    2:07:12  Bootstrap replicate 240...
    2:07:12      25     77    18131318     30        6         968         967
    2:07:13      25      -    18503599      0        0         968         967
    2:07:43  Bootstrap replicate 241...
    2:07:43      24     77    17789863     50        2         984         984
    2:07:44      25      -    18609662      0        0        1000         984
    2:08:14  Bootstrap replicate 242...
    2:08:14      23     77    18597495     70        4        1046        1044
    2:08:17      25      -    20679630      0        0        1045        1044
    2:08:47  Bootstrap replicate 243...
    2:08:47      24     77    17872950     60        7        1010        1005
    2:08:49      25      -    18913988      0        0        1007        1005
    2:09:19  Bootstrap replicate 244...
    2:09:19      22     77    17231628     30        2        1102        1096
    2:09:24      25      -    20289468      0        0        1102        1096
    2:09:54  Bootstrap replicate 245...
    2:09:54      23     77    18708091    110        4         999         997
    2:09:57      25      -    20289655      0        0        1002         997
    2:10:27  Bootstrap replicate 247...
    2:10:27       1     77       20013     10       10        1008        1008
    2:10:57      25      -    17408448      0        0        1009        1002
    2:11:27  Bootstrap replicate 248...
    2:11:27      21     77    16190984     90        7        1021        1016
    2:11:33      25      -    19438615      0        0        1021        1016
    2:12:03  Bootstrap replicate 249...
    2:12:03      23     77    17544783     80        4         983         981
    2:12:05      25      -    19057391      0        0         983         981
    2:12:35  Bootstrap replicate 251...
    2:12:35       1     77      230020     10        7        1041        1041
    2:13:05      25      -    18672001     20        3        1041        1038
    2:13:05      25      -    18864652      0        0        1041        1038
    2:13:35  Bootstrap replicate 252...
    2:13:35      24     77    17865880     40       10        1039        1035
    2:13:37      25      -    19148624      0        0        1038        1035
    2:14:07  Bootstrap replicate 254...
    2:14:07       2     77      840358     20        8         953         952
    2:14:34      25      -    17620309      0        0         949         948
    2:15:04  Bootstrap replicate 255...
    2:15:04      25     77    17860757     40       10         998         994
    2:15:05      25      -    18565748      0        0         998         994
    2:15:35  Bootstrap replicate 256...
    2:15:35      24     77    18308630     30        2        1056        1053
    2:15:36      25      -    19161933      0        0        1055        1053
    2:16:06  Bootstrap replicate 257...
    2:16:06      23     77    17647603     50       10        1019        1018
    2:16:11      25      -    20701963      0        0        1020        1018
    2:16:41  Bootstrap replicate 258...
    2:16:41      24     77    19093714     60        9        1063        1042
    2:16:45      25      -    21464755      0        0        1043        1042
    2:17:15  Bootstrap replicate 260...
    2:17:15       2     77     1180024     20        3        1043        1038
    2:17:42      25      -    17612570      0        0        1044        1035
    2:18:12  Bootstrap replicate 261...
    2:18:12      24     77    18293420     70        5        1071        1060
    2:18:14      25      -    19441941      0        0        1064        1060
    2:18:44  Bootstrap replicate 262...
    2:18:44      25     77    18229952     20        1        1038        1022
    2:18:46      25      -    19519558      0        0        1025        1022
    2:19:16  Bootstrap replicate 264...
    2:19:16       1     77      246974     10        7         974         974
    2:19:46      25      -    18415223     30        6         972         964
    2:19:47      25      -    18755423      0        0         972         964
    2:20:17  Bootstrap replicate 265...
    2:20:17      23     77    18705412     30        7        1006        1002
    2:20:20      25      -    20654599      0        0        1007        1002
    2:20:50  Bootstrap replicate 266...
    2:20:50      24     77    17437791     20        9        1036        1035
    2:20:52      25      -    18594413      0        0        1038        1035
    2:21:22  Bootstrap replicate 268...
    2:21:22       1     77      155781     10        8         956         956
    2:21:51      25      -    17881846      0        0         954         953
    2:22:21  Bootstrap replicate 270...
    2:22:21       1     77      130641     10        9         972         972
    2:22:51      25      -    17169960     20        5         974         966
    2:22:52      25      -    17469434      0        0         974         966
    2:23:22  Bootstrap replicate 271...
    2:23:22      24     77    17702500    110        4        1064        1058
    2:23:24      25      -    18614933      0        0        1064        1058
    2:23:54  Bootstrap replicate 273...
    2:23:54       2     77     1227254     20        4        1051        1051
    2:24:24      24      -    18761292     20        8        1056        1051
    2:24:25      25      -    19974504      0        0        1055        1051
    2:24:55  Bootstrap replicate 274...
    2:24:55      24     77    17594007     20        4        1015        1009
    2:24:57      25      -    18494061      0        0        1009        1009
    2:25:27  Bootstrap replicate 275...
    2:25:27      23     77    17277757     20        9        1027        1023
    2:25:30      25      -    19059391      0        0        1025        1023
    2:26:00  Bootstrap replicate 276...
    2:26:00      24     77    17093885     20        9        1069        1064
    2:26:02      25      -    18438502      0        0        1066        1064
    2:26:32  Bootstrap replicate 277...
    2:26:32      25     77    16192610     30        3        1058        1053
    2:26:33      25      -    16324228      0        0        1058        1053
    2:27:03  Bootstrap replicate 279...
    2:27:03       3     77     1290507     30        8         969         969
    2:27:27      25      -    16788363      0        0         969         969
    2:27:57  Bootstrap replicate 281...
    2:27:57       2     77      935170     20        6        1019        1019
    2:28:26      25      -    18822144      0        0        1019        1019
    2:28:56  Bootstrap replicate 282...
    2:28:56      24     77    18654248    180        6        1003        1003
    2:28:58      25      -    19705034      0        0        1003        1003
    2:29:28  Bootstrap replicate 283...
    2:29:28      23     77    16742478     50        7        1016        1014
    2:29:31      25      -    18538777      0        0        1016        1014
    2:30:01  Bootstrap replicate 284...
    2:30:01      25     77    17784125    110        7        1053        1049
    2:30:02      25      -    18235042      0        0        1053        1049
    2:30:32  Bootstrap replicate 285...
    2:30:32      24     77    18365337     60        6         994         988
    2:30:34      25      -    19514092      0        0         993         988
    2:31:04  Bootstrap replicate 286...
    2:31:04      24     77    18392203     60        4        1008        1008
    2:31:05      25      -    19307977      0        0        1011        1008
    2:31:35  Bootstrap replicate 287...
    2:31:35      23     77    18229665     30        1        1012        1011
    2:31:37      25      -    19604057      0        0        1014        1011
    2:32:07  Bootstrap replicate 289...
    2:32:07       1     77      550364     10        2         951         951
    2:32:37      25      -    18216304    170        9         951         951
    2:32:38      25      -    18776234      0        0         951         951
    2:33:08  Bootstrap replicate 290...
    2:33:08      23     77    18214074     60        6        1028        1024
    2:33:11      25      -    19948842      0        0        1028        1024
    2:33:41  Bootstrap replicate 291...
    2:33:41      24     77    17314815     20        1        1008        1001
    2:33:42      25      -    18088339      0        0        1003        1001
    2:34:12  Bootstrap replicate 292...
    2:34:12      24     77    18354604    130        1        1038        1033
    2:34:14      25      -    19176897      0        0        1036        1033
    2:34:44  Bootstrap replicate 293...
    2:34:44      24     77    18316158    100        3        1038        1033
    2:34:45      25      -    19201788      0        0        1036        1033
    2:35:15  Bootstrap replicate 294...
    2:35:15      25     77    17340325    120        1        1001         999
    2:35:15      25      -    17355020      0        0        1001         999
    2:35:45  Bootstrap replicate 296...
    2:35:45       1     77      235738     10        7         990         990
    2:36:15      24      -    17234824    110       10         995         988
    2:36:18      25      -    18595023      0        0         990         988
    2:36:48  Bootstrap replicate 297...
    2:36:48      23     77    16586820     20        6         941         936
    2:36:51      25      -    18496346      0        0         936         936
    2:37:21  Bootstrap replicate 299...
    2:37:21       1     77      134776     10        9        1029        1029
    2:37:51      22      -    18158515    120        4        1032        1027
    2:37:55      25      -    20735239      0        0        1030        1027
    2:38:25  Bootstrap replicate 300...
    2:38:25      19     77    17449577     20        7        1013        1013
    2:38:36      25      -    24017390      0        0        1015        1013
    2:39:06  Bootstrap replicate 301...
    2:39:06      25     77    18396436     20        9         972         968
    2:39:07      25      -    18956207      0        0         972         968
    2:39:37  Bootstrap replicate 303...
    2:39:37       1     77      586734     10        2        1008        1008
    2:40:04      25      -    17164639      0        0        1001         999
    2:40:34  Bootstrap replicate 305...
    2:40:34       2     77     1245400     20        6        1103        1103
    2:41:04      25      -    18123022     20       10        1109        1102
    2:41:06      25      -    18894428      0        0        1106        1102
    2:41:36  Bootstrap replicate 306...
    2:41:36      25     77    18909108     60       10        1038        1027
    2:41:38      25      -    20294445      0        0        1031        1027
    2:42:08  Bootstrap replicate 307...
    2:42:08      23     77    18014643     50        3        1006        1004
    2:42:11      25      -    20282972      0        0        1005        1004
    2:42:41  Bootstrap replicate 309...
    2:42:41       2     77      885096     20        8        1047        1043
    2:43:10      25      -    18315260      0        0        1043        1043
    2:43:40  Bootstrap replicate 310...
    2:43:40      22     77    18152528    130        3         965         965
    2:43:45      25      -    21024000      0        0         977         965
    2:44:15  Bootstrap replicate 311...
    2:44:15      25     77    18073847    150        7         987         982
    2:44:15      25      -    18474688      0        0         987         982
    2:44:45  Bootstrap replicate 313...
    2:44:45       1     77      598505     10        1        1074        1074
    2:45:14      25      -    17433925      0        0        1076        1065
    2:45:44  Bootstrap replicate 314...
    2:45:44      25     77    17846672     30        8         950         948
    2:45:45      25      -    18332366      0        0         950         948
    2:46:15  Bootstrap replicate 316...
    2:46:15       1     77      420392     10        5        1034        1034
    2:46:45      23      -    18675240     60       10        1040        1034
    2:46:49      25      -    21324575      0        0        1034        1034
    2:47:19  Bootstrap replicate 317...
    2:47:19      25     77    17447711     90        3         990         981
    2:47:20      25      -    17607989      0        0         990         981
    2:47:50  Bootstrap replicate 319...
    2:47:50       1     77        7394     10       10        1090        1090
    2:48:20      25      -    16979212     30        7        1078        1077
    2:48:20      25      -    17288371      0        0        1078        1077
    2:48:50  Bootstrap replicate 321...
    2:48:50       2     77     1044568     20        6        1058        1056
    2:49:20      25      -    18241759      0        0        1051        1051
    2:49:50  Bootstrap replicate 322...
    2:49:50      25     77    17563903     50        2        1046        1046
    2:49:50      25      -    17642080      0        0        1046        1046
    2:50:20  Bootstrap replicate 324...
    2:50:20       1     77      668547     10        1         960         960
    2:50:50      24      -    18967554     40       10         962         959
    2:50:53      25      -    20490393      0        0         961         959
    2:51:23  Bootstrap replicate 325...
    2:51:23      23     77    17640586     60        6        1005        1003
    2:51:26      25      -    19633979      0        0        1003        1003
    2:51:56  Bootstrap replicate 326...
    2:51:56      23     77    16705346     80        6        1039        1039
    2:51:59      25      -    18311559      0        0        1043        1039
    2:52:29  Bootstrap replicate 327...
    2:52:29      23     77    18719498     40        7        1061        1059
    2:52:32      25      -    20592366      0        0        1060        1059
    2:53:02  Bootstrap replicate 329...
    2:53:02       1     77      131426     10        8        1030        1030
    2:53:32      25      -    16455791     50        8        1030        1026
    2:53:33      25      -    16905470      0        0        1030        1026
    2:54:03  Bootstrap replicate 330...
    2:54:03      25     77    18442880     80        2        1032        1029
    2:54:03      25      -    18510635      0        0        1032        1029
    2:54:33  Bootstrap replicate 331...
    2:54:33      22     77    17364961     90        9        1043        1037
    2:54:39      25      -    21146285      0        0        1041        1037
    2:55:09  Bootstrap replicate 332...
    2:55:09      24     77    17786867     50        8        1040        1039
    2:55:11      25      -    18890580      0        0        1048        1039
    2:55:41  Bootstrap replicate 334...
    2:55:41       1     77      207220     10        7        1115        1115
    2:56:11      25      -    18036284    100        7        1112        1111
    2:56:12      25      -    18437174      0        0        1112        1111
    2:56:42  Bootstrap replicate 335...
    2:56:42      23     77    17567806     20        4        1087        1085
    2:56:44      25      -    19090661      0        0        1085        1085
    2:57:14  Bootstrap replicate 336...
    2:57:14      22     77    17620701     40        5        1081        1079
    2:57:19      25      -    20253837      0        0        1079        1079
    2:57:49  Bootstrap replicate 337...
    2:57:49      25     77    17612470     30        1        1057        1055
    2:57:50      25      -    18261254      0        0        1055        1055
    2:58:20  Bootstrap replicate 338...
    2:58:20      25     77    19142018     30        3        1038        1033
    2:58:20      25      -    19328427      0        0        1038        1033
    2:58:50  Bootstrap replicate 340...
    2:58:50       2     77      837186     20        8         970         970
    2:59:19      25      -    18385504      0        0         966         965
    2:59:49  Bootstrap replicate 341...
    2:59:49      23     77    17570938     60        6        1048        1047
    2:59:53      25      -    19509422      0        0        1048        1047
    3:00:23  Bootstrap replicate 342...
    3:00:23      25     77    17411099     50        9        1017        1013
    3:00:23      25      -    18010306      0        0        1017        1013
    3:00:53  Bootstrap replicate 343...
    3:00:53      24     77    17634982     50        4        1074        1073
    3:00:55      25      -    18488697      0        0        1078        1073
    3:01:25  Bootstrap replicate 344...
    3:01:25      25     77    17334270     40        1        1022        1014
    3:01:25      25      -    17363800      0        0        1022        1014
    3:01:55  Bootstrap replicate 345...
    3:01:55      25     77    18236941     70        1        1008        1004
    3:01:55      25      -    18278358      0        0        1008        1004
    3:02:25  Bootstrap replicate 346...
    3:02:25      24     77    16711323     80        8        1011        1004
    3:02:27      25      -    18017501      0        0        1004        1004
    3:02:57  Bootstrap replicate 347...
    3:02:57      25     77    17221930     20        9        1037        1032
    3:02:58      25      -    17722119      0        0        1037        1032
    3:03:28  Bootstrap replicate 349...
    3:03:28       3     77     1883804     30        2         970         968
    3:03:55      25      -    18752312      0        0         968         968
    3:04:25  Bootstrap replicate 350...
    3:04:25      25     77    18677095     60        7        1019        1018
    3:04:25      25      -    19042760      0        0        1019        1018
    3:04:55  Bootstrap replicate 351...
    3:04:55      24     77    18628506     40        5         992         987
    3:04:57      25      -    19953386      0        0         991         987
    3:05:27  Bootstrap replicate 352...
    3:05:27      24     77    17033069     30        7        1053        1045
    3:05:29      25      -    18019016      0        0        1048        1045
    3:05:59  Bootstrap replicate 353...
    3:05:59      22     77    17219956    100        3        1008        1008
    3:06:04      25      -    19708125      0        0        1015        1008
    3:06:34  Bootstrap replicate 354...
    3:06:34      24     77    17979867     30        1         980         976
    3:06:35      25      -    18869543      0        0         979         976
    3:07:05  Bootstrap replicate 356...
    3:07:05       3     77     2350983     20        3        1022        1002
    3:07:33      25      -    18351524      0        0        1003        1002
    3:08:03  Bootstrap replicate 357...
    3:08:03      25     77    17421038     20       10         999         999
    3:08:04      25      -    18062204      0        0         999         999
    3:08:34  Bootstrap replicate 359...
    3:08:34       1     77      675098     10        1        1023        1023
    3:09:04      25      -    19354667     20        1        1023        1020
    3:09:04      25      -    19400332      0        0        1023        1020
    3:09:34  Bootstrap replicate 360...
    3:09:34      24     77    18614531     30        1        1054        1052
    3:09:35      25      -    19390784      0        0        1057        1052
    3:10:05  Bootstrap replicate 361...
    3:10:05      21     77    18919777     90        7        1012        1011
    3:10:11      25      -    22534088      0        0        1015        1011
    3:10:41  Bootstrap replicate 362...
    3:10:41      23     77    16784230     30        9         989         984
    3:10:45      25      -    18915715      0        0         988         984
    3:11:15  Bootstrap replicate 363...
    3:11:15      24     77    17722919     20        3         999         994
    3:11:16      25      -    18450211      0        0         995         994
    3:11:46  Bootstrap replicate 364...
    3:11:46      24     77    17752096     70       10         981         981
    3:11:48      25      -    18883711      0        0         986         981
    3:12:18  Bootstrap replicate 365...
    3:12:18      25     77    18198396     10        1        1065        1034
    3:12:19      25      -    18969990      0        0        1035        1034
    3:12:49  Bootstrap replicate 366...
    3:12:49      25     77    18231987     70       10        1043        1043
    3:12:50      25      -    18731214      0        0        1043        1043
    3:13:20  Bootstrap replicate 368...
    3:13:20       1     77      330479     10        6        1093        1093
    3:13:50      24      -    18310110     70       10        1097        1083
    3:13:52      25      -    19728994      0        0        1083        1083
    3:14:22  Bootstrap replicate 370...
    3:14:22       1     77      464045     10        7        1020        1020
    3:14:52      25      -    18826562     90        3        1031        1019
    3:14:53      25      -    18970052      0        0        1031        1019
    3:15:23  Bootstrap replicate 371...
    3:15:23      25     77    18859598      0        0         970         967
    3:15:53  Bootstrap replicate 372...
    3:15:53      25     77    18466663     20       10         940         934
    3:15:54      25      -    19069511      0        0         940         934
    3:16:24  Bootstrap replicate 373...
    3:16:24      24     77    17692840    170        7        1059        1057
    3:16:26      25      -    19030446      0        0        1057        1057
    3:16:56  Bootstrap replicate 374...
    3:16:56      21     77    18184563     50        4        1040        1034
    3:17:02      25      -    21972615      0        0        1042        1034
    3:17:32  Bootstrap replicate 376...
    3:17:32       1     77      503666     10        4        1037        1037
    3:18:00      25      -    18095961      0        0        1037        1033
    3:18:30  Bootstrap replicate 377...
    3:18:30      24     77    17249946     40        3        1060        1060
    3:18:31      25      -    18087470      0        0        1066        1060
    3:19:01  Bootstrap replicate 378...
    3:19:01      25     77    18115378     60       10        1047        1035
    3:19:02      25      -    18729756      0        0        1042        1035
    3:19:32  Bootstrap replicate 379...
    3:19:32      24     77    18375494    130        6        1040        1033
    3:19:34      25      -    19377319      0        0        1033        1033
    3:20:04  Bootstrap replicate 381...
    3:20:04       1     77      160092     10        8        1069        1069
    3:20:34      23      -    17517184     90        1        1073        1062
    3:20:37      25      -    18947736      0        0        1069        1062
    3:21:07  Bootstrap replicate 382...
    3:21:07      25     77    18584018     70        9         965         964
    3:21:07      25      -    19144219      0        0         965         964
    3:21:37  Bootstrap replicate 383...
    3:21:37      23     77    17585859     30        7        1007        1006
    3:21:41      25      -    19716779      0        0        1006        1006
    3:22:11  Bootstrap replicate 384...
    3:22:11      25     77    17732652    110        1        1025        1025
    3:22:11      25      -    17743507      0        0        1025        1025
    3:22:41  Bootstrap replicate 385...
    3:22:41      23     50    17092477      -        -           -        1037
    3:22:45      25      -    19234199      0        0        1041        1037
    3:23:15  Bootstrap replicate 386...
    3:23:15      22     77    17914621    110        7        1053        1053
    3:23:20      25      -    20784768      0        0        1053        1053
    3:23:50  Bootstrap replicate 387...
    3:23:50      24     77    16985321     40        5         941         941
    3:23:51      25      -    17934979      0        0         941         941
    3:24:21  Bootstrap replicate 388...
    3:24:21      25     77    17107228     30        9        1012        1010
    3:24:22      25      -    17602367      0        0        1012        1010
    3:24:52  Bootstrap replicate 389...
    3:24:52      22     77    18669574     70        8        1033        1033
    3:24:56      25      -    21471146      0        0        1037        1033
    3:25:26  Bootstrap replicate 391...
    3:25:26       2     77     1094511     20        5         985         981
    3:25:53      25      -    17830245      0        0         982         979
    3:26:23  Bootstrap replicate 392...
    3:26:23      24     77    17587527     20        3        1076        1070
    3:26:26      25      -    18941729      0        0        1071        1070
    3:26:56  Bootstrap replicate 393...
    3:26:56      21     77    16504994     20        2        1058        1056
    3:27:01      25      -    19624825      0        0        1060        1056
    3:27:31  Bootstrap replicate 394...
    3:27:31      25     77    17174943     30       10        1060        1049
    3:27:32      25      -    17920261      0        0        1056        1049
    3:28:02  Bootstrap replicate 395...
    3:28:02      24     77    18068140     20        2         997         995
    3:28:04      25      -    18839659      0        0         997         995
    3:28:34  Bootstrap replicate 397...
    3:28:34       3     77     1922578     30        7        1100        1096
    3:29:01      25      -    17800135      0        0        1106        1096
    3:29:31  Bootstrap replicate 398...
    3:29:31      23     77    17063311     30        2        1028        1026
    3:29:34      25      -    18442840      0        0        1028        1026
    3:30:04  Bootstrap replicate 399...
    3:30:04      25     77    18363473     60       10        1019        1017
    3:30:05      25      -    19034685      0        0        1019        1017
    3:30:35  Bootstrap replicate 400...
    3:30:35      24     77    18058783     30        5        1072        1070
    3:30:36      25      -    19103178      0        0        1073        1070
    3:31:06  Bootstrap replicate 402...
    3:31:06       1     77      564111     10        2        1039        1039
    3:31:36      23      -    16722645     70        5        1038        1035
    3:31:39      25      -    18220542      0        0        1036        1035
    3:32:09  Bootstrap replicate 403...
    3:32:09      23     77    17043957     80        9        1048        1043
    3:32:12      25      -    18905492      0        0        1052        1043
    3:32:42  Bootstrap replicate 404...
    3:32:42      24     77    16884801    140        3        1067        1059
    3:32:44      25      -    17658528      0        0        1064        1059
    3:33:14  Bootstrap replicate 406...
    3:33:14       1     77       52784     10       10        1077        1077
    3:33:44      24      -    17717679    130        9        1066        1061
    3:33:46      25      -    19042127      0        0        1067        1061
    3:34:16  Bootstrap replicate 408...
    3:34:16       1     77      191363     10        7        1007        1007
    3:34:45      25      -    16881842      0        0        1013        1007
    3:35:15  Bootstrap replicate 410...
    3:35:15       2     77      950505     20        9        1034        1026
    3:35:45      24      -    18211890     80        4        1028        1026
    3:35:47      25      -    19235475      0        0        1030        1026
    3:36:17  Bootstrap replicate 411...
    3:36:17      24     77    17651445     20        2        1019        1017
    3:36:18      25      -    18276049      0        0        1017        1017
    3:36:48  Bootstrap replicate 412...
    3:36:48      23     77    17111241     70       10        1096        1089
    3:36:52      25      -    19273479      0        0        1090        1089
    3:37:22  Bootstrap replicate 413...
    3:37:22      23     77    17090375     30        6         995         993
    3:37:24      25      -    18717044      0        0         996         993
    3:37:54  Bootstrap replicate 414...
    3:37:54      21     77    18151873     20        2        1020        1017
    3:38:01      25      -    22386455      0        0        1017        1017
    3:38:31  Bootstrap replicate 416...
    3:38:31       2     77     1109072     20        3         994         994
    3:38:57      25      -    17430670      0        0         995         994
    3:39:27  Bootstrap replicate 417...
    3:39:27      25     77    17811324      0        0         977         974
    3:39:57  Bootstrap replicate 419...
    3:39:57       1     77      140211     10       10         994         994
    3:40:27      25      -    18178158     50        7         996         992
    3:40:29      25      -    18934069      0        0         994         992
    3:40:59  Bootstrap replicate 421...
    3:40:59       2     77      776944     20        8        1100        1096
    3:41:27      25      -    16601865      0        0        1096        1095
    3:41:57  Bootstrap replicate 422...
    3:41:57      22     77    17131959     20        6        1019        1014
    3:42:02      25      -    19894422      0        0        1020        1014
    3:42:32  Bootstrap replicate 423...
    3:42:32      25     77    18880035     40        9         997         996
    3:42:33      25      -    19466432      0        0         997         996
    3:43:03  Bootstrap replicate 424...
    3:43:03      25     77    17658515     30        1        1002        1002
    3:43:03      25      -    17668044      0        0        1002        1002
    3:43:33  Bootstrap replicate 426...
    3:43:33       2     77      936161     20        5        1013        1013
    3:44:02      25      -    18268526      0        0        1017        1013
    3:44:32  Bootstrap replicate 428...
    3:44:32       2     77      946862     20        6         995         995
    3:45:01      25      -    17941917      0        0         992         992
    3:45:31  Bootstrap replicate 429...
    3:45:31      24     77    16891969     20       10        1017         997
    3:45:33      25      -    18386010      0        0        1001         997
    3:46:03  Bootstrap replicate 430...
    3:46:03      24     77    17760673     60        2         985         984
    3:46:04      25      -    18466897      0        0         991         984
    3:46:34  Bootstrap replicate 432...
    3:46:34       4     77     2157973     20        1         977         957
    3:47:00      25      -    17311566      0        0         959         957
    3:47:30  Bootstrap replicate 433...
    3:47:30      24     77    17115452     30       10        1026        1018
    3:47:32      25      -    18355453      0        0        1022        1018
    3:48:02  Bootstrap replicate 434...
    3:48:02      24     77    18123212     30        9         994         991
    3:48:04      25      -    19310595      0        0         993         991
    3:48:34  Bootstrap replicate 435...
    3:48:34      25     77    16563630    160        9         996         990
    3:48:35      25      -    17167221      0        0         996         990
    3:49:05  Bootstrap replicate 436...
    3:49:05      24     77    17020542     70        4        1034        1034
    3:49:06      25      -    17916149      0        0        1034        1034
    3:49:36  Bootstrap replicate 437...
    3:49:36      24     77    17934407     30        7         962         958
    3:49:38      25      -    19035992      0        0         964         958
    3:50:08  Bootstrap replicate 438...
    3:50:08      25     77    18665393     50        7        1063        1063
    3:50:09      25      -    19104456      0        0        1063        1063
    3:50:39  Bootstrap replicate 439...
    3:50:39      24     77    16564413     50        1         983         981
    3:50:40      25      -    17217383      0        0         984         981
    3:51:10  Bootstrap replicate 440...
    3:51:10      25     77    18246665     20        3         997         990
    3:51:10      25      -    18373770      0        0         997         990
    3:51:40  Bootstrap replicate 442...
    3:51:40       4     77     2386175     20        6         979         974
    3:52:10      25      -    19644906     20        5         978         972
    3:52:11      25      -    19912246      0        0         978         972
    3:52:41  Bootstrap replicate 443...
    3:52:41      22     77    18066481     40        1        1033        1029
    3:52:44      25      -    20296998      0        0        1032        1029
    3:53:14  Bootstrap replicate 444...
    3:53:14      24     77    18176297     20       10        1013        1005
    3:53:17      25      -    19651096      0        0        1006        1005
    3:53:47  Bootstrap replicate 446...
    3:53:47       3     77     1667755     20        9         990         990
    3:54:16      25      -    17354411      0        0         990         990
    3:54:46  Bootstrap replicate 447...
    3:54:46      23     77    17152269     20       10        1015        1010
    3:54:49      25      -    18924429      0        0        1014        1010
    3:55:19  Bootstrap replicate 448...
    3:55:19      23     77    18159462    180        8        1069        1069
    3:55:23      25      -    20569462      0        0        1069        1069
    3:55:53  Bootstrap replicate 449...
    3:55:53      25     77    18320377     40        2        1022        1014
    3:55:53      25      -    18451378      0        0        1022        1014
    3:56:23  Bootstrap replicate 450...
    3:56:23      23     77    18362045     40        9        1007        1006
    3:56:26      25      -    20294596      0        0        1009        1006
    3:56:56  Bootstrap replicate 452...
    3:56:56       2     77      750288     20       10        1034        1030
    3:57:25      25      -    18588142      0        0        1028        1028
    3:57:55  Bootstrap replicate 453...
    3:57:55      24     77    16044047     70       10        1034        1027
    3:57:57      25      -    17463960      0        0        1033        1027
    3:58:27  Bootstrap replicate 454...
    3:58:27      25     77    16333814     30        4         971         971
    3:58:27      25      -    16512155      0        0         971         971
    3:58:57  Bootstrap replicate 456...
    3:58:57       1     77      423497     10        5        1057        1057
    3:59:27      23      -    17621615     30        2        1057        1056
    3:59:31      25      -    19369246      0        0        1058        1056
    4:00:01  Bootstrap replicate 458...
    4:00:01       1     77      236795     10        7        1039        1039
    4:00:31      22      -    18513396     20        8        1035        1031
    4:00:35      25      -    21170168      0        0        1037        1031
    4:01:05  Bootstrap replicate 459...
    4:01:05      24     77    19744973     30        1        1072        1054
    4:01:08      25      -    21720265      0        0        1059        1054
    4:01:38  Bootstrap replicate 460...
    4:01:38      21     77    18343024     30        8        1070        1066
    4:01:44      25      -    22243972      0        0        1069        1066
    4:02:14  Bootstrap replicate 462...
    4:02:14       3     77     1474783     20       10        1036        1036
    4:02:42      25      -    18342556      0        0        1032        1032
    4:03:12  Bootstrap replicate 463...
    4:03:12      24     77    16843349     20        7        1025        1021
    4:03:14      25      -    18125955      0        0        1026        1021
    4:03:44  Bootstrap replicate 465...
    4:03:44       2     77     1019618     20        7        1055        1055
    4:04:14      24      -    19451294     50        7        1058        1048
    4:04:16      25      -    20563111      0        0        1051        1048
    4:04:46  Bootstrap replicate 466...
    4:04:46      24     77    18088983     50        3        1046        1040
    4:04:48      25      -    19094980      0        0        1043        1040
    4:05:18  Bootstrap replicate 467...
    4:05:18      22     77    18039744     40        9        1020        1020
    4:05:22      25      -    20810469      0        0        1021        1020
    4:05:52  Bootstrap replicate 468...
    4:05:52      25     77    16470672     70       10         989         987
    4:05:53      25      -    17105805      0        0         989         987
    4:06:23  Bootstrap replicate 469...
    4:06:23      22     77    16421269     30        1         979         977
    4:06:27      25      -    18550574      0        0         982         977
    4:06:57  Bootstrap replicate 470...
    4:06:57      24     77    18206690    170        7        1033        1033
    4:07:01      25      -    20170942      0        0        1033        1033
    4:07:31  Bootstrap replicate 471...
    4:07:31      24     77    17177821     60        9        1029        1027
    4:07:33      25      -    18382355      0        0        1033        1027
    4:08:03  Bootstrap replicate 472...
    4:08:03      24     77    16869798     20       10        1026        1023
    4:08:05      25      -    18044972      0        0        1027        1023
    4:08:35  Bootstrap replicate 473...
    4:08:35      25     77    16801308     20       10         996         993
    4:08:36      25      -    17459687      0        0         995         993
    4:09:06  Bootstrap replicate 475...
    4:09:06       3     77     1492835     30        9        1002        1002
    4:09:35      25      -    18477991      0        0        1005        1002
    4:10:05  Bootstrap replicate 476...
    4:10:05      23     77    17454362     40        9         995         995
    4:10:08      25      -    19330389      0        0        1006         995
    4:10:38  Bootstrap replicate 477...
    4:10:38      25     77    17913532     40        8        1007        1003
    4:10:39      25      -    18432375      0        0        1007        1003
    4:11:09  Bootstrap replicate 479...
    4:11:09       3     77     1371389     30       10         987         987
    4:11:36      25      -    17040761      0        0         988         987
    4:12:06  Bootstrap replicate 481...
    4:12:06       1     77      496055     10        4         988         988
    4:12:36      25      -    17911172     20        5         991         987
    4:12:37      25      -    18182592      0        0         991         987
    4:13:07  Bootstrap replicate 483...
    4:13:07       2     77      598500     10        1         985         979
    4:13:37      25      -    18023062      0        0         974         973
    4:14:07  Bootstrap replicate 485...
    4:14:07       3     77     2044788     20        5        1034        1033
    4:14:34      25      -    18635327      0        0        1031        1031
    4:15:04  Bootstrap replicate 487...
    4:15:04       1     77      342579     10        5        1050        1050
    4:15:34      23      -    16278885     50        5        1041        1034
    4:15:38      25      -    18266896      0        0        1039        1034
    4:16:08  Bootstrap replicate 488...
    4:16:08      23     77    17854993     50        4        1035        1033
    4:16:11      25      -    19690037      0        0        1035        1033
    4:16:41  Bootstrap replicate 490...
    4:16:41       2     77      677089     20       10        1019        1011
    4:17:10      25      -    16894501      0        0        1010        1002
    4:17:40  Bootstrap replicate 491...
    4:17:40      25     77    18594183     20       10        1030        1016
    4:17:42      25      -    19769288      0        0        1018        1016
    4:18:12  Bootstrap replicate 492...
    4:18:12      25     77    16599371     40        8        1044        1040
    4:18:13      25      -    17050966      0        0        1044        1040
    4:18:43  Bootstrap replicate 493...
    4:18:43      24     77    18707332     20        6        1032        1027
    4:18:45      25      -    20404529      0        0        1030        1027
    4:19:15  Bootstrap replicate 494...
    4:19:15      25     77    18791404     20        9        1052        1050
    4:19:16      25      -    19396144      0        0        1052        1050
    4:19:46  Bootstrap replicate 495...
    4:19:46      22     77    16520372     30        5         990         979
    4:19:50      25      -    18915732      0        0         985         979
    4:20:20  Bootstrap replicate 497...
    4:20:20       2     77      983997     20        5        1049        1042
    4:20:50      25      -    18599955     20        5        1046        1040
    4:20:51      25      -    18881123      0        0        1046        1040
    4:21:21  Bootstrap replicate 498...
    4:21:21      25     77    17748465     20        6         961         957
    4:21:21      25      -    18114732      0        0         961         957
    4:21:51  Bootstrap replicate 500...
    4:21:51       1     77      337146     10        6        1079        1079
    4:22:19      25      -    17893144      0        0        1076        1070
    4:22:49  Bootstrap replicate 501...
    4:22:49      25     77    16465545     80        4        1054        1051
    4:22:49      25      -    16652498      0        0        1054        1051
    4:23:19  Bootstrap replicate 503...
    4:23:19       1     77      885523     10       10        1016        1016
    4:23:49      25      -    18667677      0        0        1016        1014
    4:24:19  Bootstrap replicate 504...
    4:24:19      25     77    17252817     30        7        1030        1025
    4:24:19      25      -    17671687      0        0        1030        1025
    4:24:49  Bootstrap replicate 505...
    4:24:49      23     24    17313604      -        -           -        1064
    4:24:53      25      -    19460217      0        0        1069        1064
    4:25:23  Bootstrap replicate 506...
    4:25:23      22     77    17681685     70        3         991         991
    4:25:27      25      -    19881393      0        0         993         991
    4:25:57  Bootstrap replicate 508...
    4:25:57       1     77      219398     10        7        1008        1008
    4:26:27      23      -    17295959     50        1        1008        1008
    4:26:29      25      -    18928997      0        0        1009        1008
    4:26:59  Bootstrap replicate 509...
    4:26:59      22     77    18165526     20        4         999         994
    4:27:04      25      -    20876433      0        0         998         994
    4:27:34  Bootstrap replicate 510...
    4:27:34      23     77    16549563     20        8        1015        1013
    4:27:38      25      -    18608980      0        0        1015        1013
    4:28:08  Bootstrap replicate 512...
    4:28:08       2     77      674474     10        1        1076        1074
    4:28:38      24      -    18454777    110        4        1079        1074
    4:28:40      25      -    20148941      0        0        1074        1074
    4:29:10  Bootstrap replicate 513...
    4:29:10      25     77    17729298     80        8        1019        1019
    4:29:11      25      -    18197394      0        0        1019        1019
    4:29:41  Bootstrap replicate 514...
    4:29:41      24     77    19038040     60        1        1039        1020
    4:29:44      25      -    20559378      0        0        1020        1020
    4:30:14  Bootstrap replicate 516...
    4:30:14       1     77       41552     10       10        1050        1050
    4:30:44      22      -    17096598     60        7        1050        1049
    4:30:49      25      -    20074510      0        0        1049        1049
    4:31:19  Bootstrap replicate 518...
    4:31:19       1     77       11089     10       10        1035        1035
    4:31:49      23      -    16761348     20        9        1037        1029
    4:31:53      25      -    19283104      0        0        1039        1029
    4:32:23  Bootstrap replicate 519...
    4:32:23      25     77    19308333    110        2         984         984
    4:32:23      25      -    19384978      0        0         984         984
    4:32:53  Bootstrap replicate 520...
    4:32:53      20     77    17357680     20        3        1021        1018
    4:33:01      25      -    21372515      0        0        1021        1018
    4:33:31  Bootstrap replicate 522...
    4:33:31       3     77     1643276     20        6        1000         997
    4:33:58      25      -    19354140      0        0         997         995
    4:34:28  Bootstrap replicate 524...
    4:34:28       2     77     1265003     20        4         974         974
    4:34:57      25      -    17757737      0        0         975         970
    4:35:27  Bootstrap replicate 525...
    4:35:27      25     77    17154176     60        9        1013        1006
    4:35:27      25      -    17611048      0        0        1013        1006
    4:35:57  Bootstrap replicate 526...
    4:35:57      24     77    17624026     20        4        1056        1056
    4:35:59      25      -    18602235      0        0        1056        1056
    4:36:29  Bootstrap replicate 527...
    4:36:29      25     77    17872587    130       10         948         944
    4:36:30      25      -    18473170      0        0         948         944
    4:37:00  Bootstrap replicate 529...
    4:37:00       2     77     1066839     20        5        1003        1003
    4:37:30      24      -    18709837     20        8        1004         998
    4:37:33      25      -    20464802      0        0        1004         998
    4:38:03  Bootstrap replicate 531...
    4:38:03       2     77      657720     20       10        1110        1104
    4:38:33      23      -    17682227     30        2        1105        1098
    4:38:35      25      -    19081851      0        0        1105        1098
    4:39:05  Bootstrap replicate 532...
    4:39:05      24     77    18698614     50        9        1071        1066
    4:39:09      25      -    20932463      0        0        1067        1066
    4:39:39  Bootstrap replicate 534...
    4:39:39       3     77     2505601     30        2         941         940
    4:40:09      25      -    20492516    110       10         945         940
    4:40:10      25      -    21225499      0        0         940         940
    4:40:40  Bootstrap replicate 535...
    4:40:40      24     77    17564560     50        4        1071        1070
    4:40:41      25      -    18367277      0        0        1076        1070
    4:41:11  Bootstrap replicate 536...
    4:41:11      23     77    18521532     60        4         993         993
    4:41:14      25      -    20399183      0        0         995         993
    4:41:44  Bootstrap replicate 537...
    4:41:44      25     77    17084302     30        1        1019        1011
    4:41:45      25      -    17720485      0        0        1012        1011
    4:42:15  Bootstrap replicate 538...
    4:42:15      23     77    17480241    120        6        1026        1024
    4:42:18      25      -    19241089      0        0        1024        1024
    4:42:48  Bootstrap replicate 539...
    4:42:48      24     77    17638082    100        9        1023        1014
    4:42:51      25      -    18975808      0        0        1014        1014
    4:43:21  Bootstrap replicate 541...
    4:43:21       2     77      940023     20        7         973         973
    4:43:51      25      -    18659137      0        0         974         973
    4:44:21  Bootstrap replicate 542...
    4:44:21      25     77    17092944     30        1        1074        1070
    4:44:21      25      -    17131095      0        0        1074        1070
    4:44:51  Bootstrap replicate 543...
    4:44:51      24     77    18010599     40        4        1027        1017
    4:44:52      25      -    18832322      0        0        1029        1017
    4:45:22  Bootstrap replicate 545...
    4:45:22       1     77      625308     10        1         986         986
    4:45:49      25      -    16543525      0        0         982         980
    4:46:19  Bootstrap replicate 546...
    4:46:19      25     77    18121915     70        1        1023        1019
    4:46:19      25      -    18130869      0        0        1023        1019
    4:46:49  Bootstrap replicate 548...
    4:46:49       1     77       14658      1        1        1050        1050
    4:47:19      24      -    17538743     60        4        1046        1045
    4:47:21      25      -    18498896      0        0        1045        1045
    4:47:51  Bootstrap replicate 549...
    4:47:51      23     77    18060547     80        8         975         975
    4:47:55      25      -    21078625      0        0         976         975
    4:48:25  Bootstrap replicate 551...
    4:48:25       1     77      792605     10        1        1009        1009
    4:48:55      23      -    19305630     50       10        1016        1008
    4:48:59      25      -    21765313      0        0        1008        1008
    4:49:29  Bootstrap replicate 552...
    4:49:29      23     77    17095965     20        6        1036        1032
    4:49:32      25      -    18808444      0        0        1039        1032
    4:50:02  Bootstrap replicate 553...
    4:50:02      25     77    17684324     20        1        1005         970
    4:50:04      25      -    18544168      0        0         974         970
    4:50:34  Bootstrap replicate 555...
    4:50:34       1     77      492551     10        3         983         983
    4:51:04      23      -    17911815     50        2         985         982
    4:51:06      25      -    19371195      0        0         982         982
    4:51:36  Bootstrap replicate 557...
    4:51:36       1     77       19702      1        1        1055        1055
    4:52:05      25      -    16845229      0        0        1050        1044
    4:52:35  Bootstrap replicate 559...
    4:52:35       1     77      163946     10        8        1009        1009
    4:53:05      24      -    17950305     30        4        1008         997
    4:53:07      25      -    18853938      0        0        1007         997
    4:53:37  Bootstrap replicate 560...
    4:53:37      23     77    16891950     30        8         985         974
    4:53:40      25      -    18748948      0        0         980         974
    4:54:10  Bootstrap replicate 561...
    4:54:10      23     77    17968658     30        7         999         995
    4:54:14      25      -    20282599      0        0         998         995
    4:54:44  Bootstrap replicate 563...
    4:54:44       1     77       24402     10       10        1038        1038
    4:55:14      24      -    18479628     20       10        1041        1032
    4:55:16      25      -    20151908      0        0        1037        1032
    4:55:46  Bootstrap replicate 564...
    4:55:46      23     77    17370120     20       10        1001         999
    4:55:50      25      -    19509476      0        0        1009         999
    4:56:20  Bootstrap replicate 566...
    4:56:20       2     77      817253     20        8        1035        1035
    4:56:49      25      -    18280741      0        0        1035        1035
    4:57:19  Bootstrap replicate 568...
    4:57:19       3     77     1825839     30        8        1083        1082
    4:57:48      25      -    18346008      0        0        1082        1080
    4:58:18  Bootstrap replicate 569...
    4:58:18      24     77    17315614    110        7        1026        1026
    4:58:20      25      -    18430710      0        0        1030        1026
    4:58:50  Bootstrap replicate 570...
    4:58:50      21     77    16856790     70        2        1075        1072
    4:58:54      25      -    19465224      0        0        1080        1072
    4:59:24  Bootstrap replicate 571...
    4:59:24      25     77    18300902     50        2         958         955
    4:59:25      25      -    18386085      0        0         958         955
    4:59:55  Bootstrap replicate 572...
    4:59:55      25     40    16874110      -        -           -         996
    4:59:56      25      -    17719322      0        0         997         996
    5:00:26  Bootstrap replicate 574...
    5:00:26       2     77     1011399     20        6        1003        1001
    5:00:56      25      -    19008313     30        7        1005         998
    5:00:57      25      -    19419255      0        0        1005         998
    5:01:27  Bootstrap replicate 575...
    5:01:27      25     77    16258188     20       10        1082        1063
    5:01:28      25      -    16884461      0        0        1072        1063
    5:01:58  Bootstrap replicate 576...
    5:01:58      22     77    17109254     70        1         956         955
    5:02:03      25      -    19821187      0        0         959         955
    5:02:33  Bootstrap replicate 577...
    5:02:33      25     77    17898395     40       10        1041        1035
    5:02:34      25      -    18726465      0        0        1036        1035
    5:03:04  Bootstrap replicate 578...
    5:03:04      20     77    18532288     90        6        1011        1008
    5:03:12      25      -    23303778      0        0        1012        1008
    5:03:42  Bootstrap replicate 579...
    5:03:42      24     62    18035495      -        -           -        1044
    5:03:44      25      -    19428673      0        0        1052        1044
    5:04:14  Bootstrap replicate 581...
    5:04:14       2     77     1195868     20        4        1046        1042
    5:04:41      25      -    17121528      0        0        1035        1034
    5:05:11  Bootstrap replicate 582...
    5:05:11      25     77    16854877     20        1        1012        1010
    5:05:11      25      -    16921129      0        0        1012        1010
    5:05:41  Bootstrap replicate 583...
    5:05:41      25     77    17777190    190        1         957         957
    5:05:41      25      -    17803313      0        0         957         957
    5:06:11  Bootstrap replicate 584...
    5:06:11      25     77    16744844     90        8        1065        1061
    5:06:13      25      -    17532234      0        0        1064        1061
    5:06:43  Bootstrap replicate 585...
    5:06:43      24     77    17236068     40        3        1001         995
    5:06:44      25      -    17918512      0        0         999         995
    5:07:14  Bootstrap replicate 586...
    5:07:14      25     77    17801517     50        9        1000         998
    5:07:15      25      -    18312036      0        0        1000         998
    5:07:45  Bootstrap replicate 587...
    5:07:45      22     77    17234043     30        2        1106        1102
    5:07:48      25      -    19311709      0        0        1110        1102
    5:08:18  Bootstrap replicate 588...
    5:08:18      21     77    17702223     30        4         992         992
    5:08:25      25      -    21813158      0        0        1000         992
    5:08:55  Bootstrap replicate 589...
    5:08:55      25     77    16957414     30        7        1014        1012
    5:08:56      25      -    17378684      0        0        1014        1012
    5:09:26  Bootstrap replicate 591...
    5:09:26       1     77        2746      1        1         984         984
    5:09:53      25      -    16658067      0        0         975         967
    5:10:23  Bootstrap replicate 592...
    5:10:23      24     77    18605903     40        5         966         965
    5:10:25      25      -    19567854      0        0         970         965
    5:10:55  Bootstrap replicate 593...
    5:10:55      25     77    18395758    120        3        1024        1024
    5:10:55      25      -    18570315      0        0        1024        1024
    5:11:25  Bootstrap replicate 594...
    5:11:25      25     77    17077248     20        3         951         942
    5:11:25      25      -    17193155      0        0         951         942
    5:11:55  Bootstrap replicate 596...
    5:11:55       2     77     1048870     20        2         963         963
    5:12:22      25      -    18204832      0        0         960         958
    5:12:52  Bootstrap replicate 597...
    5:12:52      25     77    17828420     20        1         968         968
    5:12:52      25      -    17854345      0        0         968         968
    5:13:22  Bootstrap replicate 598...
    5:13:22      25     77    17815217     20        4        1002         996
    5:13:23      25      -    18082220      0        0        1002         996
    5:13:53  Bootstrap replicate 599...
    5:13:53      24     77    17838229     20        2        1034        1027
    5:13:54      25      -    18745999      0        0        1033        1027
    5:14:24  Bootstrap replicate 600...
    5:14:24      24     77    15865396     70        4        1098        1094
    5:14:26      25      -    16722371      0        0        1098        1094
    5:14:56  Bootstrap replicate 602...
    5:14:56       1     77      386450     10        5        1029        1029
    5:15:26      25      -    18185543     20        1        1042        1027
    5:15:27      25      -    18928547      0        0        1028        1027
    5:15:57  Bootstrap replicate 603...
    5:15:57      23     77    17490176     30        9        1010        1006
    5:16:01      25      -    19627416      0        0        1009        1006
    5:16:31  Bootstrap replicate 605...
    5:16:31       2     77      610217     10        1        1000        1000
    5:16:59      25      -    17933850      0        0        1002         997
    5:17:29  Bootstrap replicate 607...
    5:17:29       1     77      476602     10        3         997         997
    5:17:59      25      -    16641436     30       10         998         995
    5:18:00      25      -    17372770      0        0         997         995
    5:18:30  Bootstrap replicate 608...
    5:18:30      25     77    17965506     80       10        1028        1017
    5:18:31      25      -    18664462      0        0        1024        1017
    5:19:01  Bootstrap replicate 609...
    5:19:01      25     77    19221018     30        4        1010        1006
    5:19:02      25      -    19486427      0        0        1010        1006
    5:19:32  Bootstrap replicate 610...
    5:19:32      22     77    18767996     20        9        1033        1029
    5:19:37      25      -    22458455      0        0        1031        1029
    5:20:07  Bootstrap replicate 611...
    5:20:07      21     77    19421960    150        6         985         985
    5:20:13      25      -    23096480      0        0         986         985
    5:20:43  Bootstrap replicate 612...
    5:20:43      25     77    17339096     40        9         964         963
    5:20:44      25      -    17897629      0        0         964         963
    5:21:14  Bootstrap replicate 613...
    5:21:14      22     77    16929774     50        9        1056        1041
    5:21:21      25      -    20630080      0        0        1045        1041
    5:21:51  Bootstrap replicate 614...
    5:21:51      24     77    17928543    100        1        1003         996
    5:21:53      25      -    19334809      0        0         997         996
    5:22:23  Bootstrap replicate 616...
    5:22:23       1     77       98080     10        9        1041        1041
    5:22:53      24      -    18081279     50        4        1040        1033
    5:22:54      25      -    18981093      0        0        1038        1033
    5:23:24  Bootstrap replicate 617...
    5:23:24      25     77    18401606     20        1        1032        1029
    5:23:25      25      -    18456411      0        0        1032        1029
    5:23:55  Bootstrap replicate 618...
    5:23:55      25     77    17699159     30       10        1051        1046
    5:23:55      25      -    18213837      0        0        1051        1046
    5:24:25  Bootstrap replicate 619...
    5:24:25      24     77    18478940     30       10         987         980
    5:24:27      25      -    19734440      0        0         982         980
    5:24:57  Bootstrap replicate 620...
    5:24:57      24     77    17569149     80        8        1034        1030
    5:24:59      25      -    18726225      0        0        1036        1030
    5:25:29  Bootstrap replicate 621...
    5:25:29      25     77    18629875     30        3        1035        1029
    5:25:30      25      -    18788094      0        0        1035        1029
    5:26:00  Bootstrap replicate 622...
    5:26:00      24     77    18104853     20       10         953         949
    5:26:03      25      -    20311843      0        0         951         949
    5:26:33  Bootstrap replicate 624...
    5:26:33       1     77      116123     10        9        1056        1056
    5:27:03      23      -    17911929     90        6        1051        1051
    5:27:06      25      -    19548094      0        0        1055        1051
    5:27:36  Bootstrap replicate 625...
    5:27:36      24     77    17587078     30       10        1073        1069
    5:27:38      25      -    19148189      0        0        1070        1069
    5:28:08  Bootstrap replicate 627...
    5:28:08       1     77      614504     10        2        1080        1080
    5:28:38      22      -    17876142     50        7        1064        1064
    5:28:43      25      -    20750848      0        0        1070        1064
    5:29:13  Bootstrap replicate 628...
    5:29:13      22     77    16409249     30        4        1040        1036
    5:29:18      25      -    18707385      0        0        1045        1036
    5:29:48  Bootstrap replicate 630...
    5:29:48       2     77      892823     20        7        1083        1082
    5:30:16      25      -    17974822      0        0        1080        1080
    5:30:46  Bootstrap replicate 632...
    5:30:46       1     77      812413     10        1        1044        1044
    5:31:15      25      -    19487879      0        0        1049        1040
    5:31:45  Bootstrap replicate 633...
    5:31:45      22     77    17422695     20        4        1016        1011
    5:31:49      25      -    19957771      0        0        1017        1011
    5:32:19  Bootstrap replicate 635...
    5:32:19       1     77       88108     10        9        1023        1023
    5:32:49      23      -    17052967    110        7        1022        1021
    5:32:53      25      -    19189600      0        0        1021        1021
    5:33:23  Bootstrap replicate 636...
    5:33:23      25     77    17076454     30        7        1013        1009
    5:33:24      25      -    17407473      0        0        1013        1009
    5:33:54  Bootstrap replicate 637...
    5:33:54      25     77    18306309     60       10        1056        1055
    5:33:54      25      -    18921628      0        0        1056        1055
    5:34:24  Bootstrap replicate 639...
    5:34:24       1     77      324508     10        6        1070        1070
    5:34:54      24      -    18390557     30        6        1069        1065
    5:34:56      25      -    19394576      0        0        1070        1065
    5:35:26  Bootstrap replicate 640...
    5:35:26      25     77    18369026     30        8         979         974
    5:35:27      25      -    18906362      0        0         979         974
    5:35:57  Bootstrap replicate 642...
    5:35:57       2     77     1306225     20        1        1009        1009
    5:36:25      25      -    18660466      0        0        1009        1004
    5:36:55  Bootstrap replicate 643...
    5:36:55      23     77    17865378     20        9        1048        1031
    5:36:58      25      -    19801014      0        0        1037        1031
    5:37:28  Bootstrap replicate 645...
    5:37:28       2     77     1016855     20        7        1017        1015
    5:37:58      25      -    18814761      0        0        1017        1015
    5:38:28  Bootstrap replicate 647...
    5:38:28       1     77     1158716     10        1         997         997
    5:38:57      25      -    19092935      0        0         997         997
    5:39:27  Bootstrap replicate 648...
    5:39:27      20     77    17070206     80        7        1028        1026
    5:39:35      25      -    21692149      0        0        1027        1026
    5:40:05  Bootstrap replicate 649...
    5:40:05      25     77    17356609     50       10         985         981
    5:40:06      25      -    17955407      0        0         985         981
    5:40:36  Bootstrap replicate 650...
    5:40:36      22     77    18804582     90        1        1008        1000
    5:40:43      25      -    22940914      0        0        1000        1000
    5:41:13  Bootstrap replicate 651...
    5:41:13      23     77    18517259     20        9         970         968
    5:41:16      25      -    20684137      0        0         969         968
    5:41:46  Bootstrap replicate 652...
    5:41:46      24     77    18828972     40        9         996         989
    5:41:48      25      -    20268288      0        0         997         989
    5:42:18  Bootstrap replicate 654...
    5:42:18       1     77      693345     10        1        1023        1023
    5:42:46      25      -    18212203      0        0        1024        1022
    5:43:16  Bootstrap replicate 655...
    5:43:16      25     77    17275368     30        3         970         969
    5:43:16      25      -    17429056      0        0         970         969
    5:43:46  Bootstrap replicate 657...
    5:43:46       2     77     1560196     20       10        1078        1073
    5:44:16      21      -    19015784    100        4        1073        1073
    5:44:24      25      -    23476605      0        0        1073        1073
    5:44:54  Bootstrap replicate 659...
    5:44:54       1     77      426615     10       10        1034        1034
    5:45:24      24      -    18704702     20        8        1032        1030
    5:45:26      25      -    20325540      0        0        1030        1030
    5:45:56  Bootstrap replicate 660...
    5:45:56      24     77    17306091     90        4        1082        1082
    5:45:58      25      -    18212898      0        0        1082        1082
    5:46:28  Bootstrap replicate 661...
    5:46:28      23     77    17179958     20        6        1017        1011
    5:46:33      25      -    19844060      0        0        1014        1011
    5:47:03  Bootstrap replicate 662...
    5:47:03      22     77    17611668     60        1        1002        1002
    5:47:07      25      -    20225036      0        0        1003        1002
    5:47:37  Bootstrap replicate 664...
    5:47:37       1     77      245191     10        7        1013        1013
    5:48:07      23      -    17837122     20        1        1016        1011
    5:48:10      25      -    19817663      0        0        1013        1011
    5:48:40  Bootstrap replicate 666...
    5:48:40       1     77      640688     10        1        1037        1037
    5:49:10      24      -    19153364     40       10        1037        1035
    5:49:13      25      -    20990127      0        0        1035        1035
    5:49:43  Bootstrap replicate 668...
    5:49:43       3     77     1468673     20        9        1009        1003
    5:50:13      25      -    19744484      0        0        1008        1003
    5:50:43  Bootstrap replicate 669...
    5:50:43      22     77    18191615     20        1         988         979
    5:50:48      25      -    21302179      0        0         979         979
    5:51:18  Bootstrap replicate 670...
    5:51:18      24     77    17973331     80        8        1013        1013
    5:51:20      25      -    19115255      0        0        1016        1013
    5:51:50  Bootstrap replicate 672...
    5:51:50       2     77     1087125     20        3         975         975
    5:52:19      25      -    17373856      0        0         976         972
    5:52:49  Bootstrap replicate 674...
    5:52:49       2     77      985493     20        4        1004        1004
    5:53:19      25      -    17817031     30        2        1008        1000
    5:53:19      25      -    17936877      0        0        1008        1000
    5:53:49  Bootstrap replicate 675...
    5:53:49      24     77    18373573     30       10         987         980
    5:53:51      25      -    19769944      0        0         985         980
    5:54:21  Bootstrap replicate 676...
    5:54:21      23     77    19178213    130        4        1029        1017
    5:54:24      25      -    21171605      0        0        1017        1017
    5:54:54  Bootstrap replicate 677...
    5:54:54      23     77    18597888     30       10        1016        1010
    5:54:57      25      -    20667043      0        0        1016        1010
    5:55:27  Bootstrap replicate 678...
    5:55:27      24     77    17234093    130       10        1010        1000
    5:55:30      25      -    18524493      0        0        1002        1000
    5:56:00  Bootstrap replicate 679...
    5:56:00      25     77    18471904     40        6        1015        1014
    5:56:00      25      -    18804686      0        0        1015        1014
    5:56:30  Bootstrap replicate 680...
    5:56:30      23     77    15747569     20        2        1034        1029
    5:56:33      25      -    17314661      0        0        1031        1029
    5:57:03  Bootstrap replicate 681...
    5:57:03      21     77    17057507     20        1        1114        1110
    5:57:09      25      -    20162001      0        0        1121        1110
    5:57:39  Bootstrap replicate 682...
    5:57:39      24     77    17209488     90        9        1028        1026
    5:57:41      25      -    18419341      0        0        1027        1026
    5:58:11  Bootstrap replicate 683...
    5:58:11      23     77    19667484     80        5         966         965
    5:58:14      25      -    21444756      0        0         965         965
    5:58:44  Bootstrap replicate 684...
    5:58:44      25     77    17453250     30        4         976         970
    5:58:44      25      -    17682630      0        0         976         970
    5:59:14  Bootstrap replicate 686...
    5:59:14       1     77      405950     10        3        1032        1032
    5:59:42      25      -    16626061      0        0        1033        1028
    6:00:12  Bootstrap replicate 687...
    6:00:12      23     77    17432231     20        6        1017        1017
    6:00:15      25      -    19133042      0        0        1026        1017
    6:00:45  Bootstrap replicate 688...
    6:00:45      24     77    17112197     50        2        1036        1036
    6:00:47      25      -    18412762      0        0        1036        1036
    6:01:17  Bootstrap replicate 689...
    6:01:17      25     77    19210091     20        3         980         979
    6:01:18      25      -    19406707      0        0         980         979
    6:01:48  Bootstrap replicate 690...
    6:01:48      25     77    17304718     50        9         989         985
    6:01:49      25      -    17775505      0        0         989         985
    6:02:19  Bootstrap replicate 691...
    6:02:19      25     77    17761534     40        3         953         947
    6:02:19      25      -    17919790      0        0         953         947
    6:02:49  Bootstrap replicate 693...
    6:02:49       3     77     1350089     10        1        1001         992
    6:03:19      23      -    18079427     30        9         995         991
    6:03:23      25      -    20294029      0        0         991         991
    6:03:53  Bootstrap replicate 694...
    6:03:53      23     77    17403667     50        1        1092        1088
    6:03:55      25      -    18721836      0        0        1091        1088
    6:04:25  Bootstrap replicate 696...
    6:04:25       1     77      622210     10        1        1023        1023
    6:04:54      25      -    17867169      0        0        1019        1019
    6:05:24  Bootstrap replicate 697...
    6:05:24      25     77    17453078     30        6         998         997
    6:05:25      25      -    17782477      0        0         998         997
    6:05:55  Bootstrap replicate 698...
    6:05:55      24     77    18134681     60        3         997         994
    6:05:56      25      -    18954411      0        0        1000         994
    6:06:26  Bootstrap replicate 700...
    6:06:26       1     77       65357     10       10        1042        1042
    6:06:56      25      -    17922673     40       10        1040        1039
    6:06:57      25      -    18505022      0        0        1040        1039
    6:07:27  Bootstrap replicate 702...
    6:07:27       2     77     1094382     20        5         999         999
    6:07:57      25      -    18167737     40        2        1002         997
    6:07:57      25      -    18229716      0        0        1002         997
    6:08:27  Bootstrap replicate 704...
    6:08:27       1     77      596375     10        1        1059        1059
    6:08:57      25      -    18804913      0        0        1062        1054
    6:09:27  Bootstrap replicate 705...
    6:09:27      25     77    18562558     20        1        1018        1018
    6:09:28      25      -    19158560      0        0        1018        1018
    6:09:58  Bootstrap replicate 706...
    6:09:58      25     77    17495468     20        6        1062        1057
    6:09:58      25      -    17841936      0        0        1062        1057
    6:10:28  Bootstrap replicate 707...
    6:10:28      24     77    17760599     90        1        1045        1042
    6:10:30      25      -    18498849      0        0        1043        1042
    6:11:00  Bootstrap replicate 708...
    6:11:00      24     77    17753732     80        6         940         936
    6:11:01      25      -    18792125      0        0         936         936
    6:11:31  Bootstrap replicate 710...
    6:11:31       1     77       20735      8        8        1022        1022
    6:12:01      25      -    17362397     50        1        1012        1011
    6:12:01      25      -    17400329      0        0        1012        1011
    6:12:31  Bootstrap replicate 712...
    6:12:31       2     77      753808     20       10         970         966
    6:12:59      25      -    16373308      0        0         969         966
    6:13:29  Bootstrap replicate 713...
    6:13:29      25     77    18473562     20        2        1024        1019
    6:13:29      25      -    18600469      0        0        1024        1019
    6:13:59  Bootstrap replicate 714...
    6:13:59      24     77    18783955     20        2         998         982
    6:14:01      25      -    20076282      0        0         983         982
    6:14:31  Bootstrap replicate 715...
    6:14:31      22     77    18764479     30        3        1026        1022
    6:14:35      25      -    21044768      0        0        1023        1022
    6:15:05  Bootstrap replicate 716...
    6:15:05      24     77    18470241     20        8        1066        1056
    6:15:07      25      -    19709785      0        0        1061        1056
    6:15:37  Bootstrap replicate 717...
    6:15:37      24     77    17705160     50       10         997         992
    6:15:40      25      -    19331705      0        0         992         992
    6:16:10  Bootstrap replicate 719...
    6:16:10       1     77      269892     10        6        1039        1039
    6:16:40      25      -    17283400      0        0        1043        1039
    6:17:10  Bootstrap replicate 720...
    6:17:10      25     77    16774508    130        6         935         933
    6:17:11      25      -    17400353      0        0         934         933
    6:17:41  Bootstrap replicate 722...
    6:17:41       2     77      658945     20       10        1110        1110
    6:18:11      25      -    18608588     40        3        1111        1109
    6:18:11      25      -    18809014      0        0        1111        1109
    6:18:41  Bootstrap replicate 723...
    6:18:41      25     77    17029078     70        9        1000         999
    6:18:42      25      -    17512784      0        0        1000         999
    6:19:12  Bootstrap replicate 724...
    6:19:12      20     77    18331025    100        9         970         967
    6:19:19      25      -    22384335      0        0         969         967
    6:19:49  Bootstrap replicate 725...
    6:19:49      21     77    17732357     40        4        1010        1005
    6:19:54      25      -    20620045      0        0        1010        1005
    6:20:24  Bootstrap replicate 727...
    6:20:24       1     77       97051     10        9        1071        1071
    6:20:54      25      -    17660052     70       10        1076        1070
    6:20:55      25      -    18218038      0        0        1076        1070
    6:21:25  Bootstrap replicate 729...
    6:21:25       2     77      746578     20        9         992         988
    6:21:51      25      -    16565405      0        0         988         988
    6:22:21  Bootstrap replicate 730...
    6:22:21      24     77    17876893     30        1        1042        1041
    6:22:22      25      -    18425506      0        0        1046        1041
    6:22:52  Bootstrap replicate 731...
    6:22:52      24     77    16699982     40        5         998         997
    6:22:54      25      -    17621502      0        0        1008         997
    6:23:24  Bootstrap replicate 732...
    6:23:24      25     77    17645535     90       10        1007        1005
    6:23:25      25      -    18610929      0        0        1005        1005
    6:23:55  Bootstrap replicate 734...
    6:23:55       2     77      925454     20        5         978         978
    6:24:25      25      -    19951162      0        0         977         977
    6:24:55  Bootstrap replicate 735...
    6:24:55      25     77    17437819     60        9        1042        1042
    6:24:56      25      -    17960258      0        0        1042        1042
    6:25:26  Bootstrap replicate 736...
    6:25:26      24     77    18263512     70        6        1018        1017
    6:25:28      25      -    19925924      0        0        1023        1016
    6:25:58  Bootstrap replicate 737...
    6:25:58      22     77    16784082     40        2        1014        1009
    6:26:02      25      -    18772896      0        0        1010        1009
    6:26:32  Bootstrap replicate 738...
    6:26:32      23     77    18530304     50        8         998         998
    6:26:36      25      -    21309024      0        0         999         998
    6:27:06  Bootstrap replicate 739...
    6:27:06      22     77    16772756     70        4         976         974
    6:27:11      25      -    19615268      0        0         974         974
    6:27:41  Bootstrap replicate 741...
    6:27:41       1     77       98658      1        1        1012        1012
    6:28:11      25      -    18080391     20       10        1014        1004
    6:28:12      25      -    18841884      0        0        1006        1004
    6:28:42  Bootstrap replicate 743...
    6:28:42       3     77     1508501     20        5         982         982
    6:29:09      25      -    17606459      0        0         981         981
    6:29:39  Bootstrap replicate 744...
    6:29:39      23     77    17163635    120        8        1038        1038
    6:29:42      25      -    19044238      0        0        1039        1038
    6:30:12  Bootstrap replicate 746...
    6:30:12       2     77     1265283     20        7        1041        1039
    6:30:42      25      -    19350058     20        4        1037        1037
    6:30:43      25      -    19552140      0        0        1037        1037
    6:31:13  Bootstrap replicate 747...
    6:31:13      25     77    17882048     30        9        1000         997
    6:31:14      25      -    18500916      0        0         999         997
    6:31:44  Bootstrap replicate 748...
    6:31:44      24     77    18397463     50        1        1005        1002
    6:31:45      25      -    19146423      0        0        1009        1002
    6:32:15  Bootstrap replicate 749...
    6:32:15      23     77    17691839     30        9        1034        1029
    6:32:18      25      -    19923564      0        0        1034        1029
    6:32:48  Bootstrap replicate 751...
    6:32:48       1     77       37684     10       10        1073        1073
    6:33:18      21      -    18048577     50        1        1089        1072
    6:33:25      25      -    21695831      0        0        1072        1072
    6:33:55  Bootstrap replicate 752...
    6:33:55      22     77    16575507     80        8         997         995
    6:33:59      25      -    18952100      0        0         996         995
    6:34:29  Bootstrap replicate 753...
    6:34:29      23     77    16393686     20        6        1013        1012
    6:34:32      25      -    18237450      0        0        1019        1012
    6:35:02  Bootstrap replicate 754...
    6:35:02      24     77    17902040     20       10        1002         999
    6:35:04      25      -    19280951      0        0        1008         999
    6:35:34  Bootstrap replicate 755...
    6:35:34      22     77    18316980    110        5        1026        1022
    6:35:39      25      -    21149895      0        0        1022        1022
    6:36:09  Bootstrap replicate 757...
    6:36:09       1     77      278731     10        6         975         975
    6:36:36      25      -    16629713      0        0         975         967
    6:37:06  Bootstrap replicate 758...
    6:37:06      22     77    17020858     90        6         986         986
    6:37:10      25      -    19518261      0        0         985         985
    6:37:40  Bootstrap replicate 759...
    6:37:40      25     77    18588804     20        8         987         985
    6:37:41      25      -    19067093      0        0         987         985
    6:38:11  Bootstrap replicate 761...
    6:38:11       2     77     1366553     20        5         970         969
    6:38:41      25      -    20636862      0        0         974         968
    6:39:11  Bootstrap replicate 762...
    6:39:11      25     77    17704499     20        9         995         994
    6:39:12      25      -    18157617      0        0         995         994
    6:39:42  Bootstrap replicate 763...
    6:39:42      23     77    19119493     60        8        1053        1050
    6:39:45      25      -    20925363      0        0        1057        1050
    6:40:15  Bootstrap replicate 765...
    6:40:15       2     77      926881     20        7         998         998
    6:40:45      25      -    19210560     80        6        1001         998
    6:40:45      25      -    19597370      0        0        1001         998
    6:41:15  Bootstrap replicate 766...
    6:41:15      24     77    17541985     60        4         992         989
    6:41:17      25      -    18553759      0        0         988         988
    6:41:47  Bootstrap replicate 767...
    6:41:47      25     77    18120863     20        8        1067        1061
    6:41:48      25      -    18640263      0        0        1067        1061
    6:42:18  Bootstrap replicate 768...
    6:42:18      22     77    17828371    150        6        1019        1019
    6:42:22      25      -    20410101      0        0        1019        1019
    6:42:52  Bootstrap replicate 769...
    6:42:52      25     33    17527181      -        -           -        1017
    6:42:53      25      -    18224045      0        0        1018        1017
    6:43:23  Bootstrap replicate 770...
    6:43:23      25     77    16848266     60        3         980         980
    6:43:24      25      -    16972139      0        0         980         980
    6:43:54  Bootstrap replicate 772...
    6:43:54       1     77      436433     10        4        1004        1004
    6:44:24      23      -    18120779     20       10        1007         996
    6:44:27      25      -    20348280      0        0         997         996
    6:44:57  Bootstrap replicate 774...
    6:44:57       1     77      256096     10        8         978         978
    6:45:25      25      -    16283759      0        0         982         977
    6:45:55  Bootstrap replicate 775...
    6:45:55      25     77    17686914     30        1        1052        1048
    6:45:55      25      -    17739309      0        0        1052        1048
    6:46:25  Bootstrap replicate 777...
    6:46:25       1     77      533656     10        2        1068        1068
    6:46:55      25      -    17682223     80        4        1071        1068
    6:46:55      25      -    17888260      0        0        1071        1068
    6:47:25  Bootstrap replicate 778...
    6:47:25      25     77    18604622     50        9        1011        1008
    6:47:26      25      -    19077061      0        0        1011        1008
    6:47:56  Bootstrap replicate 779...
    6:47:56      24     77    18127067     50       10        1007        1007
    6:47:58      25      -    19616975      0        0        1007        1007
    6:48:28  Bootstrap replicate 780...
    6:48:28      24     77    17376143     70        3        1079        1073
    6:48:30      25      -    18273993      0        0        1076        1073
    6:49:00  Bootstrap replicate 781...
    6:49:00      24     77    17588843     90        5        1003        1003
    6:49:01      25      -    18544671      0        0        1003        1003
    6:49:31  Bootstrap replicate 782...
    6:49:31      24     77    16792811     40        5        1020        1020
    6:49:33      25      -    17765186      0        0        1024        1020
    6:50:03  Bootstrap replicate 783...
    6:50:03      25     77    18544894     50        8        1021        1020
    6:50:04      25      -    19092807      0        0        1021        1020
    6:50:34  Bootstrap replicate 784...
    6:50:34      25     77    17863010     20        1        1054        1048
    6:50:34      25      -    17889942      0        0        1054        1048
    6:51:04  Bootstrap replicate 785...
    6:51:04      24     77    18401668     30        8         963         961
    6:51:07      25      -    19977166      0        0         965         961
    6:51:37  Bootstrap replicate 786...
    6:51:37      25     77    19624322     30        6         932         931
    6:51:37      25      -    20033849      0        0         932         931
    6:52:07  Bootstrap replicate 787...
    6:52:07      23     77    17704376     20        5        1057        1054
    6:52:10      25      -    19443502      0        0        1055        1054
    6:52:40  Bootstrap replicate 789...
    6:52:40       1     77       45031     10       10        1013        1013
    6:53:10      24      -    18480171     70        1        1005        1003
    6:53:11      25      -    19221469      0        0        1009        1003
    6:53:41  Bootstrap replicate 791...
    6:53:41       1     77      661339     10        1        1046        1046
    6:54:08      25      -    16825323      0        0        1042        1042
    6:54:38  Bootstrap replicate 792...
    6:54:38      20     77    17309124     20        8        1002         996
    6:54:46      25      -    21390805      0        0         997         996
    6:55:16  Bootstrap replicate 793...
    6:55:16      24     77    17099029     60        7        1039        1039
    6:55:17      25      -    18145499      0        0        1043        1039
    6:55:47  Bootstrap replicate 795...
    6:55:47       1     77        1631      1        1        1026        1026
    6:56:17      25      -    18650215      0        0        1020        1012
    6:56:47  Bootstrap replicate 796...
    6:56:47      24     77    17921665     60        5        1036        1035
    6:56:49      25      -    18892952      0        0        1038        1035
    6:57:19  Bootstrap replicate 797...
    6:57:19      25     77    18115820     50        4         999         996
    6:57:19      25      -    18371036      0        0         999         996
    6:57:49  Bootstrap replicate 799...
    6:57:49       1     77      190377     10        9        1011        1011
    6:58:19      22      -    18289717     60        8        1012        1010
    6:58:24      25      -    21274216      0        0        1011        1009
    6:58:54  Bootstrap replicate 800...
    6:58:54      25     77    19096615     20        7        1033        1027
    6:58:55      25      -    19551940      0        0        1033        1027
    6:59:25  Bootstrap replicate 802...
    6:59:25       2     77      682257     10        1         940         933
    6:59:54      25      -    18176803      0        0         934         932
    7:00:24  Bootstrap replicate 803...
    7:00:24      23     77    19197674     40        3         954         954
    7:00:27      25      -    20953939      0        0         958         954
    7:00:57  Bootstrap replicate 805...
    7:00:57       1     77      784378     10        7        1084        1084
    7:01:27      25      -    18262576      0        0        1083        1083
    7:01:57  Bootstrap replicate 806...
    7:01:57      25     77    17724021    160        8        1098        1098
    7:01:57      25      -    18210843      0        0        1098        1098
    7:02:27  Bootstrap replicate 807...
    7:02:27      24     77    18726701     70        3         975         975
    7:02:29      25      -    19620607      0        0         985         975
    7:02:59  Bootstrap replicate 808...
    7:02:59      24     77    17679185     60        9         988         980
    7:03:01      25      -    19016747      0        0         985         980
    7:03:31  Bootstrap replicate 809...
    7:03:31      24     77    17408836     50        2         977         974
    7:03:32      25      -    18134245      0        0         976         974
    7:04:02  Bootstrap replicate 810...
    7:04:02      25     77    16492396     70        3        1019        1017
    7:04:03      25      -    16676667      0        0        1019        1017
    7:04:33  Bootstrap replicate 812...
    7:04:33       3     77     1570850     30        8        1066        1061
    7:05:02      25      -    19041558      0        0        1060        1060
    7:05:32  Bootstrap replicate 813...
    7:05:32      24     77    18091434    180        6         994         994
    7:05:34      25      -    19064566      0        0         994         994
    7:06:04  Bootstrap replicate 814...
    7:06:04      24     77    18077500     40        9        1027        1023
    7:06:07      25      -    19815176      0        0        1031        1023
    7:06:37  Bootstrap replicate 815...
    7:06:37      25     77    17684086     40        1         987         987
    7:06:37      25      -    17695323      0        0         987         987
    7:07:07  Bootstrap replicate 816...
    7:07:07      24     77    17622032     30        1         991         985
    7:07:09      25      -    18886168      0        0         989         985
    7:07:39  Bootstrap replicate 818...
    7:07:39       1     77      644561     10       10         974         974
    7:08:09      25      -    18965493     40        1         975         974
    7:08:09      25      -    19030668      0        0         975         974
    7:08:39  Bootstrap replicate 819...
    7:08:39      24     77    17399018    110        1        1011        1010
    7:08:41      25      -    18603447      0        0        1010        1010
    7:09:11  Bootstrap replicate 821...
    7:09:11       1     77      187476     10        9        1034        1034
    7:09:41      24      -    18013346    100        3        1034        1034
    7:09:43      25      -    19072373      0        0        1034        1034
    7:10:13  Bootstrap replicate 822...
    7:10:13      25     77    16036132    120        4         981         979
    7:10:13      25      -    16269100      0        0         981         979
    7:10:43  Bootstrap replicate 823...
    7:10:43      24     77    17972892     50        5        1009        1008
    7:10:45      25      -    18827391      0        0        1019        1008
    7:11:15  Bootstrap replicate 824...
    7:11:15      24     77    18432505     50        3         973         971
    7:11:16      25      -    19350042      0        0         972         971
    7:11:46  Bootstrap replicate 825...
    7:11:46      24     77    16690405     50        6        1025        1022
    7:11:48      25      -    17714830      0        0        1022        1022
    7:12:18  Bootstrap replicate 826...
    7:12:18      25     77    17138166     20        1        1048        1045
    7:12:18      25      -    17191424      0        0        1048        1045
    7:12:48  Bootstrap replicate 827...
    7:12:48      25     77    16971940     30        3        1028        1024
    7:12:48      25      -    17124023      0        0        1028        1024
    7:13:18  Bootstrap replicate 828...
    7:13:18      23     77    18240471     40        2        1017        1010
    7:13:22      25      -    20688283      0        0        1010        1010
    7:13:52  Bootstrap replicate 829...
    7:13:52      25     77    17418328     70        7        1049        1049
    7:13:53      25      -    17856207      0        0        1049        1049
    7:14:23  Bootstrap replicate 830...
    7:14:23      24     77    18780200    120       10         980         980
    7:14:25      25      -    20136929      0        0         981         980
    7:14:55  Bootstrap replicate 832...
    7:14:55       1     77      495224     10        8        1058        1058
    7:15:25      24      -    18387489     20        4        1064        1055
    7:15:27      25      -    19477895      0        0        1063        1055
    7:15:57  Bootstrap replicate 833...
    7:15:57      24     77    18336081     90       10        1029        1024
    7:15:59      25      -    19591206      0        0        1030        1024
    7:16:29  Bootstrap replicate 835...
    7:16:29       1     77      429766     10        4        1035        1035
    7:16:59      25      -    17801860      0        0        1034        1027
    7:17:29  Bootstrap replicate 837...
    7:17:29       2     77      770563     10        1        1067        1059
    7:17:59      21      -    17879224     10        1        1086        1058
    7:18:05      25      -    21450043      0        0        1064        1058
    7:18:35  Bootstrap replicate 838...
    7:18:35      24     77    17421170     40        7        1005        1001
    7:18:37      25      -    18549860      0        0        1006        1001
    7:19:07  Bootstrap replicate 840...
    7:19:07       2     77     1261056     20        2         994         994
    7:19:35      25      -    18443799      0        0         993         989
    7:20:05  Bootstrap replicate 841...
    7:20:05      24      7    18133183      -        -           -         995
    7:20:09      25      -    19942328      0        0        1005         995
    7:20:39  Bootstrap replicate 842...
    7:20:39      25     77    17641080     50        9         984         983
    7:20:39      25      -    18159713      0        0         984         983
    7:21:09  Bootstrap replicate 844...
    7:21:09       1     77      143076     10        8        1106        1106
    7:21:39      22      -    16957963     60        3        1105        1102
    7:21:44      25      -    19263756      0        0        1107        1102
    7:22:14  Bootstrap replicate 845...
    7:22:14      25     77    18695977     40       10         977         974
    7:22:15      25      -    19742869      0        0         975         974
    7:22:45  Bootstrap replicate 846...
    7:22:45      24     77    16712019     50        6        1065        1063
    7:22:47      25      -    17838545      0        0        1067        1063
    7:23:17  Bootstrap replicate 847...
    7:23:17      24     77    17513452     50        1        1009         998
    7:23:21      25      -    19538230      0        0        1001         998
    7:23:51  Bootstrap replicate 848...
    7:23:51      25     77    18098020     40        7        1034        1025
    7:23:52      25      -    18828977      0        0        1031        1025
    7:24:22  Bootstrap replicate 849...
    7:24:22      25     77    18362779     90        9        1029        1027
    7:24:23      25      -    19000356      0        0        1029        1027
    7:24:53  Bootstrap replicate 851...
    7:24:53       3     77     1823304     20        2         955         950
    7:25:17      25      -    17390461      0        0         955         949
    7:25:47  Bootstrap replicate 853...
    7:25:47       1     77      680334     10        7        1045        1045
    7:26:16      25      -    18431730      0        0        1045        1045
    7:26:46  Bootstrap replicate 854...
    7:26:46      24     77    17869782     10        1        1002         995
    7:26:48      25      -    19341884      0        0         996         995
    7:27:18  Bootstrap replicate 855...
    7:27:18      25     77    18030625     30       10        1000         999
    7:27:19      25      -    18586019      0        0        1000         999
    7:27:49  Bootstrap replicate 856...
    7:27:49      22     77    17910728     40        1        1045        1043
    7:27:53      25      -    20108521      0        0        1048        1043
    7:28:23  Bootstrap replicate 857...
    7:28:23      25     77    18147237     30        9         964         954
    7:28:24      25      -    19328976      0        0         959         954
    7:28:54  Bootstrap replicate 858...
    7:28:54      22     77    16777855     70        5        1026        1025
    7:28:59      25      -    19604263      0        0        1037        1024
    7:29:29  Bootstrap replicate 860...
    7:29:29       2     77     1385479     20        7        1005        1005
    7:29:57      25      -    18790616      0        0        1007        1005
    7:30:27  Bootstrap replicate 861...
    7:30:27      21     77    17399972    120        5         994         994
    7:30:33      25      -    20817202      0        0         997         994
    7:31:03  Bootstrap replicate 862...
    7:31:03      25     77    18169171    130       10        1021        1019
    7:31:04      25      -    18928026      0        0        1020        1019
    7:31:34  Bootstrap replicate 863...
    7:31:34      25     77    16994511     10        1        1052        1042
    7:31:35      25      -    17663176      0        0        1045        1042
    7:32:05  Bootstrap replicate 865...
    7:32:05       3     77     1383829     20        9        1016        1016
    7:32:35      22      -    18266433     80        3        1023        1013
    7:32:40      25      -    21093044      0        0        1020        1013
    7:33:10  Bootstrap replicate 867...
    7:33:10       1     77      828865     10        2         966         966
    7:33:39      25      -    19009106      0        0         969         963
    7:34:09  Bootstrap replicate 868...
    7:34:09      25     77    17149634     20        4         962         960
    7:34:09      25      -    17386181      0        0         962         960
    7:34:39  Bootstrap replicate 870...
    7:34:39       1     77       40427      1        1         977         977
    7:35:09      23      -    17871055     20       10         976         974
    7:35:13      25      -    20353962      0        0         975         974
    7:35:43  Bootstrap replicate 871...
    7:35:43      24     77    17380295     60        3        1051        1048
    7:35:45      25      -    18540288      0        0        1050        1048
    7:36:15  Bootstrap replicate 872...
    7:36:15      25     77    18278815     40        1        1054        1047
    7:36:15      25      -    18323818      0        0        1054        1047
    7:36:45  Bootstrap replicate 873...
    7:36:45      24     77    18792166     30        8         992         985
    7:36:47      25      -    20003611      0        0         986         985
    7:37:17  Bootstrap replicate 874...
    7:37:17      24     77    17573531     30        6         992         992
    7:37:19      25      -    18665584      0        0         999         992
    7:37:49  Bootstrap replicate 875...
    7:37:49      23     77    17988529    140        3        1025        1024
    7:37:52      25      -    19893597      0        0        1024        1024
    7:38:22  Bootstrap replicate 877...
    7:38:22       3     77     1716012     20        9         980         977
    7:38:48      25      -    18552523      0        0         978         977
    7:39:18  Bootstrap replicate 878...
    7:39:18      25     77    18074165     70        7        1015        1011
    7:39:20      25      -    19053977      0        0        1014        1011
    7:39:50  Bootstrap replicate 879...
    7:39:50      22     77    18507819     40        5        1003        1001
    7:39:56      25      -    22132278      0        0        1004        1001
    7:40:26  Bootstrap replicate 881...
    7:40:26       1     77      125453     10        9        1034        1034
    7:40:56      25      -    17787859    100        1        1033        1033
    7:40:56      25      -    17822596      0        0        1033        1033
    7:41:26  Bootstrap replicate 882...
    7:41:26      25     77    18266059    170        3        1037        1037
    7:41:26      25      -    18425731      0        0        1037        1037
    7:41:56  Bootstrap replicate 883...
    7:41:56      22     77    17865151    110        8        1004        1004
    7:42:00      25      -    20512152      0        0        1005        1004
    7:42:30  Bootstrap replicate 885...
    7:42:30       3     77     1751633     20        6        1040        1040
    7:42:59      25      -    17911740      0        0        1052        1039
    7:43:29  Bootstrap replicate 886...
    7:43:29      25     77    18296857     70        9        1019        1013
    7:43:30      25      -    18886013      0        0        1019        1013
    7:44:00  Bootstrap replicate 887...
    7:44:00      22     77    17026741     30        8        1001         998
    7:44:06      25      -    20387257      0        0         999         998
    7:44:36  Bootstrap replicate 888...
    7:44:36      23     77    17903480     20        3        1034        1032
    7:44:38      25      -    19473261      0        0        1039        1032
    7:45:08  Bootstrap replicate 889...
    7:45:08      25     77    18891375     50        8        1002         997
    7:45:10      25      -    19979860      0        0         998         997
    7:45:40  Bootstrap replicate 890...
    7:45:40      25     77    17287789    140        1        1019        1017
    7:45:40      25      -    17327809      0        0        1019        1017
    7:46:10  Bootstrap replicate 891...
    7:46:10      24     77    18221737     20        1        1013        1008
    7:46:11      25      -    18970615      0        0        1014        1008
    7:46:41  Bootstrap replicate 893...
    7:46:41       1     77      470449     10        4        1027        1027
    7:47:11      25      -    18792845      0        0        1034        1025
    7:47:41  Bootstrap replicate 894...
    7:47:41      23     77    17653658     60        6        1028        1024
    7:47:43      25      -    19394988      0        0        1028        1024
    7:48:13  Bootstrap replicate 895...
    7:48:13      24     77    18081213     60        5        1064        1058
    7:48:15      25      -    19162083      0        0        1059        1058
    7:48:45  Bootstrap replicate 897...
    7:48:45       6     77     3274224     20        9        1099        1098
    7:49:08      25      -    16760708      0        0        1098        1097
    7:49:38  Bootstrap replicate 898...
    7:49:38      25     77    17965435     40        6         981         974
    7:49:39      25      -    18370575      0        0         981         974
    7:50:09  Bootstrap replicate 899...
    7:50:09      24     77    17182018     30       10        1016        1011
    7:50:11      25      -    18493203      0        0        1012        1011
    7:50:41  Bootstrap replicate 900...
    7:50:41      25     77    18278871    100        8        1055        1050
    7:50:42      25      -    18817093      0        0        1055        1050
    7:51:12  Bootstrap replicate 901...
    7:51:12      24     77    16987052     20        1        1062        1061
    7:51:14      25      -    18181271      0        0        1066        1061
    7:51:44  Bootstrap replicate 903...
    7:51:44       2     77      784873     20       10         989         984
    7:52:14      25      -    18355252      0        0         985         984
    7:52:44  Bootstrap replicate 904...
    7:52:44      23     77    17086033     70        3         972         969
    7:52:47      25      -    19102895      0        0         969         969
    7:53:17  Bootstrap replicate 905...
    7:53:17      22     77    17704254     90        5         960         959
    7:53:21      25      -    20076675      0        0         959         959
    7:53:51  Bootstrap replicate 906...
    7:53:51      25     77    17924008     20        4        1006        1001
    7:53:52      25      -    18103103      0        0        1006        1001
    7:54:22  Bootstrap replicate 907...
    7:54:22      22     77    18351186     20        8        1002        1002
    7:54:26      25      -    21274893      0        0        1003        1002
    7:54:56  Bootstrap replicate 908...
    7:54:56      24     77    18217437     50       10         996         994
    7:54:59      25      -    20022834      0        0         996         994
    7:55:29  Bootstrap replicate 910...
    7:55:29       1     77      525520     10        2        1011        1011
    7:55:55      25      -    16682888      0        0        1010        1010
    7:56:25  Bootstrap replicate 912...
    7:56:25       1     77          15      1        1        1041        1041
    7:56:54      25      -    16605396      0        0        1018        1018
    7:57:24  Bootstrap replicate 913...
    7:57:24      25     77    18109830    130        5        1036        1036
    7:57:24      25      -    18405798      0        0        1036        1036
    7:57:54  Bootstrap replicate 914...
    7:57:54      23     77    18064751     30       10        1062        1054
    7:57:58      25      -    20218102      0        0        1061        1054
    7:58:28  Bootstrap replicate 916...
    7:58:28       1     77      426377     10        4        1013        1013
    7:58:55      25      -    16021260      0        0        1011        1008
    7:59:25  Bootstrap replicate 917...
    7:59:25      23     77    17566840     30        3        1010        1006
    7:59:27      25      -    19031959      0        0        1009        1006
    7:59:57  Bootstrap replicate 918...
    7:59:57      22     77    18232827     70        9        1031        1030
    8:00:02      25      -    20861679      0        0        1039        1030
    8:00:32  Bootstrap replicate 919...
    8:00:32      25     77    18358920     30        5        1007        1005
    8:00:33      25      -    19114746      0        0        1006        1005
    8:01:03  Bootstrap replicate 920...
    8:01:03      24     77    16988802     20        5        1001        1000
    8:01:05      25      -    18304120      0        0        1005        1000
    8:01:35  Bootstrap replicate 922...
    8:01:35       1     77      145543     10        9        1051        1051
    8:02:02      25      -    16426474      0        0        1050        1045
    8:02:32  Bootstrap replicate 923...
    8:02:32      22     77    17660912     20        2         998         993
    8:02:36      25      -    19660906      0        0         996         993
    8:03:06  Bootstrap replicate 924...
    8:03:06      23     77    17080314     50        6        1022        1017
    8:03:10      25      -    19435077      0        0        1017        1017
    8:03:40  Bootstrap replicate 925...
    8:03:40      22     77    18059891     40        2        1020        1017
    8:03:44      25      -    20438794      0        0        1022        1017
    8:04:14  Bootstrap replicate 926...
    8:04:14      23     77    16951169     20        6        1091        1082
    8:04:17      25      -    18688815      0        0        1083        1082
    8:04:47  Bootstrap replicate 927...
    8:04:47      23     77    17514720     30        2        1056        1051
    8:04:49      25      -    19036827      0        0        1054        1051
    8:05:19  Bootstrap replicate 928...
    8:05:19      22     77    17311771    100        7         987         984
    8:05:24      25      -    19917537      0        0         986         984
    8:05:54  Bootstrap replicate 929...
    8:05:54      24     77    16984210     30        5        1006        1001
    8:05:55      25      -    17965045      0        0        1006        1001
    8:06:25  Bootstrap replicate 930...
    8:06:25      25     77    17082625     60        8         978         976
    8:06:26      25      -    17560016      0        0         978         976
    8:06:56  Bootstrap replicate 932...
    8:06:56       2     77      712822     10        1        1011        1009
    8:07:23      25      -    17091313      0        0        1011        1008
    8:07:53  Bootstrap replicate 933...
    8:07:53      25     77    17528049     40        3        1013        1008
    8:07:54      25      -    18153480      0        0        1011        1008
    8:08:24  Bootstrap replicate 934...
    8:08:24      25     77    18552553     20       10        1040        1039
    8:08:25      25      -    19171052      0        0        1040        1039
    8:08:55  Bootstrap replicate 935...
    8:08:55      23     77    17474677     90        7        1007        1005
    8:08:58      25      -    19099825      0        0        1005        1005
    8:09:28  Bootstrap replicate 936...
    8:09:28      25     77    17305772     50        8        1007        1002
    8:09:29      25      -    17736430      0        0        1007        1002
    8:09:59  Bootstrap replicate 937...
    8:09:59      24     77    18977839     80        7         975         970
    8:10:02      25      -    20756645      0        0         970         970
    8:10:32  Bootstrap replicate 938...
    8:10:32      25     77    18996277     80        4        1021        1021
    8:10:32      25      -    19192498      0        0        1021        1021
    8:11:02  Bootstrap replicate 939...
    8:11:02      25     77    17223180     40        9        1051        1048
    8:11:03      25      -    17759517      0        0        1051        1048
    8:11:33  Bootstrap replicate 941...
    8:11:33       1     77     1065059     10        1         984         984
    8:12:03      24      -    18996155     30        2         988         981
    8:12:05      25      -    20382123      0        0         983         981
    8:12:35  Bootstrap replicate 942...
    8:12:35      24     77    18844481    110        9        1004        1002
    8:12:37      25      -    20134789      0        0        1002        1002
    8:13:07  Bootstrap replicate 943...
    8:13:07      25     77    17453763    100        6         993         984
    8:13:08      25      -    17816323      0        0         993         984
    8:13:38  Bootstrap replicate 944...
    8:13:38      24     77    18721993     30        9        1022        1020
    8:13:40      25      -    19929536      0        0        1021        1020
    8:14:10  Bootstrap replicate 945...
    8:14:10      24     77    17816090     40       10        1017        1009
    8:14:12      25      -    19139728      0        0        1013        1009
    8:14:42  Bootstrap replicate 946...
    8:14:42      24     77    16807735    120        1        1029        1009
    8:14:44      25      -    18157977      0        0        1011        1009
    8:15:14  Bootstrap replicate 948...
    8:15:14       2     77      734967     20       10         985         981
    8:15:41      25      -    17224943      0        0         982         981
    8:16:11  Bootstrap replicate 949...
    8:16:11      25     77    19347332     30       10        1034        1032
    8:16:12      25      -    19995740      0        0        1034        1032
    8:16:42  Bootstrap replicate 950...
    8:16:42      21     77    18751529     70        9        1002        1002
    8:16:48      25      -    22593098      0        0        1003        1002
    8:17:18  Bootstrap replicate 951...
    8:17:18      23     77    18911881     20        5        1001         998
    8:17:21      25      -    20752512      0        0        1002         998
    8:17:51  Bootstrap replicate 953...
    8:17:51       1     77      345342     10        5         992         992
    8:18:21      23      -    18567005     60        3         990         990
    8:18:26      25      -    21476585      0        0         991         990
    8:18:56  Bootstrap replicate 955...
    8:18:56       1     77          61      1        1        1033        1033
    8:19:24      25      -    16956495      0        0        1010        1006
    8:19:54  Bootstrap replicate 956...
    8:19:54      25     77    18254307     60        4         988         986
    8:19:55      25      -    18468384      0        0         988         986
    8:20:25  Bootstrap replicate 957...
    8:20:25      24     77    20013649     40        5        1039        1038
    8:20:26      25      -    21046694      0        0        1039        1038
    8:20:56  Bootstrap replicate 958...
    8:20:56      24     77    18591054     70        3        1024        1024
    8:20:58      25      -    19484767      0        0        1027        1024
    8:21:28  Bootstrap replicate 959...
    8:21:28      23     77    18362689     30        2        1004         992
    8:21:30      25      -    19950924      0        0        1002         992
    8:22:00  Bootstrap replicate 960...
    8:22:00      24     77    17582441     20        7        1027        1019
    8:22:02      25      -    18703670      0        0        1024        1019
    8:22:32  Bootstrap replicate 961...
    8:22:32      25     77    18288134     30        4         998         993
    8:22:33      25      -    18470451      0        0         998         993
    8:23:03  Bootstrap replicate 963...
    8:23:03       1     77      851421     10        6        1056        1056
    8:23:33      24      -    20110443     20        5        1056        1051
    8:23:34      25      -    21054849      0        0        1054        1051
    8:24:04  Bootstrap replicate 964...
    8:24:04      24     77    17819064    100        7         994         994
    8:24:06      25      -    19016663      0        0         994         994
    8:24:36  Bootstrap replicate 965...
    8:24:36      24     77    18256442     20        7        1047        1041
    8:24:39      25      -    19897921      0        0        1049        1041
    8:25:09  Bootstrap replicate 966...
    8:25:09      24     27    17432434      -        -           -         992
    8:25:11      25      -    18678774      0        0         993         992
    8:25:41  Bootstrap replicate 968...
    8:25:41       3     77     1743305     30        8        1047        1047
    8:26:11      25      -    20024028     20        3        1050        1045
    8:26:11      25      -    20154809      0        0        1050        1045
    8:26:41  Bootstrap replicate 969...
    8:26:41      25     77    17697682     30        9        1046        1033
    8:26:43      25      -    18757064      0        0        1041        1033
    8:27:13  Bootstrap replicate 970...
    8:27:13      24     77    17710001     40        4         965         965
    8:27:14      25      -    18609578      0        0         970         965
    8:27:44  Bootstrap replicate 971...
    8:27:44      24     77    17023693     30        9        1028        1018
    8:27:47      25      -    18917217      0        0        1024        1018
    8:28:17  Bootstrap replicate 973...
    8:28:17       1     77      581337     10        4        1002        1002
    8:28:47      24      -    18539246     30       10        1006         999
    8:28:50      25      -    19922527      0        0        1003         999
    8:29:20  Bootstrap replicate 975...
    8:29:20       2     77      826595     20       10        1045        1026
    8:29:49      25      -    18058624      0        0        1029        1026
    8:30:19  Bootstrap replicate 976...
    8:30:19      23     77    17420953     20        8        1048        1040
    8:30:22      25      -    19343237      0        0        1044        1040
    8:30:52  Bootstrap replicate 978...
    8:30:52       2     77      638930     20       10        1055        1047
    8:31:21      25      -    16762335      0        0        1047        1040
    8:31:51  Bootstrap replicate 979...
    8:31:51      24     77    18119394     30        7         980         976
    8:31:53      25      -    19285671      0        0         980         976
    8:32:23  Bootstrap replicate 980...
    8:32:23      25     77    18198962     20       10         965         964
    8:32:24      25      -    18774589      0        0         965         964
    8:32:54  Bootstrap replicate 981...
    8:32:54      23     77    18531273     40        2         979         978
    8:32:56      25      -    19889773      0        0         979         978
    8:33:26  Bootstrap replicate 982...
    8:33:26      23     77    18263801     40        3        1070        1065
    8:33:29      25      -    19935956      0        0        1081        1065
    8:33:59  Bootstrap replicate 984...
    8:33:59       1     77      878554     10        4        1066        1066
    8:34:29      25      -    17571648     20        9        1063        1059
    8:34:30      25      -    18317229      0        0        1061        1059
    8:35:00  Bootstrap replicate 985...
    8:35:00      25     77    17190529     20        1        1005        1000
    8:35:00      25      -    17197535      0        0        1005        1000
    8:35:30  Bootstrap replicate 986...
    8:35:30      25     77    16932646    150        9        1025        1024
    8:35:31      25      -    17427404      0        0        1025        1024
    8:36:01  Bootstrap replicate 987...
    8:36:01      23     77    16664898     90        6        1018        1007
    8:36:04      25      -    18328246      0        0        1008        1007
    8:36:34  Bootstrap replicate 988...
    8:36:34      23     77    18662626     60        3        1033        1032
    8:36:37      25      -    20475545      0        0        1039        1032
    8:37:07  Bootstrap replicate 989...
    8:37:07      25     77    17131682     20       10        1103        1085
    8:37:08      25      -    17723417      0        0        1091        1085
    8:37:38  Bootstrap replicate 991...
    8:37:38       3     77     2043266     20        5        1039        1033
    8:38:07      25      -    18453557      0        0        1038        1033
    8:38:37  Bootstrap replicate 992...
    8:38:37      24     77    17309807     20        7         940         937
    8:38:39      25      -    18446986      0        0         940         937
    8:39:09  Bootstrap replicate 993...
    8:39:09      24     77    17978425     80       10        1063        1061
    8:39:11      25      -    19361832      0        0        1071        1061
    8:39:41  Bootstrap replicate 994...
    8:39:41      25     77    18121551     70        4        1027        1027
    8:39:42      25      -    18371016      0        0        1027        1027
    8:40:12  Bootstrap replicate 995...
    8:40:12      25     77    19452081     40        8        1011        1004
    8:40:13      25      -    20304201      0        0        1007        1004
    8:40:43  Bootstrap replicate 996...
    8:40:43      24     77    18068678     40        4         944         942
    8:40:44      25      -    19051771      0        0         948         942
    8:41:14  Bootstrap replicate 998...
    8:41:14       2     77     1017798     20        2        1015        1010
    8:41:41      25      -    17408684      0        0        1008        1005
    8:42:11  Bootstrap replicate 1000...
    8:42:11       1     77      395412     10        5        1038        1038
    8:42:41      25      -    18244340     60        3        1039        1038
    8:42:41      25      -    18395126      0        0        1039        1038

   1000 bootstrap replicates completed
   Time used = 08:42:41 (CPU time = 08:40:38.4)

Trees for each replicate written to treefile: /Users/Shared/meins/mafft/MPheur_boot.tre

Bootstrap 50% majority-rule consensus tree

                                                                                                      /--------- M. lychnidis dioicae mk115(7)
                                                                                              /--74---+--------- M. lychnidis dioicae ml326(9)
                                                                                     /---57---+----------------- M. lychnidis dioicae DB3636(8)
                                                                             /--72---+-------------------------- M. lychnidis dioicae ml215(10)
                                                                    /---57---+       \-------------------------- M. lychnidis dioicae mk147(11)
                                                                    |        \---------------------------------- M. violaceo irregulare ml50(12)
                                                                    |                                 /--------- M. silenes inflatae ml605(13)
                                                            /--83---+                         /--99---+--------- M. silenes inflatae ml620(14)
                                                            |       |                /---76---+       \--------- M. silenes inflatae mk208(15)
                                                   /---68---+       \-------92-------+        \----------------- M. silenes inflatae ml327(16)
                                                   |        |                        \-------------------------- M. violaceum s.str. ml344(17)
                                                   |        \--------------------------------------------------- M. major mk279(18)
                                                   |                                                  /--------- M. dianthorum ml354(25)
                                                   |                                          /--51---+--------- M. dianthorum ml328(26)
                                                   |                                          |       \--------- M. dianthorum mk167(27)
                                                   |                                 /---99---+       /--------- M. dianthorum mk119(24)
                                                   |                                 |        +--69---+--------- M. dianthorum ml622(28)
                                                   |                         /--74---+        \----------------- M. dianthorum ml333(29)
                                                   |                         |       |                /--------- M. dianthorum DB3637(30)
                                                   +-----------77------------+       \------100-------+--------- M. dianthorum ml329(31)
                                                   |                         \---------------------------------- M. dianthorum mk145(32)
                                           /--100--+                                                  /--------- M. stellariae ml352(19)
                                           |       |                                                  +--------- M. stellariae DB3633(20)
                                           |       +-----------------------100------------------------+--------- M. stellariae ml507(21)
                                           |       |                                                  +--------- M. stellariae ml48(22)
                                           |       |                                                  \--------- M. stellariae HML791(23)
                                           |       |                                                  /--------- M. saponariae mk142(33)
                                           |       |                                                  +--------- M. saponariae mk146(34)
                                           |       +------------------------97------------------------+--------- M. saponariae ml310(35)
                                  /---79---+       |                                                  \--------- M. saponariae ml373(36)
                                  |        |       |                                                  /--------- M. violaceum s.l. mk113(4)
                                  |        |       |                                          /--98---+--------- M. violaceum s.l. mk143(5)
                                  |        |       \--------------------64--------------------+----------------- M. violaceo verrucosum ml49(6)
                          /--57---+        |                                                          /--------- M. violaceum s.l. AY014238(37)
                          |       |        |                                                  /--65---+--------- M. violaceum s.l. AY014239(38)
                          |       |        |                                         /---57---+----------------- M. violaceum s.l. AY014235(39)
                          |       |        \-------------------100-------------------+-------------------------- M. violaceum s.l. AY014236(40)
                          |       \----------------------------------------------------------------------------- M. anomalum mk067(43)
                          |                                                                           /--------- M. cordae mk315(51)
                          |                                                                   /--55---+--------- M. tenuisporum mk153(53)
                          |                                                          /---97---+----------------- M. cordae AF045878(52)
                          +----------------------------54----------------------------+                /--------- M. reticulatum mk122(54)
                          |                                                          \-------99-------+--------- M. reticulatum mk123(55)
                          |                                                                           \--------- M. reticulatum mk112(56)
                          |                                                                           /--------- M. intermedium mk087(47)
                          |                                                                   /--98---+--------- M. intermedium mk088(48)
                          |                                                          /---56---+----------------- M. pinguiculae AF045881(50)
                          +----------------------------88----------------------------+-------------------------- M. betonicae mk069(49)
                 /---68---+                                                                           /--------- M. tragopo. pratensis mk158(58)
                 |        |                                                                   /--72---+--------- M. tragopo. pratensis mk148(59)
                 |        |                                                          /--100---+----------------- M. scorzonerae mk129(57)
                 |        +----------------------------97----------------------------+-------------------------- M. scorzonerae mk131(60)
                 |        |                                                                           /--------- M. shastense mk133(66)
                 |        |                                                                   /--99---+--------- M. vinosum AF045876(67)
                 |        +--------------------------------56---------------------------------+----------------- M. parlatorei mk277(63)
                 |        |                                                                           /--------- M. scabiosae NO3(44)
         /--56---+        +------------------------------------100------------------------------------+--------- M. scabiosae AF045880(45)
         |       |        |                                                                           /--------- M. stygium mk139(64)
         |       |        +------------------------------------100------------------------------------+--------- M. stygium mk140(65)
         |       |        +------------------------------------------------------------------------------------- M. holostei mk318(46)
         |       |        +------------------------------------------------------------------------------------- M. scolymi NO1(61)
         |       |        +------------------------------------------------------------------------------------- M. onopordi mk104(62)
         |       |        \------------------------------------------------------------------------------------- M. kuehneanum AF045879(68)
         |       |                                                                                    /--------- Bauerago abstrusa DB1888(41)
/--------+       \----------------------------------------100-----------------------------------------+--------- Bauerago vuyckii DB1895(42)
|        |                                                                                            /--------- M. bistortarum mk070(1)
|        |                                                                                    /--77---+--------- M. bistortarum mk080(3)
|        |                                                                           /--100---+----------------- M. bistortarum mk071(2)
|        |                                                                           |                /--------- M. bosniacum mk082(69)
|        |                                                                           +-------53-------+--------- M. pustulatum mk327(70)
100      |                                                                           |                /--------- Sphac. poly. persicariae AF444593(72)
|        \------------------------------------57-------------------------------------+-------99-------+--------- Sphac. poly. serrulati NO2(73)
|                                                                                    +-------------------------- M. nepalense mk103(71)
|                                                                                    +-------------------------- Liroa emodensis DB1037(74)
|                                                                                    \-------------------------- M. tuberculiforme mk159(75)
|                                                                                                     /--------- Ustilentyloma fluitans 1040(76)
\-----------------------------------------------------------------------------------------------------+--------- Ustilentyloma spec. 3638(77)

Bipartitions found in one or more trees and frequency of occurrence (bootstrap support values):

         1         2         3         4         5         6         7      7
12345678901234567890123456789012345678901234567890123456789012345678901234567      Freq      %
----------------------------------------------------------------------------------------------
...........................................**................................   1000.00 100.0%
...*********************************.........................................   1000.00 100.0%
...**************************************************************************   1000.00 100.0%
....................................****.....................................   1000.00 100.0%
...............................................................**............   1000.00 100.0%
........................................**...................................    998.25  99.8%
...........................................................................**    998.00  99.8%
.............................**..............................................    997.72  99.8%
..................*****......................................................    997.61  99.8%
........................................................***..................    996.04  99.6%
.......................................................................**....    994.68  99.5%
.....................................................***.....................    992.81  99.3%
............***..............................................................    989.89  99.0%
.................................................................**..........    989.02  98.9%
.......................******................................................    985.59  98.6%
..............................................**.............................    984.27  98.4%
...**........................................................................    981.61  98.2%
..................................................***........................    972.63  97.3%
................................****.........................................    965.43  96.5%
........................................................****.................    965.22  96.5%
............*****............................................................    922.61  92.3%
..............................................****...........................    884.42  88.4%
......***********............................................................    832.34  83.2%
...*************************************.....................................    791.31  79.1%
.*.**************************************************************************    769.38  76.9%
.......................*********.............................................    766.54  76.7%
............****.............................................................    764.19  76.4%
.......................********..............................................    743.54  74.4%
......*.*....................................................................    735.20  73.5%
.........................................................**..................    720.13  72.0%
......*****..................................................................    717.43  71.7%
.......................*...*.................................................    693.10  69.3%
...*************************************..**************************.........    680.92  68.1%
......************...........................................................    675.82  67.6%
....................................**.......................................    645.84  64.6%
...***.......................................................................    639.83  64.0%
......******.................................................................    573.05  57.3%
......***....................................................................    572.08  57.2%
....................................***......................................    571.79  57.2%
...*****************************************************************.......**    565.67  56.6%
...*************************************..*..................................    565.14  56.5%
...*****************************************************************.........    562.35  56.2%
..............................................**.*...........................    560.40  56.0%
..............................................................*..**..........    557.61  55.8%
..................................................*.*........................    548.25  54.8%
..................................................******.....................    544.93  54.5%
....................................................................**.......    526.58  52.7%
........................***..................................................    511.44  51.1%
........................***.*................................................    475.16  47.5%
........................*.*..................................................    440.98  44.1%
............**...............................................................    428.21  42.8%
..................................................**********.*...............    422.30  42.2%
...........................................***...............................    412.33  41.2%
...************************************************************************..    374.28  37.4%
.....................................................**......................    360.72  36.1%
........................................**.................................**    334.38  33.4%
.......................*...**................................................    330.91  33.1%
........................*.*.*................................................    330.83  33.1%
..............................................***............................    330.00  33.0%
.......................................................................***...    324.44  32.4%
......................................................**.....................    322.96  32.3%
.....................................................*.*.....................    311.55  31.2%
......*****.*****............................................................    307.00  30.7%
...***.................*********.............................................    305.11  30.5%
..............................................****************...............    298.25  29.8%
....................................................................*******..    289.96  29.0%
............*.*..............................................................    285.89  28.6%
.............**..............................................................    278.37  27.8%
............................................................**...............    273.89  27.4%
...***............******************.........................................    273.08  27.3%
...***.................*************.........................................    266.52  26.7%
......****...................................................................    247.29  24.7%
.....................................................***.....*...............    246.87  24.7%
................................***..........................................    245.90  24.6%
................................**.*.........................................    244.73  24.5%
......***.*..................................................................    242.13  24.2%
................................*.**.........................................    236.79  23.7%
........................................................****.*...............    233.82  23.4%
.......................*************.........................................    232.01  23.2%
......******************************.........................................    225.73  22.6%
.............................***.............................................    224.64  22.5%
...................................................**........................    218.74  21.9%
..................................................**.........................    215.34  21.5%
...**.******************************.........................................    214.90  21.5%
...........................................*************************.........    214.69  21.5%
.................................***.........................................    211.12  21.1%
...***********************************************************************...    206.31  20.6%
...***********************************************************************.**    203.69  20.4%
....................................**.*.....................................    203.68  20.4%
.....................................................*******.*...............    196.60  19.7%
..................**.**......................................................    194.76  19.5%
..................****.......................................................    190.63  19.1%
...................****......................................................    188.67  18.9%
......................................**.....................................    181.36  18.1%
..............................................**************.*...............    180.97  18.1%
................................*..*.........................................    180.34  18.0%
..................*.***......................................................    176.09  17.6%
..................***.*......................................................    174.99  17.5%
.........**..................................................................    174.92  17.5%
................................*.*..........................................    174.08  17.4%
................................**...........................................    173.09  17.3%
..................................................************...............    172.87  17.3%
......*****************......................................................    172.48  17.2%
........................**...................................................    170.91  17.1%
.................................**..........................................    170.74  17.1%
............***.*............................................................    170.67  17.1%
....................................................................**.**....    169.41  16.9%
..............................................................*****..........    165.23  16.5%
...*************************************..*************************..........    164.83  16.5%
.................................*.*.........................................    162.50  16.3%
..................................**.........................................    159.54  16.0%
......*.***..................................................................    159.49  15.9%
....................................................................**.****..    157.24  15.7%
......************.....*************.........................................    154.32  15.4%
..............................................................***............    154.27  15.4%
..............................................*****************..**..........    148.93  14.9%
...........................................************************..........    147.56  14.8%
...*******************************************************************.******    146.69  14.7%
.........................................................................**..    145.61  14.6%
.....................................**......................................    143.47  14.3%
.......*....*****............................................................    143.40  14.3%
.............................................*..............*................    141.54  14.2%
........................................................**...................    140.14  14.0%
...........................................***..............*................    138.50  13.9%
........................................................*.*..................    137.74  13.8%
....................................................................*..**....    135.17  13.5%
...***************.....*************.........................................    130.36  13.0%
...*****************************************************************..*......    127.96  12.8%
..................*..*.......................................................    127.06  12.7%
....................................................................******...    126.76  12.7%
.............................................*****************...............    125.53  12.6%
...................*.*.......................................................    119.43  11.9%
..................*.*........................................................    119.42  11.9%
..***************************************************************************    116.90  11.7%
...*************************************..****...............................    116.87  11.7%
..........................*.*................................................    116.47  11.6%
..................................................**********.................    116.46  11.6%
...**.*****************.........****.........................................    115.94  11.6%
..................**.........................................................    115.01  11.5%
....................*.*......................................................    114.75  11.5%
.**..........................................................................    113.72  11.4%
.......................................................................****..    113.58  11.4%
...................*..*......................................................    113.27  11.3%
.....................**......................................................    112.65  11.3%
........................*...*................................................    111.81  11.2%
....................**.......................................................    111.77  11.2%
...................**........................................................    110.27  11.0%
......*****************.........****.........................................    107.31  10.7%
..................*...*......................................................    107.26  10.7%
........................................................******...............    106.12  10.6%
...........................................*******************...............    105.49  10.5%
..............................................****..........**...............    104.14  10.4%
.....*.................*********.............................................    103.27  10.3%
....................................*.**.....................................    102.07  10.2%
.........................**..................................................    100.98  10.1%
...*************************************..*..***********************.........     97.97   9.8%
......................................................................*..*...     97.32   9.7%
...................*.**......................................................     97.18   9.7%
..................*..**......................................................     96.35   9.6%
.......................****.*................................................     95.46   9.5%
..................***........................................................     95.26   9.5%
...................**.*......................................................     95.08   9.5%
..................**.*.......................................................     94.55   9.5%
..................................................******.....*...............     94.09   9.4%
.......................**.***................................................     93.69   9.4%
.............................................***********************.........     93.32   9.3%
......************.....*********.............................................     92.38   9.2%
.....................................***.....................................     92.07   9.2%
...****************************************..................................     90.73   9.1%
........................*****................................................     90.66   9.1%
....................***......................................................     90.65   9.1%
..................*.**.......................................................     90.16   9.0%
...**************.******************.........................................     89.65   9.0%
...*************************************..*..*...............................     89.42   8.9%
...................***.......................................................     89.38   8.9%
..................**..*......................................................     88.14   8.8%
...*******************************************************************.***.**     87.68   8.8%
......*.*.*..................................................................     87.10   8.7%
.............................................**********************..........     86.39   8.6%
..................*.*.*......................................................     85.17   8.5%
.............................................*....************...............     84.36   8.4%
..............................................*********************..........     82.53   8.3%
...........................................********************..**..........     80.87   8.1%
......*.**...................................................................     79.39   7.9%
...*****************************************************************.*.......     79.21   7.9%
................................................**...........................     78.86   7.9%
......**.....................................................................     78.30   7.8%
...*****************************************************************..*....**     78.18   7.8%
..........................................**************************.........     77.63   7.8%
...........................................***....************...............     77.22   7.7%
......................................................................****...     76.89   7.7%
...*****************************************************************.*****...     76.64   7.7%
...***............*****......................................................     76.32   7.6%
...*************************************...*************************.........     75.00   7.5%
..............................................****..........*................     74.83   7.5%
.............................................******************..**..........     74.57   7.5%
.......**....................................................................     72.37   7.2%
..............................................**********************.........     71.92   7.2%
...**.************...........................................................     70.79   7.1%
...*************************************..**************************.......**     69.99   7.0%
....................................****..**************************.........     69.06   6.9%
...*******************************************************************.....**     68.31   6.8%
..............................................................*..***.........     67.80   6.8%
...*************************************.....*...............................     64.72   6.5%
...*********************************......*..................................     63.63   6.4%
....................................................................**.***...     62.76   6.3%
...**********************************************************************....     61.90   6.2%
...*****************************************************************.*.....**     61.21   6.1%
...****************************************************************..........     60.88   6.1%
..............................................**********....**...............     60.70   6.1%
...*******************************************************************.****..     60.60   6.1%
..............................................**************.**..**..........     60.15   6.0%
...***************.....*********.............................................     59.80   6.0%
...*****************************************************************.....*.**     58.97   5.9%
........................................................*****................     58.84   5.9%
....................................****..*..................................     57.28   5.7%
...*****************************************************************..*..*...     56.08   5.6%
............................................................*......*.........     55.56   5.6%
...*************************************..*........................*.........     55.51   5.6%
..............................................*****************..***.........     55.37   5.5%
...*************************************..*..**********************..........     55.05   5.5%
........................................***..................................     54.67   5.5%
...............................................................**..*.........     53.63   5.4%
....................................................................***......     52.25   5.2%
...........................................**...............*................     52.10   5.2%
...*************************************..****.................**............     51.94   5.2%
...****************************************..***********************.......**     51.76   5.2%

2573 groups at (relative) frequency less than 5% not shown

Character-exclusion status changed:
  1916 characters re-included
  Total number of characters now excluded = 0
  Number of characters hidden by Eliminate (or Zap) command = 247
  Number of included characters = 2202
