# Supplementary material for: Implications of molecular characters for the phylogeny of the Microbotryaceae (Basidiomycota: Urediniomycetes)
Source: BMC Evol Biol. 2006 Apr 25;6:35. doi: 10.1186/1471-2148-6-35 (PMC1526759; doi:10.1186/1471-2148-6-35)
Supplement: Additional File 1 — Alignment, Bootstrap trees, Trees. Dialign NEXUS file and concatenated MAFFT, PCMA, and POA NEXUS file. Likelihood and Parsimony bootstrap .tre and .log files and PhyML bootstrap .rtf file. Likelihood and Parsimony .tre, .log and .con files. [file 1471-2148-6-35-S1.zip › Bootstrap_Trees/Parsimony/MPheur_boot_PCMA_part2.log]

P A U P *
Portable version 4.0b10 for Unix
Sun Aug  7 01:22:54 2005

      -----------------------------NOTICE-----------------------------
        This is a beta-test version.  Please report any crashes,
        apparent calculation errors, or other anomalous results.
        There are no restrictions on publication of results obtained
        with this version, but you should check the WWW site
        frequently for bug announcements and/or updated versions.  
        See the README file on the distribution media for details.
      ----------------------------------------------------------------

Character-exclusion status changed:
  451 characters excluded
  Total number of characters now excluded = 451
  Number of characters hidden by Eliminate (or Zap) command = 73
  Number of included characters = 293

Bootstrap method with heuristic search:
  Number of bootstrap replicates = 500
  Starting seed = 62367296
  Optimality criterion = parsimony
    Character-status summary:
      73 characters are eliminated (zapped)
      451 characters are excluded
      Of the remaining 293 included characters:
        All characters are of type 'unord'
        All characters have equal weight
        All characters are parsimony-informative
    Gaps are treated as "missing"
    Multistate taxa interpreted as uncertainty
  Starting tree(s) obtained via stepwise addition
  Addition sequence: random
    Number of replicates = 25
    Starting seed = 856775484
  Number of trees held at each step during stepwise addition = 1
  Branch-swapping algorithm: tree-bisection-reconnection (TBR)
                             reconnection limit = 12
  Steepest descent option not in effect
  No more than 10 trees of score (length) greater than or equal to 1 will be saved in each replicate
  Initial 'MaxTrees' setting = 1000 (will be auto-increased by 1000)
  Zero-length branches not collapsed
  'MulTrees' option in effect
  Topological constraints not enforced
  Trees are unrooted

    Elapsed  Random   Taxa      Rearr.  -- No. of trees --  --- Best trees ---
       time     rep  added      tried   saved left-to-swap  this rep   overall
  ----------------------------------------------------------------------------
    0:00:30  Bootstrap replicate 2...
    0:00:30       5     77     3545641     20        4        1073        1072
    0:00:54      25      -    18855208      0        0        1069        1069
    0:01:24  Bootstrap replicate 4...
    0:01:24       2     77      852454     20        9        1116        1116
    0:01:54      25      -    20280624      0        0        1114        1112
    0:02:24  Bootstrap replicate 5...
    0:02:24      22     77    18455988     50        4        1166        1163
    0:02:29      25      -    21540197      0        0        1167        1163
    0:02:59  Bootstrap replicate 6...
    0:02:59      24     77    18896340     40        7        1162        1162
    0:03:01      25      -    20155232      0        0        1163        1162
    0:03:31  Bootstrap replicate 7...
    0:03:31      24     77    19066839    110        9        1071        1070
    0:03:33      25      -    20428410      0        0        1070        1070
    0:04:03  Bootstrap replicate 8...
    0:04:03      25     77    17947445     20        8        1087        1086
    0:04:04      25      -    18472297      0        0        1087        1086
    0:04:34  Bootstrap replicate 10...
    0:04:34       2     77     1488682     20        3        1127        1120
    0:05:01      25      -    19096728      0        0        1118        1118
    0:05:31  Bootstrap replicate 11...
    0:05:31      25     77    18697875     30        3        1087        1084
    0:05:32      25      -    18880684      0        0        1087        1084
    0:06:02  Bootstrap replicate 13...
    0:06:02       3     77     2134995     20        2        1106        1106
    0:06:32      25      -    20309291     60        3        1105        1105
    0:06:32      25      -    20501125      0        0        1105        1105
    0:07:02  Bootstrap replicate 14...
    0:07:02      23     77    17113437    110        7        1136        1133
    0:07:05      25      -    19196578      0        0        1136        1133
    0:07:35  Bootstrap replicate 16...
    0:07:35       2     77      810585     20        9        1093        1093
    0:08:04      25      -    17873626      0        0        1093        1092
    0:08:34  Bootstrap replicate 17...
    0:08:34      23     77    18610314     50        1        1100        1100
    0:08:38      25      -    20696278      0        0        1100        1100
    0:09:08  Bootstrap replicate 19...
    0:09:08       1     77      324490     10        7        1155        1155
    0:09:38      25      -    18989156    220        7        1163        1155
    0:09:39      25      -    19505683      0        0        1163        1155
    0:10:09  Bootstrap replicate 20...
    0:10:09      19     77    16525275     90        3        1098        1095
    0:10:18      25      -    21622804      0        0        1095        1095
    0:10:48  Bootstrap replicate 22...
    0:10:48       2     77     1074999     20        6        1198        1198
    0:11:16      25      -    17833143      0        0        1202        1194
    0:11:46  Bootstrap replicate 23...
    0:11:46      25     77    17801555    160        9        1160        1160
    0:11:47      25      -    18305948      0        0        1160        1160
    0:12:17  Bootstrap replicate 24...
    0:12:17      23     77    17133496     50        8        1204        1203
    0:12:20      25      -    19047364      0        0        1204        1203
    0:12:50  Bootstrap replicate 25...
    0:12:50      23     77    17265646     90        5        1191        1183
    0:12:54      25      -    19679722      0        0        1185        1183
    0:13:24  Bootstrap replicate 26...
    0:13:24      22     77    17941912     60        7        1212        1211
    0:13:29      25      -    20955429      0        0        1211        1211
    0:13:59  Bootstrap replicate 27...
    0:13:59      22     77    17104760     50        6        1165        1160
    0:14:03      25      -    19681480      0        0        1160        1160
    0:14:33  Bootstrap replicate 28...
    0:14:33      25     77    18379983     60       10        1144        1142
    0:14:35      25      -    19208101      0        0        1142        1142
    0:15:05  Bootstrap replicate 29...
    0:15:05      22     77    18043356     50        6        1128        1126
    0:15:09      25      -    20653346      0        0        1128        1126
    0:15:39  Bootstrap replicate 31...
    0:15:39       1     77      737461     10        9        1082        1082
    0:16:09      25      -    20870606      0        0        1082        1082
    0:16:39  Bootstrap replicate 32...
    0:16:39      25     77    18845366     40        3        1151        1146
    0:16:39      25      -    19001172      0        0        1151        1146
    0:17:09  Bootstrap replicate 33...
    0:17:09      23     77    18554701     30        6        1147        1147
    0:17:12      25      -    20596651      0        0        1149        1147
    0:17:42  Bootstrap replicate 34...
    0:17:42      25     77    18500654    140        5        1104        1089
    0:17:43      25      -    18844043      0        0        1104        1089
    0:18:13  Bootstrap replicate 36...
    0:18:13       3     77     1511331     30       10        1184        1176
    0:18:43      24      -    20747384     60        7        1176        1173
    0:18:45      25      -    21832768      0        0        1176        1173
    0:19:15  Bootstrap replicate 38...
    0:19:15       3     77     1933905     20        2        1093        1091
    0:19:43      25      -    18903232      0        0        1093        1091
    0:20:13  Bootstrap replicate 39...
    0:20:13      24     77    18144008     30        3        1168        1165
    0:20:14      25      -    18941181      0        0        1166        1165
    0:20:44  Bootstrap replicate 41...
    0:20:44       2     77     1212024     20        1        1132        1132
    0:21:09      25      -    17806775      0        0        1133        1132
    0:21:39  Bootstrap replicate 42...
    0:21:39      24     77    17458772    110        8        1139        1136
    0:21:42      25      -    18810859      0        0        1138        1136
    0:22:12  Bootstrap replicate 44...
    0:22:12       4     77     2629245     20        7        1048        1048
    0:22:35      25      -    17168639      0        0        1046        1046
    0:23:05  Bootstrap replicate 45...
    0:23:05      25     77    17393675    100       10        1176        1174
    0:23:07      25      -    18070983      0        0        1176        1174
    0:23:37  Bootstrap replicate 47...
    0:23:37       1     77      515713     10        4        1151        1151
    0:24:07      24      -    18269211     50        2        1152        1147
    0:24:08      25      -    19028090      0        0        1147        1147
    0:24:38  Bootstrap replicate 48...
    0:24:38      25     77    18585722     30        5        1143        1141
    0:24:38      25      -    18916611      0        0        1143        1141
    0:25:08  Bootstrap replicate 49...
    0:25:08      24     77    17695439     20        2        1181        1179
    0:25:10      25      -    18536175      0        0        1180        1179
    0:25:40  Bootstrap replicate 51...
    0:25:40       1     77      153830     10        8        1180        1180
    0:26:10      24      -    17590981     20        2        1180        1177
    0:26:12      25      -    18780292      0        0        1183        1177
    0:26:42  Bootstrap replicate 52...
    0:26:42      23     77    19793253     30        3        1059        1054
    0:26:44      25      -    21511283      0        0        1057        1054
    0:27:14  Bootstrap replicate 53...
    0:27:14      23     77    19495738     60        8        1122        1121
    0:27:18      25      -    22198921      0        0        1121        1121
    0:27:48  Bootstrap replicate 55...
    0:27:48       1     77        3587      1        1        1206        1206
    0:28:18      25      -    18226455     40        8        1198        1198
    0:28:19      25      -    18699567      0        0        1198        1198
    0:28:49  Bootstrap replicate 56...
    0:28:49      23     77    18247695     40        4        1126        1114
    0:28:52      25      -    20064018      0        0        1115        1114
    0:29:22  Bootstrap replicate 58...
    0:29:22       3     77     2867450     20        2        1210        1207
    0:29:52      25      -    20106644     50        6        1209        1207
    0:29:53      25      -    20466519      0        0        1209        1207
    0:30:23  Bootstrap replicate 60...
    0:30:23       1     77      693469     10        1        1132        1132
    0:30:52      25      -    17615472      0        0        1128        1128
    0:31:22  Bootstrap replicate 61...
    0:31:22      24     77    17766181     60        7        1098        1094
    0:31:24      25      -    18955440      0        0        1096        1094
    0:31:54  Bootstrap replicate 63...
    0:31:54       2     77     1299750     20        7        1151        1151
    0:32:21      25      -    18826459      0        0        1151        1151
    0:32:51  Bootstrap replicate 64...
    0:32:51      23     77    17853233     40        5        1184        1180
    0:32:55      25      -    20144230      0        0        1180        1180
    0:33:25  Bootstrap replicate 66...
    0:33:25       4     77     2180702     30        8        1105        1103
    0:33:49      25      -    18567393      0        0        1105        1103
    0:34:19  Bootstrap replicate 68...
    0:34:19       2     77      850499     20        7        1035        1035
    0:34:46      25      -    17645999      0        0        1032        1028
    0:35:16  Bootstrap replicate 70...
    0:35:16       3     77     1602300     20        8        1185        1180
    0:35:40      25      -    17602938      0        0        1188        1180
    0:36:10  Bootstrap replicate 71...
    0:36:10      24     77    19796633     30        4        1134        1128
    0:36:12      25      -    20836663      0        0        1129        1128
    0:36:42  Bootstrap replicate 72...
    0:36:42      24     77    18242195    230        6        1116        1116
    0:36:44      25      -    19337210      0        0        1116        1116
    0:37:14  Bootstrap replicate 74...
    0:37:14       1     77      357422     10        5        1121        1121
    0:37:41      25      -    18659090      0        0        1121        1121
    0:38:11  Bootstrap replicate 75...
    0:38:11      23     77    17567335    100        9        1116        1116
    0:38:15      25      -    19424559      0        0        1116        1116
    0:38:45  Bootstrap replicate 76...
    0:38:45      24     77    19002002     50       10        1195        1183
    0:38:46      25      -    20103566      0        0        1188        1183
    0:39:16  Bootstrap replicate 78...
    0:39:16       1     77      986488     10        2        1208        1208
    0:39:46      25      -    19315916     40        4        1212        1208
    0:39:48      25      -    20250592      0        0        1211        1208
    0:40:18  Bootstrap replicate 79...
    0:40:18      24     77    18079349    100        9        1199        1192
    0:40:20      25      -    19270567      0        0        1196        1192
    0:40:50  Bootstrap replicate 81...
    0:40:50       1     77      364532     10        5        1065        1065
    0:41:20      25      -    20402409      0        0        1064        1064
    0:41:50  Bootstrap replicate 83...
    0:41:50       1     77       79116     10        9        1117        1117
    0:42:17      25      -    16844937      0        0        1113        1109
    0:42:47  Bootstrap replicate 85...
    0:42:47       1     77      631237     10        2        1063        1063
    0:43:12      25      -    16787808      0        0        1063        1063
    0:43:42  Bootstrap replicate 87...
    0:43:42       2     77     1018881     20        8        1221        1221
    0:44:12      25      -    18160502    120        7        1228        1221
    0:44:13      25      -    18605430      0        0        1228        1221
    0:44:43  Bootstrap replicate 89...
    0:44:43       2     77      981402     20        6        1081        1081
    0:45:13      25      -    19092768     30        9        1081        1079
    0:45:14      25      -    19744487      0        0        1081        1079
    0:45:44  Bootstrap replicate 90...
    0:45:44      24     77    18481604    120        8        1112        1107
    0:45:46      25      -    19984912      0        0        1109        1107
    0:46:16  Bootstrap replicate 92...
    0:46:16       3     77     1712450     20        8        1140        1139
    0:46:43      25      -    18318368      0        0        1140        1138
    0:47:13  Bootstrap replicate 93...
    0:47:13      24     77    18169042     70        9        1160        1159
    0:47:16      25      -    20016789      0        0        1163        1159
    0:47:46  Bootstrap replicate 95...
    0:47:46       2     77     1166274     20        9        1152        1148
    0:48:16      24      -    19307486     70       10        1149        1148
    0:48:18      25      -    20678507      0        0        1149        1148
    0:48:48  Bootstrap replicate 97...
    0:48:48       2     77     1476083     20        5        1174        1170
    0:49:18      24      -    18986562     60        5        1171        1169
    0:49:20      25      -    20282125      0        0        1170        1169
    0:49:50  Bootstrap replicate 99...
    0:49:50       1     77      249676     10        7        1162        1162
    0:50:20      25      -    18025190     50        1        1162        1161
    0:50:20      25      -    18075002      0        0        1162        1161
    0:50:50  Bootstrap replicate 100...
    0:50:50      21     77    18911339     30        2        1125        1125
    0:50:59      25      -    24047730      0        0        1127        1125
    0:51:29  Bootstrap replicate 101...
    0:51:29      25     77    16878950    170        4        1181        1175
    0:51:29      25      -    17084138      0        0        1181        1175
    0:51:59  Bootstrap replicate 103...
    0:51:59       2     77     1596573     20        6        1069        1069
    0:52:28      25      -    20601773      0        0        1063        1063
    0:52:58  Bootstrap replicate 104...
    0:52:58      24     77    17183076     30        2        1108        1108
    0:52:59      25      -    17954253      0        0        1115        1108
    0:53:29  Bootstrap replicate 106...
    0:53:29       3     77     2083470     30        6        1099        1099
    0:53:53      25      -    17104770      0        0        1099        1099
    0:54:23  Bootstrap replicate 107...
    0:54:23      21     77    18361001     50        6        1108        1106
    0:54:30      25      -    22594477      0        0        1109        1106
    0:55:00  Bootstrap replicate 109...
    0:55:00       1     77      308528     10        9        1091        1091
    0:55:29      25      -    18971951      0        0        1092        1089
    0:55:59  Bootstrap replicate 111...
    0:55:59       1     77      414141     10        3        1058        1058
    0:56:29      25      -    18528888     40        6        1064        1057
    0:56:30      25      -    18968687      0        0        1064        1057
    0:57:00  Bootstrap replicate 113...
    0:57:00       2     77     1339025     20        2        1110        1110
    0:57:30      25      -    18822493      0        0        1110        1109
    0:58:00  Bootstrap replicate 114...
    0:58:00      24     77    18401281     30        7        1086        1086
    0:58:01      25      -    19594136      0        0        1091        1086
    0:58:31  Bootstrap replicate 116...
    0:58:31       3     77     1442427     20       10        1118        1117
    0:59:01      25      -    20073456     30        2        1116        1116
    0:59:02      25      -    20209721      0        0        1116        1116
    0:59:32  Bootstrap replicate 117...
    0:59:32      25     77    20127212      0        0        1103        1103
    1:00:02  Bootstrap replicate 118...
    1:00:02      25     77    17382931     40        3        1097        1092
    1:00:02      25      -    17520548      0        0        1097        1092
    1:00:32  Bootstrap replicate 119...
    1:00:32      25     77    19710206     20        1        1058        1041
    1:00:33      25      -    20402269      0        0        1043        1041
    1:01:03  Bootstrap replicate 121...
    1:01:03       5     77     3709720     20        6        1138        1137
    1:01:27      25      -    18241708      0        0        1142        1135
    1:01:57  Bootstrap replicate 122...
    1:01:57      23     77    18381848    160        3        1122        1122
    1:02:00      25      -    20154562      0        0        1125        1122
    1:02:30  Bootstrap replicate 123...
    1:02:30      25     77    19148620     20        2        1088        1084
    1:02:30      25      -    19224787      0        0        1088        1084
    1:03:00  Bootstrap replicate 124...
    1:03:00      25     77    20720055     30        2        1203        1200
    1:03:00      25      -    20858220      0        0        1203        1200
    1:03:30  Bootstrap replicate 126...
    1:03:30       1     77      550836     10        3        1218        1218
    1:04:00      24      -    19096531    100        2        1210        1210
    1:04:02      25      -    20030981      0        0        1214        1210
    1:04:32  Bootstrap replicate 127...
    1:04:32      24     77    18630783    140        1        1135        1133
    1:04:33      25      -    19438417      0        0        1137        1133
    1:05:03  Bootstrap replicate 129...
    1:05:03       1     77      645440     10        1        1156        1156
    1:05:33      24      -    19403194     20        3        1155        1154
    1:05:34      25      -    20114071      0        0        1161        1154
    1:06:04  Bootstrap replicate 130...
    1:06:04      25     77    19231590    130        7        1127        1127
    1:06:05      25      -    19718881      0        0        1127        1127
    1:06:35  Bootstrap replicate 131...
    1:06:35      25     77    18697196     60        2        1124        1120
    1:06:35      25      -    18771516      0        0        1124        1120
    1:07:05  Bootstrap replicate 133...
    1:07:05       1     77      212406     10        7        1065        1065
    1:07:34      25      -    17630515      0        0        1056        1056
    1:08:04  Bootstrap replicate 135...
    1:08:04       1     77      720027     10        7        1188        1188
    1:08:34      24      -    19066865     40        8        1185        1184
    1:08:36      25      -    20203404      0        0        1187        1184
    1:09:06  Bootstrap replicate 136...
    1:09:06      22     77    17909109    120        5        1062        1060
    1:09:11      25      -    20652368      0        0        1062        1060
    1:09:41  Bootstrap replicate 138...
    1:09:41       1     77      400397     10        4        1138        1138
    1:10:08      25      -    17657212      0        0        1138        1138
    1:10:38  Bootstrap replicate 140...
    1:10:38       3     77     1687509     20        1        1095        1090
    1:11:08      25      -    20771356     70        7        1092        1090
    1:11:09      25      -    21273429      0        0        1092        1090
    1:11:39  Bootstrap replicate 142...
    1:11:39       4     77     2604439     20        7        1153        1153
    1:12:03      25      -    17950201      0        0        1155        1153
    1:12:33  Bootstrap replicate 143...
    1:12:33      22     77    19205680     20       10        1156        1148
    1:12:38      25      -    22739807      0        0        1153        1148
    1:13:08  Bootstrap replicate 144...
    1:13:08      25     77    19972061     30        1        1131        1126
    1:13:09      25      -    20646574      0        0        1131        1126
    1:13:39  Bootstrap replicate 145...
    1:13:39      24     77    18880297     80        3        1125        1120
    1:13:41      25      -    19986792      0        0        1125        1120
    1:14:11  Bootstrap replicate 146...
    1:14:11      24     77    19181759     30        2        1109        1105
    1:14:12      25      -    19967464      0        0        1105        1105
    1:14:42  Bootstrap replicate 147...
    1:14:42      22     77    18120383     80        9        1119        1111
    1:14:48      25      -    21570407      0        0        1118        1111
    1:15:18  Bootstrap replicate 148...
    1:15:18      24     77    18178713     30        4        1155        1151
    1:15:20      25      -    19164536      0        0        1153        1151
    1:15:50  Bootstrap replicate 150...
    1:15:50       1     77      137895     10        8        1141        1141
    1:16:17      25      -    17357200      0        0        1137        1133
    1:16:47  Bootstrap replicate 151...
    1:16:47      25     77    19323338    110        7        1138        1135
    1:16:48      25      -    19733873      0        0        1138        1135
    1:17:18  Bootstrap replicate 153...
    1:17:18       4     77     2381570     20        7        1164        1163
    1:17:45      25      -    19218277      0        0        1163        1160
    1:18:15  Bootstrap replicate 155...
    1:18:15       1     77      667263     10        3        1154        1154
    1:18:42      25      -    18337779      0        0        1158        1154
    1:19:12  Bootstrap replicate 157...
    1:19:12       4     77     2557673     20        3        1151        1148
    1:19:39      25      -    20215107      0        0        1157        1147
    1:20:09  Bootstrap replicate 159...
    1:20:09       1     77      203198     10       10        1142        1142
    1:20:39      23      -    19120445     60        9        1142        1141
    1:20:42      25      -    21336855      0        0        1141        1141
    1:21:12  Bootstrap replicate 160...
    1:21:12      25     77    18873680     80       10        1078        1078
    1:21:13      25      -    19499306      0        0        1078        1078
    1:21:43  Bootstrap replicate 161...
    1:21:43      25     77    19778529     30        2        1023        1020
    1:21:43      25      -    19878007      0        0        1023        1020
    1:22:13  Bootstrap replicate 162...
    1:22:13      22     77    17681149     90        2        1151        1149
    1:22:18      25      -    20313900      0        0        1151        1149
    1:22:48  Bootstrap replicate 163...
    1:22:48      22     77    18168694     90        9        1130        1128
    1:22:53      25      -    21524871      0        0        1129        1128
    1:23:23  Bootstrap replicate 165...
    1:23:23       2     77      946916     20        8        1166        1166
    1:23:53      24      -    20203215     90        4        1170        1166
    1:23:55      25      -    21118185      0        0        1171        1166
    1:24:25  Bootstrap replicate 167...
    1:24:25       2     77      954088     20        6        1132        1128
    1:24:53      25      -    18607215      0        0        1129        1126
    1:25:23  Bootstrap replicate 169...
    1:25:23       2     77      890496     20        9        1128        1127
    1:25:52      25      -    19616847      0        0        1130        1125
    1:26:22  Bootstrap replicate 170...
    1:26:22      24     77    19178332     50        2        1094        1090
    1:26:24      25      -    19972303      0        0        1094        1090
    1:26:54  Bootstrap replicate 171...
    1:26:54      24     77    18708083     40        7        1201        1194
    1:26:55      25      -    19892917      0        0        1205        1194
    1:27:25  Bootstrap replicate 173...
    1:27:25       1     77      170936     10        8        1213        1213
    1:27:54      25      -    17193144      0        0        1210        1208
    1:28:24  Bootstrap replicate 174...
    1:28:24      24     77    19887981     80        5        1165        1161
    1:28:25      25      -    20868039      0        0        1164        1161
    1:28:55  Bootstrap replicate 176...
    1:28:55       3     77     1484407     20       10        1115        1115
    1:29:23      25      -    19013015      0        0        1114        1108
    1:29:53  Bootstrap replicate 178...
    1:29:53       1     77      490710     10        4        1113        1113
    1:30:21      25      -    18229519      0        0        1114        1111
    1:30:51  Bootstrap replicate 179...
    1:30:51      25     77    18025806     20        4        1140        1131
    1:30:51      25      -    18216680      0        0        1140        1131
    1:31:21  Bootstrap replicate 181...
    1:31:21       1     77      159773     10        9        1112        1112
    1:31:50      25      -    18234408      0        0        1111        1110
    1:32:20  Bootstrap replicate 183...
    1:32:20       2     77     1052258     20        8        1128        1120
    1:32:50      25      -    19414712    110        9        1120        1120
    1:32:51      25      -    20037084      0        0        1120        1120
    1:33:21  Bootstrap replicate 184...
    1:33:21      25     77    18478205    140        5        1164        1160
    1:33:21      25      -    18705836      0        0        1164        1160
    1:33:51  Bootstrap replicate 185...
    1:33:51      24     69    19964972      -        -           -        1084
    1:33:54      25      -    21423584      0        0        1086        1084
    1:34:24  Bootstrap replicate 187...
    1:34:24       5     77     3345791     30       10        1184        1184
    1:34:51      25      -    19991270      0        0        1185        1184
    1:35:21  Bootstrap replicate 188...
    1:35:21      25     77    19038450     80        5        1135        1133
    1:35:22      25      -    19347709      0        0        1135        1133
    1:35:52  Bootstrap replicate 190...
    1:35:52       3     77     2146862     20        3        1119        1118
    1:36:17      25      -    18408411      0        0        1114        1110
    1:36:47  Bootstrap replicate 191...
    1:36:47      24     77    19225065    120        3        1154        1150
    1:36:49      25      -    20558071      0        0        1150        1150
    1:37:19  Bootstrap replicate 193...
    1:37:19       4     77     2667571     30        4        1127        1127
    1:37:44      25      -    19224005      0        0        1127        1127
    1:38:14  Bootstrap replicate 195...
    1:38:14       1     77      766464     10        1        1112        1112
    1:38:41      25      -    18880707      0        0        1110        1110
    1:39:11  Bootstrap replicate 197...
    1:39:11       2     77     1168173     20        9        1127        1124
    1:39:38      25      -    18434530      0        0        1127        1122
    1:40:08  Bootstrap replicate 198...
    1:40:08      24     77    19028807    160        5        1106        1106
    1:40:10      25      -    20071865      0        0        1106        1106
    1:40:40  Bootstrap replicate 200...
    1:40:40       1     77      728522     10        1        1159        1159
    1:41:07      25      -    18665547      0        0        1158        1154
    1:41:37  Bootstrap replicate 201...
    1:41:37      23     77    18372845     70        7        1142        1139
    1:41:40      25      -    20119680      0        0        1142        1139
    1:42:10  Bootstrap replicate 203...
    1:42:10       1     77     1248711     10        1        1193        1193
    1:42:38      25      -    19170818      0        0        1194        1192
    1:43:08  Bootstrap replicate 204...
    1:43:08      21     77    18932975    100       10        1116        1113
    1:43:14      25      -    22860603      0        0        1117        1113
    1:43:44  Bootstrap replicate 205...
    1:43:44      24     77    18172565     40        9        1157        1151
    1:43:46      25      -    19352210      0        0        1155        1151
    1:44:16  Bootstrap replicate 206...
    1:44:16      24     77    17825135     20        6        1239        1239
    1:44:18      25      -    19013740      0        0        1246        1239
    1:44:48  Bootstrap replicate 208...
    1:44:48       2     77      970381     20        8        1132        1132
    1:45:18      25      -    20059359    110        1        1135        1132
    1:45:18      25      -    20070026      0        0        1135        1132
    1:45:48  Bootstrap replicate 210...
    1:45:48       2     77     1158044     20        7        1104        1104
    1:46:13      25      -    17254241      0        0        1104        1104
    1:46:43  Bootstrap replicate 211...
    1:46:43      24     77    18291829     70        6        1107        1107
    1:46:45      25      -    19391888      0        0        1114        1107
    1:47:15  Bootstrap replicate 212...
    1:47:15      25     77    19077526     20        7        1139        1136
    1:47:16      25      -    19547466      0        0        1139        1136
    1:47:46  Bootstrap replicate 213...
    1:47:46      24     77    16650680     70        4        1240        1233
    1:47:47      25      -    17547737      0        0        1233        1233
    1:48:17  Bootstrap replicate 215...
    1:48:17       1     77      620528     10        6        1098        1098
    1:48:47      25      -    20000901     90        7        1101        1098
    1:48:48      25      -    20456978      0        0        1101        1098
    1:49:18  Bootstrap replicate 217...
    1:49:18       1     77      346662     10        6        1134        1134
    1:49:48      25      -    18073059    120        4        1135        1128
    1:49:49      25      -    18316341      0        0        1135        1128
    1:50:19  Bootstrap replicate 218...
    1:50:19      24     77    19580493    140        8        1162        1162
    1:50:21      25      -    21348849      0        0        1162        1162
    1:50:51  Bootstrap replicate 220...
    1:50:51       2     77     1032196     20        5        1161        1161
    1:51:21      25      -    19142644      0        0        1167        1161
    1:51:51  Bootstrap replicate 221...
    1:51:51      25     77    19705546     30       10        1117        1117
    1:51:52      25      -    20335417      0        0        1117        1117
    1:52:22  Bootstrap replicate 223...
    1:52:22       3     77     1858540     30        7        1071        1071
    1:52:48      25      -    19626622      0        0        1077        1071
    1:53:18  Bootstrap replicate 224...
    1:53:18      25     77    17992717     20        6        1144        1139
    1:53:19      25      -    18343690      0        0        1144        1139
    1:53:49  Bootstrap replicate 226...
    1:53:49       2     77      777316     20        9        1115        1115
    1:54:19      25      -    20219776    100        8        1118        1115
    1:54:21      25      -    21646565      0        0        1115        1115
    1:54:51  Bootstrap replicate 227...
    1:54:51      23     77    20233368     70        3        1124        1122
    1:54:53      25      -    21797841      0        0        1122        1122
    1:55:23  Bootstrap replicate 228...
    1:55:23      24     77    18990799     40        1        1117        1113
    1:55:25      25      -    19885704      0        0        1114        1113
    1:55:55  Bootstrap replicate 229...
    1:55:55      23     77    17996271     50        9        1077        1075
    1:55:58      25      -    20096848      0        0        1081        1075
    1:56:28  Bootstrap replicate 230...
    1:56:28      21     77    17249238     20        3        1231        1231
    1:56:34      25      -    20348508      0        0        1233        1231
    1:57:04  Bootstrap replicate 231...
    1:57:04      23     77    18615375     90        2        1112        1112
    1:57:06      25      -    20148320      0        0        1112        1112
    1:57:36  Bootstrap replicate 233...
    1:57:36       1     77      361771     10        7        1092        1092
    1:58:06      22      -    18498674     50       10        1091        1089
    1:58:11      25      -    21729232      0        0        1095        1089
    1:58:41  Bootstrap replicate 234...
    1:58:41      24     77    19541322     40        1        1097        1095
    1:58:43      25      -    20868470      0        0        1095        1095
    1:59:13  Bootstrap replicate 236...
    1:59:13       4     50     1917613      -        -           -        1164
    1:59:40      25      -    18221239      0        0        1166        1164
    2:00:10  Bootstrap replicate 238...
    2:00:10       2     77     1344237     20        8        1147        1147
    2:00:38      25      -    19480128      0        0        1146        1146
    2:01:08  Bootstrap replicate 240...
    2:01:08       2     77     1123081     20        9        1223        1223
    2:01:36      25      -    19012378      0        0        1225        1223
    2:02:06  Bootstrap replicate 241...
    2:02:06      23     77    18833420    100        3        1111        1107
    2:02:08      25      -    20298278      0        0        1109        1107
    2:02:38  Bootstrap replicate 243...
    2:02:38       3     77     1327008     20       10        1165        1159
    2:03:06      25      -    17065789      0        0        1157        1157
    2:03:36  Bootstrap replicate 245...
    2:03:36       1     77       94258     10        9        1097        1097
    2:04:05      25      -    18009364      0        0        1099        1096
    2:04:35  Bootstrap replicate 246...
    2:04:35      25     77    18675885     30        5        1111        1107
    2:04:35      25      -    19006412      0        0        1111        1107
    2:05:05  Bootstrap replicate 248...
    2:05:05       2     77      977610     20        7        1118        1118
    2:05:31      25      -    18105195      0        0        1124        1118
    2:06:01  Bootstrap replicate 250...
    2:06:01       1     77      610667     10       10        1273        1273
    2:06:31      21      -    17678296     70       10        1273        1269
    2:06:38      25      -    21458949      0        0        1285        1269
    2:07:08  Bootstrap replicate 251...
    2:07:08      21     77    17944930     90        3        1218        1218
    2:07:14      25      -    21490072      0        0        1218        1218
    2:07:44  Bootstrap replicate 252...
    2:07:44      24     77    18880074     20        9        1159        1157
    2:07:46      25      -    20090566      0        0        1160        1157
    2:08:16  Bootstrap replicate 253...
    2:08:16      25     77    20169312     70        3        1006        1002
    2:08:16      25      -    20344641      0        0        1006        1002
    2:08:46  Bootstrap replicate 255...
    2:08:46       2     77     1012431     20        7        1120        1118
    2:09:15      25      -    21201284      0        0        1118        1118
    2:09:45  Bootstrap replicate 257...
    2:09:45       3     77     2075453     20        4        1157        1156
    2:10:14      25      -    19562818      0        0        1157        1156
    2:10:44  Bootstrap replicate 258...
    2:10:44      24     77    19060155     30        2        1199        1198
    2:10:45      25      -    19848505      0        0        1199        1198
    2:11:15  Bootstrap replicate 259...
    2:11:15      25     77    18732818     50        9        1166        1163
    2:11:16      25      -    19674519      0        0        1164        1163
    2:11:46  Bootstrap replicate 261...
    2:11:46       3     77     1632477     20       10        1163        1155
    2:12:12      25      -    18720956      0        0        1159        1155
    2:12:42  Bootstrap replicate 262...
    2:12:42      23     77    17692103     60       10        1166        1162
    2:12:47      25      -    20482735      0        0        1164        1162
    2:13:17  Bootstrap replicate 263...
    2:13:17      23     77    19382361    120        2        1211        1206
    2:13:20      25      -    21376189      0        0        1207        1206
    2:13:50  Bootstrap replicate 265...
    2:13:50       2     77     1125036     20        8        1142        1140
    2:14:19      25      -    18675501      0        0        1138        1136
    2:14:49  Bootstrap replicate 266...
    2:14:49      24     77    18841305     70       10        1179        1175
    2:14:52      25      -    20611880      0        0        1178        1175
    2:15:22  Bootstrap replicate 267...
    2:15:22      23     77    19597861     20        1        1151        1144
    2:15:25      25      -    21212513      0        0        1148        1144
    2:15:55  Bootstrap replicate 269...
    2:15:55       1     77       28889      1        1        1150        1150
    2:16:24      25      -    19249120      0        0        1143        1143
    2:16:54  Bootstrap replicate 271...
    2:16:54       1     77      407512     10        6        1233        1233
    2:17:24      25      -    18845967     40        2        1235        1232
    2:17:24      25      -    18933235      0        0        1235        1232
    2:17:54  Bootstrap replicate 272...
    2:17:54      24     77    19545018     20       10        1157        1151
    2:17:56      25      -    20878849      0        0        1153        1151
    2:18:26  Bootstrap replicate 274...
    2:18:26       1     77      306737     10        5        1152        1152
    2:18:56      24      -    19313869     30        8        1149        1147
    2:18:59      25      -    20760048      0        0        1150        1147
    2:19:29  Bootstrap replicate 276...
    2:19:29       2     77     1125211     20        4        1116        1108
    2:19:58      25      -    20347751      0        0        1107        1103
    2:20:28  Bootstrap replicate 277...
    2:20:28      24     77    17496213     60        6        1155        1150
    2:20:30      25      -    18976183      0        0        1151        1150
    2:21:00  Bootstrap replicate 279...
    2:21:00       1     77      563001     10        3        1197        1197
    2:21:29      25      -    18106903      0        0        1193        1189
    2:21:59  Bootstrap replicate 281...
    2:21:59       1     77       66871     10       10        1084        1084
    2:22:29      25      -    19610184     50        8        1082        1081
    2:22:29      25      -    20178272      0        0        1082        1081
    2:22:59  Bootstrap replicate 282...
    2:22:59      25     77    19403539     50        1        1139        1112
    2:23:01      25      -    20181537      0        0        1113        1112
    2:23:31  Bootstrap replicate 283...
    2:23:31      22     77    18987735     30        4        1079        1077
    2:23:37      25      -    22847331      0        0        1079        1077
    2:24:07  Bootstrap replicate 284...
    2:24:07      24     77    20685895     90        7        1064        1064
    2:24:08      25      -    21801051      0        0        1068        1064
    2:24:38  Bootstrap replicate 286...
    2:24:38       3     77     1725708     20        8        1131        1131
    2:25:07      25      -    21389284      0        0        1136        1131
    2:25:37  Bootstrap replicate 288...
    2:25:37       3     77     2245941     20        3        1108        1108
    2:26:03      25      -    20147227      0        0        1108        1108
    2:26:33  Bootstrap replicate 289...
    2:26:33      24     77    19003114    100        1        1151        1148
    2:26:34      25      -    19733304      0        0        1153        1148
    2:27:04  Bootstrap replicate 290...
    2:27:04      22     77    18334593    100        1        1205        1203
    2:27:08      25      -    20432758      0        0        1220        1203
    2:27:38  Bootstrap replicate 291...
    2:27:38      25     77    18336139     40        1        1113        1110
    2:27:38      25      -    18390562      0        0        1113        1110
    2:28:08  Bootstrap replicate 293...
    2:28:08       1     77      164959     10        8        1150        1150
    2:28:37      25      -    19061963      0        0        1150        1150
    2:29:07  Bootstrap replicate 295...
    2:29:07       2     77      963904     20        8        1128        1128
    2:29:36      25      -    19454671      0        0        1126        1126
    2:30:06  Bootstrap replicate 297...
    2:30:06       2     77      694724     20       10        1167        1163
    2:30:36      24      -    17385869     20       10        1166        1161
    2:30:39      25      -    18786504      0        0        1163        1161
    2:31:09  Bootstrap replicate 299...
    2:31:09       4     77     2510460     30        6        1067        1067
    2:31:33      25      -    18808964      0        0        1067        1066
    2:32:03  Bootstrap replicate 300...
    2:32:03      23     77    18533748     70        7        1120        1120
    2:32:07      25      -    20529806      0        0        1125        1120
    2:32:37  Bootstrap replicate 301...
    2:32:37      25     77    18849321     60        4        1158        1150
    2:32:37      25      -    19103572      0        0        1158        1150
    2:33:07  Bootstrap replicate 303...
    2:33:07       3     77     1800665     30        3        1123        1123
    2:33:33      25      -    17455368      0        0        1123        1123
    2:34:03  Bootstrap replicate 304...
    2:34:03      24     77    17806664    130        9        1114        1112
    2:34:05      25      -    19198811      0        0        1112        1112
    2:34:35  Bootstrap replicate 305...
    2:34:35      24     77    18000940     20        9        1126        1124
    2:34:37      25      -    19326733      0        0        1126        1124
    2:35:07  Bootstrap replicate 306...
    2:35:07      24     77    18685661     20        1        1159        1155
    2:35:09      25      -    19520506      0        0        1158        1155
    2:35:39  Bootstrap replicate 308...
    2:35:39       1     77      406451     10        5        1127        1127
    2:36:05      25      -    17413942      0        0        1128        1125
    2:36:35  Bootstrap replicate 310...
    2:36:35       3     77     1117865     20        9        1162        1156
    2:36:59      25      -    14923017      0        0        1156        1156
    2:37:29  Bootstrap replicate 312...
    2:37:29       1     77      428857     10        3        1151        1151
    2:37:57      25      -    15953440      0        0        1149        1149
    2:38:27  Bootstrap replicate 314...
    2:38:27       5     77     3223248     30        3        1093        1093
    2:38:51      25      -    18839267      0        0        1091        1091
    2:39:21  Bootstrap replicate 316...
    2:39:21       2     77      991390     20        8        1140        1137
    2:39:47      25      -    19143061      0        0        1142        1137
    2:40:17  Bootstrap replicate 318...
    2:40:17       2     77      827203     20        9        1117        1110
    2:40:44      25      -    19111260      0        0        1105        1105
    2:41:14  Bootstrap replicate 319...
    2:41:14      21     77    18511856    140        1        1214        1214
    2:41:19      25      -    21280075      0        0        1214        1214
    2:41:49  Bootstrap replicate 320...
    2:41:49      22     77    18308649     60        4        1188        1174
    2:41:54      25      -    21217593      0        0        1196        1174
    2:42:24  Bootstrap replicate 322...
    2:42:24       1     77       12688      1        1        1156        1156
    2:42:54      25      -    19204543     20        5        1150        1149
    2:42:54      25      -    19487288      0        0        1150        1149
    2:43:24  Bootstrap replicate 323...
    2:43:24      24     77    19719760     70        8        1136        1126
    2:43:27      25      -    21512582      0        0        1129        1126
    2:43:57  Bootstrap replicate 324...
    2:43:57      24     77    18648908     90        8        1108        1107
    2:43:59      25      -    19974093      0        0        1107        1107
    2:44:29  Bootstrap replicate 326...
    2:44:29       3     77     1661627     20        5        1082        1081
    2:44:55      25      -    18377376      0        0        1080        1080
    2:45:25  Bootstrap replicate 327...
    2:45:25      21     77    19017533     50        2        1153        1153
    2:45:31      25      -    22886630      0        0        1153        1153
    2:46:01  Bootstrap replicate 329...
    2:46:01       1     77      316050     10        6        1061        1061
    2:46:28      25      -    17024390      0        0        1062        1060
    2:46:58  Bootstrap replicate 330...
    2:46:58      23     77    19645728     50        9        1039        1029
    2:47:02      25      -    22073547      0        0        1030        1029
    2:47:32  Bootstrap replicate 332...
    2:47:32       2     77      988158     20        7        1129        1128
    2:48:02      25      -    20558154     90        7        1136        1128
    2:48:02      25      -    20993371      0        0        1136        1128
    2:48:32  Bootstrap replicate 334...
    2:48:32       3     77     2854814     20        2        1121        1121
    2:49:00      25      -    20765273      0        0        1128        1121
    2:49:30  Bootstrap replicate 336...
    2:49:30       2     77     1662751     20        4        1130        1130
    2:49:59      25      -    20646443      0        0        1129        1128
    2:50:29  Bootstrap replicate 337...
    2:50:29      21     77    18806261     40        7        1111        1110
    2:50:35      25      -    22437397      0        0        1111        1110
    2:51:05  Bootstrap replicate 338...
    2:51:05      24     77    18949641     80        5        1198        1182
    2:51:06      25      -    19919333      0        0        1184        1182
    2:51:36  Bootstrap replicate 340...
    2:51:36       3     77     2049505     30        5        1128        1126
    2:52:05      25      -    20044680      0        0        1125        1123
    2:52:35  Bootstrap replicate 342...
    2:52:35       1     77      275858     10        7        1204        1204
    2:53:05      23      -    18289157     30        5        1208        1204
    2:53:09      25      -    20706460      0        0        1215        1204
    2:53:39  Bootstrap replicate 344...
    2:53:39       1     77      492194     10        3        1147        1147
    2:54:08      25      -    19584889      0        0        1143        1143
    2:54:38  Bootstrap replicate 345...
    2:54:38      25     77    18108607     40        4        1147        1143
    2:54:38      25      -    18331782      0        0        1147        1143
    2:55:08  Bootstrap replicate 346...
    2:55:08      25     77    17273744     60        1        1204        1204
    2:55:08      25      -    17296384      0        0        1204        1204
    2:55:38  Bootstrap replicate 348...
    2:55:38       1     77      705294     10        1        1093        1093
    2:56:06      25      -    17961813      0        0        1096        1093
    2:56:36  Bootstrap replicate 350...
    2:56:36       1     77      188825     10        9        1111        1111
    2:57:06      25      -    19570873    120        3        1111        1111
    2:57:07      25      -    19755248      0        0        1111        1111
    2:57:37  Bootstrap replicate 351...
    2:57:37      25     77    18644176     80        8        1153        1150
    2:57:37      25      -    19136000      0        0        1153        1150
    2:58:07  Bootstrap replicate 352...
    2:58:07      22     77    18233937     30        2        1152        1146
    2:58:12      25      -    21192716      0        0        1150        1146
    2:58:42  Bootstrap replicate 354...
    2:58:42       2     77     1747677     20        3        1121        1107
    2:59:11      25      -    21635805      0        0        1107        1105
    2:59:41  Bootstrap replicate 355...
    2:59:41      24     77    18957998     60        1        1152        1150
    2:59:43      25      -    19674871      0        0        1155        1150
    3:00:13  Bootstrap replicate 356...
    3:00:13      24     77    19810966     30        6        1158        1158
    3:00:14      25      -    21003492      0        0        1161        1158
    3:00:44  Bootstrap replicate 357...
    3:00:44      24     77    19513157     20        7        1138        1132
    3:00:46      25      -    20602617      0        0        1138        1132
    3:01:16  Bootstrap replicate 359...
    3:01:16       2     77     1509002     20        2        1140        1140
    3:01:43      25      -    18557414      0        0        1140        1137
    3:02:13  Bootstrap replicate 361...
    3:02:13       2     77     1224325     20        5        1195        1191
    3:02:43      25      -    19365618     40        1        1199        1189
    3:02:44      25      -    20024956      0        0        1194        1189
    3:03:14  Bootstrap replicate 362...
    3:03:14      24     77    17926272    100        3        1244        1240
    3:03:15      25      -    18824616      0        0        1240        1240
    3:03:45  Bootstrap replicate 363...
    3:03:45      24     77    18090554     90        9        1077        1075
    3:03:48      25      -    19623040      0        0        1078        1075
    3:04:18  Bootstrap replicate 364...
    3:04:18      24     77    18847711     50        7        1140        1132
    3:04:20      25      -    20131403      0        0        1133        1132
    3:04:50  Bootstrap replicate 366...
    3:04:50       1     77       90069     10        9        1068        1068
    3:05:18      25      -    19636917      0        0        1065        1063
    3:05:48  Bootstrap replicate 367...
    3:05:48      23     77    19043228     20        2        1128        1126
    3:05:51      25      -    20530540      0        0        1131        1126
    3:06:21  Bootstrap replicate 369...
    3:06:21       1     77       43113     10       10        1116        1116
    3:06:49      25      -    17805618      0        0        1128        1116
    3:07:19  Bootstrap replicate 371...
    3:07:19       4     77     2616786     20        3        1145        1142
    3:07:41      25      -    17350261      0        0        1142        1140
    3:08:11  Bootstrap replicate 372...
    3:08:11      22     77    18320238     50        2        1160        1155
    3:08:15      25      -    20756513      0        0        1158        1155
    3:08:45  Bootstrap replicate 374...
    3:08:45       4     77     3287047     30        1        1125        1125
    3:09:08      25      -    17523645      0        0        1125        1125
    3:09:38  Bootstrap replicate 375...
    3:09:38      25     77    18899281     80        2        1132        1131
    3:09:38      25      -    18992635      0        0        1132        1131
    3:10:08  Bootstrap replicate 376...
    3:10:08      24     77    19032835     50        3        1173        1169
    3:10:10      25      -    20037617      0        0        1173        1169
    3:10:40  Bootstrap replicate 378...
    3:10:40       3     77     1917061     20        4        1182        1181
    3:11:07      25      -    19889652      0        0        1181        1179
    3:11:37  Bootstrap replicate 380...
    3:11:37       1     77       59520     10       10        1198        1198
    3:12:07      25      -    18620760     70        8        1192        1188
    3:12:08      25      -    19348039      0        0        1190        1188
    3:12:38  Bootstrap replicate 381...
    3:12:38      25     77    19117757     20        6        1107        1102
    3:12:39      25      -    19545873      0        0        1107        1102
    3:13:09  Bootstrap replicate 382...
    3:13:09      25     77    18116703     60        2        1110        1108
    3:13:09      25      -    18202272      0        0        1110        1108
    3:13:39  Bootstrap replicate 384...
    3:13:39       1     77      413950     10        4        1131        1131
    3:14:09      25      -    18306586     50        4        1127        1127
    3:14:10      25      -    18520416      0        0        1127        1127
    3:14:40  Bootstrap replicate 386...
    3:14:40       3     77     1629786     20        4        1134        1133
    3:15:04      25      -    15973640      0        0        1134        1133
    3:15:34  Bootstrap replicate 387...
    3:15:34      24     77    18201923     30        3        1136        1134
    3:15:35      25      -    19086806      0        0        1134        1134
    3:16:05  Bootstrap replicate 388...
    3:16:05      25     77    18284230     50       10        1088        1086
    3:16:06      25      -    18963712      0        0        1088        1086
    3:16:36  Bootstrap replicate 390...
    3:16:36       5     77     3684108     20       10        1106        1104
    3:17:01      25      -    20150517      0        0        1107        1104
    3:17:31  Bootstrap replicate 392...
    3:17:31       2     77     1052677     20        4        1139        1139
    3:18:01      23      -    18424377     40        3        1139        1138
    3:18:04      25      -    20119955      0        0        1143        1138
    3:18:34  Bootstrap replicate 394...
    3:18:34       2     77      925055     20        6        1114        1114
    3:19:04      25      -    20230508      0        0        1115        1114
    3:19:34  Bootstrap replicate 395...
    3:19:34      25     77    19116905    180        7        1139        1139
    3:19:35      25      -    19618710      0        0        1139        1139
    3:20:05  Bootstrap replicate 396...
    3:20:05      24     77    17820656     60        2        1162        1162
    3:20:06      25      -    18647341      0        0        1164        1162
    3:20:36  Bootstrap replicate 398...
    3:20:36       3     77     2092145     30        4        1124        1124
    3:21:01      25      -    19145247      0        0        1124        1123
    3:21:31  Bootstrap replicate 399...
    3:21:31      24     77    18727659     20        4        1152        1150
    3:21:33      25      -    20077974      0        0        1151        1150
    3:22:03  Bootstrap replicate 400...
    3:22:03      23     77    17160304     30       10        1142        1139
    3:22:07      25      -    19299034      0        0        1144        1139
    3:22:37  Bootstrap replicate 402...
    3:22:37       2     77     1265548     20        5        1153        1150
    3:23:06      25      -    19439457      0        0        1151        1149
    3:23:36  Bootstrap replicate 403...
    3:23:36      25     77    18227217     30        8        1188        1186
    3:23:37      25      -    18743632      0        0        1188        1186
    3:24:07  Bootstrap replicate 405...
    3:24:07       4     77     2283686     20       10        1191        1191
    3:24:37      25      -    20641081     20        3        1192        1186
    3:24:37      25      -    20795753      0        0        1192        1186
    3:25:07  Bootstrap replicate 406...
    3:25:07      25     77    17823527     90        6        1155        1153
    3:25:08      25      -    18135387      0        0        1155        1153
    3:25:38  Bootstrap replicate 407...
    3:25:38      24     77    19488453     20        8        1084        1078
    3:25:40      25      -    20721592      0        0        1079        1078
    3:26:10  Bootstrap replicate 409...
    3:26:10       2     77      971249     20        4        1131        1131
    3:26:36      25      -    17511028      0        0        1129        1128
    3:27:06  Bootstrap replicate 410...
    3:27:06      23     77    18718950     30        5        1142        1140
    3:27:09      25      -    20419247      0        0        1141        1140
    3:27:39  Bootstrap replicate 412...
    3:27:39       1     77      277364     10        6        1191        1191
    3:28:09      23      -    18677931     60        5        1189        1188
    3:28:12      25      -    20735968      0        0        1190        1188
    3:28:42  Bootstrap replicate 414...
    3:28:42       1     77      313750     10        7        1181        1181
    3:29:11      25      -    17259332      0        0        1178        1177
    3:29:41  Bootstrap replicate 416...
    3:29:41       1     77      512063     10        3        1123        1123
    3:30:11      25      -    19882053      0        0        1123        1120
    3:30:41  Bootstrap replicate 417...
    3:30:41      25     77    19427779     50        7        1106        1105
    3:30:42      25      -    19897117      0        0        1106        1105
    3:31:12  Bootstrap replicate 419...
    3:31:12       1     77      188148     10       10        1150        1150
    3:31:42      22      -    19262975     70        8        1152        1149
    3:31:47      25      -    22384563      0        0        1153        1149
    3:32:17  Bootstrap replicate 420...
    3:32:17      24     77    17751490     90        1        1160        1158
    3:32:18      25      -    18495666      0        0        1161        1158
    3:32:48  Bootstrap replicate 421...
    3:32:48      24     77    19816179     70        7        1118        1115
    3:32:50      25      -    21037052      0        0        1116        1115
    3:33:20  Bootstrap replicate 422...
    3:33:20      23     77    19077968     10        1        1118        1117
    3:33:23      25      -    21496144      0        0        1118        1117
    3:33:53  Bootstrap replicate 424...
    3:33:53       1     77      411948     10        7        1170        1170
    3:34:20      25      -    17018526      0        0        1172        1170
    3:34:50  Bootstrap replicate 425...
    3:34:50      24     77    19725907     50        1        1082        1079
    3:34:51      25      -    20407447      0        0        1086        1079
    3:35:21  Bootstrap replicate 427...
    3:35:21       3     77     2023553     20        4        1095        1095
    3:35:48      25      -    18646365      0        0        1099        1094
    3:36:18  Bootstrap replicate 429...
    3:36:18       1     77      609193     10        1        1143        1143
    3:36:46      25      -    17849158      0        0        1143        1142
    3:37:16  Bootstrap replicate 430...
    3:37:16      24     77    17909615     20        8        1163        1156
    3:37:18      25      -    19222035      0        0        1162        1156
    3:37:48  Bootstrap replicate 432...
    3:37:48       3     77     1516196     20        8        1153        1152
    3:38:17      25      -    18196917      0        0        1152        1151
    3:38:47  Bootstrap replicate 434...
    3:38:47       2     77      946830     20        8        1164        1158
    3:39:14      25      -    18097480      0        0        1158        1156
    3:39:44  Bootstrap replicate 435...
    3:39:44      22     77    18702299     40        6        1173        1169
    3:39:49      25      -    21781601      0        0        1172        1169
    3:40:19  Bootstrap replicate 437...
    3:40:19       4     77     2542373     30       10        1122        1115
    3:40:46      25      -    19553059      0        0        1115        1115
    3:41:16  Bootstrap replicate 438...
    3:41:16      24     77    18903285     60        1        1092        1089
    3:41:18      25      -    19720034      0        0        1089        1089
    3:41:48  Bootstrap replicate 439...
    3:41:48      23     77    18789876    160        2        1154        1154
    3:41:50      25      -    20295678      0        0        1156        1154
    3:42:20  Bootstrap replicate 440...
    3:42:20      21     77    17693292     40       10        1133        1130
    3:42:27      25      -    21581477      0        0        1131        1130
    3:42:57  Bootstrap replicate 441...
    3:42:57      24     77    18691884    170       10        1132        1131
    3:42:59      25      -    19945238      0        0        1132        1131
    3:43:29  Bootstrap replicate 442...
    3:43:29      24     77    18598353    100        7        1135        1134
    3:43:31      25      -    20308626      0        0        1140        1134
    3:44:01  Bootstrap replicate 443...
    3:44:01      25     77    18178992    180        1        1145        1145
    3:44:01      25      -    18228842      0        0        1145        1145
    3:44:31  Bootstrap replicate 445...
    3:44:31       1     77      691250     10        1        1166        1166
    3:45:01      23      -    18168638    110       10        1169        1166
    3:45:05      25      -    20238851      0        0        1169        1166
    3:45:35  Bootstrap replicate 446...
    3:45:35      25     77    18469504    100        7        1100        1100
    3:45:36      25      -    18854748      0        0        1100        1100
    3:46:06  Bootstrap replicate 448...
    3:46:06       3     77     1651425     20        9        1151        1149
    3:46:36      24      -    19905071     60        6        1152        1149
    3:46:38      25      -    21278427      0        0        1153        1149
    3:47:08  Bootstrap replicate 450...
    3:47:08       2     77      868138     20        8        1138        1137
    3:47:36      25      -    18952344      0        0        1138        1137
    3:48:06  Bootstrap replicate 451...
    3:48:06      23     77    18418789     70        9        1177        1169
    3:48:10      25      -    21056820      0        0        1169        1169
    3:48:40  Bootstrap replicate 453...
    3:48:40       2     77      800707     20       10        1100        1097
    3:49:10      25      -    20378583     30        4        1097        1095
    3:49:11      25      -    20593818      0        0        1097        1095
    3:49:41  Bootstrap replicate 454...
    3:49:41      22     77    17865881     30        7        1228        1226
    3:49:45      25      -    20345038      0        0        1231        1226
    3:50:15  Bootstrap replicate 456...
    3:50:15       1     77      582165     10        1        1123        1123
    3:50:43      25      -    18128287      0        0        1124        1123
    3:51:13  Bootstrap replicate 457...
    3:51:13      24     77    21122792     20        1        1100        1100
    3:51:14      25      -    21847377      0        0        1102        1100
    3:51:44  Bootstrap replicate 459...
    3:51:44       1     77      121568     10        9        1101        1101
    3:52:14      25      -    19126832      0        0        1102        1101
    3:52:44  Bootstrap replicate 461...
    3:52:44       2     77     1383920     20        3        1074        1074
    3:53:10      25      -    20183414      0        0        1073        1073
    3:53:40  Bootstrap replicate 463...
    3:53:40       1     77      650853     10        1        1185        1185
    3:54:08      25      -    17511727      0        0        1189        1183
    3:54:38  Bootstrap replicate 464...
    3:54:38      22     77    17752696     70        4        1157        1151
    3:54:43      25      -    20440784      0        0        1156        1151
    3:55:13  Bootstrap replicate 465...
    3:55:13      25     77    18695553     50        2        1127        1119
    3:55:13      25      -    18820337      0        0        1127        1119
    3:55:43  Bootstrap replicate 466...
    3:55:43      24     77    18156892     20        1        1123        1122
    3:55:45      25      -    19505275      0        0        1125        1122
    3:56:15  Bootstrap replicate 467...
    3:56:15      24     77    19709068     90        5        1092        1088
    3:56:18      25      -    21420306      0        0        1091        1088
    3:56:48  Bootstrap replicate 468...
    3:56:48      23     77    18051675     30        6        1133        1131
    3:56:51      25      -    19930454      0        0        1133        1131
    3:57:21  Bootstrap replicate 470...
    3:57:21       2     77      768352     20       10        1164        1159
    3:57:51      25      -    19508643     20       10        1161        1157
    3:57:52      25      -    20152364      0        0        1161        1157
    3:58:22  Bootstrap replicate 472...
    3:58:22       4     77     2126601     20        9        1049        1046
    3:58:46      25      -    18328968      0        0        1050        1044
    3:59:16  Bootstrap replicate 474...
    3:59:16       5     77     2797028     30        1        1139        1128
    3:59:43      25      -    19493638      0        0        1137        1128
    4:00:13  Bootstrap replicate 476...
    4:00:13       2     77      907467     20       10        1178        1178
    4:00:39      25      -    18048179      0        0        1178        1177
    4:01:09  Bootstrap replicate 477...
    4:01:09      25     77    18593134     90        6        1141        1141
    4:01:10      25      -    18938698      0        0        1141        1141
    4:01:40  Bootstrap replicate 479...
    4:01:40       2     77      871336     20        8        1150        1147
    4:02:09      25      -    19260780      0        0        1148        1147
    4:02:39  Bootstrap replicate 480...
    4:02:39      24     77    18602948     50        3        1125        1119
    4:02:42      25      -    20577841      0        0        1125        1119
    4:03:12  Bootstrap replicate 481...
    4:03:12      22     77    18636527     30        8        1111        1109
    4:03:16      25      -    21124260      0        0        1112        1109
    4:03:46  Bootstrap replicate 483...
    4:03:46       1     77      513916     10        3        1082        1082
    4:04:14      25      -    18182843      0        0        1081        1081
    4:04:44  Bootstrap replicate 485...
    4:04:44       2     77     1257998     20        1        1087        1087
    4:05:09      25      -    17712746      0        0        1087        1087
    4:05:39  Bootstrap replicate 486...
    4:05:39      23     77    17520302    110        7        1177        1176
    4:05:42      25      -    19260042      0        0        1176        1176
    4:06:12  Bootstrap replicate 488...
    4:06:12       2     77     1544942     20        1        1171        1168
    4:06:42      24      -    19024209     20        5        1171        1166
    4:06:45      25      -    20611894      0        0        1169        1166
    4:07:15  Bootstrap replicate 489...
    4:07:15      24     77    19222594     30        1        1115        1112
    4:07:17      25      -    20506217      0        0        1113        1112
    4:07:47  Bootstrap replicate 490...
    4:07:47      25     77    18429341     70        4        1176        1161
    4:07:47      25      -    18620366      0        0        1176        1161
    4:08:17  Bootstrap replicate 491...
    4:08:17      23     77    17905496     20        5        1150        1150
    4:08:21      25      -    19934226      0        0        1150        1150
    4:08:51  Bootstrap replicate 493...
    4:08:51       2     77     1014648     20        3        1175        1170
    4:09:17      25      -    17671418      0        0        1174        1169
    4:09:47  Bootstrap replicate 494...
    4:09:47      25     77    18973595     50        1        1145        1143
    4:09:48      25      -    19039273      0        0        1145        1143
    4:10:18  Bootstrap replicate 495...
    4:10:18      25     77    19374644     40        4        1145        1139
    4:10:18      25      -    19609958      0        0        1145        1139
    4:10:48  Bootstrap replicate 496...
    4:10:48      25     77    19221877     20        9        1115        1112
    4:10:49      25      -    19843036      0        0        1115        1112
    4:11:19  Bootstrap replicate 498...
    4:11:19       3     77     1597893     20        5        1092        1092
    4:11:46      25      -    17704085      0        0        1091        1091
    4:12:16  Bootstrap replicate 500...
    4:12:16       5     77     2816586     30        8        1165        1164
    4:12:40      25      -    17958108      0        0        1164        1164

   500 bootstrap replicates completed
   Time used = 04:12:40 (CPU time = 04:11:24.7)

Trees for each replicate written to treefile: /Users/Shared/meins/pcma/MPheur_boot2.tre

Bootstrap 50% majority-rule consensus tree

                                                                                             /---------- M. stellariae ml352(19)
                                                                                             +---------- M. stellariae DB3633(20)
                                                                                  /---100----+---------- M. stellariae ml507(21)
                                                                                  |          +---------- M. stellariae ml48(22)
                                                                                  |          \---------- M. stellariae HML791(23)
                                                              /--------54---------+          /---------- M. saponariae mk142(33)
                                                              |                   |          +---------- M. saponariae mk146(34)
                                                              |                   \----98----+---------- M. saponariae ml310(35)
                                                              |                              \---------- M. saponariae ml373(36)
                                                              |                              /---------- M. dianthorum ml354(25)
                                                   /----56----+                              +---------- M. dianthorum ml328(26)
                                                   |          |                   /----51----+---------- M. dianthorum mk167(27)
                                                   |          |                   |          \---------- M. dianthorum ml333(29)
                                                   |          |         /---98----+          /---------- M. dianthorum mk119(24)
                                                   |          |         |         \----74----+---------- M. dianthorum ml622(28)
                                                   |          \---93----+                    /---------- M. dianthorum DB3637(30)
                                                   |                    |         /---100----+---------- M. dianthorum ml329(31)
                                                   |                    \---51----+--------------------- M. dianthorum mk145(32)
                                                   |                                         /---------- M. silenes inflatae ml605(13)
                                                   |                              /---100----+---------- M. silenes inflatae ml620(14)
                                                   |                    /---76----+          \---------- M. silenes inflatae mk208(15)
                                         /---100---+          /---93----+         \--------------------- M. silenes inflatae ml327(16)
                                         |         |          |         \------------------------------- M. violaceum s.str. ml344(17)
                                         |         |          |                              /---------- M. lychnidis dioicae mk115(7)
                                         |         |          +--------------77--------------+---------- M. lychnidis dioicae ml326(9)
                                         |         +----56----+----------------------------------------- M. lychnidis dioicae DB3636(8)
                                         |         |          +----------------------------------------- M. lychnidis dioicae ml215(10)
                                         |         |          +----------------------------------------- M. lychnidis dioicae mk147(11)
                                         |         |          \----------------------------------------- M. violaceo irregulare ml50(12)
                     /--------83---------+         |                                         /---------- M. violaceum s.l. mk113(4)
                     |                   |         |                              /----95----+---------- M. violaceum s.l. mk143(5)
                     |                   |         +--------------83--------------+--------------------- M. violaceo verrucosum ml49(6)
                     |                   |         \---------------------------------------------------- M. major mk279(18)
                     |                   |                                                   /---------- M. violaceum s.l. AY014238(37)
                     |                   |                                        /----63----+---------- M. violaceum s.l. AY014236(40)
                     |                   |                              /---72----+--------------------- M. violaceum s.l. AY014239(38)
                     |                   \-------------100--------------+------------------------------- M. violaceum s.l. AY014235(39)
                     |                                                                       /---------- M. cordae mk315(51)
                     |                                                            /----68----+---------- M. cordae AF045878(52)
                     |                                                  /---90----+--------------------- M. tenuisporum mk153(53)
                     |                   /--------------75--------------+                    /---------- M. reticulatum mk122(54)
                     |                   |                              \---------99---------+---------- M. reticulatum mk123(55)
                     |                   |                                                   \---------- M. reticulatum mk112(56)
                     |                   |                                                   /---------- M. tragopo. pratensis mk158(58)
                     |         /---68----+                                        /----58----+---------- M. tragopo. pratensis mk148(59)
                     |         |         |                              /---99----+--------------------- M. scorzonerae mk129(57)
          /----60----+         |         |                    /---64----+------------------------------- M. scorzonerae mk131(60)
          |          |         |         |         /----59----+----------------------------------------- M. scolymi NO1(61)
          |          +---69----+         \---96----+---------------------------------------------------- M. onopordi mk104(62)
          |          |         |                                                             /---------- M. intermedium mk087(47)
          |          |         |                                                  /----96----+---------- M. intermedium mk088(48)
          |          |         |                                        /---61----+--------------------- M. betonicae mk069(49)
          |          |         \-------------------91-------------------+------------------------------- M. pinguiculae AF045881(50)
          |          |                                                                       /---------- M. scabiosae NO3(44)
          |          |                                                            /---100----+---------- M. scabiosae AF045880(45)
          |          +-----------------------------54-----------------------------+--------------------- M. holostei mk318(46)
          |          |                                                                       /---------- M. shastense mk133(66)
          |          |                                                            /----72----+---------- M. vinosum AF045876(67)
          |          +-----------------------------84-----------------------------+--------------------- M. kuehneanum AF045879(68)
          |          |                                                                       /---------- M. stygium mk139(64)
/---------+          +----------------------------------100----------------------------------+---------- M. stygium mk140(65)
|         |          +---------------------------------------------------------------------------------- M. anomalum mk067(43)
|         |          \---------------------------------------------------------------------------------- M. parlatorei mk277(63)
|         |                                                                                  /---------- M. bosniacum mk082(69)
|         |                                                             /---------59---------+---------- M. pustulatum mk327(70)
|         |                                                             |                    \---------- M. tuberculiforme mk159(75)
|         |                                                   /---58----+                    /---------- Sphac. poly. persicariae AF444593(72)
|         |                                                   |         |         /---100----+---------- Sphac. poly. serrulati NO2(73)
100       |                                        /----90----+         \---55----+--------------------- Liroa emodensis DB1037(74)
|         |                                        |          \----------------------------------------- M. nepalense mk103(71)
|         +-------------------66-------------------+                                         /---------- M. bistortarum mk070(1)
|         |                                        |                              /----67----+---------- M. bistortarum mk080(3)
|         |                                        \-------------100--------------+--------------------- M. bistortarum mk071(2)
|         |                                                                                  /---------- Bauerago abstrusa DB1888(41)
|         \---------------------------------------100----------------------------------------+---------- Bauerago vuyckii DB1895(42)
|                                                                                            /---------- Ustilentyloma fluitans 1040(76)
\--------------------------------------------------------------------------------------------+---------- Ustilentyloma spec. 3638(77)

Bipartitions found in one or more trees and frequency of occurrence (bootstrap support values):

         1         2         3         4         5         6         7      7
12345678901234567890123456789012345678901234567890123456789012345678901234567      Freq      %
----------------------------------------------------------------------------------------------
...............................................................**............    500.00 100.0%
........................................**...................................    500.00 100.0%
....................................****.....................................    500.00 100.0%
...**************************************************************************    500.00 100.0%
.............................**..............................................    500.00 100.0%
...........................................**................................    500.00 100.0%
..................*****......................................................    499.84 100.0%
...*********************************.........................................    499.83 100.0%
.......................................................................**....    499.58  99.9%
...........................................................................**    498.70  99.7%
............***..............................................................    497.92  99.6%
.....................................................***.....................    497.31  99.5%
........................................................***..................    494.33  98.9%
................................****.........................................    492.37  98.5%
.......................******................................................    489.58  97.9%
..............................................**.............................    481.11  96.2%
........................................................******...............    480.85  96.2%
...**........................................................................    477.46  95.5%
.......................*********.............................................    466.16  93.2%
............*****............................................................    464.87  93.0%
..............................................****...........................    455.77  91.2%
..................................................***........................    449.88  90.0%
....................................................................*******..    447.99  89.6%
.................................................................***.........    420.97  84.2%
...*************************************.....................................    416.73  83.3%
...***.......................................................................    413.77  82.8%
......*.*....................................................................    384.73  76.9%
............****.............................................................    380.50  76.1%
..................................................******.....................    374.27  74.9%
.......................*...*.................................................    369.81  74.0%
....................................**.*.....................................    358.58  71.7%
.................................................................**..........    357.59  71.5%
..............................................****************...............    343.88  68.8%
..................................................************...............    340.92  68.2%
..................................................**.........................    337.65  67.5%
.*.**************************************************************************    336.70  67.3%
...*****************************************************************.......**    328.35  65.7%
........................................................****.................    318.45  63.7%
....................................*..*.....................................    313.87  62.8%
..............................................***............................    307.19  61.4%
...*************************************..**************************.........    300.72  60.1%
....................................................................**....*..    293.64  58.7%
........................................................*****................    292.73  58.5%
.........................................................**..................    292.50  58.5%
....................................................................**.****..    289.66  57.9%
......***********............................................................    278.76  55.8%
..................******************.........................................    277.76  55.6%
.......................................................................***...    277.25  55.4%
...........................................***...............................    271.49  54.3%
..................*****.........****.........................................    269.62  53.9%
........................***.*................................................    256.71  51.3%
.............................***.............................................    253.34  50.7%
....................................................................**.......    241.14  48.2%
.......................********..............................................    238.65  47.7%
......*****..................................................................    227.28  45.5%
......***....................................................................    224.81  45.0%
..............................................*****************..............    223.82  44.8%
........................................**.................................**    223.18  44.6%
......******.................................................................    204.91  41.0%
........................***..................................................    201.52  40.3%
....................................................................*.....*..    200.61  40.1%
........................*.*..................................................    194.63  38.9%
.......................*************.........................................    193.51  38.7%
........................*.*.*................................................    179.73  35.9%
.......*....*****............................................................    177.24  35.4%
...***************...........................................................    173.66  34.7%
.....................................................**......................    172.72  34.5%
............*.*..............................................................    170.68  34.1%
......************...........................................................    167.53  33.5%
............**...............................................................    166.06  33.2%
...........................................................**................    164.26  32.9%
.....................................................*.*.....................    163.10  32.6%
.......................*...**................................................    163.04  32.6%
......................................................**.....................    161.83  32.4%
.............**..............................................................    161.72  32.3%
...*************************************..****...............................    160.55  32.1%
...************************************************************************..    156.94  31.4%
......*****.*****............................................................    155.64  31.1%
...*****************************************************************.........    152.53  30.5%
...*************************************..****.................*****.........    148.25  29.6%
...**************............................................................    144.63  28.9%
..............................................**.*...........................    141.22  28.2%
............................................................**...............    135.46  27.1%
................................**.*.........................................    127.96  25.6%
...***............******************.........................................    125.93  25.2%
.................................***.........................................    124.37  24.9%
................................*.**.........................................    121.05  24.2%
......................................................................****...    119.32  23.9%
...*************************************..*..................................    115.61  23.1%
................................***..........................................    114.15  22.8%
..............................................****............*..............    111.54  22.3%
...***...........*******************.........................................    110.22  22.0%
..........................................****...............................    108.52  21.7%
...*********.....*******************.........................................    107.54  21.5%
..........................................**************************.........    107.10  21.4%
........................................................*.*..................    104.65  20.9%
..........................................*..*...............................    103.89  20.8%
...*************************************..****.................**............    101.22  20.2%
..................***.*......................................................     99.05  19.8%
........................................................**...................     98.69  19.7%
..................................................*.*........................     97.60  19.5%
..................****.......................................................     96.86  19.4%
...********************.........****.........................................     96.53  19.3%
.....................................***.....................................     94.99  19.0%
..................*.***......................................................     94.83  19.0%
..................**.**......................................................     94.79  19.0%
......***.*..................................................................     91.79  18.4%
.................................................................*.*.........     90.76  18.2%
......****...................................................................     90.11  18.0%
...................****......................................................     89.21  17.8%
................................*..*.........................................     86.61  17.3%
.................................*.*.........................................     86.00  17.2%
..................................**.........................................     85.66  17.1%
................................*.*..........................................     82.73  16.5%
..***************************************************************************     81.80  16.4%
.**..........................................................................     81.51  16.3%
.................................**..........................................     80.87  16.2%
........................**...................................................     80.72  16.1%
................................**...........................................     78.92  15.8%
............***.*............................................................     77.04  15.4%
......................................................................*..*...     75.12  15.0%
.......................................................................****..     74.30  14.9%
.....................................*.*.....................................     72.83  14.6%
.........**..................................................................     72.39  14.5%
.....................................**......................................     70.99  14.2%
...*************************************..*********************************..     70.72  14.1%
........................*...*................................................     69.67  13.9%
...**************.******************.........................................     65.10  13.0%
....................*.*......................................................     63.97  12.8%
......******************************.........................................     62.86  12.6%
...*************************************..********************.*****.........     62.85  12.6%
..........................*.*................................................     60.49  12.1%
..................................................***...******...............     60.10  12.0%
...........................................***.................**............     59.72  11.9%
...................*.*.......................................................     59.20  11.8%
.....................**......................................................     58.44  11.7%
...*************************************..****...................***.........     57.81  11.6%
......*.***..................................................................     57.50  11.5%
...................**........................................................     56.56  11.3%
.......................**.***................................................     55.53  11.1%
...*************************************...***...............................     55.14  11.0%
....................................................................**.**.*..     54.40  10.9%
..................*..*.......................................................     53.70  10.7%
..................*...*......................................................     52.85  10.6%
..............................................****......******...............     52.25  10.4%
...................*..*......................................................     52.03  10.4%
..................*.*........................................................     51.97  10.4%
....................**.......................................................     51.45  10.3%
..................**.........................................................     51.24  10.2%
..................*.*.*......................................................     50.97  10.2%
...................*.**......................................................     50.93  10.2%
..................................................................**.........     50.18  10.0%
..................**..*......................................................     48.62   9.7%
...............................................................*****.........     48.34   9.7%
..............................................*******************............     48.29   9.7%
......***...*****............................................................     48.15   9.6%
..................***........................................................     47.64   9.5%
...................**.*......................................................     47.46   9.5%
..................**.*.......................................................     46.83   9.4%
..................*.**.......................................................     46.62   9.3%
.....................................................*********...............     46.02   9.2%
....................***......................................................     45.98   9.2%
..................*..**......................................................     45.30   9.1%
......*.**...................................................................     44.84   9.0%
........................................................***..*...............     44.65   8.9%
......*.*.*..................................................................     44.64   8.9%
..............................................**********************.........     44.43   8.9%
..............................................**********.....................     43.30   8.7%
...................***.......................................................     43.21   8.6%
.........................**..................................................     42.50   8.5%
....................................**.......................................     41.42   8.3%
......*****************.........****.........................................     40.77   8.2%
........................................***................................**     40.16   8.0%
...********..................................................................     39.15   7.8%
..................................................*.****.....................     38.65   7.7%
..........................................****.................**............     38.50   7.7%
......****..*****............................................................     37.43   7.5%
.......................****.*................................................     37.28   7.5%
...........................................*************************.........     36.93   7.4%
..............................................*****************..***.........     36.82   7.4%
......***.*.*****............................................................     36.34   7.3%
...***.................*********.............................................     36.25   7.3%
.........................................................................**..     36.10   7.2%
...................................................**........................     35.76   7.2%
........................*****................................................     35.22   7.0%
......**.....................................................................     35.15   7.0%
......................................**.....................................     34.96   7.0%
...*************************************..*..*...............................     34.73   6.9%
...***************.....*********.............................................     33.18   6.6%
...********.*****............................................................     33.18   6.6%
.......................*..***................................................     33.05   6.6%
...*********.................................................................     32.38   6.5%
.......................................................................**.*..     31.76   6.4%
.......................***.**................................................     31.74   6.3%
........................................**..........................*******..     31.46   6.3%
.................*******************.........................................     31.01   6.2%
..............................................................***............     30.26   6.1%
...**.******************************.........................................     29.41   5.9%
...*********...*********************.........................................     28.85   5.8%
........................................****************************.......**     28.72   5.7%
...*************************************..***********************............     28.46   5.7%
....................................................................**.**....     28.35   5.7%
...****.****.....*******************.........................................     27.89   5.6%
...****************************************................................**     27.28   5.5%
...*************************************..**************************.......**     26.20   5.2%
......................................................................*****..     26.01   5.2%
...*********....********************.........................................     25.92   5.2%
...*************************************..****................******.........     25.48   5.1%

1104 groups at (relative) frequency less than 5% not shown

Character-exclusion status changed:
  451 characters re-included
  Total number of characters now excluded = 0
  Number of characters hidden by Eliminate (or Zap) command = 73
  Number of included characters = 744
