# Supplementary material for: Implications of molecular characters for the phylogeny of the Microbotryaceae (Basidiomycota: Urediniomycetes)
Source: BMC Evol Biol. 2006 Apr 25;6:35. doi: 10.1186/1471-2148-6-35 (PMC1526759; doi:10.1186/1471-2148-6-35)
Supplement: Additional File 1 — Alignment, Bootstrap trees, Trees. Dialign NEXUS file and concatenated MAFFT, PCMA, and POA NEXUS file. Likelihood and Parsimony bootstrap .tre and .log files and PhyML bootstrap .rtf file. Likelihood and Parsimony .tre, .log and .con files. [file 1471-2148-6-35-S1.zip › Bootstrap_Trees/Parsimony/MPheur_boot_poa.log]

P A U P *
Portable version 4.0b10 for Unix
Sat Aug  6 03:51:35 2005

      -----------------------------NOTICE-----------------------------
        This is a beta-test version.  Please report any crashes,
        apparent calculation errors, or other anomalous results.
        There are no restrictions on publication of results obtained
        with this version, but you should check the WWW site
        frequently for bug announcements and/or updated versions.  
        See the README file on the distribution media for details.
      ----------------------------------------------------------------

Character-exclusion status changed:
  462 characters excluded
  Total number of characters now excluded = 1915
  Number of characters hidden by Eliminate (or Zap) command = 247
  Number of included characters = 287

Bootstrap method with heuristic search:
  Number of bootstrap replicates = 1000
  Starting seed = 252936958
  Optimality criterion = parsimony
    Character-status summary:
      247 characters are eliminated (zapped)
      1915 characters are excluded
      Of the remaining 287 included characters:
        All characters are of type 'unord'
        All characters have equal weight
        All characters are parsimony-informative
    Gaps are treated as "missing"
    Multistate taxa interpreted as uncertainty
  Starting tree(s) obtained via stepwise addition
  Addition sequence: random
    Number of replicates = 25
    Starting seed = 1047345146
  Number of trees held at each step during stepwise addition = 1
  Branch-swapping algorithm: tree-bisection-reconnection (TBR)
                             reconnection limit = 12
  Steepest descent option not in effect
  No more than 10 trees of score (length) greater than or equal to 1 will be saved in each replicate
  Initial 'MaxTrees' setting = 1000 (will be auto-increased by 1000)
  Zero-length branches not collapsed
  'MulTrees' option in effect
  Topological constraints not enforced
  Trees are unrooted

    Elapsed  Random   Taxa      Rearr.  -- No. of trees --  --- Best trees ---
       time     rep  added      tried   saved left-to-swap  this rep   overall
  ----------------------------------------------------------------------------
    0:00:30  Bootstrap replicate 2...
    0:00:30       2     77     1242140     20        3        1123        1118
    0:00:59      25      -    18965147      0        0        1116        1116
    0:01:29  Bootstrap replicate 4...
    0:01:29       2     77     1183867     20        9        1121        1114
    0:01:59      25      -    21364143      0        0        1115        1113
    0:02:29  Bootstrap replicate 6...
    0:02:29       6     77     4055247     40        4        1134        1131
    0:02:50      25      -    19254170      0        0        1129        1126
    0:03:20  Bootstrap replicate 8...
    0:03:20       4     77     2951163     30        2        1073        1066
    0:03:44      25      -    20496624      0        0        1072        1065
    0:04:14  Bootstrap replicate 10...
    0:04:14       4     77     2907223     20        1         979         979
    0:04:35      25      -    18553011      0        0         980         978
    0:05:05  Bootstrap replicate 12...
    0:05:05       2     77     1261691     20        2        1041        1041
    0:05:29      25      -    19434110      0        0        1046        1041
    0:05:59  Bootstrap replicate 14...
    0:05:59       5     77     2930717     20        9        1095        1093
    0:06:20      25      -    17546904      0        0        1097        1093
    0:06:50  Bootstrap replicate 16...
    0:06:50       2     77     1091208     20        4        1100        1100
    0:07:11      25      -    16555452      0        0        1099        1098
    0:07:41  Bootstrap replicate 18...
    0:07:41       3     77     2281801     20        4        1138        1133
    0:08:05      25      -    18499769      0        0        1133        1132
    0:08:35  Bootstrap replicate 20...
    0:08:35       6     77     4529914     40        4        1042        1042
    0:08:53      25      -    17991697      0        0        1042        1042
    0:09:23  Bootstrap replicate 22...
    0:09:23       3     77     1306167     30        9        1084        1075
    0:09:47      25      -    17248871      0        0        1075        1075
    0:10:17  Bootstrap replicate 24...
    0:10:17       5     77     3713841     30        8        1073        1069
    0:10:40      25      -    20303973      0        0        1069        1069
    0:11:10  Bootstrap replicate 26...
    0:11:10       7     77     4508999     20        4        1064        1063
    0:11:28      25      -    16435291      0        0        1064        1063
    0:11:58  Bootstrap replicate 28...
    0:11:58       5     77     3585230     30        1        1053        1050
    0:12:20      25      -    19333711      0        0        1050        1049
    0:12:50  Bootstrap replicate 30...
    0:12:50       3     77     1664567     30        5        1137        1137
    0:13:13      25      -    17083399      0        0        1138        1136
    0:13:43  Bootstrap replicate 32...
    0:13:43       3     77     2435639     20        3        1106        1106
    0:14:05      25      -    16967256      0        0        1114        1106
    0:14:35  Bootstrap replicate 34...
    0:14:35       2     77     1582773     20        3        1097        1093
    0:14:59      25      -    19322962      0        0        1098        1093
    0:15:29  Bootstrap replicate 36...
    0:15:29       1     77      314535     10        6        1114        1114
    0:15:52      25      -    16367186      0        0        1112        1107
    0:16:22  Bootstrap replicate 38...
    0:16:22       2     77     1192907     20        2        1070        1063
    0:16:48      25      -    18519585      0        0        1065        1063
    0:17:18  Bootstrap replicate 40...
    0:17:18       3     77     2118429     20        1        1120        1106
    0:17:42      25      -    18595213      0        0        1108        1106
    0:18:12  Bootstrap replicate 42...
    0:18:12       4     77     2514614     20        5        1114        1114
    0:18:37      25      -    18905957      0        0        1118        1114
    0:19:07  Bootstrap replicate 44...
    0:19:07       3     77     1519883     20        9        1162        1160
    0:19:34      25      -    19707920      0        0        1160        1156
    0:20:04  Bootstrap replicate 46...
    0:20:04       1     77      743354     10        1        1146        1146
    0:20:30      25      -    18170303      0        0        1148        1144
    0:21:00  Bootstrap replicate 48...
    0:21:00       1     77      466597     10        2        1047        1047
    0:21:24      25      -    17464665      0        0        1047        1045
    0:21:54  Bootstrap replicate 50...
    0:21:54       3     77     1318379     30       10         999         995
    0:22:17      25      -    18368155      0        0         994         993
    0:22:47  Bootstrap replicate 52...
    0:22:47       7     77     4566380     50        4        1057        1054
    0:23:08      25      -    19566479      0        0        1055        1054
    0:23:38  Bootstrap replicate 54...
    0:23:38       8     77     5390176     40       10        1035        1033
    0:23:56      25      -    18983984      0        0        1034        1031
    0:24:26  Bootstrap replicate 56...
    0:24:26       3     77     1661840     20        7        1130        1130
    0:24:50      25      -    17618017      0        0        1138        1129
    0:25:20  Bootstrap replicate 58...
    0:25:20       1     77      516174     10        7        1003        1003
    0:25:44      25      -    18669502      0        0         994         994
    0:26:14  Bootstrap replicate 60...
    0:26:14       2     77     1129644     20        4        1053        1053
    0:26:39      25      -    18447899      0        0        1052        1052
    0:27:09  Bootstrap replicate 62...
    0:27:09       6     77     4228121     30        4        1030        1028
    0:27:28      25      -    18469612      0        0        1028        1028
    0:27:58  Bootstrap replicate 64...
    0:27:58       6     77     3653796     10        1        1087        1084
    0:28:19      25      -    17195709      0        0        1091        1082
    0:28:49  Bootstrap replicate 66...
    0:28:49       8     77     5384034     40        5        1011        1011
    0:29:05      25      -    17434265      0        0        1015        1010
    0:29:35  Bootstrap replicate 68...
    0:29:35       2     77     1038106     20        3        1115        1115
    0:29:58      25      -    17487963      0        0        1117        1115
    0:30:28  Bootstrap replicate 70...
    0:30:28       5     32     2604001      -        -           -        1015
    0:30:49      25      -    18721008      0        0        1014        1013
    0:31:19  Bootstrap replicate 72...
    0:31:19       2     77     1565419     20        2        1057        1057
    0:31:46      25      -    21381533      0        0        1057        1057
    0:32:16  Bootstrap replicate 74...
    0:32:16       2     77      969049     20        9        1121        1119
    0:32:43      25      -    19239754      0        0        1119        1117
    0:33:13  Bootstrap replicate 76...
    0:33:13       5     77     3288446     30        4        1095        1092
    0:33:34      25      -    18700493      0        0        1095        1092
    0:34:04  Bootstrap replicate 78...
    0:34:04       6     77     4362682     30        5        1093        1091
    0:34:27      25      -    18991882      0        0        1097        1089
    0:34:57  Bootstrap replicate 80...
    0:34:57       2     77     1716016     20        2        1120        1120
    0:35:21      25      -    19160508      0        0        1123        1115
    0:35:51  Bootstrap replicate 82...
    0:35:51       2     77     1245928     20        1        1128        1121
    0:36:17      25      -    18026666      0        0        1127        1118
    0:36:47  Bootstrap replicate 84...
    0:36:47       4     77     2408991     20        6        1095        1095
    0:37:09      25      -    18882488      0        0        1098        1095
    0:37:39  Bootstrap replicate 86...
    0:37:39       5     77     3543159     20        7        1127        1125
    0:38:00      25      -    18598595      0        0        1125        1123
    0:38:30  Bootstrap replicate 88...
    0:38:30       3     77     2164154     20        2        1011        1007
    0:38:55      25      -    19733257      0        0        1011        1007
    0:39:25  Bootstrap replicate 90...
    0:39:25       2     77     1111390     20        4        1106        1106
    0:39:50      25      -    17317410      0        0        1112        1106
    0:40:20  Bootstrap replicate 92...
    0:40:20       4     77     2495771     20        4        1050        1047
    0:40:42      25      -    17617299      0        0        1051        1047
    0:41:12  Bootstrap replicate 94...
    0:41:12       1     77      263095     10       10        1077        1077
    0:41:37      25      -    17341129      0        0        1077        1077
    0:42:07  Bootstrap replicate 96...
    0:42:07       2     77     1030533     20        3        1123        1123
    0:42:32      25      -    17242346      0        0        1121        1119
    0:43:02  Bootstrap replicate 98...
    0:43:02       1     77      178505     10        8        1078        1078
    0:43:29      25      -    19623210      0        0        1078        1075
    0:43:59  Bootstrap replicate 100...
    0:43:59       4     77     2107783     20        7        1048        1046
    0:44:20      25      -    17170966      0        0        1049        1046
    0:44:50  Bootstrap replicate 102...
    0:44:50       3     77     3239072     30        1        1171        1171
    0:45:19      25      -    22899252      0        0        1172        1170
    0:45:49  Bootstrap replicate 104...
    0:45:49       1     77      585363     10        3        1071        1071
    0:46:17      25      -    21388875      0        0        1070        1067
    0:46:47  Bootstrap replicate 106...
    0:46:47       5     77     3664578     30        6        1023        1021
    0:47:13      25      -    21445442      0        0        1022        1021
    0:47:43  Bootstrap replicate 108...
    0:47:43       5     77     2761677     20       10        1152        1146
    0:48:07      25      -    19502553      0        0        1146        1145
    0:48:37  Bootstrap replicate 110...
    0:48:37       5     77     3767330     20        5        1095        1094
    0:49:00      25      -    18894776      0        0        1096        1094
    0:49:30  Bootstrap replicate 112...
    0:49:30       1     77      151387     10        8        1069        1069
    0:49:55      25      -    18592200      0        0        1070        1068
    0:50:25  Bootstrap replicate 114...
    0:50:25       6     77     4268589     20        7        1046        1045
    0:50:44      25      -    17824969      0        0        1055        1045
    0:51:14  Bootstrap replicate 116...
    0:51:14       3     77     2090258     30        2        1054        1054
    0:51:39      25      -    20737635      0        0        1054        1054
    0:52:09  Bootstrap replicate 118...
    0:52:09       5     77     3044595     20        6        1093        1091
    0:52:30      25      -    17897382      0        0        1095        1091
    0:53:00  Bootstrap replicate 120...
    0:53:00       7     77     3642878     20        1        1136        1123
    0:53:18      25      -    15875595      0        0        1123        1123
    0:53:48  Bootstrap replicate 122...
    0:53:48       7     77     4361649     20        1        1068        1061
    0:54:08      25      -    18076665      0        0        1069        1061
    0:54:38  Bootstrap replicate 124...
    0:54:38       5     77     2776450     20        8        1075        1073
    0:54:58      25      -    17054538      0        0        1074        1073
    0:55:28  Bootstrap replicate 126...
    0:55:28       4     77     2596156     20        1        1091        1084
    0:55:51      25      -    19087824      0        0        1088        1082
    0:56:21  Bootstrap replicate 128...
    0:56:21       3     77     1947061     20        3        1053        1050
    0:56:45      25      -    19008267      0        0        1055        1050
    0:57:15  Bootstrap replicate 130...
    0:57:15       6     77     4050852     40        6        1046        1046
    0:57:39      25      -    21415673      0        0        1047        1046
    0:58:09  Bootstrap replicate 132...
    0:58:09       4     77     2842901     20        6        1118        1117
    0:58:34      25      -    19628540      0        0        1121        1116
    0:59:04  Bootstrap replicate 133...
    0:59:04      25     77    20508801     30        3        1133        1131
    0:59:04      25      -    20699016      0        0        1133        1131
    0:59:34  Bootstrap replicate 135...
    0:59:34       5     77     3434963     20        1        1118        1116
    0:59:54      25      -    18286516      0        0        1116        1116
    1:00:24  Bootstrap replicate 137...
    1:00:24       1     77       15013      1        1        1127        1127
    1:00:51      25      -    18438124      0        0        1115        1112
    1:01:21  Bootstrap replicate 139...
    1:01:21       4     77     2513073     30        5        1127        1126
    1:01:44      25      -    18022691      0        0        1123        1123
    1:02:14  Bootstrap replicate 141...
    1:02:14       4     77     2611087     20        4        1101        1101
    1:02:39      25      -    20486108      0        0        1104        1100
    1:03:09  Bootstrap replicate 143...
    1:03:09       7     77     4669471     70        8        1017        1017
    1:03:27      25      -    18314806      0        0        1017        1017
    1:03:57  Bootstrap replicate 145...
    1:03:57       5     77     3309531     40       10        1124        1122
    1:04:21      25      -    18629303      0        0        1122        1122
    1:04:51  Bootstrap replicate 147...
    1:04:51       4     77     2832539     20        8        1129        1121
    1:05:17      25      -    20236906      0        0        1125        1119
    1:05:47  Bootstrap replicate 149...
    1:05:47       5     77     3796277     20        2        1117        1114
    1:06:09      25      -    19375082      0        0        1118        1112
    1:06:39  Bootstrap replicate 151...
    1:06:39       1     77      926289     10        6        1016        1016
    1:07:05      25      -    20801028      0        0        1016        1014
    1:07:35  Bootstrap replicate 153...
    1:07:35       2     77     1164558     20        2        1119        1115
    1:08:00      25      -    18114060      0        0        1119        1113
    1:08:30  Bootstrap replicate 155...
    1:08:30       6     77     3504993     20        9        1053        1052
    1:08:52      25      -    19146170      0        0        1059        1051
    1:09:22  Bootstrap replicate 157...
    1:09:22       3     77     1558787     20        7        1104        1089
    1:09:46      25      -    18911017      0        0        1088        1088
    1:10:16  Bootstrap replicate 159...
    1:10:16       6     77     4736860     40       10        1076        1073
    1:10:36      25      -    18754713      0        0        1078        1073
    1:11:06  Bootstrap replicate 161...
    1:11:06       7     77     4263593     20        9        1120        1119
    1:11:27      25      -    18452079      0        0        1121        1119
    1:11:57  Bootstrap replicate 163...
    1:11:57       9     77     5598233     30       10        1089        1086
    1:12:14      25      -    17703091      0        0        1090        1086
    1:12:44  Bootstrap replicate 165...
    1:12:44       5     77     4261630     30        5        1047        1047
    1:13:09      25      -    23908566      0        0        1048        1046
    1:13:39  Bootstrap replicate 167...
    1:13:39       6     77     4293708     30       10        1120        1116
    1:14:00      25      -    18143219      0        0        1117        1115
    1:14:30  Bootstrap replicate 169...
    1:14:30       1     77       27046     10       10        1082        1082
    1:14:57      25      -    17426880      0        0        1076        1076
    1:15:27  Bootstrap replicate 171...
    1:15:27       6     77     4063128     30        5        1119        1117
    1:15:47      25      -    18111834      0        0        1120        1117
    1:16:17  Bootstrap replicate 173...
    1:16:17       4     77     3021808     20        5        1128        1119
    1:16:41      25      -    19509564      0        0        1126        1119
    1:17:11  Bootstrap replicate 175...
    1:17:11       8     77     4762282     20       10        1113        1105
    1:17:28      25      -    17257484      0        0        1114        1105
    1:17:58  Bootstrap replicate 177...
    1:17:58       3     77     2427720     20        3        1090        1090
    1:18:20      25      -    17334869      0        0        1099        1090
    1:18:50  Bootstrap replicate 178...
    1:18:50      25     77    22060449     70        7        1033        1032
    1:18:51      25      -    22922346      0        0        1032        1032
    1:19:21  Bootstrap replicate 180...
    1:19:21       5     77     3080337     20       10        1089        1089
    1:19:44      25      -    19679113      0        0        1090        1089
    1:20:14  Bootstrap replicate 182...
    1:20:14       4     77     2243267     20        9        1178        1178
    1:20:37      25      -    17444678      0        0        1179        1178
    1:21:06  Bootstrap replicate 184...
    1:21:06       2     77      822291     20       10        1134        1126
    1:21:36      25      -    20360998     70        9        1129        1126
    1:21:38      25      -    21258335      0        0        1127        1126
    1:22:08  Bootstrap replicate 186...
    1:22:08       5     77     2927388     40       10        1038        1015
    1:22:30      25      -    18605907      0        0        1017        1013
    1:23:00  Bootstrap replicate 187...
    1:23:00      25     77    21062791     60        6        1115        1110
    1:23:01      25      -    22008500      0        0        1114        1110
    1:23:31  Bootstrap replicate 189...
    1:23:31       2     77     1293898     20        1        1059        1059
    1:23:54      25      -    18532805      0        0        1065        1057
    1:24:24  Bootstrap replicate 191...
    1:24:24       3     77     1773886     20        2        1134        1134
    1:24:47      25      -    17393765      0        0        1134        1133
    1:25:17  Bootstrap replicate 193...
    1:25:17       2     77     1206315     20        5        1106        1106
    1:25:39      25      -    15990193      0        0        1106        1105
    1:26:09  Bootstrap replicate 195...
    1:26:09       1     77      428306     10        5        1095        1095
    1:26:33      25      -    19064810      0        0        1097        1095
    1:27:03  Bootstrap replicate 197...
    1:27:03       5     77     3439121     30        9        1045        1041
    1:27:24      25      -    18714345      0        0        1041        1040
    1:27:54  Bootstrap replicate 199...
    1:27:54       1     77      153776     10        8        1110        1110
    1:28:21      25      -    19636390      0        0        1109        1109
    1:28:51  Bootstrap replicate 201...
    1:28:51       5     77     3283140     20        4        1122        1121
    1:29:09      25      -    16187334      0        0        1124        1121
    1:29:39  Bootstrap replicate 203...
    1:29:39       5     77     4146564     20        6        1091        1087
    1:30:01      25      -    19864096      0        0        1090        1086
    1:30:31  Bootstrap replicate 205...
    1:30:31       6     77     3985026     20        4        1072        1071
    1:30:51      25      -    17451214      0        0        1071        1071
    1:31:21  Bootstrap replicate 207...
    1:31:21       5     77     2771897     20       10        1090        1085
    1:31:42      25      -    17414687      0        0        1089        1085
    1:32:12  Bootstrap replicate 209...
    1:32:12       2     77      556463     20       10        1040        1038
    1:32:37      25      -    17742066      0        0        1037        1036
    1:33:07  Bootstrap replicate 211...
    1:33:07       2     77     1291781     20        4        1072        1072
    1:33:28      25      -    15959980      0        0        1072        1072
    1:33:58  Bootstrap replicate 213...
    1:33:58       1     77      468344     10        5        1075        1075
    1:34:26      25      -    18255459      0        0        1074        1074
    1:34:56  Bootstrap replicate 215...
    1:34:56       6     77     3777526     20        8        1083        1081
    1:35:17      25      -    18646703      0        0        1081        1081
    1:35:47  Bootstrap replicate 217...
    1:35:47       1     77      562832     10        2        1083        1083
    1:36:13      25      -    18675453      0        0        1088        1083
    1:36:43  Bootstrap replicate 219...
    1:36:43       2     77     1069417     20        5        1140        1140
    1:37:09      25      -    19261447      0        0        1141        1140
    1:37:39  Bootstrap replicate 220...
    1:37:39      25     77    21995736    150        9        1078        1068
    1:37:40      25      -    22914138      0        0        1077        1068
    1:38:10  Bootstrap replicate 222...
    1:38:10       4     77     2235364     20        7        1048        1048
    1:38:31      25      -    17105998      0        0        1048        1048
    1:39:01  Bootstrap replicate 224...
    1:39:01       2     77     1710040     20        8        1059        1055
    1:39:30      25      -    22092151      0        0        1052        1052
    1:40:00  Bootstrap replicate 226...
    1:40:00       4     77     2554882     20       10        1138        1135
    1:40:27      25      -    21312930      0        0        1137        1135
    1:40:57  Bootstrap replicate 228...
    1:40:57       3     77     1751287     30       10        1077        1072
    1:41:22      25      -    19735707      0        0        1072        1072
    1:41:52  Bootstrap replicate 230...
    1:41:52       2     77     1257176     20        1        1054        1048
    1:42:16      25      -    19357302      0        0        1049        1048
    1:42:46  Bootstrap replicate 232...
    1:42:46       3     77     1978144     20        6        1031        1031
    1:43:11      25      -    19447759      0        0        1032        1029
    1:43:41  Bootstrap replicate 234...
    1:43:41       4     77     2247440     20       10        1033        1028
    1:44:06      25      -    20229834      0        0        1035        1028
    1:44:36  Bootstrap replicate 236...
    1:44:36       5     77     3395949     40        4        1122        1120
    1:45:00      25      -    19086130      0        0        1120        1119
    1:45:30  Bootstrap replicate 238...
    1:45:30       7     77     4707120     30        6        1109        1107
    1:45:49      25      -    18253846      0        0        1108        1107
    1:46:19  Bootstrap replicate 240...
    1:46:19       4     77     2342330     20        4        1099        1098
    1:46:43      25      -    19371888      0        0        1101        1097
    1:47:13  Bootstrap replicate 242...
    1:47:13       2     77      937872     20        7        1086        1086
    1:47:39      25      -    20044763      0        0        1083        1083
    1:48:09  Bootstrap replicate 244...
    1:48:09       4     77     2576591     30        4        1137        1136
    1:48:32      25      -    18800452      0        0        1136        1136
    1:49:02  Bootstrap replicate 246...
    1:49:02       3     77     2129311     20        1        1112        1112
    1:49:26      25      -    18636273      0        0        1115        1112
    1:49:56  Bootstrap replicate 248...
    1:49:56       5     77     3176832     30        9        1115        1115
    1:50:18      25      -    18854900      0        0        1116        1114
    1:50:48  Bootstrap replicate 250...
    1:50:48       6     77     3859817     30        8        1092        1091
    1:51:10      25      -    19054798      0        0        1094        1091
    1:51:40  Bootstrap replicate 252...
    1:51:40       2     77     1234200     20        2        1074        1069
    1:52:06      25      -    19675031      0        0        1067        1067
    1:52:36  Bootstrap replicate 254...
    1:52:36       4     77     2652437     20        6        1092        1092
    1:52:59      25      -    17963936      0        0        1105        1092
    1:53:29  Bootstrap replicate 256...
    1:53:29       7     77     4855070     20        8        1024        1024
    1:53:47      25      -    17776012      0        0        1028        1023
    1:54:17  Bootstrap replicate 258...
    1:54:17       4     77     2776510     20        5        1055        1055
    1:54:38      25      -    17286912      0        0        1058        1055
    1:55:08  Bootstrap replicate 260...
    1:55:08       5     77     3873986     30       10        1155        1145
    1:55:32      25      -    20961629      0        0        1145        1145
    1:56:02  Bootstrap replicate 262...
    1:56:02       3     77     1899906     20        7        1040        1040
    1:56:25      25      -    17351959      0        0        1041        1038
    1:56:55  Bootstrap replicate 264...
    1:56:55       4     77     2647778     20        4        1094        1094
    1:57:16      25      -    17048769      0        0        1097        1094
    1:57:45  Bootstrap replicate 266...
    1:57:45       2     77      704369     20        8        1088        1087
    1:58:11      25      -    18304580      0        0        1084        1084
    1:58:41  Bootstrap replicate 268...
    1:58:41       1     77      538729     10        3        1110        1110
    1:59:07      25      -    17952256      0        0        1110        1110
    1:59:37  Bootstrap replicate 269...
    1:59:37      25     77    21942107     30        2        1117        1112
    1:59:37      25      -    22067210      0        0        1117        1112
    2:00:07  Bootstrap replicate 271...
    2:00:07       6     77     3848869     30       10        1049        1048
    2:00:26      25      -    18062343      0        0        1048        1048
    2:00:56  Bootstrap replicate 273...
    2:00:56       5     77     3775037     20        4        1059        1050
    2:01:19      25      -    19785970      0        0        1051        1050
    2:01:49  Bootstrap replicate 274...
    2:01:49      23     77    20024041     40        4        1078        1070
    2:01:51      25      -    21582421      0        0        1073        1070
    2:02:21  Bootstrap replicate 276...
    2:02:21       3     77     1647283     20        8        1071        1058
    2:02:45      25      -    18678227      0        0        1063        1058
    2:03:15  Bootstrap replicate 278...
    2:03:15       5     77     3417149     20        3        1050        1050
    2:03:38      25      -    20062474      0        0        1050        1050
    2:04:08  Bootstrap replicate 280...
    2:04:08       3     77     1690516     20        9        1101        1098
    2:04:31      25      -    18270169      0        0        1096        1096
    2:05:01  Bootstrap replicate 282...
    2:05:01       1     77       51123     10       10        1102        1102
    2:05:28      25      -    17489463      0        0        1103        1099
    2:05:58  Bootstrap replicate 284...
    2:05:58       3     77     1944015     20        5        1097        1097
    2:06:21      25      -    18464829      0        0        1100        1097
    2:06:51  Bootstrap replicate 285...
    2:06:51      25     77    20335259    160        6        1150        1149
    2:06:52      25      -    21108804      0        0        1149        1149
    2:07:22  Bootstrap replicate 287...
    2:07:22       4     77     2819556     30        9        1064        1063
    2:07:43      25      -    17893182      0        0        1063        1063
    2:08:13  Bootstrap replicate 289...
    2:08:13       4     77     2617075     20        1        1090        1087
    2:08:34      25      -    17491306      0        0        1086        1086
    2:09:04  Bootstrap replicate 291...
    2:09:04       5     77     2903737     40       10        1150        1135
    2:09:27      25      -    18545781      0        0        1135        1135
    2:09:57  Bootstrap replicate 293...
    2:09:57       3     77     2282698     30        8        1042        1042
    2:10:23      25      -    21319087      0        0        1042        1042
    2:10:53  Bootstrap replicate 295...
    2:10:53       1     77      737078     10        1        1062        1062
    2:11:21      25      -    20293758      0        0        1062        1061
    2:11:51  Bootstrap replicate 297...
    2:11:51       4     77     2732472     20       10        1009        1002
    2:12:14      25      -    19579036      0        0        1002        1001
    2:12:44  Bootstrap replicate 299...
    2:12:44       3     77     1532709     20        9        1083        1079
    2:13:08      25      -    19562511      0        0        1077        1074
    2:13:38  Bootstrap replicate 301...
    2:13:38       2     77     1025613     20        6        1025        1024
    2:14:04      25      -    20709686      0        0        1026        1023
    2:14:34  Bootstrap replicate 303...
    2:14:34       3     77     1507581     20        9        1054        1054
    2:14:58      25      -    18701333      0        0        1057        1051
    2:15:28  Bootstrap replicate 305...
    2:15:28       4     77     2354601     20        7        1088        1085
    2:15:53      25      -    20752004      0        0        1086        1085
    2:16:23  Bootstrap replicate 307...
    2:16:23       1     77      377070     10        4        1039        1039
    2:16:46      25      -    16585581      0        0        1043        1034
    2:17:16  Bootstrap replicate 309...
    2:17:16       3     77     1577843     20        8        1102        1089
    2:17:43      25      -    19908074      0        0        1094        1087
    2:18:13  Bootstrap replicate 311...
    2:18:13       3     77     1550871     20        3        1084        1083
    2:18:35      25      -    16582968      0        0        1084        1083
    2:19:05  Bootstrap replicate 313...
    2:19:05       4     77     2709160     30        1        1093        1091
    2:19:26      25      -    18322124      0        0        1092        1091
    2:19:56  Bootstrap replicate 315...
    2:19:56       4     77     2857433     20        3        1145        1139
    2:20:18      25      -    18787124      0        0        1140        1139
    2:20:48  Bootstrap replicate 317...
    2:20:48       2     77     1004109     20        8        1147        1147
    2:21:18      24      -    20824825     20        2        1147        1144
    2:21:19      25      -    21525304      0        0        1147        1144
    2:21:49  Bootstrap replicate 319...
    2:21:49       5     77     3370268     20        4        1025        1024
    2:22:10      25      -    18499200      0        0        1030        1024
    2:22:40  Bootstrap replicate 321...
    2:22:40       6     77     3820058     30        6        1139        1138
    2:23:01      25      -    18612759      0        0        1138        1137
    2:23:31  Bootstrap replicate 323...
    2:23:31       1     77      486746     10        3        1032        1032
    2:23:56      25      -    18427218      0        0        1029        1027
    2:24:26  Bootstrap replicate 325...
    2:24:26       7     77     4144316     20        6        1100        1095
    2:24:49      25      -    20929144      0        0        1097        1094
    2:25:19  Bootstrap replicate 327...
    2:25:19       4     77     2312849     30        5        1078        1078
    2:25:40      25      -    17609890      0        0        1078        1077
    2:26:10  Bootstrap replicate 329...
    2:26:10       6     77     3794717     20        6        1109        1108
    2:26:30      25      -    18570150      0        0        1108        1108
    2:27:00  Bootstrap replicate 330...
    2:27:00      25     77    20407883     30        5        1112        1102
    2:27:01      25      -    20680798      0        0        1112        1102
    2:27:31  Bootstrap replicate 332...
    2:27:31       5     77     3582095     20        2        1050        1049
    2:27:51      25      -    18590250      0        0        1054        1048
    2:28:21  Bootstrap replicate 334...
    2:28:21       6     77     4346291     30        3         992         991
    2:28:42      25      -    19192325      0        0         993         991
    2:29:12  Bootstrap replicate 336...
    2:29:12       3     77     2348689     20        3        1039        1039
    2:29:37      25      -    20383701      0        0        1041        1038
    2:30:07  Bootstrap replicate 338...
    2:30:07       4     77     2912235     20       10        1068        1066
    2:30:30      25      -    18304242      0        0        1067        1065
    2:31:00  Bootstrap replicate 340...
    2:31:00       4     77     3481290     20        5        1079        1077
    2:31:25      25      -    21799551      0        0        1076        1075
    2:31:55  Bootstrap replicate 342...
    2:31:55       3     77     2268466     30        5        1071        1071
    2:32:17      25      -    17679046      0        0        1071        1070
    2:32:47  Bootstrap replicate 344...
    2:32:47       7     77     4857342     40       10        1073        1073
    2:33:09      25      -    20287741      0        0        1074        1073
    2:33:39  Bootstrap replicate 346...
    2:33:39       7     77     5070740     20        2        1127        1124
    2:34:00      25      -    18785006      0        0        1126        1124
    2:34:30  Bootstrap replicate 348...
    2:34:30       3     77     2257336     20        8        1122        1122
    2:34:55      25      -    20292858      0        0        1128        1122
    2:35:25  Bootstrap replicate 350...
    2:35:25       1     77       78664     10       10        1089        1089
    2:35:52      25      -    18157607      0        0        1095        1089
    2:36:22  Bootstrap replicate 352...
    2:36:22       7     77     4289073     70       10        1097        1082
    2:36:41      25      -    18312458      0        0        1082        1082
    2:37:11  Bootstrap replicate 354...
    2:37:11       5     77     3142272     30        4        1089        1087
    2:37:33      25      -    17695965      0        0        1087        1086
    2:38:03  Bootstrap replicate 356...
    2:38:03       7     77     3643300     10        1        1090        1079
    2:38:22      25      -    17011846      0        0        1083        1079
    2:38:52  Bootstrap replicate 358...
    2:38:52       6     77     3793467     20        7        1093        1086
    2:39:15      25      -    19726171      0        0        1088        1086
    2:39:45  Bootstrap replicate 360...
    2:39:45       4     77     3129782     30        5        1140        1139
    2:40:11      25      -    20855906      0        0        1143        1138
    2:40:41  Bootstrap replicate 362...
    2:40:41       3     77     2825286     20       10        1048        1041
    2:41:08      25      -    21535610      0        0        1054        1041
    2:41:38  Bootstrap replicate 364...
    2:41:38       2     77     1022119     20       10        1078        1078
    2:42:06      25      -    19979027      0        0        1073        1073
    2:42:36  Bootstrap replicate 365...
    2:42:36      24     77    20608142     40        3        1069        1068
    2:42:37      25      -    21621291      0        0        1071        1068
    2:43:07  Bootstrap replicate 367...
    2:43:07       3     77     1382608     20        6        1084        1079
    2:43:27      25      -    14767411      0        0        1078        1078
    2:43:57  Bootstrap replicate 369...
    2:43:57       4     77     2751272     20        1        1093        1093
    2:44:22      25      -    20358800      0        0        1092        1091
    2:44:52  Bootstrap replicate 371...
    2:44:52       3     77     1622739     20        5         984         984
    2:45:14      25      -    17878469      0        0         986         984
    2:45:44  Bootstrap replicate 373...
    2:45:44       1     77      155240     10       10        1020        1020
    2:46:12      25      -    21762893      0        0        1022        1019
    2:46:42  Bootstrap replicate 375...
    2:46:42       3     77     1734550     20        4        1063        1063
    2:47:07      25      -    19579078      0        0        1070        1063
    2:47:37  Bootstrap replicate 376...
    2:47:37      25     77    20188718     40        1        1080        1078
    2:47:37      25      -    20192507      0        0        1080        1078
    2:48:07  Bootstrap replicate 378...
    2:48:07       4     77     1762097     20       10        1078        1078
    2:48:27      25      -    15405528      0        0        1079        1078
    2:48:57  Bootstrap replicate 380...
    2:48:57       4     77     2535144     20        5        1048        1048
    2:49:23      25      -    20621148      0        0        1048        1048
    2:49:53  Bootstrap replicate 382...
    2:49:53       3     77     2224007     30        4        1123        1119
    2:50:18      25      -    19430453      0        0        1119        1118
    2:50:48  Bootstrap replicate 384...
    2:50:48       2     77     1144807     20        5        1059        1055
    2:51:17      25      -    21018350      0        0        1055        1055
    2:51:47  Bootstrap replicate 386...
    2:51:47       2     77     1144621     20        3        1157        1154
    2:52:13      25      -    18784479      0        0        1156        1154
    2:52:43  Bootstrap replicate 388...
    2:52:43       2     77      893516     20        7        1049        1045
    2:53:07      25      -    19014347      0        0        1046        1043
    2:53:37  Bootstrap replicate 390...
    2:53:37       5     77     2884519     20        7        1020        1020
    2:53:58      25      -    17598701      0        0        1022        1020
    2:54:28  Bootstrap replicate 392...
    2:54:28       3     77     2077529     30        6        1051        1043
    2:54:51      25      -    19387761      0        0        1046        1043
    2:55:21  Bootstrap replicate 394...
    2:55:21       4     77     2439007     20        4        1137        1137
    2:55:44      25      -    17400035      0        0        1146        1133
    2:56:14  Bootstrap replicate 396...
    2:56:14       5     77     2675154     40       10        1076        1076
    2:56:34      25      -    16657777      0        0        1076        1076
    2:57:04  Bootstrap replicate 398...
    2:57:04       2     77     2027056     20        1        1097        1097
    2:57:31      25      -    19514277      0        0        1104        1094
    2:58:01  Bootstrap replicate 400...
    2:58:01       3     77     1538043     20        9        1032        1031
    2:58:24      25      -    18787272      0        0        1031        1031
    2:58:54  Bootstrap replicate 402...
    2:58:54       1     77       12738     10       10        1114        1114
    2:59:19      25      -    17284950      0        0        1111        1111
    2:59:49  Bootstrap replicate 404...
    2:59:49       3     77     1686176     20        5        1054        1054
    3:00:10      25      -    16211032      0        0        1055        1051
    3:00:40  Bootstrap replicate 406...
    3:00:40       4     77     2314017     30        8        1140        1136
    3:01:03      25      -    18313962      0        0        1141        1136
    3:01:33  Bootstrap replicate 408...
    3:01:33       4     77     2159055     20       10        1082        1074
    3:01:57      25      -    18615662      0        0        1077        1074
    3:02:27  Bootstrap replicate 410...
    3:02:27       4     77     2616007     10        1        1114        1104
    3:02:51      25      -    19873902      0        0        1105        1102
    3:03:21  Bootstrap replicate 412...
    3:03:21       4     77     2528491     20        2        1053        1048
    3:03:44      25      -    18403262      0        0        1054        1046
    3:04:14  Bootstrap replicate 414...
    3:04:14       7     77     4235611     30        7        1088        1088
    3:04:32      25      -    16689934      0        0        1088        1088
    3:05:02  Bootstrap replicate 416...
    3:05:02       2     77     1358446     20        1        1023        1023
    3:05:26      25      -    19021732      0        0        1026        1023
    3:05:56  Bootstrap replicate 418...
    3:05:56       1     77      367123     10        5        1096        1096
    3:06:21      25      -    18019403      0        0        1097        1094
    3:06:51  Bootstrap replicate 420...
    3:06:51       4     77     3421641     20        1        1112        1112
    3:07:14      25      -    19894808      0        0        1115        1112
    3:07:44  Bootstrap replicate 422...
    3:07:44       4     77     2586092     20        2        1096        1094
    3:08:05      25      -    18192147      0        0        1089        1089
    3:08:35  Bootstrap replicate 424...
    3:08:35       6     77     3752130     50        9        1022        1022
    3:08:55      25      -    18208362      0        0        1022        1022
    3:09:25  Bootstrap replicate 426...
    3:09:25       3     77     2130963     30        3        1125        1125
    3:09:49      25      -    19242846      0        0        1129        1123
    3:10:19  Bootstrap replicate 428...
    3:10:19       1     77      297349     10        6        1150        1150
    3:10:46      25      -    18805599      0        0        1147        1146
    3:11:16  Bootstrap replicate 430...
    3:11:16       2     77     1029633     20        6        1097        1097
    3:11:40      25      -    19130253      0        0        1100        1097
    3:12:10  Bootstrap replicate 432...
    3:12:10       2     77      924856     20       10        1082        1082
    3:12:37      25      -    19870555      0        0        1082        1080
    3:13:07  Bootstrap replicate 434...
    3:13:07       3     77     1704114     20        8        1067        1067
    3:13:32      25      -    19616905      0        0        1071        1067
    3:14:02  Bootstrap replicate 435...
    3:14:02      25     77    20040294     20        1        1054        1048
    3:14:02      25      -    20102876      0        0        1054        1048
    3:14:32  Bootstrap replicate 437...
    3:14:32       3     77     1625911     20        5         975         974
    3:14:54      25      -    16690802      0        0         976         974
    3:15:24  Bootstrap replicate 439...
    3:15:24       6     77     4296481     30        3        1136        1133
    3:15:44      25      -    18733694      0        0        1134        1130
    3:16:14  Bootstrap replicate 441...
    3:16:14       1     77      406386     10        4        1085        1085
    3:16:39      25      -    17810485      0        0        1088        1079
    3:17:09  Bootstrap replicate 443...
    3:17:09       8     77     5479694     40        3        1116        1109
    3:17:28      25      -    18267034      0        0        1109        1108
    3:17:58  Bootstrap replicate 445...
    3:17:58       2     77      787920     20        9        1074        1074
    3:18:21      25      -    16810471      0        0        1072        1072
    3:18:51  Bootstrap replicate 447...
    3:18:51       5     77     2871526     40        7        1058        1058
    3:19:11      25      -    16921350      0        0        1058        1058
    3:19:41  Bootstrap replicate 449...
    3:19:41       4     77     2598308     20        6        1148        1145
    3:20:07      25      -    19792345      0        0        1144        1143
    3:20:37  Bootstrap replicate 451...
    3:20:37       5     77     2834175     20       10        1066        1058
    3:20:59      25      -    18848346      0        0        1066        1058
    3:21:29  Bootstrap replicate 453...
    3:21:29       2     77     1290351     20        2        1155        1155
    3:21:53      25      -    18193533      0        0        1155        1155
    3:22:23  Bootstrap replicate 455...
    3:22:23       3     77     2177183     20        1        1044        1044
    3:22:47      25      -    19253286      0        0        1044        1042
    3:23:17  Bootstrap replicate 457...
    3:23:17       6     77     3688810     20        3        1118        1118
    3:23:38      25      -    18385088      0        0        1120        1118
    3:24:08  Bootstrap replicate 459...
    3:24:08       4     77     3573536     20        4        1114        1113
    3:24:36      25      -    22269654      0        0        1114        1113
    3:25:06  Bootstrap replicate 461...
    3:25:06       5     77     3232762     10        1        1122        1117
    3:25:28      25      -    19134683      0        0        1118        1117
    3:25:58  Bootstrap replicate 463...
    3:25:58       2     77     1837886     20        2        1085        1083
    3:26:28      25      -    21240423     30        8        1085        1080
    3:26:28      25      -    21718704      0        0        1085        1080
    3:26:58  Bootstrap replicate 465...
    3:26:58       3     77     1643509     20        8        1053        1053
    3:27:23      25      -    17907954      0        0        1062        1053
    3:27:53  Bootstrap replicate 467...
    3:27:53       4     77     2854419     20        7        1141        1140
    3:28:18      25      -    19792074      0        0        1141        1140
    3:28:48  Bootstrap replicate 469...
    3:28:48       4     77     2600940     20        2        1087        1087
    3:29:13      25      -    18900586      0        0        1094        1085
    3:29:43  Bootstrap replicate 470...
    3:29:43      24     77    21537555     60        1        1062        1056
    3:29:44      25      -    22164337      0        0        1056        1056
    3:30:14  Bootstrap replicate 472...
    3:30:14       4     77     2922215     20       10        1124        1121
    3:30:38      25      -    20226781      0        0        1129        1121
    3:31:08  Bootstrap replicate 474...
    3:31:08       4     77     2586926     20        3        1118        1116
    3:31:34      25      -    19421299      0        0        1115        1115
    3:32:04  Bootstrap replicate 476...
    3:32:04       3     77     1767722     20        5        1156        1144
    3:32:31      25      -    21723882      0        0        1150        1142
    3:33:01  Bootstrap replicate 478...
    3:33:01       4     77     2857319     20       10        1031        1031
    3:33:27      25      -    20822570      0        0        1031        1030
    3:33:57  Bootstrap replicate 480...
    3:33:57       6     77     3936264     20        8        1127        1123
    3:34:17      25      -    17981009      0        0        1125        1122
    3:34:47  Bootstrap replicate 482...
    3:34:47       2     77      940870     20        7        1065        1062
    3:35:12      25      -    18344740      0        0        1062        1062
    3:35:42  Bootstrap replicate 484...
    3:35:42       1     77      998428     10        2        1106        1106
    3:36:09      25      -    18479006      0        0        1106        1106
    3:36:39  Bootstrap replicate 486...
    3:36:39       4     77     2297724     20       10        1088        1088
    3:37:01      25      -    18509846      0        0        1092        1086
    3:37:31  Bootstrap replicate 488...
    3:37:31       1     77      189703     10        8        1094        1094
    3:37:55      25      -    17141010      0        0        1095        1094
    3:38:25  Bootstrap replicate 490...
    3:38:25       4     77     2481366     20        9        1086        1085
    3:38:49      25      -    19192078      0        0        1086        1085
    3:39:19  Bootstrap replicate 492...
    3:39:19       1     77      678605     10        1         995         995
    3:39:43      25      -    18272251      0        0         993         993
    3:40:13  Bootstrap replicate 494...
    3:40:13       3     77     1637916     30        6        1059        1059
    3:40:36      25      -    17613447      0        0        1063        1058
    3:41:06  Bootstrap replicate 496...
    3:41:06       1     77      495064     10        3         989         989
    3:41:33      25      -    19679460      0        0         987         987
    3:42:03  Bootstrap replicate 498...
    3:42:03       7     77     4481766     40        5        1179        1177
    3:42:23      25      -    18388000      0        0        1177        1177
    3:42:53  Bootstrap replicate 500...
    3:42:53       4     77     2748653     20        7        1114        1112
    3:43:19      25      -    21295691      0        0        1113        1109
    3:43:49  Bootstrap replicate 502...
    3:43:49       7     77     4729687     50       10        1083        1065
    3:44:12      25      -    21171654      0        0        1071        1065
    3:44:42  Bootstrap replicate 504...
    3:44:42       3     77     1949282     30        6        1075        1075
    3:45:05      25      -    19711464      0        0        1083        1075
    3:45:35  Bootstrap replicate 506...
    3:45:35       7     77     5242803     20        6        1059        1058
    3:45:54      25      -    19225258      0        0        1058        1058
    3:46:24  Bootstrap replicate 508...
    3:46:24       5     77     3283176     20        9        1100        1092
    3:46:44      25      -    17496404      0        0        1092        1092
    3:47:14  Bootstrap replicate 510...
    3:47:14       3     77     1580239     30        4        1063        1063
    3:47:36      25      -    16484154      0        0        1064        1063
    3:48:06  Bootstrap replicate 512...
    3:48:06       3     77     2287662     30        7        1052        1052
    3:48:29      25      -    19593943      0        0        1052        1052
    3:48:59  Bootstrap replicate 514...
    3:48:59       4     77     2801730     30       10        1070        1065
    3:49:25      25      -    20838366      0        0        1069        1065
    3:49:55  Bootstrap replicate 515...
    3:49:55      25     77    22381221    160        4        1058        1058
    3:49:56      25      -    22634474      0        0        1058        1058
    3:50:26  Bootstrap replicate 517...
    3:50:26       4     77     2699289     20        1        1072        1066
    3:50:46      25      -    17495918      0        0        1068        1066
    3:51:16  Bootstrap replicate 519...
    3:51:16       5     77     3647725     20        3        1038        1038
    3:51:41      25      -    20089412      0        0        1036        1036
    3:52:11  Bootstrap replicate 521...
    3:52:11       4     77     2877791     20        1        1082        1082
    3:52:33      25      -    18372545      0        0        1082        1082
    3:53:03  Bootstrap replicate 523...
    3:53:03       1     77      547727     10        9        1104        1104
    3:53:32      25      -    21164885      0        0        1104        1102
    3:54:02  Bootstrap replicate 525...
    3:54:02       5     77     2929955     30        8        1102        1092
    3:54:27      25      -    19947279      0        0        1093        1092
    3:54:57  Bootstrap replicate 527...
    3:54:57       5     77     3725438     30        6        1039        1036
    3:55:20      25      -    20359017      0        0        1036        1036
    3:55:50  Bootstrap replicate 529...
    3:55:50       3     77     1597259     20        4        1107        1101
    3:56:12      25      -    17566392      0        0        1103        1101
    3:56:42  Bootstrap replicate 531...
    3:56:42       1     77      401578     10        5        1065        1065
    3:57:07      25      -    18574630      0        0        1063        1063
    3:57:37  Bootstrap replicate 532...
    3:57:37      25     77    19714595     70        5        1142        1141
    3:57:37      25      -    19994570      0        0        1142        1141
    3:58:07  Bootstrap replicate 534...
    3:58:07       6     77     3785384     30        2        1142        1142
    3:58:27      25      -    16934982      0        0        1142        1142
    3:58:57  Bootstrap replicate 536...
    3:58:57       4     77     2524195     30       10        1131        1130
    3:59:21      25      -    18803022      0        0        1128        1128
    3:59:51  Bootstrap replicate 538...
    3:59:51       3     77     1925568     30        6        1087        1087
    4:00:16      25      -    19432286      0        0        1087        1085
    4:00:46  Bootstrap replicate 540...
    4:00:46       5     77     2778832     20       10        1167        1145
    4:01:09      25      -    17846380      0        0        1149        1144
    4:01:39  Bootstrap replicate 542...
    4:01:39       4     77     2076338     30        9        1193        1188
    4:02:00      25      -    16648053      0        0        1191        1187
    4:02:30  Bootstrap replicate 544...
    4:02:30       4     77     2164518     20        6        1040        1038
    4:02:51      25      -    17230286      0        0        1037        1035
    4:03:21  Bootstrap replicate 546...
    4:03:21       3     77     1520228     20        1        1088        1077
    4:03:49      25      -    21052722      0        0        1077        1077
    4:04:19  Bootstrap replicate 548...
    4:04:19       3     77     1766888     20        2         951         951
    4:04:38      25      -    16064454      0        0         952         951
    4:05:08  Bootstrap replicate 550...
    4:05:08       5     77     3173952     30        1        1058        1055
    4:05:35      25      -    20540498      0        0        1055        1053
    4:06:05  Bootstrap replicate 552...
    4:06:05       2     77      694010     20       10         992         992
    4:06:34      25      -    21837381      0        0         993         987
    4:07:04  Bootstrap replicate 554...
    4:07:04       3     77     1780148     20        7        1185        1180
    4:07:30      25      -    18509227      0        0        1185        1180
    4:08:00  Bootstrap replicate 556...
    4:08:00       1     77      153505     10        9        1041        1041
    4:08:27      25      -    19385565      0        0        1042        1037
    4:08:57  Bootstrap replicate 558...
    4:08:57       4     77     2873662     30        1        1093        1092
    4:09:20      25      -    18960007      0        0        1092        1091
    4:09:50  Bootstrap replicate 560...
    4:09:50       7     77     4793991     20        7        1066        1063
    4:10:10      25      -    19710125      0        0        1066        1059
    4:10:40  Bootstrap replicate 562...
    4:10:40       7     77     4543899     20       10        1127        1124
    4:11:01      25      -    18651979      0        0        1128        1124
    4:11:31  Bootstrap replicate 564...
    4:11:31       4     77     2253799     20        5        1158        1155
    4:11:53      25      -    16987226      0        0        1157        1153
    4:12:23  Bootstrap replicate 566...
    4:12:23       6     77     3671547     40        9        1055        1047
    4:12:43      25      -    18126465      0        0        1049        1047
    4:13:13  Bootstrap replicate 567...
    4:13:13      24     77    20347024    120        3        1098        1098
    4:13:14      25      -    21163887      0        0        1099        1098
    4:13:44  Bootstrap replicate 569...
    4:13:44       4     77     2557212     10        1        1207        1185
    4:14:10      25      -    19176262      0        0        1185        1185
    4:14:40  Bootstrap replicate 571...
    4:14:40       4     77     1984425     40       10        1046        1029
    4:15:00      25      -    15719808      0        0        1027        1024
    4:15:30  Bootstrap replicate 573...
    4:15:30       4     77     2042760     20       10        1128        1123
    4:15:53      25      -    17996196      0        0        1125        1123
    4:16:23  Bootstrap replicate 575...
    4:16:23       5     77     2819014     40        4        1061        1061
    4:16:43      25      -    16199349      0        0        1061        1060
    4:17:13  Bootstrap replicate 577...
    4:17:13       3     77     2338952     20        8        1163        1159
    4:17:39      25      -    21395630      0        0        1160        1159
    4:18:09  Bootstrap replicate 579...
    4:18:09       2     77      786747     20       10        1073        1073
    4:18:34      25      -    18039928      0        0        1069        1066
    4:19:04  Bootstrap replicate 581...
    4:19:04       4     77     2569664     30        3        1035        1034
    4:19:26      25      -    18738143      0        0        1035        1034
    4:19:56  Bootstrap replicate 583...
    4:19:56       3     77     1482887     30        8        1085        1085
    4:20:17      25      -    16398497      0        0        1090        1084
    4:20:47  Bootstrap replicate 585...
    4:20:47       7     77     4267958     20        1        1086        1070
    4:21:08      25      -    19492391      0        0        1073        1070
    4:21:38  Bootstrap replicate 587...
    4:21:38       2     77      901166     20       10        1110        1110
    4:22:03      25      -    19505247      0        0        1108        1107
    4:22:33  Bootstrap replicate 589...
    4:22:33       1     77      250371     10        7        1109        1109
    4:22:59      25      -    18306480      0        0        1099        1099
    4:23:29  Bootstrap replicate 590...
    4:23:29      24     77    20427079     40        3        1169        1164
    4:23:31      25      -    21192439      0        0        1171        1164
    4:24:01  Bootstrap replicate 592...
    4:24:01       4     77     2415605     30        7        1057        1053
    4:24:23      25      -    18129342      0        0        1056        1050
    4:24:53  Bootstrap replicate 594...
    4:24:53       3     77     2233212     20        2        1046        1040
    4:25:18      25      -    19894811      0        0        1040        1039
    4:25:48  Bootstrap replicate 596...
    4:25:48       1     77      252817     10        6        1110        1110
    4:26:14      25      -    18017524      0        0        1108        1108
    4:26:44  Bootstrap replicate 598...
    4:26:44       2     77     1828225     20        1        1118        1118
    4:27:06      25      -    17404022      0        0        1118        1117
    4:27:36  Bootstrap replicate 599...
    4:27:36      25     77    20722387     60       10        1088        1075
    4:27:38      25      -    21991827      0        0        1081        1075
    4:28:08  Bootstrap replicate 601...
    4:28:08       4     77     2804804     30        5        1096        1093
    4:28:33      25      -    19354301      0        0        1093        1093
    4:29:03  Bootstrap replicate 603...
    4:29:03       2     77      853758     20        7        1081        1081
    4:29:28      25      -    19429105      0        0        1077        1073
    4:29:58  Bootstrap replicate 605...
    4:29:58       5     77     3476536     20        4        1051        1048
    4:30:21      25      -    19584784      0        0        1047        1046
    4:30:51  Bootstrap replicate 607...
    4:30:51       5     77     4333603     20        1        1069        1068
    4:31:13      25      -    19421895      0        0        1074        1068
    4:31:43  Bootstrap replicate 609...
    4:31:43       3     77     1324050     20       10        1138        1133
    4:32:08      25      -    18962200      0        0        1138        1129
    4:32:38  Bootstrap replicate 611...
    4:32:38       3     73     1339581      -        -           -        1058
    4:33:00      25      -    16801718      0        0        1062        1058
    4:33:30  Bootstrap replicate 613...
    4:33:30       3     77     1304167     30        9        1069        1069
    4:33:50      25      -    15854126      0        0        1071        1069
    4:34:20  Bootstrap replicate 615...
    4:34:20       3     77     1753553     20       10        1048        1048
    4:34:46      25      -    19324025      0        0        1049        1047
    4:35:16  Bootstrap replicate 617...
    4:35:16       2     77     1616746     20        2        1142        1137
    4:35:42      25      -    17805562      0        0        1135        1128
    4:36:12  Bootstrap replicate 618...
    4:36:12      22     77    20505908     30        7        1095        1093
    4:36:16      25      -    23221952      0        0        1095        1093
    4:36:46  Bootstrap replicate 620...
    4:36:46       3     77     1737001     20        6        1126        1124
    4:37:10      25      -    18799031      0        0        1122        1122
    4:37:40  Bootstrap replicate 622...
    4:37:40       1     77      664525     10        1        1122        1122
    4:38:09      25      -    19528214      0        0        1117        1113
    4:38:39  Bootstrap replicate 624...
    4:38:39       7     77     4228521     20        3        1055        1053
    4:38:57      25      -    17380712      0        0        1053        1053
    4:39:27  Bootstrap replicate 626...
    4:39:27       3     77     2108147     20        1        1093        1092
    4:39:51      25      -    18287399      0        0        1093        1092
    4:40:21  Bootstrap replicate 628...
    4:40:21       4     77     2673599     20        4        1073        1073
    4:40:43      25      -    18726195      0        0        1076        1073
    4:41:13  Bootstrap replicate 630...
    4:41:13       4     77     1995765     20        9        1046        1040
    4:41:37      25      -    18691621      0        0        1043        1038
    4:42:07  Bootstrap replicate 632...
    4:42:07       3     77     1431161     20        8        1053        1053
    4:42:30      25      -    16519539      0        0        1054        1053
    4:43:00  Bootstrap replicate 634...
    4:43:00       3     77     1951874     30        8        1123        1116
    4:43:25      25      -    19020944      0        0        1117        1115
    4:43:55  Bootstrap replicate 636...
    4:43:55       2     77      752800     20        9        1057        1057
    4:44:21      25      -    18434765      0        0        1059        1057
    4:44:51  Bootstrap replicate 637...
    4:44:51      24     77    21890074    110        8        1113        1107
    4:44:53      25      -    23743437      0        0        1107        1107
    4:45:23  Bootstrap replicate 639...
    4:45:23       6     77     3837953     20        9        1102        1096
    4:45:46      25      -    19685115      0        0        1099        1095
    4:46:16  Bootstrap replicate 641...
    4:46:16       4     77     2701909     20        8        1030        1023
    4:46:40      25      -    20206022      0        0        1024        1023
    4:47:10  Bootstrap replicate 643...
    4:47:10       6     77     3272128     20       10        1055        1052
    4:47:27      25      -    15860155      0        0        1054        1052
    4:47:57  Bootstrap replicate 645...
    4:47:57       4     77     2982905     30        4        1108        1108
    4:48:22      25      -    19622682      0        0        1108        1107
    4:48:52  Bootstrap replicate 647...
    4:48:52       3     77     1553436     20       10        1057        1055
    4:49:14      25      -    17791995      0        0        1054        1053
    4:49:44  Bootstrap replicate 649...
    4:49:44       3     77     1643419     20        7        1079        1079
    4:50:08      25      -    18201741      0        0        1081        1077
    4:50:38  Bootstrap replicate 651...
    4:50:38       4     77     2893376     20        7        1118        1112
    4:51:02      25      -    19098917      0        0        1111        1111
    4:51:32  Bootstrap replicate 653...
    4:51:32       2     77      907463     20        7        1118        1115
    4:52:00      25      -    20271910      0        0        1115        1115
    4:52:30  Bootstrap replicate 655...
    4:52:30       7     77     4602702     40       10        1082        1082
    4:52:51      25      -    18102999      0        0        1082        1082
    4:53:21  Bootstrap replicate 657...
    4:53:21       4     77     2416030     20        7        1078        1070
    4:53:42      25      -    18318256      0        0        1075        1070
    4:54:12  Bootstrap replicate 659...
    4:54:12       4     24     2615837      -        -           -        1069
    4:54:36      25      -    18953934      0        0        1069        1068
    4:55:06  Bootstrap replicate 661...
    4:55:06       3     77     1445504     30       10        1037        1037
    4:55:31      25      -    19429231      0        0        1036        1035
    4:56:01  Bootstrap replicate 663...
    4:56:01       7     77     4611407     30        2        1114        1114
    4:56:19      25      -    17787799      0        0        1117        1112
    4:56:49  Bootstrap replicate 665...
    4:56:49       5     77     2547800     30        6        1015        1015
    4:57:09      25      -    16015969      0        0        1015        1015
    4:57:39  Bootstrap replicate 667...
    4:57:39       5     77     3816410     30        9        1065        1062
    4:58:01      25      -    19103657      0        0        1063        1061
    4:58:31  Bootstrap replicate 669...
    4:58:31       3     77     1752208     20        9        1104        1104
    4:58:54      25      -    18295957      0        0        1109        1104
    4:59:24  Bootstrap replicate 671...
    4:59:24       5     77     2856285     20        6        1052        1048
    4:59:47      25      -    18962795      0        0        1049        1048
    5:00:17  Bootstrap replicate 672...
    5:00:17      25     77    21000844     90       10        1060        1056
    5:00:18      25      -    21565523      0        0        1060        1056
    5:00:48  Bootstrap replicate 674...
    5:00:48       4     77     3301469     20        7        1056        1056
    5:01:10      25      -    19153424      0        0        1057        1055
    5:01:40  Bootstrap replicate 676...
    5:01:40       5     77     4084021     20        2        1152        1142
    5:02:02      25      -    19878820      0        0        1151        1142
    5:02:32  Bootstrap replicate 678...
    5:02:32       7     77     4837300     50        6        1092        1092
    5:02:51      25      -    18807404      0        0        1094        1092
    5:03:21  Bootstrap replicate 680...
    5:03:21       3     77     1385978     20       10        1044        1041
    5:03:43      25      -    16694432      0        0        1045        1041
    5:04:13  Bootstrap replicate 682...
    5:04:13       1     77      466196     10        4        1127        1127
    5:04:40      25      -    18670491      0        0        1124        1124
    5:05:10  Bootstrap replicate 684...
    5:05:10       5     77     4737564     20        2        1085        1081
    5:05:33      25      -    20946117      0        0        1080        1080
    5:06:03  Bootstrap replicate 686...
    5:06:03       6     77     3257370     20        5        1101        1101
    5:06:21      25      -    15901177      0        0        1103        1101
    5:06:51  Bootstrap replicate 688...
    5:06:51       5     77     3483127     30        9        1079        1071
    5:07:15      25      -    19599690      0        0        1074        1071
    5:07:45  Bootstrap replicate 690...
    5:07:45       4     77     2027132     30       10        1116        1115
    5:08:09      25      -    18108563      0        0        1117        1115
    5:08:39  Bootstrap replicate 692...
    5:08:39       2     77     1726133     20        2        1111        1111
    5:09:06      25      -    19169889      0        0        1112        1109
    5:09:36  Bootstrap replicate 694...
    5:09:36       3     77     1653976     30        2        1063        1058
    5:09:58      25      -    16581880      0        0        1058        1055
    5:10:28  Bootstrap replicate 696...
    5:10:28       1     77     1308923     10        2        1039        1039
    5:10:58      25      -    22439457    100        9        1038        1034
    5:10:58      25      -    23074657      0        0        1038        1034
    5:11:28  Bootstrap replicate 698...
    5:11:28       6     77     4040185     40        3        1123        1121
    5:11:49      25      -    18660937      0        0        1126        1121
    5:12:19  Bootstrap replicate 700...
    5:12:19       4     77     2114339     20        7        1072        1068
    5:12:40      25      -    16695719      0        0        1071        1068
    5:13:10  Bootstrap replicate 702...
    5:13:10       5     77     2809933     30        9        1052        1050
    5:13:32      25      -    17470659      0        0        1052        1049
    5:14:02  Bootstrap replicate 704...
    5:14:02       4     77     3081706     20        2        1097        1096
    5:14:26      25      -    20446995      0        0        1098        1094
    5:14:56  Bootstrap replicate 706...
    5:14:56       8     77     5218548     30       10        1052        1050
    5:15:15      25      -    18961246      0        0        1054        1050
    5:15:45  Bootstrap replicate 708...
    5:15:45       2     77      989465     20        6        1133        1133
    5:16:12      25      -    19597160      0        0        1131        1130
    5:16:42  Bootstrap replicate 710...
    5:16:42       1     77      531588     10        2        1068        1068
    5:17:06      25      -    17666053      0        0        1068        1066
    5:17:36  Bootstrap replicate 712...
    5:17:36       3     77     1995009     20        8        1128        1128
    5:18:00      25      -    18212199      0        0        1134        1126
    5:18:30  Bootstrap replicate 714...
    5:18:30       3     77     1964721     20        1        1052        1052
    5:18:53      25      -    17144626      0        0        1055        1051
    5:19:23  Bootstrap replicate 716...
    5:19:23       3     77     1727267     20        2        1164        1164
    5:19:47      25      -    17772989      0        0        1161        1160
    5:20:17  Bootstrap replicate 718...
    5:20:17       5     77     4292217     20        4        1097        1094
    5:20:36      25      -    17951330      0        0        1097        1094
    5:21:06  Bootstrap replicate 720...
    5:21:06       4     77     2368146     20        2        1006        1005
    5:21:30      25      -    19047696      0        0        1008        1004
    5:22:00  Bootstrap replicate 722...
    5:22:00       4     77     2633889     20        4        1060        1059
    5:22:22      25      -    18483772      0        0        1060        1059
    5:22:52  Bootstrap replicate 724...
    5:22:52       6     77     3310272     30        7        1043        1042
    5:23:09      25      -    15912469      0        0        1043        1042
    5:23:39  Bootstrap replicate 726...
    5:23:39       4     77     2643209     20        4        1083        1082
    5:24:01      25      -    19502723      0        0        1083        1082
    5:24:31  Bootstrap replicate 728...
    5:24:31       3     77     1870926     20        3        1030        1030
    5:24:55      25      -    17628187      0        0        1028        1028
    5:25:25  Bootstrap replicate 730...
    5:25:25       4     77     1879201     20       10        1080        1080
    5:25:48      25      -    17183726      0        0        1081        1080
    5:26:18  Bootstrap replicate 732...
    5:26:18       2     77     1632702     20        1        1124        1121
    5:26:44      25      -    18447486      0        0        1123        1119
    5:27:14  Bootstrap replicate 733...
    5:27:14      25     77    19713559    180        2        1068        1068
    5:27:14      25      -    19827840      0        0        1068        1068
    5:27:44  Bootstrap replicate 735...
    5:27:44       4     77     2224222     30        8        1081        1081
    5:28:06      25      -    16066282      0        0        1084        1081
    5:28:36  Bootstrap replicate 736...
    5:28:36      24     77    21456833     70        1        1123        1123
    5:28:37      25      -    22207621      0        0        1127        1123
    5:29:07  Bootstrap replicate 738...
    5:29:07       1     77       52628     10       10        1039        1039
    5:29:33      25      -    20663348      0        0        1043        1039
    5:30:03  Bootstrap replicate 740...
    5:30:03       4     77     2636772     30        5        1099        1092
    5:30:29      25      -    20317810      0        0        1098        1091
    5:30:59  Bootstrap replicate 742...
    5:30:59       4     77     3105770     20        7        1054        1053
    5:31:19      25      -    17642019      0        0        1058        1051
    5:31:49  Bootstrap replicate 744...
    5:31:49       5     77     3354905     20       10        1115        1105
    5:32:11      25      -    19262927      0        0        1105        1105
    5:32:41  Bootstrap replicate 746...
    5:32:41       4     77     2433896     40        4        1059        1059
    5:33:03      25      -    17110546      0        0        1063        1058
    5:33:33  Bootstrap replicate 748...
    5:33:33       6     77     4517135     20        1        1040        1039
    5:33:54      25      -    19751284      0        0        1042        1039
    5:34:24  Bootstrap replicate 750...
    5:34:24       3     77     1346044     20        9        1140        1140
    5:34:50      25      -    19016609      0        0        1141        1139
    5:35:20  Bootstrap replicate 752...
    5:35:20       2     77     1639506     20        1        1117        1117
    5:35:48      25      -    22119467      0        0        1116        1114
    5:36:18  Bootstrap replicate 754...
    5:36:18       4     77     2162847     20        8        1061        1061
    5:36:39      25      -    16584465      0        0        1061        1061
    5:37:09  Bootstrap replicate 756...
    5:37:09       4     77     2397787     20        6        1110        1107
    5:37:34      25      -    20179833      0        0        1105        1101
    5:38:04  Bootstrap replicate 758...
    5:38:04       1     77      743551     10        6        1057        1057
    5:38:31      25      -    19685967      0        0        1062        1057
    5:39:01  Bootstrap replicate 760...
    5:39:01       5     77     3826669     20        2        1067        1063
    5:39:24      25      -    20446282      0        0        1066        1063
    5:39:54  Bootstrap replicate 762...
    5:39:54       7     77     4537249     20        9        1068        1057
    5:40:12      25      -    16710560      0        0        1061        1057
    5:40:42  Bootstrap replicate 764...
    5:40:42       6     77     3850280     10        1        1057        1051
    5:41:03      25      -    18400109      0        0        1052        1049
    5:41:33  Bootstrap replicate 766...
    5:41:33       7     77     4272395     40        3        1061        1060
    5:41:53      25      -    17143150      0        0        1062        1060
    5:42:23  Bootstrap replicate 768...
    5:42:23       3     77     1784559     20        8        1122        1120
    5:42:48      25      -    17598775      0        0        1120        1114
    5:43:18  Bootstrap replicate 770...
    5:43:18       3     77     1653488     20        5        1084        1083
    5:43:40      25      -    17014629      0        0        1086        1083
    5:44:10  Bootstrap replicate 771...
    5:44:10      24     77    21057680    100        7        1110        1103
    5:44:12      25      -    22147980      0        0        1115        1103
    5:44:42  Bootstrap replicate 773...
    5:44:42       5     77     3089496     20        8        1090        1083
    5:45:07      25      -    19672003      0        0        1092        1083
    5:45:37  Bootstrap replicate 775...
    5:45:37       3     77     1602232     30        7        1105        1105
    5:46:00      25      -    17489859      0        0        1105        1100
    5:46:30  Bootstrap replicate 777...
    5:46:30       6     77     3868597     30        7        1092        1092
    5:46:48      25      -    15673489      0        0        1092        1092
    5:47:18  Bootstrap replicate 779...
    5:47:18       6     76     3878045      -        -           -        1088
    5:47:38      25      -    17529597      0        0        1095        1086
    5:48:08  Bootstrap replicate 781...
    5:48:08       3     77     1436930     20        8        1034        1033
    5:48:33      25      -    17556527      0        0        1033        1033
    5:49:03  Bootstrap replicate 783...
    5:49:03       3     77     1753095     20        8        1015        1014
    5:49:27      25      -    19179319      0        0        1016        1014
    5:49:57  Bootstrap replicate 784...
    5:49:57      25     77    20783322     20        1        1019        1017
    5:49:57      25      -    20815956      0        0        1019        1017
    5:50:27  Bootstrap replicate 786...
    5:50:27       1     77      348786     10        5         995         995
    5:50:52      25      -    17951673      0        0         998         993
    5:51:22  Bootstrap replicate 787...
    5:51:22      25     77    19438441     90        4        1052        1052
    5:51:23      25      -    19672078      0        0        1052        1052
    5:51:53  Bootstrap replicate 789...
    5:51:53       5     77     2945419     20        8        1017        1014
    5:52:15      25      -    18551669      0        0        1014        1014
    5:52:45  Bootstrap replicate 791...
    5:52:45       5     77     3252948     30        3        1127        1119
    5:53:06      25      -    17551977      0        0        1119        1118
    5:53:36  Bootstrap replicate 793...
    5:53:36       5     77     2883969     20        7        1019        1018
    5:53:57      25      -    17675570      0        0        1016        1016
    5:54:27  Bootstrap replicate 795...
    5:54:27       5     77     2635058     20       10        1174        1151
    5:54:51      25      -    18823821      0        0        1152        1151
    5:55:21  Bootstrap replicate 797...
    5:55:21       6     77     3986357     20        7        1105        1104
    5:55:44      25      -    20136161      0        0        1105        1103
    5:56:14  Bootstrap replicate 799...
    5:56:14       7     77     4694424     50        9        1073        1073
    5:56:34      25      -    19370399      0        0        1073        1073
    5:57:04  Bootstrap replicate 801...
    5:57:04       7     77     4070076     30        5        1100        1100
    5:57:21      25      -    16260531      0        0        1100        1100
    5:57:51  Bootstrap replicate 803...
    5:57:51       6     77     3567183     20        7        1081        1072
    5:58:09      25      -    17148495      0        0        1072        1072
    5:58:39  Bootstrap replicate 805...
    5:58:39       1     77      435821     10        3        1105        1105
    5:59:05      25      -    18320591      0        0        1106        1103
    5:59:35  Bootstrap replicate 807...
    5:59:35       2     77     1555273     20        1        1143        1142
    5:59:57      25      -    17607840      0        0        1142        1142
    6:00:27  Bootstrap replicate 809...
    6:00:27       8     77     5569477     20        2        1071        1071
    6:00:45      25      -    18920259      0        0        1071        1071
    6:01:15  Bootstrap replicate 811...
    6:01:15       3     77     1802580     20        4        1149        1148
    6:01:37      25      -    17372224      0        0        1147        1147
    6:02:07  Bootstrap replicate 813...
    6:02:07       4     77     2670844     10        1        1024        1014
    6:02:31      25      -    19881338      0        0        1016        1012
    6:03:01  Bootstrap replicate 815...
    6:03:01       3     77     2371282     20        4        1104        1101
    6:03:28      25      -    20661933      0        0        1101        1101
    6:03:58  Bootstrap replicate 817...
    6:03:58       3     77     1318426     20       10        1071        1069
    6:04:20      25      -    16855235      0        0        1072        1069
    6:04:50  Bootstrap replicate 819...
    6:04:50       4     77     2287364     20        8        1120        1118
    6:05:13      25      -    18338742      0        0        1123        1118
    6:05:43  Bootstrap replicate 821...
    6:05:43       5     77     3850374     20        1        1106        1106
    6:06:01      25      -    17303440      0        0        1108        1106
    6:06:31  Bootstrap replicate 823...
    6:06:31       4     77     1736670     20       10        1060        1052
    6:06:55      25      -    17516502      0        0        1052        1052
    6:07:25  Bootstrap replicate 824...
    6:07:25      23     77    21069607     40        8        1104        1099
    6:07:28      25      -    23062356      0        0        1103        1099
    6:07:58  Bootstrap replicate 826...
    6:07:58       3     77     2268411     20        2        1168        1168
    6:08:25      25      -    20343057      0        0        1165        1165
    6:08:55  Bootstrap replicate 828...
    6:08:55       4     77     2263707     30        7        1033        1033
    6:09:17      25      -    17503231      0        0        1033        1033
    6:09:47  Bootstrap replicate 830...
    6:09:47       2     77      743750     20        8        1125        1125
    6:10:12      25      -    18796917      0        0        1126        1124
    6:10:42  Bootstrap replicate 832...
    6:10:42       2     77     1018575     20       10        1134        1134
    6:11:10      25      -    20339502      0        0        1135        1133
    6:11:40  Bootstrap replicate 834...
    6:11:40       4     77     2744179     20        4        1037        1031
    6:12:02      25      -    18114081      0        0        1037        1030
    6:12:32  Bootstrap replicate 836...
    6:12:32       6     77     3573359     30        9        1054        1047
    6:12:53      25      -    18358544      0        0        1052        1046
    6:13:23  Bootstrap replicate 838...
    6:13:23       2     77      607288     20       10        1131        1131
    6:13:47      25      -    16765206      0        0        1133        1131
    6:14:17  Bootstrap replicate 840...
    6:14:17       5     77     2721561     10        1        1142        1129
    6:14:38      25      -    18788769      0        0        1134        1129
    6:15:08  Bootstrap replicate 842...
    6:15:08       3     77     1542975     20        8        1099        1094
    6:15:31      25      -    16972772      0        0        1093        1093
    6:16:01  Bootstrap replicate 843...
    6:16:01      25     77    20936518     70        6        1134        1132
    6:16:01      25      -    21322563      0        0        1134        1132
    6:16:31  Bootstrap replicate 845...
    6:16:31       5     77     3579345     30        3        1090        1090
    6:16:52      25      -    17302838      0        0        1089        1089
    6:17:22  Bootstrap replicate 847...
    6:17:22       3     77     1849999     20       10        1034        1033
    6:17:48      25      -    20327145      0        0        1035        1032
    6:18:18  Bootstrap replicate 849...
    6:18:18       6     77     3837639     20        6        1046        1044
    6:18:40      25      -    19365324      0        0        1047        1044
    6:19:10  Bootstrap replicate 850...
    6:19:10      25     77    19399577     90       10        1123        1121
    6:19:11      25      -    20032204      0        0        1123        1121
    6:19:41  Bootstrap replicate 852...
    6:19:41       5     77     2943616     20        7        1123        1118
    6:20:04      25      -    19648705      0        0        1120        1117
    6:20:34  Bootstrap replicate 854...
    6:20:34       4     77     2687888     20        8        1043        1043
    6:21:01      25      -    21561433      0        0        1044        1043
    6:21:31  Bootstrap replicate 856...
    6:21:31       2     77     1173629     20        9        1149        1143
    6:21:58      25      -    19605926      0        0        1149        1143
    6:22:28  Bootstrap replicate 858...
    6:22:28       3     77     1859850     20        4        1085        1083
    6:22:57      25      -    22826877      0        0        1083        1083
    6:23:27  Bootstrap replicate 860...
    6:23:27       1     77      417360     10        5        1173        1173
    6:23:57      25      -    20482801      0        0        1173        1170
    6:24:27  Bootstrap replicate 862...
    6:24:27       4     77     2156146     30        7        1068        1066
    6:24:52      25      -    18215514      0        0        1066        1065
    6:25:22  Bootstrap replicate 864...
    6:25:22       5     77     2823412     20       10        1091        1082
    6:25:44      25      -    17477423      0        0        1087        1081
    6:26:14  Bootstrap replicate 866...
    6:26:14       3     77     2587145     20        6        1096        1091
    6:26:37      25      -    20136998      0        0        1096        1090
    6:27:07  Bootstrap replicate 868...
    6:27:07       3     77     1683158     20        6        1021        1018
    6:27:31      25      -    18247873      0        0        1017        1017
    6:28:01  Bootstrap replicate 870...
    6:28:01       1     77      250954     10        8        1098        1098
    6:28:29      25      -    18495093      0        0        1097        1093
    6:28:59  Bootstrap replicate 872...
    6:28:59       6     77     3454475     20        6        1109        1109
    6:29:16      25      -    15286986      0        0        1109        1109
    6:29:46  Bootstrap replicate 874...
    6:29:46       3     77     1579586     30        8        1061        1061
    6:30:08      25      -    17184445      0        0        1061        1061
    6:30:38  Bootstrap replicate 876...
    6:30:38       2     77     1244246     20        8        1090        1090
    6:31:02      25      -    17196381      0        0        1090        1090
    6:31:32  Bootstrap replicate 878...
    6:31:32       5     77     3523546     30        1        1089        1089
    6:31:52      25      -    17940539      0        0        1091        1089
    6:32:22  Bootstrap replicate 880...
    6:32:22       3     77     1906581     20        1        1161        1161
    6:32:47      25      -    18386561      0        0        1161        1158
    6:33:17  Bootstrap replicate 882...
    6:33:17       5     77     3550407     20        7        1037        1034
    6:33:41      25      -    20865359      0        0        1034        1034
    6:34:11  Bootstrap replicate 884...
    6:34:11       4     77     2885565     20        2        1000         996
    6:34:33      25      -    19298484      0        0         997         996
    6:35:03  Bootstrap replicate 886...
    6:35:03       6     77     4324898     30        8        1063        1054
    6:35:25      25      -    19453956      0        0        1056        1054
    6:35:55  Bootstrap replicate 888...
    6:35:55       2     77     1525967     20        9        1107        1107
    6:36:20      25      -    18563265      0        0        1104        1103
    6:36:50  Bootstrap replicate 890...
    6:36:50       5     77     3496277     20        1        1035        1035
    6:37:12      25      -    18995710      0        0        1038        1035
    6:37:42  Bootstrap replicate 892...
    6:37:42       5     77     3799309     20        3        1077        1076
    6:38:03      25      -    18906157      0        0        1078        1076
    6:38:33  Bootstrap replicate 894...
    6:38:33       6     77     3023651     30        9        1113        1113
    6:38:52      25      -    15400317      0        0        1114        1113
    6:39:22  Bootstrap replicate 896...
    6:39:22       6     77     3908113     20        9        1125        1122
    6:39:44      25      -    19122125      0        0        1130        1121
    6:40:14  Bootstrap replicate 898...
    6:40:14       5     77     2589388     20        8        1093        1088
    6:40:34      25      -    15999556      0        0        1090        1088
    6:41:04  Bootstrap replicate 900...
    6:41:04       5     77     3293215     20        8        1161        1160
    6:41:27      25      -    18865800      0        0        1164        1160
    6:41:57  Bootstrap replicate 902...
    6:41:57       6     77     4296006     30        1        1006        1005
    6:42:17      25      -    18468817      0        0        1012        1004
    6:42:47  Bootstrap replicate 904...
    6:42:47       2     77     1716921     20        2        1013        1013
    6:43:10      25      -    18819245      0        0        1013        1013
    6:43:40  Bootstrap replicate 906...
    6:43:40       2     77     1532733     20        2        1098        1098
    6:44:06      25      -    19118818      0        0        1099        1097
    6:44:36  Bootstrap replicate 908...
    6:44:36       1     77      572522     10        2        1103        1103
    6:45:02      25      -    18787966      0        0        1103        1101
    6:45:32  Bootstrap replicate 910...
    6:45:32       7     77     5546278     20        7        1081        1072
    6:45:53      25      -    20453523      0        0        1072        1072
    6:46:23  Bootstrap replicate 912...
    6:46:23       3     77     1494513     20       10        1003        1002
    6:46:47      25      -    17394876      0        0        1001        1001
    6:47:17  Bootstrap replicate 913...
    6:47:17      25     77    19854796     20        1        1144        1134
    6:47:17      25      -    19878067      0        0        1144        1134
    6:47:47  Bootstrap replicate 915...
    6:47:47       2     77      792751     20        8        1119        1119
    6:48:09      25      -    16416005      0        0        1123        1117
    6:48:39  Bootstrap replicate 917...
    6:48:39       4     77     2326010     20        9        1088        1078
    6:49:02      25      -    17600362      0        0        1088        1078
    6:49:32  Bootstrap replicate 919...
    6:49:32       5     77     2854906     20       10        1043        1043
    6:49:54      25      -    18757653      0        0        1047        1043
    6:50:24  Bootstrap replicate 921...
    6:50:24       6     77     3878261     30        5        1111        1111
    6:50:45      25      -    18543675      0        0        1111        1111
    6:51:15  Bootstrap replicate 923...
    6:51:15       5     77     3513558     20        2        1132        1127
    6:51:36      25      -    18560555      0        0        1128        1126
    6:52:06  Bootstrap replicate 925...
    6:52:06       2     77     1514039     20        1        1159        1159
    6:52:31      25      -    18776283      0        0        1161        1159
    6:53:01  Bootstrap replicate 927...
    6:53:01       5     77     3836221     20        3        1146        1146
    6:53:24      25      -    20217005      0        0        1146        1146
    6:53:54  Bootstrap replicate 929...
    6:53:54       3     77     2199511     20        3        1023        1022
    6:54:14      25      -    17238902      0        0        1022        1021
    6:54:44  Bootstrap replicate 931...
    6:54:44       5     77     3747915     20        1        1209        1207
    6:55:08      25      -    19087349      0        0        1207        1207
    6:55:38  Bootstrap replicate 933...
    6:55:38       3     77     1828434     30        8        1086        1086
    6:56:01      25      -    17308968      0        0        1090        1086
    6:56:31  Bootstrap replicate 934...
    6:56:31      25     77    19322985     20        4        1147        1145
    6:56:31      25      -    19525076      0        0        1147        1145
    6:57:01  Bootstrap replicate 936...
    6:57:01       2     77     1355407     20        1        1039        1039
    6:57:29      25      -    20586279      0        0        1037        1036
    6:57:59  Bootstrap replicate 937...
    6:57:59      24     77    21049902     40        3        1055        1055
    6:58:00      25      -    22104598      0        0        1056        1055
    6:58:30  Bootstrap replicate 939...
    6:58:30       2     77     1017331     20        7        1148        1148
    6:58:54      25      -    16664502      0        0        1148        1147
    6:59:24  Bootstrap replicate 941...
    6:59:24       3     77     2301259     30        6        1133        1125
    6:59:50      25      -    20174983      0        0        1123        1120
    7:00:20  Bootstrap replicate 943...
    7:00:20       4     77     2640557     20        1        1002        1000
    7:00:43      25      -    18247497      0        0        1005        1000
    7:01:13  Bootstrap replicate 945...
    7:01:13       5     77     2725226     10        1        1063        1054
    7:01:34      25      -    17559396      0        0        1055        1054
    7:02:04  Bootstrap replicate 947...
    7:02:04       3     77     1995797     30        1        1086        1083
    7:02:27      25      -    18535882      0        0        1083        1083
    7:02:57  Bootstrap replicate 949...
    7:02:57       6     77     3984883     50        1        1090        1083
    7:03:19      25      -    19440936      0        0        1087        1082
    7:03:49  Bootstrap replicate 951...
    7:03:49       3     77     1939339     20       10        1072        1064
    7:04:15      25      -    21456046      0        0        1064        1064
    7:04:45  Bootstrap replicate 953...
    7:04:45       2     77      844428     20        8        1122        1119
    7:05:10      25      -    19110071      0        0        1118        1114
    7:05:40  Bootstrap replicate 954...
    7:05:40      25     77    20829143     30       10        1129        1129
    7:05:41      25      -    21482718      0        0        1129        1129
    7:06:11  Bootstrap replicate 956...
    7:06:11       1     77      546430     10        1        1077        1077
    7:06:34      25      -    16227675      0        0        1077        1076
    7:07:04  Bootstrap replicate 957...
    7:07:04      25     77    21246197     20        4        1112        1111
    7:07:05      25      -    21455299      0        0        1112        1111
    7:07:35  Bootstrap replicate 959...
    7:07:35       4     77     3931874     30        6        1076        1076
    7:08:03      25      -    22652266      0        0        1076        1076
    7:08:33  Bootstrap replicate 961...
    7:08:33       3     77     1733498     20        9        1059        1053
    7:09:00      25      -    20523374      0        0        1053        1053
    7:09:30  Bootstrap replicate 963...
    7:09:30       7     77     4784241     20        8        1018        1018
    7:09:49      25      -    18104715      0        0        1026        1018
    7:10:19  Bootstrap replicate 965...
    7:10:19       6     77     4093449     20        3        1183        1178
    7:10:41      25      -    18482563      0        0        1176        1176
    7:11:11  Bootstrap replicate 967...
    7:11:11       5     77     2823357     30       10        1108        1098
    7:11:33      25      -    18270541      0        0        1101        1096
    7:12:03  Bootstrap replicate 969...
    7:12:03       6     77     4501824     50        3        1045        1044
    7:12:23      25      -    20066899      0        0        1043        1043
    7:12:53  Bootstrap replicate 971...
    7:12:53       5     77     3624463     20        7        1103        1103
    7:13:15      25      -    19705353      0        0        1102        1102
    7:13:45  Bootstrap replicate 973...
    7:13:45       7     77     3955592     30        7        1100        1095
    7:14:02      25      -    15481404      0        0        1094        1094
    7:14:32  Bootstrap replicate 974...
    7:14:32      25     77    19801397     50        9        1081        1079
    7:14:33      25      -    20466041      0        0        1081        1079
    7:15:03  Bootstrap replicate 976...
    7:15:03       2     77     1533540     20        1        1136        1129
    7:15:29      25      -    18356494      0        0        1134        1129
    7:15:59  Bootstrap replicate 978...
    7:15:59       2     77      840355     20       10        1083        1079
    7:16:26      25      -    19600108      0        0        1082        1076
    7:16:56  Bootstrap replicate 979...
    7:16:56      25     77    19523595     20        9        1131        1128
    7:16:57      25      -    20287181      0        0        1130        1128
    7:17:27  Bootstrap replicate 980...
    7:17:27      25     77    20970635     90        8        1099        1098
    7:17:27      25      -    21521974      0        0        1099        1098
    7:17:57  Bootstrap replicate 982...
    7:17:57       2     77      933530     20        6        1092        1092
    7:18:22      25      -    17954315      0        0        1091        1091
    7:18:52  Bootstrap replicate 984...
    7:18:52       5     77     3266665     20        7        1105        1105
    7:19:15      25      -    18353898      0        0        1105        1105
    7:19:45  Bootstrap replicate 986...
    7:19:45       7     77     3916414     60       10        1077        1077
    7:20:03      25      -    16090148      0        0        1077        1077
    7:20:33  Bootstrap replicate 988...
    7:20:33       6     77     3695367     60        6        1140        1140
    7:20:57      25      -    20635279      0        0        1141        1139
    7:21:27  Bootstrap replicate 990...
    7:21:27       4     77     2530557     30        6        1107        1107
    7:21:50      25      -    17921945      0        0        1107        1107
    7:22:20  Bootstrap replicate 992...
    7:22:20       3     77     1830075     20       10        1122        1121
    7:22:45      25      -    18255064      0        0        1120        1119
    7:23:15  Bootstrap replicate 994...
    7:23:15       3     77     1284155     30        9        1010        1010
    7:23:34      25      -    15302618      0        0        1010        1010
    7:24:04  Bootstrap replicate 996...
    7:24:04       6     77     4134898     50        4        1038        1037
    7:24:25      25      -    19087772      0        0        1046        1037
    7:24:55  Bootstrap replicate 997...
    7:24:55      25     77    20703112     90       10        1161        1157
    7:24:56      25      -    21409315      0        0        1158        1157
    7:25:26  Bootstrap replicate 999...
    7:25:26       5     77     2939256     30        8        1060        1057
    7:25:47      25      -    18372157      0        0        1057        1055
    7:26:15  Bootstrap replicate 1000...
    7:26:15      25     77    19764522      0        0        1038        1038

   1000 bootstrap replicates completed
   Time used = 07:26:15 (CPU time = 07:26:07.6)

Trees for each replicate written to treefile: /Users/Shared/meins/poa/MPheur_boot.tre

Bootstrap 50% majority-rule consensus tree

                                                                                   /-------- M. silenes inflatae ml605(13)
                                                                            /-100--+-------- M. silenes inflatae ml620(14)
                                                                    /--89---+      \-------- M. silenes inflatae mk208(15)
                                                             /--90--+       \--------------- M. silenes inflatae ml327(16)
                                                             |      \----------------------- M. violaceum s.str. ml344(17)
                                                             |                     /-------- M. lychnidis dioicae mk115(7)
                                                             |              /--78--+-------- M. lychnidis dioicae ml326(9)
                                                     /--88---+------61------+--------------- M. lychnidis dioicae ml215(10)
                                                     |       |              \--------------- M. lychnidis dioicae mk147(11)
                                             /--65---+       +------------------------------ M. lychnidis dioicae DB3636(8)
                                             |       |       \------------------------------ M. violaceo irregulare ml50(12)
                                             |       \-------------------------------------- M. major mk279(18)
                                             |                                     /-------- M. dianthorum ml354(25)
                                             |                              /--68--+-------- M. dianthorum mk167(27)
                                             |                      /--67---+--------------- M. dianthorum ml328(26)
                                             |                      |              /-------- M. dianthorum mk119(24)
                                             |               /--99--+------74------+-------- M. dianthorum ml622(28)
                                             |               |      \----------------------- M. dianthorum ml333(29)
                                             +------74-------+                     /-------- M. dianthorum DB3637(30)
                                             |               |              /-100--+-------- M. dianthorum ml329(31)
                                             |               \------75------+--------------- M. dianthorum mk145(32)
                                      /--99--+                                     /-------- M. stellariae ml352(19)
                                      |      |                                     +-------- M. stellariae DB3633(20)
                                      |      +-----------------99------------------+-------- M. stellariae ml507(21)
                                      |      |                                     +-------- M. stellariae ml48(22)
                                      |      |                                     \-------- M. stellariae HML791(23)
                                      |      |                                     /-------- M. saponariae mk142(33)
                                      |      |                                     +-------- M. saponariae mk146(34)
                              /--90---+      +-----------------100-----------------+-------- M. saponariae ml310(35)
                              |       |      |                                     \-------- M. saponariae ml373(36)
                              |       |      |                                     /-------- M. violaceum s.l. mk113(4)
                              |       |      |                              /--97--+-------- M. violaceum s.l. mk143(5)
                              |       |      \--------------62--------------+--------------- M. violaceo verrucosum ml49(6)
                              |       |                                            /-------- M. violaceum s.l. AY014238(37)
                       /--59--+       |                                            +-------- M. violaceum s.l. AY014239(38)
                       |      |       \--------------------100---------------------+-------- M. violaceum s.l. AY014235(39)
                       |      |                                                    \-------- M. violaceum s.l. AY014236(40)
                       |      |                                                    /-------- M. scabiosae NO3(44)
                       |      |                                             /-100--+-------- M. scabiosae AF045880(45)
                       |      \---------------------56----------------------+--------------- M. holostei mk318(46)
                       |                                                           /-------- M. cordae mk315(51)
                       |                                                    /--51--+-------- M. tenuisporum mk153(53)
                       |                                            /--94---+--------------- M. cordae AF045878(52)
                       |                                     /--63--+              /-------- M. reticulatum mk122(54)
                       |                                     |      \------99------+-------- M. reticulatum mk123(55)
                       |                                     |                     \-------- M. reticulatum mk112(56)
                       |                                     |                     /-------- M. intermedium mk087(47)
                       |                                     |              /--99--+-------- M. intermedium mk088(48)
               /--73---+                                     |      /--84---+--------------- M. betonicae mk069(49)
               |       +-----------------51------------------+--99--+----------------------- M. pinguiculae AF045881(50)
               |       |                                     |                     /-------- M. tragopo. pratensis mk158(58)
               |       |                                     |              /--75--+-------- M. tragopo. pratensis mk148(59)
               |       |                                     |      /--100--+--------------- M. scorzonerae mk129(57)
               |       |                                     +--88--+----------------------- M. scorzonerae mk131(60)
               |       |                                     +------------------------------ M. scolymi NO1(61)
               |       |                                     \------------------------------ M. onopordi mk104(62)
               |       |                                                           /-------- M. stygium mk139(64)
               |       +----------------------------100----------------------------+-------- M. stygium mk140(65)
               |       |                                                           /-------- M. shastense mk133(66)
        /--79--+       +----------------------------100----------------------------+-------- M. vinosum AF045876(67)
        |      |       +-------------------------------------------------------------------- M. anomalum mk067(43)
        |      |       +-------------------------------------------------------------------- M. parlatorei mk277(63)
        |      |       \-------------------------------------------------------------------- M. kuehneanum AF045879(68)
        |      |                                                                   /-------- Sphac. poly. persicariae AF444593(72)
        |      |                                                            /--99--+-------- Sphac. poly. serrulati NO2(73)
        |      |                                                    /--57---+--------------- Liroa emodensis DB1037(74)
        |      |                                                    |              /-------- M. bosniacum mk082(69)
/-------+      |                                             /--70--+------85------+-------- M. pustulatum mk327(70)
|       |      |                                             |      +----------------------- M. nepalense mk103(71)
|       |      \---------------------91----------------------+      \----------------------- M. tuberculiforme mk159(75)
|       |                                                    |                     /-------- M. bistortarum mk070(1)
|       |                                                    \---------100---------+-------- M. bistortarum mk071(2)
98      |                                                                          \-------- M. bistortarum mk080(3)
|       |                                                                          /-------- Bauerago abstrusa DB1888(41)
|       \-----------------------------------100------------------------------------+-------- Bauerago vuyckii DB1895(42)
|                                                                                  /-------- Ustilentyloma fluitans 1040(76)
\----------------------------------------------------------------------------------+-------- Ustilentyloma spec. 3638(77)

Bipartitions found in one or more trees and frequency of occurrence (bootstrap support values):

         1         2         3         4         5         6         7      7
12345678901234567890123456789012345678901234567890123456789012345678901234567      Freq      %
----------------------------------------------------------------------------------------------
...............................................................**............   1000.00 100.0%
...........................................**................................   1000.00 100.0%
...**************************************************************************   1000.00 100.0%
....................................****.....................................   1000.00 100.0%
.............................**..............................................    998.35  99.8%
............***..............................................................    998.18  99.8%
........................................................***..................    997.11  99.7%
........................................**...................................    997.00  99.7%
.................................................................**..........    996.63  99.7%
................................****.........................................    995.41  99.5%
.....................................................***.....................    993.82  99.4%
.......................******................................................    993.80  99.4%
.......................................................................**....    992.43  99.2%
..............................................**.............................    990.11  99.0%
..................*****......................................................    989.56  99.0%
..............................................****...........................    989.18  98.9%
...*********************************.........................................    986.06  98.6%
...........................................................................**    981.87  98.2%
...**........................................................................    970.53  97.1%
..................................................***........................    940.59  94.1%
...*****************************************************************.......**    913.41  91.3%
...*************************************.....................................    900.79  90.1%
............*****............................................................    897.81  89.8%
............****.............................................................    890.27  89.0%
......***********............................................................    883.52  88.4%
........................................................****.................    883.10  88.3%
....................................................................**.......    850.43  85.0%
..............................................***............................    835.33  83.5%
........................................**.................................**    785.48  78.5%
......*.*....................................................................    777.62  77.8%
.............................***.............................................    752.33  75.2%
.........................................................**..................    745.72  74.6%
.......................*********.............................................    740.03  74.0%
.......................*...*.................................................    737.95  73.8%
...*************************************..**************************.........    734.40  73.4%
....................................................................*******..    696.66  69.7%
........................*.*..................................................    677.75  67.8%
........................***..................................................    672.90  67.3%
......************...........................................................    647.68  64.8%
..................................................******.....................    632.53  63.3%
...***.......................................................................    624.40  62.4%
......*.***..................................................................    614.51  61.5%
...*************************************...***...............................    594.56  59.5%
.......................................................................***...    572.19  57.2%
...........................................***...............................    562.59  56.3%
..................................................*.*........................    508.71  50.9%
..............................................****************...............    507.23  50.7%
......*****.*****............................................................    458.18  45.8%
......******.................................................................    451.98  45.2%
.......................*...**................................................    439.55  44.0%
........................***.*................................................    432.59  43.3%
...***************.....*************.........................................    426.90  42.7%
......*****..................................................................    413.60  41.4%
.......................*************.........................................    399.39  39.9%
...*************************************...*************************.........    392.68  39.3%
....................................................................**.****..    390.80  39.1%
..............................................*****************..**..........    388.09  38.8%
..............................................................*..**..........    384.31  38.4%
............................................................**...............    379.64  38.0%
.......*....*****............................................................    377.04  37.7%
........................................................******...............    372.21  37.2%
..................................................************...............    370.17  37.0%
........................................................*****................    363.67  36.4%
....................................**.*.....................................    354.15  35.4%
.....................................................**......................    346.32  34.6%
.**..........................................................................    340.65  34.1%
............*.*..............................................................    338.36  33.8%
.............**..............................................................    335.84  33.6%
..***************************************************************************    332.74  33.3%
.....................................................*.*.....................    331.43  33.1%
.*.**************************************************************************    326.60  32.7%
....................................***......................................    326.37  32.6%
............**...............................................................    324.78  32.5%
......................................................**.....................    318.97  31.9%
...*************************************.....*...............................    292.52  29.3%
.........**..................................................................    285.45  28.5%
......................................................................*****..    264.37  26.4%
....................................**.......................................    254.42  25.4%
....................................................................**.***...    253.77  25.4%
................................**.*.........................................    250.73  25.1%
................................***..........................................    245.09  24.5%
................................*.**.........................................    245.07  24.5%
......*.**...................................................................    244.02  24.4%
......................................**.....................................    237.28  23.7%
.................................***.........................................    228.49  22.8%
..................................................**.........................    226.61  22.7%
....................................*.*......................................    221.39  22.1%
..................****.......................................................    219.55  22.0%
...***.................*********.............................................    216.14  21.6%
.......................................................................****..    214.67  21.5%
......*.*.*..................................................................    213.19  21.3%
...................................................**........................    212.74  21.3%
...*************************************..*..................................    209.84  21.0%
.......................********..............................................    207.14  20.7%
......***....................................................................    198.49  19.8%
......************.....*************.........................................    198.48  19.8%
........................................***................................**    197.90  19.8%
....................................*.**.....................................    191.13  19.1%
................................**...........................................    183.63  18.4%
.....*.................*********.............................................    180.54  18.1%
..................***.*......................................................    179.99  18.0%
...............................................................**..*.........    179.75  18.0%
...................****......................................................    177.73  17.8%
...*************************************...***.................**............    176.45  17.6%
..................*.***......................................................    173.17  17.3%
.................................*.*.........................................    172.54  17.3%
..................................**.........................................    172.22  17.2%
................................*.*..........................................    170.99  17.1%
..................**.**......................................................    170.92  17.1%
...*****************************************************************.........    167.53  16.8%
.................................**..........................................    167.51  16.8%
......******************************.........................................    164.98  16.5%
.......................................................................**.*..    161.96  16.2%
................................*..*.........................................    158.50  15.9%
......................................................................*..*...    156.55  15.7%
...**************.******************.........................................    154.08  15.4%
..............................................**.*...........................    152.50  15.2%
...*******************************************************************.******    149.72  15.0%
.....................................*.*.....................................    142.31  14.2%
...*************************************..*************************..........    139.27  13.9%
........***..................................................................    136.86  13.7%
...***............******************.........................................    135.57  13.6%
..............................................**********************.........    134.77  13.5%
........................**...................................................    133.89  13.4%
...**************......*************.........................................    133.66  13.4%
........................................................**...................    128.10  12.8%
......................................................................*...*..    127.17  12.7%
....................**.......................................................    125.89  12.6%
...*************************************..****...............................    124.61  12.5%
........................................................*.*..................    124.39  12.4%
..................................................******....**...............    123.52  12.4%
..................*..*.......................................................    121.34  12.1%
...................**........................................................    120.69  12.1%
..................**.........................................................    120.34  12.0%
...***.................*************.........................................    117.98  11.8%
..................*.*........................................................    116.58  11.7%
...................*.*.......................................................    115.18  11.5%
....................................*..*.....................................    112.06  11.2%
...................*..*......................................................    109.93  11.0%
..................*...*......................................................    109.88  11.0%
..............................................*****************..***.........    108.78  10.9%
.....................**......................................................    107.63  10.8%
...****************************************************************........**    105.59  10.6%
.................................................................***.........    105.34  10.5%
...**.******************************.........................................    103.39  10.3%
...*************************************...********************..**..........    101.62  10.2%
......................................................................****...    100.61  10.1%
....................*.*......................................................     99.66  10.0%
..............................................****************...**..........     98.92   9.9%
..................***........................................................     98.84   9.9%
...................***.......................................................     97.16   9.7%
...................**.*......................................................     97.12   9.7%
...*************************************..****.................**............     95.92   9.6%
..................*.**.......................................................     95.33   9.5%
..................**..*......................................................     94.40   9.4%
..................**.*.......................................................     92.76   9.3%
.......................**.***................................................     92.61   9.3%
..............................................****************.**............     92.56   9.3%
..............................................*********************..........     90.64   9.1%
.....................................................*********...............     90.63   9.1%
.......................******...****.........................................     89.02   8.9%
......************..............****.........................................     87.82   8.8%
...................*.**......................................................     87.53   8.8%
....................***......................................................     86.74   8.7%
....................................................................******...     86.54   8.7%
......*.****.................................................................     86.51   8.7%
.....................................................***....**...............     85.89   8.6%
..............................................**********....**...............     85.02   8.5%
...*************************************..****.................**..*.........     85.00   8.5%
..................*..**......................................................     84.37   8.4%
..................*.*.*......................................................     82.11   8.2%
.....................................***.....................................     82.09   8.2%
..............................................****...............**..........     81.25   8.1%
...*************************************..********************.*****.........     79.56   8.0%
...***.......................***.............................................     79.10   7.9%
.....................................**......................................     78.79   7.9%
...************************************************************************..     78.53   7.9%
..............................................****...........*...............     78.16   7.8%
......**.....................................................................     77.91   7.8%
.......................****.*................................................     77.48   7.7%
....................................................................**.**....     76.72   7.7%
......***********......*************.........................................     75.80   7.6%
.....*************.....*********.............................................     75.36   7.5%
......*****************.........****.........................................     75.28   7.5%
.....*************.....*************.........................................     75.07   7.5%
.....................................................***....*................     73.08   7.3%
...*************************************..*..*...............................     72.94   7.3%
.........................**..................................................     72.28   7.2%
........................*****................................................     72.03   7.2%
..............................................****......******...............     72.01   7.2%
...........................................*************************.........     71.73   7.2%
............***.*............................................................     71.67   7.2%
..............................................*****************..............     71.11   7.1%
...........................................***.................**............     68.84   6.9%
......************.....******...****.........................................     67.83   6.8%
...**.************...........................................................     66.72   6.7%
..............................................*******........................     64.72   6.5%
...*******************************************************************.....**     62.62   6.3%
...***************.....*********.............................................     62.46   6.2%
........................................................****...**............     62.22   6.2%
......****...................................................................     61.90   6.2%
......*****************......................................................     59.92   6.0%
.......................*.*.**................................................     59.75   6.0%
....................................****..*..................................     58.07   5.8%
......***.*..................................................................     56.70   5.7%
...*************************************...********************..***.........     54.51   5.5%
..........................................*....................**............     53.15   5.3%
..................................................*.****.....................     51.72   5.2%
....................................................****.....................     51.65   5.2%
.......................***.**................................................     51.26   5.1%
...........................**................................................     50.88   5.1%
...**.*****************.........****.........................................     50.86   5.1%
...*************************************...************************..........     50.52   5.1%

2246 groups at (relative) frequency less than 5% not shown

Character-exclusion status changed:
  1915 characters re-included
  Total number of characters now excluded = 0
  Number of characters hidden by Eliminate (or Zap) command = 247
  Number of included characters = 2202
