# Supplementary material for: Implications of molecular characters for the phylogeny of the Microbotryaceae (Basidiomycota: Urediniomycetes)
Source: BMC Evol Biol. 2006 Apr 25;6:35. doi: 10.1186/1471-2148-6-35 (PMC1526759; doi:10.1186/1471-2148-6-35)
Supplement: Additional File 1 — Alignment, Bootstrap trees, Trees. Dialign NEXUS file and concatenated MAFFT, PCMA, and POA NEXUS file. Likelihood and Parsimony bootstrap .tre and .log files and PhyML bootstrap .rtf file. Likelihood and Parsimony .tre, .log and .con files. [file 1471-2148-6-35-S1.zip › Bootstrap_Trees/Parsimony/MPheur_boot_mafft.tre]

#NEXUS 

Begin trees;  [Treefile saved Sat Aug  6 03:47:25 2005]
[!>Trees found during each bootstrap replicate using data file '/Users/Shared/meins/mafft/mic_combined3b.nex'...]
[!
>Bootstrap method with heuristic search:
>  Number of bootstrap replicates = 1000
>  Starting seed = 1096657445
>  Optimality criterion = parsimony
>    Character-status summary:
>      247 characters are eliminated (zapped)
>      1916 characters are excluded
>      Of the remaining 286 included characters:
>        All characters are of type 'unord'
>        All characters have equal weight
>        All characters are parsimony-informative
>    Gaps are treated as "missing"
>    Multistate taxa interpreted as uncertainty
>  Starting tree(s) obtained via stepwise addition
>  Addition sequence: random
>    Number of replicates = 25
>    Starting seed = 1493861539
>  Number of trees held at each step during stepwise addition = 1
>  Branch-swapping algorithm: tree-bisection-reconnection (TBR)
>                             reconnection limit = 12
>  Steepest descent option not in effect
>  No more than 10 trees of score (length) greater than or equal to 1 will be saved in each replicate
>  Initial 'MaxTrees' setting = 1000 (will be auto-increased by 1000)
>  Zero-length branches not collapsed
>  'MulTrees' option in effect
>  Topological constraints not enforced
>  Trees are unrooted
]
	Translate
		1 M._bistortarum_mk070,
		2 M._bistortarum_mk071,
		3 M._bistortarum_mk080,
		4 M._violaceum_s.l._mk113,
		5 M._violaceum_s.l._mk143,
		6 M._violaceo_verrucosum_ml49,
		7 M._lychnidis_dioicae_mk115,
		8 M._lychnidis_dioicae_DB3636,
		9 M._lychnidis_dioicae_ml326,
		10 M._lychnidis_dioicae_ml215,
		11 M._lychnidis_dioicae_mk147,
		12 M._violaceo_irregulare_ml50,
		13 M._silenes_inflatae_ml605,
		14 M._silenes_inflatae_ml620,
		15 M._silenes_inflatae_mk208,
		16 M._silenes_inflatae_ml327,
		17 M._violaceum_s.str._ml344,
		18 M._major_mk279,
		19 M._stellariae_ml352,
		20 M._stellariae_DB3633,
		21 M._stellariae_ml507,
		22 M._stellariae_ml48,
		23 M._stellariae_HML791,
		24 M._dianthorum_mk119,
		25 M._dianthorum_ml354,
		26 M._dianthorum_ml328,
		27 M._dianthorum_mk167,
		28 M._dianthorum_ml622,
		29 M._dianthorum_ml333,
		30 M._dianthorum_DB3637,
		31 M._dianthorum_ml329,
		32 M._dianthorum_mk145,
		33 M._saponariae_mk142,
		34 M._saponariae_mk146,
		35 M._saponariae_ml310,
		36 M._saponariae_ml373,
		37 M._violaceum_s.l._AY014238,
		38 M._violaceum_s.l._AY014239,
		39 M._violaceum_s.l._AY014235,
		40 M._violaceum_s.l._AY014236,
		41 Bauerago_abstrusa_DB1888,
		42 Bauerago_vuyckii_DB1895,
		43 M._anomalum_mk067,
		44 M._scabiosae_NO3,
		45 M._scabiosae_AF045880,
		46 M._holostei_mk318,
		47 M._intermedium_mk087,
		48 M._intermedium_mk088,
		49 M._betonicae_mk069,
		50 M._pinguiculae_AF045881,
		51 M._cordae_mk315,
		52 M._cordae_AF045878,
		53 M._tenuisporum_mk153,
		54 M._reticulatum_mk122,
		55 M._reticulatum_mk123,
		56 M._reticulatum_mk112,
		57 M._scorzonerae_mk129,
		58 M._tragopo._pratensis_mk158,
		59 M._tragopo._pratensis_mk148,
		60 M._scorzonerae_mk131,
		61 M._scolymi_NO1,
		62 M._onopordi_mk104,
		63 M._parlatorei_mk277,
		64 M._stygium_mk139,
		65 M._stygium_mk140,
		66 M._shastense_mk133,
		67 M._vinosum_AF045876,
		68 M._kuehneanum_AF045879,
		69 M._bosniacum_mk082,
		70 M._pustulatum_mk327,
		71 M._nepalense_mk103,
		72 Sphac._poly._persicariae_AF444593,
		73 Sphac._poly._serrulati_NO2,
		74 Liroa_emodensis_DB1037,
		75 M._tuberculiforme_mk159,
		76 Ustilentyloma_fluitans_1040,
		77 Ustilentyloma_spec._3638
		;

[Trees found in bootstrap replicate #1 (seed=1096657445)]
tree B_1.1 = [&U] [&W 1/150] (1,((2,(((((((((4,5),6),(((((((((7,9),8),10),11),((((13,14),15),16),17)),12),18),((19,(20,(21,22))),23)),((33,(34,35)),36))),(((((24,28),29),((25,27),26)),(30,31)),32)),((37,(38,39)),40)),43),(((((((44,45),46),61),((63,(64,65)),(66,67))),(((((51,53),52),((54,55),56)),62),((57,(58,59)),60))),(((47,48),50),49)),68)),((41,42),(76,77))),(((69,(72,73)),70),((71,74),75)))),3));
tree B_1.2 = [&U] [&W 1/150] (1,((2,(((((((((4,5),6),(((((((((7,9),8),10),11),((((13,14),15),16),17)),12),18),((19,(20,(21,22))),23)),((33,(34,35)),36))),(((((24,28),29),((25,27),26)),(30,31)),32)),((37,(38,39)),40)),43),(((((((44,45),46),61),((63,(64,65)),(66,67))),((((51,53),52),((54,55),56)),(((57,(58,59)),60),62))),(((47,48),50),49)),68)),((41,42),(76,77))),(((69,(72,73)),70),((71,74),75)))),3));
tree B_1.3 = [&U] [&W 1/150] (1,((2,(((((((((4,5),6),(((((((((7,9),8),10),11),((((13,14),15),16),17)),12),18),((19,(20,(21,22))),23)),((33,(34,35)),36))),(((((24,28),29),((25,27),26)),(30,31)),32)),((37,(38,39)),40)),43),(((((((44,45),46),61),((63,(64,65)),(66,67))),(((((51,53),52),((54,55),56)),((57,(58,59)),60)),62)),(((47,48),50),49)),68)),((41,42),(76,77))),(((69,(72,73)),70),((71,74),75)))),3));
tree B_1.4 = [&U] [&W 1/150] (1,((2,(((((((((4,5),6),(((((((((7,9),8),10),11),((((13,14),15),16),17)),12),18),((19,(20,(21,22))),23)),((33,(34,35)),36))),(((((24,28),29),((25,27),26)),(30,31)),32)),((37,(38,39)),40)),43),(((((((44,45),46),61),((63,(64,65)),(66,67))),(((((51,53),52),(54,(55,56))),62),((57,(58,59)),60))),(((47,48),50),49)),68)),((41,42),(76,77))),(((69,(72,73)),70),((71,74),75)))),3));
tree B_1.5 = [&U] [&W 1/150] (1,((2,(((((((((4,5),6),(((((((((7,9),8),10),11),((((13,14),15),16),17)),12),18),((19,(20,(21,22))),23)),((33,(34,35)),36))),(((((24,28),29),((25,27),26)),(30,31)),32)),((37,(38,39)),40)),43),(((((((44,45),46),61),((63,(64,65)),(66,67))),(((((51,53),52),((54,56),55)),62),((57,(58,59)),60))),(((47,48),50),49)),68)),((41,42),(76,77))),(((69,(72,73)),70),((71,74),75)))),3));
tree B_1.6 = [&U] [&W 1/150] (1,((2,(((((((((4,5),6),(((((((((7,9),8),10),11),((((13,14),15),16),17)),12),18),((19,(20,(21,22))),23)),((33,(34,35)),36))),(((((24,28),29),((25,27),26)),(30,31)),32)),((37,(38,39)),40)),43),(((((((44,45),46),61),((63,(64,65)),(66,67))),((((51,(52,53)),((54,55),56)),62),((57,(58,59)),60))),(((47,48),50),49)),68)),((41,42),(76,77))),(((69,(72,73)),70),((71,74),75)))),3));
tree B_1.7 = [&U] [&W 1/150] (1,((2,(((((((((4,5),6),(((((((((7,9),8),10),11),((((13,14),15),16),17)),12),18),((19,(20,(21,22))),23)),((33,(34,35)),36))),(((((24,28),29),((25,27),26)),(30,31)),32)),((37,(38,39)),40)),43),(((((((44,45),46),61),((63,(64,65)),(66,67))),(((((51,52),53),((54,55),56)),62),((57,(58,59)),60))),(((47,48),50),49)),68)),((41,42),(76,77))),(((69,(72,73)),70),((71,74),75)))),3));
tree B_1.8 = [&U] [&W 1/150] (1,((2,(((((((((4,5),6),(((((((((7,9),8),10),11),((((13,14),15),16),17)),12),18),((19,(20,(21,22))),23)),(((33,36),34),35))),(((((24,28),29),((25,27),26)),(30,31)),32)),((37,(38,39)),40)),43),(((((((44,45),46),61),((63,(64,65)),(66,67))),(((((51,53),52),((54,55),56)),62),((57,(58,59)),60))),(((47,48),50),49)),68)),((41,42),(76,77))),(((69,(72,73)),70),((71,74),75)))),3));
tree B_1.9 = [&U] [&W 1/150] (1,((2,(((((((((4,5),6),(((((((((7,9),8),10),11),((((13,14),15),16),17)),12),18),((19,(20,(21,22))),23)),(((33,36),35),34))),(((((24,28),29),((25,27),26)),(30,31)),32)),((37,(38,39)),40)),43),(((((((44,45),46),61),((63,(64,65)),(66,67))),(((((51,53),52),((54,55),56)),62),((57,(58,59)),60))),(((47,48),50),49)),68)),((41,42),(76,77))),(((69,(72,73)),70),((71,74),75)))),3));
tree B_1.10 = [&U] [&W 1/150] (1,((2,(((((((((4,5),6),(((((((((7,9),8),10),11),((((13,14),15),16),17)),12),18),((19,(20,(21,22))),23)),(33,(34,(35,36))))),(((((24,28),29),((25,27),26)),(30,31)),32)),((37,(38,39)),40)),43),(((((((44,45),46),61),((63,(64,65)),(66,67))),(((((51,53),52),((54,55),56)),62),((57,(58,59)),60))),(((47,48),50),49)),68)),((41,42),(76,77))),(((69,(72,73)),70),((71,74),75)))),3));
tree B_1.11 = [&U] [&W 1/150] (1,((2,(((((((((4,5),6),((((((((7,9),8),(10,11)),((((13,15),14),16),17)),12),18),((((19,21),22),20),23)),((33,(35,36)),34))),(((((24,28),29),((25,26),27)),(30,31)),32)),((37,(38,39)),40)),43),(((((((44,45),46),61),((63,(64,65)),(66,67))),(((((51,52),53),((54,55),56)),62),((57,(58,59)),60))),(((47,48),50),49)),68)),((41,42),(76,77))),(((69,(72,73)),70),((71,74),75)))),3));
tree B_1.12 = [&U] [&W 1/150] (1,((2,(((((((((4,5),6),((((((((7,9),8),(10,11)),((((13,15),14),16),17)),12),18),((((19,21),22),20),23)),((33,(35,36)),34))),(((((24,28),29),((25,26),27)),(30,31)),32)),((37,(38,39)),40)),43),(((((((44,45),46),61),((63,(64,65)),(66,67))),((((51,52),53),((54,55),56)),(((57,(58,59)),60),62))),(((47,48),50),49)),68)),((41,42),(76,77))),(((69,(72,73)),70),((71,74),75)))),3));
tree B_1.13 = [&U] [&W 1/150] (1,((2,(((((((((4,5),6),((((((((7,9),8),(10,11)),((((13,15),14),16),17)),12),18),((((19,21),22),20),23)),((33,(35,36)),34))),(((((24,28),29),((25,26),27)),(30,31)),32)),((37,(38,39)),40)),43),(((((((44,45),46),61),((63,(64,65)),(66,67))),(((((51,52),53),((54,55),56)),((57,(58,59)),60)),62)),(((47,48),50),49)),68)),((41,42),(76,77))),(((69,(72,73)),70),((71,74),75)))),3));
tree B_1.14 = [&U] [&W 1/150] (1,((2,(((((((((4,5),6),((((((((7,9),8),(10,11)),((((13,15),14),16),17)),12),18),((((19,21),22),20),23)),(((33,34),35),36))),(((((24,28),29),((25,26),27)),(30,31)),32)),((37,(38,39)),40)),43),(((((((44,45),46),61),((63,(64,65)),(66,67))),(((((51,52),53),((54,55),56)),62),((57,(58,59)),60))),(((47,48),50),49)),68)),((41,42),(76,77))),(((69,(72,73)),70),((71,74),75)))),3));
tree B_1.15 = [&U] [&W 1/150] (1,((2,(((((((((4,5),6),((((((((7,9),8),(10,11)),((((13,15),14),16),17)),12),18),((((19,21),22),20),23)),(((33,34),36),35))),(((((24,28),29),((25,26),27)),(30,31)),32)),((37,(38,39)),40)),43),(((((((44,45),46),61),((63,(64,65)),(66,67))),(((((51,52),53),((54,55),56)),62),((57,(58,59)),60))),(((47,48),50),49)),68)),((41,42),(76,77))),(((69,(72,73)),70),((71,74),75)))),3));
tree B_1.16 = [&U] [&W 1/150] (1,((2,(((((((((4,5),6),((((((((7,9),8),(10,11)),((((13,15),14),16),17)),12),18),((((19,21),22),20),23)),(33,((34,36),35)))),(((((24,28),29),((25,26),27)),(30,31)),32)),((37,(38,39)),40)),43),(((((((44,45),46),61),((63,(64,65)),(66,67))),(((((51,52),53),((54,55),56)),62),((57,(58,59)),60))),(((47,48),50),49)),68)),((41,42),(76,77))),(((69,(72,73)),70),((71,74),75)))),3));
tree B_1.17 = [&U] [&W 1/150] (1,((2,(((((((((4,5),6),((((((((7,9),8),(10,11)),((((13,15),14),16),17)),12),18),((((19,21),22),20),23)),(33,((34,35),36)))),(((((24,28),29),((25,26),27)),(30,31)),32)),((37,(38,39)),40)),43),(((((((44,45),46),61),((63,(64,65)),(66,67))),(((((51,52),53),((54,55),56)),62),((57,(58,59)),60))),(((47,48),50),49)),68)),((41,42),(76,77))),(((69,(72,73)),70),((71,74),75)))),3));
tree B_1.18 = [&U] [&W 1/150] (1,((2,(((((((((4,5),6),((((((((7,9),8),(10,11)),((((13,15),14),16),17)),12),18),(((19,21),(20,23)),22)),((33,(35,36)),34))),(((((24,28),29),((25,26),27)),(30,31)),32)),((37,(38,39)),40)),43),(((((((44,45),46),61),((63,(64,65)),(66,67))),(((((51,52),53),((54,55),56)),62),((57,(58,59)),60))),(((47,48),50),49)),68)),((41,42),(76,77))),(((69,(72,73)),70),((71,74),75)))),3));
tree B_1.19 = [&U] [&W 1/150] (1,((2,(((((((((4,5),6),((((((((7,9),8),(10,11)),((((13,15),14),16),17)),12),18),((19,21),((20,23),22))),((33,(35,36)),34))),(((((24,28),29),((25,26),27)),(30,31)),32)),((37,(38,39)),40)),43),(((((((44,45),46),61),((63,(64,65)),(66,67))),(((((51,52),53),((54,55),56)),62),((57,(58,59)),60))),(((47,48),50),49)),68)),((41,42),(76,77))),(((69,(72,73)),70),((71,74),75)))),3));
tree B_1.20 = [&U] [&W 1/150] (1,((2,(((((((((4,5),6),((((((((7,9),8),(10,11)),((((13,15),14),16),17)),12),18),((19,((20,23),22)),21)),((33,(35,36)),34))),(((((24,28),29),((25,26),27)),(30,31)),32)),((37,(38,39)),40)),43),(((((((44,45),46),61),((63,(64,65)),(66,67))),(((((51,52),53),((54,55),56)),62),((57,(58,59)),60))),(((47,48),50),49)),68)),((41,42),(76,77))),(((69,(72,73)),70),((71,74),75)))),3));
tree B_1.21 = [&U] [&W 1/150] (1,((2,(((((((((4,5),6),(((((((((7,9),8),11),10),((((13,15),14),16),17)),12),18),((((19,21),20),23),22)),(33,(34,(35,36))))),(((((24,28),29),((25,27),26)),(30,31)),32)),((37,(38,39)),40)),43),(((((((44,45),46),61),((63,(64,65)),(66,67))),((((51,(52,53)),(54,(55,56))),((57,(58,59)),60)),62)),(((47,48),50),49)),68)),((41,42),(76,77))),(((69,(72,73)),70),((71,74),75)))),3));
tree B_1.22 = [&U] [&W 1/150] (1,((2,(((((((((4,5),6),(((((((((7,9),8),11),10),((((13,15),14),16),17)),12),18),((((19,21),20),23),22)),(((33,34),35),36))),(((((24,28),29),((25,27),26)),(30,31)),32)),((37,(38,39)),40)),43),(((((((44,45),46),61),((63,(64,65)),(66,67))),((((51,(52,53)),(54,(55,56))),((57,(58,59)),60)),62)),(((47,48),50),49)),68)),((41,42),(76,77))),(((69,(72,73)),70),((71,74),75)))),3));
tree B_1.23 = [&U] [&W 1/150] (1,((2,(((((((((4,5),6),(((((((((7,9),8),11),10),((((13,15),14),16),17)),12),18),((((19,21),20),23),22)),(((33,34),36),35))),(((((24,28),29),((25,27),26)),(30,31)),32)),((37,(38,39)),40)),43),(((((((44,45),46),61),((63,(64,65)),(66,67))),((((51,(52,53)),(54,(55,56))),((57,(58,59)),60)),62)),(((47,48),50),49)),68)),((41,42),(76,77))),(((69,(72,73)),70),((71,74),75)))),3));
tree B_1.24 = [&U] [&W 1/150] (1,((2,(((((((((4,5),6),(((((((((7,9),8),11),10),((((13,15),14),16),17)),12),18),((((19,21),20),23),22)),(33,(34,(35,36))))),(((((24,28),29),((25,27),26)),(30,31)),32)),((37,(38,39)),40)),43),(((((((44,45),46),61),((63,(64,65)),(66,67))),(((51,(52,53)),(54,(55,56))),(((57,(58,59)),60),62))),(((47,48),50),49)),68)),((41,42),(76,77))),(((69,(72,73)),70),((71,74),75)))),3));
tree B_1.25 = [&U] [&W 1/150] (1,((2,(((((((((4,5),6),(((((((((7,9),8),11),10),((((13,15),14),16),17)),12),18),((((19,21),20),23),22)),(33,(34,(35,36))))),(((((24,28),29),((25,27),26)),(30,31)),32)),((37,(38,39)),40)),43),(((((((44,45),46),61),((63,(64,65)),(66,67))),((((51,(52,53)),(54,(55,56))),62),((57,(58,59)),60))),(((47,48),50),49)),68)),((41,42),(76,77))),(((69,(72,73)),70),((71,74),75)))),3));
tree B_1.26 = [&U] [&W 1/150] (1,((2,(((((((((4,5),6),(((((((((7,9),8),11),10),((((13,15),14),16),17)),12),18),((((19,21),20),23),22)),(((33,36),35),34))),(((((24,28),29),((25,27),26)),(30,31)),32)),((37,(38,39)),40)),43),(((((((44,45),46),61),((63,(64,65)),(66,67))),((((51,(52,53)),(54,(55,56))),((57,(58,59)),60)),62)),(((47,48),50),49)),68)),((41,42),(76,77))),(((69,(72,73)),70),((71,74),75)))),3));
tree B_1.27 = [&U] [&W 1/150] (1,((2,(((((((((4,5),6),(((((((((7,9),8),11),10),((((13,15),14),16),17)),12),18),((((19,21),20),23),22)),(((33,35),36),34))),(((((24,28),29),((25,27),26)),(30,31)),32)),((37,(38,39)),40)),43),(((((((44,45),46),61),((63,(64,65)),(66,67))),((((51,(52,53)),(54,(55,56))),((57,(58,59)),60)),62)),(((47,48),50),49)),68)),((41,42),(76,77))),(((69,(72,73)),70),((71,74),75)))),3));
tree B_1.28 = [&U] [&W 1/150] (1,((2,(((((((((4,5),6),(((((((((7,9),8),11),10),((((13,15),14),16),17)),12),18),(((19,21),(22,23)),20)),(33,(34,(35,36))))),(((((24,28),29),((25,27),26)),(30,31)),32)),((37,(38,39)),40)),43),(((((((44,45),46),61),((63,(64,65)),(66,67))),((((51,(52,53)),(54,(55,56))),((57,(58,59)),60)),62)),(((47,48),50),49)),68)),((41,42),(76,77))),(((69,(72,73)),70),((71,74),75)))),3));
tree B_1.29 = [&U] [&W 1/150] (1,((2,(((((((((4,5),6),(((((((((7,9),8),11),10),((((13,15),14),16),17)),12),18),((19,21),(20,(22,23)))),(33,(34,(35,36))))),(((((24,28),29),((25,27),26)),(30,31)),32)),((37,(38,39)),40)),43),(((((((44,45),46),61),((63,(64,65)),(66,67))),((((51,(52,53)),(54,(55,56))),((57,(58,59)),60)),62)),(((47,48),50),49)),68)),((41,42),(76,77))),(((69,(72,73)),70),((71,74),75)))),3));
tree B_1.30 = [&U] [&W 1/150] (1,((2,(((((((((4,5),6),(((((((((7,9),8),11),10),((((13,15),14),16),17)),12),18),((19,(20,(22,23))),21)),(33,(34,(35,36))))),(((((24,28),29),((25,27),26)),(30,31)),32)),((37,(38,39)),40)),43),(((((((44,45),46),61),((63,(64,65)),(66,67))),((((51,(52,53)),(54,(55,56))),((57,(58,59)),60)),62)),(((47,48),50),49)),68)),((41,42),(76,77))),(((69,(72,73)),70),((71,74),75)))),3));
tree B_1.31 = [&U] [&W 1/150] (1,((2,(((((((((4,5),6),(((((((((7,9),8),11),10),((((13,14),15),16),17)),12),18),((((19,23),20),21),22)),(33,(34,(35,36))))),(((((24,28),29),((25,26),27)),(30,31)),32)),((37,(38,39)),40)),43),(((((((44,45),46),61),((63,(64,65)),(66,67))),(((((51,53),52),((54,55),56)),((57,(58,59)),60)),62)),(((47,48),50),49)),68)),((41,42),(76,77))),(((69,(72,73)),70),((71,74),75)))),3));
tree B_1.32 = [&U] [&W 1/150] (1,((2,(((((((((4,5),6),(((((((((7,9),8),11),10),((((13,14),15),16),17)),12),18),((((19,23),20),21),22)),(33,(34,(35,36))))),(((((24,28),29),((25,26),27)),(30,31)),32)),((37,(38,39)),40)),43),(((((((44,45),46),61),((63,(64,65)),(66,67))),((((51,53),52),((54,55),56)),(((57,(58,59)),60),62))),(((47,48),50),49)),68)),((41,42),(76,77))),(((69,(72,73)),70),((71,74),75)))),3));
tree B_1.33 = [&U] [&W 1/150] (1,((2,(((((((((4,5),6),(((((((((7,9),8),11),10),((((13,14),15),16),17)),12),18),((((19,23),20),21),22)),(33,(34,(35,36))))),(((((24,28),29),((25,26),27)),(30,31)),32)),((37,(38,39)),40)),43),(((((((44,45),46),61),((63,(64,65)),(66,67))),(((((51,53),52),((54,55),56)),62),((57,(58,59)),60))),(((47,48),50),49)),68)),((41,42),(76,77))),(((69,(72,73)),70),((71,74),75)))),3));
tree B_1.34 = [&U] [&W 1/150] (1,((2,(((((((((4,5),6),(((((((((7,9),8),11),10),((((13,14),15),16),17)),12),18),((((19,23),20),21),22)),(((33,34),35),36))),(((((24,28),29),((25,26),27)),(30,31)),32)),((37,(38,39)),40)),43),(((((((44,45),46),61),((63,(64,65)),(66,67))),(((((51,53),52),((54,55),56)),((57,(58,59)),60)),62)),(((47,48),50),49)),68)),((41,42),(76,77))),(((69,(72,73)),70),((71,74),75)))),3));
tree B_1.35 = [&U] [&W 1/150] (1,((2,(((((((((4,5),6),(((((((((7,9),8),11),10),((((13,14),15),16),17)),12),18),((((19,23),20),21),22)),(((33,34),36),35))),(((((24,28),29),((25,26),27)),(30,31)),32)),((37,(38,39)),40)),43),(((((((44,45),46),61),((63,(64,65)),(66,67))),(((((51,53),52),((54,55),56)),((57,(58,59)),60)),62)),(((47,48),50),49)),68)),((41,42),(76,77))),(((69,(72,73)),70),((71,74),75)))),3));
tree B_1.36 = [&U] [&W 1/150] (1,((2,(((((((((4,5),6),(((((((((7,9),8),11),10),((((13,14),15),16),17)),12),18),((((19,23),20),21),22)),(((33,36),35),34))),(((((24,28),29),((25,26),27)),(30,31)),32)),((37,(38,39)),40)),43),(((((((44,45),46),61),((63,(64,65)),(66,67))),(((((51,53),52),((54,55),56)),((57,(58,59)),60)),62)),(((47,48),50),49)),68)),((41,42),(76,77))),(((69,(72,73)),70),((71,74),75)))),3));
tree B_1.37 = [&U] [&W 1/150] (1,((2,(((((((((4,5),6),(((((((((7,9),8),11),10),((((13,14),15),16),17)),12),18),((((19,23),20),21),22)),(((33,35),36),34))),(((((24,28),29),((25,26),27)),(30,31)),32)),((37,(38,39)),40)),43),(((((((44,45),46),61),((63,(64,65)),(66,67))),(((((51,53),52),((54,55),56)),((57,(58,59)),60)),62)),(((47,48),50),49)),68)),((41,42),(76,77))),(((69,(72,73)),70),((71,74),75)))),3));
tree B_1.38 = [&U] [&W 1/150] (1,((2,(((((((((4,5),6),(((((((((7,9),8),11),10),((((13,14),15),16),17)),12),18),(((19,23),(21,22)),20)),(33,(34,(35,36))))),(((((24,28),29),((25,26),27)),(30,31)),32)),((37,(38,39)),40)),43),(((((((44,45),46),61),((63,(64,65)),(66,67))),(((((51,53),52),((54,55),56)),((57,(58,59)),60)),62)),(((47,48),50),49)),68)),((41,42),(76,77))),(((69,(72,73)),70),((71,74),75)))),3));
tree B_1.39 = [&U] [&W 1/150] (1,((2,(((((((((4,5),6),(((((((((7,9),8),11),10),((((13,14),15),16),17)),12),18),((19,23),(20,(21,22)))),(33,(34,(35,36))))),(((((24,28),29),((25,26),27)),(30,31)),32)),((37,(38,39)),40)),43),(((((((44,45),46),61),((63,(64,65)),(66,67))),(((((51,53),52),((54,55),56)),((57,(58,59)),60)),62)),(((47,48),50),49)),68)),((41,42),(76,77))),(((69,(72,73)),70),((71,74),75)))),3));
tree B_1.40 = [&U] [&W 1/150] (1,((2,(((((((((4,5),6),(((((((((7,9),8),11),10),((((13,14),15),16),17)),12),18),((19,(20,(21,22))),23)),(33,(34,(35,36))))),(((((24,28),29),((25,26),27)),(30,31)),32)),((37,(38,39)),40)),43),(((((((44,45),46),61),((63,(64,65)),(66,67))),(((((51,53),52),((54,55),56)),((57,(58,59)),60)),62)),(((47,48),50),49)),68)),((41,42),(76,77))),(((69,(72,73)),70),((71,74),75)))),3));
tree B_1.41 = [&U] [&W 1/150] (1,((2,(((((((((4,5),6),(((((((((7,9),8),11),10),(((13,(14,15)),16),17)),12),18),((19,((20,21),22)),23)),(((33,35),36),34))),(((((24,28),29),((25,27),26)),(30,31)),32)),((37,(38,39)),40)),43),(((((((44,45),46),61),((63,(64,65)),(66,67))),((((51,52),53),(54,(55,56))),(((57,(58,59)),60),62))),(((47,48),50),49)),68)),((41,42),(76,77))),(((69,(72,73)),70),((71,74),75)))),3));
tree B_1.42 = [&U] [&W 1/150] (1,((2,(((((((((4,5),6),(((((((((7,9),8),11),10),(((13,(14,15)),16),17)),12),18),((19,((20,21),22)),23)),(((33,35),36),34))),(((((24,28),29),((25,27),26)),(30,31)),32)),((37,(38,39)),40)),43),(((((((44,45),46),61),((63,(64,65)),(66,67))),(((((51,52),53),(54,(55,56))),((57,(58,59)),60)),62)),(((47,48),50),49)),68)),((41,42),(76,77))),(((69,(72,73)),70),((71,74),75)))),3));
tree B_1.43 = [&U] [&W 1/150] (1,((2,(((((((((4,5),6),(((((((((7,9),8),11),10),(((13,(14,15)),16),17)),12),18),((19,((20,21),22)),23)),(((33,35),36),34))),(((((24,28),29),((25,27),26)),(30,31)),32)),((37,(38,39)),40)),43),(((((((44,45),46),61),((63,(64,65)),(66,67))),(((((51,52),53),(54,(55,56))),62),((57,(58,59)),60))),(((47,48),50),49)),68)),((41,42),(76,77))),(((69,(72,73)),70),((71,74),75)))),3));
tree B_1.44 = [&U] [&W 1/150] (1,((2,(((((((((4,5),6),(((((((((7,9),8),11),10),(((13,(14,15)),16),17)),12),18),((19,((20,21),22)),23)),(((33,35),36),34))),(((((24,28),29),((25,27),26)),(30,31)),32)),((37,(38,39)),40)),43),(((((((44,45),46),61),((63,(64,65)),(66,67))),((((51,52),53),((54,56),55)),(((57,(58,59)),60),62))),(((47,48),50),49)),68)),((41,42),(76,77))),(((69,(72,73)),70),((71,74),75)))),3));
tree B_1.45 = [&U] [&W 1/150] (1,((2,(((((((((4,5),6),(((((((((7,9),8),11),10),(((13,(14,15)),16),17)),12),18),((19,((20,21),22)),23)),(((33,35),36),34))),(((((24,28),29),((25,27),26)),(30,31)),32)),((37,(38,39)),40)),43),(((((((44,45),46),61),((63,(64,65)),(66,67))),((((51,52),53),((54,55),56)),(((57,(58,59)),60),62))),(((47,48),50),49)),68)),((41,42),(76,77))),(((69,(72,73)),70),((71,74),75)))),3));
tree B_1.46 = [&U] [&W 1/150] (1,((2,(((((((((4,5),6),(((((((((7,9),8),11),10),(((13,(14,15)),16),17)),12),18),((19,((20,21),22)),23)),(((33,35),36),34))),(((((24,28),29),((25,27),26)),(30,31)),32)),((37,(38,39)),40)),43),(((((((44,45),46),61),((63,(64,65)),(66,67))),(((51,(52,53)),(54,(55,56))),(((57,(58,59)),60),62))),(((47,48),50),49)),68)),((41,42),(76,77))),(((69,(72,73)),70),((71,74),75)))),3));
tree B_1.47 = [&U] [&W 1/150] (1,((2,(((((((((4,5),6),(((((((((7,9),8),11),10),(((13,(14,15)),16),17)),12),18),((19,((20,21),22)),23)),(((33,35),36),34))),(((((24,28),29),((25,27),26)),(30,31)),32)),((37,(38,39)),40)),43),(((((((44,45),46),61),((63,(64,65)),(66,67))),((((51,53),52),(54,(55,56))),(((57,(58,59)),60),62))),(((47,48),50),49)),68)),((41,42),(76,77))),(((69,(72,73)),70),((71,74),75)))),3));
tree B_1.48 = [&U] [&W 1/150] (1,((2,(((((((((4,5),6),(((((((((7,9),8),11),10),(((13,(14,15)),16),17)),12),18),((19,((20,21),22)),23)),((33,(34,36)),35))),(((((24,28),29),((25,27),26)),(30,31)),32)),((37,(38,39)),40)),43),(((((((44,45),46),61),((63,(64,65)),(66,67))),((((51,52),53),(54,(55,56))),(((57,(58,59)),60),62))),(((47,48),50),49)),68)),((41,42),(76,77))),(((69,(72,73)),70),((71,74),75)))),3));
tree B_1.49 = [&U] [&W 1/150] (1,((2,(((((((((4,5),6),(((((((((7,9),8),11),10),(((13,(14,15)),16),17)),12),18),((19,((20,21),22)),23)),(33,((34,36),35)))),(((((24,28),29),((25,27),26)),(30,31)),32)),((37,(38,39)),40)),43),(((((((44,45),46),61),((63,(64,65)),(66,67))),((((51,52),53),(54,(55,56))),(((57,(58,59)),60),62))),(((47,48),50),49)),68)),((41,42),(76,77))),(((69,(72,73)),70),((71,74),75)))),3));
tree B_1.50 = [&U] [&W 1/150] (1,((2,(((((((((4,5),6),(((((((((7,9),8),11),10),(((13,(14,15)),16),17)),12),18),((19,((20,21),22)),23)),((33,(34,35)),36))),(((((24,28),29),((25,27),26)),(30,31)),32)),((37,(38,39)),40)),43),(((((((44,45),46),61),((63,(64,65)),(66,67))),((((51,52),53),(54,(55,56))),(((57,(58,59)),60),62))),(((47,48),50),49)),68)),((41,42),(76,77))),(((69,(72,73)),70),((71,74),75)))),3));
tree B_1.51 = [&U] [&W 1/150] (1,((2,(((((((((4,5),6),((((((((7,9),8),(10,11)),(((13,(14,15)),16),17)),12),18),(19,(20,(21,(22,23))))),(((33,34),35),36))),(((((24,28),29),((25,26),27)),(30,31)),32)),((37,(38,39)),40)),43),(((((((44,45),46),61),((63,(64,65)),(66,67))),(((51,(52,53)),((54,55),56)),(((57,(58,59)),60),62))),(((47,48),50),49)),68)),((41,42),(76,77))),(((69,(72,73)),70),((71,74),75)))),3));
tree B_1.52 = [&U] [&W 1/150] (1,((2,(((((((((4,5),6),((((((((7,9),8),(10,11)),(((13,(14,15)),16),17)),12),18),(19,(20,(21,(22,23))))),(((33,34),35),36))),(((((24,28),29),((25,26),27)),(30,31)),32)),((37,(38,39)),40)),43),(((((((44,45),46),61),((63,(64,65)),(66,67))),((((51,(52,53)),((54,55),56)),62),((57,(58,59)),60))),(((47,48),50),49)),68)),((41,42),(76,77))),(((69,(72,73)),70),((71,74),75)))),3));
tree B_1.53 = [&U] [&W 1/150] (1,((2,(((((((((4,5),6),((((((((7,9),8),(10,11)),(((13,(14,15)),16),17)),12),18),(19,(20,(21,(22,23))))),(((33,34),35),36))),(((((24,28),29),((25,26),27)),(30,31)),32)),((37,(38,39)),40)),43),(((((((44,45),46),61),((63,(64,65)),(66,67))),((((51,(52,53)),((54,55),56)),((57,(58,59)),60)),62)),(((47,48),50),49)),68)),((41,42),(76,77))),(((69,(72,73)),70),((71,74),75)))),3));
tree B_1.54 = [&U] [&W 1/150] (1,((2,(((((((((4,5),6),((((((((7,9),8),(10,11)),(((13,(14,15)),16),17)),12),18),(19,(20,(21,(22,23))))),(((33,34),35),36))),(((((24,28),29),((25,26),27)),(30,31)),32)),((37,(38,39)),40)),43),(((((((44,45),46),61),((63,(64,65)),(66,67))),(((51,(52,53)),(54,(55,56))),(((57,(58,59)),60),62))),(((47,48),50),49)),68)),((41,42),(76,77))),(((69,(72,73)),70),((71,74),75)))),3));
tree B_1.55 = [&U] [&W 1/150] (1,((2,(((((((((4,5),6),((((((((7,9),8),(10,11)),(((13,(14,15)),16),17)),12),18),(19,(20,(21,(22,23))))),(((33,34),35),36))),(((((24,28),29),((25,26),27)),(30,31)),32)),((37,(38,39)),40)),43),(((((((44,45),46),61),((63,(64,65)),(66,67))),(((51,(52,53)),((54,56),55)),(((57,(58,59)),60),62))),(((47,48),50),49)),68)),((41,42),(76,77))),(((69,(72,73)),70),((71,74),75)))),3));
tree B_1.56 = [&U] [&W 1/150] (1,((2,(((((((((4,5),6),((((((((7,9),8),(10,11)),(((13,(14,15)),16),17)),12),18),(19,(20,(21,(22,23))))),(((33,34),35),36))),(((((24,28),29),((25,26),27)),(30,31)),32)),((37,(38,39)),40)),43),(((((((44,45),46),61),((63,(64,65)),(66,67))),((((51,53),52),((54,55),56)),(((57,(58,59)),60),62))),(((47,48),50),49)),68)),((41,42),(76,77))),(((69,(72,73)),70),((71,74),75)))),3));
tree B_1.57 = [&U] [&W 1/150] (1,((2,(((((((((4,5),6),((((((((7,9),8),(10,11)),(((13,(14,15)),16),17)),12),18),(19,(20,(21,(22,23))))),(((33,34),35),36))),(((((24,28),29),((25,26),27)),(30,31)),32)),((37,(38,39)),40)),43),(((((((44,45),46),61),((63,(64,65)),(66,67))),((((51,52),53),((54,55),56)),(((57,(58,59)),60),62))),(((47,48),50),49)),68)),((41,42),(76,77))),(((69,(72,73)),70),((71,74),75)))),3));
tree B_1.58 = [&U] [&W 1/150] (1,((2,(((((((((4,5),6),((((((((7,9),8),(10,11)),(((13,(14,15)),16),17)),12),18),(19,(20,(21,(22,23))))),((33,(35,36)),34))),(((((24,28),29),((25,26),27)),(30,31)),32)),((37,(38,39)),40)),43),(((((((44,45),46),61),((63,(64,65)),(66,67))),(((51,(52,53)),((54,55),56)),(((57,(58,59)),60),62))),(((47,48),50),49)),68)),((41,42),(76,77))),(((69,(72,73)),70),((71,74),75)))),3));
tree B_1.59 = [&U] [&W 1/150] (1,((2,(((((((((4,5),6),((((((((7,9),8),(10,11)),(((13,(14,15)),16),17)),12),18),(19,(20,(21,(22,23))))),(33,(34,(35,36))))),(((((24,28),29),((25,26),27)),(30,31)),32)),((37,(38,39)),40)),43),(((((((44,45),46),61),((63,(64,65)),(66,67))),(((51,(52,53)),((54,55),56)),(((57,(58,59)),60),62))),(((47,48),50),49)),68)),((41,42),(76,77))),(((69,(72,73)),70),((71,74),75)))),3));
tree B_1.60 = [&U] [&W 1/150] (1,((2,(((((((((4,5),6),((((((((7,9),8),(10,11)),(((13,(14,15)),16),17)),12),18),(19,(20,(21,(22,23))))),((33,(34,36)),35))),(((((24,28),29),((25,26),27)),(30,31)),32)),((37,(38,39)),40)),43),(((((((44,45),46),61),((63,(64,65)),(66,67))),(((51,(52,53)),((54,55),56)),(((57,(58,59)),60),62))),(((47,48),50),49)),68)),((41,42),(76,77))),(((69,(72,73)),70),((71,74),75)))),3));
tree B_1.61 = [&U] [&W 1/150] (1,((2,(((((((((4,5),6),(((((((((7,9),8),10),11),((((13,14),15),16),17)),12),18),((((19,21),22),20),23)),(((33,36),34),35))),(((((24,28),29),((25,26),27)),(30,31)),32)),((37,(38,39)),40)),43),(((((((44,45),46),61),((63,(64,65)),(66,67))),(((((51,52),53),((54,56),55)),62),((57,(58,59)),60))),(((47,48),50),49)),68)),((41,42),(76,77))),(((69,(72,73)),70),((71,74),75)))),3));
tree B_1.62 = [&U] [&W 1/150] (1,((2,(((((((((4,5),6),(((((((((7,9),8),10),11),((((13,14),15),16),17)),12),18),((((19,21),22),20),23)),((33,(34,35)),36))),(((((24,28),29),((25,26),27)),(30,31)),32)),((37,(38,39)),40)),43),(((((((44,45),46),61),((63,(64,65)),(66,67))),(((((51,52),53),((54,56),55)),62),((57,(58,59)),60))),(((47,48),50),49)),68)),((41,42),(76,77))),(((69,(72,73)),70),((71,74),75)))),3));
tree B_1.63 = [&U] [&W 1/150] (1,((2,(((((((((4,5),6),(((((((((7,9),8),10),11),((((13,14),15),16),17)),12),18),((((19,21),22),20),23)),(33,((34,35),36)))),(((((24,28),29),((25,26),27)),(30,31)),32)),((37,(38,39)),40)),43),(((((((44,45),46),61),((63,(64,65)),(66,67))),(((((51,52),53),((54,56),55)),62),((57,(58,59)),60))),(((47,48),50),49)),68)),((41,42),(76,77))),(((69,(72,73)),70),((71,74),75)))),3));
tree B_1.64 = [&U] [&W 1/150] (1,((2,(((((((((4,5),6),(((((((((7,9),8),10),11),((((13,14),15),16),17)),12),18),((((19,21),22),20),23)),(((33,36),34),35))),(((((24,28),29),((25,26),27)),(30,31)),32)),((37,(38,39)),40)),43),(((((((44,45),46),61),((63,(64,65)),(66,67))),((((51,52),53),((54,56),55)),(((57,(58,59)),60),62))),(((47,48),50),49)),68)),((41,42),(76,77))),(((69,(72,73)),70),((71,74),75)))),3));
tree B_1.65 = [&U] [&W 1/150] (1,((2,(((((((((4,5),6),(((((((((7,9),8),10),11),((((13,14),15),16),17)),12),18),((((19,21),22),20),23)),(((33,36),34),35))),(((((24,28),29),((25,26),27)),(30,31)),32)),((37,(38,39)),40)),43),(((((((44,45),46),61),((63,(64,65)),(66,67))),(((((51,52),53),((54,56),55)),((57,(58,59)),60)),62)),(((47,48),50),49)),68)),((41,42),(76,77))),(((69,(72,73)),70),((71,74),75)))),3));
tree B_1.66 = [&U] [&W 1/150] (1,((2,(((((((((4,5),6),(((((((((7,9),8),10),11),((((13,14),15),16),17)),12),18),((((19,21),22),20),23)),((33,(35,36)),34))),(((((24,28),29),((25,26),27)),(30,31)),32)),((37,(38,39)),40)),43),(((((((44,45),46),61),((63,(64,65)),(66,67))),(((((51,52),53),((54,56),55)),62),((57,(58,59)),60))),(((47,48),50),49)),68)),((41,42),(76,77))),(((69,(72,73)),70),((71,74),75)))),3));
tree B_1.67 = [&U] [&W 1/150] (1,((2,(((((((((4,5),6),(((((((((7,9),8),10),11),((((13,14),15),16),17)),12),18),((((19,21),22),20),23)),(((33,35),36),34))),(((((24,28),29),((25,26),27)),(30,31)),32)),((37,(38,39)),40)),43),(((((((44,45),46),61),((63,(64,65)),(66,67))),(((((51,52),53),((54,56),55)),62),((57,(58,59)),60))),(((47,48),50),49)),68)),((41,42),(76,77))),(((69,(72,73)),70),((71,74),75)))),3));
tree B_1.68 = [&U] [&W 1/150] (1,((2,(((((((((4,5),6),(((((((((7,9),8),10),11),((((13,14),15),16),17)),12),18),(((19,21),(20,23)),22)),(((33,36),34),35))),(((((24,28),29),((25,26),27)),(30,31)),32)),((37,(38,39)),40)),43),(((((((44,45),46),61),((63,(64,65)),(66,67))),(((((51,52),53),((54,56),55)),62),((57,(58,59)),60))),(((47,48),50),49)),68)),((41,42),(76,77))),(((69,(72,73)),70),((71,74),75)))),3));
tree B_1.69 = [&U] [&W 1/150] (1,((2,(((((((((4,5),6),(((((((((7,9),8),10),11),((((13,14),15),16),17)),12),18),((19,21),((20,23),22))),(((33,36),34),35))),(((((24,28),29),((25,26),27)),(30,31)),32)),((37,(38,39)),40)),43),(((((((44,45),46),61),((63,(64,65)),(66,67))),(((((51,52),53),((54,56),55)),62),((57,(58,59)),60))),(((47,48),50),49)),68)),((41,42),(76,77))),(((69,(72,73)),70),((71,74),75)))),3));
tree B_1.70 = [&U] [&W 1/150] (1,((2,(((((((((4,5),6),(((((((((7,9),8),10),11),((((13,14),15),16),17)),12),18),((19,((20,23),22)),21)),(((33,36),34),35))),(((((24,28),29),((25,26),27)),(30,31)),32)),((37,(38,39)),40)),43),(((((((44,45),46),61),((63,(64,65)),(66,67))),(((((51,52),53),((54,56),55)),62),((57,(58,59)),60))),(((47,48),50),49)),68)),((41,42),(76,77))),(((69,(72,73)),70),((71,74),75)))),3));
tree B_1.71 = [&U] [&W 1/150] (1,((2,(((((((((4,5),6),(((((((((7,9),8),11),10),(((13,(14,15)),16),17)),12),18),(((19,(21,22)),23),20)),((33,(34,36)),35))),(((((24,28),29),((25,27),26)),(30,31)),32)),((37,(38,39)),40)),43),(((((((44,45),46),61),((63,(64,65)),(66,67))),((((51,52),53),((54,56),55)),(((57,(58,59)),60),62))),(((47,48),50),49)),68)),((41,42),(76,77))),(((69,(72,73)),70),((71,74),75)))),3));
tree B_1.72 = [&U] [&W 1/150] (1,((2,(((((((((4,5),6),(((((((((7,9),8),10),11),(((13,(14,15)),16),17)),12),18),(((19,(21,22)),23),20)),((33,(34,36)),35))),(((((24,28),29),((25,27),26)),(30,31)),32)),((37,(38,39)),40)),43),(((((((44,45),46),61),((63,(64,65)),(66,67))),((((51,52),53),((54,56),55)),(((57,(58,59)),60),62))),(((47,48),50),49)),68)),((41,42),(76,77))),(((69,(72,73)),70),((71,74),75)))),3));
tree B_1.73 = [&U] [&W 1/150] (1,((2,(((((((((4,5),6),((((((((7,9),8),(10,11)),(((13,(14,15)),16),17)),12),18),(((19,(21,22)),23),20)),((33,(34,36)),35))),(((((24,28),29),((25,27),26)),(30,31)),32)),((37,(38,39)),40)),43),(((((((44,45),46),61),((63,(64,65)),(66,67))),((((51,52),53),((54,56),55)),(((57,(58,59)),60),62))),(((47,48),50),49)),68)),((41,42),(76,77))),(((69,(72,73)),70),((71,74),75)))),3));
tree B_1.74 = [&U] [&W 1/150] (1,((2,(((((((((4,5),6),(((((((((7,9),8),11),10),(((13,(14,15)),16),17)),12),18),((19,(20,23)),(21,22))),((33,(34,36)),35))),(((((24,28),29),((25,27),26)),(30,31)),32)),((37,(38,39)),40)),43),(((((((44,45),46),61),((63,(64,65)),(66,67))),((((51,52),53),((54,56),55)),(((57,(58,59)),60),62))),(((47,48),50),49)),68)),((41,42),(76,77))),(((69,(72,73)),70),((71,74),75)))),3));
tree B_1.75 = [&U] [&W 1/150] (1,((2,(((((((((4,5),6),(((((((((7,9),8),11),10),(((13,(14,15)),16),17)),12),18),(19,((20,23),(21,22)))),((33,(34,36)),35))),(((((24,28),29),((25,27),26)),(30,31)),32)),((37,(38,39)),40)),43),(((((((44,45),46),61),((63,(64,65)),(66,67))),((((51,52),53),((54,56),55)),(((57,(58,59)),60),62))),(((47,48),50),49)),68)),((41,42),(76,77))),(((69,(72,73)),70),((71,74),75)))),3));
tree B_1.76 = [&U] [&W 1/150] (1,((2,(((((((((4,5),6),(((((((((7,9),8),11),10),(((13,(14,15)),16),17)),12),18),(((19,(20,23)),21),22)),((33,(34,36)),35))),(((((24,28),29),((25,27),26)),(30,31)),32)),((37,(38,39)),40)),43),(((((((44,45),46),61),((63,(64,65)),(66,67))),((((51,52),53),((54,56),55)),(((57,(58,59)),60),62))),(((47,48),50),49)),68)),((41,42),(76,77))),(((69,(72,73)),70),((71,74),75)))),3));
tree B_1.77 = [&U] [&W 1/150] (1,((2,(((((((((4,5),6),(((((((((7,9),8),11),10),(((13,(14,15)),16),17)),12),18),(((19,(20,23)),22),21)),((33,(34,36)),35))),(((((24,28),29),((25,27),26)),(30,31)),32)),((37,(38,39)),40)),43),(((((((44,45),46),61),((63,(64,65)),(66,67))),((((51,52),53),((54,56),55)),(((57,(58,59)),60),62))),(((47,48),50),49)),68)),((41,42),(76,77))),(((69,(72,73)),70),((71,74),75)))),3));
tree B_1.78 = [&U] [&W 1/150] (1,((2,(((((((((4,5),6),(((((((((7,9),8),11),10),(((13,(14,15)),16),17)),12),18),(((19,(21,22)),23),20)),(((33,35),34),36))),(((((24,28),29),((25,27),26)),(30,31)),32)),((37,(38,39)),40)),43),(((((((44,45),46),61),((63,(64,65)),(66,67))),((((51,52),53),((54,56),55)),(((57,(58,59)),60),62))),(((47,48),50),49)),68)),((41,42),(76,77))),(((69,(72,73)),70),((71,74),75)))),3));
tree B_1.79 = [&U] [&W 1/150] (1,((2,(((((((((4,5),6),(((((((((7,9),8),11),10),(((13,(14,15)),16),17)),12),18),(((19,(21,22)),23),20)),(((33,35),36),34))),(((((24,28),29),((25,27),26)),(30,31)),32)),((37,(38,39)),40)),43),(((((((44,45),46),61),((63,(64,65)),(66,67))),((((51,52),53),((54,56),55)),(((57,(58,59)),60),62))),(((47,48),50),49)),68)),((41,42),(76,77))),(((69,(72,73)),70),((71,74),75)))),3));
tree B_1.80 = [&U] [&W 1/150] (1,((2,(((((((((4,5),6),(((((((((7,9),8),11),10),(((13,(14,15)),16),17)),12),18),((19,(20,(21,22))),23)),((33,(34,36)),35))),(((((24,28),29),((25,27),26)),(30,31)),32)),((37,(38,39)),40)),43),(((((((44,45),46),61),((63,(64,65)),(66,67))),((((51,52),53),((54,56),55)),(((57,(58,59)),60),62))),(((47,48),50),49)),68)),((41,42),(76,77))),(((69,(72,73)),70),((71,74),75)))),3));
tree B_1.81 = [&U] [&W 1/150] (1,((2,(((((((((4,5),6),(((((((((7,9),8),11),10),((((13,15),14),16),17)),12),18),(((19,(22,23)),21),20)),(((33,34),35),36))),(((((24,28),29),((25,27),26)),(30,31)),32)),((37,(38,39)),40)),43),(((((((44,45),46),61),((63,(64,65)),(66,67))),(((51,(52,53)),((54,56),55)),(((57,(58,59)),60),62))),(((47,48),50),49)),68)),((41,42),(76,77))),(((69,(72,73)),70),((71,74),75)))),3));
tree B_1.82 = [&U] [&W 1/150] (1,((2,(((((((((4,5),6),(((((((((7,9),8),11),10),((((13,15),14),16),17)),12),18),(((19,(22,23)),21),20)),(((33,34),35),36))),(((((24,28),29),((25,27),26)),(30,31)),32)),((37,(38,39)),40)),43),(((((((44,45),46),61),((63,(64,65)),(66,67))),((((51,(52,53)),((54,56),55)),62),((57,(58,59)),60))),(((47,48),50),49)),68)),((41,42),(76,77))),(((69,(72,73)),70),((71,74),75)))),3));
tree B_1.83 = [&U] [&W 1/150] (1,((2,(((((((((4,5),6),(((((((((7,9),8),11),10),((((13,15),14),16),17)),12),18),(((19,(22,23)),21),20)),(((33,34),35),36))),(((((24,28),29),((25,27),26)),(30,31)),32)),((37,(38,39)),40)),43),(((((((44,45),46),61),((63,(64,65)),(66,67))),((((51,(52,53)),((54,56),55)),((57,(58,59)),60)),62)),(((47,48),50),49)),68)),((41,42),(76,77))),(((69,(72,73)),70),((71,74),75)))),3));
tree B_1.84 = [&U] [&W 1/150] (1,((2,(((((((((4,5),6),(((((((((7,9),8),11),10),((((13,15),14),16),17)),12),18),(((19,(22,23)),21),20)),((33,(35,36)),34))),(((((24,28),29),((25,27),26)),(30,31)),32)),((37,(38,39)),40)),43),(((((((44,45),46),61),((63,(64,65)),(66,67))),(((51,(52,53)),((54,56),55)),(((57,(58,59)),60),62))),(((47,48),50),49)),68)),((41,42),(76,77))),(((69,(72,73)),70),((71,74),75)))),3));
tree B_1.85 = [&U] [&W 1/150] (1,((2,(((((((((4,5),6),(((((((((7,9),8),11),10),((((13,15),14),16),17)),12),18),(((19,(22,23)),21),20)),(33,(34,(35,36))))),(((((24,28),29),((25,27),26)),(30,31)),32)),((37,(38,39)),40)),43),(((((((44,45),46),61),((63,(64,65)),(66,67))),(((51,(52,53)),((54,56),55)),(((57,(58,59)),60),62))),(((47,48),50),49)),68)),((41,42),(76,77))),(((69,(72,73)),70),((71,74),75)))),3));
tree B_1.86 = [&U] [&W 1/150] (1,((2,(((((((((4,5),6),(((((((((7,9),8),11),10),((((13,15),14),16),17)),12),18),(((19,(22,23)),21),20)),((33,(34,36)),35))),(((((24,28),29),((25,27),26)),(30,31)),32)),((37,(38,39)),40)),43),(((((((44,45),46),61),((63,(64,65)),(66,67))),(((51,(52,53)),((54,56),55)),(((57,(58,59)),60),62))),(((47,48),50),49)),68)),((41,42),(76,77))),(((69,(72,73)),70),((71,74),75)))),3));
tree B_1.87 = [&U] [&W 1/150] (1,((2,(((((((((4,5),6),(((((((((7,9),8),11),10),((((13,15),14),16),17)),12),18),(((19,(22,23)),21),20)),(((33,36),34),35))),(((((24,28),29),((25,27),26)),(30,31)),32)),((37,(38,39)),40)),43),(((((((44,45),46),61),((63,(64,65)),(66,67))),(((51,(52,53)),((54,56),55)),(((57,(58,59)),60),62))),(((47,48),50),49)),68)),((41,42),(76,77))),(((69,(72,73)),70),((71,74),75)))),3));
tree B_1.88 = [&U] [&W 1/150] (1,((2,(((((((((4,5),6),(((((((((7,9),8),11),10),((((13,15),14),16),17)),12),18),((19,(20,21)),(22,23))),(((33,34),35),36))),(((((24,28),29),((25,27),26)),(30,31)),32)),((37,(38,39)),40)),43),(((((((44,45),46),61),((63,(64,65)),(66,67))),(((51,(52,53)),((54,56),55)),(((57,(58,59)),60),62))),(((47,48),50),49)),68)),((41,42),(76,77))),(((69,(72,73)),70),((71,74),75)))),3));
tree B_1.89 = [&U] [&W 1/150] (1,((2,(((((((((4,5),6),(((((((((7,9),8),11),10),((((13,15),14),16),17)),12),18),(19,((20,21),(22,23)))),(((33,34),35),36))),(((((24,28),29),((25,27),26)),(30,31)),32)),((37,(38,39)),40)),43),(((((((44,45),46),61),((63,(64,65)),(66,67))),(((51,(52,53)),((54,56),55)),(((57,(58,59)),60),62))),(((47,48),50),49)),68)),((41,42),(76,77))),(((69,(72,73)),70),((71,74),75)))),3));
tree B_1.90 = [&U] [&W 1/150] (1,((2,(((((((((4,5),6),(((((((((7,9),8),11),10),((((13,15),14),16),17)),12),18),(((19,(20,21)),22),23)),(((33,34),35),36))),(((((24,28),29),((25,27),26)),(30,31)),32)),((37,(38,39)),40)),43),(((((((44,45),46),61),((63,(64,65)),(66,67))),(((51,(52,53)),((54,56),55)),(((57,(58,59)),60),62))),(((47,48),50),49)),68)),((41,42),(76,77))),(((69,(72,73)),70),((71,74),75)))),3));
tree B_1.91 = [&U] [&W 1/150] (1,((2,(((((((((4,5),6),(((((((((7,9),8),11),10),((((13,15),14),16),17)),12),18),((19,((20,21),23)),22)),(((33,34),36),35))),(((((24,28),29),(25,(26,27))),(30,31)),32)),((37,(38,39)),40)),43),(((((((44,45),46),61),((63,(64,65)),(66,67))),((((51,53),52),(54,(55,56))),(((57,(58,59)),60),62))),(((47,48),50),49)),68)),((41,42),(76,77))),(((69,(72,73)),70),((71,74),75)))),3));
tree B_1.92 = [&U] [&W 1/150] (1,((2,(((((((((4,5),6),(((((((((7,9),8),11),10),((((13,15),14),16),17)),12),18),((19,((20,21),23)),22)),((33,(35,36)),34))),(((((24,28),29),(25,(26,27))),(30,31)),32)),((37,(38,39)),40)),43),(((((((44,45),46),61),((63,(64,65)),(66,67))),((((51,53),52),(54,(55,56))),(((57,(58,59)),60),62))),(((47,48),50),49)),68)),((41,42),(76,77))),(((69,(72,73)),70),((71,74),75)))),3));
tree B_1.93 = [&U] [&W 1/150] (1,((2,(((((((((4,5),6),(((((((((7,9),8),11),10),((((13,15),14),16),17)),12),18),((19,((20,21),23)),22)),(33,(34,(35,36))))),(((((24,28),29),(25,(26,27))),(30,31)),32)),((37,(38,39)),40)),43),(((((((44,45),46),61),((63,(64,65)),(66,67))),((((51,53),52),(54,(55,56))),(((57,(58,59)),60),62))),(((47,48),50),49)),68)),((41,42),(76,77))),(((69,(72,73)),70),((71,74),75)))),3));
tree B_1.94 = [&U] [&W 1/150] (1,((2,(((((((((4,5),6),(((((((((7,9),8),11),10),((((13,15),14),16),17)),12),18),((19,((20,21),23)),22)),(((33,34),36),35))),(((((24,28),29),(25,(26,27))),(30,31)),32)),((37,(38,39)),40)),43),(((((((44,45),46),61),((63,(64,65)),(66,67))),(((((51,53),52),(54,(55,56))),((57,(58,59)),60)),62)),(((47,48),50),49)),68)),((41,42),(76,77))),(((69,(72,73)),70),((71,74),75)))),3));
tree B_1.95 = [&U] [&W 1/150] (1,((2,(((((((((4,5),6),(((((((((7,9),8),11),10),((((13,15),14),16),17)),12),18),((19,((20,21),23)),22)),(((33,34),36),35))),(((((24,28),29),(25,(26,27))),(30,31)),32)),((37,(38,39)),40)),43),(((((((44,45),46),61),((63,(64,65)),(66,67))),(((((51,53),52),(54,(55,56))),62),((57,(58,59)),60))),(((47,48),50),49)),68)),((41,42),(76,77))),(((69,(72,73)),70),((71,74),75)))),3));
tree B_1.96 = [&U] [&W 1/150] (1,((2,(((((((((4,5),6),(((((((((7,9),8),11),10),((((13,15),14),16),17)),12),18),((19,((20,21),23)),22)),((33,(34,35)),36))),(((((24,28),29),(25,(26,27))),(30,31)),32)),((37,(38,39)),40)),43),(((((((44,45),46),61),((63,(64,65)),(66,67))),((((51,53),52),(54,(55,56))),(((57,(58,59)),60),62))),(((47,48),50),49)),68)),((41,42),(76,77))),(((69,(72,73)),70),((71,74),75)))),3));
tree B_1.97 = [&U] [&W 1/150] (1,((2,(((((((((4,5),6),(((((((((7,9),8),11),10),((((13,15),14),16),17)),12),18),((19,((20,21),23)),22)),(((33,35),34),36))),(((((24,28),29),(25,(26,27))),(30,31)),32)),((37,(38,39)),40)),43),(((((((44,45),46),61),((63,(64,65)),(66,67))),((((51,53),52),(54,(55,56))),(((57,(58,59)),60),62))),(((47,48),50),49)),68)),((41,42),(76,77))),(((69,(72,73)),70),((71,74),75)))),3));
tree B_1.98 = [&U] [&W 1/150] (1,((2,(((((((((4,5),6),(((((((((7,9),8),11),10),((((13,15),14),16),17)),12),18),(((19,22),(20,21)),23)),(((33,34),36),35))),(((((24,28),29),(25,(26,27))),(30,31)),32)),((37,(38,39)),40)),43),(((((((44,45),46),61),((63,(64,65)),(66,67))),((((51,53),52),(54,(55,56))),(((57,(58,59)),60),62))),(((47,48),50),49)),68)),((41,42),(76,77))),(((69,(72,73)),70),((71,74),75)))),3));
tree B_1.99 = [&U] [&W 1/150] (1,((2,(((((((((4,5),6),(((((((((7,9),8),11),10),((((13,15),14),16),17)),12),18),(((19,22),23),(20,21))),(((33,34),36),35))),(((((24,28),29),(25,(26,27))),(30,31)),32)),((37,(38,39)),40)),43),(((((((44,45),46),61),((63,(64,65)),(66,67))),((((51,53),52),(54,(55,56))),(((57,(58,59)),60),62))),(((47,48),50),49)),68)),((41,42),(76,77))),(((69,(72,73)),70),((71,74),75)))),3));
tree B_1.100 = [&U] [&W 1/150] (1,((2,(((((((((4,5),6),(((((((((7,9),8),11),10),((((13,15),14),16),17)),12),18),((((19,22),23),20),21)),(((33,34),36),35))),(((((24,28),29),(25,(26,27))),(30,31)),32)),((37,(38,39)),40)),43),(((((((44,45),46),61),((63,(64,65)),(66,67))),((((51,53),52),(54,(55,56))),(((57,(58,59)),60),62))),(((47,48),50),49)),68)),((41,42),(76,77))),(((69,(72,73)),70),((71,74),75)))),3));
tree B_1.101 = [&U] [&W 1/150] (1,((2,(((((((((4,5),6),(((((((((7,9),8),11),10),(((13,(14,15)),16),17)),12),18),(((19,(21,22)),23),20)),(((33,34),35),36))),(((((24,28),29),(25,(26,27))),(30,31)),32)),((37,(38,39)),40)),43),(((((((44,45),46),61),((63,(64,65)),(66,67))),(((((51,53),52),((54,55),56)),62),((57,(58,59)),60))),(((47,48),50),49)),68)),((41,42),(76,77))),(((69,(72,73)),70),((71,74),75)))),3));
tree B_1.102 = [&U] [&W 1/150] (1,((2,(((((((((4,5),6),(((((((((7,9),8),11),10),(((13,(14,15)),16),17)),12),18),(((19,(21,22)),23),20)),(((33,34),35),36))),(((((24,28),29),(25,(26,27))),(30,31)),32)),((37,(38,39)),40)),43),(((((((44,45),46),61),((63,(64,65)),(66,67))),((((51,53),52),((54,55),56)),(((57,(58,59)),60),62))),(((47,48),50),49)),68)),((41,42),(76,77))),(((69,(72,73)),70),((71,74),75)))),3));
tree B_1.103 = [&U] [&W 1/150] (1,((2,(((((((((4,5),6),(((((((((7,9),8),11),10),(((13,(14,15)),16),17)),12),18),(((19,(21,22)),23),20)),(((33,34),35),36))),(((((24,28),29),(25,(26,27))),(30,31)),32)),((37,(38,39)),40)),43),(((((((44,45),46),61),((63,(64,65)),(66,67))),(((((51,53),52),((54,55),56)),((57,(58,59)),60)),62)),(((47,48),50),49)),68)),((41,42),(76,77))),(((69,(72,73)),70),((71,74),75)))),3));
tree B_1.104 = [&U] [&W 1/150] (1,((2,(((((((((4,5),6),(((((((((7,9),8),11),10),(((13,(14,15)),16),17)),12),18),(((19,(21,22)),23),20)),((33,(35,36)),34))),(((((24,28),29),(25,(26,27))),(30,31)),32)),((37,(38,39)),40)),43),(((((((44,45),46),61),((63,(64,65)),(66,67))),(((((51,53),52),((54,55),56)),62),((57,(58,59)),60))),(((47,48),50),49)),68)),((41,42),(76,77))),(((69,(72,73)),70),((71,74),75)))),3));
tree B_1.105 = [&U] [&W 1/150] (1,((2,(((((((((4,5),6),(((((((((7,9),8),11),10),(((13,(14,15)),16),17)),12),18),(((19,(21,22)),23),20)),(33,(34,(35,36))))),(((((24,28),29),(25,(26,27))),(30,31)),32)),((37,(38,39)),40)),43),(((((((44,45),46),61),((63,(64,65)),(66,67))),(((((51,53),52),((54,55),56)),62),((57,(58,59)),60))),(((47,48),50),49)),68)),((41,42),(76,77))),(((69,(72,73)),70),((71,74),75)))),3));
tree B_1.106 = [&U] [&W 1/150] (1,((2,(((((((((4,5),6),(((((((((7,9),8),11),10),(((13,(14,15)),16),17)),12),18),(((19,(21,22)),23),20)),((33,(34,36)),35))),(((((24,28),29),(25,(26,27))),(30,31)),32)),((37,(38,39)),40)),43),(((((((44,45),46),61),((63,(64,65)),(66,67))),(((((51,53),52),((54,55),56)),62),((57,(58,59)),60))),(((47,48),50),49)),68)),((41,42),(76,77))),(((69,(72,73)),70),((71,74),75)))),3));
tree B_1.107 = [&U] [&W 1/150] (1,((2,(((((((((4,5),6),(((((((((7,9),8),11),10),(((13,(14,15)),16),17)),12),18),(((19,(21,22)),23),20)),(((33,36),34),35))),(((((24,28),29),(25,(26,27))),(30,31)),32)),((37,(38,39)),40)),43),(((((((44,45),46),61),((63,(64,65)),(66,67))),(((((51,53),52),((54,55),56)),62),((57,(58,59)),60))),(((47,48),50),49)),68)),((41,42),(76,77))),(((69,(72,73)),70),((71,74),75)))),3));
tree B_1.108 = [&U] [&W 1/150] (1,((2,(((((((((4,5),6),(((((((((7,9),8),11),10),(((13,(14,15)),16),17)),12),18),((19,(20,23)),(21,22))),(((33,34),35),36))),(((((24,28),29),(25,(26,27))),(30,31)),32)),((37,(38,39)),40)),43),(((((((44,45),46),61),((63,(64,65)),(66,67))),(((((51,53),52),((54,55),56)),62),((57,(58,59)),60))),(((47,48),50),49)),68)),((41,42),(76,77))),(((69,(72,73)),70),((71,74),75)))),3));
tree B_1.109 = [&U] [&W 1/150] (1,((2,(((((((((4,5),6),(((((((((7,9),8),11),10),(((13,(14,15)),16),17)),12),18),(19,((20,23),(21,22)))),(((33,34),35),36))),(((((24,28),29),(25,(26,27))),(30,31)),32)),((37,(38,39)),40)),43),(((((((44,45),46),61),((63,(64,65)),(66,67))),(((((51,53),52),((54,55),56)),62),((57,(58,59)),60))),(((47,48),50),49)),68)),((41,42),(76,77))),(((69,(72,73)),70),((71,74),75)))),3));
tree B_1.110 = [&U] [&W 1/150] (1,((2,(((((((((4,5),6),(((((((((7,9),8),11),10),(((13,(14,15)),16),17)),12),18),(((19,(20,23)),21),22)),(((33,34),35),36))),(((((24,28),29),(25,(26,27))),(30,31)),32)),((37,(38,39)),40)),43),(((((((44,45),46),61),((63,(64,65)),(66,67))),(((((51,53),52),((54,55),56)),62),((57,(58,59)),60))),(((47,48),50),49)),68)),((41,42),(76,77))),(((69,(72,73)),70),((71,74),75)))),3));
tree B_1.111 = [&U] [&W 1/150] (1,((2,(((((((((4,5),6),(((((((((7,9),8),10),11),((((13,14),15),16),17)),12),18),((19,((20,23),22)),21)),((33,(35,36)),34))),(((((24,28),29),(25,(26,27))),(30,31)),32)),((37,(38,39)),40)),43),(((((((44,45),46),61),((63,(64,65)),(66,67))),(((51,(52,53)),((54,55),56)),(((57,(58,59)),60),62))),(((47,48),50),49)),68)),((41,42),(76,77))),(((69,(72,73)),70),((71,74),75)))),3));
tree B_1.112 = [&U] [&W 1/150] (1,((2,(((((((((4,5),6),(((((((((7,9),8),10),11),((((13,14),15),16),17)),12),18),((19,((20,23),22)),21)),((33,(35,36)),34))),(((((24,28),29),(25,(26,27))),(30,31)),32)),((37,(38,39)),40)),43),(((((((44,45),46),61),((63,(64,65)),(66,67))),((((51,(52,53)),((54,55),56)),62),((57,(58,59)),60))),(((47,48),50),49)),68)),((41,42),(76,77))),(((69,(72,73)),70),((71,74),75)))),3));
tree B_1.113 = [&U] [&W 1/150] (1,((2,(((((((((4,5),6),(((((((((7,9),8),10),11),((((13,14),15),16),17)),12),18),((19,((20,23),22)),21)),((33,(35,36)),34))),(((((24,28),29),(25,(26,27))),(30,31)),32)),((37,(38,39)),40)),43),(((((((44,45),46),61),((63,(64,65)),(66,67))),((((51,(52,53)),((54,55),56)),((57,(58,59)),60)),62)),(((47,48),50),49)),68)),((41,42),(76,77))),(((69,(72,73)),70),((71,74),75)))),3));
tree B_1.114 = [&U] [&W 1/150] (1,((2,(((((((((4,5),6),(((((((((7,9),8),10),11),((((13,14),15),16),17)),12),18),((19,((20,23),22)),21)),((33,(35,36)),34))),(((((24,28),29),(25,(26,27))),(30,31)),32)),((37,(38,39)),40)),43),(((((((44,45),46),61),((63,(64,65)),(66,67))),(((51,(52,53)),(54,(55,56))),(((57,(58,59)),60),62))),(((47,48),50),49)),68)),((41,42),(76,77))),(((69,(72,73)),70),((71,74),75)))),3));
tree B_1.115 = [&U] [&W 1/150] (1,((2,(((((((((4,5),6),(((((((((7,9),8),10),11),((((13,14),15),16),17)),12),18),((19,((20,23),22)),21)),((33,(35,36)),34))),(((((24,28),29),(25,(26,27))),(30,31)),32)),((37,(38,39)),40)),43),(((((((44,45),46),61),((63,(64,65)),(66,67))),(((51,(52,53)),((54,56),55)),(((57,(58,59)),60),62))),(((47,48),50),49)),68)),((41,42),(76,77))),(((69,(72,73)),70),((71,74),75)))),3));
tree B_1.116 = [&U] [&W 1/150] (1,((2,(((((((((4,5),6),(((((((((7,9),8),10),11),((((13,14),15),16),17)),12),18),((19,((20,23),22)),21)),((33,(35,36)),34))),(((((24,28),29),(25,(26,27))),(30,31)),32)),((37,(38,39)),40)),43),(((((((44,45),46),61),((63,(64,65)),(66,67))),((((51,53),52),((54,55),56)),(((57,(58,59)),60),62))),(((47,48),50),49)),68)),((41,42),(76,77))),(((69,(72,73)),70),((71,74),75)))),3));
tree B_1.117 = [&U] [&W 1/150] (1,((2,(((((((((4,5),6),(((((((((7,9),8),10),11),((((13,14),15),16),17)),12),18),((19,((20,23),22)),21)),((33,(35,36)),34))),(((((24,28),29),(25,(26,27))),(30,31)),32)),((37,(38,39)),40)),43),(((((((44,45),46),61),((63,(64,65)),(66,67))),((((51,52),53),((54,55),56)),(((57,(58,59)),60),62))),(((47,48),50),49)),68)),((41,42),(76,77))),(((69,(72,73)),70),((71,74),75)))),3));
tree B_1.118 = [&U] [&W 1/150] (1,((2,(((((((((4,5),6),(((((((((7,9),8),10),11),((((13,14),15),16),17)),12),18),((19,((20,23),22)),21)),(((33,34),35),36))),(((((24,28),29),(25,(26,27))),(30,31)),32)),((37,(38,39)),40)),43),(((((((44,45),46),61),((63,(64,65)),(66,67))),(((51,(52,53)),((54,55),56)),(((57,(58,59)),60),62))),(((47,48),50),49)),68)),((41,42),(76,77))),(((69,(72,73)),70),((71,74),75)))),3));
tree B_1.119 = [&U] [&W 1/150] (1,((2,(((((((((4,5),6),(((((((((7,9),8),10),11),((((13,14),15),16),17)),12),18),((19,((20,23),22)),21)),(((33,34),36),35))),(((((24,28),29),(25,(26,27))),(30,31)),32)),((37,(38,39)),40)),43),(((((((44,45),46),61),((63,(64,65)),(66,67))),(((51,(52,53)),((54,55),56)),(((57,(58,59)),60),62))),(((47,48),50),49)),68)),((41,42),(76,77))),(((69,(72,73)),70),((71,74),75)))),3));
tree B_1.120 = [&U] [&W 1/150] (1,((2,(((((((((4,5),6),(((((((((7,9),8),10),11),((((13,14),15),16),17)),12),18),((19,((20,23),22)),21)),(33,((34,36),35)))),(((((24,28),29),(25,(26,27))),(30,31)),32)),((37,(38,39)),40)),43),(((((((44,45),46),61),((63,(64,65)),(66,67))),(((51,(52,53)),((54,55),56)),(((57,(58,59)),60),62))),(((47,48),50),49)),68)),((41,42),(76,77))),(((69,(72,73)),70),((71,74),75)))),3));
tree B_1.121 = [&U] [&W 1/150] (1,((2,(((((((((4,5),6),(((((((((7,9),8),10),11),((((13,15),14),16),17)),12),18),(19,(((20,23),22),21))),(((33,36),34),35))),(((((24,28),29),((25,27),26)),(30,31)),32)),((37,(38,39)),40)),43),(((((((44,45),46),61),((63,(64,65)),(66,67))),(((51,(52,53)),((54,55),56)),(((57,(58,59)),60),62))),(((47,48),50),49)),68)),((41,42),(76,77))),(((69,(72,73)),70),((71,74),75)))),3));
tree B_1.122 = [&U] [&W 1/150] (1,((2,(((((((((4,5),6),(((((((((7,9),8),10),11),((((13,15),14),16),17)),12),18),(19,(((20,23),22),21))),(((33,36),34),35))),(((((24,28),29),((25,27),26)),(30,31)),32)),((37,(38,39)),40)),43),(((((((44,45),46),61),((63,(64,65)),(66,67))),((((51,(52,53)),((54,55),56)),62),((57,(58,59)),60))),(((47,48),50),49)),68)),((41,42),(76,77))),(((69,(72,73)),70),((71,74),75)))),3));
tree B_1.123 = [&U] [&W 1/150] (1,((2,(((((((((4,5),6),(((((((((7,9),8),10),11),((((13,15),14),16),17)),12),18),(19,(((20,23),22),21))),(((33,36),34),35))),(((((24,28),29),((25,27),26)),(30,31)),32)),((37,(38,39)),40)),43),(((((((44,45),46),61),((63,(64,65)),(66,67))),((((51,(52,53)),((54,55),56)),((57,(58,59)),60)),62)),(((47,48),50),49)),68)),((41,42),(76,77))),(((69,(72,73)),70),((71,74),75)))),3));
tree B_1.124 = [&U] [&W 1/150] (1,((2,(((((((((4,5),6),(((((((((7,9),8),10),11),((((13,15),14),16),17)),12),18),(19,(((20,23),22),21))),(((33,36),34),35))),(((((24,28),29),((25,27),26)),(30,31)),32)),((37,(38,39)),40)),43),(((((((44,45),46),61),((63,(64,65)),(66,67))),(((51,(52,53)),(54,(55,56))),(((57,(58,59)),60),62))),(((47,48),50),49)),68)),((41,42),(76,77))),(((69,(72,73)),70),((71,74),75)))),3));
tree B_1.125 = [&U] [&W 1/150] (1,((2,(((((((((4,5),6),(((((((((7,9),8),10),11),((((13,15),14),16),17)),12),18),(19,(((20,23),22),21))),(((33,36),34),35))),(((((24,28),29),((25,27),26)),(30,31)),32)),((37,(38,39)),40)),43),(((((((44,45),46),61),((63,(64,65)),(66,67))),(((51,(52,53)),((54,56),55)),(((57,(58,59)),60),62))),(((47,48),50),49)),68)),((41,42),(76,77))),(((69,(72,73)),70),((71,74),75)))),3));
tree B_1.126 = [&U] [&W 1/150] (1,((2,(((((((((4,5),6),(((((((((7,9),8),10),11),((((13,15),14),16),17)),12),18),(19,(((20,23),22),21))),(((33,36),34),35))),(((((24,28),29),((25,27),26)),(30,31)),32)),((37,(38,39)),40)),43),(((((((44,45),46),61),((63,(64,65)),(66,67))),((((51,53),52),((54,55),56)),(((57,(58,59)),60),62))),(((47,48),50),49)),68)),((41,42),(76,77))),(((69,(72,73)),70),((71,74),75)))),3));
tree B_1.127 = [&U] [&W 1/150] (1,((2,(((((((((4,5),6),(((((((((7,9),8),10),11),((((13,15),14),16),17)),12),18),(19,(((20,23),22),21))),(((33,36),34),35))),(((((24,28),29),((25,27),26)),(30,31)),32)),((37,(38,39)),40)),43),(((((((44,45),46),61),((63,(64,65)),(66,67))),((((51,52),53),((54,55),56)),(((57,(58,59)),60),62))),(((47,48),50),49)),68)),((41,42),(76,77))),(((69,(72,73)),70),((71,74),75)))),3));
tree B_1.128 = [&U] [&W 1/150] (1,((2,(((((((((4,5),6),(((((((((7,9),8),10),11),((((13,15),14),16),17)),12),18),(19,(((20,23),22),21))),((33,(34,35)),36))),(((((24,28),29),((25,27),26)),(30,31)),32)),((37,(38,39)),40)),43),(((((((44,45),46),61),((63,(64,65)),(66,67))),(((51,(52,53)),((54,55),56)),(((57,(58,59)),60),62))),(((47,48),50),49)),68)),((41,42),(76,77))),(((69,(72,73)),70),((71,74),75)))),3));
tree B_1.129 = [&U] [&W 1/150] (1,((2,(((((((((4,5),6),(((((((((7,9),8),10),11),((((13,15),14),16),17)),12),18),(19,(((20,23),22),21))),(33,((34,35),36)))),(((((24,28),29),((25,27),26)),(30,31)),32)),((37,(38,39)),40)),43),(((((((44,45),46),61),((63,(64,65)),(66,67))),(((51,(52,53)),((54,55),56)),(((57,(58,59)),60),62))),(((47,48),50),49)),68)),((41,42),(76,77))),(((69,(72,73)),70),((71,74),75)))),3));
tree B_1.130 = [&U] [&W 1/150] (1,((2,(((((((((4,5),6),(((((((((7,9),8),10),11),((((13,15),14),16),17)),12),18),(19,(((20,23),22),21))),((33,(35,36)),34))),(((((24,28),29),((25,27),26)),(30,31)),32)),((37,(38,39)),40)),43),(((((((44,45),46),61),((63,(64,65)),(66,67))),(((51,(52,53)),((54,55),56)),(((57,(58,59)),60),62))),(((47,48),50),49)),68)),((41,42),(76,77))),(((69,(72,73)),70),((71,74),75)))),3));
tree B_1.131 = [&U] [&W 1/150] (1,((2,(((((((((4,5),6),(((((((((7,9),8),10),11),((((13,15),14),16),17)),12),18),((((19,21),22),23),20)),(33,((34,35),36)))),(((((24,28),29),(25,(26,27))),(30,31)),32)),((37,(38,39)),40)),43),(((((((44,45),46),61),((63,(64,65)),(66,67))),((((51,52),53),((54,55),56)),(((57,(58,59)),60),62))),(((47,48),50),49)),68)),((41,42),(76,77))),(((69,(72,73)),70),((71,74),75)))),3));
tree B_1.132 = [&U] [&W 1/150] (1,((2,(((((((((4,5),6),(((((((((7,9),8),10),11),((((13,15),14),16),17)),12),18),((((19,21),22),23),20)),(33,((34,35),36)))),(((((24,28),29),(25,(26,27))),(30,31)),32)),((37,(38,39)),40)),43),(((((((44,45),46),61),((63,(64,65)),(66,67))),(((((51,52),53),((54,55),56)),62),((57,(58,59)),60))),(((47,48),50),49)),68)),((41,42),(76,77))),(((69,(72,73)),70),((71,74),75)))),3));
tree B_1.133 = [&U] [&W 1/150] (1,((2,(((((((((4,5),6),(((((((((7,9),8),10),11),((((13,15),14),16),17)),12),18),((((19,21),22),23),20)),(33,((34,35),36)))),(((((24,28),29),(25,(26,27))),(30,31)),32)),((37,(38,39)),40)),43),(((((((44,45),46),61),((63,(64,65)),(66,67))),(((((51,52),53),((54,55),56)),((57,(58,59)),60)),62)),(((47,48),50),49)),68)),((41,42),(76,77))),(((69,(72,73)),70),((71,74),75)))),3));
tree B_1.134 = [&U] [&W 1/150] (1,((2,(((((((((4,5),6),(((((((((7,9),8),10),11),((((13,15),14),16),17)),12),18),((((19,21),22),23),20)),(33,((34,35),36)))),(((((24,28),29),(25,(26,27))),(30,31)),32)),((37,(38,39)),40)),43),(((((((44,45),46),61),((63,(64,65)),(66,67))),((((51,52),53),(54,(55,56))),(((57,(58,59)),60),62))),(((47,48),50),49)),68)),((41,42),(76,77))),(((69,(72,73)),70),((71,74),75)))),3));
tree B_1.135 = [&U] [&W 1/150] (1,((2,(((((((((4,5),6),(((((((((7,9),8),10),11),((((13,15),14),16),17)),12),18),((((19,21),22),23),20)),(33,((34,35),36)))),(((((24,28),29),(25,(26,27))),(30,31)),32)),((37,(38,39)),40)),43),(((((((44,45),46),61),((63,(64,65)),(66,67))),((((51,52),53),((54,56),55)),(((57,(58,59)),60),62))),(((47,48),50),49)),68)),((41,42),(76,77))),(((69,(72,73)),70),((71,74),75)))),3));
tree B_1.136 = [&U] [&W 1/150] (1,((2,(((((((((4,5),6),(((((((((7,9),8),10),11),((((13,15),14),16),17)),12),18),((((19,21),22),23),20)),(33,((34,35),36)))),(((((24,28),29),(25,(26,27))),(30,31)),32)),((37,(38,39)),40)),43),(((((((44,45),46),61),((63,(64,65)),(66,67))),(((51,(52,53)),((54,55),56)),(((57,(58,59)),60),62))),(((47,48),50),49)),68)),((41,42),(76,77))),(((69,(72,73)),70),((71,74),75)))),3));
tree B_1.137 = [&U] [&W 1/150] (1,((2,(((((((((4,5),6),(((((((((7,9),8),10),11),((((13,15),14),16),17)),12),18),((((19,21),22),23),20)),(33,((34,35),36)))),(((((24,28),29),(25,(26,27))),(30,31)),32)),((37,(38,39)),40)),43),(((((((44,45),46),61),((63,(64,65)),(66,67))),((((51,53),52),((54,55),56)),(((57,(58,59)),60),62))),(((47,48),50),49)),68)),((41,42),(76,77))),(((69,(72,73)),70),((71,74),75)))),3));
tree B_1.138 = [&U] [&W 1/150] (1,((2,(((((((((4,5),6),(((((((((7,9),8),10),11),((((13,15),14),16),17)),12),18),((((19,21),22),23),20)),(((33,36),34),35))),(((((24,28),29),(25,(26,27))),(30,31)),32)),((37,(38,39)),40)),43),(((((((44,45),46),61),((63,(64,65)),(66,67))),((((51,52),53),((54,55),56)),(((57,(58,59)),60),62))),(((47,48),50),49)),68)),((41,42),(76,77))),(((69,(72,73)),70),((71,74),75)))),3));
tree B_1.139 = [&U] [&W 1/150] (1,((2,(((((((((4,5),6),(((((((((7,9),8),10),11),((((13,15),14),16),17)),12),18),((((19,21),22),23),20)),(((33,36),35),34))),(((((24,28),29),(25,(26,27))),(30,31)),32)),((37,(38,39)),40)),43),(((((((44,45),46),61),((63,(64,65)),(66,67))),((((51,52),53),((54,55),56)),(((57,(58,59)),60),62))),(((47,48),50),49)),68)),((41,42),(76,77))),(((69,(72,73)),70),((71,74),75)))),3));
tree B_1.140 = [&U] [&W 1/150] (1,((2,(((((((((4,5),6),(((((((((7,9),8),10),11),((((13,15),14),16),17)),12),18),((((19,21),22),23),20)),(((33,35),34),36))),(((((24,28),29),(25,(26,27))),(30,31)),32)),((37,(38,39)),40)),43),(((((((44,45),46),61),((63,(64,65)),(66,67))),((((51,52),53),((54,55),56)),(((57,(58,59)),60),62))),(((47,48),50),49)),68)),((41,42),(76,77))),(((69,(72,73)),70),((71,74),75)))),3));
tree B_1.141 = [&U] [&W 1/150] (1,((2,(((((((((4,5),6),(((((((((7,9),8),10),11),((((13,15),14),16),17)),12),18),((((19,23),20),21),22)),(33,((34,36),35)))),(((((24,28),29),((25,26),27)),(30,31)),32)),((37,(38,39)),40)),43),(((((((44,45),46),61),((63,(64,65)),(66,67))),(((((51,53),52),((54,56),55)),62),((57,(58,59)),60))),(((47,48),50),49)),68)),((41,42),(76,77))),(((69,(72,73)),70),((71,74),75)))),3));
tree B_1.142 = [&U] [&W 1/150] (1,((2,(((((((((4,5),6),(((((((((7,9),8),10),11),((((13,15),14),16),17)),12),18),((((19,23),20),21),22)),(33,((34,36),35)))),(((((24,28),29),((25,26),27)),(30,31)),32)),((37,(38,39)),40)),43),(((((((44,45),46),61),((63,(64,65)),(66,67))),((((51,53),52),((54,56),55)),(((57,(58,59)),60),62))),(((47,48),50),49)),68)),((41,42),(76,77))),(((69,(72,73)),70),((71,74),75)))),3));
tree B_1.143 = [&U] [&W 1/150] (1,((2,(((((((((4,5),6),(((((((((7,9),8),10),11),((((13,15),14),16),17)),12),18),((((19,23),20),21),22)),(33,((34,36),35)))),(((((24,28),29),((25,26),27)),(30,31)),32)),((37,(38,39)),40)),43),(((((((44,45),46),61),((63,(64,65)),(66,67))),(((((51,53),52),((54,56),55)),((57,(58,59)),60)),62)),(((47,48),50),49)),68)),((41,42),(76,77))),(((69,(72,73)),70),((71,74),75)))),3));
tree B_1.144 = [&U] [&W 1/150] (1,((2,(((((((((4,5),6),(((((((((7,9),8),10),11),((((13,15),14),16),17)),12),18),((((19,23),20),21),22)),(((33,35),34),36))),(((((24,28),29),((25,26),27)),(30,31)),32)),((37,(38,39)),40)),43),(((((((44,45),46),61),((63,(64,65)),(66,67))),(((((51,53),52),((54,56),55)),62),((57,(58,59)),60))),(((47,48),50),49)),68)),((41,42),(76,77))),(((69,(72,73)),70),((71,74),75)))),3));
tree B_1.145 = [&U] [&W 1/150] (1,((2,(((((((((4,5),6),(((((((((7,9),8),10),11),((((13,15),14),16),17)),12),18),((((19,23),20),21),22)),(((33,35),36),34))),(((((24,28),29),((25,26),27)),(30,31)),32)),((37,(38,39)),40)),43),(((((((44,45),46),61),((63,(64,65)),(66,67))),(((((51,53),52),((54,56),55)),62),((57,(58,59)),60))),(((47,48),50),49)),68)),((41,42),(76,77))),(((69,(72,73)),70),((71,74),75)))),3));
tree B_1.146 = [&U] [&W 1/150] (1,((2,(((((((((4,5),6),(((((((((7,9),8),10),11),((((13,15),14),16),17)),12),18),((((19,23),20),21),22)),(((33,36),34),35))),(((((24,28),29),((25,26),27)),(30,31)),32)),((37,(38,39)),40)),43),(((((((44,45),46),61),((63,(64,65)),(66,67))),(((((51,53),52),((54,56),55)),62),((57,(58,59)),60))),(((47,48),50),49)),68)),((41,42),(76,77))),(((69,(72,73)),70),((71,74),75)))),3));
tree B_1.147 = [&U] [&W 1/150] (1,((2,(((((((((4,5),6),(((((((((7,9),8),10),11),((((13,15),14),16),17)),12),18),((((19,23),20),21),22)),(((33,34),36),35))),(((((24,28),29),((25,26),27)),(30,31)),32)),((37,(38,39)),40)),43),(((((((44,45),46),61),((63,(64,65)),(66,67))),(((((51,53),52),((54,56),55)),62),((57,(58,59)),60))),(((47,48),50),49)),68)),((41,42),(76,77))),(((69,(72,73)),70),((71,74),75)))),3));
tree B_1.148 = [&U] [&W 1/150] (1,((2,(((((((((4,5),6),(((((((((7,9),8),10),11),((((13,15),14),16),17)),12),18),(((19,23),(21,22)),20)),(33,((34,36),35)))),(((((24,28),29),((25,26),27)),(30,31)),32)),((37,(38,39)),40)),43),(((((((44,45),46),61),((63,(64,65)),(66,67))),(((((51,53),52),((54,56),55)),62),((57,(58,59)),60))),(((47,48),50),49)),68)),((41,42),(76,77))),(((69,(72,73)),70),((71,74),75)))),3));
tree B_1.149 = [&U] [&W 1/150] (1,((2,(((((((((4,5),6),(((((((((7,9),8),10),11),((((13,15),14),16),17)),12),18),((19,23),(20,(21,22)))),(33,((34,36),35)))),(((((24,28),29),((25,26),27)),(30,31)),32)),((37,(38,39)),40)),43),(((((((44,45),46),61),((63,(64,65)),(66,67))),(((((51,53),52),((54,56),55)),62),((57,(58,59)),60))),(((47,48),50),49)),68)),((41,42),(76,77))),(((69,(72,73)),70),((71,74),75)))),3));
tree B_1.150 = [&U] [&W 1/150] (1,((2,(((((((((4,5),6),(((((((((7,9),8),10),11),((((13,15),14),16),17)),12),18),((19,(20,(21,22))),23)),(33,((34,36),35)))),(((((24,28),29),((25,26),27)),(30,31)),32)),((37,(38,39)),40)),43),(((((((44,45),46),61),((63,(64,65)),(66,67))),(((((51,53),52),((54,56),55)),62),((57,(58,59)),60))),(((47,48),50),49)),68)),((41,42),(76,77))),(((69,(72,73)),70),((71,74),75)))),3));

[Trees found in bootstrap replicate #2 (seed=1518770385)]
tree B_2.1 = [&U] [&W 1/10] (1,(2,(3,((((((((((((((((((4,5),(((19,(20,22)),21),23)),17),((((7,9),8),(10,12)),11)),(((13,14),15),16)),18),(((33,36),34),35)),((((24,28),26),((25,27),29)),((30,31),32))),6),(((37,38),39),40)),43),(41,42)),((63,(64,65)),(66,67))),((((47,48),49),50),(((51,53),52),((((54,56),55),(((57,58),59),60)),62)))),(61,68)),((44,45),46)),(76,77)),(((69,70),(((72,73),74),75)),71)))));
tree B_2.2 = [&U] [&W 1/10] (1,((2,((((((((((((((((((4,5),(((19,(20,22)),21),23)),17),((((7,9),8),(10,12)),11)),(((13,14),15),16)),18),(((33,36),34),35)),((((24,28),26),((25,27),29)),((30,31),32))),6),(((37,38),39),40)),43),(41,42)),((63,(64,65)),(66,67))),((((47,48),49),50),(((51,53),52),((((54,56),55),(((57,58),59),60)),62)))),(61,68)),((44,45),46)),(76,77)),(((69,70),(((72,73),74),75)),71))),3));
tree B_2.3 = [&U] [&W 1/10] (1,((2,3),((((((((((((((((((4,5),(((19,(20,22)),21),23)),17),((((7,9),8),(10,12)),11)),(((13,14),15),16)),18),(((33,36),34),35)),((((24,28),26),((25,27),29)),((30,31),32))),6),(((37,38),39),40)),43),(41,42)),((63,(64,65)),(66,67))),((((47,48),49),50),(((51,53),52),((((54,56),55),(((57,58),59),60)),62)))),(61,68)),((44,45),46)),(76,77)),(((69,70),(((72,73),74),75)),71))));
tree B_2.4 = [&U] [&W 1/10] (1,(2,(3,(((((((((((((((((((4,5),(((19,(20,22)),21),23)),17),((((7,9),8),(10,12)),11)),(((13,14),15),16)),18),(((33,36),34),35)),6),((30,31),32)),(((24,28),26),((25,27),29))),(((37,38),39),40)),43),(41,42)),((63,(64,65)),(66,67))),((((47,48),49),50),(((51,53),52),((((54,56),55),(((57,58),59),60)),62)))),(61,68)),((44,45),46)),(76,77)),(((69,70),(((72,73),74),75)),71)))));
tree B_2.5 = [&U] [&W 1/10] (1,(2,(3,((((((((((((((((((4,5),(((19,(20,22)),21),23)),17),((((7,9),8),(10,12)),11)),(((13,14),15),16)),18),(((33,36),34),35)),((((24,28),26),((25,27),29)),((30,31),32))),6),(((37,38),39),40)),43),(41,42)),((63,(64,65)),(66,67))),((((47,48),49),50),(((51,53),52),(((54,56),55),((((57,58),59),60),62))))),(61,68)),((44,45),46)),(76,77)),(((69,70),(((72,73),74),75)),71)))));
tree B_2.6 = [&U] [&W 1/10] (1,(2,(3,((((((((((((((((((4,5),(((19,(20,22)),21),23)),17),((((7,9),8),(10,12)),11)),(((13,14),15),16)),18),(((33,36),34),35)),((((24,28),26),((25,27),29)),((30,31),32))),6),(((37,38),39),40)),43),(41,42)),((63,(64,65)),(66,67))),((((47,48),49),50),(((51,53),52),((((54,56),55),62),(((57,58),59),60))))),(61,68)),((44,45),46)),(76,77)),(((69,70),(((72,73),74),75)),71)))));
tree B_2.7 = [&U] [&W 1/10] (1,(2,(3,((((((((((((((((((4,5),(((19,(20,22)),21),23)),17),((((7,9),8),(10,12)),11)),(((13,14),15),16)),18),(((33,36),34),35)),((((24,28),26),((25,27),29)),((30,31),32))),6),(((37,38),39),40)),43),(41,42)),((63,(64,65)),(66,67))),((((47,48),49),50),(((51,53),52),((((54,55),56),62),(((57,58),59),60))))),(61,68)),((44,45),46)),(76,77)),(((69,70),(((72,73),74),75)),71)))));
tree B_2.8 = [&U] [&W 1/10] (1,(2,(3,((((((((((((((((((4,5),(((19,(20,22)),21),23)),17),((((7,9),8),(10,12)),11)),(((13,14),15),16)),18),(((33,36),34),35)),((((24,28),26),((25,27),29)),((30,31),32))),6),(((37,38),39),40)),43),(41,42)),((63,(64,65)),(66,67))),((((47,48),49),50),(((51,53),52),(((54,55),56),((((57,58),59),60),62))))),(61,68)),((44,45),46)),(76,77)),(((69,70),(((72,73),74),75)),71)))));
tree B_2.9 = [&U] [&W 1/10] (1,(2,(3,((((((((((((((((((4,5),(((19,(20,22)),21),23)),17),((((7,9),8),(10,12)),11)),(((13,14),15),16)),18),(((33,36),34),35)),((((24,28),26),((25,27),29)),((30,31),32))),6),(((37,38),39),40)),43),(41,42)),((63,(64,65)),(66,67))),((((47,48),49),50),(((51,53),52),(((54,(55,56)),62),(((57,58),59),60))))),(61,68)),((44,45),46)),(76,77)),(((69,70),(((72,73),74),75)),71)))));
tree B_2.10 = [&U] [&W 1/10] (1,(2,(3,((((((((((((((((((4,5),(((19,(20,22)),21),23)),17),((((7,9),8),(10,12)),11)),(((13,14),15),16)),18),(((33,36),34),35)),((((24,28),26),((25,27),29)),((30,31),32))),6),(((37,38),39),40)),43),(41,42)),((63,(64,65)),(66,67))),((((47,48),49),50),(((51,53),52),((54,(55,56)),((((57,58),59),60),62))))),(61,68)),((44,45),46)),(76,77)),(((69,70),(((72,73),74),75)),71)))));

[Trees found in bootstrap replicate #3 (seed=1637988914)]
tree B_3.1 = [&U] [&W 1/60] (1,((2,(((((((((((((((((4,5),((((((7,9),(8,11)),10),12),(((13,(14,15)),16),17)),18)),(((24,(((25,(26,27)),29),28)),(30,31)),32)),((33,35),(34,36))),(19,(((20,23),21),22))),6),(((37,38),40),39)),43),(((((((47,48),(49,50)),(61,62)),(((51,53),52),((54,55),56))),((57,(58,59)),60)),((63,(66,67)),68)),(64,65))),46),(44,45)),(41,42)),70),(69,(72,73))),(74,75)),71),(76,77))),3));
tree B_3.2 = [&U] [&W 1/60] (1,((2,(((((((((((((((((4,5),((((((7,9),(8,11)),10),12),(((13,(14,15)),16),17)),18)),(((24,(((25,(26,27)),29),28)),(30,31)),32)),(((33,35),36),34)),(19,(((20,23),21),22))),6),(((37,38),40),39)),43),(((((((47,48),(49,50)),(61,62)),(((51,53),52),((54,55),56))),((57,(58,59)),60)),((63,(66,67)),68)),(64,65))),46),(44,45)),(41,42)),70),(69,(72,73))),(74,75)),71),(76,77))),3));
tree B_3.3 = [&U] [&W 1/60] (1,((2,(((((((((((((((((4,5),((((((7,9),(8,11)),10),12),(((13,(14,15)),16),17)),18)),(((24,(((25,(26,27)),29),28)),(30,31)),32)),((33,(35,36)),34)),(19,(((20,23),21),22))),6),(((37,38),40),39)),43),(((((((47,48),(49,50)),(61,62)),(((51,53),52),((54,55),56))),((57,(58,59)),60)),((63,(66,67)),68)),(64,65))),46),(44,45)),(41,42)),70),(69,(72,73))),(74,75)),71),(76,77))),3));
tree B_3.4 = [&U] [&W 1/60] (1,((2,(((((((((((((((((4,5),((((((7,9),(8,11)),10),12),(((13,(14,15)),16),17)),18)),(((24,(((25,(26,27)),29),28)),(30,31)),32)),(((33,36),35),34)),(19,(((20,23),21),22))),6),(((37,38),40),39)),43),(((((((47,48),(49,50)),(61,62)),(((51,53),52),((54,55),56))),((57,(58,59)),60)),((63,(66,67)),68)),(64,65))),46),(44,45)),(41,42)),70),(69,(72,73))),(74,75)),71),(76,77))),3));
tree B_3.5 = [&U] [&W 1/60] (1,((2,(((((((((((((((((4,5),((((((7,9),(8,11)),10),12),(((13,(14,15)),16),17)),18)),(((24,(((25,(26,27)),29),28)),(30,31)),32)),(((33,35),34),36)),(19,(((20,23),21),22))),6),(((37,38),40),39)),43),(((((((47,48),(49,50)),(61,62)),(((51,53),52),((54,55),56))),((57,(58,59)),60)),((63,(66,67)),68)),(64,65))),46),(44,45)),(41,42)),70),(69,(72,73))),(74,75)),71),(76,77))),3));
tree B_3.6 = [&U] [&W 1/60] (1,((2,(((((((((((((((((4,5),((((((7,9),(8,11)),10),12),(((13,(14,15)),16),17)),18)),(((24,(((25,(26,27)),29),28)),(30,31)),32)),((33,(34,35)),36)),(19,(((20,23),21),22))),6),(((37,38),40),39)),43),(((((((47,48),(49,50)),(61,62)),(((51,53),52),((54,55),56))),((57,(58,59)),60)),((63,(66,67)),68)),(64,65))),46),(44,45)),(41,42)),70),(69,(72,73))),(74,75)),71),(76,77))),3));
tree B_3.7 = [&U] [&W 1/60] (1,((2,(((((((((((((((((4,5),((((((7,9),(8,11)),10),12),(((13,(14,15)),16),17)),18)),(((24,(((25,(26,27)),29),28)),(30,31)),32)),(((33,34),35),36)),(19,(((20,23),21),22))),6),(((37,38),40),39)),43),(((((((47,48),(49,50)),(61,62)),(((51,53),52),((54,55),56))),((57,(58,59)),60)),((63,(66,67)),68)),(64,65))),46),(44,45)),(41,42)),70),(69,(72,73))),(74,75)),71),(76,77))),3));
tree B_3.8 = [&U] [&W 1/60] (1,((2,(((((((((((((((((4,5),((((((7,9),(8,11)),10),12),(((13,(14,15)),16),17)),18)),(((24,(((25,(26,27)),29),28)),(30,31)),32)),(33,((34,36),35))),(19,(((20,23),21),22))),6),(((37,38),40),39)),43),(((((((47,48),(49,50)),(61,62)),(((51,53),52),((54,55),56))),((57,(58,59)),60)),((63,(66,67)),68)),(64,65))),46),(44,45)),(41,42)),70),(69,(72,73))),(74,75)),71),(76,77))),3));
tree B_3.9 = [&U] [&W 1/60] (1,((2,(((((((((((((((((4,5),((((((7,9),(8,11)),10),12),(((13,(14,15)),16),17)),18)),(((24,(((25,(26,27)),29),28)),(30,31)),32)),(33,(34,(35,36)))),(19,(((20,23),21),22))),6),(((37,38),40),39)),43),(((((((47,48),(49,50)),(61,62)),(((51,53),52),((54,55),56))),((57,(58,59)),60)),((63,(66,67)),68)),(64,65))),46),(44,45)),(41,42)),70),(69,(72,73))),(74,75)),71),(76,77))),3));
tree B_3.10 = [&U] [&W 1/60] (1,((2,(((((((((((((((((4,5),((((((7,9),(8,11)),10),12),(((13,(14,15)),16),17)),18)),(((24,(((25,(26,27)),29),28)),(30,31)),32)),(33,((34,35),36))),(19,(((20,23),21),22))),6),(((37,38),40),39)),43),(((((((47,48),(49,50)),(61,62)),(((51,53),52),((54,55),56))),((57,(58,59)),60)),((63,(66,67)),68)),(64,65))),46),(44,45)),(41,42)),70),(69,(72,73))),(74,75)),71),(76,77))),3));
tree B_3.11 = [&U] [&W 1/60] (1,((2,((((((((((((((((4,5),6),((((((((((7,9),11),8),10),12),((((13,14),15),16),17)),18),((((24,((25,(26,27)),29)),28),(30,31)),32)),((33,36),(34,35))),((((19,23),20),21),22))),43),(((37,38),40),39)),(((((((47,48),(49,50)),(61,62)),(((51,52),53),(54,(55,56)))),((57,(58,59)),60)),((63,(66,67)),68)),(64,65))),46),(44,45)),(41,42)),70),71),69),(72,73)),74),75),(76,77))),3));
tree B_3.12 = [&U] [&W 1/60] (1,((2,((((((((((((((((4,5),6),((((((((((7,9),11),8),10),12),((((13,14),15),16),17)),18),((((24,((25,(26,27)),29)),28),(30,31)),32)),((33,36),(34,35))),((((19,23),20),21),22))),43),(((37,38),40),39)),(((((((47,48),(49,50)),(61,62)),(((51,52),53),(54,(55,56)))),((57,(58,59)),60)),((63,(66,67)),68)),(64,65))),(44,45)),46),(41,42)),70),71),69),(72,73)),74),75),(76,77))),3));
tree B_3.13 = [&U] [&W 1/60] (1,((2,((((((((((((((((4,5),6),((((((((((7,9),11),8),10),12),((((13,14),15),16),17)),18),((((24,((25,(26,27)),29)),28),(30,31)),32)),((33,36),(34,35))),((((19,23),20),21),22))),(((37,38),40),39)),43),(((((((47,48),(49,50)),(61,62)),(((51,52),53),(54,(55,56)))),((57,(58,59)),60)),((63,(66,67)),68)),(64,65))),46),(44,45)),(41,42)),70),71),69),(72,73)),74),75),(76,77))),3));
tree B_3.14 = [&U] [&W 1/60] (1,((2,((((((((((((((((4,5),6),((((((((((7,9),11),8),10),12),((((13,14),15),16),17)),18),((((24,((25,(26,27)),29)),28),(30,31)),32)),((33,36),(34,35))),(((19,23),(21,22)),20))),43),(((37,38),40),39)),(((((((47,48),(49,50)),(61,62)),(((51,52),53),(54,(55,56)))),((57,(58,59)),60)),((63,(66,67)),68)),(64,65))),46),(44,45)),(41,42)),70),71),69),(72,73)),74),75),(76,77))),3));
tree B_3.15 = [&U] [&W 1/60] (1,((2,((((((((((((((((4,5),6),((((((((((7,9),11),8),10),12),((((13,14),15),16),17)),18),((((24,((25,(26,27)),29)),28),(30,31)),32)),((33,36),(34,35))),((19,23),(20,(21,22))))),43),(((37,38),40),39)),(((((((47,48),(49,50)),(61,62)),(((51,52),53),(54,(55,56)))),((57,(58,59)),60)),((63,(66,67)),68)),(64,65))),46),(44,45)),(41,42)),70),71),69),(72,73)),74),75),(76,77))),3));
tree B_3.16 = [&U] [&W 1/60] (1,((2,((((((((((((((((4,5),6),((((((((((7,9),11),8),10),12),((((13,14),15),16),17)),18),((((24,((25,(26,27)),29)),28),(30,31)),32)),((33,36),(34,35))),((19,(20,(21,22))),23))),43),(((37,38),40),39)),(((((((47,48),(49,50)),(61,62)),(((51,52),53),(54,(55,56)))),((57,(58,59)),60)),((63,(66,67)),68)),(64,65))),46),(44,45)),(41,42)),70),71),69),(72,73)),74),75),(76,77))),3));
tree B_3.17 = [&U] [&W 1/60] (1,((2,((((((((((((((((4,5),6),((((((((((7,9),11),8),10),12),((((13,14),15),16),17)),18),((((24,((25,(26,27)),29)),28),(30,31)),32)),((33,36),(34,35))),(19,((20,(21,22)),23)))),43),(((37,38),40),39)),(((((((47,48),(49,50)),(61,62)),(((51,52),53),(54,(55,56)))),((57,(58,59)),60)),((63,(66,67)),68)),(64,65))),46),(44,45)),(41,42)),70),71),69),(72,73)),74),75),(76,77))),3));
tree B_3.18 = [&U] [&W 1/60] (1,((2,(((((((((((((((((((4,5),(((((((7,9),11),8),10),12),((((13,14),15),16),17)),18)),((((24,((25,(26,27)),29)),28),(30,31)),32)),((33,36),(34,35))),((((19,23),20),21),22)),6),43),(((37,38),40),39)),(((((((47,48),(49,50)),(61,62)),(((51,52),53),(54,(55,56)))),((57,(58,59)),60)),((63,(66,67)),68)),(64,65))),46),(44,45)),(41,42)),70),71),69),(72,73)),74),75),(76,77))),3));
tree B_3.19 = [&U] [&W 1/60] (1,((2,((((((((((((((((4,5),6),((((((((((7,9),11),8),10),12),((((13,14),15),16),17)),18),((((24,((25,(26,27)),29)),28),(30,31)),32)),((33,36),(34,35))),(((19,23),(20,22)),21))),43),(((37,38),40),39)),(((((((47,48),(49,50)),(61,62)),(((51,52),53),(54,(55,56)))),((57,(58,59)),60)),((63,(66,67)),68)),(64,65))),46),(44,45)),(41,42)),70),71),69),(72,73)),74),75),(76,77))),3));
tree B_3.20 = [&U] [&W 1/60] (1,((2,((((((((((((((((4,5),6),((((((((((7,9),11),8),10),12),((((13,14),15),16),17)),18),((((24,((25,(26,27)),29)),28),(30,31)),32)),((33,36),(34,35))),((((19,23),22),20),21))),43),(((37,38),40),39)),(((((((47,48),(49,50)),(61,62)),(((51,52),53),(54,(55,56)))),((57,(58,59)),60)),((63,(66,67)),68)),(64,65))),46),(44,45)),(41,42)),70),71),69),(72,73)),74),75),(76,77))),3));
tree B_3.21 = [&U] [&W 1/60] (1,((2,((((((((((((((4,5),6),(((((((((7,9),(8,11)),10),12),((((13,14),15),16),17)),18),((((24,((25,(26,27)),29)),28),(30,31)),32)),(((33,34),36),35)),(((19,(20,23)),21),22))),(((37,38),40),39)),43),(((((((47,48),(49,50)),(61,62)),(((51,53),52),((54,55),56))),((57,(58,59)),60)),((63,(66,67)),68)),(64,65))),46),(44,45)),(41,42)),70),71),(69,((72,73),74))),75),(76,77))),3));
tree B_3.22 = [&U] [&W 1/60] (1,((2,((((((((((((((4,5),6),(((((((((7,9),(8,11)),10),12),((((13,14),15),16),17)),18),((((24,((25,(26,27)),29)),28),(30,31)),32)),(((33,34),36),35)),(((19,(20,23)),21),22))),43),(((37,38),40),39)),(((((((47,48),(49,50)),(61,62)),(((51,53),52),((54,55),56))),((57,(58,59)),60)),((63,(66,67)),68)),(64,65))),46),(44,45)),(41,42)),70),71),(69,((72,73),74))),75),(76,77))),3));
tree B_3.23 = [&U] [&W 1/60] (1,((2,(((((((((((((((((4,5),((((((7,9),(8,11)),10),12),((((13,14),15),16),17)),18)),((((24,((25,(26,27)),29)),28),(30,31)),32)),(((33,34),36),35)),(((19,(20,23)),21),22)),6),(((37,38),40),39)),43),(((((((47,48),(49,50)),(61,62)),(((51,53),52),((54,55),56))),((57,(58,59)),60)),((63,(66,67)),68)),(64,65))),46),(44,45)),(41,42)),70),71),(69,((72,73),74))),75),(76,77))),3));
tree B_3.24 = [&U] [&W 1/60] (1,((2,((((((((((((((4,5),6),(((((((((7,9),(8,11)),10),12),((((13,14),15),16),17)),18),((((24,((25,(26,27)),29)),28),(30,31)),32)),(((33,34),36),35)),((19,(21,22)),(20,23)))),(((37,38),40),39)),43),(((((((47,48),(49,50)),(61,62)),(((51,53),52),((54,55),56))),((57,(58,59)),60)),((63,(66,67)),68)),(64,65))),46),(44,45)),(41,42)),70),71),(69,((72,73),74))),75),(76,77))),3));
tree B_3.25 = [&U] [&W 1/60] (1,((2,((((((((((((((4,5),6),(((((((((7,9),(8,11)),10),12),((((13,14),15),16),17)),18),((((24,((25,(26,27)),29)),28),(30,31)),32)),(((33,34),36),35)),(19,((20,23),(21,22))))),(((37,38),40),39)),43),(((((((47,48),(49,50)),(61,62)),(((51,53),52),((54,55),56))),((57,(58,59)),60)),((63,(66,67)),68)),(64,65))),46),(44,45)),(41,42)),70),71),(69,((72,73),74))),75),(76,77))),3));
tree B_3.26 = [&U] [&W 1/60] (1,((2,((((((((((((((4,5),6),(((((((((7,9),(8,11)),10),12),((((13,14),15),16),17)),18),((((24,((25,(26,27)),29)),28),(30,31)),32)),(((33,34),36),35)),(((19,(21,22)),20),23))),(((37,38),40),39)),43),(((((((47,48),(49,50)),(61,62)),(((51,53),52),((54,55),56))),((57,(58,59)),60)),((63,(66,67)),68)),(64,65))),46),(44,45)),(41,42)),70),71),(69,((72,73),74))),75),(76,77))),3));
tree B_3.27 = [&U] [&W 1/60] (1,((2,((((((((((((((4,5),6),(((((((((7,9),(8,11)),10),12),((((13,14),15),16),17)),18),((((24,((25,(26,27)),29)),28),(30,31)),32)),(((33,34),36),35)),(((19,(21,22)),23),20))),(((37,38),40),39)),43),(((((((47,48),(49,50)),(61,62)),(((51,53),52),((54,55),56))),((57,(58,59)),60)),((63,(66,67)),68)),(64,65))),46),(44,45)),(41,42)),70),71),(69,((72,73),74))),75),(76,77))),3));
tree B_3.28 = [&U] [&W 1/60] (1,((2,((((((((((((((4,5),6),(((((((((7,9),(8,11)),10),12),((((13,14),15),16),17)),18),((((24,((25,(26,27)),29)),28),(30,31)),32)),(((33,34),36),35)),((19,((20,23),22)),21))),(((37,38),40),39)),43),(((((((47,48),(49,50)),(61,62)),(((51,53),52),((54,55),56))),((57,(58,59)),60)),((63,(66,67)),68)),(64,65))),46),(44,45)),(41,42)),70),71),(69,((72,73),74))),75),(76,77))),3));
tree B_3.29 = [&U] [&W 1/60] (1,((2,((((((((((((((4,5),6),(((((((((7,9),(8,11)),10),12),((((13,14),15),16),17)),18),((((24,((25,(26,27)),29)),28),(30,31)),32)),(((33,34),36),35)),(((19,22),(20,23)),21))),(((37,38),40),39)),43),(((((((47,48),(49,50)),(61,62)),(((51,53),52),((54,55),56))),((57,(58,59)),60)),((63,(66,67)),68)),(64,65))),46),(44,45)),(41,42)),70),71),(69,((72,73),74))),75),(76,77))),3));
tree B_3.30 = [&U] [&W 1/60] (1,((2,((((((((((((((4,5),6),(((((((((7,9),(8,11)),10),12),((((13,14),15),16),17)),18),((((24,((25,(26,27)),29)),28),(30,31)),32)),(((33,34),36),35)),((19,(20,(22,23))),21))),(((37,38),40),39)),43),(((((((47,48),(49,50)),(61,62)),(((51,53),52),((54,55),56))),((57,(58,59)),60)),((63,(66,67)),68)),(64,65))),46),(44,45)),(41,42)),70),71),(69,((72,73),74))),75),(76,77))),3));
tree B_3.31 = [&U] [&W 1/60] (1,((2,((((((((((((((4,5),6),((((((((((7,9),11),10),8),12),((((13,14),15),16),17)),18),((((24,(((25,26),27),29)),28),(30,31)),32)),(((33,35),34),36)),((19,((20,23),22)),21))),(((37,38),40),39)),43),(((((((47,48),(49,50)),(61,62)),((51,(52,53)),(54,(55,56)))),((57,(58,59)),60)),((63,(66,67)),68)),(64,65))),(44,45)),46),(41,42)),70),(69,(72,73))),(74,75)),71),(76,77))),3));
tree B_3.32 = [&U] [&W 1/60] (1,((2,((((((((((((((4,5),6),((((((((((7,9),11),10),8),12),((((13,14),15),16),17)),18),((((24,(((25,26),27),29)),28),(30,31)),32)),(((33,35),34),36)),((19,((20,23),22)),21))),(((37,38),40),39)),43),(((((((47,48),(49,50)),(61,62)),((51,(52,53)),((54,56),55))),((57,(58,59)),60)),((63,(66,67)),68)),(64,65))),(44,45)),46),(41,42)),70),(69,(72,73))),(74,75)),71),(76,77))),3));
tree B_3.33 = [&U] [&W 1/60] (1,((2,((((((((((((((4,5),6),((((((((((7,9),11),10),8),12),((((13,14),15),16),17)),18),((((24,(((25,26),27),29)),28),(30,31)),32)),(((33,35),34),36)),((19,((20,23),22)),21))),(((37,38),40),39)),43),(((((((47,48),(49,50)),(61,62)),((51,(52,53)),((54,55),56))),((57,(58,59)),60)),((63,(66,67)),68)),(64,65))),(44,45)),46),(41,42)),70),(69,(72,73))),(74,75)),71),(76,77))),3));
tree B_3.34 = [&U] [&W 1/60] (1,((2,((((((((((((((4,5),6),((((((((((7,9),11),10),8),12),((((13,14),15),16),17)),18),((((24,(((25,26),27),29)),28),(30,31)),32)),(((33,35),34),36)),((19,((20,23),22)),21))),(((37,38),40),39)),43),(((((((47,48),(49,50)),(61,62)),(((51,53),52),(54,(55,56)))),((57,(58,59)),60)),((63,(66,67)),68)),(64,65))),(44,45)),46),(41,42)),70),(69,(72,73))),(74,75)),71),(76,77))),3));
tree B_3.35 = [&U] [&W 1/60] (1,((2,((((((((((((((4,5),6),((((((((((7,9),11),10),8),12),((((13,14),15),16),17)),18),((((24,(((25,26),27),29)),28),(30,31)),32)),(((33,35),34),36)),((19,((20,23),22)),21))),(((37,38),40),39)),43),(((((((47,48),(49,50)),(61,62)),(((51,52),53),(54,(55,56)))),((57,(58,59)),60)),((63,(66,67)),68)),(64,65))),(44,45)),46),(41,42)),70),(69,(72,73))),(74,75)),71),(76,77))),3));
tree B_3.36 = [&U] [&W 1/60] (1,((2,((((((((((((((4,5),6),((((((((((7,9),11),10),8),12),((((13,14),15),16),17)),18),((((24,(((25,26),27),29)),28),(30,31)),32)),(((33,35),34),36)),((19,((20,23),22)),21))),(((37,38),40),39)),43),(((((((47,48),(49,50)),(61,62)),((51,(52,53)),(54,(55,56)))),((57,(58,59)),60)),((63,(66,67)),68)),(64,65))),46),(44,45)),(41,42)),70),(69,(72,73))),(74,75)),71),(76,77))),3));
tree B_3.37 = [&U] [&W 1/60] (1,((2,((((((((((((((4,5),6),((((((((((7,9),11),10),8),12),((((13,14),15),16),17)),18),((((24,(((25,26),27),29)),28),(30,31)),32)),(((33,35),34),36)),((19,((20,23),22)),21))),43),(((37,38),40),39)),(((((((47,48),(49,50)),(61,62)),((51,(52,53)),(54,(55,56)))),((57,(58,59)),60)),((63,(66,67)),68)),(64,65))),(44,45)),46),(41,42)),70),(69,(72,73))),(74,75)),71),(76,77))),3));
tree B_3.38 = [&U] [&W 1/60] (1,((2,((((((((((((((4,5),6),((((((((((7,9),11),10),8),12),((((13,14),15),16),17)),18),((((24,(((25,26),27),29)),28),(30,31)),32)),(((33,35),34),36)),(((19,21),(20,23)),22))),(((37,38),40),39)),43),(((((((47,48),(49,50)),(61,62)),((51,(52,53)),(54,(55,56)))),((57,(58,59)),60)),((63,(66,67)),68)),(64,65))),(44,45)),46),(41,42)),70),(69,(72,73))),(74,75)),71),(76,77))),3));
tree B_3.39 = [&U] [&W 1/60] (1,((2,((((((((((((((4,5),6),((((((((((7,9),11),10),8),12),((((13,14),15),16),17)),18),((((24,(((25,26),27),29)),28),(30,31)),32)),(((33,35),34),36)),(((19,21),22),(20,23)))),(((37,38),40),39)),43),(((((((47,48),(49,50)),(61,62)),((51,(52,53)),(54,(55,56)))),((57,(58,59)),60)),((63,(66,67)),68)),(64,65))),(44,45)),46),(41,42)),70),(69,(72,73))),(74,75)),71),(76,77))),3));
tree B_3.40 = [&U] [&W 1/60] (1,((2,((((((((((((((4,5),6),((((((((((7,9),11),10),8),12),((((13,14),15),16),17)),18),((((24,(((25,26),27),29)),28),(30,31)),32)),(((33,35),34),36)),((((19,21),22),20),23))),(((37,38),40),39)),43),(((((((47,48),(49,50)),(61,62)),((51,(52,53)),(54,(55,56)))),((57,(58,59)),60)),((63,(66,67)),68)),(64,65))),(44,45)),46),(41,42)),70),(69,(72,73))),(74,75)),71),(76,77))),3));
tree B_3.41 = [&U] [&W 1/60] (1,((2,((((((((((((((((4,5),6),((((((((((7,9),11),10),8),12),(((13,(14,15)),16),17)),18),((((24,28),(((25,27),26),29)),(30,31)),32)),(33,(34,(35,36)))),(((19,(20,22)),23),21))),43),(((37,38),40),39)),(((((((47,48),(49,50)),(61,62)),(((51,53),52),((54,55),56))),((57,(58,59)),60)),((63,(66,67)),68)),(64,65))),(44,45)),46),(41,42)),70),71),69),(72,73)),74),75),(76,77))),3));
tree B_3.42 = [&U] [&W 1/60] (1,((2,((((((((((((((((4,5),6),((((((((((7,9),11),10),8),12),(((13,(14,15)),16),17)),18),((((24,28),(((25,27),26),29)),(30,31)),32)),(33,(34,(35,36)))),(((19,(20,22)),23),21))),43),(((37,38),40),39)),(((((((47,48),(49,50)),(61,62)),(((51,53),52),((54,55),56))),((57,(58,59)),60)),((63,(66,67)),68)),(64,65))),46),(44,45)),(41,42)),70),71),69),(72,73)),74),75),(76,77))),3));
tree B_3.43 = [&U] [&W 1/60] (1,((2,((((((((((((((((4,5),6),((((((((((7,9),11),10),8),12),(((13,(14,15)),16),17)),18),((((24,28),(((25,27),26),29)),(30,31)),32)),(33,(34,(35,36)))),(((19,(20,22)),23),21))),(((37,38),40),39)),43),(((((((47,48),(49,50)),(61,62)),(((51,53),52),((54,55),56))),((57,(58,59)),60)),((63,(66,67)),68)),(64,65))),(44,45)),46),(41,42)),70),71),69),(72,73)),74),75),(76,77))),3));
tree B_3.44 = [&U] [&W 1/60] (1,((2,((((((((((((((((4,5),6),((((((((((7,9),11),10),8),12),(((13,(14,15)),16),17)),18),((((24,28),(((25,27),26),29)),(30,31)),32)),(33,(34,(35,36)))),(((19,(20,22)),23),21))),43),(((37,38),40),39)),(((((((47,48),(49,50)),(61,62)),(((51,53),52),(54,(55,56)))),((57,(58,59)),60)),((63,(66,67)),68)),(64,65))),(44,45)),46),(41,42)),70),71),69),(72,73)),74),75),(76,77))),3));
tree B_3.45 = [&U] [&W 1/60] (1,((2,((((((((((((((((4,5),6),((((((((((7,9),11),10),8),12),(((13,(14,15)),16),17)),18),((((24,28),(((25,27),26),29)),(30,31)),32)),(33,(34,(35,36)))),(((19,(20,22)),23),21))),43),(((37,38),40),39)),(((((((47,48),(49,50)),(61,62)),(((51,53),52),((54,56),55))),((57,(58,59)),60)),((63,(66,67)),68)),(64,65))),(44,45)),46),(41,42)),70),71),69),(72,73)),74),75),(76,77))),3));
tree B_3.46 = [&U] [&W 1/60] (1,((2,((((((((((((((((4,5),6),((((((((((7,9),11),10),8),12),(((13,(14,15)),16),17)),18),((((24,28),(((25,27),26),29)),(30,31)),32)),(33,(34,(35,36)))),(((19,(20,22)),23),21))),43),(((37,38),40),39)),(((((((47,48),(49,50)),(61,62)),((51,(52,53)),((54,55),56))),((57,(58,59)),60)),((63,(66,67)),68)),(64,65))),(44,45)),46),(41,42)),70),71),69),(72,73)),74),75),(76,77))),3));
tree B_3.47 = [&U] [&W 1/60] (1,((2,((((((((((((((((4,5),6),((((((((((7,9),11),10),8),12),(((13,(14,15)),16),17)),18),((((24,28),(((25,27),26),29)),(30,31)),32)),(33,(34,(35,36)))),(((19,(20,22)),23),21))),43),(((37,38),40),39)),(((((((47,48),(49,50)),(61,62)),(((51,52),53),((54,55),56))),((57,(58,59)),60)),((63,(66,67)),68)),(64,65))),(44,45)),46),(41,42)),70),71),69),(72,73)),74),75),(76,77))),3));
tree B_3.48 = [&U] [&W 1/60] (1,((2,((((((((((((((((4,5),6),((((((((((7,9),11),10),8),12),(((13,(14,15)),16),17)),18),((((24,28),(((25,27),26),29)),(30,31)),32)),(33,(34,(35,36)))),(((19,(20,22)),23),21))),43),(((37,38),40),39)),(((((((47,48),(49,50)),(61,62)),(((51,53),52),((54,55),56))),((57,(58,59)),60)),((63,(66,67)),68)),(64,65))),(44,45)),46),(41,42)),70),69),71),(72,73)),74),75),(76,77))),3));
tree B_3.49 = [&U] [&W 1/60] (1,((2,((((((((((((((((4,5),6),((((((((((7,9),11),10),8),12),(((13,(14,15)),16),17)),18),((((24,28),(((25,27),26),29)),(30,31)),32)),(33,(34,(35,36)))),((19,(21,23)),(20,22)))),43),(((37,38),40),39)),(((((((47,48),(49,50)),(61,62)),(((51,53),52),((54,55),56))),((57,(58,59)),60)),((63,(66,67)),68)),(64,65))),(44,45)),46),(41,42)),70),71),69),(72,73)),74),75),(76,77))),3));
tree B_3.50 = [&U] [&W 1/60] (1,((2,((((((((((((((((4,5),6),((((((((((7,9),11),10),8),12),(((13,(14,15)),16),17)),18),((((24,28),(((25,27),26),29)),(30,31)),32)),(33,(34,(35,36)))),(19,((20,22),(21,23))))),43),(((37,38),40),39)),(((((((47,48),(49,50)),(61,62)),(((51,53),52),((54,55),56))),((57,(58,59)),60)),((63,(66,67)),68)),(64,65))),(44,45)),46),(41,42)),70),71),69),(72,73)),74),75),(76,77))),3));
tree B_3.51 = [&U] [&W 1/60] (1,((2,((((((((((((((((4,5),6),((((((((7,9),((8,11),10)),12),((((13,15),14),16),17)),18),(((24,((((25,27),26),29),28)),(30,31)),32)),((33,(34,35)),36)),(((19,(20,21)),23),22))),(((37,38),40),39)),43),(((((((47,48),(49,50)),(61,62)),(((51,52),53),(54,(55,56)))),((57,(58,59)),60)),((63,(66,67)),68)),(64,65))),(44,45)),46),(41,42)),70),69),(72,73)),74),75),71),(76,77))),3));
tree B_3.52 = [&U] [&W 1/60] (1,((2,((((((((((((((((4,5),6),((((((((7,9),((8,11),10)),12),((((13,15),14),16),17)),18),(((24,((((25,27),26),29),28)),(30,31)),32)),((33,(34,35)),36)),(((19,(20,21)),23),22))),43),(((37,38),40),39)),(((((((47,48),(49,50)),(61,62)),(((51,52),53),(54,(55,56)))),((57,(58,59)),60)),((63,(66,67)),68)),(64,65))),(44,45)),46),(41,42)),70),69),(72,73)),74),75),71),(76,77))),3));
tree B_3.53 = [&U] [&W 1/60] (1,((2,(((((((((((((((((((4,5),(((((7,9),((8,11),10)),12),((((13,15),14),16),17)),18)),(((24,((((25,27),26),29),28)),(30,31)),32)),((33,(34,35)),36)),(((19,(20,21)),23),22)),6),(((37,38),40),39)),43),(((((((47,48),(49,50)),(61,62)),(((51,52),53),(54,(55,56)))),((57,(58,59)),60)),((63,(66,67)),68)),(64,65))),(44,45)),46),(41,42)),70),69),(72,73)),74),75),71),(76,77))),3));
tree B_3.54 = [&U] [&W 1/60] (1,((2,((((((((((((((((4,5),6),((((((((7,9),((8,11),10)),12),((((13,15),14),16),17)),18),(((24,((((25,27),26),29),28)),(30,31)),32)),((33,(34,35)),36)),((19,(22,23)),(20,21)))),(((37,38),40),39)),43),(((((((47,48),(49,50)),(61,62)),(((51,52),53),(54,(55,56)))),((57,(58,59)),60)),((63,(66,67)),68)),(64,65))),(44,45)),46),(41,42)),70),69),(72,73)),74),75),71),(76,77))),3));
tree B_3.55 = [&U] [&W 1/60] (1,((2,((((((((((((((((4,5),6),((((((((7,9),((8,11),10)),12),((((13,15),14),16),17)),18),(((24,((((25,27),26),29),28)),(30,31)),32)),((33,(34,35)),36)),(19,((20,21),(22,23))))),(((37,38),40),39)),43),(((((((47,48),(49,50)),(61,62)),(((51,52),53),(54,(55,56)))),((57,(58,59)),60)),((63,(66,67)),68)),(64,65))),(44,45)),46),(41,42)),70),69),(72,73)),74),75),71),(76,77))),3));
tree B_3.56 = [&U] [&W 1/60] (1,((2,((((((((((((((((4,5),6),((((((((7,9),((8,11),10)),12),((((13,15),14),16),17)),18),(((24,((((25,27),26),29),28)),(30,31)),32)),((33,(34,35)),36)),(((19,(22,23)),20),21))),(((37,38),40),39)),43),(((((((47,48),(49,50)),(61,62)),(((51,52),53),(54,(55,56)))),((57,(58,59)),60)),((63,(66,67)),68)),(64,65))),(44,45)),46),(41,42)),70),69),(72,73)),74),75),71),(76,77))),3));
tree B_3.57 = [&U] [&W 1/60] (1,((2,((((((((((((((((4,5),6),((((((((7,9),((8,11),10)),12),((((13,15),14),16),17)),18),(((24,((((25,27),26),29),28)),(30,31)),32)),((33,(34,35)),36)),(((19,(22,23)),21),20))),(((37,38),40),39)),43),(((((((47,48),(49,50)),(61,62)),(((51,52),53),(54,(55,56)))),((57,(58,59)),60)),((63,(66,67)),68)),(64,65))),(44,45)),46),(41,42)),70),69),(72,73)),74),75),71),(76,77))),3));
tree B_3.58 = [&U] [&W 1/60] (1,((2,((((((((((((((((4,5),6),((((((((7,9),((8,11),10)),12),((((13,15),14),16),17)),18),(((24,((((25,27),26),29),28)),(30,31)),32)),(((33,36),34),35)),(((19,(20,21)),23),22))),(((37,38),40),39)),43),(((((((47,48),(49,50)),(61,62)),(((51,52),53),(54,(55,56)))),((57,(58,59)),60)),((63,(66,67)),68)),(64,65))),(44,45)),46),(41,42)),70),69),(72,73)),74),75),71),(76,77))),3));
tree B_3.59 = [&U] [&W 1/60] (1,((2,((((((((((((((((4,5),6),((((((((7,9),((8,11),10)),12),((((13,15),14),16),17)),18),(((24,((((25,27),26),29),28)),(30,31)),32)),(((33,36),35),34)),(((19,(20,21)),23),22))),(((37,38),40),39)),43),(((((((47,48),(49,50)),(61,62)),(((51,52),53),(54,(55,56)))),((57,(58,59)),60)),((63,(66,67)),68)),(64,65))),(44,45)),46),(41,42)),70),69),(72,73)),74),75),71),(76,77))),3));
tree B_3.60 = [&U] [&W 1/60] (1,((2,((((((((((((((((4,5),6),((((((((7,9),((8,11),10)),12),((((13,15),14),16),17)),18),(((24,((((25,27),26),29),28)),(30,31)),32)),((33,(34,35)),36)),((19,((20,21),22)),23))),(((37,38),40),39)),43),(((((((47,48),(49,50)),(61,62)),(((51,52),53),(54,(55,56)))),((57,(58,59)),60)),((63,(66,67)),68)),(64,65))),(44,45)),46),(41,42)),70),69),(72,73)),74),75),71),(76,77))),3));

[Trees found in bootstrap replicate #4 (seed=904448732)]
tree B_4.1 = [&U] [&W 1/40] (1,((2,(((((((((((((((4,5),6),((((((7,((((8,9),10),11),12)),(((13,(14,15)),16),17)),18),((((24,28),(((25,27),26),29)),(30,31)),32)),(((33,34),36),35)),(19,(((20,21),23),22)))),(((37,38),40),39)),43),(((((((47,48),49),50),68),(63,(66,67))),((((51,53),52),(((54,56),55),(((57,(58,59)),60),62))),61)),(64,65))),(44,45)),46),((41,42),(76,77))),74),(72,73)),70),69),75),71)),3));
tree B_4.2 = [&U] [&W 1/40] (1,((2,(((((((((((((((4,5),6),((((((7,((((8,9),10),11),12)),(((13,(14,15)),16),17)),18),((((24,28),(((25,27),26),29)),(30,31)),32)),(((33,34),36),35)),(((19,22),(20,21)),23))),(((37,38),40),39)),43),(((((((47,48),49),50),68),(63,(66,67))),((((51,53),52),(((54,56),55),(((57,(58,59)),60),62))),61)),(64,65))),(44,45)),46),((41,42),(76,77))),74),(72,73)),70),69),75),71)),3));
tree B_4.3 = [&U] [&W 1/40] (1,((2,(((((((((((((((4,5),6),((((((7,((((8,9),10),11),12)),(((13,(14,15)),16),17)),18),((((24,28),(((25,27),26),29)),(30,31)),32)),(((33,34),36),35)),(((19,22),23),(20,21)))),(((37,38),40),39)),43),(((((((47,48),49),50),68),(63,(66,67))),((((51,53),52),(((54,56),55),(((57,(58,59)),60),62))),61)),(64,65))),(44,45)),46),((41,42),(76,77))),74),(72,73)),70),69),75),71)),3));
tree B_4.4 = [&U] [&W 1/40] (1,((2,(((((((((((((((4,5),6),((((((7,((((8,9),10),11),12)),(((13,(14,15)),16),17)),18),((((24,28),(((25,27),26),29)),(30,31)),32)),(((33,34),36),35)),((((19,22),23),20),21))),(((37,38),40),39)),43),(((((((47,48),49),50),68),(63,(66,67))),((((51,53),52),(((54,56),55),(((57,(58,59)),60),62))),61)),(64,65))),(44,45)),46),((41,42),(76,77))),74),(72,73)),70),69),75),71)),3));
tree B_4.5 = [&U] [&W 1/40] (1,((2,(((((((((((((((4,5),6),((((((7,((((8,9),10),11),12)),(((13,(14,15)),16),17)),18),((((24,28),(((25,27),26),29)),(30,31)),32)),(((33,34),36),35)),((((19,22),23),21),20))),(((37,38),40),39)),43),(((((((47,48),49),50),68),(63,(66,67))),((((51,53),52),(((54,56),55),(((57,(58,59)),60),62))),61)),(64,65))),(44,45)),46),((41,42),(76,77))),74),(72,73)),70),69),75),71)),3));
tree B_4.6 = [&U] [&W 1/40] (1,((2,(((((((((((((((4,5),6),((((((7,((((8,9),10),11),12)),(((13,(14,15)),16),17)),18),((((24,28),(((25,27),26),29)),(30,31)),32)),(((33,34),36),35)),(19,((20,(22,23)),21)))),(((37,38),40),39)),43),(((((((47,48),49),50),68),(63,(66,67))),((((51,53),52),(((54,56),55),(((57,(58,59)),60),62))),61)),(64,65))),(44,45)),46),((41,42),(76,77))),74),(72,73)),70),69),75),71)),3));
tree B_4.7 = [&U] [&W 1/40] (1,((2,(((((((((((((((4,5),6),((((((7,((((8,9),10),11),12)),(((13,(14,15)),16),17)),18),((((24,28),(((25,27),26),29)),(30,31)),32)),(((33,34),36),35)),(19,(20,(21,(22,23)))))),(((37,38),40),39)),43),(((((((47,48),49),50),68),(63,(66,67))),((((51,53),52),(((54,56),55),(((57,(58,59)),60),62))),61)),(64,65))),(44,45)),46),((41,42),(76,77))),74),(72,73)),70),69),75),71)),3));
tree B_4.8 = [&U] [&W 1/40] (1,((2,(((((((((((((((4,5),6),((((((7,((((8,9),10),11),12)),(((13,(14,15)),16),17)),18),((((24,28),(((25,27),26),29)),(30,31)),32)),(((33,34),36),35)),(((19,23),(20,21)),22))),(((37,38),40),39)),43),(((((((47,48),49),50),68),(63,(66,67))),((((51,53),52),(((54,56),55),(((57,(58,59)),60),62))),61)),(64,65))),(44,45)),46),((41,42),(76,77))),74),(72,73)),70),69),75),71)),3));
tree B_4.9 = [&U] [&W 1/40] (1,((2,(((((((((((((((4,5),6),((((((7,((((8,9),10),11),12)),(((13,(14,15)),16),17)),18),((((24,28),(((25,27),26),29)),(30,31)),32)),(((33,34),36),35)),(((19,(20,21)),23),22))),(((37,38),40),39)),43),(((((((47,48),49),50),68),(63,(66,67))),((((51,53),52),(((54,56),55),(((57,(58,59)),60),62))),61)),(64,65))),(44,45)),46),((41,42),(76,77))),74),(72,73)),70),69),75),71)),3));
tree B_4.10 = [&U] [&W 1/40] (1,((2,(((((((((((((((4,5),6),((((((7,((((8,9),10),11),12)),(((13,(14,15)),16),17)),18),((((24,28),(((25,27),26),29)),(30,31)),32)),(((33,34),36),35)),((((19,21),20),23),22))),(((37,38),40),39)),43),(((((((47,48),49),50),68),(63,(66,67))),((((51,53),52),(((54,56),55),(((57,(58,59)),60),62))),61)),(64,65))),(44,45)),46),((41,42),(76,77))),74),(72,73)),70),69),75),71)),3));
tree B_4.11 = [&U] [&W 1/40] (1,(2,(3,(((((((((((((((4,5),6),((((((((7,((8,11),10)),9),12),((((13,14),15),16),17)),18),((((24,28),(((25,27),29),26)),(30,31)),32)),(((33,35),34),36)),((((19,22),20),21),23))),(((37,38),40),39)),43),((((((47,48),49),50),((((51,53),52),((54,(55,56)),(((57,(58,59)),60),62))),61)),((63,(66,67)),68)),(64,65))),(44,45)),46),((41,42),(76,77))),74),(72,73)),70),69),75),71))));
tree B_4.12 = [&U] [&W 1/40] (1,(2,(3,(((((((((((((((4,5),6),((((((((7,((8,11),10)),9),12),((((13,14),15),16),17)),18),((((24,28),(((25,27),29),26)),(30,31)),32)),(((33,35),34),36)),((((19,22),20),21),23))),(((37,38),40),39)),43),((((((47,48),49),50),61),(((((51,53),52),((54,(55,56)),(((57,(58,59)),60),62))),68),(63,(66,67)))),(64,65))),(44,45)),46),((41,42),(76,77))),74),(72,73)),70),69),75),71))));
tree B_4.13 = [&U] [&W 1/40] (1,(2,(3,(((((((((((((((4,5),6),((((((((7,((8,11),10)),9),12),((((13,14),15),16),17)),18),((((24,28),(((25,27),29),26)),(30,31)),32)),(((33,35),34),36)),((((19,22),20),21),23))),(((37,38),40),39)),43),((((((47,48),49),50),((((51,53),52),(((54,56),55),(((57,(58,59)),60),62))),61)),((63,(66,67)),68)),(64,65))),(44,45)),46),((41,42),(76,77))),74),(72,73)),70),69),75),71))));
tree B_4.14 = [&U] [&W 1/40] (1,(2,(3,(((((((((((((((4,5),6),((((((((7,((8,11),10)),9),12),((((13,14),15),16),17)),18),((((24,28),(((25,27),29),26)),(30,31)),32)),(((33,35),34),36)),((((19,22),20),21),23))),(((37,38),40),39)),43),((((((47,48),49),50),((((51,53),52),(((54,55),56),(((57,(58,59)),60),62))),61)),((63,(66,67)),68)),(64,65))),(44,45)),46),((41,42),(76,77))),74),(72,73)),70),69),75),71))));
tree B_4.15 = [&U] [&W 1/40] (1,(2,(3,(((((((((((((((4,5),6),((((((((7,((8,11),10)),9),12),((((13,14),15),16),17)),18),((((24,28),(((25,27),29),26)),(30,31)),32)),(((33,35),34),36)),((((19,22),20),21),23))),(((37,38),40),39)),43),(((((((47,48),49),50),68),(63,(66,67))),((((51,53),52),((54,(55,56)),(((57,(58,59)),60),62))),61)),(64,65))),(44,45)),46),((41,42),(76,77))),74),(72,73)),70),69),75),71))));
tree B_4.16 = [&U] [&W 1/40] (1,(2,(3,(((((((((((((((4,5),6),((((((((7,((8,11),10)),9),12),((((13,14),15),16),17)),18),((((24,28),(((25,27),29),26)),(30,31)),32)),(((33,35),34),36)),((((19,22),20),21),23))),(((37,38),40),39)),43),((((((47,48),49),50),((((51,53),52),((54,(55,56)),((((57,59),58),60),62))),61)),((63,(66,67)),68)),(64,65))),(44,45)),46),((41,42),(76,77))),74),(72,73)),70),69),75),71))));
tree B_4.17 = [&U] [&W 1/40] (1,(2,(3,(((((((((((((((4,5),6),((((((((7,((8,11),10)),9),12),((((13,14),15),16),17)),18),((((24,28),(((25,27),29),26)),(30,31)),32)),(((33,35),34),36)),((((19,22),20),21),23))),(((37,38),40),39)),43),((((((47,48),49),50),((((51,53),52),((54,(55,56)),((((57,58),59),60),62))),61)),((63,(66,67)),68)),(64,65))),(44,45)),46),((41,42),(76,77))),74),(72,73)),70),69),75),71))));
tree B_4.18 = [&U] [&W 1/40] (1,(2,(3,(((((((((((((((4,5),6),((((((((7,((8,11),10)),9),12),((((13,14),15),16),17)),18),((((24,28),(((25,27),29),26)),(30,31)),32)),(((33,35),34),36)),((((19,22),20),21),23))),(((37,38),40),39)),43),(((((((47,48),49),50),68),((((51,53),52),((54,(55,56)),(((57,(58,59)),60),62))),61)),(63,(66,67))),(64,65))),(44,45)),46),((41,42),(76,77))),74),(72,73)),70),69),75),71))));
tree B_4.19 = [&U] [&W 1/40] (1,(2,(3,(((((((((((((((4,5),6),((((((((7,((8,11),10)),9),12),((((13,14),15),16),17)),18),((((24,28),(((25,27),29),26)),(30,31)),32)),(((33,35),34),36)),(((19,22),(21,23)),20))),(((37,38),40),39)),43),((((((47,48),49),50),((((51,53),52),((54,(55,56)),(((57,(58,59)),60),62))),61)),((63,(66,67)),68)),(64,65))),(44,45)),46),((41,42),(76,77))),74),(72,73)),70),69),75),71))));
tree B_4.20 = [&U] [&W 1/40] (1,(2,(3,(((((((((((((((4,5),6),((((((((7,((8,11),10)),9),12),((((13,14),15),16),17)),18),((((24,28),(((25,27),29),26)),(30,31)),32)),(((33,35),34),36)),((19,22),(20,(21,23))))),(((37,38),40),39)),43),((((((47,48),49),50),((((51,53),52),((54,(55,56)),(((57,(58,59)),60),62))),61)),((63,(66,67)),68)),(64,65))),(44,45)),46),((41,42),(76,77))),74),(72,73)),70),69),75),71))));
tree B_4.21 = [&U] [&W 1/40] (1,(2,(3,(((((((((((((((4,5),6),(((((((7,(((8,10),11),9)),12),((((13,15),14),16),17)),18),(((((24,28),((25,27),29)),26),(30,31)),32)),(33,((34,35),36))),(19,(((20,23),22),21)))),(((37,38),40),39)),43),(((((((47,48),49),50),68),(63,(66,67))),((((51,53),52),(((54,55),56),(((57,(58,59)),60),62))),61)),(64,65))),(44,45)),46),((41,42),(76,77))),74),(72,73)),70),69),75),71))));
tree B_4.22 = [&U] [&W 1/40] (1,(2,(3,(((((((((((((((4,5),6),(((((((7,(((8,10),11),9)),12),((((13,15),14),16),17)),18),(((((24,28),((25,27),29)),26),(30,31)),32)),(33,((34,35),36))),(19,(((20,23),22),21)))),(((37,38),40),39)),43),(((((((47,48),49),50),68),(63,(66,67))),((((51,53),52),((54,(55,56)),(((57,(58,59)),60),62))),61)),(64,65))),(44,45)),46),((41,42),(76,77))),74),(72,73)),70),69),75),71))));
tree B_4.23 = [&U] [&W 1/40] (1,(2,(3,(((((((((((((((4,5),6),(((((((7,(((8,10),11),9)),12),((((13,15),14),16),17)),18),(((((24,28),((25,27),29)),26),(30,31)),32)),(33,((34,35),36))),(19,(((20,23),22),21)))),(((37,38),40),39)),43),(((((((47,48),49),50),68),(63,(66,67))),((((51,53),52),(((54,56),55),(((57,(58,59)),60),62))),61)),(64,65))),(44,45)),46),((41,42),(76,77))),74),(72,73)),70),69),75),71))));
tree B_4.24 = [&U] [&W 1/40] (1,(2,(3,(((((((((((((((4,5),6),(((((((7,(((8,10),11),9)),12),((((13,15),14),16),17)),18),(((((24,28),((25,27),29)),26),(30,31)),32)),(33,((34,35),36))),(19,(((20,23),22),21)))),(((37,38),40),39)),43),(((((((47,48),49),50),68),((((51,53),52),(((54,55),56),(((57,(58,59)),60),62))),61)),(63,(66,67))),(64,65))),(44,45)),46),((41,42),(76,77))),74),(72,73)),70),69),75),71))));
tree B_4.25 = [&U] [&W 1/40] (1,(2,(3,(((((((((((((((4,5),6),(((((((7,(((8,10),11),9)),12),((((13,15),14),16),17)),18),(((((24,28),((25,27),29)),26),(30,31)),32)),(33,((34,35),36))),(19,(((20,23),22),21)))),(((37,38),40),39)),43),((((((47,48),49),50),((((51,53),52),(((54,55),56),(((57,(58,59)),60),62))),61)),((63,(66,67)),68)),(64,65))),(44,45)),46),((41,42),(76,77))),74),(72,73)),70),69),75),71))));
tree B_4.26 = [&U] [&W 1/40] (1,(2,(3,(((((((((((((((4,5),6),(((((((7,(((8,10),11),9)),12),((((13,15),14),16),17)),18),(((((24,28),((25,27),29)),26),(30,31)),32)),(33,((34,35),36))),(19,(((20,23),22),21)))),(((37,38),40),39)),43),(((((((47,48),49),50),68),(63,(66,67))),((((51,53),52),(((54,55),56),((((57,59),58),60),62))),61)),(64,65))),(44,45)),46),((41,42),(76,77))),74),(72,73)),70),69),75),71))));
tree B_4.27 = [&U] [&W 1/40] (1,(2,(3,(((((((((((((((4,5),6),(((((((7,(((8,10),11),9)),12),((((13,15),14),16),17)),18),(((((24,28),((25,27),29)),26),(30,31)),32)),(33,((34,35),36))),(19,(((20,23),22),21)))),(((37,38),40),39)),43),(((((((47,48),49),50),68),(63,(66,67))),((((51,53),52),(((54,55),56),((((57,58),59),60),62))),61)),(64,65))),(44,45)),46),((41,42),(76,77))),74),(72,73)),70),69),75),71))));
tree B_4.28 = [&U] [&W 1/40] (1,(2,(3,(((((((((((((((4,5),6),(((((((7,(((8,10),11),9)),12),((((13,15),14),16),17)),18),(((((24,28),((25,27),29)),26),(30,31)),32)),(33,((34,35),36))),(((19,21),(20,23)),22))),(((37,38),40),39)),43),(((((((47,48),49),50),68),(63,(66,67))),((((51,53),52),(((54,55),56),(((57,(58,59)),60),62))),61)),(64,65))),(44,45)),46),((41,42),(76,77))),74),(72,73)),70),69),75),71))));
tree B_4.29 = [&U] [&W 1/40] (1,(2,(3,(((((((((((((((4,5),6),(((((((7,(((8,10),11),9)),12),((((13,15),14),16),17)),18),(((((24,28),((25,27),29)),26),(30,31)),32)),(33,((34,35),36))),(((19,21),22),(20,23)))),(((37,38),40),39)),43),(((((((47,48),49),50),68),(63,(66,67))),((((51,53),52),(((54,55),56),(((57,(58,59)),60),62))),61)),(64,65))),(44,45)),46),((41,42),(76,77))),74),(72,73)),70),69),75),71))));
tree B_4.30 = [&U] [&W 1/40] (1,(2,(3,(((((((((((((((4,5),6),(((((((7,(((8,10),11),9)),12),((((13,15),14),16),17)),18),(((((24,28),((25,27),29)),26),(30,31)),32)),(33,((34,35),36))),((((19,21),22),20),23))),(((37,38),40),39)),43),(((((((47,48),49),50),68),(63,(66,67))),((((51,53),52),(((54,55),56),(((57,(58,59)),60),62))),61)),(64,65))),(44,45)),46),((41,42),(76,77))),74),(72,73)),70),69),75),71))));
tree B_4.31 = [&U] [&W 1/40] (1,((2,3),(((((((((((((((4,5),6),((((((7,((((8,10),11),9),12)),((((13,15),14),16),17)),18),(((((24,28),26),((25,27),29)),(30,31)),32)),(((33,34),36),35)),(19,(((20,23),21),22)))),(((37,38),40),39)),43),(((((((47,48),49),50),68),(63,(66,67))),((((51,53),52),(((54,55),56),((((57,58),59),60),62))),61)),(64,65))),(44,45)),46),((41,42),(76,77))),74),(72,73)),70),69),75),71)));
tree B_4.32 = [&U] [&W 1/40] (1,((2,3),(((((((((((((((4,5),6),((((((7,((((8,10),11),9),12)),((((13,15),14),16),17)),18),(((((24,28),26),((25,27),29)),(30,31)),32)),(((33,34),36),35)),(19,(((20,23),21),22)))),(((37,38),40),39)),43),(((((((47,48),49),50),68),((((51,53),52),(((54,55),56),((((57,58),59),60),62))),61)),(63,(66,67))),(64,65))),(44,45)),46),((41,42),(76,77))),74),(72,73)),70),69),75),71)));
tree B_4.33 = [&U] [&W 1/40] (1,((2,3),(((((((((((((((4,5),6),((((((7,((((8,10),11),9),12)),((((13,15),14),16),17)),18),(((((24,28),26),((25,27),29)),(30,31)),32)),(((33,34),36),35)),(19,(((20,23),21),22)))),(((37,38),40),39)),43),((((((47,48),49),50),((((51,53),52),(((54,55),56),((((57,58),59),60),62))),61)),((63,(66,67)),68)),(64,65))),(44,45)),46),((41,42),(76,77))),74),(72,73)),70),69),75),71)));
tree B_4.34 = [&U] [&W 1/40] (1,((2,3),(((((((((((((((4,5),6),((((((7,((((8,10),11),9),12)),((((13,15),14),16),17)),18),(((((24,28),26),((25,27),29)),(30,31)),32)),(((33,34),36),35)),(((19,22),(20,23)),21))),(((37,38),40),39)),43),(((((((47,48),49),50),68),(63,(66,67))),((((51,53),52),(((54,55),56),((((57,58),59),60),62))),61)),(64,65))),(44,45)),46),((41,42),(76,77))),74),(72,73)),70),69),75),71)));
tree B_4.35 = [&U] [&W 1/40] (1,((2,3),(((((((((((((((4,5),6),((((((7,((((8,10),11),9),12)),((((13,15),14),16),17)),18),(((((24,28),26),((25,27),29)),(30,31)),32)),(((33,34),36),35)),(((19,22),21),(20,23)))),(((37,38),40),39)),43),(((((((47,48),49),50),68),(63,(66,67))),((((51,53),52),(((54,55),56),((((57,58),59),60),62))),61)),(64,65))),(44,45)),46),((41,42),(76,77))),74),(72,73)),70),69),75),71)));
tree B_4.36 = [&U] [&W 1/40] (1,((2,3),(((((((((((((((4,5),6),((((((7,((((8,10),11),9),12)),((((13,15),14),16),17)),18),(((((24,28),26),((25,27),29)),(30,31)),32)),(((33,34),36),35)),((((19,22),21),20),23))),(((37,38),40),39)),43),(((((((47,48),49),50),68),(63,(66,67))),((((51,53),52),(((54,55),56),((((57,58),59),60),62))),61)),(64,65))),(44,45)),46),((41,42),(76,77))),74),(72,73)),70),69),75),71)));
tree B_4.37 = [&U] [&W 1/40] (1,((2,3),(((((((((((((((4,5),6),((((((7,((((8,10),11),9),12)),((((13,15),14),16),17)),18),(((((24,28),26),((25,27),29)),(30,31)),32)),(((33,34),36),35)),((((19,22),21),23),20))),(((37,38),40),39)),43),(((((((47,48),49),50),68),(63,(66,67))),((((51,53),52),(((54,55),56),((((57,58),59),60),62))),61)),(64,65))),(44,45)),46),((41,42),(76,77))),74),(72,73)),70),69),75),71)));
tree B_4.38 = [&U] [&W 1/40] (1,((2,3),(((((((((((((((4,5),6),((((((7,((((8,10),11),9),12)),((((13,15),14),16),17)),18),(((((24,28),26),((25,27),29)),(30,31)),32)),(((33,34),36),35)),(19,((20,(21,22)),23)))),(((37,38),40),39)),43),(((((((47,48),49),50),68),(63,(66,67))),((((51,53),52),(((54,55),56),((((57,58),59),60),62))),61)),(64,65))),(44,45)),46),((41,42),(76,77))),74),(72,73)),70),69),75),71)));
tree B_4.39 = [&U] [&W 1/40] (1,((2,3),(((((((((((((((4,5),6),((((((7,((((8,10),11),9),12)),((((13,15),14),16),17)),18),(((((24,28),26),((25,27),29)),(30,31)),32)),(((33,34),36),35)),(19,(20,((21,22),23))))),(((37,38),40),39)),43),(((((((47,48),49),50),68),(63,(66,67))),((((51,53),52),(((54,55),56),((((57,58),59),60),62))),61)),(64,65))),(44,45)),46),((41,42),(76,77))),74),(72,73)),70),69),75),71)));
tree B_4.40 = [&U] [&W 1/40] (1,((2,3),(((((((((((((((4,5),6),((((((7,((((8,10),11),9),12)),((((13,15),14),16),17)),18),(((((24,28),26),((25,27),29)),(30,31)),32)),(((33,34),36),35)),(((19,21),(20,23)),22))),(((37,38),40),39)),43),(((((((47,48),49),50),68),(63,(66,67))),((((51,53),52),(((54,55),56),((((57,58),59),60),62))),61)),(64,65))),(44,45)),46),((41,42),(76,77))),74),(72,73)),70),69),75),71)));

[Trees found in bootstrap replicate #5 (seed=125077181)]
tree B_5.1 = [&U] [&W 1/40] (1,(2,(3,((((((((((((((((((4,5),((((((7,9),11),10),(8,(((13,(14,15)),16),17))),12),18)),(((33,34),36),35)),((((19,22),21),20),23)),((((24,28),29),((25,27),26)),((30,31),32))),6),(((37,38),40),39)),43),68),(64,65)),(44,45)),((46,61),((((((47,48),50),49),62),((51,(52,53)),((54,56),55))),((57,(58,59)),60)))),(66,67)),63),((41,42),(76,77))),(69,70)),(((72,73),74),75)),71))));
tree B_5.2 = [&U] [&W 1/40] (1,(2,(3,((((((((((((((((((4,5),((((((7,9),11),10),(8,(((13,(14,15)),16),17))),12),18)),(((33,34),36),35)),((((19,22),21),20),23)),((((24,28),29),((25,27),26)),((30,31),32))),6),((37,38),(39,40))),43),68),(64,65)),(44,45)),((46,61),((((((47,48),50),49),62),((51,(52,53)),((54,56),55))),((57,(58,59)),60)))),(66,67)),63),((41,42),(76,77))),(69,70)),(((72,73),74),75)),71))));
tree B_5.3 = [&U] [&W 1/40] (1,(2,(3,((((((((((((((((((4,5),((((((7,9),11),10),(8,(((13,(14,15)),16),17))),12),18)),(((33,34),36),35)),((((19,22),21),20),23)),((((24,28),29),((25,27),26)),((30,31),32))),6),(((37,38),39),40)),43),68),(64,65)),(44,45)),((46,61),((((((47,48),50),49),62),((51,(52,53)),((54,56),55))),((57,(58,59)),60)))),(66,67)),63),((41,42),(76,77))),(69,70)),(((72,73),74),75)),71))));
tree B_5.4 = [&U] [&W 1/40] (1,(2,(3,((((((((((((((((((4,5),((((((7,9),11),10),(8,(((13,(14,15)),16),17))),12),18)),(((33,34),36),35)),(((19,22),(20,23)),21)),((((24,28),29),((25,27),26)),((30,31),32))),6),(((37,38),40),39)),43),68),(64,65)),(44,45)),((46,61),((((((47,48),50),49),62),((51,(52,53)),((54,56),55))),((57,(58,59)),60)))),(66,67)),63),((41,42),(76,77))),(69,70)),(((72,73),74),75)),71))));
tree B_5.5 = [&U] [&W 1/40] (1,(2,(3,((((((((((((((((((4,5),((((((7,9),11),10),(8,(((13,(14,15)),16),17))),12),18)),(((33,34),36),35)),((19,22),((20,23),21))),((((24,28),29),((25,27),26)),((30,31),32))),6),(((37,38),40),39)),43),68),(64,65)),(44,45)),((46,61),((((((47,48),50),49),62),((51,(52,53)),((54,56),55))),((57,(58,59)),60)))),(66,67)),63),((41,42),(76,77))),(69,70)),(((72,73),74),75)),71))));
tree B_5.6 = [&U] [&W 1/40] (1,(2,(3,((((((((((((((((((4,5),((((((7,9),11),10),(8,(((13,(14,15)),16),17))),12),18)),(((33,34),36),35)),((19,((20,23),21)),22)),((((24,28),29),((25,27),26)),((30,31),32))),6),(((37,38),40),39)),43),68),(64,65)),(44,45)),((46,61),((((((47,48),50),49),62),((51,(52,53)),((54,56),55))),((57,(58,59)),60)))),(66,67)),63),((41,42),(76,77))),(69,70)),(((72,73),74),75)),71))));
tree B_5.7 = [&U] [&W 1/40] (1,(2,(3,((((((((((((((((((4,5),((((((7,9),11),10),(8,(((13,(14,15)),16),17))),12),18)),(((33,34),36),35)),(19,(((20,23),21),22))),((((24,28),29),((25,27),26)),((30,31),32))),6),(((37,38),40),39)),43),68),(64,65)),(44,45)),((46,61),((((((47,48),50),49),62),((51,(52,53)),((54,56),55))),((57,(58,59)),60)))),(66,67)),63),((41,42),(76,77))),(69,70)),(((72,73),74),75)),71))));
tree B_5.8 = [&U] [&W 1/40] (1,(2,(3,((((((((((((((((((4,5),((((((7,9),11),10),(8,(((13,(14,15)),16),17))),12),18)),(((33,34),36),35)),(((19,22),(21,23)),20)),((((24,28),29),((25,27),26)),((30,31),32))),6),(((37,38),40),39)),43),68),(64,65)),(44,45)),((46,61),((((((47,48),50),49),62),((51,(52,53)),((54,56),55))),((57,(58,59)),60)))),(66,67)),63),((41,42),(76,77))),(69,70)),(((72,73),74),75)),71))));
tree B_5.9 = [&U] [&W 1/40] (1,(2,(3,((((((((((((((((((4,5),((((((7,9),11),10),(8,(((13,(14,15)),16),17))),12),18)),(((33,34),36),35)),((((19,22),23),21),20)),((((24,28),29),((25,27),26)),((30,31),32))),6),(((37,38),40),39)),43),68),(64,65)),(44,45)),((46,61),((((((47,48),50),49),62),((51,(52,53)),((54,56),55))),((57,(58,59)),60)))),(66,67)),63),((41,42),(76,77))),(69,70)),(((72,73),74),75)),71))));
tree B_5.10 = [&U] [&W 1/40] (1,(2,(3,((((((((((((((((((4,5),((((((7,9),11),10),(8,(((13,(14,15)),16),17))),12),18)),(((33,34),36),35)),(((19,(22,23)),21),20)),((((24,28),29),((25,27),26)),((30,31),32))),6),(((37,38),40),39)),43),68),(64,65)),(44,45)),((46,61),((((((47,48),50),49),62),((51,(52,53)),((54,56),55))),((57,(58,59)),60)))),(66,67)),63),((41,42),(76,77))),(69,70)),(((72,73),74),75)),71))));
tree B_5.11 = [&U] [&W 1/40] (1,(2,(3,(((((((((((((((((4,5),(((((((7,9),8),10),11),((((13,15),14),16),17)),12),18)),((33,36),(34,35))),((19,((20,22),23)),21)),((((24,28),29),((25,27),26)),((30,31),32))),6),(((37,38),39),40)),43),(64,65)),68),(44,45)),((46,(((((((47,48),50),49),((51,(52,53)),((54,56),55))),62),((57,(58,59)),60)),61)),(66,67))),63),((41,42),(76,77))),(69,70)),(((72,73),74),75)),71))));
tree B_5.12 = [&U] [&W 1/40] (1,(2,(3,(((((((((((((((((4,5),(((((((7,9),8),10),11),((((13,15),14),16),17)),12),18)),((33,36),(34,35))),(((19,21),(20,22)),23)),((((24,28),29),((25,27),26)),((30,31),32))),6),(((37,38),39),40)),43),(64,65)),68),(44,45)),((46,(((((((47,48),50),49),((51,(52,53)),((54,56),55))),62),((57,(58,59)),60)),61)),(66,67))),63),((41,42),(76,77))),(69,70)),(((72,73),74),75)),71))));
tree B_5.13 = [&U] [&W 1/40] (1,(2,(3,(((((((((((((((((4,5),(((((((7,9),8),10),11),((((13,15),14),16),17)),12),18)),((33,36),(34,35))),(((19,21),23),(20,22))),((((24,28),29),((25,27),26)),((30,31),32))),6),(((37,38),39),40)),43),(64,65)),68),(44,45)),((46,(((((((47,48),50),49),((51,(52,53)),((54,56),55))),62),((57,(58,59)),60)),61)),(66,67))),63),((41,42),(76,77))),(69,70)),(((72,73),74),75)),71))));
tree B_5.14 = [&U] [&W 1/40] (1,(2,(3,(((((((((((((((((4,5),(((((((7,9),8),10),11),((((13,15),14),16),17)),12),18)),((33,36),(34,35))),((((19,21),23),20),22)),((((24,28),29),((25,27),26)),((30,31),32))),6),(((37,38),39),40)),43),(64,65)),68),(44,45)),((46,(((((((47,48),50),49),((51,(52,53)),((54,56),55))),62),((57,(58,59)),60)),61)),(66,67))),63),((41,42),(76,77))),(69,70)),(((72,73),74),75)),71))));
tree B_5.15 = [&U] [&W 1/40] (1,(2,(3,(((((((((((((((((4,5),(((((((7,9),8),10),11),((((13,15),14),16),17)),12),18)),((33,36),(34,35))),((((19,21),23),22),20)),((((24,28),29),((25,27),26)),((30,31),32))),6),(((37,38),39),40)),43),(64,65)),68),(44,45)),((46,(((((((47,48),50),49),((51,(52,53)),((54,56),55))),62),((57,(58,59)),60)),61)),(66,67))),63),((41,42),(76,77))),(69,70)),(((72,73),74),75)),71))));
tree B_5.16 = [&U] [&W 1/40] (1,(2,(3,(((((((((((((((((4,5),(((((((7,9),8),10),11),((((13,15),14),16),17)),12),18)),((33,36),(34,35))),(19,((20,22),(21,23)))),((((24,28),29),((25,27),26)),((30,31),32))),6),(((37,38),39),40)),43),(64,65)),68),(44,45)),((46,(((((((47,48),50),49),((51,(52,53)),((54,56),55))),62),((57,(58,59)),60)),61)),(66,67))),63),((41,42),(76,77))),(69,70)),(((72,73),74),75)),71))));
tree B_5.17 = [&U] [&W 1/40] (1,(2,(3,(((((((((((((((((4,5),(((((((7,9),8),10),11),((((13,15),14),16),17)),12),18)),((33,36),(34,35))),(19,(((20,22),21),23))),((((24,28),29),((25,27),26)),((30,31),32))),6),(((37,38),39),40)),43),(64,65)),68),(44,45)),((46,(((((((47,48),50),49),((51,(52,53)),((54,56),55))),62),((57,(58,59)),60)),61)),(66,67))),63),((41,42),(76,77))),(69,70)),(((72,73),74),75)),71))));
tree B_5.18 = [&U] [&W 1/40] (1,(2,(3,(((((((((((((((((4,5),(((((((7,9),8),10),11),((((13,15),14),16),17)),12),18)),((33,36),(34,35))),(19,((20,(21,22)),23))),((((24,28),29),((25,27),26)),((30,31),32))),6),(((37,38),39),40)),43),(64,65)),68),(44,45)),((46,(((((((47,48),50),49),((51,(52,53)),((54,56),55))),62),((57,(58,59)),60)),61)),(66,67))),63),((41,42),(76,77))),(69,70)),(((72,73),74),75)),71))));
tree B_5.19 = [&U] [&W 1/40] (1,(2,(3,(((((((((((((((((4,5),(((((((7,9),8),10),11),((((13,15),14),16),17)),12),18)),((33,36),(34,35))),(19,(((20,21),22),23))),((((24,28),29),((25,27),26)),((30,31),32))),6),(((37,38),39),40)),43),(64,65)),68),(44,45)),((46,(((((((47,48),50),49),((51,(52,53)),((54,56),55))),62),((57,(58,59)),60)),61)),(66,67))),63),((41,42),(76,77))),(69,70)),(((72,73),74),75)),71))));
tree B_5.20 = [&U] [&W 1/40] (1,(2,(3,(((((((((((((((((4,5),(((((((7,9),8),10),11),((((13,15),14),16),17)),12),18)),((33,36),(34,35))),((((19,23),20),22),21)),((((24,28),29),((25,27),26)),((30,31),32))),6),(((37,38),39),40)),43),(64,65)),68),(44,45)),((46,(((((((47,48),50),49),((51,(52,53)),((54,56),55))),62),((57,(58,59)),60)),61)),(66,67))),63),((41,42),(76,77))),(69,70)),(((72,73),74),75)),71))));
tree B_5.21 = [&U] [&W 1/40] (1,((2,3),((((((((((((((((((4,5),(((((((7,9),8),10),11),(((13,(14,15)),16),17)),12),18)),((33,(34,36)),35)),((19,((20,21),23)),22)),((((24,28),29),((25,27),26)),((30,31),32))),6),((37,38),(39,40))),43),68),(64,65)),(44,45)),((46,61),((((((47,48),50),49),62),((51,(52,53)),(54,(55,56)))),((57,(58,59)),60)))),(66,67)),63),((41,42),(76,77))),(69,70)),(((72,73),74),75)),71)));
tree B_5.22 = [&U] [&W 1/40] (1,((2,3),((((((((((((((((((4,5),(((((((7,9),8),10),11),(((13,(14,15)),16),17)),12),18)),((33,(34,36)),35)),((19,((20,21),23)),22)),((((24,28),29),((25,27),26)),((30,31),32))),6),((37,38),(39,40))),43),68),(64,65)),(44,45)),(46,(((((((47,48),50),49),62),((51,(52,53)),(54,(55,56)))),((57,(58,59)),60)),61))),(66,67)),63),((41,42),(76,77))),(69,70)),(((72,73),74),75)),71)));
tree B_5.23 = [&U] [&W 1/40] (1,((2,3),((((((((((((((((((4,5),(((((((7,9),8),10),11),(((13,(14,15)),16),17)),12),18)),((33,(34,36)),35)),((19,((20,21),23)),22)),((((24,28),29),((25,27),26)),((30,31),32))),6),((37,38),(39,40))),43),68),(64,65)),(44,45)),((46,61),(((((47,48),50),49),(((51,(52,53)),(54,(55,56))),62)),((57,(58,59)),60)))),(66,67)),63),((41,42),(76,77))),(69,70)),(((72,73),74),75)),71)));
tree B_5.24 = [&U] [&W 1/40] (1,((2,3),((((((((((((((((((4,5),(((((((7,9),8),10),11),(((13,(14,15)),16),17)),12),18)),((33,(34,36)),35)),((19,((20,21),23)),22)),((((24,28),29),((25,27),26)),((30,31),32))),6),((37,38),(39,40))),43),68),(64,65)),(44,45)),((46,61),((((((47,48),50),49),((51,(52,53)),(54,(55,56)))),62),((57,(58,59)),60)))),(66,67)),63),((41,42),(76,77))),(69,70)),(((72,73),74),75)),71)));
tree B_5.25 = [&U] [&W 1/40] (1,(2,(3,((((((((((((((((((4,5),(((((((7,9),8),10),11),(((13,(14,15)),16),17)),12),18)),((33,(34,36)),35)),((19,((20,21),23)),22)),((((24,28),29),((25,27),26)),((30,31),32))),6),((37,38),(39,40))),43),68),(64,65)),(44,45)),((46,61),((((((47,48),50),49),62),((51,(52,53)),(54,(55,56)))),((57,(58,59)),60)))),(66,67)),63),((41,42),(76,77))),(69,70)),(((72,73),74),75)),71))));
tree B_5.26 = [&U] [&W 1/40] (1,((2,((((((((((((((((((4,5),(((((((7,9),8),10),11),(((13,(14,15)),16),17)),12),18)),((33,(34,36)),35)),((19,((20,21),23)),22)),((((24,28),29),((25,27),26)),((30,31),32))),6),((37,38),(39,40))),43),68),(64,65)),(44,45)),((46,61),((((((47,48),50),49),62),((51,(52,53)),(54,(55,56)))),((57,(58,59)),60)))),(66,67)),63),((41,42),(76,77))),(69,70)),(((72,73),74),75)),71)),3));
tree B_5.27 = [&U] [&W 1/40] (1,((2,3),((((((((((((((((((4,5),(((((((7,9),8),10),11),(((13,(14,15)),16),17)),12),18)),((33,(34,36)),35)),((19,((20,21),23)),22)),((((24,28),29),((25,27),26)),((30,31),32))),6),((37,38),(39,40))),43),68),(64,65)),(44,45)),((46,61),((((((47,48),50),49),62),((51,(52,53)),((54,56),55))),((57,(58,59)),60)))),(66,67)),63),((41,42),(76,77))),(69,70)),(((72,73),74),75)),71)));
tree B_5.28 = [&U] [&W 1/40] (1,((2,3),((((((((((((((((((4,5),(((((((7,9),8),10),11),(((13,(14,15)),16),17)),12),18)),((33,(34,36)),35)),((19,((20,21),23)),22)),((((24,28),29),((25,27),26)),((30,31),32))),6),((37,38),(39,40))),43),68),(64,65)),(44,45)),((46,61),((((((47,48),50),49),62),((51,(52,53)),((54,55),56))),((57,(58,59)),60)))),(66,67)),63),((41,42),(76,77))),(69,70)),(((72,73),74),75)),71)));
tree B_5.29 = [&U] [&W 1/40] (1,((2,3),((((((((((((((((((4,5),(((((((7,9),8),10),11),(((13,(14,15)),16),17)),12),18)),((33,(34,36)),35)),((19,((20,21),23)),22)),((((24,28),29),((25,27),26)),((30,31),32))),6),((37,38),(39,40))),43),68),(64,65)),(44,45)),((46,61),((((((47,48),50),49),62),(((51,53),52),(54,(55,56)))),((57,(58,59)),60)))),(66,67)),63),((41,42),(76,77))),(69,70)),(((72,73),74),75)),71)));
tree B_5.30 = [&U] [&W 1/40] (1,((2,3),((((((((((((((((((4,5),(((((((7,9),8),10),11),(((13,(14,15)),16),17)),12),18)),((33,(34,36)),35)),((19,((20,21),23)),22)),((((24,28),29),((25,27),26)),((30,31),32))),6),((37,38),(39,40))),43),68),(64,65)),(44,45)),((46,61),((((((47,48),50),49),62),(((51,52),53),(54,(55,56)))),((57,(58,59)),60)))),(66,67)),63),((41,42),(76,77))),(69,70)),(((72,73),74),75)),71)));
tree B_5.31 = [&U] [&W 1/40] (1,((2,3),(((((((((((((((((4,5),((((((7,9),10),(8,(((13,(14,15)),16),17))),11),12),18)),((33,(34,36)),35)),(((19,(20,21)),23),22)),((((24,28),29),((25,27),26)),((30,31),32))),6),(((37,38),40),39)),43),(64,65)),68),(44,45)),((46,(((((((47,48),50),49),62),(((51,52),53),((54,56),55))),((57,(58,59)),60)),61)),(66,67))),63),((41,42),(76,77))),(69,70)),(((72,73),74),75)),71)));
tree B_5.32 = [&U] [&W 1/40] (1,((2,3),(((((((((((((((((4,5),((((((7,9),10),(8,(((13,(14,15)),16),17))),11),12),18)),((33,(34,36)),35)),(((19,(20,21)),23),22)),((((24,28),29),((25,27),26)),((30,31),32))),6),((37,38),(39,40))),43),(64,65)),68),(44,45)),((46,(((((((47,48),50),49),62),(((51,52),53),((54,56),55))),((57,(58,59)),60)),61)),(66,67))),63),((41,42),(76,77))),(69,70)),(((72,73),74),75)),71)));
tree B_5.33 = [&U] [&W 1/40] (1,((2,3),(((((((((((((((((4,5),((((((7,9),10),(8,(((13,(14,15)),16),17))),11),12),18)),((33,(34,36)),35)),(((19,(20,21)),23),22)),((((24,28),29),((25,27),26)),((30,31),32))),6),(((37,38),39),40)),43),(64,65)),68),(44,45)),((46,(((((((47,48),50),49),62),(((51,52),53),((54,56),55))),((57,(58,59)),60)),61)),(66,67))),63),((41,42),(76,77))),(69,70)),(((72,73),74),75)),71)));
tree B_5.34 = [&U] [&W 1/40] (1,((2,3),(((((((((((((((((4,5),((((((7,9),10),(8,(((13,(14,15)),16),17))),11),12),18)),((33,(34,36)),35)),((19,(22,23)),(20,21))),((((24,28),29),((25,27),26)),((30,31),32))),6),(((37,38),40),39)),43),(64,65)),68),(44,45)),((46,(((((((47,48),50),49),62),(((51,52),53),((54,56),55))),((57,(58,59)),60)),61)),(66,67))),63),((41,42),(76,77))),(69,70)),(((72,73),74),75)),71)));
tree B_5.35 = [&U] [&W 1/40] (1,((2,3),(((((((((((((((((4,5),((((((7,9),10),(8,(((13,(14,15)),16),17))),11),12),18)),((33,(34,36)),35)),(19,((20,21),(22,23)))),((((24,28),29),((25,27),26)),((30,31),32))),6),(((37,38),40),39)),43),(64,65)),68),(44,45)),((46,(((((((47,48),50),49),62),(((51,52),53),((54,56),55))),((57,(58,59)),60)),61)),(66,67))),63),((41,42),(76,77))),(69,70)),(((72,73),74),75)),71)));
tree B_5.36 = [&U] [&W 1/40] (1,((2,3),(((((((((((((((((4,5),((((((7,9),10),(8,(((13,(14,15)),16),17))),11),12),18)),((33,(34,36)),35)),(((19,(22,23)),20),21)),((((24,28),29),((25,27),26)),((30,31),32))),6),(((37,38),40),39)),43),(64,65)),68),(44,45)),((46,(((((((47,48),50),49),62),(((51,52),53),((54,56),55))),((57,(58,59)),60)),61)),(66,67))),63),((41,42),(76,77))),(69,70)),(((72,73),74),75)),71)));
tree B_5.37 = [&U] [&W 1/40] (1,((2,3),(((((((((((((((((4,5),((((((7,9),10),(8,(((13,(14,15)),16),17))),11),12),18)),((33,(34,36)),35)),(((19,(22,23)),21),20)),((((24,28),29),((25,27),26)),((30,31),32))),6),(((37,38),40),39)),43),(64,65)),68),(44,45)),((46,(((((((47,48),50),49),62),(((51,52),53),((54,56),55))),((57,(58,59)),60)),61)),(66,67))),63),((41,42),(76,77))),(69,70)),(((72,73),74),75)),71)));
tree B_5.38 = [&U] [&W 1/40] (1,((2,3),(((((((((((((((((4,5),((((((7,9),10),(8,(((13,(14,15)),16),17))),11),12),18)),((33,(34,36)),35)),((19,((20,21),22)),23)),((((24,28),29),((25,27),26)),((30,31),32))),6),(((37,38),40),39)),43),(64,65)),68),(44,45)),((46,(((((((47,48),50),49),62),(((51,52),53),((54,56),55))),((57,(58,59)),60)),61)),(66,67))),63),((41,42),(76,77))),(69,70)),(((72,73),74),75)),71)));
tree B_5.39 = [&U] [&W 1/40] (1,((2,3),(((((((((((((((((4,5),((((((7,9),10),(8,(((13,(14,15)),16),17))),11),12),18)),((33,(34,36)),35)),(((19,22),(20,21)),23)),((((24,28),29),((25,27),26)),((30,31),32))),6),(((37,38),40),39)),43),(64,65)),68),(44,45)),((46,(((((((47,48),50),49),62),(((51,52),53),((54,56),55))),((57,(58,59)),60)),61)),(66,67))),63),((41,42),(76,77))),(69,70)),(((72,73),74),75)),71)));
tree B_5.40 = [&U] [&W 1/40] (1,((2,3),(((((((((((((((((4,5),((((((7,9),10),(8,(((13,(14,15)),16),17))),11),12),18)),((33,(34,36)),35)),((19,(20,(21,22))),23)),((((24,28),29),((25,27),26)),((30,31),32))),6),(((37,38),40),39)),43),(64,65)),68),(44,45)),((46,(((((((47,48),50),49),62),(((51,52),53),((54,56),55))),((57,(58,59)),60)),61)),(66,67))),63),((41,42),(76,77))),(69,70)),(((72,73),74),75)),71)));

[Trees found in bootstrap replicate #6 (seed=2078934720)]
tree B_6.1 = [&U] [&W 1/30] (1,((2,3),(((((((((((((((((4,5),6),(((((24,(28,29)),(25,27)),26),(30,31)),32)),((((19,21),20),22),23)),(((33,35),36),34)),18),(((7,9),(((8,(((13,(14,15)),16),17)),10),12)),11)),(((37,38),39),40)),((44,45),(46,61))),(64,65)),((((((47,48),50),49),((((51,(52,53)),(54,(55,56))),((((57,59),58),60),62)),(66,67))),63),68)),43),((41,42),(76,77))),(71,((72,73),74))),70),69),75)));
tree B_6.2 = [&U] [&W 1/30] (1,((2,3),(((((((((((((((((4,5),6),(((((24,(28,29)),(25,27)),26),(30,31)),32)),((((19,21),20),22),23)),(((33,35),36),34)),18),((((7,9),11),((8,(((13,(14,15)),16),17)),10)),12)),(((37,38),39),40)),((44,45),(46,61))),(64,65)),((((((47,48),50),49),((((51,(52,53)),(54,(55,56))),((((57,59),58),60),62)),(66,67))),63),68)),43),((41,42),(76,77))),(71,((72,73),74))),70),69),75)));
tree B_6.3 = [&U] [&W 1/30] (1,((2,3),(((((((((((((((((4,5),6),(((((24,(28,29)),(25,27)),26),(30,31)),32)),((((19,21),20),22),23)),(((33,35),36),34)),18),((((7,9),11),12),((8,(((13,(14,15)),16),17)),10))),(((37,38),39),40)),((44,45),(46,61))),(64,65)),((((((47,48),50),49),((((51,(52,53)),(54,(55,56))),((((57,59),58),60),62)),(66,67))),63),68)),43),((41,42),(76,77))),(71,((72,73),74))),70),69),75)));
tree B_6.4 = [&U] [&W 1/30] (1,((2,3),(((((((((((((((((4,5),6),(((((24,(28,29)),(25,27)),26),(30,31)),32)),((((19,21),20),22),23)),(((33,35),36),34)),18),(((((7,9),11),12),(8,(((13,(14,15)),16),17))),10)),(((37,38),39),40)),((44,45),(46,61))),(64,65)),((((((47,48),50),49),((((51,(52,53)),(54,(55,56))),((((57,59),58),60),62)),(66,67))),63),68)),43),((41,42),(76,77))),(71,((72,73),74))),70),69),75)));
tree B_6.5 = [&U] [&W 1/30] (1,((2,3),(((((((((((((((((4,5),6),(((((24,(28,29)),(25,27)),26),(30,31)),32)),((((19,21),20),22),23)),(((33,35),36),34)),18),(((((7,9),11),12),10),(8,(((13,(14,15)),16),17)))),(((37,38),39),40)),((44,45),(46,61))),(64,65)),((((((47,48),50),49),((((51,(52,53)),(54,(55,56))),((((57,59),58),60),62)),(66,67))),63),68)),43),((41,42),(76,77))),(71,((72,73),74))),70),69),75)));
tree B_6.6 = [&U] [&W 1/30] (1,((2,3),(((((((((((((((((4,5),6),(((((24,(28,29)),(25,27)),26),(30,31)),32)),((((19,21),20),22),23)),(((33,35),36),34)),18),((7,9),(((8,(((13,(14,15)),16),17)),10),(11,12)))),(((37,38),39),40)),((44,45),(46,61))),(64,65)),((((((47,48),50),49),((((51,(52,53)),(54,(55,56))),((((57,59),58),60),62)),(66,67))),63),68)),43),((41,42),(76,77))),(71,((72,73),74))),70),69),75)));
tree B_6.7 = [&U] [&W 1/30] (1,((2,3),(((((((((((((((((4,5),6),(((((24,(28,29)),(25,27)),26),(30,31)),32)),((((19,21),20),22),23)),(((33,35),36),34)),18),((7,9),((((8,(((13,(14,15)),16),17)),10),11),12))),(((37,38),39),40)),((44,45),(46,61))),(64,65)),((((((47,48),50),49),((((51,(52,53)),(54,(55,56))),((((57,59),58),60),62)),(66,67))),63),68)),43),((41,42),(76,77))),(71,((72,73),74))),70),69),75)));
tree B_6.8 = [&U] [&W 1/30] (1,((2,3),(((((((((((((((((4,5),6),(((((24,(28,29)),(25,27)),26),(30,31)),32)),((((19,21),20),22),23)),(((33,35),36),34)),18),((7,9),(((8,(((13,(14,15)),16),17)),(10,11)),12))),(((37,38),39),40)),((44,45),(46,61))),(64,65)),((((((47,48),50),49),((((51,(52,53)),(54,(55,56))),((((57,59),58),60),62)),(66,67))),63),68)),43),((41,42),(76,77))),(71,((72,73),74))),70),69),75)));
tree B_6.9 = [&U] [&W 1/30] (1,((2,3),(((((((((((((((((4,5),6),(((((24,(28,29)),(25,27)),26),(30,31)),32)),((((19,21),20),22),23)),(((33,35),36),34)),18),((7,9),((((8,(((13,(14,15)),16),17)),11),10),12))),(((37,38),39),40)),((44,45),(46,61))),(64,65)),((((((47,48),50),49),((((51,(52,53)),(54,(55,56))),((((57,59),58),60),62)),(66,67))),63),68)),43),((41,42),(76,77))),(71,((72,73),74))),70),69),75)));
tree B_6.10 = [&U] [&W 1/30] (1,((2,3),(((((((((((((((((4,5),6),(((((24,(28,29)),(25,27)),26),(30,31)),32)),((((19,21),20),22),23)),(((33,35),36),34)),18),(((((7,9),12),(8,(((13,(14,15)),16),17))),10),11)),(((37,38),39),40)),((44,45),(46,61))),(64,65)),((((((47,48),50),49),((((51,(52,53)),(54,(55,56))),((((57,59),58),60),62)),(66,67))),63),68)),43),((41,42),(76,77))),(71,((72,73),74))),70),69),75)));
tree B_6.11 = [&U] [&W 1/30] (1,(2,(3,(((((((((((((((((((4,5),6),(((((24,28),26),((25,27),29)),(30,31)),32)),((((19,22),23),21),20)),(((33,36),34),35)),18),(((((7,9),8),(11,12)),10),((((13,14),15),16),17))),(((37,38),39),40)),((44,45),(46,61))),(64,65)),((((((47,48),50),49),(((((51,52),53),(54,(55,56))),((((57,59),58),60),62)),(66,67))),63),68)),43),((41,42),(76,77))),71),74),(72,73)),70),69),75))));
tree B_6.12 = [&U] [&W 1/30] (1,(2,(3,(((((((((((((((((((4,5),6),(((((24,28),26),((25,27),29)),(30,31)),32)),((((19,22),23),21),20)),(((33,36),34),35)),18),(((((7,9),8),(11,12)),10),((((13,14),15),16),17))),(((37,38),39),40)),((44,45),(46,61))),(64,65)),((((((47,48),50),49),63),(((((51,52),53),(54,(55,56))),((((57,59),58),60),62)),(66,67))),68)),43),((41,42),(76,77))),71),74),(72,73)),70),69),75))));
tree B_6.13 = [&U] [&W 1/30] (1,(2,(3,(((((((((((((((((((4,5),6),(((((24,28),26),((25,27),29)),(30,31)),32)),((((19,22),23),21),20)),(((33,36),34),35)),18),(((((7,9),8),(11,12)),10),((((13,14),15),16),17))),(((37,38),39),40)),((44,45),(46,61))),(64,65)),((((((47,48),50),49),(((((51,52),53),((54,56),55)),((((57,59),58),60),62)),(66,67))),63),68)),43),((41,42),(76,77))),71),74),(72,73)),70),69),75))));
tree B_6.14 = [&U] [&W 1/30] (1,(2,(3,(((((((((((((((((((4,5),6),(((((24,28),26),((25,27),29)),(30,31)),32)),((((19,22),23),21),20)),(((33,36),34),35)),18),(((((7,9),8),(11,12)),10),((((13,14),15),16),17))),(((37,38),39),40)),((44,45),(46,61))),(64,65)),((((((47,48),50),49),(((((51,52),53),((54,55),56)),((((57,59),58),60),62)),(66,67))),63),68)),43),((41,42),(76,77))),71),74),(72,73)),70),69),75))));
tree B_6.15 = [&U] [&W 1/30] (1,(2,(3,(((((((((((((((((((4,5),6),(((((24,28),26),((25,27),29)),(30,31)),32)),((((19,22),23),21),20)),(((33,36),34),35)),18),(((((7,9),8),(11,12)),10),((((13,14),15),16),17))),(((37,38),39),40)),((44,45),(46,61))),(64,65)),((((((47,48),50),49),((((51,(52,53)),(54,(55,56))),((((57,59),58),60),62)),(66,67))),63),68)),43),((41,42),(76,77))),71),74),(72,73)),70),69),75))));
tree B_6.16 = [&U] [&W 1/30] (1,(2,(3,(((((((((((((((((((4,5),6),(((((24,28),26),((25,27),29)),(30,31)),32)),((((19,22),23),21),20)),(((33,36),34),35)),18),(((((7,9),8),(11,12)),10),((((13,14),15),16),17))),(((37,38),39),40)),((44,45),(46,61))),(64,65)),((((((47,48),50),49),(((((51,53),52),(54,(55,56))),((((57,59),58),60),62)),(66,67))),63),68)),43),((41,42),(76,77))),71),74),(72,73)),70),69),75))));
tree B_6.17 = [&U] [&W 1/30] (1,(2,(3,(((((((((((((((((((4,5),6),(((((24,28),26),((25,27),29)),(30,31)),32)),((((19,22),23),21),20)),(((33,36),34),35)),18),(((((7,9),8),(11,12)),10),((((13,14),15),16),17))),(((37,38),39),40)),((44,45),(46,61))),(64,65)),((((((47,48),50),49),(((((51,52),53),(54,(55,56))),(((57,(58,59)),60),62)),(66,67))),63),68)),43),((41,42),(76,77))),71),74),(72,73)),70),69),75))));
tree B_6.18 = [&U] [&W 1/30] (1,(2,(3,(((((((((((((((((((4,5),6),(((((24,28),26),((25,27),29)),(30,31)),32)),((((19,22),23),21),20)),(((33,36),34),35)),18),(((((7,9),8),(11,12)),10),((((13,14),15),16),17))),(((37,38),39),40)),((44,45),(46,61))),(64,65)),((((((47,48),50),49),(((((51,52),53),(54,(55,56))),((((57,58),59),60),62)),(66,67))),63),68)),43),((41,42),(76,77))),71),74),(72,73)),70),69),75))));
tree B_6.19 = [&U] [&W 1/30] (1,(2,(3,(((((((((((((((((((4,5),6),(((((24,28),26),((25,27),29)),(30,31)),32)),((((19,22),23),21),20)),(((33,36),34),35)),18),(((((7,9),8),(11,12)),10),((((13,14),15),16),17))),(((37,38),39),40)),((44,45),(46,61))),(64,65)),((((((47,48),50),49),(((((51,52),53),(54,(55,56))),((((57,59),58),60),62)),(66,67))),63),68)),43),((41,42),(76,77))),71),(72,73)),74),70),69),75))));
tree B_6.20 = [&U] [&W 1/30] (1,(2,(3,(((((((((((((((((((4,5),6),(((((24,28),26),((25,27),29)),(30,31)),32)),((((19,22),23),21),20)),(((33,36),34),35)),18),((((7,9),8),(10,((((13,14),15),16),17))),(11,12))),(((37,38),39),40)),((44,45),(46,61))),(64,65)),((((((47,48),50),49),(((((51,52),53),(54,(55,56))),((((57,59),58),60),62)),(66,67))),63),68)),43),((41,42),(76,77))),71),74),(72,73)),70),69),75))));
tree B_6.21 = [&U] [&W 1/30] (1,(2,(3,(((((((((((((((((((4,5),6),(((((24,((27,29),28)),26),25),(30,31)),32)),((19,((20,23),21)),22)),((33,(34,36)),35)),18),(((((7,9),8),11),(10,((((13,14),15),16),17))),12)),(((37,38),39),40)),((44,45),(46,61))),(64,65)),((((((47,48),50),49),63),((((51,(52,53)),(54,(55,56))),((((57,59),58),60),62)),(66,67))),68)),43),((41,42),(76,77))),71),(72,73)),74),70),69),75))));
tree B_6.22 = [&U] [&W 1/30] (1,(2,(3,(((((((((((((((((((4,5),6),(((((24,((27,29),28)),26),25),(30,31)),32)),((19,((20,23),21)),22)),((33,(34,36)),35)),18),(((((7,9),8),11),(10,((((13,14),15),16),17))),12)),(((37,38),39),40)),((44,45),(46,61))),(64,65)),((((((47,48),50),49),((((51,(52,53)),(54,(55,56))),((((57,59),58),60),62)),(66,67))),63),68)),43),((41,42),(76,77))),71),(72,73)),74),70),69),75))));
tree B_6.23 = [&U] [&W 1/30] (1,(2,(3,(((((((((((((((((((4,5),6),(((((24,((27,29),28)),26),25),(30,31)),32)),((19,((20,23),21)),22)),((33,(34,36)),35)),18),(((((7,9),8),11),(10,((((13,14),15),16),17))),12)),(((37,38),39),40)),((44,45),(46,61))),(64,65)),((((((47,48),50),49),63),((((51,(52,53)),(54,(55,56))),((((57,59),58),60),62)),(66,67))),68)),43),((41,42),(76,77))),71),74),(72,73)),70),69),75))));
tree B_6.24 = [&U] [&W 1/30] (1,(2,(3,(((((((((((((((((((4,5),6),(((((24,((27,29),28)),26),25),(30,31)),32)),((19,((20,23),21)),22)),((33,(34,36)),35)),18),(((((7,9),8),11),(10,((((13,14),15),16),17))),12)),(((37,38),39),40)),((44,45),(46,61))),(64,65)),((((((47,48),50),49),63),((((51,(52,53)),((54,56),55)),((((57,59),58),60),62)),(66,67))),68)),43),((41,42),(76,77))),71),(72,73)),74),70),69),75))));
tree B_6.25 = [&U] [&W 1/30] (1,(2,(3,(((((((((((((((((((4,5),6),(((((24,((27,29),28)),26),25),(30,31)),32)),((19,((20,23),21)),22)),((33,(34,36)),35)),18),(((((7,9),8),11),(10,((((13,14),15),16),17))),12)),(((37,38),39),40)),((44,45),(46,61))),(64,65)),((((((47,48),50),49),63),((((51,(52,53)),((54,55),56)),((((57,59),58),60),62)),(66,67))),68)),43),((41,42),(76,77))),71),(72,73)),74),70),69),75))));
tree B_6.26 = [&U] [&W 1/30] (1,(2,(3,(((((((((((((((((((4,5),6),(((((24,((27,29),28)),26),25),(30,31)),32)),((19,((20,23),21)),22)),((33,(34,36)),35)),18),(((((7,9),8),11),(10,((((13,14),15),16),17))),12)),(((37,38),39),40)),((44,45),(46,61))),(64,65)),((((((47,48),50),49),63),(((((51,53),52),(54,(55,56))),((((57,59),58),60),62)),(66,67))),68)),43),((41,42),(76,77))),71),(72,73)),74),70),69),75))));
tree B_6.27 = [&U] [&W 1/30] (1,(2,(3,(((((((((((((((((((4,5),6),(((((24,((27,29),28)),26),25),(30,31)),32)),((19,((20,23),21)),22)),((33,(34,36)),35)),18),(((((7,9),8),11),(10,((((13,14),15),16),17))),12)),(((37,38),39),40)),((44,45),(46,61))),(64,65)),((((((47,48),50),49),63),(((((51,52),53),(54,(55,56))),((((57,59),58),60),62)),(66,67))),68)),43),((41,42),(76,77))),71),(72,73)),74),70),69),75))));
tree B_6.28 = [&U] [&W 1/30] (1,(2,(3,(((((((((((((((((((4,5),6),(((((24,((27,29),28)),26),25),(30,31)),32)),((19,((20,23),21)),22)),((33,(34,36)),35)),18),((((((7,9),8),11),12),10),((((13,14),15),16),17))),(((37,38),39),40)),((44,45),(46,61))),(64,65)),((((((47,48),50),49),63),((((51,(52,53)),(54,(55,56))),((((57,59),58),60),62)),(66,67))),68)),43),((41,42),(76,77))),71),(72,73)),74),70),69),75))));
tree B_6.29 = [&U] [&W 1/30] (1,(2,(3,(((((((((((((((((((4,5),6),(((((24,((27,29),28)),26),25),(30,31)),32)),((19,((20,23),21)),22)),((33,(34,36)),35)),18),((((((7,9),8),11),12),((((13,14),15),16),17)),10)),(((37,38),39),40)),((44,45),(46,61))),(64,65)),((((((47,48),50),49),63),((((51,(52,53)),(54,(55,56))),((((57,59),58),60),62)),(66,67))),68)),43),((41,42),(76,77))),71),(72,73)),74),70),69),75))));
tree B_6.30 = [&U] [&W 1/30] (1,(2,(3,(((((((((((((((((((4,5),6),(((((24,((27,29),28)),26),25),(30,31)),32)),((19,((20,23),21)),22)),((33,(34,36)),35)),18),((((7,9),8),((10,((((13,14),15),16),17)),12)),11)),(((37,38),39),40)),((44,45),(46,61))),(64,65)),((((((47,48),50),49),63),((((51,(52,53)),(54,(55,56))),((((57,59),58),60),62)),(66,67))),68)),43),((41,42),(76,77))),71),(72,73)),74),70),69),75))));

[Trees found in bootstrap replicate #7 (seed=1469854352)]
tree B_7.1 = [&U] [&W 1/20] (1,(2,(3,((((((((((((((4,5),6),(((((24,28),(25,(27,29))),26),((30,31),32)),(33,((34,35),36)))),(((19,(20,22)),23),21)),(((((((7,9),8),10),11),((((13,15),14),16),17)),12),18)),(37,(38,(39,40)))),((41,42),43)),(64,65)),(((((((47,48),50),49),((((51,52),53),((54,56),55)),(((57,(58,59)),60),62))),68),63),(66,67))),46),61),(44,45)),(76,77)),((((69,(72,73)),70),(71,74)),75)))));
tree B_7.2 = [&U] [&W 1/20] (1,(2,(3,((((((((((((((4,5),6),(((((24,28),(25,(27,29))),26),((30,31),32)),(33,((34,35),36)))),((19,(21,23)),(20,22))),(((((((7,9),8),10),11),((((13,15),14),16),17)),12),18)),(37,(38,(39,40)))),((41,42),43)),(64,65)),(((((((47,48),50),49),((((51,52),53),((54,56),55)),(((57,(58,59)),60),62))),68),63),(66,67))),46),61),(44,45)),(76,77)),((((69,(72,73)),70),(71,74)),75)))));
tree B_7.3 = [&U] [&W 1/20] (1,(2,(3,((((((((((((((4,5),6),(((((24,28),(25,(27,29))),26),((30,31),32)),(33,((34,35),36)))),(19,((20,22),(21,23)))),(((((((7,9),8),10),11),((((13,15),14),16),17)),12),18)),(37,(38,(39,40)))),((41,42),43)),(64,65)),(((((((47,48),50),49),((((51,52),53),((54,56),55)),(((57,(58,59)),60),62))),68),63),(66,67))),46),61),(44,45)),(76,77)),((((69,(72,73)),70),(71,74)),75)))));
tree B_7.4 = [&U] [&W 1/20] (1,(2,(3,((((((((((((((4,5),6),(((((24,28),(25,(27,29))),26),((30,31),32)),(33,((34,35),36)))),(((19,(21,23)),20),22)),(((((((7,9),8),10),11),((((13,15),14),16),17)),12),18)),(37,(38,(39,40)))),((41,42),43)),(64,65)),(((((((47,48),50),49),((((51,52),53),((54,56),55)),(((57,(58,59)),60),62))),68),63),(66,67))),46),61),(44,45)),(76,77)),((((69,(72,73)),70),(71,74)),75)))));
tree B_7.5 = [&U] [&W 1/20] (1,(2,(3,((((((((((((((4,5),6),(((((24,28),(25,(27,29))),26),((30,31),32)),(33,((34,35),36)))),(((19,(21,23)),22),20)),(((((((7,9),8),10),11),((((13,15),14),16),17)),12),18)),(37,(38,(39,40)))),((41,42),43)),(64,65)),(((((((47,48),50),49),((((51,52),53),((54,56),55)),(((57,(58,59)),60),62))),68),63),(66,67))),46),61),(44,45)),(76,77)),((((69,(72,73)),70),(71,74)),75)))));
tree B_7.6 = [&U] [&W 1/20] (1,(2,(3,((((((((((((((4,5),6),(((((24,28),(25,(27,29))),26),((30,31),32)),(33,((34,35),36)))),((19,((20,22),21)),23)),(((((((7,9),8),10),11),((((13,15),14),16),17)),12),18)),(37,(38,(39,40)))),((41,42),43)),(64,65)),(((((((47,48),50),49),((((51,52),53),((54,56),55)),(((57,(58,59)),60),62))),68),63),(66,67))),46),61),(44,45)),(76,77)),((((69,(72,73)),70),(71,74)),75)))));
tree B_7.7 = [&U] [&W 1/20] (1,(2,(3,((((((((((((((4,5),6),(((((24,28),(25,(27,29))),26),((30,31),32)),(33,((34,35),36)))),(((19,21),(20,22)),23)),(((((((7,9),8),10),11),((((13,15),14),16),17)),12),18)),(37,(38,(39,40)))),((41,42),43)),(64,65)),(((((((47,48),50),49),((((51,52),53),((54,56),55)),(((57,(58,59)),60),62))),68),63),(66,67))),46),61),(44,45)),(76,77)),((((69,(72,73)),70),(71,74)),75)))));
tree B_7.8 = [&U] [&W 1/20] (1,(2,(3,((((((((((((((4,5),6),(((((24,28),(25,(27,29))),26),((30,31),32)),(33,((34,35),36)))),((19,(20,(21,22))),23)),(((((((7,9),8),10),11),((((13,15),14),16),17)),12),18)),(37,(38,(39,40)))),((41,42),43)),(64,65)),(((((((47,48),50),49),((((51,52),53),((54,56),55)),(((57,(58,59)),60),62))),68),63),(66,67))),46),61),(44,45)),(76,77)),((((69,(72,73)),70),(71,74)),75)))));
tree B_7.9 = [&U] [&W 1/20] (1,(2,(3,((((((((((((((4,5),6),(((((24,28),(25,(27,29))),26),((30,31),32)),(33,((34,35),36)))),((19,((20,21),22)),23)),(((((((7,9),8),10),11),((((13,15),14),16),17)),12),18)),(37,(38,(39,40)))),((41,42),43)),(64,65)),(((((((47,48),50),49),((((51,52),53),((54,56),55)),(((57,(58,59)),60),62))),68),63),(66,67))),46),61),(44,45)),(76,77)),((((69,(72,73)),70),(71,74)),75)))));
tree B_7.10 = [&U] [&W 1/20] (1,(2,(3,((((((((((((((4,5),6),(((((24,28),(25,(27,29))),26),((30,31),32)),(33,((34,35),36)))),((((19,23),20),22),21)),(((((((7,9),8),10),11),((((13,15),14),16),17)),12),18)),(37,(38,(39,40)))),((41,42),43)),(64,65)),(((((((47,48),50),49),((((51,52),53),((54,56),55)),(((57,(58,59)),60),62))),68),63),(66,67))),46),61),(44,45)),(76,77)),((((69,(72,73)),70),(71,74)),75)))));
tree B_7.11 = [&U] [&W 1/20] (1,(2,(3,(((((((((((((((4,5),6),(((((24,28),26),((25,27),29)),((30,31),32)),(((33,35),36),34))),((19,(20,(22,23))),21)),((((((7,9),8),(10,11)),12),((((13,14),15),16),17)),18)),(37,(38,(39,40)))),43),((((((41,42),(76,77)),46),((((47,48),(49,50)),(((51,(52,53)),((54,55),56)),(((57,(58,59)),60),62))),61)),(63,(66,67))),((64,65),68))),(44,45)),74),71),70),69),(72,73)),75))));
tree B_7.12 = [&U] [&W 1/20] (1,((2,(((((((((((((((4,5),6),(((((24,28),26),((25,27),29)),((30,31),32)),(((33,35),36),34))),((19,(20,(22,23))),21)),((((((7,9),8),(10,11)),12),((((13,14),15),16),17)),18)),(37,(38,(39,40)))),43),((((((41,42),(76,77)),46),((((47,48),(49,50)),(((51,(52,53)),((54,55),56)),(((57,(58,59)),60),62))),61)),(63,(66,67))),((64,65),68))),(44,45)),74),71),70),69),(72,73)),75)),3));
tree B_7.13 = [&U] [&W 1/20] (1,((2,3),(((((((((((((((4,5),6),(((((24,28),26),((25,27),29)),((30,31),32)),(((33,35),36),34))),((19,(20,(22,23))),21)),((((((7,9),8),(10,11)),12),((((13,14),15),16),17)),18)),(37,(38,(39,40)))),43),((((((41,42),(76,77)),46),((((47,48),(49,50)),(((51,(52,53)),((54,55),56)),(((57,(58,59)),60),62))),61)),(63,(66,67))),((64,65),68))),(44,45)),74),71),70),69),(72,73)),75)));
tree B_7.14 = [&U] [&W 1/20] (1,(2,(3,(((((((((((((((4,5),6),(((((24,28),26),((25,27),29)),((30,31),32)),(((33,35),36),34))),((19,(20,(22,23))),21)),((((((7,9),8),(10,11)),12),((((13,14),15),16),17)),18)),(37,(38,(39,40)))),43),((((((41,42),(76,77)),46),((((47,48),(49,50)),(((51,(52,53)),((54,55),56)),(((57,(58,59)),60),62))),61)),(63,((66,67),68))),(64,65))),(44,45)),74),71),70),69),(72,73)),75))));
tree B_7.15 = [&U] [&W 1/20] (1,(2,(3,(((((((((((((((4,5),6),(((((24,28),26),((25,27),29)),((30,31),32)),(((33,35),36),34))),(((19,21),20),(22,23))),((((((7,9),8),(10,11)),12),((((13,14),15),16),17)),18)),(37,(38,(39,40)))),43),((((((41,42),(76,77)),46),((((47,48),(49,50)),(((51,(52,53)),((54,55),56)),(((57,(58,59)),60),62))),61)),(63,(66,67))),((64,65),68))),(44,45)),74),71),70),69),(72,73)),75))));
tree B_7.16 = [&U] [&W 1/20] (1,(2,(3,(((((((((((((((4,5),6),(((((24,28),26),((25,27),29)),((30,31),32)),(((33,35),36),34))),(((19,21),(22,23)),20)),((((((7,9),8),(10,11)),12),((((13,14),15),16),17)),18)),(37,(38,(39,40)))),43),((((((41,42),(76,77)),46),((((47,48),(49,50)),(((51,(52,53)),((54,55),56)),(((57,(58,59)),60),62))),61)),(63,(66,67))),((64,65),68))),(44,45)),74),71),70),69),(72,73)),75))));
tree B_7.17 = [&U] [&W 1/20] (1,(2,(3,(((((((((((((((4,5),6),(((((24,28),26),((25,27),29)),((30,31),32)),(((33,35),36),34))),((((19,21),20),22),23)),((((((7,9),8),(10,11)),12),((((13,14),15),16),17)),18)),(37,(38,(39,40)))),43),((((((41,42),(76,77)),46),((((47,48),(49,50)),(((51,(52,53)),((54,55),56)),(((57,(58,59)),60),62))),61)),(63,(66,67))),((64,65),68))),(44,45)),74),71),70),69),(72,73)),75))));
tree B_7.18 = [&U] [&W 1/20] (1,(2,(3,(((((((((((((((4,5),6),(((((24,28),26),((25,27),29)),((30,31),32)),(((33,35),36),34))),((((19,21),20),23),22)),((((((7,9),8),(10,11)),12),((((13,14),15),16),17)),18)),(37,(38,(39,40)))),43),((((((41,42),(76,77)),46),((((47,48),(49,50)),(((51,(52,53)),((54,55),56)),(((57,(58,59)),60),62))),61)),(63,(66,67))),((64,65),68))),(44,45)),74),71),70),69),(72,73)),75))));
tree B_7.19 = [&U] [&W 1/20] (1,(2,(3,(((((((((((((((4,5),6),(((((24,28),26),((25,27),29)),((30,31),32)),(((33,35),36),34))),(19,(20,(21,(22,23))))),((((((7,9),8),(10,11)),12),((((13,14),15),16),17)),18)),(37,(38,(39,40)))),43),((((((41,42),(76,77)),46),((((47,48),(49,50)),(((51,(52,53)),((54,55),56)),(((57,(58,59)),60),62))),61)),(63,(66,67))),((64,65),68))),(44,45)),74),71),70),69),(72,73)),75))));
tree B_7.20 = [&U] [&W 1/20] (1,(2,(3,(((((((((((((((4,5),6),(((((24,28),26),((25,27),29)),((30,31),32)),(((33,35),36),34))),(19,((20,21),(22,23)))),((((((7,9),8),(10,11)),12),((((13,14),15),16),17)),18)),(37,(38,(39,40)))),43),((((((41,42),(76,77)),46),((((47,48),(49,50)),(((51,(52,53)),((54,55),56)),(((57,(58,59)),60),62))),61)),(63,(66,67))),((64,65),68))),(44,45)),74),71),70),69),(72,73)),75))));

[Trees found in bootstrap replicate #8 (seed=374720223)]
tree B_8.1 = [&U] [&W 1/10] (1,((2,((((((((((((((((((((4,5),6),((((((((7,9),((8,11),10)),12),((((13,15),14),16),17)),18),((((24,28),((25,(26,27)),29)),(30,31)),32)),((33,(34,36)),35)),((((19,22),23),21),20))),(41,42)),43),(((37,38),39),40)),68),(64,65)),63),(66,67)),(((((47,48),50),49),(((57,(58,59)),60),(61,62))),(((51,53),52),((54,56),55)))),46),(44,45)),74),71),(72,73)),70),69),75),(76,77))),3));
tree B_8.2 = [&U] [&W 1/10] (1,((2,((((((((((((((((((((4,5),6),((((((((7,9),((8,11),10)),12),((((13,15),14),16),17)),18),((((24,28),((25,(26,27)),29)),(30,31)),32)),((33,(34,36)),35)),(((19,22),(20,21)),23))),(41,42)),43),(((37,38),39),40)),68),(64,65)),63),(66,67)),(((((47,48),50),49),(((57,(58,59)),60),(61,62))),(((51,53),52),((54,56),55)))),46),(44,45)),74),71),(72,73)),70),69),75),(76,77))),3));
tree B_8.3 = [&U] [&W 1/10] (1,((2,((((((((((((((((((((4,5),6),((((((((7,9),((8,11),10)),12),((((13,15),14),16),17)),18),((((24,28),((25,(26,27)),29)),(30,31)),32)),((33,(34,36)),35)),((19,22),((20,21),23)))),(41,42)),43),(((37,38),39),40)),68),(64,65)),63),(66,67)),(((((47,48),50),49),(((57,(58,59)),60),(61,62))),(((51,53),52),((54,56),55)))),46),(44,45)),74),71),(72,73)),70),69),75),(76,77))),3));
tree B_8.4 = [&U] [&W 1/10] (1,((2,((((((((((((((((((((4,5),6),((((((((7,9),((8,11),10)),12),((((13,15),14),16),17)),18),((((24,28),((25,(26,27)),29)),(30,31)),32)),((33,(34,36)),35)),((19,((20,21),23)),22))),(41,42)),43),(((37,38),39),40)),68),(64,65)),63),(66,67)),(((((47,48),50),49),(((57,(58,59)),60),(61,62))),(((51,53),52),((54,56),55)))),46),(44,45)),74),71),(72,73)),70),69),75),(76,77))),3));
tree B_8.5 = [&U] [&W 1/10] (1,((2,((((((((((((((((((((4,5),6),((((((((7,9),((8,11),10)),12),((((13,15),14),16),17)),18),((((24,28),((25,(26,27)),29)),(30,31)),32)),((33,(34,36)),35)),(19,(((20,21),23),22)))),(41,42)),43),(((37,38),39),40)),68),(64,65)),63),(66,67)),(((((47,48),50),49),(((57,(58,59)),60),(61,62))),(((51,53),52),((54,56),55)))),46),(44,45)),74),71),(72,73)),70),69),75),(76,77))),3));
tree B_8.6 = [&U] [&W 1/10] (1,((2,((((((((((((((((((((4,5),6),((((((((7,9),((8,11),10)),12),((((13,15),14),16),17)),18),((((24,28),((25,(26,27)),29)),(30,31)),32)),((33,(34,36)),35)),(((19,22),(20,23)),21))),(41,42)),43),(((37,38),39),40)),68),(64,65)),63),(66,67)),(((((47,48),50),49),(((57,(58,59)),60),(61,62))),(((51,53),52),((54,56),55)))),46),(44,45)),74),71),(72,73)),70),69),75),(76,77))),3));
tree B_8.7 = [&U] [&W 1/10] (1,((2,((((((((((((((((((((4,5),6),((((((((7,9),((8,11),10)),12),((((13,15),14),16),17)),18),((((24,28),((25,(26,27)),29)),(30,31)),32)),((33,(34,36)),35)),((((19,22),20),23),21))),(41,42)),43),(((37,38),39),40)),68),(64,65)),63),(66,67)),(((((47,48),50),49),(((57,(58,59)),60),(61,62))),(((51,53),52),((54,56),55)))),46),(44,45)),74),71),(72,73)),70),69),75),(76,77))),3));
tree B_8.8 = [&U] [&W 1/10] (1,((2,((((((((((((((((((((4,5),6),((((((((7,9),((8,11),10)),12),((((13,15),14),16),17)),18),((((24,28),((25,(26,27)),29)),(30,31)),32)),((33,(34,36)),35)),(((19,(20,22)),23),21))),(41,42)),43),(((37,38),39),40)),68),(64,65)),63),(66,67)),(((((47,48),50),49),(((57,(58,59)),60),(61,62))),(((51,53),52),((54,56),55)))),46),(44,45)),74),71),(72,73)),70),69),75),(76,77))),3));
tree B_8.9 = [&U] [&W 1/10] (1,((2,((((((((((((((((((((4,5),6),((((((((7,9),((8,11),10)),12),((((13,15),14),16),17)),18),((((24,28),((25,(26,27)),29)),(30,31)),32)),((33,(34,36)),35)),((((19,20),22),23),21))),(41,42)),43),(((37,38),39),40)),68),(64,65)),63),(66,67)),(((((47,48),50),49),(((57,(58,59)),60),(61,62))),(((51,53),52),((54,56),55)))),46),(44,45)),74),71),(72,73)),70),69),75),(76,77))),3));
tree B_8.10 = [&U] [&W 1/10] (1,((2,((((((((((((((((((((4,5),6),((((((((7,9),((8,11),10)),12),((((13,15),14),16),17)),18),((((24,28),((25,(26,27)),29)),(30,31)),32)),((33,(34,36)),35)),(((19,(21,23)),22),20))),(41,42)),43),(((37,38),39),40)),68),(64,65)),63),(66,67)),(((((47,48),50),49),(((57,(58,59)),60),(61,62))),(((51,53),52),((54,56),55)))),46),(44,45)),74),71),(72,73)),70),69),75),(76,77))),3));

[Trees found in bootstrap replicate #9 (seed=841482954)]
tree B_9.1 = [&U] [&W 1/60] (1,((2,((((((((((((4,5),6),32),(((24,(28,29)),((25,26),27)),(30,31))),(33,((34,35),36))),((19,((20,21),23)),22)),((((((7,9),12),(8,((((13,15),14),16),17))),10),11),18)),(((37,38),39),40)),((((((((44,45),46),61),(((51,52),53),((54,55),56))),(((57,59),58),60)),((47,48),((49,62),50))),(63,(64,65))),((66,67),68))),43),((41,42),(76,77))),(((69,(70,(72,73))),(74,75)),71))),3));
tree B_9.2 = [&U] [&W 1/60] (1,((2,((((((((((((4,5),6),32),(((24,(28,29)),((25,26),27)),(30,31))),(33,((34,35),36))),((19,((20,21),23)),22)),((((((7,9),12),(8,((((13,15),14),16),17))),10),11),18)),(((37,38),39),40)),(((((((44,45),46),61),(((51,52),53),((54,55),56))),(((47,48),((49,62),50)),(((57,59),58),60))),(63,(64,65))),((66,67),68))),43),((41,42),(76,77))),(((69,(70,(72,73))),(74,75)),71))),3));
tree B_9.3 = [&U] [&W 1/60] (1,((2,((((((((((((4,5),6),32),(((24,(28,29)),((25,26),27)),(30,31))),(33,((34,35),36))),((19,((20,21),23)),22)),((((((7,9),12),(8,((((13,15),14),16),17))),10),11),18)),(((37,38),39),40)),((((((((44,45),46),61),(((51,52),53),((54,55),56))),((47,48),((49,62),50))),(((57,59),58),60)),(63,(64,65))),((66,67),68))),43),((41,42),(76,77))),(((69,(70,(72,73))),(74,75)),71))),3));
tree B_9.4 = [&U] [&W 1/60] (1,((2,((((((((((((4,5),6),32),(((24,(28,29)),((25,26),27)),(30,31))),(33,((34,35),36))),((19,((20,21),23)),22)),((((((7,9),12),(8,((((13,15),14),16),17))),10),11),18)),(((37,38),39),40)),((((((44,45),46),61),(((47,48),((49,62),50)),((((51,52),53),((54,55),56)),(((57,59),58),60)))),(63,(64,65))),((66,67),68))),43),((41,42),(76,77))),(((69,(70,(72,73))),(74,75)),71))),3));
tree B_9.5 = [&U] [&W 1/60] (1,((2,((((((((((((4,5),6),32),(((24,(28,29)),((25,26),27)),(30,31))),(33,((34,35),36))),((19,((20,21),23)),22)),((((((7,9),12),(8,((((13,15),14),16),17))),10),11),18)),(((37,38),39),40)),((((((((44,45),46),61),(((51,52),53),((54,55),56))),((57,(58,59)),60)),((47,48),((49,62),50))),(63,(64,65))),((66,67),68))),43),((41,42),(76,77))),(((69,(70,(72,73))),(74,75)),71))),3));
tree B_9.6 = [&U] [&W 1/60] (1,((2,((((((((((((4,5),6),32),(((24,(28,29)),((25,26),27)),(30,31))),(33,((34,35),36))),((19,((20,21),23)),22)),((((((7,9),12),(8,((((13,15),14),16),17))),10),11),18)),(((37,38),39),40)),((((((((44,45),46),61),(((51,52),53),((54,55),56))),(((57,58),59),60)),((47,48),((49,62),50))),(63,(64,65))),((66,67),68))),43),((41,42),(76,77))),(((69,(70,(72,73))),(74,75)),71))),3));
tree B_9.7 = [&U] [&W 1/60] (1,((2,((((((((((((4,5),6),32),(((24,(28,29)),((25,26),27)),(30,31))),((((((7,9),12),(8,((((13,15),14),16),17))),10),11),18)),(33,((34,35),36))),((19,((20,21),23)),22)),(((37,38),39),40)),((((((((44,45),46),61),(((51,52),53),((54,55),56))),(((57,59),58),60)),((47,48),((49,62),50))),(63,(64,65))),((66,67),68))),43),((41,42),(76,77))),(((69,(70,(72,73))),(74,75)),71))),3));
tree B_9.8 = [&U] [&W 1/60] (1,((2,((((((((((((4,5),6),32),(((24,(28,29)),((25,26),27)),(30,31))),(33,((34,35),36))),((19,((20,21),23)),22)),((((((7,9),12),(8,((((13,15),14),16),17))),10),11),18)),(((37,38),39),40)),((((((((44,45),46),61),(((51,52),53),(54,(55,56)))),(((57,59),58),60)),((47,48),((49,62),50))),(63,(64,65))),((66,67),68))),43),((41,42),(76,77))),(((69,(70,(72,73))),(74,75)),71))),3));
tree B_9.9 = [&U] [&W 1/60] (1,((2,((((((((((((4,5),6),32),(((24,(28,29)),((25,26),27)),(30,31))),(33,((34,35),36))),((19,((20,21),23)),22)),((((((7,9),12),(8,((((13,15),14),16),17))),10),11),18)),(((37,38),39),40)),((((((((44,45),46),61),(((51,52),53),((54,56),55))),(((57,59),58),60)),((47,48),((49,62),50))),(63,(64,65))),((66,67),68))),43),((41,42),(76,77))),(((69,(70,(72,73))),(74,75)),71))),3));
tree B_9.10 = [&U] [&W 1/60] (1,((2,((((((((((((4,5),6),32),(((24,(28,29)),((25,26),27)),(30,31))),(33,((34,35),36))),((19,((20,21),23)),22)),((((((7,9),12),(8,((((13,15),14),16),17))),10),11),18)),(((37,38),39),40)),((((((((44,45),46),61),((51,(52,53)),((54,55),56))),(((57,59),58),60)),((47,48),((49,62),50))),(63,(64,65))),((66,67),68))),43),((41,42),(76,77))),(((69,(70,(72,73))),(74,75)),71))),3));
tree B_9.11 = [&U] [&W 1/60] (1,((2,((((((((((((4,5),6),32),(((24,(28,29)),((25,27),26)),(30,31))),(((33,36),35),34)),((19,((20,21),22)),23)),((((((7,9),10),12),11),(8,((((13,14),15),16),17))),18)),(((37,38),39),40)),((((((((44,45),46),61),(((51,52),53),((54,55),56))),((47,48),((49,62),50))),((57,(58,59)),60)),(63,(64,65))),((66,67),68))),43),((41,42),(76,77))),(((69,(70,(72,73))),(74,75)),71))),3));
tree B_9.12 = [&U] [&W 1/60] (1,((2,((((((((((((4,5),6),32),(((24,(28,29)),((25,27),26)),(30,31))),((((((7,9),10),12),11),(8,((((13,14),15),16),17))),18)),(((33,36),35),34)),((19,((20,21),22)),23)),(((37,38),39),40)),((((((((44,45),46),61),(((51,52),53),((54,55),56))),((47,48),((49,62),50))),((57,(58,59)),60)),(63,(64,65))),((66,67),68))),43),((41,42),(76,77))),(((69,(70,(72,73))),(74,75)),71))),3));
tree B_9.13 = [&U] [&W 1/60] (1,((2,((((((((((((4,5),6),32),(((24,(28,29)),((25,27),26)),(30,31))),(((33,36),35),34)),((19,((20,21),22)),23)),(((((7,9),10),((8,((((13,14),15),16),17)),11)),12),18)),(((37,38),39),40)),((((((((44,45),46),61),(((51,52),53),((54,55),56))),((47,48),((49,62),50))),((57,(58,59)),60)),(63,(64,65))),((66,67),68))),43),((41,42),(76,77))),(((69,(70,(72,73))),(74,75)),71))),3));
tree B_9.14 = [&U] [&W 1/60] (1,((2,((((((((((((4,5),6),32),(((24,(28,29)),((25,27),26)),(30,31))),(((33,36),35),34)),((19,((20,21),22)),23)),((((7,9),10),(((8,((((13,14),15),16),17)),11),12)),18)),(((37,38),39),40)),((((((((44,45),46),61),(((51,52),53),((54,55),56))),((47,48),((49,62),50))),((57,(58,59)),60)),(63,(64,65))),((66,67),68))),43),((41,42),(76,77))),(((69,(70,(72,73))),(74,75)),71))),3));
tree B_9.15 = [&U] [&W 1/60] (1,((2,((((((((((((4,5),6),32),(((24,(28,29)),((25,27),26)),(30,31))),(((33,36),35),34)),((19,((20,21),22)),23)),((((7,9),(((8,((((13,14),15),16),17)),11),12)),10),18)),(((37,38),39),40)),((((((((44,45),46),61),(((51,52),53),((54,55),56))),((47,48),((49,62),50))),((57,(58,59)),60)),(63,(64,65))),((66,67),68))),43),((41,42),(76,77))),(((69,(70,(72,73))),(74,75)),71))),3));
tree B_9.16 = [&U] [&W 1/60] (1,((2,((((((((((((4,5),6),32),(((24,(28,29)),((25,27),26)),(30,31))),(((33,36),35),34)),((19,((20,21),22)),23)),(((7,9),((((8,((((13,14),15),16),17)),11),12),10)),18)),(((37,38),39),40)),((((((((44,45),46),61),(((51,52),53),((54,55),56))),((47,48),((49,62),50))),((57,(58,59)),60)),(63,(64,65))),((66,67),68))),43),((41,42),(76,77))),(((69,(70,(72,73))),(74,75)),71))),3));
tree B_9.17 = [&U] [&W 1/60] (1,((2,((((((((((((4,5),6),32),(((24,(28,29)),((25,27),26)),(30,31))),(((33,36),35),34)),(((19,23),(20,21)),22)),((((((7,9),10),12),11),(8,((((13,14),15),16),17))),18)),(((37,38),39),40)),((((((((44,45),46),61),(((51,52),53),((54,55),56))),((47,48),((49,62),50))),((57,(58,59)),60)),(63,(64,65))),((66,67),68))),43),((41,42),(76,77))),(((69,(70,(72,73))),(74,75)),71))),3));
tree B_9.18 = [&U] [&W 1/60] (1,((2,((((((((((((4,5),6),32),(((24,(28,29)),((25,27),26)),(30,31))),(((33,36),35),34)),(((19,23),22),(20,21))),((((((7,9),10),12),11),(8,((((13,14),15),16),17))),18)),(((37,38),39),40)),((((((((44,45),46),61),(((51,52),53),((54,55),56))),((47,48),((49,62),50))),((57,(58,59)),60)),(63,(64,65))),((66,67),68))),43),((41,42),(76,77))),(((69,(70,(72,73))),(74,75)),71))),3));
tree B_9.19 = [&U] [&W 1/60] (1,((2,((((((((((((4,5),6),32),(((24,(28,29)),((25,27),26)),(30,31))),(((33,36),35),34)),((((19,23),22),20),21)),((((((7,9),10),12),11),(8,((((13,14),15),16),17))),18)),(((37,38),39),40)),((((((((44,45),46),61),(((51,52),53),((54,55),56))),((47,48),((49,62),50))),((57,(58,59)),60)),(63,(64,65))),((66,67),68))),43),((41,42),(76,77))),(((69,(70,(72,73))),(74,75)),71))),3));
tree B_9.20 = [&U] [&W 1/60] (1,((2,((((((((((((4,5),6),32),(((24,(28,29)),((25,27),26)),(30,31))),(((33,36),35),34)),((((19,23),22),21),20)),((((((7,9),10),12),11),(8,((((13,14),15),16),17))),18)),(((37,38),39),40)),((((((((44,45),46),61),(((51,52),53),((54,55),56))),((47,48),((49,62),50))),((57,(58,59)),60)),(63,(64,65))),((66,67),68))),43),((41,42),(76,77))),(((69,(70,(72,73))),(74,75)),71))),3));
tree B_9.21 = [&U] [&W 1/60] (1,((2,((((((((((((4,5),6),32),((((24,28),29),((25,27),26)),(30,31))),(((33,35),34),36)),((19,((20,21),23)),22)),((((7,9),(((8,((((13,14),15),16),17)),11),12)),10),18)),(((37,38),39),40)),((((((44,45),46),61),(((47,48),((49,62),50)),((((51,53),52),((54,56),55)),(((57,59),58),60)))),(63,(64,65))),((66,67),68))),43),((41,42),(76,77))),(((69,(70,(72,73))),(74,75)),71))),3));
tree B_9.22 = [&U] [&W 1/60] (1,((2,((((((((((((4,5),6),32),((((24,28),29),((25,27),26)),(30,31))),((((7,9),(((8,((((13,14),15),16),17)),11),12)),10),18)),(((33,35),34),36)),((19,((20,21),23)),22)),(((37,38),39),40)),((((((44,45),46),61),(((47,48),((49,62),50)),((((51,53),52),((54,56),55)),(((57,59),58),60)))),(63,(64,65))),((66,67),68))),43),((41,42),(76,77))),(((69,(70,(72,73))),(74,75)),71))),3));
tree B_9.23 = [&U] [&W 1/60] (1,((2,((((((((((((4,5),6),32),((((24,28),29),((25,27),26)),(30,31))),(((33,35),34),36)),((19,((20,21),23)),22)),((((7,9),(((8,((((13,14),15),16),17)),11),12)),10),18)),(((37,38),39),40)),((((((((44,45),46),61),(((51,53),52),((54,56),55))),(((57,59),58),60)),((47,48),((49,62),50))),(63,(64,65))),((66,67),68))),43),((41,42),(76,77))),(((69,(70,(72,73))),(74,75)),71))),3));
tree B_9.24 = [&U] [&W 1/60] (1,((2,((((((((((((4,5),6),32),((((24,28),29),((25,27),26)),(30,31))),(((33,35),34),36)),(((19,22),(20,21)),23)),((((7,9),(((8,((((13,14),15),16),17)),11),12)),10),18)),(((37,38),39),40)),((((((44,45),46),61),(((47,48),((49,62),50)),((((51,53),52),((54,56),55)),(((57,59),58),60)))),(63,(64,65))),((66,67),68))),43),((41,42),(76,77))),(((69,(70,(72,73))),(74,75)),71))),3));
tree B_9.25 = [&U] [&W 1/60] (1,((2,((((((((((((4,5),6),32),((((24,28),29),((25,27),26)),(30,31))),(((33,35),34),36)),(((19,22),23),(20,21))),((((7,9),(((8,((((13,14),15),16),17)),11),12)),10),18)),(((37,38),39),40)),((((((44,45),46),61),(((47,48),((49,62),50)),((((51,53),52),((54,56),55)),(((57,59),58),60)))),(63,(64,65))),((66,67),68))),43),((41,42),(76,77))),(((69,(70,(72,73))),(74,75)),71))),3));
tree B_9.26 = [&U] [&W 1/60] (1,((2,((((((((((((4,5),6),32),((((24,28),29),((25,27),26)),(30,31))),(((33,35),34),36)),((((19,22),23),20),21)),((((7,9),(((8,((((13,14),15),16),17)),11),12)),10),18)),(((37,38),39),40)),((((((44,45),46),61),(((47,48),((49,62),50)),((((51,53),52),((54,56),55)),(((57,59),58),60)))),(63,(64,65))),((66,67),68))),43),((41,42),(76,77))),(((69,(70,(72,73))),(74,75)),71))),3));
tree B_9.27 = [&U] [&W 1/60] (1,((2,((((((((((((4,5),6),32),((((24,28),29),((25,27),26)),(30,31))),(((33,35),34),36)),((((19,22),23),21),20)),((((7,9),(((8,((((13,14),15),16),17)),11),12)),10),18)),(((37,38),39),40)),((((((44,45),46),61),(((47,48),((49,62),50)),((((51,53),52),((54,56),55)),(((57,59),58),60)))),(63,(64,65))),((66,67),68))),43),((41,42),(76,77))),(((69,(70,(72,73))),(74,75)),71))),3));
tree B_9.28 = [&U] [&W 1/60] (1,((2,((((((((((((4,5),6),32),((((24,28),29),((25,27),26)),(30,31))),(((33,35),34),36)),((19,((20,21),23)),22)),(((((7,9),10),((8,((((13,14),15),16),17)),11)),12),18)),(((37,38),39),40)),((((((44,45),46),61),(((47,48),((49,62),50)),((((51,53),52),((54,56),55)),(((57,59),58),60)))),(63,(64,65))),((66,67),68))),43),((41,42),(76,77))),(((69,(70,(72,73))),(74,75)),71))),3));
tree B_9.29 = [&U] [&W 1/60] (1,((2,((((((((((((4,5),6),32),((((24,28),29),((25,27),26)),(30,31))),(((33,35),34),36)),((19,((20,21),23)),22)),(((((7,9),10),12),((8,((((13,14),15),16),17)),11)),18)),(((37,38),39),40)),((((((44,45),46),61),(((47,48),((49,62),50)),((((51,53),52),((54,56),55)),(((57,59),58),60)))),(63,(64,65))),((66,67),68))),43),((41,42),(76,77))),(((69,(70,(72,73))),(74,75)),71))),3));
tree B_9.30 = [&U] [&W 1/60] (1,((2,((((((((((((4,5),6),32),((((24,28),29),((25,27),26)),(30,31))),(((33,35),34),36)),((19,((20,21),23)),22)),((((((7,9),10),12),(8,((((13,14),15),16),17))),11),18)),(((37,38),39),40)),((((((44,45),46),61),(((47,48),((49,62),50)),((((51,53),52),((54,56),55)),(((57,59),58),60)))),(63,(64,65))),((66,67),68))),43),((41,42),(76,77))),(((69,(70,(72,73))),(74,75)),71))),3));
tree B_9.31 = [&U] [&W 1/60] (1,((2,((((((((((((4,5),6),32),((((24,29),28),((25,26),27)),(30,31))),(((33,34),35),36)),(((19,(22,23)),20),21)),((((7,9),((10,12),11)),(8,((((13,14),15),16),17))),18)),(((37,38),39),40)),((((((((44,45),46),61),(((51,53),52),(54,(55,56)))),((47,48),((49,62),50))),(((57,58),59),60)),(63,(64,65))),((66,67),68))),43),((41,42),(76,77))),(((69,(70,(72,73))),(74,75)),71))),3));
tree B_9.32 = [&U] [&W 1/60] (1,((2,((((((((((((4,5),6),32),((((24,29),28),((25,26),27)),(30,31))),(((33,34),35),36)),(((19,(22,23)),20),21)),(((((7,9),(8,((((13,14),15),16),17))),(10,12)),11),18)),(((37,38),39),40)),((((((((44,45),46),61),(((51,53),52),(54,(55,56)))),((47,48),((49,62),50))),(((57,58),59),60)),(63,(64,65))),((66,67),68))),43),((41,42),(76,77))),(((69,(70,(72,73))),(74,75)),71))),3));
tree B_9.33 = [&U] [&W 1/60] (1,((2,((((((((((((4,5),6),32),((((24,29),28),((25,26),27)),(30,31))),(((33,34),35),36)),(((19,(22,23)),20),21)),(((((7,9),(8,((((13,14),15),16),17))),11),(10,12)),18)),(((37,38),39),40)),((((((((44,45),46),61),(((51,53),52),(54,(55,56)))),((47,48),((49,62),50))),(((57,58),59),60)),(63,(64,65))),((66,67),68))),43),((41,42),(76,77))),(((69,(70,(72,73))),(74,75)),71))),3));
tree B_9.34 = [&U] [&W 1/60] (1,((2,((((((((((((4,5),6),32),((((24,29),28),((25,26),27)),(30,31))),(((33,34),35),36)),(((19,(22,23)),20),21)),((((((7,9),(8,((((13,14),15),16),17))),11),10),12),18)),(((37,38),39),40)),((((((((44,45),46),61),(((51,53),52),(54,(55,56)))),((47,48),((49,62),50))),(((57,58),59),60)),(63,(64,65))),((66,67),68))),43),((41,42),(76,77))),(((69,(70,(72,73))),(74,75)),71))),3));
tree B_9.35 = [&U] [&W 1/60] (1,((2,((((((((((((4,5),6),32),((((24,29),28),((25,26),27)),(30,31))),(((33,34),35),36)),(((19,(22,23)),20),21)),((((((7,9),(8,((((13,14),15),16),17))),11),12),10),18)),(((37,38),39),40)),((((((((44,45),46),61),(((51,53),52),(54,(55,56)))),((47,48),((49,62),50))),(((57,58),59),60)),(63,(64,65))),((66,67),68))),43),((41,42),(76,77))),(((69,(70,(72,73))),(74,75)),71))),3));
tree B_9.36 = [&U] [&W 1/60] (1,((2,((((((((((((4,5),6),32),((((24,29),28),((25,26),27)),(30,31))),((((7,9),((10,12),11)),(8,((((13,14),15),16),17))),18)),(((33,34),35),36)),(((19,(22,23)),20),21)),(((37,38),39),40)),((((((((44,45),46),61),(((51,53),52),(54,(55,56)))),((47,48),((49,62),50))),(((57,58),59),60)),(63,(64,65))),((66,67),68))),43),((41,42),(76,77))),(((69,(70,(72,73))),(74,75)),71))),3));
tree B_9.37 = [&U] [&W 1/60] (1,((2,((((((((((((4,5),6),32),((((24,29),28),((25,26),27)),(30,31))),(((33,34),35),36)),(((19,(22,23)),20),21)),(((7,9),(((8,((((13,14),15),16),17)),11),(10,12))),18)),(((37,38),39),40)),((((((((44,45),46),61),(((51,53),52),(54,(55,56)))),((47,48),((49,62),50))),(((57,58),59),60)),(63,(64,65))),((66,67),68))),43),((41,42),(76,77))),(((69,(70,(72,73))),(74,75)),71))),3));
tree B_9.38 = [&U] [&W 1/60] (1,((2,((((((((((((4,5),6),32),((((24,29),28),((25,26),27)),(30,31))),(((33,34),35),36)),(((19,(22,23)),20),21)),(((7,9),(((8,((((13,14),15),16),17)),(10,12)),11)),18)),(((37,38),39),40)),((((((((44,45),46),61),(((51,53),52),(54,(55,56)))),((47,48),((49,62),50))),(((57,58),59),60)),(63,(64,65))),((66,67),68))),43),((41,42),(76,77))),(((69,(70,(72,73))),(74,75)),71))),3));
tree B_9.39 = [&U] [&W 1/60] (1,((2,((((((((((((4,5),6),32),((((24,29),28),((25,26),27)),(30,31))),(((33,34),35),36)),(((19,(22,23)),20),21)),(((7,9),((((8,((((13,14),15),16),17)),12),10),11)),18)),(((37,38),39),40)),((((((((44,45),46),61),(((51,53),52),(54,(55,56)))),((47,48),((49,62),50))),(((57,58),59),60)),(63,(64,65))),((66,67),68))),43),((41,42),(76,77))),(((69,(70,(72,73))),(74,75)),71))),3));
tree B_9.40 = [&U] [&W 1/60] (1,((2,((((((((((((4,5),6),32),((((24,29),28),((25,26),27)),(30,31))),(((33,34),35),36)),(((19,(22,23)),20),21)),(((7,9),((((8,((((13,14),15),16),17)),10),12),11)),18)),(((37,38),39),40)),((((((((44,45),46),61),(((51,53),52),(54,(55,56)))),((47,48),((49,62),50))),(((57,58),59),60)),(63,(64,65))),((66,67),68))),43),((41,42),(76,77))),(((69,(70,(72,73))),(74,75)),71))),3));
tree B_9.41 = [&U] [&W 1/60] (1,((2,((((((((((((4,5),6),32),((((24,28),29),(25,(26,27))),(30,31))),(((((7,9),((8,((((13,14),15),16),17)),11)),10),12),18)),(((33,35),36),34)),((((19,23),22),21),20)),(((37,38),39),40)),((((((((44,45),46),61),(((51,52),53),(54,(55,56)))),((47,48),((49,62),50))),((57,(58,59)),60)),(63,(64,65))),((66,67),68))),43),((41,42),(76,77))),(((69,(70,(72,73))),(74,75)),71))),3));
tree B_9.42 = [&U] [&W 1/60] (1,((2,((((((((((((4,5),6),32),((((24,28),29),(25,(26,27))),(30,31))),(((((7,9),((8,((((13,14),15),16),17)),11)),10),12),18)),(((33,35),36),34)),(((19,23),(20,21)),22)),(((37,38),39),40)),((((((((44,45),46),61),(((51,52),53),(54,(55,56)))),((47,48),((49,62),50))),((57,(58,59)),60)),(63,(64,65))),((66,67),68))),43),((41,42),(76,77))),(((69,(70,(72,73))),(74,75)),71))),3));
tree B_9.43 = [&U] [&W 1/60] (1,((2,((((((((((((4,5),6),32),((((24,28),29),(25,(26,27))),(30,31))),(((((7,9),((8,((((13,14),15),16),17)),11)),10),12),18)),(((33,35),36),34)),((19,23),((20,21),22))),(((37,38),39),40)),((((((((44,45),46),61),(((51,52),53),(54,(55,56)))),((47,48),((49,62),50))),((57,(58,59)),60)),(63,(64,65))),((66,67),68))),43),((41,42),(76,77))),(((69,(70,(72,73))),(74,75)),71))),3));
tree B_9.44 = [&U] [&W 1/60] (1,((2,((((((((((((4,5),6),32),((((24,28),29),(25,(26,27))),(30,31))),(((((7,9),((8,((((13,14),15),16),17)),11)),10),12),18)),(((33,35),36),34)),((19,((20,21),22)),23)),(((37,38),39),40)),((((((((44,45),46),61),(((51,52),53),(54,(55,56)))),((47,48),((49,62),50))),((57,(58,59)),60)),(63,(64,65))),((66,67),68))),43),((41,42),(76,77))),(((69,(70,(72,73))),(74,75)),71))),3));
tree B_9.45 = [&U] [&W 1/60] (1,((2,((((((((((((4,5),6),32),((((24,28),29),(25,(26,27))),(30,31))),(((((7,9),((8,((((13,14),15),16),17)),11)),10),12),18)),(((33,35),36),34)),(19,(((20,21),22),23))),(((37,38),39),40)),((((((((44,45),46),61),(((51,52),53),(54,(55,56)))),((47,48),((49,62),50))),((57,(58,59)),60)),(63,(64,65))),((66,67),68))),43),((41,42),(76,77))),(((69,(70,(72,73))),(74,75)),71))),3));
tree B_9.46 = [&U] [&W 1/60] (1,((2,((((((((((((4,5),6),32),((((24,28),29),(25,(26,27))),(30,31))),(((((7,9),((8,((((13,14),15),16),17)),11)),10),12),18)),((33,(34,36)),35)),((((19,23),22),21),20)),(((37,38),39),40)),((((((((44,45),46),61),(((51,52),53),(54,(55,56)))),((47,48),((49,62),50))),((57,(58,59)),60)),(63,(64,65))),((66,67),68))),43),((41,42),(76,77))),(((69,(70,(72,73))),(74,75)),71))),3));
tree B_9.47 = [&U] [&W 1/60] (1,((2,((((((((((((4,5),6),32),((((24,28),29),(25,(26,27))),(30,31))),(((((7,9),((8,((((13,14),15),16),17)),11)),10),12),18)),(33,((34,36),35))),((((19,23),22),21),20)),(((37,38),39),40)),((((((((44,45),46),61),(((51,52),53),(54,(55,56)))),((47,48),((49,62),50))),((57,(58,59)),60)),(63,(64,65))),((66,67),68))),43),((41,42),(76,77))),(((69,(70,(72,73))),(74,75)),71))),3));
tree B_9.48 = [&U] [&W 1/60] (1,((2,((((((((((((4,5),6),32),((((24,28),29),(25,(26,27))),(30,31))),(((((7,9),((8,((((13,14),15),16),17)),11)),10),12),18)),(((33,35),36),34)),(((19,23),(20,22)),21)),(((37,38),39),40)),((((((((44,45),46),61),(((51,52),53),(54,(55,56)))),((47,48),((49,62),50))),((57,(58,59)),60)),(63,(64,65))),((66,67),68))),43),((41,42),(76,77))),(((69,(70,(72,73))),(74,75)),71))),3));
tree B_9.49 = [&U] [&W 1/60] (1,((2,((((((((((((4,5),6),32),((((24,28),29),(25,(26,27))),(30,31))),(((((7,9),((8,((((13,14),15),16),17)),11)),10),12),18)),(((33,35),36),34)),((((19,23),20),22),21)),(((37,38),39),40)),((((((((44,45),46),61),(((51,52),53),(54,(55,56)))),((47,48),((49,62),50))),((57,(58,59)),60)),(63,(64,65))),((66,67),68))),43),((41,42),(76,77))),(((69,(70,(72,73))),(74,75)),71))),3));
tree B_9.50 = [&U] [&W 1/60] (1,((2,((((((((((((4,5),6),32),((((24,28),29),(25,(26,27))),(30,31))),(((((7,9),((8,((((13,14),15),16),17)),11)),10),12),18)),(((33,35),36),34)),(((19,(20,23)),22),21)),(((37,38),39),40)),((((((((44,45),46),61),(((51,52),53),(54,(55,56)))),((47,48),((49,62),50))),((57,(58,59)),60)),(63,(64,65))),((66,67),68))),43),((41,42),(76,77))),(((69,(70,(72,73))),(74,75)),71))),3));
tree B_9.51 = [&U] [&W 1/60] (1,((2,((((((((((((4,5),6),32),((((24,28),29),(25,(26,27))),(30,31))),((33,(34,36)),35)),((19,(21,(22,23))),20)),((((((7,9),10),12),11),(8,(((13,(14,15)),16),17))),18)),(((37,38),39),40)),(((((((44,45),46),61),(((51,52),53),((54,55),56))),(((47,48),((49,62),50)),(((57,58),59),60))),(63,(64,65))),((66,67),68))),43),((41,42),(76,77))),(((69,(70,(72,73))),(74,75)),71))),3));
tree B_9.52 = [&U] [&W 1/60] (1,((2,((((((((((((4,5),6),32),((((24,28),29),(25,(26,27))),(30,31))),((((((7,9),10),12),11),(8,(((13,(14,15)),16),17))),18)),((33,(34,36)),35)),((19,(21,(22,23))),20)),(((37,38),39),40)),(((((((44,45),46),61),(((51,52),53),((54,55),56))),(((47,48),((49,62),50)),(((57,58),59),60))),(63,(64,65))),((66,67),68))),43),((41,42),(76,77))),(((69,(70,(72,73))),(74,75)),71))),3));
tree B_9.53 = [&U] [&W 1/60] (1,((2,((((((((((((4,5),6),32),((((24,28),29),(25,(26,27))),(30,31))),((33,(34,36)),35)),((19,(21,(22,23))),20)),((((7,9),10),(((8,(((13,(14,15)),16),17)),11),12)),18)),(((37,38),39),40)),(((((((44,45),46),61),(((51,52),53),((54,55),56))),(((47,48),((49,62),50)),(((57,58),59),60))),(63,(64,65))),((66,67),68))),43),((41,42),(76,77))),(((69,(70,(72,73))),(74,75)),71))),3));
tree B_9.54 = [&U] [&W 1/60] (1,((2,((((((((((((4,5),6),32),((((24,28),29),(25,(26,27))),(30,31))),((33,(34,36)),35)),((19,(21,(22,23))),20)),(((((7,9),10),((8,(((13,(14,15)),16),17)),11)),12),18)),(((37,38),39),40)),(((((((44,45),46),61),(((51,52),53),((54,55),56))),(((47,48),((49,62),50)),(((57,58),59),60))),(63,(64,65))),((66,67),68))),43),((41,42),(76,77))),(((69,(70,(72,73))),(74,75)),71))),3));
tree B_9.55 = [&U] [&W 1/60] (1,((2,((((((((((((4,5),6),32),((((24,28),29),(25,(26,27))),(30,31))),((33,(34,36)),35)),((19,(21,(22,23))),20)),((((7,9),(((8,(((13,(14,15)),16),17)),11),12)),10),18)),(((37,38),39),40)),(((((((44,45),46),61),(((51,52),53),((54,55),56))),(((47,48),((49,62),50)),(((57,58),59),60))),(63,(64,65))),((66,67),68))),43),((41,42),(76,77))),(((69,(70,(72,73))),(74,75)),71))),3));
tree B_9.56 = [&U] [&W 1/60] (1,((2,((((((((((((4,5),6),32),((((24,28),29),(25,(26,27))),(30,31))),((33,(34,36)),35)),((19,(21,(22,23))),20)),(((7,9),((((8,(((13,(14,15)),16),17)),11),12),10)),18)),(((37,38),39),40)),(((((((44,45),46),61),(((51,52),53),((54,55),56))),(((47,48),((49,62),50)),(((57,58),59),60))),(63,(64,65))),((66,67),68))),43),((41,42),(76,77))),(((69,(70,(72,73))),(74,75)),71))),3));
tree B_9.57 = [&U] [&W 1/60] (1,((2,((((((((((((4,5),6),32),((((24,28),29),(25,(26,27))),(30,31))),((33,(34,36)),35)),(((19,20),21),(22,23))),((((((7,9),10),12),11),(8,(((13,(14,15)),16),17))),18)),(((37,38),39),40)),(((((((44,45),46),61),(((51,52),53),((54,55),56))),(((47,48),((49,62),50)),(((57,58),59),60))),(63,(64,65))),((66,67),68))),43),((41,42),(76,77))),(((69,(70,(72,73))),(74,75)),71))),3));
tree B_9.58 = [&U] [&W 1/60] (1,((2,((((((((((((4,5),6),32),((((24,28),29),(25,(26,27))),(30,31))),((33,(34,36)),35)),(((19,20),(22,23)),21)),((((((7,9),10),12),11),(8,(((13,(14,15)),16),17))),18)),(((37,38),39),40)),(((((((44,45),46),61),(((51,52),53),((54,55),56))),(((47,48),((49,62),50)),(((57,58),59),60))),(63,(64,65))),((66,67),68))),43),((41,42),(76,77))),(((69,(70,(72,73))),(74,75)),71))),3));
tree B_9.59 = [&U] [&W 1/60] (1,((2,((((((((((((4,5),6),32),((((24,28),29),(25,(26,27))),(30,31))),((33,(34,36)),35)),((((19,20),21),22),23)),((((((7,9),10),12),11),(8,(((13,(14,15)),16),17))),18)),(((37,38),39),40)),(((((((44,45),46),61),(((51,52),53),((54,55),56))),(((47,48),((49,62),50)),(((57,58),59),60))),(63,(64,65))),((66,67),68))),43),((41,42),(76,77))),(((69,(70,(72,73))),(74,75)),71))),3));
tree B_9.60 = [&U] [&W 1/60] (1,((2,((((((((((((4,5),6),32),((((24,28),29),(25,(26,27))),(30,31))),((33,(34,36)),35)),((((19,20),21),23),22)),((((((7,9),10),12),11),(8,(((13,(14,15)),16),17))),18)),(((37,38),39),40)),(((((((44,45),46),61),(((51,52),53),((54,55),56))),(((47,48),((49,62),50)),(((57,58),59),60))),(63,(64,65))),((66,67),68))),43),((41,42),(76,77))),(((69,(70,(72,73))),(74,75)),71))),3));

[Trees found in bootstrap replicate #10 (seed=1242553487)]
tree B_10.1 = [&U] [&W 1/120] (1,((2,((((((4,5),6),((((((((7,9),8),10),11),12),((((13,15),14),16),17)),(18,((((((24,28),29),((25,27),26)),(30,31)),32),(33,(34,(35,36)))))),(((19,(21,23)),20),22))),(((((((37,38),40),39),43),(((44,45),46),(((((((47,48),50),49),((((51,53),52),((((54,55),56),62),((57,(58,59)),60))),61)),(66,67)),63),(64,65)))),68),(41,42))),(76,77)),(((((69,70),71),(72,73)),74),75))),3));
tree B_10.2 = [&U] [&W 1/120] (1,((2,((((((4,5),6),((((((((7,9),8),10),11),12),((((13,15),14),16),17)),(18,((((((24,28),29),((25,27),26)),(30,31)),32),(33,(34,(35,36)))))),((19,(20,22)),(21,23)))),(((((((37,38),40),39),43),(((44,45),46),(((((((47,48),50),49),((((51,53),52),((((54,55),56),62),((57,(58,59)),60))),61)),(66,67)),63),(64,65)))),68),(41,42))),(76,77)),(((((69,70),71),(72,73)),74),75))),3));
tree B_10.3 = [&U] [&W 1/120] (1,((2,((((((4,5),6),((((((((7,9),8),10),11),12),((((13,15),14),16),17)),(18,((((((24,28),29),((25,27),26)),(30,31)),32),(33,(34,(35,36)))))),(19,((20,22),(21,23))))),(((((((37,38),40),39),43),(((44,45),46),(((((((47,48),50),49),((((51,53),52),((((54,55),56),62),((57,(58,59)),60))),61)),(66,67)),63),(64,65)))),68),(41,42))),(76,77)),(((((69,70),71),(72,73)),74),75))),3));
tree B_10.4 = [&U] [&W 1/120] (1,((2,((((((4,5),6),((((((((7,9),8),10),11),12),((((13,15),14),16),17)),(18,((((((24,28),29),((25,27),26)),(30,31)),32),(33,(34,(35,36)))))),(((19,(20,22)),21),23))),(((((((37,38),40),39),43),(((44,45),46),(((((((47,48),50),49),((((51,53),52),((((54,55),56),62),((57,(58,59)),60))),61)),(66,67)),63),(64,65)))),68),(41,42))),(76,77)),(((((69,70),71),(72,73)),74),75))),3));
tree B_10.5 = [&U] [&W 1/120] (1,((2,((((((4,5),6),((((((((7,9),8),10),11),12),((((13,15),14),16),17)),(18,((((((24,28),29),((25,27),26)),(30,31)),32),(33,(34,(35,36)))))),(((19,(20,22)),23),21))),(((((((37,38),40),39),43),(((44,45),46),(((((((47,48),50),49),((((51,53),52),((((54,55),56),62),((57,(58,59)),60))),61)),(66,67)),63),(64,65)))),68),(41,42))),(76,77)),(((((69,70),71),(72,73)),74),75))),3));
tree B_10.6 = [&U] [&W 1/120] (1,((2,((((((4,5),6),((((((((7,9),8),10),11),12),((((13,15),14),16),17)),(18,((((((24,28),29),((25,27),26)),(30,31)),32),(33,(34,(35,36)))))),((19,((21,23),22)),20))),(((((((37,38),40),39),43),(((44,45),46),(((((((47,48),50),49),((((51,53),52),((((54,55),56),62),((57,(58,59)),60))),61)),(66,67)),63),(64,65)))),68),(41,42))),(76,77)),(((((69,70),71),(72,73)),74),75))),3));
tree B_10.7 = [&U] [&W 1/120] (1,((2,((((((4,5),6),((((((((7,9),8),10),11),12),((((13,15),14),16),17)),(18,((((((24,28),29),((25,27),26)),(30,31)),32),(33,(34,(35,36)))))),(((19,22),(21,23)),20))),(((((((37,38),40),39),43),(((44,45),46),(((((((47,48),50),49),((((51,53),52),((((54,55),56),62),((57,(58,59)),60))),61)),(66,67)),63),(64,65)))),68),(41,42))),(76,77)),(((((69,70),71),(72,73)),74),75))),3));
tree B_10.8 = [&U] [&W 1/120] (1,((2,((((((4,5),6),((((((((7,9),8),10),11),12),((((13,15),14),16),17)),(18,((((((24,28),29),((25,27),26)),(30,31)),32),(33,(34,(35,36)))))),((19,(21,(22,23))),20))),(((((((37,38),40),39),43),(((44,45),46),(((((((47,48),50),49),((((51,53),52),((((54,55),56),62),((57,(58,59)),60))),61)),(66,67)),63),(64,65)))),68),(41,42))),(76,77)),(((((69,70),71),(72,73)),74),75))),3));
tree B_10.9 = [&U] [&W 1/120] (1,((2,((((((4,5),6),((((((((7,9),8),10),11),12),((((13,15),14),16),17)),(18,((((((24,28),29),((25,27),26)),(30,31)),32),(33,(34,(35,36)))))),((19,((21,22),23)),20))),(((((((37,38),40),39),43),(((44,45),46),(((((((47,48),50),49),((((51,53),52),((((54,55),56),62),((57,(58,59)),60))),61)),(66,67)),63),(64,65)))),68),(41,42))),(76,77)),(((((69,70),71),(72,73)),74),75))),3));
tree B_10.10 = [&U] [&W 1/120] (1,((2,((((((4,5),6),((((((((7,9),8),10),11),12),((((13,15),14),16),17)),(18,((((((24,28),29),((25,27),26)),(30,31)),32),(33,(34,(35,36)))))),((((19,20),21),23),22))),(((((((37,38),40),39),43),(((44,45),46),(((((((47,48),50),49),((((51,53),52),((((54,55),56),62),((57,(58,59)),60))),61)),(66,67)),63),(64,65)))),68),(41,42))),(76,77)),(((((69,70),71),(72,73)),74),75))),3));
tree B_10.11 = [&U] [&W 1/120] (1,((2,((((((4,5),6),(((((((((7,9),10),8),11),12),((((13,14),15),16),17)),(((((24,(28,29)),((25,27),26)),(30,31)),32),((33,(34,36)),35))),18),(((19,(22,23)),21),20))),(((((((37,38),40),39),43),(((44,45),46),(((((((47,48),50),49),((((51,53),52),((((54,56),55),62),((57,(58,59)),60))),61)),(66,67)),63),(64,65)))),68),(41,42))),(76,77)),(((((69,70),71),(72,73)),74),75))),3));
tree B_10.12 = [&U] [&W 1/120] (1,((2,((((((4,5),6),(((((((((7,9),10),8),11),12),((((13,14),15),16),17)),(((((24,(28,29)),((25,27),26)),(30,31)),32),((33,(34,36)),35))),18),(((19,(22,23)),21),20))),(((((((37,38),40),39),43),(((44,45),46),(((((((47,48),50),49),((((51,53),52),(((54,(55,56)),62),((57,(58,59)),60))),61)),(66,67)),63),(64,65)))),68),(41,42))),(76,77)),(((((69,70),71),(72,73)),74),75))),3));
tree B_10.13 = [&U] [&W 1/120] (1,((2,((((((4,5),6),(((((((((7,9),10),8),11),12),((((13,14),15),16),17)),(((((24,(28,29)),((25,27),26)),(30,31)),32),((33,(34,36)),35))),18),(((19,(22,23)),21),20))),(((((((37,38),40),39),43),(((44,45),46),(((((((47,48),50),49),((((51,53),52),((((54,55),56),62),((57,(58,59)),60))),61)),(66,67)),63),(64,65)))),68),(41,42))),(76,77)),(((((69,70),71),(72,73)),74),75))),3));
tree B_10.14 = [&U] [&W 1/120] (1,((2,((((((4,5),6),(((((((((7,9),10),8),11),12),((((13,14),15),16),17)),(((((24,(28,29)),((25,27),26)),(30,31)),32),((33,(34,36)),35))),18),((19,(20,21)),(22,23)))),(((((((37,38),40),39),43),(((44,45),46),(((((((47,48),50),49),((((51,53),52),((((54,56),55),62),((57,(58,59)),60))),61)),(66,67)),63),(64,65)))),68),(41,42))),(76,77)),(((((69,70),71),(72,73)),74),75))),3));
tree B_10.15 = [&U] [&W 1/120] (1,((2,((((((4,5),6),(((((((((7,9),10),8),11),12),((((13,14),15),16),17)),(((((24,(28,29)),((25,27),26)),(30,31)),32),((33,(34,36)),35))),18),(19,((20,21),(22,23))))),(((((((37,38),40),39),43),(((44,45),46),(((((((47,48),50),49),((((51,53),52),((((54,56),55),62),((57,(58,59)),60))),61)),(66,67)),63),(64,65)))),68),(41,42))),(76,77)),(((((69,70),71),(72,73)),74),75))),3));
tree B_10.16 = [&U] [&W 1/120] (1,((2,((((((4,5),6),(((((((((7,9),10),8),11),12),((((13,14),15),16),17)),(((((24,(28,29)),((25,27),26)),(30,31)),32),((33,(34,36)),35))),18),(((19,(20,21)),22),23))),(((((((37,38),40),39),43),(((44,45),46),(((((((47,48),50),49),((((51,53),52),((((54,56),55),62),((57,(58,59)),60))),61)),(66,67)),63),(64,65)))),68),(41,42))),(76,77)),(((((69,70),71),(72,73)),74),75))),3));
tree B_10.17 = [&U] [&W 1/120] (1,((2,((((((4,5),6),(((((((((7,9),10),8),11),12),((((13,14),15),16),17)),(((((24,(28,29)),((25,27),26)),(30,31)),32),((33,(34,36)),35))),18),(((19,(20,21)),23),22))),(((((((37,38),40),39),43),(((44,45),46),(((((((47,48),50),49),((((51,53),52),((((54,56),55),62),((57,(58,59)),60))),61)),(66,67)),63),(64,65)))),68),(41,42))),(76,77)),(((((69,70),71),(72,73)),74),75))),3));
tree B_10.18 = [&U] [&W 1/120] (1,((2,((((((4,5),6),(((((((((7,9),10),8),11),12),((((13,14),15),16),17)),(((((24,(28,29)),((25,27),26)),(30,31)),32),((33,(34,36)),35))),18),((19,(20,(22,23))),21))),(((((((37,38),40),39),43),(((44,45),46),(((((((47,48),50),49),((((51,53),52),((((54,56),55),62),((57,(58,59)),60))),61)),(66,67)),63),(64,65)))),68),(41,42))),(76,77)),(((((69,70),71),(72,73)),74),75))),3));
tree B_10.19 = [&U] [&W 1/120] (1,((2,((((((4,5),6),(((((((((7,9),10),8),11),12),((((13,14),15),16),17)),(((((24,(28,29)),((25,27),26)),(30,31)),32),((33,(34,36)),35))),18),(((19,20),(22,23)),21))),(((((((37,38),40),39),43),(((44,45),46),(((((((47,48),50),49),((((51,53),52),((((54,56),55),62),((57,(58,59)),60))),61)),(66,67)),63),(64,65)))),68),(41,42))),(76,77)),(((((69,70),71),(72,73)),74),75))),3));
tree B_10.20 = [&U] [&W 1/120] (1,((2,((((((4,5),6),(((((((((7,9),10),8),11),12),((((13,14),15),16),17)),(((((24,(28,29)),((25,27),26)),(30,31)),32),((33,(34,36)),35))),18),((19,((20,23),22)),21))),(((((((37,38),40),39),43),(((44,45),46),(((((((47,48),50),49),((((51,53),52),((((54,56),55),62),((57,(58,59)),60))),61)),(66,67)),63),(64,65)))),68),(41,42))),(76,77)),(((((69,70),71),(72,73)),74),75))),3));
tree B_10.21 = [&U] [&W 1/120] (1,((2,((((((4,5),6),(((((((((7,9),11),10),8),12),((((13,15),14),16),17)),((((24,(28,29)),((25,27),26)),((30,31),32)),((33,(34,35)),36))),18),((19,((20,22),21)),23))),(((((((37,38),40),39),43),(((44,45),46),(((((((47,48),50),49),((((51,53),52),((((54,56),55),62),((57,(58,59)),60))),61)),(66,67)),63),(64,65)))),68),(41,42))),(76,77)),(((((69,70),71),(72,73)),74),75))),3));
tree B_10.22 = [&U] [&W 1/120] (1,((2,((((((4,5),6),(((((((((7,9),11),10),8),12),((((13,15),14),16),17)),((((24,(28,29)),((25,27),26)),((30,31),32)),((33,(34,35)),36))),18),((19,((20,22),21)),23))),(((((((37,38),40),39),43),(((44,45),46),(((((((47,48),50),49),((((51,53),52),(((54,(55,56)),62),((57,(58,59)),60))),61)),(66,67)),63),(64,65)))),68),(41,42))),(76,77)),(((((69,70),71),(72,73)),74),75))),3));
tree B_10.23 = [&U] [&W 1/120] (1,((2,((((((4,5),6),(((((((((7,9),11),10),8),12),((((13,15),14),16),17)),((((24,(28,29)),((25,27),26)),((30,31),32)),((33,(34,35)),36))),18),((19,((20,22),21)),23))),(((((((37,38),40),39),43),(((44,45),46),(((((((47,48),50),49),((((51,53),52),((((54,55),56),62),((57,(58,59)),60))),61)),(66,67)),63),(64,65)))),68),(41,42))),(76,77)),(((((69,70),71),(72,73)),74),75))),3));
tree B_10.24 = [&U] [&W 1/120] (1,((2,((((((4,5),6),(((((((((7,9),11),10),8),12),((((13,15),14),16),17)),((((24,(28,29)),((25,27),26)),((30,31),32)),((33,(34,35)),36))),18),(((19,23),(20,22)),21))),(((((((37,38),40),39),43),(((44,45),46),(((((((47,48),50),49),((((51,53),52),((((54,56),55),62),((57,(58,59)),60))),61)),(66,67)),63),(64,65)))),68),(41,42))),(76,77)),(((((69,70),71),(72,73)),74),75))),3));
tree B_10.25 = [&U] [&W 1/120] (1,((2,((((((4,5),6),(((((((((7,9),11),10),8),12),((((13,15),14),16),17)),((((24,(28,29)),((25,27),26)),((30,31),32)),((33,(34,35)),36))),18),(((19,23),21),(20,22)))),(((((((37,38),40),39),43),(((44,45),46),(((((((47,48),50),49),((((51,53),52),((((54,56),55),62),((57,(58,59)),60))),61)),(66,67)),63),(64,65)))),68),(41,42))),(76,77)),(((((69,70),71),(72,73)),74),75))),3));
tree B_10.26 = [&U] [&W 1/120] (1,((2,((((((4,5),6),(((((((((7,9),11),10),8),12),((((13,15),14),16),17)),((((24,(28,29)),((25,27),26)),((30,31),32)),((33,(34,35)),36))),18),((((19,23),21),20),22))),(((((((37,38),40),39),43),(((44,45),46),(((((((47,48),50),49),((((51,53),52),((((54,56),55),62),((57,(58,59)),60))),61)),(66,67)),63),(64,65)))),68),(41,42))),(76,77)),(((((69,70),71),(72,73)),74),75))),3));
tree B_10.27 = [&U] [&W 1/120] (1,((2,((((((4,5),6),(((((((((7,9),11),10),8),12),((((13,15),14),16),17)),((((24,(28,29)),((25,27),26)),((30,31),32)),((33,(34,35)),36))),18),((((19,23),21),22),20))),(((((((37,38),40),39),43),(((44,45),46),(((((((47,48),50),49),((((51,53),52),((((54,56),55),62),((57,(58,59)),60))),61)),(66,67)),63),(64,65)))),68),(41,42))),(76,77)),(((((69,70),71),(72,73)),74),75))),3));
tree B_10.28 = [&U] [&W 1/120] (1,((2,((((((4,5),6),(((((((((7,9),11),10),8),12),((((13,15),14),16),17)),((((24,(28,29)),((25,27),26)),((30,31),32)),((33,(34,35)),36))),18),(19,((20,22),(21,23))))),(((((((37,38),40),39),43),(((44,45),46),(((((((47,48),50),49),((((51,53),52),((((54,56),55),62),((57,(58,59)),60))),61)),(66,67)),63),(64,65)))),68),(41,42))),(76,77)),(((((69,70),71),(72,73)),74),75))),3));
tree B_10.29 = [&U] [&W 1/120] (1,((2,((((((4,5),6),(((((((((7,9),11),10),8),12),((((13,15),14),16),17)),((((24,(28,29)),((25,27),26)),((30,31),32)),((33,(34,35)),36))),18),(19,(((20,22),23),21)))),(((((((37,38),40),39),43),(((44,45),46),(((((((47,48),50),49),((((51,53),52),((((54,56),55),62),((57,(58,59)),60))),61)),(66,67)),63),(64,65)))),68),(41,42))),(76,77)),(((((69,70),71),(72,73)),74),75))),3));
tree B_10.30 = [&U] [&W 1/120] (1,((2,((((((4,5),6),(((((((((7,9),11),10),8),12),((((13,15),14),16),17)),((((24,(28,29)),((25,27),26)),((30,31),32)),((33,(34,35)),36))),18),(19,((20,(22,23)),21)))),(((((((37,38),40),39),43),(((44,45),46),(((((((47,48),50),49),((((51,53),52),((((54,56),55),62),((57,(58,59)),60))),61)),(66,67)),63),(64,65)))),68),(41,42))),(76,77)),(((((69,70),71),(72,73)),74),75))),3));
tree B_10.31 = [&U] [&W 1/120] (1,((2,((((((4,5),6),((((((((7,9),11),8),10),12),(((13,(14,15)),16),17)),(18,((((((24,29),28),((25,27),26)),(30,31)),32),(((33,36),35),34)))),((((19,23),22),20),21))),(((((((37,38),40),39),43),(((44,45),46),(((((((47,48),50),49),((((51,53),52),((((54,55),56),62),((57,(58,59)),60))),61)),(66,67)),63),(64,65)))),68),(41,42))),(76,77)),(((((69,70),71),(72,73)),74),75))),3));
tree B_10.32 = [&U] [&W 1/120] (1,((2,((((((4,5),6),((((((((7,9),11),8),10),12),(((13,(14,15)),16),17)),(18,((((((24,29),28),((25,27),26)),(30,31)),32),(((33,36),35),34)))),((((19,23),22),20),21))),(((((((37,38),40),39),43),(((44,45),46),(((((((47,48),50),49),((((51,53),52),(((54,(55,56)),62),((57,(58,59)),60))),61)),(66,67)),63),(64,65)))),68),(41,42))),(76,77)),(((((69,70),71),(72,73)),74),75))),3));
tree B_10.33 = [&U] [&W 1/120] (1,((2,((((((4,5),6),((((((((7,9),11),8),10),12),(((13,(14,15)),16),17)),(18,((((((24,29),28),((25,27),26)),(30,31)),32),(((33,36),35),34)))),((((19,23),22),20),21))),(((((((37,38),40),39),43),(((44,45),46),(((((((47,48),50),49),((((51,53),52),((((54,56),55),62),((57,(58,59)),60))),61)),(66,67)),63),(64,65)))),68),(41,42))),(76,77)),(((((69,70),71),(72,73)),74),75))),3));
tree B_10.34 = [&U] [&W 1/120] (1,((2,((((((4,5),6),((((((((7,9),11),8),10),12),(((13,(14,15)),16),17)),(18,((((((24,29),28),((25,27),26)),(30,31)),32),(((33,36),35),34)))),(((19,23),(20,21)),22))),(((((((37,38),40),39),43),(((44,45),46),(((((((47,48),50),49),((((51,53),52),((((54,55),56),62),((57,(58,59)),60))),61)),(66,67)),63),(64,65)))),68),(41,42))),(76,77)),(((((69,70),71),(72,73)),74),75))),3));
tree B_10.35 = [&U] [&W 1/120] (1,((2,((((((4,5),6),((((((((7,9),11),8),10),12),(((13,(14,15)),16),17)),(18,((((((24,29),28),((25,27),26)),(30,31)),32),(((33,36),35),34)))),((19,23),((20,21),22)))),(((((((37,38),40),39),43),(((44,45),46),(((((((47,48),50),49),((((51,53),52),((((54,55),56),62),((57,(58,59)),60))),61)),(66,67)),63),(64,65)))),68),(41,42))),(76,77)),(((((69,70),71),(72,73)),74),75))),3));
tree B_10.36 = [&U] [&W 1/120] (1,((2,((((((4,5),6),((((((((7,9),11),8),10),12),(((13,(14,15)),16),17)),(18,((((((24,29),28),((25,27),26)),(30,31)),32),(((33,36),35),34)))),((19,((20,21),22)),23))),(((((((37,38),40),39),43),(((44,45),46),(((((((47,48),50),49),((((51,53),52),((((54,55),56),62),((57,(58,59)),60))),61)),(66,67)),63),(64,65)))),68),(41,42))),(76,77)),(((((69,70),71),(72,73)),74),75))),3));
tree B_10.37 = [&U] [&W 1/120] (1,((2,((((((4,5),6),((((((((7,9),11),8),10),12),(((13,(14,15)),16),17)),(18,((((((24,29),28),((25,27),26)),(30,31)),32),(((33,36),35),34)))),(19,(((20,21),22),23)))),(((((((37,38),40),39),43),(((44,45),46),(((((((47,48),50),49),((((51,53),52),((((54,55),56),62),((57,(58,59)),60))),61)),(66,67)),63),(64,65)))),68),(41,42))),(76,77)),(((((69,70),71),(72,73)),74),75))),3));
tree B_10.38 = [&U] [&W 1/120] (1,((2,((((((4,5),6),((((((((7,9),11),8),10),12),(((13,(14,15)),16),17)),(18,((((((24,29),28),((25,27),26)),(30,31)),32),(((33,36),35),34)))),(((19,23),(21,22)),20))),(((((((37,38),40),39),43),(((44,45),46),(((((((47,48),50),49),((((51,53),52),((((54,55),56),62),((57,(58,59)),60))),61)),(66,67)),63),(64,65)))),68),(41,42))),(76,77)),(((((69,70),71),(72,73)),74),75))),3));
tree B_10.39 = [&U] [&W 1/120] (1,((2,((((((4,5),6),((((((((7,9),11),8),10),12),(((13,(14,15)),16),17)),(18,((((((24,29),28),((25,27),26)),(30,31)),32),(((33,36),35),34)))),((((19,23),21),22),20))),(((((((37,38),40),39),43),(((44,45),46),(((((((47,48),50),49),((((51,53),52),((((54,55),56),62),((57,(58,59)),60))),61)),(66,67)),63),(64,65)))),68),(41,42))),(76,77)),(((((69,70),71),(72,73)),74),75))),3));
tree B_10.40 = [&U] [&W 1/120] (1,((2,((((((4,5),6),((((((((7,9),11),8),10),12),(((13,(14,15)),16),17)),(18,((((((24,29),28),((25,27),26)),(30,31)),32),(((33,36),35),34)))),(((19,(21,23)),22),20))),(((((((37,38),40),39),43),(((44,45),46),(((((((47,48),50),49),((((51,53),52),((((54,55),56),62),((57,(58,59)),60))),61)),(66,67)),63),(64,65)))),68),(41,42))),(76,77)),(((((69,70),71),(72,73)),74),75))),3));
tree B_10.41 = [&U] [&W 1/120] (1,((2,((((((4,5),6),(((((((7,9),((8,10),11)),12),((((13,14),15),16),17)),18),(((((24,(28,29)),((25,27),26)),(30,31)),32),(33,(34,(35,36))))),(19,((20,(22,23)),21)))),(((((((37,38),40),39),43),(((44,45),46),(((((((47,48),50),49),((((51,53),52),((((54,56),55),62),((57,(58,59)),60))),61)),(66,67)),63),(64,65)))),68),(41,42))),(76,77)),(((((69,70),71),(72,73)),74),75))),3));
tree B_10.42 = [&U] [&W 1/120] (1,((2,((((((4,5),6),(((((((7,9),((8,10),11)),12),((((13,14),15),16),17)),18),(((((24,(28,29)),((25,27),26)),(30,31)),32),(33,(34,(35,36))))),(19,((20,(22,23)),21)))),(((((((37,38),40),39),43),(((44,45),46),(((((((47,48),50),49),((((51,53),52),(((54,(55,56)),62),((57,(58,59)),60))),61)),(66,67)),63),(64,65)))),68),(41,42))),(76,77)),(((((69,70),71),(72,73)),74),75))),3));
tree B_10.43 = [&U] [&W 1/120] (1,((2,((((((4,5),6),(((((((7,9),((8,10),11)),12),((((13,14),15),16),17)),18),(((((24,(28,29)),((25,27),26)),(30,31)),32),(33,(34,(35,36))))),(19,((20,(22,23)),21)))),(((((((37,38),40),39),43),(((44,45),46),(((((((47,48),50),49),((((51,53),52),((((54,55),56),62),((57,(58,59)),60))),61)),(66,67)),63),(64,65)))),68),(41,42))),(76,77)),(((((69,70),71),(72,73)),74),75))),3));
tree B_10.44 = [&U] [&W 1/120] (1,((2,((((((4,5),6),(((((((7,9),((8,10),11)),12),((((13,14),15),16),17)),18),(((((24,(28,29)),((25,27),26)),(30,31)),32),(33,(34,(35,36))))),(((19,21),20),(22,23)))),(((((((37,38),40),39),43),(((44,45),46),(((((((47,48),50),49),((((51,53),52),((((54,56),55),62),((57,(58,59)),60))),61)),(66,67)),63),(64,65)))),68),(41,42))),(76,77)),(((((69,70),71),(72,73)),74),75))),3));
tree B_10.45 = [&U] [&W 1/120] (1,((2,((((((4,5),6),(((((((7,9),((8,10),11)),12),((((13,14),15),16),17)),18),(((((24,(28,29)),((25,27),26)),(30,31)),32),(33,(34,(35,36))))),(((19,21),(22,23)),20))),(((((((37,38),40),39),43),(((44,45),46),(((((((47,48),50),49),((((51,53),52),((((54,56),55),62),((57,(58,59)),60))),61)),(66,67)),63),(64,65)))),68),(41,42))),(76,77)),(((((69,70),71),(72,73)),74),75))),3));
tree B_10.46 = [&U] [&W 1/120] (1,((2,((((((4,5),6),(((((((7,9),((8,10),11)),12),((((13,14),15),16),17)),18),(((((24,(28,29)),((25,27),26)),(30,31)),32),(33,(34,(35,36))))),((((19,21),20),22),23))),(((((((37,38),40),39),43),(((44,45),46),(((((((47,48),50),49),((((51,53),52),((((54,56),55),62),((57,(58,59)),60))),61)),(66,67)),63),(64,65)))),68),(41,42))),(76,77)),(((((69,70),71),(72,73)),74),75))),3));
tree B_10.47 = [&U] [&W 1/120] (1,((2,((((((4,5),6),(((((((7,9),((8,10),11)),12),((((13,14),15),16),17)),18),(((((24,(28,29)),((25,27),26)),(30,31)),32),(33,(34,(35,36))))),((((19,21),20),23),22))),(((((((37,38),40),39),43),(((44,45),46),(((((((47,48),50),49),((((51,53),52),((((54,56),55),62),((57,(58,59)),60))),61)),(66,67)),63),(64,65)))),68),(41,42))),(76,77)),(((((69,70),71),(72,73)),74),75))),3));
tree B_10.48 = [&U] [&W 1/120] (1,((2,((((((4,5),6),(((((((7,9),((8,10),11)),12),((((13,14),15),16),17)),18),(((((24,(28,29)),((25,27),26)),(30,31)),32),(33,(34,(35,36))))),(19,(((20,21),22),23)))),(((((((37,38),40),39),43),(((44,45),46),(((((((47,48),50),49),((((51,53),52),((((54,56),55),62),((57,(58,59)),60))),61)),(66,67)),63),(64,65)))),68),(41,42))),(76,77)),(((((69,70),71),(72,73)),74),75))),3));
tree B_10.49 = [&U] [&W 1/120] (1,((2,((((((4,5),6),(((((((7,9),((8,10),11)),12),((((13,14),15),16),17)),18),(((((24,(28,29)),((25,27),26)),(30,31)),32),(33,(34,(35,36))))),(19,(((20,21),23),22)))),(((((((37,38),40),39),43),(((44,45),46),(((((((47,48),50),49),((((51,53),52),((((54,56),55),62),((57,(58,59)),60))),61)),(66,67)),63),(64,65)))),68),(41,42))),(76,77)),(((((69,70),71),(72,73)),74),75))),3));
tree B_10.50 = [&U] [&W 1/120] (1,((2,((((((4,5),6),(((((((7,9),((8,10),11)),12),((((13,14),15),16),17)),18),(((((24,(28,29)),((25,27),26)),(30,31)),32),(33,(34,(35,36))))),(((19,(22,23)),20),21))),(((((((37,38),40),39),43),(((44,45),46),(((((((47,48),50),49),((((51,53),52),((((54,56),55),62),((57,(58,59)),60))),61)),(66,67)),63),(64,65)))),68),(41,42))),(76,77)),(((((69,70),71),(72,73)),74),75))),3));
tree B_10.51 = [&U] [&W 1/120] (1,((2,((((((4,5),6),((((((((7,9),11),10),8),12),(((13,(14,15)),16),17)),(18,(((((24,(28,29)),((25,27),26)),32),(30,31)),(((33,36),34),35)))),((((19,23),20),21),22))),(((((((37,38),40),39),43),(((44,45),46),(((((((47,48),50),49),((((51,53),52),(((54,(55,56)),62),((57,(58,59)),60))),61)),(66,67)),63),(64,65)))),68),(41,42))),(76,77)),(((((69,70),71),(72,73)),74),75))),3));
tree B_10.52 = [&U] [&W 1/120] (1,((2,((((((4,5),6),((((((((7,9),11),10),8),12),(((13,(14,15)),16),17)),(18,(((((24,(28,29)),((25,27),26)),32),(30,31)),(((33,36),34),35)))),((((19,23),20),21),22))),(((((((37,38),40),39),43),(((44,45),46),(((((((47,48),50),49),((((51,53),52),((((54,56),55),62),((57,(58,59)),60))),61)),(66,67)),63),(64,65)))),68),(41,42))),(76,77)),(((((69,70),71),(72,73)),74),75))),3));
tree B_10.53 = [&U] [&W 1/120] (1,((2,((((((4,5),6),((((((((7,9),11),10),8),12),(((13,(14,15)),16),17)),(18,(((((24,(28,29)),((25,27),26)),32),(30,31)),(((33,36),34),35)))),((((19,23),20),21),22))),(((((((37,38),40),39),43),(((44,45),46),(((((((47,48),50),49),((((51,53),52),((((54,55),56),62),((57,(58,59)),60))),61)),(66,67)),63),(64,65)))),68),(41,42))),(76,77)),(((((69,70),71),(72,73)),74),75))),3));
tree B_10.54 = [&U] [&W 1/120] (1,((2,((((((4,5),6),((((((((7,9),11),10),8),12),(((13,(14,15)),16),17)),(18,(((((24,(28,29)),((25,27),26)),32),(30,31)),(((33,36),34),35)))),(((19,23),(21,22)),20))),(((((((37,38),40),39),43),(((44,45),46),(((((((47,48),50),49),((((51,53),52),(((54,(55,56)),62),((57,(58,59)),60))),61)),(66,67)),63),(64,65)))),68),(41,42))),(76,77)),(((((69,70),71),(72,73)),74),75))),3));
tree B_10.55 = [&U] [&W 1/120] (1,((2,((((((4,5),6),((((((((7,9),11),10),8),12),(((13,(14,15)),16),17)),(18,(((((24,(28,29)),((25,27),26)),32),(30,31)),(((33,36),34),35)))),((19,23),(20,(21,22))))),(((((((37,38),40),39),43),(((44,45),46),(((((((47,48),50),49),((((51,53),52),(((54,(55,56)),62),((57,(58,59)),60))),61)),(66,67)),63),(64,65)))),68),(41,42))),(76,77)),(((((69,70),71),(72,73)),74),75))),3));
tree B_10.56 = [&U] [&W 1/120] (1,((2,((((((4,5),6),((((((((7,9),11),10),8),12),(((13,(14,15)),16),17)),(18,(((((24,(28,29)),((25,27),26)),32),(30,31)),(((33,36),34),35)))),((19,(20,(21,22))),23))),(((((((37,38),40),39),43),(((44,45),46),(((((((47,48),50),49),((((51,53),52),(((54,(55,56)),62),((57,(58,59)),60))),61)),(66,67)),63),(64,65)))),68),(41,42))),(76,77)),(((((69,70),71),(72,73)),74),75))),3));
tree B_10.57 = [&U] [&W 1/120] (1,((2,((((((4,5),6),((((((((7,9),11),10),8),12),(((13,(14,15)),16),17)),(18,(((((24,(28,29)),((25,27),26)),32),(30,31)),(((33,36),34),35)))),(19,((20,(21,22)),23)))),(((((((37,38),40),39),43),(((44,45),46),(((((((47,48),50),49),((((51,53),52),(((54,(55,56)),62),((57,(58,59)),60))),61)),(66,67)),63),(64,65)))),68),(41,42))),(76,77)),(((((69,70),71),(72,73)),74),75))),3));
tree B_10.58 = [&U] [&W 1/120] (1,((2,((((((4,5),6),((((((((7,9),11),10),8),12),(((13,(14,15)),16),17)),(18,(((((24,(28,29)),((25,27),26)),32),(30,31)),(((33,36),34),35)))),(((19,23),(20,22)),21))),(((((((37,38),40),39),43),(((44,45),46),(((((((47,48),50),49),((((51,53),52),(((54,(55,56)),62),((57,(58,59)),60))),61)),(66,67)),63),(64,65)))),68),(41,42))),(76,77)),(((((69,70),71),(72,73)),74),75))),3));
tree B_10.59 = [&U] [&W 1/120] (1,((2,((((((4,5),6),((((((((7,9),11),10),8),12),(((13,(14,15)),16),17)),(18,(((((24,(28,29)),((25,27),26)),32),(30,31)),(((33,36),34),35)))),((((19,23),22),20),21))),(((((((37,38),40),39),43),(((44,45),46),(((((((47,48),50),49),((((51,53),52),(((54,(55,56)),62),((57,(58,59)),60))),61)),(66,67)),63),(64,65)))),68),(41,42))),(76,77)),(((((69,70),71),(72,73)),74),75))),3));
tree B_10.60 = [&U] [&W 1/120] (1,((2,((((((4,5),6),((((((((7,9),11),10),8),12),(((13,(14,15)),16),17)),(18,(((((24,(28,29)),((25,27),26)),32),(30,31)),(((33,36),34),35)))),(((19,(22,23)),20),21))),(((((((37,38),40),39),43),(((44,45),46),(((((((47,48),50),49),((((51,53),52),(((54,(55,56)),62),((57,(58,59)),60))),61)),(66,67)),63),(64,65)))),68),(41,42))),(76,77)),(((((69,70),71),(72,73)),74),75))),3));
tree B_10.61 = [&U] [&W 1/120] (1,((2,((((((4,5),6),((((((((7,9),10),11),8),12),(((13,(14,15)),16),17)),(18,((((((24,28),29),((25,27),26)),(30,31)),32),((33,(34,36)),35)))),((19,((20,21),23)),22))),(((((((37,38),40),39),43),(((44,45),46),(((((((47,48),50),49),((((51,53),52),((((54,55),56),62),((57,(58,59)),60))),61)),(66,67)),63),(64,65)))),68),(41,42))),(76,77)),(((((69,70),71),(72,73)),74),75))),3));
tree B_10.62 = [&U] [&W 1/120] (1,((2,((((((4,5),6),((((((((7,9),10),11),8),12),(((13,(14,15)),16),17)),(18,((((((24,28),29),((25,27),26)),(30,31)),32),((33,(34,36)),35)))),((19,((20,21),23)),22))),(((((((37,38),40),39),43),(((44,45),46),(((((((47,48),50),49),((((51,53),52),(((54,(55,56)),62),((57,(58,59)),60))),61)),(66,67)),63),(64,65)))),68),(41,42))),(76,77)),(((((69,70),71),(72,73)),74),75))),3));
tree B_10.63 = [&U] [&W 1/120] (1,((2,((((((4,5),6),((((((((7,9),10),11),8),12),(((13,(14,15)),16),17)),(18,((((((24,28),29),((25,27),26)),(30,31)),32),((33,(34,36)),35)))),((19,((20,21),23)),22))),(((((((37,38),40),39),43),(((44,45),46),(((((((47,48),50),49),((((51,53),52),((((54,56),55),62),((57,(58,59)),60))),61)),(66,67)),63),(64,65)))),68),(41,42))),(76,77)),(((((69,70),71),(72,73)),74),75))),3));
tree B_10.64 = [&U] [&W 1/120] (1,((2,((((((4,5),6),((((((((7,9),10),11),8),12),(((13,(14,15)),16),17)),(18,((((((24,28),29),((25,27),26)),(30,31)),32),((33,(34,36)),35)))),(((19,22),(20,21)),23))),(((((((37,38),40),39),43),(((44,45),46),(((((((47,48),50),49),((((51,53),52),((((54,55),56),62),((57,(58,59)),60))),61)),(66,67)),63),(64,65)))),68),(41,42))),(76,77)),(((((69,70),71),(72,73)),74),75))),3));
tree B_10.65 = [&U] [&W 1/120] (1,((2,((((((4,5),6),((((((((7,9),10),11),8),12),(((13,(14,15)),16),17)),(18,((((((24,28),29),((25,27),26)),(30,31)),32),((33,(34,36)),35)))),(((19,22),23),(20,21)))),(((((((37,38),40),39),43),(((44,45),46),(((((((47,48),50),49),((((51,53),52),((((54,55),56),62),((57,(58,59)),60))),61)),(66,67)),63),(64,65)))),68),(41,42))),(76,77)),(((((69,70),71),(72,73)),74),75))),3));
tree B_10.66 = [&U] [&W 1/120] (1,((2,((((((4,5),6),((((((((7,9),10),11),8),12),(((13,(14,15)),16),17)),(18,((((((24,28),29),((25,27),26)),(30,31)),32),((33,(34,36)),35)))),((((19,22),23),20),21))),(((((((37,38),40),39),43),(((44,45),46),(((((((47,48),50),49),((((51,53),52),((((54,55),56),62),((57,(58,59)),60))),61)),(66,67)),63),(64,65)))),68),(41,42))),(76,77)),(((((69,70),71),(72,73)),74),75))),3));
tree B_10.67 = [&U] [&W 1/120] (1,((2,((((((4,5),6),((((((((7,9),10),11),8),12),(((13,(14,15)),16),17)),(18,((((((24,28),29),((25,27),26)),(30,31)),32),((33,(34,36)),35)))),((((19,22),23),21),20))),(((((((37,38),40),39),43),(((44,45),46),(((((((47,48),50),49),((((51,53),52),((((54,55),56),62),((57,(58,59)),60))),61)),(66,67)),63),(64,65)))),68),(41,42))),(76,77)),(((((69,70),71),(72,73)),74),75))),3));
tree B_10.68 = [&U] [&W 1/120] (1,((2,((((((4,5),6),((((((((7,9),10),11),8),12),(((13,(14,15)),16),17)),(18,((((((24,28),29),((25,27),26)),(30,31)),32),((33,(34,36)),35)))),(19,((20,21),(22,23))))),(((((((37,38),40),39),43),(((44,45),46),(((((((47,48),50),49),((((51,53),52),((((54,55),56),62),((57,(58,59)),60))),61)),(66,67)),63),(64,65)))),68),(41,42))),(76,77)),(((((69,70),71),(72,73)),74),75))),3));
tree B_10.69 = [&U] [&W 1/120] (1,((2,((((((4,5),6),((((((((7,9),10),11),8),12),(((13,(14,15)),16),17)),(18,((((((24,28),29),((25,27),26)),(30,31)),32),((33,(34,36)),35)))),(19,(((20,21),22),23)))),(((((((37,38),40),39),43),(((44,45),46),(((((((47,48),50),49),((((51,53),52),((((54,55),56),62),((57,(58,59)),60))),61)),(66,67)),63),(64,65)))),68),(41,42))),(76,77)),(((((69,70),71),(72,73)),74),75))),3));
tree B_10.70 = [&U] [&W 1/120] (1,((2,((((((4,5),6),((((((((7,9),10),11),8),12),(((13,(14,15)),16),17)),(18,((((((24,28),29),((25,27),26)),(30,31)),32),((33,(34,36)),35)))),(19,((20,(21,22)),23)))),(((((((37,38),40),39),43),(((44,45),46),(((((((47,48),50),49),((((51,53),52),((((54,55),56),62),((57,(58,59)),60))),61)),(66,67)),63),(64,65)))),68),(41,42))),(76,77)),(((((69,70),71),(72,73)),74),75))),3));
tree B_10.71 = [&U] [&W 1/120] (1,((2,((((((4,5),6),((((((((7,9),11),8),10),12),(((13,(14,15)),16),17)),(18,(((((24,(28,29)),((25,27),26)),(30,31)),32),(((33,36),35),34)))),(19,(((20,21),22),23)))),(((((((37,38),40),39),43),(((44,45),46),((((((((((47,48),50),49),(61,62)),((51,53),52)),((57,(58,59)),60)),((54,55),56)),(66,67)),63),(64,65)))),68),(41,42))),(76,77)),(((((69,70),71),(72,73)),74),75))),3));
tree B_10.72 = [&U] [&W 1/120] (1,((2,((((((4,5),6),((((((((7,9),11),8),10),12),(((13,(14,15)),16),17)),(18,(((((24,(28,29)),((25,27),26)),(30,31)),32),(((33,36),35),34)))),(((19,23),(20,21)),22))),(((((((37,38),40),39),43),(((44,45),46),((((((((((47,48),50),49),(61,62)),((51,53),52)),((57,(58,59)),60)),((54,55),56)),(66,67)),63),(64,65)))),68),(41,42))),(76,77)),(((((69,70),71),(72,73)),74),75))),3));
tree B_10.73 = [&U] [&W 1/120] (1,((2,((((((4,5),6),((((((((7,9),11),8),10),12),(((13,(14,15)),16),17)),(18,(((((24,(28,29)),((25,27),26)),(30,31)),32),(((33,36),35),34)))),(((19,23),22),(20,21)))),(((((((37,38),40),39),43),(((44,45),46),((((((((((47,48),50),49),(61,62)),((51,53),52)),((57,(58,59)),60)),((54,55),56)),(66,67)),63),(64,65)))),68),(41,42))),(76,77)),(((((69,70),71),(72,73)),74),75))),3));
tree B_10.74 = [&U] [&W 1/120] (1,((2,((((((4,5),6),((((((((7,9),11),8),10),12),(((13,(14,15)),16),17)),(18,(((((24,(28,29)),((25,27),26)),(30,31)),32),(((33,36),35),34)))),((((19,23),22),20),21))),(((((((37,38),40),39),43),(((44,45),46),((((((((((47,48),50),49),(61,62)),((51,53),52)),((57,(58,59)),60)),((54,55),56)),(66,67)),63),(64,65)))),68),(41,42))),(76,77)),(((((69,70),71),(72,73)),74),75))),3));
tree B_10.75 = [&U] [&W 1/120] (1,((2,((((((4,5),6),((((((((7,9),11),8),10),12),(((13,(14,15)),16),17)),(18,(((((24,(28,29)),((25,27),26)),(30,31)),32),(((33,36),35),34)))),((((19,23),22),21),20))),(((((((37,38),40),39),43),(((44,45),46),((((((((((47,48),50),49),(61,62)),((51,53),52)),((57,(58,59)),60)),((54,55),56)),(66,67)),63),(64,65)))),68),(41,42))),(76,77)),(((((69,70),71),(72,73)),74),75))),3));
tree B_10.76 = [&U] [&W 1/120] (1,((2,((((((4,5),6),((((((((7,9),11),8),10),12),(((13,(14,15)),16),17)),(18,(((((24,(28,29)),((25,27),26)),(30,31)),32),(((33,36),35),34)))),(19,((20,(22,23)),21)))),(((((((37,38),40),39),43),(((44,45),46),((((((((((47,48),50),49),(61,62)),((51,53),52)),((57,(58,59)),60)),((54,55),56)),(66,67)),63),(64,65)))),68),(41,42))),(76,77)),(((((69,70),71),(72,73)),74),75))),3));
tree B_10.77 = [&U] [&W 1/120] (1,((2,((((((4,5),6),((((((((7,9),11),8),10),12),(((13,(14,15)),16),17)),(18,(((((24,(28,29)),((25,27),26)),(30,31)),32),(((33,36),35),34)))),(19,(20,(21,(22,23)))))),(((((((37,38),40),39),43),(((44,45),46),((((((((((47,48),50),49),(61,62)),((51,53),52)),((57,(58,59)),60)),((54,55),56)),(66,67)),63),(64,65)))),68),(41,42))),(76,77)),(((((69,70),71),(72,73)),74),75))),3));
tree B_10.78 = [&U] [&W 1/120] (1,((2,((((((4,5),6),((((((((7,9),11),8),10),12),(((13,(14,15)),16),17)),(18,(((((24,(28,29)),((25,27),26)),(30,31)),32),(((33,36),35),34)))),(((19,22),(20,21)),23))),(((((((37,38),40),39),43),(((44,45),46),((((((((((47,48),50),49),(61,62)),((51,53),52)),((57,(58,59)),60)),((54,55),56)),(66,67)),63),(64,65)))),68),(41,42))),(76,77)),(((((69,70),71),(72,73)),74),75))),3));
tree B_10.79 = [&U] [&W 1/120] (1,((2,((((((4,5),6),((((((((7,9),11),8),10),12),(((13,(14,15)),16),17)),(18,(((((24,(28,29)),((25,27),26)),(30,31)),32),(((33,36),35),34)))),(((19,(20,21)),22),23))),(((((((37,38),40),39),43),(((44,45),46),((((((((((47,48),50),49),(61,62)),((51,53),52)),((57,(58,59)),60)),((54,55),56)),(66,67)),63),(64,65)))),68),(41,42))),(76,77)),(((((69,70),71),(72,73)),74),75))),3));
tree B_10.80 = [&U] [&W 1/120] (1,((2,((((((4,5),6),((((((((7,9),11),8),10),12),(((13,(14,15)),16),17)),(18,(((((24,(28,29)),((25,27),26)),(30,31)),32),(((33,36),35),34)))),((((19,21),20),22),23))),(((((((37,38),40),39),43),(((44,45),46),((((((((((47,48),50),49),(61,62)),((51,53),52)),((57,(58,59)),60)),((54,55),56)),(66,67)),63),(64,65)))),68),(41,42))),(76,77)),(((((69,70),71),(72,73)),74),75))),3));
tree B_10.81 = [&U] [&W 1/120] (1,((2,((((((4,5),6),((((((((7,9),11),8),10),12),((((13,14),15),16),17)),(18,((((((24,28),29),((25,27),26)),32),(30,31)),(((33,35),36),34)))),((((19,23),22),20),21))),(((((((37,38),40),39),43),(((44,45),46),(((((((47,48),50),49),((((51,53),52),((((54,56),55),62),((57,(58,59)),60))),61)),(66,67)),63),(64,65)))),68),(41,42))),(76,77)),(((((69,70),71),(72,73)),74),75))),3));
tree B_10.82 = [&U] [&W 1/120] (1,((2,((((((4,5),6),((((((((7,9),11),8),10),12),((((13,14),15),16),17)),(18,((((((24,28),29),((25,27),26)),(30,31)),32),(((33,35),36),34)))),((((19,23),22),20),21))),(((((((37,38),40),39),43),(((44,45),46),(((((((47,48),50),49),((((51,53),52),((((54,56),55),62),((57,(58,59)),60))),61)),(66,67)),63),(64,65)))),68),(41,42))),(76,77)),(((((69,70),71),(72,73)),74),75))),3));
tree B_10.83 = [&U] [&W 1/120] (1,((2,((((((4,5),6),((((((((7,9),11),8),10),12),((((13,14),15),16),17)),(18,(((((24,28),29),((25,27),26)),((30,31),32)),(((33,35),36),34)))),((((19,23),22),20),21))),(((((((37,38),40),39),43),(((44,45),46),(((((((47,48),50),49),((((51,53),52),((((54,56),55),62),((57,(58,59)),60))),61)),(66,67)),63),(64,65)))),68),(41,42))),(76,77)),(((((69,70),71),(72,73)),74),75))),3));
tree B_10.84 = [&U] [&W 1/120] (1,((2,((((((4,5),6),((((((((7,9),11),8),10),12),((((13,14),15),16),17)),(18,((((((24,28),29),((25,27),26)),32),(30,31)),((33,(34,36)),35)))),((((19,23),22),20),21))),(((((((37,38),40),39),43),(((44,45),46),(((((((47,48),50),49),((((51,53),52),((((54,56),55),62),((57,(58,59)),60))),61)),(66,67)),63),(64,65)))),68),(41,42))),(76,77)),(((((69,70),71),(72,73)),74),75))),3));
tree B_10.85 = [&U] [&W 1/120] (1,((2,((((((4,5),6),((((((((7,9),11),8),10),12),((((13,14),15),16),17)),(18,((((((24,28),29),((25,27),26)),32),(30,31)),(33,((34,36),35))))),((((19,23),22),20),21))),(((((((37,38),40),39),43),(((44,45),46),(((((((47,48),50),49),((((51,53),52),((((54,56),55),62),((57,(58,59)),60))),61)),(66,67)),63),(64,65)))),68),(41,42))),(76,77)),(((((69,70),71),(72,73)),74),75))),3));
tree B_10.86 = [&U] [&W 1/120] (1,((2,((((((4,5),6),(((((((((7,9),11),8),10),12),((((13,14),15),16),17)),((((((24,28),29),((25,27),26)),32),(30,31)),(((33,35),36),34))),18),((((19,23),22),20),21))),(((((((37,38),40),39),43),(((44,45),46),(((((((47,48),50),49),((((51,53),52),((((54,56),55),62),((57,(58,59)),60))),61)),(66,67)),63),(64,65)))),68),(41,42))),(76,77)),(((((69,70),71),(72,73)),74),75))),3));
tree B_10.87 = [&U] [&W 1/120] (1,((2,((((((4,5),6),((((((((7,9),11),8),10),12),((((13,14),15),16),17)),(18,((((((24,29),28),((25,27),26)),32),(30,31)),(((33,35),36),34)))),((((19,23),22),20),21))),(((((((37,38),40),39),43),(((44,45),46),(((((((47,48),50),49),((((51,53),52),((((54,56),55),62),((57,(58,59)),60))),61)),(66,67)),63),(64,65)))),68),(41,42))),(76,77)),(((((69,70),71),(72,73)),74),75))),3));
tree B_10.88 = [&U] [&W 1/120] (1,((2,((((((4,5),6),((((((((7,9),11),8),10),12),((((13,14),15),16),17)),(18,(((((24,(28,29)),((25,27),26)),32),(30,31)),(((33,35),36),34)))),((((19,23),22),20),21))),(((((((37,38),40),39),43),(((44,45),46),(((((((47,48),50),49),((((51,53),52),((((54,56),55),62),((57,(58,59)),60))),61)),(66,67)),63),(64,65)))),68),(41,42))),(76,77)),(((((69,70),71),(72,73)),74),75))),3));
tree B_10.89 = [&U] [&W 1/120] (1,((2,((((((4,5),6),(((((((((7,9),11),8),10),12),((((13,14),15),16),17)),18),((((((24,28),29),((25,27),26)),32),(30,31)),(((33,35),36),34))),((((19,23),22),20),21))),(((((((37,38),40),39),43),(((44,45),46),(((((((47,48),50),49),((((51,53),52),((((54,56),55),62),((57,(58,59)),60))),61)),(66,67)),63),(64,65)))),68),(41,42))),(76,77)),(((((69,70),71),(72,73)),74),75))),3));
tree B_10.90 = [&U] [&W 1/120] (1,((2,((((((4,5),6),((((((((7,9),11),8),10),12),((((13,14),15),16),17)),(18,((((((24,28),29),((25,27),26)),32),(30,31)),((33,(34,35)),36)))),((((19,23),22),20),21))),(((((((37,38),40),39),43),(((44,45),46),(((((((47,48),50),49),((((51,53),52),((((54,56),55),62),((57,(58,59)),60))),61)),(66,67)),63),(64,65)))),68),(41,42))),(76,77)),(((((69,70),71),(72,73)),74),75))),3));
tree B_10.91 = [&U] [&W 1/120] (1,((2,((((((4,5),6),(((((((((7,9),11),10),8),12),(((13,(14,15)),16),17)),((((((24,28),29),((25,27),26)),(30,31)),32),((33,(35,36)),34))),18),(19,((20,(21,23)),22)))),(((((((37,38),40),39),43),(((44,45),46),((((((((((47,48),50),49),(61,62)),((51,53),52)),((57,(58,59)),60)),((54,55),56)),(66,67)),63),(64,65)))),68),(41,42))),(76,77)),(((((69,70),71),(72,73)),74),75))),3));
tree B_10.92 = [&U] [&W 1/120] (1,((2,((((((4,5),6),(((((((((7,9),11),10),8),12),(((13,(14,15)),16),17)),((((((24,28),29),((25,27),26)),(30,31)),32),((33,(35,36)),34))),18),(19,((20,(21,23)),22)))),(((((((37,38),40),39),43),(((44,45),46),((((((((((47,48),49),50),(61,62)),((51,53),52)),((57,(58,59)),60)),((54,55),56)),(66,67)),63),(64,65)))),68),(41,42))),(76,77)),(((((69,70),71),(72,73)),74),75))),3));
tree B_10.93 = [&U] [&W 1/120] (1,((2,((((((4,5),6),(((((((((7,9),11),10),8),12),(((13,(14,15)),16),17)),((((((24,28),29),((25,27),26)),(30,31)),32),((33,(35,36)),34))),18),(((19,22),20),(21,23)))),(((((((37,38),40),39),43),(((44,45),46),((((((((((47,48),50),49),(61,62)),((51,53),52)),((57,(58,59)),60)),((54,55),56)),(66,67)),63),(64,65)))),68),(41,42))),(76,77)),(((((69,70),71),(72,73)),74),75))),3));
tree B_10.94 = [&U] [&W 1/120] (1,((2,((((((4,5),6),(((((((((7,9),11),10),8),12),(((13,(14,15)),16),17)),((((((24,28),29),((25,27),26)),(30,31)),32),((33,(35,36)),34))),18),(((19,22),(21,23)),20))),(((((((37,38),40),39),43),(((44,45),46),((((((((((47,48),50),49),(61,62)),((51,53),52)),((57,(58,59)),60)),((54,55),56)),(66,67)),63),(64,65)))),68),(41,42))),(76,77)),(((((69,70),71),(72,73)),74),75))),3));
tree B_10.95 = [&U] [&W 1/120] (1,((2,((((((4,5),6),(((((((((7,9),11),10),8),12),(((13,(14,15)),16),17)),((((((24,28),29),((25,27),26)),(30,31)),32),((33,(35,36)),34))),18),((((19,22),20),21),23))),(((((((37,38),40),39),43),(((44,45),46),((((((((((47,48),50),49),(61,62)),((51,53),52)),((57,(58,59)),60)),((54,55),56)),(66,67)),63),(64,65)))),68),(41,42))),(76,77)),(((((69,70),71),(72,73)),74),75))),3));
tree B_10.96 = [&U] [&W 1/120] (1,((2,((((((4,5),6),(((((((((7,9),11),10),8),12),(((13,(14,15)),16),17)),((((((24,28),29),((25,27),26)),(30,31)),32),((33,(35,36)),34))),18),((((19,22),20),23),21))),(((((((37,38),40),39),43),(((44,45),46),((((((((((47,48),50),49),(61,62)),((51,53),52)),((57,(58,59)),60)),((54,55),56)),(66,67)),63),(64,65)))),68),(41,42))),(76,77)),(((((69,70),71),(72,73)),74),75))),3));
tree B_10.97 = [&U] [&W 1/120] (1,((2,((((((4,5),6),(((((((((7,9),11),10),8),12),(((13,(14,15)),16),17)),((((((24,28),29),((25,27),26)),(30,31)),32),((33,(35,36)),34))),18),(19,(((20,22),21),23)))),(((((((37,38),40),39),43),(((44,45),46),((((((((((47,48),50),49),(61,62)),((51,53),52)),((57,(58,59)),60)),((54,55),56)),(66,67)),63),(64,65)))),68),(41,42))),(76,77)),(((((69,70),71),(72,73)),74),75))),3));
tree B_10.98 = [&U] [&W 1/120] (1,((2,((((((4,5),6),(((((((((7,9),11),10),8),12),(((13,(14,15)),16),17)),((((((24,28),29),((25,27),26)),(30,31)),32),((33,(35,36)),34))),18),(19,(((20,22),23),21)))),(((((((37,38),40),39),43),(((44,45),46),((((((((((47,48),50),49),(61,62)),((51,53),52)),((57,(58,59)),60)),((54,55),56)),(66,67)),63),(64,65)))),68),(41,42))),(76,77)),(((((69,70),71),(72,73)),74),75))),3));
tree B_10.99 = [&U] [&W 1/120] (1,((2,((((((4,5),6),(((((((((7,9),11),10),8),12),(((13,(14,15)),16),17)),((((((24,28),29),((25,27),26)),(30,31)),32),((33,(35,36)),34))),18),(((19,(21,23)),20),22))),(((((((37,38),40),39),43),(((44,45),46),((((((((((47,48),50),49),(61,62)),((51,53),52)),((57,(58,59)),60)),((54,55),56)),(66,67)),63),(64,65)))),68),(41,42))),(76,77)),(((((69,70),71),(72,73)),74),75))),3));
tree B_10.100 = [&U] [&W 1/120] (1,((2,((((((4,5),6),(((((((((7,9),11),10),8),12),(((13,(14,15)),16),17)),((((((24,28),29),((25,27),26)),(30,31)),32),((33,(35,36)),34))),18),(((19,20),(21,23)),22))),(((((((37,38),40),39),43),(((44,45),46),((((((((((47,48),50),49),(61,62)),((51,53),52)),((57,(58,59)),60)),((54,55),56)),(66,67)),63),(64,65)))),68),(41,42))),(76,77)),(((((69,70),71),(72,73)),74),75))),3));
tree B_10.101 = [&U] [&W 1/120] (1,((2,((((((4,5),6),(((((((7,9),(8,10)),11),12),((((13,14),15),16),17)),(18,((((((24,28),29),((25,27),26)),32),(30,31)),((33,(34,35)),36)))),((19,(20,(21,22))),23))),(((((((37,38),40),39),43),(((44,45),46),(((((((47,48),50),49),((((51,53),52),((((54,56),55),62),((57,(58,59)),60))),61)),(66,67)),63),(64,65)))),68),(41,42))),(76,77)),(((((69,70),71),(72,73)),74),75))),3));
tree B_10.102 = [&U] [&W 1/120] (1,((2,((((((4,5),6),(((((((7,9),(8,10)),11),12),((((13,14),15),16),17)),(18,((((((24,28),29),((25,27),26)),32),(30,31)),((33,(34,35)),36)))),((19,(20,(21,22))),23))),(((((((37,38),40),39),43),(((44,45),46),(((((((47,48),50),49),((((51,53),52),(((54,(55,56)),62),((57,(58,59)),60))),61)),(66,67)),63),(64,65)))),68),(41,42))),(76,77)),(((((69,70),71),(72,73)),74),75))),3));
tree B_10.103 = [&U] [&W 1/120] (1,((2,((((((4,5),6),(((((((7,9),(8,10)),11),12),((((13,14),15),16),17)),(18,((((((24,28),29),((25,27),26)),32),(30,31)),((33,(34,35)),36)))),((19,(20,(21,22))),23))),(((((((37,38),40),39),43),(((44,45),46),(((((((47,48),50),49),((((51,53),52),((((54,55),56),62),((57,(58,59)),60))),61)),(66,67)),63),(64,65)))),68),(41,42))),(76,77)),(((((69,70),71),(72,73)),74),75))),3));
tree B_10.104 = [&U] [&W 1/120] (1,((2,((((((4,5),6),(((((((7,9),(8,10)),11),12),((((13,14),15),16),17)),(18,((((((24,28),29),((25,27),26)),32),(30,31)),((33,(34,35)),36)))),(((19,23),20),(21,22)))),(((((((37,38),40),39),43),(((44,45),46),(((((((47,48),50),49),((((51,53),52),((((54,56),55),62),((57,(58,59)),60))),61)),(66,67)),63),(64,65)))),68),(41,42))),(76,77)),(((((69,70),71),(72,73)),74),75))),3));
tree B_10.105 = [&U] [&W 1/120] (1,((2,((((((4,5),6),(((((((7,9),(8,10)),11),12),((((13,14),15),16),17)),(18,((((((24,28),29),((25,27),26)),32),(30,31)),((33,(34,35)),36)))),(((19,23),(21,22)),20))),(((((((37,38),40),39),43),(((44,45),46),(((((((47,48),50),49),((((51,53),52),((((54,56),55),62),((57,(58,59)),60))),61)),(66,67)),63),(64,65)))),68),(41,42))),(76,77)),(((((69,70),71),(72,73)),74),75))),3));
tree B_10.106 = [&U] [&W 1/120] (1,((2,((((((4,5),6),(((((((7,9),(8,10)),11),12),((((13,14),15),16),17)),(18,((((((24,28),29),((25,27),26)),32),(30,31)),((33,(34,35)),36)))),((((19,23),20),21),22))),(((((((37,38),40),39),43),(((44,45),46),(((((((47,48),50),49),((((51,53),52),((((54,56),55),62),((57,(58,59)),60))),61)),(66,67)),63),(64,65)))),68),(41,42))),(76,77)),(((((69,70),71),(72,73)),74),75))),3));
tree B_10.107 = [&U] [&W 1/120] (1,((2,((((((4,5),6),(((((((7,9),(8,10)),11),12),((((13,14),15),16),17)),(18,((((((24,28),29),((25,27),26)),32),(30,31)),((33,(34,35)),36)))),((((19,23),20),22),21))),(((((((37,38),40),39),43),(((44,45),46),(((((((47,48),50),49),((((51,53),52),((((54,56),55),62),((57,(58,59)),60))),61)),(66,67)),63),(64,65)))),68),(41,42))),(76,77)),(((((69,70),71),(72,73)),74),75))),3));
tree B_10.108 = [&U] [&W 1/120] (1,((2,((((((4,5),6),(((((((7,9),(8,10)),11),12),((((13,14),15),16),17)),(18,((((((24,28),29),((25,27),26)),32),(30,31)),((33,(34,35)),36)))),(19,(20,((21,22),23))))),(((((((37,38),40),39),43),(((44,45),46),(((((((47,48),50),49),((((51,53),52),((((54,56),55),62),((57,(58,59)),60))),61)),(66,67)),63),(64,65)))),68),(41,42))),(76,77)),(((((69,70),71),(72,73)),74),75))),3));
tree B_10.109 = [&U] [&W 1/120] (1,((2,((((((4,5),6),(((((((7,9),(8,10)),11),12),((((13,14),15),16),17)),(18,((((((24,28),29),((25,27),26)),32),(30,31)),((33,(34,35)),36)))),(19,((20,23),(21,22))))),(((((((37,38),40),39),43),(((44,45),46),(((((((47,48),50),49),((((51,53),52),((((54,56),55),62),((57,(58,59)),60))),61)),(66,67)),63),(64,65)))),68),(41,42))),(76,77)),(((((69,70),71),(72,73)),74),75))),3));
tree B_10.110 = [&U] [&W 1/120] (1,((2,((((((4,5),6),(((((((7,9),(8,10)),11),12),((((13,14),15),16),17)),(18,((((((24,28),29),((25,27),26)),32),(30,31)),((33,(34,35)),36)))),(19,(20,(21,(22,23)))))),(((((((37,38),40),39),43),(((44,45),46),(((((((47,48),50),49),((((51,53),52),((((54,56),55),62),((57,(58,59)),60))),61)),(66,67)),63),(64,65)))),68),(41,42))),(76,77)),(((((69,70),71),(72,73)),74),75))),3));
tree B_10.111 = [&U] [&W 1/120] (1,((2,((((((4,5),6),(((((((7,9),(8,11)),10),12),(((13,(14,15)),16),17)),(18,((((((24,29),28),((25,27),26)),(30,31)),32),(((33,35),36),34)))),(19,(((20,22),21),23)))),(((((((37,38),40),39),43),(((44,45),46),((((((((((47,48),50),49),(61,62)),((51,53),52)),((57,(58,59)),60)),((54,55),56)),(66,67)),63),(64,65)))),68),(41,42))),(76,77)),(((((69,70),71),(72,73)),74),75))),3));
tree B_10.112 = [&U] [&W 1/120] (1,((2,((((((4,5),6),(((((((7,9),(8,11)),10),12),(((13,(14,15)),16),17)),(18,((((((24,29),28),((25,27),26)),(30,31)),32),(((33,35),36),34)))),(19,(((20,22),21),23)))),(((((((37,38),40),39),43),(((44,45),46),((((((((((47,48),49),50),(61,62)),((51,53),52)),((57,(58,59)),60)),((54,55),56)),(66,67)),63),(64,65)))),68),(41,42))),(76,77)),(((((69,70),71),(72,73)),74),75))),3));
tree B_10.113 = [&U] [&W 1/120] (1,((2,((((((4,5),6),(((((((7,9),(8,11)),10),12),(((13,(14,15)),16),17)),(18,((((((24,29),28),((25,27),26)),(30,31)),32),(((33,35),36),34)))),(((19,23),(20,22)),21))),(((((((37,38),40),39),43),(((44,45),46),((((((((((47,48),50),49),(61,62)),((51,53),52)),((57,(58,59)),60)),((54,55),56)),(66,67)),63),(64,65)))),68),(41,42))),(76,77)),(((((69,70),71),(72,73)),74),75))),3));
tree B_10.114 = [&U] [&W 1/120] (1,((2,((((((4,5),6),(((((((7,9),(8,11)),10),12),(((13,(14,15)),16),17)),(18,((((((24,29),28),((25,27),26)),(30,31)),32),(((33,35),36),34)))),(((19,23),21),(20,22)))),(((((((37,38),40),39),43),(((44,45),46),((((((((((47,48),50),49),(61,62)),((51,53),52)),((57,(58,59)),60)),((54,55),56)),(66,67)),63),(64,65)))),68),(41,42))),(76,77)),(((((69,70),71),(72,73)),74),75))),3));
tree B_10.115 = [&U] [&W 1/120] (1,((2,((((((4,5),6),(((((((7,9),(8,11)),10),12),(((13,(14,15)),16),17)),(18,((((((24,29),28),((25,27),26)),(30,31)),32),(((33,35),36),34)))),((((19,23),21),20),22))),(((((((37,38),40),39),43),(((44,45),46),((((((((((47,48),50),49),(61,62)),((51,53),52)),((57,(58,59)),60)),((54,55),56)),(66,67)),63),(64,65)))),68),(41,42))),(76,77)),(((((69,70),71),(72,73)),74),75))),3));
tree B_10.116 = [&U] [&W 1/120] (1,((2,((((((4,5),6),(((((((7,9),(8,11)),10),12),(((13,(14,15)),16),17)),(18,((((((24,29),28),((25,27),26)),(30,31)),32),(((33,35),36),34)))),((((19,23),21),22),20))),(((((((37,38),40),39),43),(((44,45),46),((((((((((47,48),50),49),(61,62)),((51,53),52)),((57,(58,59)),60)),((54,55),56)),(66,67)),63),(64,65)))),68),(41,42))),(76,77)),(((((69,70),71),(72,73)),74),75))),3));
tree B_10.117 = [&U] [&W 1/120] (1,((2,((((((4,5),6),(((((((7,9),(8,11)),10),12),(((13,(14,15)),16),17)),(18,((((((24,29),28),((25,27),26)),(30,31)),32),(((33,35),36),34)))),(19,((20,(21,23)),22)))),(((((((37,38),40),39),43),(((44,45),46),((((((((((47,48),50),49),(61,62)),((51,53),52)),((57,(58,59)),60)),((54,55),56)),(66,67)),63),(64,65)))),68),(41,42))),(76,77)),(((((69,70),71),(72,73)),74),75))),3));
tree B_10.118 = [&U] [&W 1/120] (1,((2,((((((4,5),6),(((((((7,9),(8,11)),10),12),(((13,(14,15)),16),17)),(18,((((((24,29),28),((25,27),26)),(30,31)),32),(((33,35),36),34)))),(19,(20,((21,23),22))))),(((((((37,38),40),39),43),(((44,45),46),((((((((((47,48),50),49),(61,62)),((51,53),52)),((57,(58,59)),60)),((54,55),56)),(66,67)),63),(64,65)))),68),(41,42))),(76,77)),(((((69,70),71),(72,73)),74),75))),3));
tree B_10.119 = [&U] [&W 1/120] (1,((2,((((((4,5),6),(((((((7,9),(8,11)),10),12),(((13,(14,15)),16),17)),(18,((((((24,29),28),((25,27),26)),(30,31)),32),(((33,35),36),34)))),(((19,21),(20,22)),23))),(((((((37,38),40),39),43),(((44,45),46),((((((((((47,48),50),49),(61,62)),((51,53),52)),((57,(58,59)),60)),((54,55),56)),(66,67)),63),(64,65)))),68),(41,42))),(76,77)),(((((69,70),71),(72,73)),74),75))),3));
tree B_10.120 = [&U] [&W 1/120] (1,((2,((((((4,5),6),(((((((7,9),(8,11)),10),12),(((13,(14,15)),16),17)),(18,((((((24,29),28),((25,27),26)),(30,31)),32),(((33,35),36),34)))),(((19,(20,22)),21),23))),(((((((37,38),40),39),43),(((44,45),46),((((((((((47,48),50),49),(61,62)),((51,53),52)),((57,(58,59)),60)),((54,55),56)),(66,67)),63),(64,65)))),68),(41,42))),(76,77)),(((((69,70),71),(72,73)),74),75))),3));

[Trees found in bootstrap replicate #11 (seed=1561125192)]
tree B_11.1 = [&U] [&W 1/80] (1,((2,(((((((((((((((4,5),6),(((((24,28),29),((25,27),26)),(30,31)),32)),(((33,34),36),35)),(19,(((20,21),22),23))),(((((((7,11),10),8),(((13,(14,15)),16),17)),9),12),18)),((37,(39,40)),38)),43),(((((44,45),46),61),(64,65)),(63,(66,67)))),((((((47,48),49),50),((51,53),52)),(((54,56),55),62)),(((57,58),59),60))),68),(41,42)),((69,70),(((72,73),74),75))),71),(76,77))),3));
tree B_11.2 = [&U] [&W 1/80] (1,((2,(((((((((((((((4,5),6),(((((24,28),29),((25,27),26)),(30,31)),32)),(19,(((20,21),22),23))),(((((((7,11),10),8),(((13,(14,15)),16),17)),9),12),18)),(((33,34),36),35)),((37,(39,40)),38)),43),(((((44,45),46),61),(64,65)),(63,(66,67)))),((((((47,48),49),50),((51,53),52)),(((54,56),55),62)),(((57,58),59),60))),68),(41,42)),((69,70),(((72,73),74),75))),71),(76,77))),3));
tree B_11.3 = [&U] [&W 1/80] (1,((2,(((((((((((((((4,5),6),(((((24,28),29),((25,27),26)),(30,31)),32)),((33,(35,36)),34)),(19,(((20,21),22),23))),(((((((7,11),10),8),(((13,(14,15)),16),17)),9),12),18)),((37,(39,40)),38)),43),(((((44,45),46),61),(64,65)),(63,(66,67)))),((((((47,48),49),50),((51,53),52)),(((54,56),55),62)),(((57,58),59),60))),68),(41,42)),((69,70),(((72,73),74),75))),71),(76,77))),3));
tree B_11.4 = [&U] [&W 1/80] (1,((2,(((((((((((((((4,5),6),(((((24,28),29),((25,27),26)),(30,31)),32)),(33,(34,(35,36)))),(19,(((20,21),22),23))),(((((((7,11),10),8),(((13,(14,15)),16),17)),9),12),18)),((37,(39,40)),38)),43),(((((44,45),46),61),(64,65)),(63,(66,67)))),((((((47,48),49),50),((51,53),52)),(((54,56),55),62)),(((57,58),59),60))),68),(41,42)),((69,70),(((72,73),74),75))),71),(76,77))),3));
tree B_11.5 = [&U] [&W 1/80] (1,((2,(((((((((((((((4,5),6),(((((24,28),29),((25,27),26)),(30,31)),32)),(19,(((20,21),22),23))),(((((((7,11),10),8),(((13,(14,15)),16),17)),9),12),18)),(((33,34),35),36)),((37,(39,40)),38)),43),(((((44,45),46),61),(64,65)),(63,(66,67)))),((((((47,48),49),50),((51,53),52)),(((54,56),55),62)),(((57,58),59),60))),68),(41,42)),((69,70),(((72,73),74),75))),71),(76,77))),3));
tree B_11.6 = [&U] [&W 1/80] (1,((2,(((((((((((((((4,5),6),(((((24,28),29),((25,27),26)),(30,31)),32)),(19,(((20,21),22),23))),(((((((7,11),10),8),(((13,(14,15)),16),17)),9),12),18)),((33,34),(35,36))),((37,(39,40)),38)),43),(((((44,45),46),61),(64,65)),(63,(66,67)))),((((((47,48),49),50),((51,53),52)),(((54,56),55),62)),(((57,58),59),60))),68),(41,42)),((69,70),(((72,73),74),75))),71),(76,77))),3));
tree B_11.7 = [&U] [&W 1/80] (1,((2,(((((((((((((((4,5),6),(((((24,28),29),((25,27),26)),(30,31)),32)),(19,(((20,21),22),23))),(((((((7,11),10),8),(((13,(14,15)),16),17)),9),12),18)),((33,(35,36)),34)),((37,(39,40)),38)),43),(((((44,45),46),61),(64,65)),(63,(66,67)))),((((((47,48),49),50),((51,53),52)),(((54,56),55),62)),(((57,58),59),60))),68),(41,42)),((69,70),(((72,73),74),75))),71),(76,77))),3));
tree B_11.8 = [&U] [&W 1/80] (1,((2,(((((((((((((((4,5),6),(((((24,28),29),((25,27),26)),(30,31)),32)),(19,(((20,21),22),23))),(((((((7,11),10),8),(((13,(14,15)),16),17)),9),12),18)),(33,(34,(35,36)))),((37,(39,40)),38)),43),(((((44,45),46),61),(64,65)),(63,(66,67)))),((((((47,48),49),50),((51,53),52)),(((54,56),55),62)),(((57,58),59),60))),68),(41,42)),((69,70),(((72,73),74),75))),71),(76,77))),3));
tree B_11.9 = [&U] [&W 1/80] (1,((2,(((((((((((((((4,5),6),(((((24,28),29),((25,27),26)),(30,31)),32)),(((33,34),36),35)),(((19,23),(20,21)),22)),(((((((7,11),10),8),(((13,(14,15)),16),17)),9),12),18)),((37,(39,40)),38)),43),(((((44,45),46),61),(64,65)),(63,(66,67)))),((((((47,48),49),50),((51,53),52)),(((54,56),55),62)),(((57,58),59),60))),68),(41,42)),((69,70),(((72,73),74),75))),71),(76,77))),3));
tree B_11.10 = [&U] [&W 1/80] (1,((2,(((((((((((((((4,5),6),(((((24,28),29),((25,27),26)),(30,31)),32)),(((33,34),36),35)),(((19,23),22),(20,21))),(((((((7,11),10),8),(((13,(14,15)),16),17)),9),12),18)),((37,(39,40)),38)),43),(((((44,45),46),61),(64,65)),(63,(66,67)))),((((((47,48),49),50),((51,53),52)),(((54,56),55),62)),(((57,58),59),60))),68),(41,42)),((69,70),(((72,73),74),75))),71),(76,77))),3));
tree B_11.11 = [&U] [&W 1/80] (1,((2,(((((((((((((((4,5),6),(((((24,28),29),((25,27),26)),(30,31)),32)),(19,(20,(21,(22,23))))),((((((7,(10,11)),9),8),(((13,(14,15)),16),17)),12),18)),(((33,34),36),35)),((37,(39,40)),38)),43),(((((44,45),46),61),(64,65)),(63,(66,67)))),((((((47,48),49),50),((51,53),52)),(((54,55),56),62)),(((57,59),58),60))),68),(41,42)),((69,70),(((72,73),74),75))),71),(76,77))),3));
tree B_11.12 = [&U] [&W 1/80] (1,((2,((((((((((((((((4,5),6),(((((24,28),29),((25,27),26)),(30,31)),32)),(19,(20,(21,(22,23))))),((((((7,(10,11)),9),8),(((13,(14,15)),16),17)),12),18)),(((33,34),36),35)),((37,(39,40)),38)),43),(((((44,45),46),61),(64,65)),(63,(66,67)))),((((((47,48),49),50),((51,53),52)),(((54,55),56),62)),(((57,59),58),60))),68),(41,42)),(69,70)),(((72,73),74),75)),71),(76,77))),3));
tree B_11.13 = [&U] [&W 1/80] (1,((2,(((((((((((((((((4,5),6),(((((24,28),29),((25,27),26)),(30,31)),32)),(19,(20,(21,(22,23))))),((((((7,(10,11)),9),8),(((13,(14,15)),16),17)),12),18)),(((33,34),36),35)),((37,(39,40)),38)),43),((((44,45),46),61),(64,65))),63),(66,67)),((((((47,48),49),50),((51,53),52)),(((54,55),56),62)),(((57,59),58),60))),68),(41,42)),((69,70),(((72,73),74),75))),71),(76,77))),3));
tree B_11.14 = [&U] [&W 1/80] (1,((2,(((((((((((((((((4,5),6),(((((24,28),29),((25,27),26)),(30,31)),32)),(19,(20,(21,(22,23))))),((((((7,(10,11)),9),8),(((13,(14,15)),16),17)),12),18)),(((33,34),36),35)),((37,(39,40)),38)),43),((((44,45),46),61),(64,65))),(66,67)),63),((((((47,48),49),50),((51,53),52)),(((54,55),56),62)),(((57,59),58),60))),68),(41,42)),((69,70),(((72,73),74),75))),71),(76,77))),3));
tree B_11.15 = [&U] [&W 1/80] (1,((2,((((((((((((((((4,5),6),(((((24,28),29),((25,27),26)),(30,31)),32)),(19,(20,(21,(22,23))))),((((((7,(10,11)),9),8),(((13,(14,15)),16),17)),12),18)),(((33,34),36),35)),((37,(39,40)),38)),43),((((44,45),46),61),(64,65))),(63,(66,67))),((((((47,48),49),50),((51,53),52)),(((54,55),56),62)),(((57,59),58),60))),68),(41,42)),((69,70),(((72,73),74),75))),71),(76,77))),3));
tree B_11.16 = [&U] [&W 1/80] (1,((2,(((((((((((((((4,5),6),(((((24,28),29),((25,27),26)),(30,31)),32)),(19,(20,(21,(22,23))))),((((((7,(10,11)),9),8),(((13,(14,15)),16),17)),12),18)),(((33,34),36),35)),(((37,38),39),40)),43),(((((44,45),46),61),(64,65)),(63,(66,67)))),((((((47,48),49),50),((51,53),52)),(((54,55),56),62)),(((57,59),58),60))),68),(41,42)),((69,70),(((72,73),74),75))),71),(76,77))),3));
tree B_11.17 = [&U] [&W 1/80] (1,((2,(((((((((((((((4,5),6),(((((24,28),29),((25,27),26)),(30,31)),32)),(((33,34),36),35)),(19,(20,(21,(22,23))))),((((((7,(10,11)),9),8),(((13,(14,15)),16),17)),12),18)),((37,(39,40)),38)),43),(((((44,45),46),61),(64,65)),(63,(66,67)))),((((((47,48),49),50),((51,53),52)),(((54,55),56),62)),(((57,59),58),60))),68),(41,42)),((69,70),(((72,73),74),75))),71),(76,77))),3));
tree B_11.18 = [&U] [&W 1/80] (1,((2,(((((((((((((((4,5),6),(((((24,28),29),((25,27),26)),(30,31)),32)),(19,(20,(21,(22,23))))),((((((7,(10,11)),9),8),(((13,(14,15)),16),17)),12),18)),((33,(35,36)),34)),((37,(39,40)),38)),43),(((((44,45),46),61),(64,65)),(63,(66,67)))),((((((47,48),49),50),((51,53),52)),(((54,55),56),62)),(((57,59),58),60))),68),(41,42)),((69,70),(((72,73),74),75))),71),(76,77))),3));
tree B_11.19 = [&U] [&W 1/80] (1,((2,(((((((((((((((4,5),6),(((((24,28),29),((25,27),26)),(30,31)),32)),(19,(20,(21,(22,23))))),((((((7,(10,11)),9),8),(((13,(14,15)),16),17)),12),18)),(33,(34,(35,36)))),((37,(39,40)),38)),43),(((((44,45),46),61),(64,65)),(63,(66,67)))),((((((47,48),49),50),((51,53),52)),(((54,55),56),62)),(((57,59),58),60))),68),(41,42)),((69,70),(((72,73),74),75))),71),(76,77))),3));
tree B_11.20 = [&U] [&W 1/80] (1,((2,(((((((((((((((4,5),6),(((((24,28),29),((25,27),26)),(30,31)),32)),(((33,34),35),36)),(19,(20,(21,(22,23))))),((((((7,(10,11)),9),8),(((13,(14,15)),16),17)),12),18)),((37,(39,40)),38)),43),(((((44,45),46),61),(64,65)),(63,(66,67)))),((((((47,48),49),50),((51,53),52)),(((54,55),56),62)),(((57,59),58),60))),68),(41,42)),((69,70),(((72,73),74),75))),71),(76,77))),3));
tree B_11.21 = [&U] [&W 1/80] (1,((2,((((((((((((((((((4,5),6),(((((24,28),29),((25,27),26)),(30,31)),32)),((33,(35,36)),34)),(19,((20,(21,23)),22))),(((((7,(8,10)),9),11),(12,((((13,14),15),16),17))),18)),((37,(39,40)),38)),43),(66,67)),((((44,45),46),61),(64,65))),63),((((((47,48),49),50),((51,53),52)),(((54,55),56),62)),(((57,59),58),60))),68),(41,42)),(69,70)),(((72,73),74),75)),71),(76,77))),3));
tree B_11.22 = [&U] [&W 1/80] (1,((2,((((((((((((((((((4,5),6),(((((24,28),29),((25,27),26)),(30,31)),32)),((33,(35,36)),34)),(19,((20,(21,23)),22))),(((((7,(8,10)),9),11),(12,((((13,14),15),16),17))),18)),((37,(39,40)),38)),43),(66,67)),((((44,45),46),61),(64,65))),63),((((((47,48),49),50),((51,53),52)),((54,(55,56)),62)),(((57,59),58),60))),68),(41,42)),(69,70)),(((72,73),74),75)),71),(76,77))),3));
tree B_11.23 = [&U] [&W 1/80] (1,((2,((((((((((((((((((4,5),6),(((((24,28),29),((25,27),26)),(30,31)),32)),((33,(35,36)),34)),(19,((20,(21,23)),22))),(((((7,(8,10)),9),11),(12,((((13,14),15),16),17))),18)),((37,(39,40)),38)),43),(66,67)),((((44,45),46),61),(64,65))),63),((((((47,48),49),50),((51,53),52)),(((54,56),55),62)),(((57,59),58),60))),68),(41,42)),(69,70)),(((72,73),74),75)),71),(76,77))),3));
tree B_11.24 = [&U] [&W 1/80] (1,((2,((((((((((((((((((4,5),6),(((((24,28),29),((25,27),26)),(30,31)),32)),((33,(35,36)),34)),(19,((20,(21,23)),22))),(((((7,(8,10)),9),11),(12,((((13,14),15),16),17))),18)),((37,(39,40)),38)),43),(66,67)),((((44,45),46),61),(64,65))),63),((((((47,48),49),50),((51,53),52)),(((54,55),56),62)),((57,(58,59)),60))),68),(41,42)),(69,70)),(((72,73),74),75)),71),(76,77))),3));
tree B_11.25 = [&U] [&W 1/80] (1,((2,((((((((((((((((((4,5),6),(((((24,28),29),((25,27),26)),(30,31)),32)),((33,(35,36)),34)),(19,((20,(21,23)),22))),(((((7,(8,10)),9),11),(12,((((13,14),15),16),17))),18)),((37,(39,40)),38)),43),(66,67)),((((44,45),46),61),(64,65))),63),((((((47,48),49),50),((51,53),52)),(((54,55),56),62)),(((57,58),59),60))),68),(41,42)),(69,70)),(((72,73),74),75)),71),(76,77))),3));
tree B_11.26 = [&U] [&W 1/80] (1,((2,(((((((((((((((((4,5),6),(((((24,28),29),((25,27),26)),(30,31)),32)),((33,(35,36)),34)),(19,((20,(21,23)),22))),(((((7,(8,10)),9),11),(12,((((13,14),15),16),17))),18)),((37,(39,40)),38)),43),(66,67)),((((44,45),46),61),(64,65))),63),((((((47,48),49),50),((51,53),52)),(((54,55),56),62)),(((57,59),58),60))),68),(41,42)),((69,70),(((72,73),74),75))),71),(76,77))),3));
tree B_11.27 = [&U] [&W 1/80] (1,((2,((((((((((((((((((4,5),6),(((((24,28),29),((25,27),26)),(30,31)),32)),((33,(35,36)),34)),(19,((20,(21,23)),22))),(((((7,(8,10)),9),11),(12,((((13,14),15),16),17))),18)),((37,(39,40)),38)),43),((((44,45),46),61),(64,65))),(66,67)),63),((((((47,48),49),50),((51,53),52)),(((54,55),56),62)),(((57,59),58),60))),68),(41,42)),(69,70)),(((72,73),74),75)),71),(76,77))),3));
tree B_11.28 = [&U] [&W 1/80] (1,((2,(((((((((((((((((4,5),6),(((((24,28),29),((25,27),26)),(30,31)),32)),((33,(35,36)),34)),(19,((20,(21,23)),22))),(((((7,(8,10)),9),11),(12,((((13,14),15),16),17))),18)),((37,(39,40)),38)),43),((((44,45),46),61),(64,65))),(63,(66,67))),((((((47,48),49),50),((51,53),52)),(((54,55),56),62)),(((57,59),58),60))),68),(41,42)),(69,70)),(((72,73),74),75)),71),(76,77))),3));
tree B_11.29 = [&U] [&W 1/80] (1,((2,((((((((((((((((((4,5),6),(((((24,28),29),((25,27),26)),(30,31)),32)),((33,(35,36)),34)),(19,((20,(21,23)),22))),(((((7,(8,10)),9),11),(12,((((13,14),15),16),17))),18)),((37,(39,40)),38)),43),((((44,45),46),61),(64,65))),63),(66,67)),((((((47,48),49),50),((51,53),52)),(((54,55),56),62)),(((57,59),58),60))),68),(41,42)),(69,70)),(((72,73),74),75)),71),(76,77))),3));
tree B_11.30 = [&U] [&W 1/80] (1,((2,((((((((((((((((((4,5),6),(((((24,28),29),((25,27),26)),(30,31)),32)),((33,(35,36)),34)),(19,((20,(21,23)),22))),(((((7,(8,10)),9),11),(12,((((13,14),15),16),17))),18)),(((37,38),39),40)),43),(66,67)),((((44,45),46),61),(64,65))),63),((((((47,48),49),50),((51,53),52)),(((54,55),56),62)),(((57,59),58),60))),68),(41,42)),(69,70)),(((72,73),74),75)),71),(76,77))),3));
tree B_11.31 = [&U] [&W 1/80] (1,((2,(((((((((((((((((4,5),6),(((((24,28),29),((25,27),26)),(30,31)),32)),((33,(34,36)),35)),((((19,22),20),23),21)),((((((7,(8,11)),10),12),9),((((13,14),15),16),17)),18)),(((37,38),39),40)),43),(66,67)),((((44,45),46),61),(64,65))),63),((((((47,48),49),50),((51,53),52)),(((54,55),56),62)),((57,(58,59)),60))),68),(41,42)),((69,70),(((72,73),74),75))),71),(76,77))),3));
tree B_11.32 = [&U] [&W 1/80] (1,((2,(((((((((((((((((4,5),6),(((((24,28),29),((25,27),26)),(30,31)),32)),((33,(34,36)),35)),((((19,22),20),23),21)),(((((7,(8,11)),10),(12,((((13,14),15),16),17))),9),18)),(((37,38),39),40)),43),(66,67)),((((44,45),46),61),(64,65))),63),((((((47,48),49),50),((51,53),52)),(((54,55),56),62)),((57,(58,59)),60))),68),(41,42)),((69,70),(((72,73),74),75))),71),(76,77))),3));
tree B_11.33 = [&U] [&W 1/80] (1,((2,(((((((((((((((((4,5),6),(((((24,28),29),((25,27),26)),(30,31)),32)),((33,(34,36)),35)),((((19,22),20),23),21)),((((((7,(8,11)),10),((((13,14),15),16),17)),12),9),18)),(((37,38),39),40)),43),(66,67)),((((44,45),46),61),(64,65))),63),((((((47,48),49),50),((51,53),52)),(((54,55),56),62)),((57,(58,59)),60))),68),(41,42)),((69,70),(((72,73),74),75))),71),(76,77))),3));
tree B_11.34 = [&U] [&W 1/80] (1,((2,(((((((((((((((((4,5),6),(((((24,28),29),((25,27),26)),(30,31)),32)),((33,(34,36)),35)),((((19,22),20),23),21)),(((((7,(8,11)),10),(9,((((13,14),15),16),17))),12),18)),(((37,38),39),40)),43),(66,67)),((((44,45),46),61),(64,65))),63),((((((47,48),49),50),((51,53),52)),(((54,55),56),62)),((57,(58,59)),60))),68),(41,42)),((69,70),(((72,73),74),75))),71),(76,77))),3));
tree B_11.35 = [&U] [&W 1/80] (1,((2,(((((((((((((((((4,5),6),(((((24,28),29),((25,27),26)),(30,31)),32)),((33,(34,36)),35)),((((19,22),20),23),21)),((((7,(8,11)),10),((9,((((13,14),15),16),17)),12)),18)),(((37,38),39),40)),43),(66,67)),((((44,45),46),61),(64,65))),63),((((((47,48),49),50),((51,53),52)),(((54,55),56),62)),((57,(58,59)),60))),68),(41,42)),((69,70),(((72,73),74),75))),71),(76,77))),3));
tree B_11.36 = [&U] [&W 1/80] (1,((2,(((((((((((((((((4,5),6),(((((24,28),29),((25,27),26)),(30,31)),32)),((33,(34,36)),35)),((((19,22),20),23),21)),(((((7,(8,11)),10),12),(9,((((13,14),15),16),17))),18)),(((37,38),39),40)),43),(66,67)),((((44,45),46),61),(64,65))),63),((((((47,48),49),50),((51,53),52)),(((54,55),56),62)),((57,(58,59)),60))),68),(41,42)),((69,70),(((72,73),74),75))),71),(76,77))),3));
tree B_11.37 = [&U] [&W 1/80] (1,((2,(((((((((((((((((4,5),6),(((((24,28),29),((25,27),26)),(30,31)),32)),((33,(34,36)),35)),((((19,22),20),23),21)),(((((7,(8,11)),(9,10)),12),((((13,14),15),16),17)),18)),(((37,38),39),40)),43),(66,67)),((((44,45),46),61),(64,65))),63),((((((47,48),49),50),((51,53),52)),(((54,55),56),62)),((57,(58,59)),60))),68),(41,42)),((69,70),(((72,73),74),75))),71),(76,77))),3));
tree B_11.38 = [&U] [&W 1/80] (1,((2,(((((((((((((((((4,5),6),(((((24,28),29),((25,27),26)),(30,31)),32)),((33,(34,36)),35)),((((19,22),20),23),21)),((((((7,(8,11)),9),10),12),((((13,14),15),16),17)),18)),(((37,38),39),40)),43),(66,67)),((((44,45),46),61),(64,65))),63),((((((47,48),49),50),((51,53),52)),(((54,55),56),62)),((57,(58,59)),60))),68),(41,42)),((69,70),(((72,73),74),75))),71),(76,77))),3));
tree B_11.39 = [&U] [&W 1/80] (1,((2,(((((((((((((((((4,5),6),(((((24,28),29),((25,27),26)),(30,31)),32)),((33,(34,36)),35)),((((19,22),20),23),21)),(((((7,((8,11),9)),10),12),((((13,14),15),16),17)),18)),(((37,38),39),40)),43),(66,67)),((((44,45),46),61),(64,65))),63),((((((47,48),49),50),((51,53),52)),(((54,55),56),62)),((57,(58,59)),60))),68),(41,42)),((69,70),(((72,73),74),75))),71),(76,77))),3));
tree B_11.40 = [&U] [&W 1/80] (1,((2,(((((((((((((((((4,5),6),(((((24,28),29),((25,27),26)),(30,31)),32)),((33,(34,36)),35)),((((19,22),20),23),21)),((((((7,9),(8,11)),10),12),((((13,14),15),16),17)),18)),(((37,38),39),40)),43),(66,67)),((((44,45),46),61),(64,65))),63),((((((47,48),49),50),((51,53),52)),(((54,55),56),62)),((57,(58,59)),60))),68),(41,42)),((69,70),(((72,73),74),75))),71),(76,77))),3));
tree B_11.41 = [&U] [&W 1/80] (1,((2,((((((((((((((4,5),6),(((((24,28),29),((25,27),26)),(30,31)),32)),(((33,35),36),34)),(19,((20,(21,22)),23))),((((((7,(9,11)),8),10),12),((((13,14),15),16),17)),18)),((37,(39,40)),38)),43),(((46,61),(64,65)),(63,(66,67)))),((((((47,48),49),50),((51,53),52)),(((54,55),56),62)),((57,(58,59)),60))),68),((41,42),(((69,70),(((72,73),74),75)),71))),(44,45)),(76,77))),3));
tree B_11.42 = [&U] [&W 1/80] (1,((2,((((((((((((((4,5),6),(((((24,28),29),((25,27),26)),(30,31)),32)),(((33,35),36),34)),(19,((20,(21,22)),23))),((((((7,(9,11)),8),10),12),((((13,14),15),16),17)),18)),((37,(39,40)),38)),43),(((46,61),(64,65)),(63,(66,67)))),((((((47,48),49),50),((51,53),52)),((54,(55,56)),62)),((57,(58,59)),60))),68),((41,42),(((69,70),(((72,73),74),75)),71))),(44,45)),(76,77))),3));
tree B_11.43 = [&U] [&W 1/80] (1,((2,((((((((((((((4,5),6),(((((24,28),29),((25,27),26)),(30,31)),32)),(((33,35),36),34)),(19,((20,(21,22)),23))),((((((7,(9,11)),8),10),12),((((13,14),15),16),17)),18)),((37,(39,40)),38)),43),(((46,61),(64,65)),(63,(66,67)))),((((((47,48),49),50),((51,53),52)),(((54,56),55),62)),((57,(58,59)),60))),68),((41,42),(((69,70),(((72,73),74),75)),71))),(44,45)),(76,77))),3));
tree B_11.44 = [&U] [&W 1/80] (1,((2,((((((((((((((4,5),6),(((((24,28),29),((25,27),26)),(30,31)),32)),(((33,35),36),34)),(19,((20,(21,22)),23))),((((((7,(9,11)),8),10),12),((((13,14),15),16),17)),18)),((37,(39,40)),38)),43),(((46,61),(64,65)),(63,(66,67)))),((((((47,48),49),50),((51,53),52)),(((54,55),56),62)),(((57,59),58),60))),68),((41,42),(((69,70),(((72,73),74),75)),71))),(44,45)),(76,77))),3));
tree B_11.45 = [&U] [&W 1/80] (1,((2,((((((((((((((4,5),6),(((((24,28),29),((25,27),26)),(30,31)),32)),(((33,35),36),34)),(19,((20,(21,22)),23))),((((((7,(9,11)),8),10),12),((((13,14),15),16),17)),18)),((37,(39,40)),38)),43),(((46,61),(64,65)),(63,(66,67)))),((((((47,48),49),50),((51,53),52)),(((54,55),56),62)),(((57,58),59),60))),68),((41,42),(((69,70),(((72,73),74),75)),71))),(44,45)),(76,77))),3));
tree B_11.46 = [&U] [&W 1/80] (1,((2,((((((((((((((4,5),6),(((((24,28),29),((25,27),26)),(30,31)),32)),(((33,35),36),34)),(19,((20,(21,22)),23))),((((((7,(9,11)),8),10),12),((((13,14),15),16),17)),18)),(((37,38),39),40)),43),(((46,61),(64,65)),(63,(66,67)))),((((((47,48),49),50),((51,53),52)),(((54,55),56),62)),((57,(58,59)),60))),68),((41,42),(((69,70),(((72,73),74),75)),71))),(44,45)),(76,77))),3));
tree B_11.47 = [&U] [&W 1/80] (1,((2,((((((((((((((4,5),6),(((((24,28),29),((25,27),26)),(30,31)),32)),(((33,35),36),34)),(((19,23),20),(21,22))),((((((7,(9,11)),8),10),12),((((13,14),15),16),17)),18)),((37,(39,40)),38)),43),(((46,61),(64,65)),(63,(66,67)))),((((((47,48),49),50),((51,53),52)),(((54,55),56),62)),((57,(58,59)),60))),68),((41,42),(((69,70),(((72,73),74),75)),71))),(44,45)),(76,77))),3));
tree B_11.48 = [&U] [&W 1/80] (1,((2,((((((((((((((4,5),6),(((((24,28),29),((25,27),26)),(30,31)),32)),(((33,35),36),34)),(((19,23),(21,22)),20)),((((((7,(9,11)),8),10),12),((((13,14),15),16),17)),18)),((37,(39,40)),38)),43),(((46,61),(64,65)),(63,(66,67)))),((((((47,48),49),50),((51,53),52)),(((54,55),56),62)),((57,(58,59)),60))),68),((41,42),(((69,70),(((72,73),74),75)),71))),(44,45)),(76,77))),3));
tree B_11.49 = [&U] [&W 1/80] (1,((2,((((((((((((((4,5),6),(((((24,28),29),((25,27),26)),(30,31)),32)),(((33,35),36),34)),((((19,23),20),21),22)),((((((7,(9,11)),8),10),12),((((13,14),15),16),17)),18)),((37,(39,40)),38)),43),(((46,61),(64,65)),(63,(66,67)))),((((((47,48),49),50),((51,53),52)),(((54,55),56),62)),((57,(58,59)),60))),68),((41,42),(((69,70),(((72,73),74),75)),71))),(44,45)),(76,77))),3));
tree B_11.50 = [&U] [&W 1/80] (1,((2,((((((((((((((4,5),6),(((((24,28),29),((25,27),26)),(30,31)),32)),(((33,35),36),34)),((((19,23),20),22),21)),((((((7,(9,11)),8),10),12),((((13,14),15),16),17)),18)),((37,(39,40)),38)),43),(((46,61),(64,65)),(63,(66,67)))),((((((47,48),49),50),((51,53),52)),(((54,55),56),62)),((57,(58,59)),60))),68),((41,42),(((69,70),(((72,73),74),75)),71))),(44,45)),(76,77))),3));
tree B_11.51 = [&U] [&W 1/80] (1,((2,((((((((((((((4,5),6),(((((24,28),29),((25,27),26)),(30,31)),32)),((33,(34,36)),35)),((((19,22),23),21),20)),((((7,10),(8,(9,11))),(12,((((13,14),15),16),17))),18)),((37,(39,40)),38)),43),(((46,61),(64,65)),(63,(66,67)))),((((((47,48),49),50),((51,53),52)),(((54,55),56),62)),(((57,59),58),60))),68),((41,42),(((69,70),(((72,73),74),75)),71))),(44,45)),(76,77))),3));
tree B_11.52 = [&U] [&W 1/80] (1,((2,((((((((((((((4,5),6),(((((24,28),29),((25,27),26)),(30,31)),32)),((33,(34,36)),35)),((((19,22),23),21),20)),((((7,10),(8,(9,11))),(12,((((13,14),15),16),17))),18)),((37,(39,40)),38)),43),(((46,61),(64,65)),(63,(66,67)))),((((((47,48),49),50),((51,53),52)),((54,(55,56)),62)),(((57,59),58),60))),68),((41,42),(((69,70),(((72,73),74),75)),71))),(44,45)),(76,77))),3));
tree B_11.53 = [&U] [&W 1/80] (1,((2,((((((((((((((4,5),6),(((((24,28),29),((25,27),26)),(30,31)),32)),((33,(34,36)),35)),((((19,22),23),21),20)),((((7,10),(8,(9,11))),(12,((((13,14),15),16),17))),18)),((37,(39,40)),38)),43),(((46,61),(64,65)),(63,(66,67)))),((((((47,48),49),50),((51,53),52)),(((54,56),55),62)),(((57,59),58),60))),68),((41,42),(((69,70),(((72,73),74),75)),71))),(44,45)),(76,77))),3));
tree B_11.54 = [&U] [&W 1/80] (1,((2,((((((((((((((4,5),6),(((((24,28),29),((25,27),26)),(30,31)),32)),((33,(34,36)),35)),((((19,22),23),21),20)),((((7,10),(8,(9,11))),(12,((((13,14),15),16),17))),18)),((37,(39,40)),38)),43),(((46,61),(64,65)),(63,(66,67)))),((((((47,48),49),50),((51,53),52)),(((54,55),56),62)),((57,(58,59)),60))),68),((41,42),(((69,70),(((72,73),74),75)),71))),(44,45)),(76,77))),3));
tree B_11.55 = [&U] [&W 1/80] (1,((2,((((((((((((((4,5),6),(((((24,28),29),((25,27),26)),(30,31)),32)),((33,(34,36)),35)),((((19,22),23),21),20)),((((7,10),(8,(9,11))),(12,((((13,14),15),16),17))),18)),((37,(39,40)),38)),43),(((46,61),(64,65)),(63,(66,67)))),((((((47,48),49),50),((51,53),52)),(((54,55),56),62)),(((57,58),59),60))),68),((41,42),(((69,70),(((72,73),74),75)),71))),(44,45)),(76,77))),3));
tree B_11.56 = [&U] [&W 1/80] (1,((2,((((((((((((((4,5),6),(((((24,28),29),((25,27),26)),(30,31)),32)),((33,(34,36)),35)),((((19,22),23),21),20)),((((7,10),(8,(9,11))),(12,((((13,14),15),16),17))),18)),(((37,38),39),40)),43),(((46,61),(64,65)),(63,(66,67)))),((((((47,48),49),50),((51,53),52)),(((54,55),56),62)),(((57,59),58),60))),68),((41,42),(((69,70),(((72,73),74),75)),71))),(44,45)),(76,77))),3));
tree B_11.57 = [&U] [&W 1/80] (1,((2,((((((((((((((4,5),6),(((((24,28),29),((25,27),26)),(30,31)),32)),((33,(34,36)),35)),(((19,22),(20,21)),23)),((((7,10),(8,(9,11))),(12,((((13,14),15),16),17))),18)),((37,(39,40)),38)),43),(((46,61),(64,65)),(63,(66,67)))),((((((47,48),49),50),((51,53),52)),(((54,55),56),62)),(((57,59),58),60))),68),((41,42),(((69,70),(((72,73),74),75)),71))),(44,45)),(76,77))),3));
tree B_11.58 = [&U] [&W 1/80] (1,((2,((((((((((((((4,5),6),(((((24,28),29),((25,27),26)),(30,31)),32)),((33,(34,36)),35)),((19,22),((20,21),23))),((((7,10),(8,(9,11))),(12,((((13,14),15),16),17))),18)),((37,(39,40)),38)),43),(((46,61),(64,65)),(63,(66,67)))),((((((47,48),49),50),((51,53),52)),(((54,55),56),62)),(((57,59),58),60))),68),((41,42),(((69,70),(((72,73),74),75)),71))),(44,45)),(76,77))),3));
tree B_11.59 = [&U] [&W 1/80] (1,((2,((((((((((((((4,5),6),(((((24,28),29),((25,27),26)),(30,31)),32)),((33,(34,36)),35)),((19,((20,21),23)),22)),((((7,10),(8,(9,11))),(12,((((13,14),15),16),17))),18)),((37,(39,40)),38)),43),(((46,61),(64,65)),(63,(66,67)))),((((((47,48),49),50),((51,53),52)),(((54,55),56),62)),(((57,59),58),60))),68),((41,42),(((69,70),(((72,73),74),75)),71))),(44,45)),(76,77))),3));
tree B_11.60 = [&U] [&W 1/80] (1,((2,((((((((((((((4,5),6),(((((24,28),29),((25,27),26)),(30,31)),32)),((33,(34,36)),35)),(19,(((20,21),23),22))),((((7,10),(8,(9,11))),(12,((((13,14),15),16),17))),18)),((37,(39,40)),38)),43),(((46,61),(64,65)),(63,(66,67)))),((((((47,48),49),50),((51,53),52)),(((54,55),56),62)),(((57,59),58),60))),68),((41,42),(((69,70),(((72,73),74),75)),71))),(44,45)),(76,77))),3));
tree B_11.61 = [&U] [&W 1/80] (1,((2,((((((((((((((((4,5),6),(((((24,28),29),((25,27),26)),(30,31)),32)),(33,((34,36),35))),(19,(20,(21,(22,23))))),((((((7,(8,10)),11),9),12),18),((((13,14),15),17),16))),(((37,38),39),40)),43),(((((44,45),46),61),(64,65)),(63,(66,67)))),((((((47,48),49),50),((51,53),52)),((54,(55,56)),62)),(((57,58),59),60))),68),(41,42)),(69,70)),(((72,73),74),75)),71),(76,77))),3));
tree B_11.62 = [&U] [&W 1/80] (1,((2,((((((((((((((((4,5),6),(((((24,28),29),((25,27),26)),(30,31)),32)),(33,((34,36),35))),(19,(20,(21,(22,23))))),((((((7,(8,10)),11),9),12),18),((((13,14),15),17),16))),(((37,38),39),40)),43),(((((44,45),46),61),(64,65)),(63,(66,67)))),((((((47,48),49),50),((51,53),52)),(((54,56),55),62)),(((57,58),59),60))),68),(41,42)),(69,70)),(((72,73),74),75)),71),(76,77))),3));
tree B_11.63 = [&U] [&W 1/80] (1,((2,((((((((((((((((4,5),6),(((((24,28),29),((25,27),26)),(30,31)),32)),(33,((34,36),35))),(19,(20,(21,(22,23))))),((((((7,(8,10)),11),9),12),18),((((13,14),15),17),16))),(((37,38),39),40)),43),(((((44,45),46),61),(64,65)),(63,(66,67)))),((((((47,48),49),50),((51,53),52)),(((54,55),56),62)),(((57,58),59),60))),68),(41,42)),(69,70)),(((72,73),74),75)),71),(76,77))),3));
tree B_11.64 = [&U] [&W 1/80] (1,((2,((((((((((((((((((4,5),6),(((((24,28),29),((25,27),26)),(30,31)),32)),(33,((34,36),35))),(19,(20,(21,(22,23))))),((((((7,(8,10)),11),9),12),18),((((13,14),15),17),16))),(((37,38),39),40)),43),((((44,45),46),61),(64,65))),63),(66,67)),((((((47,48),49),50),((51,53),52)),((54,(55,56)),62)),(((57,58),59),60))),68),(41,42)),(69,70)),(((72,73),74),75)),71),(76,77))),3));
tree B_11.65 = [&U] [&W 1/80] (1,((2,((((((((((((((((((4,5),6),(((((24,28),29),((25,27),26)),(30,31)),32)),(33,((34,36),35))),(19,(20,(21,(22,23))))),((((((7,(8,10)),11),9),12),18),((((13,14),15),17),16))),(((37,38),39),40)),43),((((44,45),46),61),(64,65))),(66,67)),63),((((((47,48),49),50),((51,53),52)),((54,(55,56)),62)),(((57,58),59),60))),68),(41,42)),(69,70)),(((72,73),74),75)),71),(76,77))),3));
tree B_11.66 = [&U] [&W 1/80] (1,((2,(((((((((((((((((4,5),6),(((((24,28),29),((25,27),26)),(30,31)),32)),(33,((34,36),35))),(19,(20,(21,(22,23))))),((((((7,(8,10)),11),9),12),18),((((13,14),15),17),16))),(((37,38),39),40)),43),((((44,45),46),61),(64,65))),(63,(66,67))),((((((47,48),49),50),((51,53),52)),((54,(55,56)),62)),(((57,58),59),60))),68),(41,42)),(69,70)),(((72,73),74),75)),71),(76,77))),3));
tree B_11.67 = [&U] [&W 1/80] (1,((2,((((((((((((((((4,5),6),(((((24,28),29),((25,27),26)),(30,31)),32)),(33,((34,36),35))),(19,(20,(21,(22,23))))),((((((7,(8,10)),11),9),12),18),((((13,14),15),17),16))),(((37,38),39),40)),43),(((((44,45),46),61),(64,65)),(63,(66,67)))),((((((47,48),49),50),((51,53),52)),((54,(55,56)),62)),((57,(58,59)),60))),68),(41,42)),(69,70)),(((72,73),74),75)),71),(76,77))),3));
tree B_11.68 = [&U] [&W 1/80] (1,((2,((((((((((((((((4,5),6),(((((24,28),29),((25,27),26)),(30,31)),32)),(33,((34,36),35))),(19,(20,(21,(22,23))))),((((((7,(8,10)),11),9),12),18),((((13,14),15),17),16))),(((37,38),39),40)),43),(((((44,45),46),61),(64,65)),(63,(66,67)))),((((((47,48),49),50),((51,53),52)),((54,(55,56)),62)),(((57,59),58),60))),68),(41,42)),(69,70)),(((72,73),74),75)),71),(76,77))),3));
tree B_11.69 = [&U] [&W 1/80] (1,((2,(((((((((((((((4,5),6),(((((24,28),29),((25,27),26)),(30,31)),32)),(33,((34,36),35))),(19,(20,(21,(22,23))))),((((((7,(8,10)),11),9),12),18),((((13,14),15),17),16))),(((37,38),39),40)),43),(((((44,45),46),61),(64,65)),(63,(66,67)))),((((((47,48),49),50),((51,53),52)),((54,(55,56)),62)),(((57,58),59),60))),68),(41,42)),((69,70),(((72,73),74),75))),71),(76,77))),3));
tree B_11.70 = [&U] [&W 1/80] (1,((2,((((((((((((((((4,5),6),(((((24,28),29),((25,27),26)),(30,31)),32)),(33,((34,36),35))),(19,(20,(21,(22,23))))),((((((7,(8,10)),11),9),12),18),((((13,14),15),17),16))),((37,(39,40)),38)),43),(((((44,45),46),61),(64,65)),(63,(66,67)))),((((((47,48),49),50),((51,53),52)),((54,(55,56)),62)),(((57,58),59),60))),68),(41,42)),(69,70)),(((72,73),74),75)),71),(76,77))),3));
tree B_11.71 = [&U] [&W 1/80] (1,((2,((((((((((((((4,5),6),(((((24,28),29),((25,27),26)),(30,31)),32)),((((((((7,10),8),11),12),9),18),17),(((13,15),14),16))),(((19,(21,23)),22),20)),(((33,36),34),35)),(((37,38),39),40)),43),(((46,61),(64,65)),(63,(66,67)))),((((((47,48),49),50),((51,53),52)),((54,(55,56)),62)),(((57,59),58),60))),68),((41,42),(((69,70),(((72,73),74),75)),71))),(44,45)),(76,77))),3));
tree B_11.72 = [&U] [&W 1/80] (1,((2,((((((((((((((4,5),6),(((((24,28),29),((25,27),26)),(30,31)),32)),((((((((7,10),8),11),12),9),18),17),(((13,15),14),16))),(((19,(21,23)),22),20)),(((33,36),34),35)),(((37,38),39),40)),43),(((46,61),(64,65)),(63,(66,67)))),((((((47,48),49),50),((51,53),52)),(((54,56),55),62)),(((57,59),58),60))),68),((41,42),(((69,70),(((72,73),74),75)),71))),(44,45)),(76,77))),3));
tree B_11.73 = [&U] [&W 1/80] (1,((2,((((((((((((((4,5),6),(((((24,28),29),((25,27),26)),(30,31)),32)),((((((((7,10),8),11),12),9),18),17),(((13,15),14),16))),(((19,(21,23)),22),20)),(((33,36),34),35)),(((37,38),39),40)),43),(((46,61),(64,65)),(63,(66,67)))),((((((47,48),49),50),((51,53),52)),(((54,55),56),62)),(((57,59),58),60))),68),((41,42),(((69,70),(((72,73),74),75)),71))),(44,45)),(76,77))),3));
tree B_11.74 = [&U] [&W 1/80] (1,((2,((((((((((((((4,5),6),(((((24,28),29),((25,27),26)),(30,31)),32)),((((((((7,10),8),11),12),9),18),17),(((13,15),14),16))),(((19,(21,23)),22),20)),(((33,36),34),35)),(((37,38),39),40)),43),(((46,61),(64,65)),(63,(66,67)))),((((((47,48),49),50),((51,53),52)),((54,(55,56)),62)),((57,(58,59)),60))),68),((41,42),(((69,70),(((72,73),74),75)),71))),(44,45)),(76,77))),3));
tree B_11.75 = [&U] [&W 1/80] (1,((2,((((((((((((((4,5),6),(((((24,28),29),((25,27),26)),(30,31)),32)),((((((((7,10),8),11),12),9),18),17),(((13,15),14),16))),(((19,(21,23)),22),20)),(((33,36),34),35)),(((37,38),39),40)),43),(((46,61),(64,65)),(63,(66,67)))),((((((47,48),49),50),((51,53),52)),((54,(55,56)),62)),(((57,58),59),60))),68),((41,42),(((69,70),(((72,73),74),75)),71))),(44,45)),(76,77))),3));
tree B_11.76 = [&U] [&W 1/80] (1,((2,((((((((((((((4,5),6),(((((24,28),29),((25,27),26)),(30,31)),32)),((((((((7,10),8),11),12),9),18),17),(((13,15),14),16))),(((19,(21,23)),22),20)),(((33,36),34),35)),((37,(39,40)),38)),43),(((46,61),(64,65)),(63,(66,67)))),((((((47,48),49),50),((51,53),52)),((54,(55,56)),62)),(((57,59),58),60))),68),((41,42),(((69,70),(((72,73),74),75)),71))),(44,45)),(76,77))),3));
tree B_11.77 = [&U] [&W 1/80] (1,((2,((((((((((((((4,5),6),(((((24,28),29),((25,27),26)),(30,31)),32)),((((((((7,10),8),11),12),9),18),17),(((13,15),14),16))),(((19,(21,23)),22),20)),((33,(34,35)),36)),(((37,38),39),40)),43),(((46,61),(64,65)),(63,(66,67)))),((((((47,48),49),50),((51,53),52)),((54,(55,56)),62)),(((57,59),58),60))),68),((41,42),(((69,70),(((72,73),74),75)),71))),(44,45)),(76,77))),3));
tree B_11.78 = [&U] [&W 1/80] (1,((2,((((((((((((((4,5),6),(((((24,28),29),((25,27),26)),(30,31)),32)),((((((((7,10),8),11),12),9),18),17),(((13,15),14),16))),(((19,(21,23)),22),20)),(33,((34,35),36))),(((37,38),39),40)),43),(((46,61),(64,65)),(63,(66,67)))),((((((47,48),49),50),((51,53),52)),((54,(55,56)),62)),(((57,59),58),60))),68),((41,42),(((69,70),(((72,73),74),75)),71))),(44,45)),(76,77))),3));
tree B_11.79 = [&U] [&W 1/80] (1,((2,((((((((((((((((4,5),6),(((((24,28),29),((25,27),26)),(30,31)),32)),((((((((7,10),8),11),12),9),18),17),(((13,15),14),16))),20),(19,(21,23))),22),(((33,36),34),35)),(((37,38),39),40)),43),(((46,61),(64,65)),(63,(66,67)))),((((((47,48),49),50),((51,53),52)),((54,(55,56)),62)),(((57,59),58),60))),68),((41,42),(((69,70),(((72,73),74),75)),71))),(44,45)),(76,77))),3));
tree B_11.80 = [&U] [&W 1/80] (1,((2,((((((((((((((((4,5),6),(((((24,28),29),((25,27),26)),(30,31)),32)),((((((((7,10),8),11),12),9),18),17),(((13,15),14),16))),20),22),(19,(21,23))),(((33,36),34),35)),(((37,38),39),40)),43),(((46,61),(64,65)),(63,(66,67)))),((((((47,48),49),50),((51,53),52)),((54,(55,56)),62)),(((57,59),58),60))),68),((41,42),(((69,70),(((72,73),74),75)),71))),(44,45)),(76,77))),3));

[Trees found in bootstrap replicate #12 (seed=1176176448)]
tree B_12.1 = [&U] [&W 1/60] (1,(2,(3,(((((((((((((((4,5),6),32),((((24,28),((25,(27,29)),26)),(30,31)),(33,((34,35),36)))),(((19,(20,21)),23),22)),18),((((7,(8,(9,10))),11),12),((((13,14),15),16),17))),(((37,38),39),40)),(43,((((((46,61),((51,(52,53)),((((54,56),55),62),((57,(58,59)),60)))),((47,48),(49,50))),(63,(66,67))),(64,65)),68))),(44,45)),((41,42),(76,77))),(69,70)),((72,73),74)),75),71))));
tree B_12.2 = [&U] [&W 1/60] (1,(2,(3,(((((((((((((((4,5),6),32),((((24,28),((25,(27,29)),26)),(30,31)),(33,((34,35),36)))),(((19,(20,21)),23),22)),18),((((7,(8,(9,10))),11),12),((((13,14),15),16),17))),(((37,38),39),40)),(43,((((((46,61),((51,(52,53)),(((54,(55,56)),62),((57,(58,59)),60)))),((47,48),(49,50))),(63,(66,67))),(64,65)),68))),(44,45)),((41,42),(76,77))),(69,70)),((72,73),74)),75),71))));
tree B_12.3 = [&U] [&W 1/60] (1,(2,(3,(((((((((((((((4,5),6),32),((((24,28),((25,(27,29)),26)),(30,31)),(33,((34,35),36)))),(((19,(20,21)),23),22)),18),((((7,(8,(9,10))),11),12),((((13,14),15),16),17))),(((37,38),39),40)),(43,((((((46,61),((51,(52,53)),((((54,55),56),62),((57,(58,59)),60)))),((47,48),(49,50))),(63,(66,67))),(64,65)),68))),(44,45)),((41,42),(76,77))),(69,70)),((72,73),74)),75),71))));
tree B_12.4 = [&U] [&W 1/60] (1,(2,(3,(((((((((((((((4,5),6),32),((((24,28),((25,(27,29)),26)),(30,31)),(33,((34,35),36)))),(((19,(20,21)),23),22)),18),((((7,(8,(9,10))),11),12),((((13,14),15),16),17))),(((37,38),39),40)),(43,((((((46,61),(((51,53),52),((((54,56),55),62),((57,(58,59)),60)))),((47,48),(49,50))),(63,(66,67))),(64,65)),68))),(44,45)),((41,42),(76,77))),(69,70)),((72,73),74)),75),71))));
tree B_12.5 = [&U] [&W 1/60] (1,(2,(3,(((((((((((((((4,5),6),32),((((24,28),((25,(27,29)),26)),(30,31)),(33,((34,35),36)))),(((19,(20,21)),23),22)),18),((((7,(8,(9,10))),11),12),((((13,14),15),16),17))),(((37,38),39),40)),(43,((((((46,61),(((51,52),53),((((54,56),55),62),((57,(58,59)),60)))),((47,48),(49,50))),(63,(66,67))),(64,65)),68))),(44,45)),((41,42),(76,77))),(69,70)),((72,73),74)),75),71))));
tree B_12.6 = [&U] [&W 1/60] (1,(2,(3,(((((((((((((((4,5),6),32),((((24,28),((25,(27,29)),26)),(30,31)),(33,((34,35),36)))),(((19,(20,21)),23),22)),18),((((7,(8,(9,10))),11),12),((((13,14),15),16),17))),(((37,38),39),40)),(43,((((((46,61),((51,(52,53)),((((54,56),55),62),((57,(58,59)),60)))),(((47,48),50),49)),(63,(66,67))),(64,65)),68))),(44,45)),((41,42),(76,77))),(69,70)),((72,73),74)),75),71))));
tree B_12.7 = [&U] [&W 1/60] (1,(2,(3,(((((((((((((((4,5),6),32),((((24,28),((25,(27,29)),26)),(30,31)),(33,((34,35),36)))),(((19,(20,21)),23),22)),18),(((((7,11),8),(9,10)),12),((((13,14),15),16),17))),(((37,38),39),40)),(43,((((((46,61),((51,(52,53)),((((54,56),55),62),((57,(58,59)),60)))),((47,48),(49,50))),(63,(66,67))),(64,65)),68))),(44,45)),((41,42),(76,77))),(69,70)),((72,73),74)),75),71))));
tree B_12.8 = [&U] [&W 1/60] (1,(2,(3,(((((((((((((((4,5),6),32),((((24,28),((25,(27,29)),26)),(30,31)),(33,((34,35),36)))),(((19,(20,21)),23),22)),18),(((((7,11),(9,10)),8),12),((((13,14),15),16),17))),(((37,38),39),40)),(43,((((((46,61),((51,(52,53)),((((54,56),55),62),((57,(58,59)),60)))),((47,48),(49,50))),(63,(66,67))),(64,65)),68))),(44,45)),((41,42),(76,77))),(69,70)),((72,73),74)),75),71))));
tree B_12.9 = [&U] [&W 1/60] (1,(2,(3,(((((((((((((((4,5),6),32),((((24,28),((25,(27,29)),26)),(30,31)),(33,((34,35),36)))),(((19,(20,21)),23),22)),18),((((((7,11),8),9),10),12),((((13,14),15),16),17))),(((37,38),39),40)),(43,((((((46,61),((51,(52,53)),((((54,56),55),62),((57,(58,59)),60)))),((47,48),(49,50))),(63,(66,67))),(64,65)),68))),(44,45)),((41,42),(76,77))),(69,70)),((72,73),74)),75),71))));
tree B_12.10 = [&U] [&W 1/60] (1,(2,(3,(((((((((((((((4,5),6),32),((((24,28),((25,(27,29)),26)),(30,31)),(33,((34,35),36)))),(((19,(20,21)),23),22)),18),((((((7,11),8),10),9),12),((((13,14),15),16),17))),(((37,38),39),40)),(43,((((((46,61),((51,(52,53)),((((54,56),55),62),((57,(58,59)),60)))),((47,48),(49,50))),(63,(66,67))),(64,65)),68))),(44,45)),((41,42),(76,77))),(69,70)),((72,73),74)),75),71))));
tree B_12.11 = [&U] [&W 1/60] (1,((2,(((((((((((((((4,5),6),32),((((24,28),(((25,27),29),26)),(30,31)),(((33,34),36),35))),((((19,20),22),21),23)),18),((((7,(8,(10,11))),12),9),((((13,15),14),16),17))),(((37,38),39),40)),(43,((((((46,61),(((51,52),53),((((54,55),56),62),((57,(58,59)),60)))),(((47,48),50),49)),(63,(66,67))),(64,65)),68))),(44,45)),((41,42),(76,77))),(69,70)),((72,73),74)),75),71)),3));
tree B_12.12 = [&U] [&W 1/60] (1,(2,(3,(((((((((((((((4,5),6),32),((((24,28),(((25,27),29),26)),(30,31)),(((33,34),36),35))),((((19,20),22),21),23)),18),((((7,(8,(10,11))),12),9),((((13,15),14),16),17))),(((37,38),39),40)),(43,((((((46,61),(((51,52),53),((((54,55),56),62),((57,(58,59)),60)))),(((47,48),50),49)),(63,(66,67))),(64,65)),68))),(44,45)),((41,42),(76,77))),(69,70)),((72,73),74)),75),71))));
tree B_12.13 = [&U] [&W 1/60] (1,((2,3),(((((((((((((((4,5),6),32),((((24,28),(((25,27),29),26)),(30,31)),(((33,34),36),35))),((((19,20),22),21),23)),18),((((7,(8,(10,11))),12),9),((((13,15),14),16),17))),(((37,38),39),40)),(43,((((((46,61),(((51,52),53),((((54,55),56),62),((57,(58,59)),60)))),(((47,48),50),49)),(63,(66,67))),(64,65)),68))),(44,45)),((41,42),(76,77))),(69,70)),((72,73),74)),75),71)));
tree B_12.14 = [&U] [&W 1/60] (1,((2,(((((((((((((((4,5),6),32),((((24,28),(((25,27),29),26)),(30,31)),(((33,34),36),35))),((((19,20),22),21),23)),18),(((7,((8,(10,11)),9)),12),((((13,15),14),16),17))),(((37,38),39),40)),(43,((((((46,61),(((51,52),53),((((54,55),56),62),((57,(58,59)),60)))),(((47,48),50),49)),(63,(66,67))),(64,65)),68))),(44,45)),((41,42),(76,77))),(69,70)),((72,73),74)),75),71)),3));
tree B_12.15 = [&U] [&W 1/60] (1,((2,(((((((((((((((4,5),6),32),((((24,28),(((25,27),29),26)),(30,31)),(((33,34),36),35))),((((19,20),22),21),23)),18),((((7,9),(8,(10,11))),12),((((13,15),14),16),17))),(((37,38),39),40)),(43,((((((46,61),(((51,52),53),((((54,55),56),62),((57,(58,59)),60)))),(((47,48),50),49)),(63,(66,67))),(64,65)),68))),(44,45)),((41,42),(76,77))),(69,70)),((72,73),74)),75),71)),3));
tree B_12.16 = [&U] [&W 1/60] (1,((2,(((((((((((((((4,5),6),32),((((24,28),(((25,27),29),26)),(30,31)),(((33,34),36),35))),((((19,20),22),21),23)),18),(((7,(8,(9,(10,11)))),12),((((13,15),14),16),17))),(((37,38),39),40)),(43,((((((46,61),(((51,52),53),((((54,55),56),62),((57,(58,59)),60)))),(((47,48),50),49)),(63,(66,67))),(64,65)),68))),(44,45)),((41,42),(76,77))),(69,70)),((72,73),74)),75),71)),3));
tree B_12.17 = [&U] [&W 1/60] (1,((2,(((((((((((((((4,5),6),32),((((24,28),(((25,27),29),26)),(30,31)),(((33,34),36),35))),((((19,20),22),21),23)),18),(((7,((8,9),(10,11))),12),((((13,15),14),16),17))),(((37,38),39),40)),(43,((((((46,61),(((51,52),53),((((54,55),56),62),((57,(58,59)),60)))),(((47,48),50),49)),(63,(66,67))),(64,65)),68))),(44,45)),((41,42),(76,77))),(69,70)),((72,73),74)),75),71)),3));
tree B_12.18 = [&U] [&W 1/60] (1,((2,(((((((((((((((4,5),6),32),((((24,28),(((25,27),29),26)),(30,31)),(((33,34),36),35))),((((19,20),22),21),23)),18),(((7,(8,((9,11),10))),12),((((13,15),14),16),17))),(((37,38),39),40)),(43,((((((46,61),(((51,52),53),((((54,55),56),62),((57,(58,59)),60)))),(((47,48),50),49)),(63,(66,67))),(64,65)),68))),(44,45)),((41,42),(76,77))),(69,70)),((72,73),74)),75),71)),3));
tree B_12.19 = [&U] [&W 1/60] (1,((2,(((((((((((((((4,5),6),32),((((24,28),(((25,27),29),26)),(30,31)),(((33,34),36),35))),((((19,20),22),21),23)),18),(((7,(8,((9,10),11))),12),((((13,15),14),16),17))),(((37,38),39),40)),(43,((((((46,61),(((51,52),53),((((54,55),56),62),((57,(58,59)),60)))),(((47,48),50),49)),(63,(66,67))),(64,65)),68))),(44,45)),((41,42),(76,77))),(69,70)),((72,73),74)),75),71)),3));
tree B_12.20 = [&U] [&W 1/60] (1,((2,(((((((((((((((4,5),6),32),((((24,28),(((25,27),29),26)),(30,31)),(((33,34),36),35))),(((19,20),(21,23)),22)),18),((((7,(8,(10,11))),12),9),((((13,15),14),16),17))),(((37,38),39),40)),(43,((((((46,61),(((51,52),53),((((54,55),56),62),((57,(58,59)),60)))),(((47,48),50),49)),(63,(66,67))),(64,65)),68))),(44,45)),((41,42),(76,77))),(69,70)),((72,73),74)),75),71)),3));
tree B_12.21 = [&U] [&W 1/60] (1,((2,(((((((((((((((4,5),6),32),((((24,28),(((25,27),29),26)),(30,31)),(33,((34,35),36)))),((((19,23),20),22),21)),18),((((((7,11),10),9),8),12),((((13,15),14),16),17))),(((37,38),39),40)),(43,((((((46,61),(((51,53),52),((((54,56),55),62),((57,(58,59)),60)))),((47,48),(49,50))),(63,(66,67))),(64,65)),68))),(44,45)),((41,42),(76,77))),(69,70)),((72,73),74)),75),71)),3));
tree B_12.22 = [&U] [&W 1/60] (1,((2,(((((((((((((((4,5),6),32),((((24,28),(((25,27),29),26)),(30,31)),(33,((34,35),36)))),((((19,23),20),22),21)),18),((((((7,11),10),9),8),12),((((13,15),14),16),17))),(((37,38),39),40)),(43,((((((46,61),((51,(52,53)),((((54,56),55),62),((57,(58,59)),60)))),((47,48),(49,50))),(63,(66,67))),(64,65)),68))),(44,45)),((41,42),(76,77))),(69,70)),((72,73),74)),75),71)),3));
tree B_12.23 = [&U] [&W 1/60] (1,((2,(((((((((((((((4,5),6),32),((((24,28),(((25,27),29),26)),(30,31)),(33,((34,35),36)))),((((19,23),20),22),21)),18),((((((7,11),10),9),8),12),((((13,15),14),16),17))),(((37,38),39),40)),(43,((((((46,61),(((51,52),53),((((54,56),55),62),((57,(58,59)),60)))),((47,48),(49,50))),(63,(66,67))),(64,65)),68))),(44,45)),((41,42),(76,77))),(69,70)),((72,73),74)),75),71)),3));
tree B_12.24 = [&U] [&W 1/60] (1,((2,(((((((((((((((4,5),6),32),((((24,28),(((25,27),29),26)),(30,31)),(33,((34,35),36)))),((((19,23),20),22),21)),18),((((((7,11),10),9),8),12),((((13,15),14),16),17))),(((37,38),39),40)),(43,((((((46,61),(((51,53),52),(((54,(55,56)),62),((57,(58,59)),60)))),((47,48),(49,50))),(63,(66,67))),(64,65)),68))),(44,45)),((41,42),(76,77))),(69,70)),((72,73),74)),75),71)),3));
tree B_12.25 = [&U] [&W 1/60] (1,((2,(((((((((((((((4,5),6),32),((((24,28),(((25,27),29),26)),(30,31)),(33,((34,35),36)))),((((19,23),20),22),21)),18),((((((7,11),10),9),8),12),((((13,15),14),16),17))),(((37,38),39),40)),(43,((((((46,61),(((51,53),52),((((54,55),56),62),((57,(58,59)),60)))),((47,48),(49,50))),(63,(66,67))),(64,65)),68))),(44,45)),((41,42),(76,77))),(69,70)),((72,73),74)),75),71)),3));
tree B_12.26 = [&U] [&W 1/60] (1,((2,(((((((((((((((4,5),6),32),((((24,28),(((25,27),29),26)),(30,31)),(33,((34,35),36)))),((((19,23),20),22),21)),18),((((((7,11),10),9),8),12),((((13,15),14),16),17))),(((37,38),39),40)),(43,((((((46,61),(((51,53),52),((((54,56),55),62),((57,(58,59)),60)))),(((47,48),50),49)),(63,(66,67))),(64,65)),68))),(44,45)),((41,42),(76,77))),(69,70)),((72,73),74)),75),71)),3));
tree B_12.27 = [&U] [&W 1/60] (1,((2,(((((((((((((((4,5),6),32),((((24,28),(((25,27),29),26)),(30,31)),(33,((34,35),36)))),((((19,23),20),22),21)),18),(((((7,11),(8,9)),10),12),((((13,15),14),16),17))),(((37,38),39),40)),(43,((((((46,61),(((51,53),52),((((54,56),55),62),((57,(58,59)),60)))),((47,48),(49,50))),(63,(66,67))),(64,65)),68))),(44,45)),((41,42),(76,77))),(69,70)),((72,73),74)),75),71)),3));
tree B_12.28 = [&U] [&W 1/60] (1,((2,(((((((((((((((4,5),6),32),((((24,28),(((25,27),29),26)),(30,31)),(33,((34,35),36)))),((((19,23),20),22),21)),18),((((7,11),((8,9),10)),12),((((13,15),14),16),17))),(((37,38),39),40)),(43,((((((46,61),(((51,53),52),((((54,56),55),62),((57,(58,59)),60)))),((47,48),(49,50))),(63,(66,67))),(64,65)),68))),(44,45)),((41,42),(76,77))),(69,70)),((72,73),74)),75),71)),3));
tree B_12.29 = [&U] [&W 1/60] (1,((2,(((((((((((((((4,5),6),32),((((24,28),(((25,27),29),26)),(30,31)),(33,((34,35),36)))),((((19,23),20),22),21)),18),((((7,((8,9),10)),11),12),((((13,15),14),16),17))),(((37,38),39),40)),(43,((((((46,61),(((51,53),52),((((54,56),55),62),((57,(58,59)),60)))),((47,48),(49,50))),(63,(66,67))),(64,65)),68))),(44,45)),((41,42),(76,77))),(69,70)),((72,73),74)),75),71)),3));
tree B_12.30 = [&U] [&W 1/60] (1,((2,(((((((((((((((4,5),6),32),((((24,28),(((25,27),29),26)),(30,31)),(33,((34,35),36)))),((((19,23),20),22),21)),18),(((7,(((8,9),10),11)),12),((((13,15),14),16),17))),(((37,38),39),40)),(43,((((((46,61),(((51,53),52),((((54,56),55),62),((57,(58,59)),60)))),((47,48),(49,50))),(63,(66,67))),(64,65)),68))),(44,45)),((41,42),(76,77))),(69,70)),((72,73),74)),75),71)),3));
tree B_12.31 = [&U] [&W 1/60] (1,((2,(((((((((((((((4,5),6),32),((((24,28),(((25,27),29),26)),(30,31)),(((33,36),35),34))),(((19,(22,23)),20),21)),18),((((((7,11),10),8),12),9),((((13,15),14),16),17))),(((37,38),39),40)),(43,((((((46,61),((51,(52,53)),((((54,55),56),62),((57,(58,59)),60)))),((47,48),(49,50))),(63,(66,67))),(64,65)),68))),(44,45)),((41,42),(76,77))),(69,70)),((72,73),74)),75),71)),3));
tree B_12.32 = [&U] [&W 1/60] (1,((2,(((((((((((((((4,5),6),32),((((24,28),(((25,27),29),26)),(30,31)),(((33,36),35),34))),(((19,(22,23)),20),21)),18),(((((7,(8,11)),10),12),9),((((13,15),14),16),17))),(((37,38),39),40)),(43,((((((46,61),((51,(52,53)),((((54,55),56),62),((57,(58,59)),60)))),((47,48),(49,50))),(63,(66,67))),(64,65)),68))),(44,45)),((41,42),(76,77))),(69,70)),((72,73),74)),75),71)),3));
tree B_12.33 = [&U] [&W 1/60] (1,((2,(((((((((((((((4,5),6),32),((((24,28),(((25,27),29),26)),(30,31)),(((33,36),35),34))),(((19,(22,23)),20),21)),18),((((((7,8),11),10),12),9),((((13,15),14),16),17))),(((37,38),39),40)),(43,((((((46,61),((51,(52,53)),((((54,55),56),62),((57,(58,59)),60)))),((47,48),(49,50))),(63,(66,67))),(64,65)),68))),(44,45)),((41,42),(76,77))),(69,70)),((72,73),74)),75),71)),3));
tree B_12.34 = [&U] [&W 1/60] (1,((2,(((((((((((((((4,5),6),32),((((24,28),(((25,27),29),26)),(30,31)),(((33,36),35),34))),(((19,(22,23)),20),21)),18),((((((7,11),10),8),9),12),((((13,15),14),16),17))),(((37,38),39),40)),(43,((((((46,61),((51,(52,53)),((((54,55),56),62),((57,(58,59)),60)))),((47,48),(49,50))),(63,(66,67))),(64,65)),68))),(44,45)),((41,42),(76,77))),(69,70)),((72,73),74)),75),71)),3));
tree B_12.35 = [&U] [&W 1/60] (1,((2,(((((((((((((((4,5),6),32),((((24,28),(((25,27),29),26)),(30,31)),(((33,36),35),34))),(((19,(22,23)),20),21)),18),((((((7,11),8),10),9),12),((((13,15),14),16),17))),(((37,38),39),40)),(43,((((((46,61),((51,(52,53)),((((54,55),56),62),((57,(58,59)),60)))),((47,48),(49,50))),(63,(66,67))),(64,65)),68))),(44,45)),((41,42),(76,77))),(69,70)),((72,73),74)),75),71)),3));
tree B_12.36 = [&U] [&W 1/60] (1,((2,(((((((((((((((4,5),6),32),((((24,28),(((25,27),29),26)),(30,31)),(((33,36),35),34))),(((19,(22,23)),20),21)),18),(((((7,11),8),10),(9,12)),((((13,15),14),16),17))),(((37,38),39),40)),(43,((((((46,61),((51,(52,53)),((((54,55),56),62),((57,(58,59)),60)))),((47,48),(49,50))),(63,(66,67))),(64,65)),68))),(44,45)),((41,42),(76,77))),(69,70)),((72,73),74)),75),71)),3));
tree B_12.37 = [&U] [&W 1/60] (1,((2,(((((((((((((((4,5),6),32),((((24,28),(((25,27),29),26)),(30,31)),(((33,36),35),34))),(((19,(22,23)),20),21)),18),(((((7,11),(8,10)),9),12),((((13,15),14),16),17))),(((37,38),39),40)),(43,((((((46,61),((51,(52,53)),((((54,55),56),62),((57,(58,59)),60)))),((47,48),(49,50))),(63,(66,67))),(64,65)),68))),(44,45)),((41,42),(76,77))),(69,70)),((72,73),74)),75),71)),3));
tree B_12.38 = [&U] [&W 1/60] (1,((2,(((((((((((((((4,5),6),32),((((24,28),(((25,27),29),26)),(30,31)),(((33,36),35),34))),(((19,(22,23)),20),21)),18),((((7,11),(8,10)),(9,12)),((((13,15),14),16),17))),(((37,38),39),40)),(43,((((((46,61),((51,(52,53)),((((54,55),56),62),((57,(58,59)),60)))),((47,48),(49,50))),(63,(66,67))),(64,65)),68))),(44,45)),((41,42),(76,77))),(69,70)),((72,73),74)),75),71)),3));
tree B_12.39 = [&U] [&W 1/60] (1,((2,(((((((((((((((4,5),6),32),((((24,28),(((25,27),29),26)),(30,31)),(((33,36),35),34))),(((19,(22,23)),20),21)),18),(((((7,(8,10)),11),12),9),((((13,15),14),16),17))),(((37,38),39),40)),(43,((((((46,61),((51,(52,53)),((((54,55),56),62),((57,(58,59)),60)))),((47,48),(49,50))),(63,(66,67))),(64,65)),68))),(44,45)),((41,42),(76,77))),(69,70)),((72,73),74)),75),71)),3));
tree B_12.40 = [&U] [&W 1/60] (1,((2,(((((((((((((((4,5),6),32),((((24,28),(((25,27),29),26)),(30,31)),(((33,36),35),34))),(((19,(22,23)),20),21)),18),((((7,((8,10),11)),12),9),((((13,15),14),16),17))),(((37,38),39),40)),(43,((((((46,61),((51,(52,53)),((((54,55),56),62),((57,(58,59)),60)))),((47,48),(49,50))),(63,(66,67))),(64,65)),68))),(44,45)),((41,42),(76,77))),(69,70)),((72,73),74)),75),71)),3));
tree B_12.41 = [&U] [&W 1/60] (1,((2,((((((((((((((((4,5),6),32),((((24,28),((25,(27,29)),26)),(30,31)),(((33,35),36),34))),((((19,21),23),22),20)),18),(((7,((8,(9,10)),11)),12),((((13,14),15),16),17))),(((37,38),39),40)),(43,((((((46,61),(((51,52),53),((((54,56),55),62),((57,(58,59)),60)))),((47,48),(49,50))),(63,(66,67))),(64,65)),68))),(44,45)),(41,42)),(76,77)),74),((69,70),(72,73))),75),71)),3));
tree B_12.42 = [&U] [&W 1/60] (1,((2,((((((((((((((((4,5),6),32),((((24,28),((25,(27,29)),26)),(30,31)),(((33,35),36),34))),((((19,21),23),22),20)),18),(((7,((8,(9,10)),11)),12),((((13,14),15),16),17))),(((37,38),39),40)),(43,((((((46,61),((51,(52,53)),((((54,56),55),62),((57,(58,59)),60)))),((47,48),(49,50))),(63,(66,67))),(64,65)),68))),(44,45)),(41,42)),(76,77)),74),((69,70),(72,73))),75),71)),3));
tree B_12.43 = [&U] [&W 1/60] (1,((2,((((((((((((((((4,5),6),32),((((24,28),((25,(27,29)),26)),(30,31)),(((33,35),36),34))),((((19,21),23),22),20)),18),(((7,((8,(9,10)),11)),12),((((13,14),15),16),17))),(((37,38),39),40)),(43,((((((46,61),(((51,53),52),((((54,56),55),62),((57,(58,59)),60)))),((47,48),(49,50))),(63,(66,67))),(64,65)),68))),(44,45)),(41,42)),(76,77)),74),((69,70),(72,73))),75),71)),3));
tree B_12.44 = [&U] [&W 1/60] (1,((2,((((((((((((((((4,5),6),32),((((24,28),((25,(27,29)),26)),(30,31)),(((33,35),36),34))),((((19,21),23),22),20)),18),(((7,((8,(9,10)),11)),12),((((13,14),15),16),17))),(((37,38),39),40)),(43,((((((46,61),(((51,52),53),(((54,(55,56)),62),((57,(58,59)),60)))),((47,48),(49,50))),(63,(66,67))),(64,65)),68))),(44,45)),(41,42)),(76,77)),74),((69,70),(72,73))),75),71)),3));
tree B_12.45 = [&U] [&W 1/60] (1,((2,((((((((((((((((4,5),6),32),((((24,28),((25,(27,29)),26)),(30,31)),(((33,35),36),34))),((((19,21),23),22),20)),18),(((7,((8,(9,10)),11)),12),((((13,14),15),16),17))),(((37,38),39),40)),(43,((((((46,61),(((51,52),53),((((54,55),56),62),((57,(58,59)),60)))),((47,48),(49,50))),(63,(66,67))),(64,65)),68))),(44,45)),(41,42)),(76,77)),74),((69,70),(72,73))),75),71)),3));
tree B_12.46 = [&U] [&W 1/60] (1,((2,((((((((((((((((4,5),6),32),((((24,28),((25,(27,29)),26)),(30,31)),(((33,35),36),34))),((((19,21),23),22),20)),18),(((7,((8,(9,10)),11)),12),((((13,14),15),16),17))),(((37,38),39),40)),(43,((((((46,61),(((51,52),53),((((54,56),55),62),((57,(58,59)),60)))),(((47,48),50),49)),(63,(66,67))),(64,65)),68))),(44,45)),(41,42)),(76,77)),74),((69,70),(72,73))),75),71)),3));
tree B_12.47 = [&U] [&W 1/60] (1,((2,((((((((((((((((4,5),6),32),((((24,28),((25,(27,29)),26)),(30,31)),(((33,35),36),34))),((((19,21),23),22),20)),18),(((((7,11),8),(9,10)),12),((((13,14),15),16),17))),(((37,38),39),40)),(43,((((((46,61),(((51,52),53),((((54,56),55),62),((57,(58,59)),60)))),((47,48),(49,50))),(63,(66,67))),(64,65)),68))),(44,45)),(41,42)),(76,77)),74),((69,70),(72,73))),75),71)),3));
tree B_12.48 = [&U] [&W 1/60] (1,((2,((((((((((((((((4,5),6),32),((((24,28),((25,(27,29)),26)),(30,31)),(((33,35),36),34))),((((19,21),23),22),20)),18),(((((7,11),(9,10)),8),12),((((13,14),15),16),17))),(((37,38),39),40)),(43,((((((46,61),(((51,52),53),((((54,56),55),62),((57,(58,59)),60)))),((47,48),(49,50))),(63,(66,67))),(64,65)),68))),(44,45)),(41,42)),(76,77)),74),((69,70),(72,73))),75),71)),3));
tree B_12.49 = [&U] [&W 1/60] (1,((2,((((((((((((((((4,5),6),32),((((24,28),((25,(27,29)),26)),(30,31)),(((33,35),36),34))),((((19,21),23),22),20)),18),((((((7,11),8),9),10),12),((((13,14),15),16),17))),(((37,38),39),40)),(43,((((((46,61),(((51,52),53),((((54,56),55),62),((57,(58,59)),60)))),((47,48),(49,50))),(63,(66,67))),(64,65)),68))),(44,45)),(41,42)),(76,77)),74),((69,70),(72,73))),75),71)),3));
tree B_12.50 = [&U] [&W 1/60] (1,((2,((((((((((((((((4,5),6),32),((((24,28),((25,(27,29)),26)),(30,31)),(((33,35),36),34))),((((19,21),23),22),20)),18),((((((7,11),8),10),9),12),((((13,14),15),16),17))),(((37,38),39),40)),(43,((((((46,61),(((51,52),53),((((54,56),55),62),((57,(58,59)),60)))),((47,48),(49,50))),(63,(66,67))),(64,65)),68))),(44,45)),(41,42)),(76,77)),74),((69,70),(72,73))),75),71)),3));
tree B_12.51 = [&U] [&W 1/60] (1,(2,(3,((((((((((((((((4,5),6),32),((((24,28),(((25,29),27),26)),(30,31)),((33,(34,35)),36))),((((19,20),22),23),21)),18),((((((7,11),10),9),8),12),(((13,(14,15)),16),17))),(((37,38),39),40)),(43,((((((46,61),((51,(52,53)),((((54,55),56),62),((57,(58,59)),60)))),((47,48),(49,50))),(63,(66,67))),(64,65)),68))),(44,45)),(41,42)),(76,77)),74),((69,70),(72,73))),75),71))));
tree B_12.52 = [&U] [&W 1/60] (1,(2,(3,((((((((((((((((4,5),6),32),((((24,28),(((25,29),27),26)),(30,31)),((33,(34,35)),36))),((((19,20),22),23),21)),18),((((((7,11),10),9),8),12),(((13,(14,15)),16),17))),(((37,38),39),40)),(43,((((((46,61),((51,(52,53)),(((54,(55,56)),62),((57,(58,59)),60)))),((47,48),(49,50))),(63,(66,67))),(64,65)),68))),(44,45)),(41,42)),(76,77)),74),((69,70),(72,73))),75),71))));
tree B_12.53 = [&U] [&W 1/60] (1,(2,(3,((((((((((((((((4,5),6),32),((((24,28),(((25,29),27),26)),(30,31)),((33,(34,35)),36))),((((19,20),22),23),21)),18),((((((7,11),10),9),8),12),(((13,(14,15)),16),17))),(((37,38),39),40)),(43,((((((46,61),((51,(52,53)),((((54,56),55),62),((57,(58,59)),60)))),((47,48),(49,50))),(63,(66,67))),(64,65)),68))),(44,45)),(41,42)),(76,77)),74),((69,70),(72,73))),75),71))));
tree B_12.54 = [&U] [&W 1/60] (1,(2,(3,((((((((((((((((4,5),6),32),((((24,28),(((25,29),27),26)),(30,31)),((33,(34,35)),36))),((((19,20),22),23),21)),18),((((((7,11),10),9),8),12),(((13,(14,15)),16),17))),(((37,38),39),40)),(43,((((((46,61),(((51,53),52),((((54,55),56),62),((57,(58,59)),60)))),((47,48),(49,50))),(63,(66,67))),(64,65)),68))),(44,45)),(41,42)),(76,77)),74),((69,70),(72,73))),75),71))));
tree B_12.55 = [&U] [&W 1/60] (1,(2,(3,((((((((((((((((4,5),6),32),((((24,28),(((25,29),27),26)),(30,31)),((33,(34,35)),36))),((((19,20),22),23),21)),18),((((((7,11),10),9),8),12),(((13,(14,15)),16),17))),(((37,38),39),40)),(43,((((((46,61),(((51,52),53),((((54,55),56),62),((57,(58,59)),60)))),((47,48),(49,50))),(63,(66,67))),(64,65)),68))),(44,45)),(41,42)),(76,77)),74),((69,70),(72,73))),75),71))));
tree B_12.56 = [&U] [&W 1/60] (1,(2,(3,((((((((((((((((4,5),6),32),((((24,28),(((25,29),27),26)),(30,31)),((33,(34,35)),36))),((((19,20),22),23),21)),18),((((((7,11),10),9),8),12),(((13,(14,15)),16),17))),(((37,38),39),40)),(43,((((((46,61),((51,(52,53)),((((54,55),56),62),((57,(58,59)),60)))),(((47,48),50),49)),(63,(66,67))),(64,65)),68))),(44,45)),(41,42)),(76,77)),74),((69,70),(72,73))),75),71))));
tree B_12.57 = [&U] [&W 1/60] (1,(2,(3,((((((((((((((((4,5),6),32),((((24,28),(((25,29),27),26)),(30,31)),((33,(34,35)),36))),((((19,20),22),23),21)),18),(((((7,11),(8,9)),10),12),(((13,(14,15)),16),17))),(((37,38),39),40)),(43,((((((46,61),((51,(52,53)),((((54,55),56),62),((57,(58,59)),60)))),((47,48),(49,50))),(63,(66,67))),(64,65)),68))),(44,45)),(41,42)),(76,77)),74),((69,70),(72,73))),75),71))));
tree B_12.58 = [&U] [&W 1/60] (1,(2,(3,((((((((((((((((4,5),6),32),((((24,28),(((25,29),27),26)),(30,31)),((33,(34,35)),36))),((((19,20),22),23),21)),18),((((7,11),((8,9),10)),12),(((13,(14,15)),16),17))),(((37,38),39),40)),(43,((((((46,61),((51,(52,53)),((((54,55),56),62),((57,(58,59)),60)))),((47,48),(49,50))),(63,(66,67))),(64,65)),68))),(44,45)),(41,42)),(76,77)),74),((69,70),(72,73))),75),71))));
tree B_12.59 = [&U] [&W 1/60] (1,(2,(3,((((((((((((((((4,5),6),32),((((24,28),(((25,29),27),26)),(30,31)),((33,(34,35)),36))),((((19,20),22),23),21)),18),((((7,((8,9),10)),11),12),(((13,(14,15)),16),17))),(((37,38),39),40)),(43,((((((46,61),((51,(52,53)),((((54,55),56),62),((57,(58,59)),60)))),((47,48),(49,50))),(63,(66,67))),(64,65)),68))),(44,45)),(41,42)),(76,77)),74),((69,70),(72,73))),75),71))));
tree B_12.60 = [&U] [&W 1/60] (1,(2,(3,((((((((((((((((4,5),6),32),((((24,28),(((25,29),27),26)),(30,31)),((33,(34,35)),36))),((((19,20),22),23),21)),18),(((7,(((8,9),10),11)),12),(((13,(14,15)),16),17))),(((37,38),39),40)),(43,((((((46,61),((51,(52,53)),((((54,55),56),62),((57,(58,59)),60)))),((47,48),(49,50))),(63,(66,67))),(64,65)),68))),(44,45)),(41,42)),(76,77)),74),((69,70),(72,73))),75),71))));

[Trees found in bootstrap replicate #13 (seed=1738636017)]
tree B_13.1 = [&U] [&W 1/30] (1,((2,((((((((((((((((4,5),6),(((((24,29),28),((25,26),27)),(30,31)),32)),(((33,34),36),35)),(((19,(21,22)),20),23)),((((7,((8,(9,10)),11)),12),((((13,15),14),16),17)),18)),(((37,38),39),40)),43),(41,42)),(44,45)),(64,65)),(63,(66,67))),(46,((((((47,48),50),49),((((54,56),55),62),((57,(58,59)),60))),61),((51,52),53)))),68),(76,77)),((((69,70),(72,73)),(74,75)),71))),3));
tree B_13.2 = [&U] [&W 1/30] (1,(2,(3,((((((((((((((((4,5),6),(((((24,29),28),((25,26),27)),(30,31)),32)),(((33,34),36),35)),(((19,(21,22)),20),23)),((((7,((8,(9,10)),11)),12),((((13,15),14),16),17)),18)),(((37,38),39),40)),43),(41,42)),(44,45)),(64,65)),(63,(66,67))),(46,((((((47,48),50),49),((((54,56),55),62),((57,(58,59)),60))),61),((51,52),53)))),68),(76,77)),((((69,70),(72,73)),(74,75)),71)))));
tree B_13.3 = [&U] [&W 1/30] (1,((2,3),((((((((((((((((4,5),6),(((((24,29),28),((25,26),27)),(30,31)),32)),(((33,34),36),35)),(((19,(21,22)),20),23)),((((7,((8,(9,10)),11)),12),((((13,15),14),16),17)),18)),(((37,38),39),40)),43),(41,42)),(44,45)),(64,65)),(63,(66,67))),(46,((((((47,48),50),49),((((54,56),55),62),((57,(58,59)),60))),61),((51,52),53)))),68),(76,77)),((((69,70),(72,73)),(74,75)),71))));
tree B_13.4 = [&U] [&W 1/30] (1,((2,((((((((((((((((4,5),6),(((((24,29),28),((25,26),27)),(30,31)),32)),(((33,34),36),35)),(((19,(21,22)),20),23)),((((7,((8,(9,10)),11)),12),((((13,15),14),16),17)),18)),(((37,38),39),40)),43),(41,42)),(44,45)),(64,65)),(63,(66,67))),(46,((((((47,48),50),49),((((54,56),55),62),((57,(58,59)),60))),61),(51,(52,53))))),68),(76,77)),((((69,70),(72,73)),(74,75)),71))),3));
tree B_13.5 = [&U] [&W 1/30] (1,((2,((((((((((((((((4,5),6),(((((24,29),28),((25,26),27)),(30,31)),32)),(((33,34),36),35)),(((19,(21,22)),20),23)),((((7,((8,(9,10)),11)),12),((((13,15),14),16),17)),18)),(((37,38),39),40)),43),(41,42)),(44,45)),(64,65)),(63,(66,67))),(46,((((((47,48),50),49),((((54,56),55),62),((57,(58,59)),60))),61),((51,53),52)))),68),(76,77)),((((69,70),(72,73)),(74,75)),71))),3));
tree B_13.6 = [&U] [&W 1/30] (1,((2,((((((((((((((((4,5),6),(((((24,29),28),((25,26),27)),(30,31)),32)),(((33,34),36),35)),(((19,(21,22)),20),23)),((((7,((8,(9,10)),11)),12),((((13,15),14),16),17)),18)),(((37,38),39),40)),43),(41,42)),(44,45)),(64,65)),(63,(66,67))),(46,((((((47,48),50),49),((((54,56),55),62),(((57,59),58),60))),61),((51,52),53)))),68),(76,77)),((((69,70),(72,73)),(74,75)),71))),3));
tree B_13.7 = [&U] [&W 1/30] (1,((2,((((((((((((((((4,5),6),(((((24,29),28),((25,26),27)),(30,31)),32)),(((33,34),36),35)),(((19,(21,22)),20),23)),((((7,((8,(9,10)),11)),12),((((13,15),14),16),17)),18)),(((37,38),39),40)),43),(41,42)),(44,45)),(64,65)),(63,(66,67))),(46,((((((47,48),50),49),((((54,56),55),62),(((57,58),59),60))),61),((51,52),53)))),68),(76,77)),((((69,70),(72,73)),(74,75)),71))),3));
tree B_13.8 = [&U] [&W 1/30] (1,((2,((((((((((((((((4,5),6),(((((24,29),28),((25,26),27)),(30,31)),32)),(((33,34),36),35)),(((19,(21,22)),20),23)),((((7,((8,(9,10)),11)),12),((((13,15),14),16),17)),18)),(((37,38),39),40)),43),(41,42)),(44,45)),(64,65)),(63,(66,67))),(46,((((((47,48),50),49),(((54,(55,56)),62),((57,(58,59)),60))),61),((51,52),53)))),68),(76,77)),((((69,70),(72,73)),(74,75)),71))),3));
tree B_13.9 = [&U] [&W 1/30] (1,((2,((((((((((((((((4,5),6),(((((24,29),28),((25,26),27)),(30,31)),32)),(((33,34),36),35)),(((19,(21,22)),20),23)),((((7,((8,(9,10)),11)),12),((((13,15),14),16),17)),18)),(((37,38),39),40)),43),(41,42)),(44,45)),(64,65)),(63,(66,67))),(46,((((((47,48),50),49),((((54,55),56),62),((57,(58,59)),60))),61),((51,52),53)))),68),(76,77)),((((69,70),(72,73)),(74,75)),71))),3));
tree B_13.10 = [&U] [&W 1/30] (1,((2,((((((((((((((((4,5),6),(((((24,29),28),((25,26),27)),(30,31)),32)),(((33,34),36),35)),((19,(20,23)),(21,22))),((((7,((8,(9,10)),11)),12),((((13,15),14),16),17)),18)),(((37,38),39),40)),43),(41,42)),(44,45)),(64,65)),(63,(66,67))),(46,((((((47,48),50),49),((((54,56),55),62),((57,(58,59)),60))),61),((51,52),53)))),68),(76,77)),((((69,70),(72,73)),(74,75)),71))),3));
tree B_13.11 = [&U] [&W 1/30] (1,((2,((((((((((((((((4,5),6),(((((24,29),28),((25,26),27)),(30,31)),32)),(((33,36),35),34)),((((19,20),21),23),22)),((((((7,10),(8,((((13,14),15),16),17))),11),12),9),18)),(((37,38),39),40)),43),(41,42)),(44,45)),(64,65)),(63,(66,67))),(46,((((((47,48),50),49),((((54,55),56),62),((57,(58,59)),60))),61),(51,(52,53))))),68),(76,77)),((((69,70),(72,73)),(74,75)),71))),3));
tree B_13.12 = [&U] [&W 1/30] (1,((2,((((((((((((((((4,5),6),(((((24,29),28),((25,26),27)),(30,31)),32)),(((33,36),35),34)),(((19,20),(22,23)),21)),((((((7,10),(8,((((13,14),15),16),17))),11),12),9),18)),(((37,38),39),40)),43),(41,42)),(44,45)),(64,65)),(63,(66,67))),(46,((((((47,48),50),49),((((54,55),56),62),((57,(58,59)),60))),61),(51,(52,53))))),68),(76,77)),((((69,70),(72,73)),(74,75)),71))),3));
tree B_13.13 = [&U] [&W 1/30] (1,((2,((((((((((((((((4,5),6),(((((24,29),28),((25,26),27)),(30,31)),32)),(((33,36),35),34)),((19,20),(21,(22,23)))),((((((7,10),(8,((((13,14),15),16),17))),11),12),9),18)),(((37,38),39),40)),43),(41,42)),(44,45)),(64,65)),(63,(66,67))),(46,((((((47,48),50),49),((((54,55),56),62),((57,(58,59)),60))),61),(51,(52,53))))),68),(76,77)),((((69,70),(72,73)),(74,75)),71))),3));
tree B_13.14 = [&U] [&W 1/30] (1,((2,((((((((((((((((4,5),6),(((((24,29),28),((25,26),27)),(30,31)),32)),(((33,36),35),34)),((19,(21,(22,23))),20)),((((((7,10),(8,((((13,14),15),16),17))),11),12),9),18)),(((37,38),39),40)),43),(41,42)),(44,45)),(64,65)),(63,(66,67))),(46,((((((47,48),50),49),((((54,55),56),62),((57,(58,59)),60))),61),(51,(52,53))))),68),(76,77)),((((69,70),(72,73)),(74,75)),71))),3));
tree B_13.15 = [&U] [&W 1/30] (1,((2,((((((((((((((((4,5),6),(((((24,29),28),((25,26),27)),(30,31)),32)),(((33,36),35),34)),(19,(20,(21,(22,23))))),((((((7,10),(8,((((13,14),15),16),17))),11),12),9),18)),(((37,38),39),40)),43),(41,42)),(44,45)),(64,65)),(63,(66,67))),(46,((((((47,48),50),49),((((54,55),56),62),((57,(58,59)),60))),61),(51,(52,53))))),68),(76,77)),((((69,70),(72,73)),(74,75)),71))),3));
tree B_13.16 = [&U] [&W 1/30] (1,((2,((((((((((((((((4,5),6),(((((24,29),28),((25,26),27)),(30,31)),32)),(((33,36),35),34)),((((19,20),21),23),22)),(((((7,10),(8,((((13,14),15),16),17))),(9,11)),12),18)),(((37,38),39),40)),43),(41,42)),(44,45)),(64,65)),(63,(66,67))),(46,((((((47,48),50),49),((((54,55),56),62),((57,(58,59)),60))),61),(51,(52,53))))),68),(76,77)),((((69,70),(72,73)),(74,75)),71))),3));
tree B_13.17 = [&U] [&W 1/30] (1,((2,((((((((((((((((4,5),6),(((((24,29),28),((25,26),27)),(30,31)),32)),(((33,36),35),34)),((((19,20),21),23),22)),((((((7,10),(8,((((13,14),15),16),17))),9),11),12),18)),(((37,38),39),40)),43),(41,42)),(44,45)),(64,65)),(63,(66,67))),(46,((((((47,48),50),49),((((54,55),56),62),((57,(58,59)),60))),61),(51,(52,53))))),68),(76,77)),((((69,70),(72,73)),(74,75)),71))),3));
tree B_13.18 = [&U] [&W 1/30] (1,((2,((((((((((((((((4,5),6),(((((24,29),28),((25,26),27)),(30,31)),32)),(((33,36),35),34)),((((19,20),21),23),22)),(((((7,10),((8,((((13,14),15),16),17)),9)),11),12),18)),(((37,38),39),40)),43),(41,42)),(44,45)),(64,65)),(63,(66,67))),(46,((((((47,48),50),49),((((54,55),56),62),((57,(58,59)),60))),61),(51,(52,53))))),68),(76,77)),((((69,70),(72,73)),(74,75)),71))),3));
tree B_13.19 = [&U] [&W 1/30] (1,((2,((((((((((((((((4,5),6),(((((24,29),28),((25,26),27)),(30,31)),32)),(((33,36),35),34)),((((19,20),21),23),22)),((((((7,10),9),(8,((((13,14),15),16),17))),11),12),18)),(((37,38),39),40)),43),(41,42)),(44,45)),(64,65)),(63,(66,67))),(46,((((((47,48),50),49),((((54,55),56),62),((57,(58,59)),60))),61),(51,(52,53))))),68),(76,77)),((((69,70),(72,73)),(74,75)),71))),3));
tree B_13.20 = [&U] [&W 1/30] (1,((2,((((((((((((((((4,5),6),(((((24,29),28),((25,26),27)),(30,31)),32)),(((33,36),35),34)),((((19,20),21),23),22)),(((((7,(9,10)),(8,((((13,14),15),16),17))),11),12),18)),(((37,38),39),40)),43),(41,42)),(44,45)),(64,65)),(63,(66,67))),(46,((((((47,48),50),49),((((54,55),56),62),((57,(58,59)),60))),61),(51,(52,53))))),68),(76,77)),((((69,70),(72,73)),(74,75)),71))),3));
tree B_13.21 = [&U] [&W 1/30] (1,((2,((((((((((((((((4,5),6),((((24,(28,29)),(25,(26,27))),(30,31)),32)),(((33,34),36),35)),((((19,23),20),22),21)),((((((7,10),8),9),11),(12,((((13,14),15),16),17))),18)),(((37,38),39),40)),43),(41,42)),(44,45)),(64,65)),(63,(66,67))),(46,((((((47,48),50),49),(((54,(55,56)),62),((57,(58,59)),60))),61),((51,52),53)))),68),(76,77)),((((69,70),(72,73)),(74,75)),71))),3));
tree B_13.22 = [&U] [&W 1/30] (1,((2,((((((((((((((((4,5),6),((((24,(28,29)),(25,(26,27))),(30,31)),32)),(((33,34),36),35)),(((19,23),(21,22)),20)),((((((7,10),8),9),11),(12,((((13,14),15),16),17))),18)),(((37,38),39),40)),43),(41,42)),(44,45)),(64,65)),(63,(66,67))),(46,((((((47,48),50),49),(((54,(55,56)),62),((57,(58,59)),60))),61),((51,52),53)))),68),(76,77)),((((69,70),(72,73)),(74,75)),71))),3));
tree B_13.23 = [&U] [&W 1/30] (1,((2,((((((((((((((((4,5),6),((((24,(28,29)),(25,(26,27))),(30,31)),32)),(((33,34),36),35)),((19,23),(20,(21,22)))),((((((7,10),8),9),11),(12,((((13,14),15),16),17))),18)),(((37,38),39),40)),43),(41,42)),(44,45)),(64,65)),(63,(66,67))),(46,((((((47,48),50),49),(((54,(55,56)),62),((57,(58,59)),60))),61),((51,52),53)))),68),(76,77)),((((69,70),(72,73)),(74,75)),71))),3));
tree B_13.24 = [&U] [&W 1/30] (1,((2,((((((((((((((((4,5),6),((((24,(28,29)),(25,(26,27))),(30,31)),32)),(((33,34),36),35)),((19,(20,(21,22))),23)),((((((7,10),8),9),11),(12,((((13,14),15),16),17))),18)),(((37,38),39),40)),43),(41,42)),(44,45)),(64,65)),(63,(66,67))),(46,((((((47,48),50),49),(((54,(55,56)),62),((57,(58,59)),60))),61),((51,52),53)))),68),(76,77)),((((69,70),(72,73)),(74,75)),71))),3));
tree B_13.25 = [&U] [&W 1/30] (1,((2,((((((((((((((((4,5),6),((((24,(28,29)),(25,(26,27))),(30,31)),32)),(((33,34),36),35)),(19,((20,(21,22)),23))),((((((7,10),8),9),11),(12,((((13,14),15),16),17))),18)),(((37,38),39),40)),43),(41,42)),(44,45)),(64,65)),(63,(66,67))),(46,((((((47,48),50),49),(((54,(55,56)),62),((57,(58,59)),60))),61),((51,52),53)))),68),(76,77)),((((69,70),(72,73)),(74,75)),71))),3));
tree B_13.26 = [&U] [&W 1/30] (1,((2,((((((((((((((((4,5),6),((((24,(28,29)),(25,(26,27))),(30,31)),32)),(((33,34),36),35)),((((19,23),20),22),21)),(((((((7,10),8),11),9),((((13,14),15),16),17)),12),18)),(((37,38),39),40)),43),(41,42)),(44,45)),(64,65)),(63,(66,67))),(46,((((((47,48),50),49),(((54,(55,56)),62),((57,(58,59)),60))),61),((51,52),53)))),68),(76,77)),((((69,70),(72,73)),(74,75)),71))),3));
tree B_13.27 = [&U] [&W 1/30] (1,((2,((((((((((((((((4,5),6),((((24,(28,29)),(25,(26,27))),(30,31)),32)),(((33,34),36),35)),((((19,23),20),22),21)),(((((((7,10),8),11),9),12),((((13,14),15),16),17)),18)),(((37,38),39),40)),43),(41,42)),(44,45)),(64,65)),(63,(66,67))),(46,((((((47,48),50),49),(((54,(55,56)),62),((57,(58,59)),60))),61),((51,52),53)))),68),(76,77)),((((69,70),(72,73)),(74,75)),71))),3));
tree B_13.28 = [&U] [&W 1/30] (1,((2,((((((((((((((((4,5),6),((((24,(28,29)),(25,(26,27))),(30,31)),32)),(((33,34),36),35)),((((19,23),20),22),21)),((((((7,10),8),(9,11)),((((13,14),15),16),17)),12),18)),(((37,38),39),40)),43),(41,42)),(44,45)),(64,65)),(63,(66,67))),(46,((((((47,48),50),49),(((54,(55,56)),62),((57,(58,59)),60))),61),((51,52),53)))),68),(76,77)),((((69,70),(72,73)),(74,75)),71))),3));
tree B_13.29 = [&U] [&W 1/30] (1,((2,((((((((((((((((4,5),6),((((24,(28,29)),(25,(26,27))),(30,31)),32)),(((33,34),36),35)),((((19,23),20),22),21)),((((((7,10),8),(9,11)),12),((((13,14),15),16),17)),18)),(((37,38),39),40)),43),(41,42)),(44,45)),(64,65)),(63,(66,67))),(46,((((((47,48),50),49),(((54,(55,56)),62),((57,(58,59)),60))),61),((51,52),53)))),68),(76,77)),((((69,70),(72,73)),(74,75)),71))),3));
tree B_13.30 = [&U] [&W 1/30] (1,((2,((((((((((((((((4,5),6),((((24,(28,29)),(25,(26,27))),(30,31)),32)),(((33,34),36),35)),((((19,23),20),22),21)),(((((7,10),(9,11)),8),(12,((((13,14),15),16),17))),18)),(((37,38),39),40)),43),(41,42)),(44,45)),(64,65)),(63,(66,67))),(46,((((((47,48),50),49),(((54,(55,56)),62),((57,(58,59)),60))),61),((51,52),53)))),68),(76,77)),((((69,70),(72,73)),(74,75)),71))),3));

[Trees found in bootstrap replicate #14 (seed=340423407)]
tree B_14.1 = [&U] [&W 1/50] (1,((2,3),((((((((((4,5),6),((((((((((7,9),8),11),10),12),(((13,(14,15)),17),16)),18),((((24,28),(((25,27),29),26)),(30,31)),32)),(33,((34,35),36))),(((19,(20,22)),23),21))),43),(41,42)),(((37,38),39),40)),((((46,(((57,59),58),60)),(((((((47,48),50),49),61),62),(51,(52,53))),((54,56),55))),((63,(66,67)),(64,65))),68)),(44,45)),(((69,70),71),(((72,73),74),75))),(76,77))));
tree B_14.2 = [&U] [&W 1/50] (1,((2,3),((((((((((4,5),6),((((((((((7,9),8),11),10),12),(((13,(14,15)),17),16)),18),((((24,28),(((25,27),29),26)),(30,31)),32)),(33,((34,35),36))),(((19,(20,22)),23),21))),43),(41,42)),(((37,38),39),40)),((((46,(((57,59),58),60)),(((((((47,48),50),49),61),62),((51,53),52)),((54,56),55))),((63,(66,67)),(64,65))),68)),(44,45)),(((69,70),71),(((72,73),74),75))),(76,77))));
tree B_14.3 = [&U] [&W 1/50] (1,((2,3),((((((((((4,5),6),((((((((((7,9),8),11),10),12),(((13,(14,15)),17),16)),18),((((24,28),(((25,27),29),26)),(30,31)),32)),(33,((34,35),36))),(((19,(20,22)),23),21))),43),(41,42)),(((37,38),39),40)),((((46,(((57,59),58),60)),(((((((47,48),50),49),61),62),((51,52),53)),((54,56),55))),((63,(66,67)),(64,65))),68)),(44,45)),(((69,70),71),(((72,73),74),75))),(76,77))));
tree B_14.4 = [&U] [&W 1/50] (1,((2,3),((((((((((4,5),6),((((((((((7,9),8),11),10),12),(((13,(14,15)),17),16)),18),((((24,28),(((25,27),29),26)),(30,31)),32)),(33,((34,35),36))),(((19,(20,22)),23),21))),43),(41,42)),(((37,38),39),40)),((((46,(((((((47,48),50),49),61),62),(51,(52,53))),((54,56),55))),(((57,59),58),60)),((63,(66,67)),(64,65))),68)),(44,45)),(((69,70),71),(((72,73),74),75))),(76,77))));
tree B_14.5 = [&U] [&W 1/50] (1,((2,3),((((((((((4,5),6),((((((((((7,9),8),11),10),12),(((13,(14,15)),17),16)),18),((((24,28),(((25,27),29),26)),(30,31)),32)),(33,((34,35),36))),(((19,(20,22)),23),21))),43),(41,42)),(((37,38),39),40)),((((46,(((57,59),58),60)),(((((((47,48),50),49),61),62),(51,(52,53))),(54,(55,56)))),((63,(66,67)),(64,65))),68)),(44,45)),(((69,70),71),(((72,73),74),75))),(76,77))));
tree B_14.6 = [&U] [&W 1/50] (1,((2,3),((((((((((4,5),6),((((((((((7,9),8),11),10),12),(((13,(14,15)),17),16)),18),((((24,28),(((25,27),29),26)),(30,31)),32)),(33,((34,35),36))),(((19,(20,22)),23),21))),43),(41,42)),(((37,38),39),40)),((((46,(((57,59),58),60)),(((((((47,48),50),49),61),62),(51,(52,53))),((54,55),56))),((63,(66,67)),(64,65))),68)),(44,45)),(((69,70),71),(((72,73),74),75))),(76,77))));
tree B_14.7 = [&U] [&W 1/50] (1,((2,3),(((((((((((4,5),6),((((((((((7,9),8),11),10),12),(((13,(14,15)),17),16)),18),((((24,28),(((25,27),29),26)),(30,31)),32)),(33,((34,35),36))),(((19,(20,22)),23),21))),43),(41,42)),(((37,38),39),40)),68),(((46,(((57,59),58),60)),(((((((47,48),50),49),61),62),(51,(52,53))),((54,56),55))),((63,(66,67)),(64,65)))),(44,45)),(((69,70),71),(((72,73),74),75))),(76,77))));
tree B_14.8 = [&U] [&W 1/50] (1,((2,3),((((((((((4,5),6),((((((((((7,9),8),11),10),12),(((13,(14,15)),17),16)),18),((((24,28),(((25,27),29),26)),(30,31)),32)),(33,((34,35),36))),(((19,(20,22)),23),21))),43),(41,42)),(((37,38),39),40)),((((46,((57,(58,59)),60)),(((((((47,48),50),49),61),62),(51,(52,53))),((54,56),55))),((63,(66,67)),(64,65))),68)),(44,45)),(((69,70),71),(((72,73),74),75))),(76,77))));
tree B_14.9 = [&U] [&W 1/50] (1,((2,3),((((((((((4,5),6),((((((((((7,9),8),11),10),12),(((13,(14,15)),17),16)),18),((((24,28),(((25,27),29),26)),(30,31)),32)),(33,((34,35),36))),(((19,(20,22)),23),21))),43),(41,42)),(((37,38),39),40)),((((46,(((57,58),59),60)),(((((((47,48),50),49),61),62),(51,(52,53))),((54,56),55))),((63,(66,67)),(64,65))),68)),(44,45)),(((69,70),71),(((72,73),74),75))),(76,77))));
tree B_14.10 = [&U] [&W 1/50] (1,((2,3),((((((((((4,5),6),((((((((((7,9),8),11),10),12),(((13,(14,15)),17),16)),18),((((24,28),(((25,27),29),26)),(30,31)),32)),(33,((34,35),36))),(((19,(20,22)),23),21))),43),(41,42)),((37,(38,39)),40)),((((46,(((57,59),58),60)),(((((((47,48),50),49),61),62),(51,(52,53))),((54,56),55))),((63,(66,67)),(64,65))),68)),(44,45)),(((69,70),71),(((72,73),74),75))),(76,77))));
tree B_14.11 = [&U] [&W 1/50] (1,(2,(3,((((((((((((4,5),((((((7,9),(8,((((13,15),14),16),17))),10),11),12),18)),(((33,36),35),34)),(19,((20,(21,22)),23))),(((24,28),(((25,29),27),26)),(30,31))),32),6),(((37,38),39),40)),43),(((41,42),(76,77)),((((((46,(((57,59),58),60)),((54,(55,56)),62)),(51,(52,53))),((((47,48),49),50),61)),((63,(66,67)),(64,65))),68))),(44,45)),(((69,70),(((72,73),74),75)),71)))));
tree B_14.12 = [&U] [&W 1/50] (1,(2,(3,((((((((((((4,5),(((((((7,9),8),10),11),((((13,15),14),16),17)),12),18)),(((33,36),35),34)),(19,((20,(21,22)),23))),(((24,28),(((25,29),27),26)),(30,31))),32),6),(((37,38),39),40)),43),(((41,42),(76,77)),((((((46,(((57,59),58),60)),((54,(55,56)),62)),(51,(52,53))),((((47,48),49),50),61)),((63,(66,67)),(64,65))),68))),(44,45)),(((69,70),(((72,73),74),75)),71)))));
tree B_14.13 = [&U] [&W 1/50] (1,(2,(3,((((((((((((4,5),(((((7,9),((8,((((13,15),14),16),17)),10)),11),12),18)),(((33,36),35),34)),(19,((20,(21,22)),23))),(((24,28),(((25,29),27),26)),(30,31))),32),6),(((37,38),39),40)),43),(((41,42),(76,77)),((((((46,(((57,59),58),60)),((54,(55,56)),62)),(51,(52,53))),((((47,48),49),50),61)),((63,(66,67)),(64,65))),68))),(44,45)),(((69,70),(((72,73),74),75)),71)))));
tree B_14.14 = [&U] [&W 1/50] (1,(2,(3,((((((((((((4,5),(((((7,9),10),((8,((((13,15),14),16),17)),11)),12),18)),(((33,36),35),34)),(19,((20,(21,22)),23))),(((24,28),(((25,29),27),26)),(30,31))),32),6),(((37,38),39),40)),43),(((41,42),(76,77)),((((((46,(((57,59),58),60)),((54,(55,56)),62)),(51,(52,53))),((((47,48),49),50),61)),((63,(66,67)),(64,65))),68))),(44,45)),(((69,70),(((72,73),74),75)),71)))));
tree B_14.15 = [&U] [&W 1/50] (1,(2,(3,((((((((((((4,5),((((((7,9),10),11),(8,((((13,15),14),16),17))),12),18)),(((33,36),35),34)),(19,((20,(21,22)),23))),(((24,28),(((25,29),27),26)),(30,31))),32),6),(((37,38),39),40)),43),(((41,42),(76,77)),((((((46,(((57,59),58),60)),((54,(55,56)),62)),(51,(52,53))),((((47,48),49),50),61)),((63,(66,67)),(64,65))),68))),(44,45)),(((69,70),(((72,73),74),75)),71)))));
tree B_14.16 = [&U] [&W 1/50] (1,(2,(3,((((((((((((4,5),((((((7,9),10),(8,((((13,15),14),16),17))),11),12),18)),(((33,36),35),34)),(19,((20,(21,22)),23))),(((24,28),(((25,29),27),26)),(30,31))),32),6),(((37,38),39),40)),43),(((41,42),(76,77)),((((((46,(((57,59),58),60)),((54,(55,56)),62)),(51,(52,53))),((((47,48),49),50),61)),((63,(66,67)),(64,65))),68))),(44,45)),(((69,70),(((72,73),74),75)),71)))));
tree B_14.17 = [&U] [&W 1/50] (1,(2,(3,((((((((((((4,5),(((((7,9),11),((8,((((13,15),14),16),17)),10)),12),18)),(((33,36),35),34)),(19,((20,(21,22)),23))),(((24,28),(((25,29),27),26)),(30,31))),32),6),(((37,38),39),40)),43),(((41,42),(76,77)),((((((46,(((57,59),58),60)),((54,(55,56)),62)),(51,(52,53))),((((47,48),49),50),61)),((63,(66,67)),(64,65))),68))),(44,45)),(((69,70),(((72,73),74),75)),71)))));
tree B_14.18 = [&U] [&W 1/50] (1,(2,(3,((((((((((((4,5),((((7,9),(((8,((((13,15),14),16),17)),10),11)),12),18)),(((33,36),35),34)),(19,((20,(21,22)),23))),(((24,28),(((25,29),27),26)),(30,31))),32),6),(((37,38),39),40)),43),(((41,42),(76,77)),((((((46,(((57,59),58),60)),((54,(55,56)),62)),(51,(52,53))),((((47,48),49),50),61)),((63,(66,67)),(64,65))),68))),(44,45)),(((69,70),(((72,73),74),75)),71)))));
tree B_14.19 = [&U] [&W 1/50] (1,(2,(3,((((((((((((4,5),((((((7,9),(8,((((13,15),14),16),17))),11),10),12),18)),(((33,36),35),34)),(19,((20,(21,22)),23))),(((24,28),(((25,29),27),26)),(30,31))),32),6),(((37,38),39),40)),43),(((41,42),(76,77)),((((((46,(((57,59),58),60)),((54,(55,56)),62)),(51,(52,53))),((((47,48),49),50),61)),((63,(66,67)),(64,65))),68))),(44,45)),(((69,70),(((72,73),74),75)),71)))));
tree B_14.20 = [&U] [&W 1/50] (1,(2,(3,((((((((((((4,5),(((((7,9),(8,((((13,15),14),16),17))),(10,11)),12),18)),(((33,36),35),34)),(19,((20,(21,22)),23))),(((24,28),(((25,29),27),26)),(30,31))),32),6),(((37,38),39),40)),43),(((41,42),(76,77)),((((((46,(((57,59),58),60)),((54,(55,56)),62)),(51,(52,53))),((((47,48),49),50),61)),((63,(66,67)),(64,65))),68))),(44,45)),(((69,70),(((72,73),74),75)),71)))));
tree B_14.21 = [&U] [&W 1/50] (1,(2,(3,(((((((((((4,5),6),((((((((((7,9),8),11),10),12),(((13,(14,15)),17),16)),18),((((24,28),(((25,27),29),26)),(30,31)),32)),(((33,35),36),34)),((((19,20),21),23),22))),43),(41,42)),(((37,38),39),40)),68),(((46,(((57,59),58),60)),(((((((47,48),50),49),61),62),((51,52),53)),(54,(55,56)))),((63,(66,67)),(64,65)))),(44,45)),(((69,70),71),(((72,73),74),75))),(76,77)))));
tree B_14.22 = [&U] [&W 1/50] (1,(2,(3,(((((((((((4,5),6),((((((((((7,9),8),11),10),12),(((13,(14,15)),17),16)),18),((((24,28),(((25,27),29),26)),(30,31)),32)),((33,(34,36)),35)),((((19,20),21),23),22))),43),(41,42)),(((37,38),39),40)),68),(((46,(((57,59),58),60)),(((((((47,48),50),49),61),62),((51,52),53)),(54,(55,56)))),((63,(66,67)),(64,65)))),(44,45)),(((69,70),71),(((72,73),74),75))),(76,77)))));
tree B_14.23 = [&U] [&W 1/50] (1,(2,(3,(((((((((((4,5),6),((((((((((7,9),8),11),10),12),(((13,(14,15)),17),16)),18),((((24,28),(((25,27),29),26)),(30,31)),32)),(33,((34,36),35))),((((19,20),21),23),22))),43),(41,42)),(((37,38),39),40)),68),(((46,(((57,59),58),60)),(((((((47,48),50),49),61),62),((51,52),53)),(54,(55,56)))),((63,(66,67)),(64,65)))),(44,45)),(((69,70),71),(((72,73),74),75))),(76,77)))));
tree B_14.24 = [&U] [&W 1/50] (1,(2,(3,(((((((((((4,5),6),((((((((((7,9),8),11),10),12),(((13,(14,15)),17),16)),18),((((24,28),(((25,27),29),26)),(30,31)),32)),(((33,35),36),34)),(((19,20),(22,23)),21))),43),(41,42)),(((37,38),39),40)),68),(((46,(((57,59),58),60)),(((((((47,48),50),49),61),62),((51,52),53)),(54,(55,56)))),((63,(66,67)),(64,65)))),(44,45)),(((69,70),71),(((72,73),74),75))),(76,77)))));
tree B_14.25 = [&U] [&W 1/50] (1,(2,(3,(((((((((((4,5),6),((((((((((7,9),8),11),10),12),(((13,(14,15)),17),16)),18),((((24,28),(((25,27),29),26)),(30,31)),32)),(((33,35),36),34)),((19,20),(21,(22,23))))),43),(41,42)),(((37,38),39),40)),68),(((46,(((57,59),58),60)),(((((((47,48),50),49),61),62),((51,52),53)),(54,(55,56)))),((63,(66,67)),(64,65)))),(44,45)),(((69,70),71),(((72,73),74),75))),(76,77)))));
tree B_14.26 = [&U] [&W 1/50] (1,(2,(3,(((((((((((4,5),6),((((((((((7,9),8),11),10),12),(((13,(14,15)),17),16)),18),((((24,28),(((25,27),29),26)),(30,31)),32)),(((33,35),36),34)),((19,(21,(22,23))),20))),43),(41,42)),(((37,38),39),40)),68),(((46,(((57,59),58),60)),(((((((47,48),50),49),61),62),((51,52),53)),(54,(55,56)))),((63,(66,67)),(64,65)))),(44,45)),(((69,70),71),(((72,73),74),75))),(76,77)))));
tree B_14.27 = [&U] [&W 1/50] (1,(2,(3,(((((((((((4,5),6),((((((((((7,9),8),11),10),12),(((13,(14,15)),17),16)),18),((((24,28),(((25,27),29),26)),(30,31)),32)),(((33,35),36),34)),(19,(20,(21,(22,23)))))),43),(41,42)),(((37,38),39),40)),68),(((46,(((57,59),58),60)),(((((((47,48),50),49),61),62),((51,52),53)),(54,(55,56)))),((63,(66,67)),(64,65)))),(44,45)),(((69,70),71),(((72,73),74),75))),(76,77)))));
tree B_14.28 = [&U] [&W 1/50] (1,(2,(3,(((((((((((4,5),6),((((((((((7,9),8),11),10),12),(((13,(14,15)),17),16)),18),((((24,28),(((25,27),29),26)),(30,31)),32)),((33,(34,35)),36)),((((19,20),21),23),22))),43),(41,42)),(((37,38),39),40)),68),(((46,(((57,59),58),60)),(((((((47,48),50),49),61),62),((51,52),53)),(54,(55,56)))),((63,(66,67)),(64,65)))),(44,45)),(((69,70),71),(((72,73),74),75))),(76,77)))));
tree B_14.29 = [&U] [&W 1/50] (1,(2,(3,(((((((((((4,5),6),((((((((((7,9),8),11),10),12),(((13,(14,15)),17),16)),18),((((24,28),(((25,27),29),26)),(30,31)),32)),(((33,34),35),36)),((((19,20),21),23),22))),43),(41,42)),(((37,38),39),40)),68),(((46,(((57,59),58),60)),(((((((47,48),50),49),61),62),((51,52),53)),(54,(55,56)))),((63,(66,67)),(64,65)))),(44,45)),(((69,70),71),(((72,73),74),75))),(76,77)))));
tree B_14.30 = [&U] [&W 1/50] (1,(2,(3,(((((((((((4,5),6),((((((((((7,9),8),11),10),12),(((13,(14,15)),17),16)),18),((((24,28),(((25,27),29),26)),(30,31)),32)),(((33,35),36),34)),(((19,20),(21,22)),23))),43),(41,42)),(((37,38),39),40)),68),(((46,(((57,59),58),60)),(((((((47,48),50),49),61),62),((51,52),53)),(54,(55,56)))),((63,(66,67)),(64,65)))),(44,45)),(((69,70),71),(((72,73),74),75))),(76,77)))));
tree B_14.31 = [&U] [&W 1/50] (1,((2,3),(((((((((((4,5),((((((7,9),8),10),11),((((13,15),14),16),17)),12)),((((6,32),((((24,28),29),((25,27),26)),(30,31))),18),((33,(34,36)),35))),((19,((20,22),21)),23)),43),(41,42)),(((37,38),39),40)),((((46,(((((((47,48),50),49),61),62),((51,53),52)),(54,(55,56)))),(((57,59),58),60)),((63,(66,67)),(64,65))),68)),(44,45)),(((69,70),71),(((72,73),74),75))),(76,77))));
tree B_14.32 = [&U] [&W 1/50] (1,((2,3),(((((((((((4,5),((((((7,9),8),10),11),((((13,15),14),16),17)),12)),((((6,32),(((24,28),(((25,27),29),26)),(30,31))),18),((33,(34,36)),35))),((19,((20,22),21)),23)),43),(41,42)),(((37,38),39),40)),((((46,(((((((47,48),50),49),61),62),((51,53),52)),(54,(55,56)))),(((57,59),58),60)),((63,(66,67)),(64,65))),68)),(44,45)),(((69,70),71),(((72,73),74),75))),(76,77))));
tree B_14.33 = [&U] [&W 1/50] (1,((2,3),(((((((((((4,5),((((((7,9),8),10),11),((((13,15),14),16),17)),12)),((((6,32),(((24,28),((25,(27,29)),26)),(30,31))),18),((33,(34,36)),35))),((19,((20,22),21)),23)),43),(41,42)),(((37,38),39),40)),((((46,(((((((47,48),50),49),61),62),((51,53),52)),(54,(55,56)))),(((57,59),58),60)),((63,(66,67)),(64,65))),68)),(44,45)),(((69,70),71),(((72,73),74),75))),(76,77))));
tree B_14.34 = [&U] [&W 1/50] (1,((2,3),(((((((((((4,5),((((((7,9),8),10),11),((((13,15),14),16),17)),12)),((((6,32),(((24,28),(((25,29),27),26)),(30,31))),18),((33,(34,36)),35))),((19,((20,22),21)),23)),43),(41,42)),(((37,38),39),40)),((((46,(((((((47,48),50),49),61),62),((51,53),52)),(54,(55,56)))),(((57,59),58),60)),((63,(66,67)),(64,65))),68)),(44,45)),(((69,70),71),(((72,73),74),75))),(76,77))));
tree B_14.35 = [&U] [&W 1/50] (1,((2,3),(((((((((((4,5),((((((7,9),8),10),11),((((13,15),14),16),17)),12)),((((6,32),(((24,(28,29)),((25,27),26)),(30,31))),18),((33,(34,36)),35))),((19,((20,22),21)),23)),43),(41,42)),(((37,38),39),40)),((((46,(((((((47,48),50),49),61),62),((51,53),52)),(54,(55,56)))),(((57,59),58),60)),((63,(66,67)),(64,65))),68)),(44,45)),(((69,70),71),(((72,73),74),75))),(76,77))));
tree B_14.36 = [&U] [&W 1/50] (1,((2,3),(((((((((((4,5),((((((7,9),8),10),11),((((13,15),14),16),17)),12)),((((6,32),((((24,29),28),((25,27),26)),(30,31))),18),((33,(34,36)),35))),((19,((20,22),21)),23)),43),(41,42)),(((37,38),39),40)),((((46,(((((((47,48),50),49),61),62),((51,53),52)),(54,(55,56)))),(((57,59),58),60)),((63,(66,67)),(64,65))),68)),(44,45)),(((69,70),71),(((72,73),74),75))),(76,77))));
tree B_14.37 = [&U] [&W 1/50] (1,((2,3),(((((((((((4,5),((((((7,9),8),10),11),((((13,15),14),16),17)),12)),((((6,32),((((24,28),29),((25,27),26)),(30,31))),18),(((33,35),34),36))),((19,((20,22),21)),23)),43),(41,42)),(((37,38),39),40)),((((46,(((((((47,48),50),49),61),62),((51,53),52)),(54,(55,56)))),(((57,59),58),60)),((63,(66,67)),(64,65))),68)),(44,45)),(((69,70),71),(((72,73),74),75))),(76,77))));
tree B_14.38 = [&U] [&W 1/50] (1,((2,3),(((((((((((4,5),((((((7,9),8),10),11),((((13,15),14),16),17)),12)),((((6,32),((((24,28),29),((25,27),26)),(30,31))),18),(((33,35),36),34))),((19,((20,22),21)),23)),43),(41,42)),(((37,38),39),40)),((((46,(((((((47,48),50),49),61),62),((51,53),52)),(54,(55,56)))),(((57,59),58),60)),((63,(66,67)),(64,65))),68)),(44,45)),(((69,70),71),(((72,73),74),75))),(76,77))));
tree B_14.39 = [&U] [&W 1/50] (1,((2,3),(((((((((((4,5),((((((7,9),8),10),11),((((13,15),14),16),17)),12)),((((6,32),((((24,28),29),((25,27),26)),(30,31))),18),(33,(34,(35,36))))),((19,((20,22),21)),23)),43),(41,42)),(((37,38),39),40)),((((46,(((((((47,48),50),49),61),62),((51,53),52)),(54,(55,56)))),(((57,59),58),60)),((63,(66,67)),(64,65))),68)),(44,45)),(((69,70),71),(((72,73),74),75))),(76,77))));
tree B_14.40 = [&U] [&W 1/50] (1,((2,3),(((((((((((4,5),((((((7,9),8),10),11),((((13,15),14),16),17)),12)),((((6,32),((((24,28),29),((25,27),26)),(30,31))),18),(33,((34,35),36)))),((19,((20,22),21)),23)),43),(41,42)),(((37,38),39),40)),((((46,(((((((47,48),50),49),61),62),((51,53),52)),(54,(55,56)))),(((57,59),58),60)),((63,(66,67)),(64,65))),68)),(44,45)),(((69,70),71),(((72,73),74),75))),(76,77))));
tree B_14.41 = [&U] [&W 1/50] (1,((2,3),((((((((((4,5),6),((((((((((7,9),8),10),11),12),((((13,15),14),16),17)),18),(((((24,29),28),((25,27),26)),(30,31)),32)),(((33,35),34),36)),(19,(20,((21,22),23))))),43),(41,42)),(((37,38),39),40)),((((46,(((((((47,48),50),49),61),62),(51,(52,53))),(54,(55,56)))),(((57,59),58),60)),((63,(66,67)),(64,65))),68)),(44,45)),(((69,70),71),(((72,73),74),75))),(76,77))));
tree B_14.42 = [&U] [&W 1/50] (1,((2,3),((((((((((4,5),6),(((((((((7,9),8),(10,11)),12),((((13,15),14),16),17)),18),(((((24,29),28),((25,27),26)),(30,31)),32)),(((33,35),34),36)),(19,(20,((21,22),23))))),43),(41,42)),(((37,38),39),40)),((((46,(((((((47,48),50),49),61),62),(51,(52,53))),(54,(55,56)))),(((57,59),58),60)),((63,(66,67)),(64,65))),68)),(44,45)),(((69,70),71),(((72,73),74),75))),(76,77))));
tree B_14.43 = [&U] [&W 1/50] (1,((2,3),((((((((((4,5),6),((((((((((7,9),8),11),10),12),((((13,15),14),16),17)),18),(((((24,29),28),((25,27),26)),(30,31)),32)),(((33,35),34),36)),(19,(20,((21,22),23))))),43),(41,42)),(((37,38),39),40)),((((46,(((((((47,48),50),49),61),62),(51,(52,53))),(54,(55,56)))),(((57,59),58),60)),((63,(66,67)),(64,65))),68)),(44,45)),(((69,70),71),(((72,73),74),75))),(76,77))));
tree B_14.44 = [&U] [&W 1/50] (1,((2,3),((((((((((4,5),6),((((((((((7,9),8),10),11),12),(((13,15),14),(16,17))),18),(((((24,29),28),((25,27),26)),(30,31)),32)),(((33,35),34),36)),(19,(20,((21,22),23))))),43),(41,42)),(((37,38),39),40)),((((46,(((((((47,48),50),49),61),62),(51,(52,53))),(54,(55,56)))),(((57,59),58),60)),((63,(66,67)),(64,65))),68)),(44,45)),(((69,70),71),(((72,73),74),75))),(76,77))));
tree B_14.45 = [&U] [&W 1/50] (1,((2,3),((((((((((4,5),6),((((((((((7,9),8),10),11),12),((((13,15),14),17),16)),18),(((((24,29),28),((25,27),26)),(30,31)),32)),(((33,35),34),36)),(19,(20,((21,22),23))))),43),(41,42)),(((37,38),39),40)),((((46,(((((((47,48),50),49),61),62),(51,(52,53))),(54,(55,56)))),(((57,59),58),60)),((63,(66,67)),(64,65))),68)),(44,45)),(((69,70),71),(((72,73),74),75))),(76,77))));
tree B_14.46 = [&U] [&W 1/50] (1,((2,3),((((((((((4,5),6),((((((((((7,9),8),10),11),12),((((13,14),15),17),16)),18),(((((24,29),28),((25,27),26)),(30,31)),32)),(((33,35),34),36)),(19,(20,((21,22),23))))),43),(41,42)),(((37,38),39),40)),((((46,(((((((47,48),50),49),61),62),(51,(52,53))),(54,(55,56)))),(((57,59),58),60)),((63,(66,67)),(64,65))),68)),(44,45)),(((69,70),71),(((72,73),74),75))),(76,77))));
tree B_14.47 = [&U] [&W 1/50] (1,((2,3),((((((((((4,5),6),((((((((((7,9),8),10),11),12),(((13,14),15),(16,17))),18),(((((24,29),28),((25,27),26)),(30,31)),32)),(((33,35),34),36)),(19,(20,((21,22),23))))),43),(41,42)),(((37,38),39),40)),((((46,(((((((47,48),50),49),61),62),(51,(52,53))),(54,(55,56)))),(((57,59),58),60)),((63,(66,67)),(64,65))),68)),(44,45)),(((69,70),71),(((72,73),74),75))),(76,77))));
tree B_14.48 = [&U] [&W 1/50] (1,((2,3),((((((((((4,5),6),((((((((((7,9),8),10),11),12),(((13,(14,15)),17),16)),18),(((((24,29),28),((25,27),26)),(30,31)),32)),(((33,35),34),36)),(19,(20,((21,22),23))))),43),(41,42)),(((37,38),39),40)),((((46,(((((((47,48),50),49),61),62),(51,(52,53))),(54,(55,56)))),(((57,59),58),60)),((63,(66,67)),(64,65))),68)),(44,45)),(((69,70),71),(((72,73),74),75))),(76,77))));
tree B_14.49 = [&U] [&W 1/50] (1,((2,3),((((((((((4,5),6),((((((((((7,9),8),10),11),12),((13,(14,15)),(16,17))),18),(((((24,29),28),((25,27),26)),(30,31)),32)),(((33,35),34),36)),(19,(20,((21,22),23))))),43),(41,42)),(((37,38),39),40)),((((46,(((((((47,48),50),49),61),62),(51,(52,53))),(54,(55,56)))),(((57,59),58),60)),((63,(66,67)),(64,65))),68)),(44,45)),(((69,70),71),(((72,73),74),75))),(76,77))));
tree B_14.50 = [&U] [&W 1/50] (1,((2,3),((((((((((4,5),6),((((((((((7,9),8),10),11),12),((((13,15),14),16),17)),18),(((((24,29),28),((25,27),26)),(30,31)),32)),((33,(34,36)),35)),(19,(20,((21,22),23))))),43),(41,42)),(((37,38),39),40)),((((46,(((((((47,48),50),49),61),62),(51,(52,53))),(54,(55,56)))),(((57,59),58),60)),((63,(66,67)),(64,65))),68)),(44,45)),(((69,70),71),(((72,73),74),75))),(76,77))));

[Trees found in bootstrap replicate #15 (seed=795428441)]
tree B_15.1 = [&U] [&W 1/80] (1,((2,((((((((((((((((4,5),6),(((((24,28),29),((25,26),27)),(30,31)),32)),(19,(((20,22),21),23))),((((7,9),(((8,((((13,15),14),16),17)),10),11)),12),18)),(((33,34),35),36)),43),(((37,38),40),39)),(41,42)),((44,45),46)),(64,65)),((((51,(52,53)),((54,56),55)),(((57,(58,59)),60),62)),(66,67))),((((47,48),50),49),(61,63))),68),(((69,70),71),((72,73),(74,75)))),(76,77))),3));
tree B_15.2 = [&U] [&W 1/80] (1,((2,((((((((((((((((4,5),6),(((((24,28),29),((25,26),27)),(30,31)),32)),(19,(((20,22),21),23))),((((7,9),(((8,((((13,15),14),16),17)),10),11)),12),18)),(((33,34),35),36)),43),(((37,38),40),39)),(41,42)),((44,45),46)),(64,65)),((((51,(52,53)),((54,56),55)),(((57,(58,59)),60),62)),(66,67))),((((47,48),50),49),(61,63))),68),(76,77)),(((69,70),((72,73),(74,75))),71))),3));
tree B_15.3 = [&U] [&W 1/80] (1,((2,((((((((((((((((4,5),6),(((((24,28),29),((25,26),27)),(30,31)),32)),(19,(((20,22),21),23))),((((7,9),(((8,((((13,15),14),16),17)),10),11)),12),18)),(((33,34),35),36)),43),(((37,38),40),39)),(41,42)),((44,45),46)),(64,65)),((((51,(52,53)),((54,56),55)),(((57,(58,59)),60),62)),(66,67))),((((47,48),50),49),(61,63))),68),(((((69,70),71),(72,73)),74),75)),(76,77))),3));
tree B_15.4 = [&U] [&W 1/80] (1,((2,((((((((((((((((4,5),6),(((((24,28),29),((25,26),27)),(30,31)),32)),(19,(((20,22),21),23))),((((7,9),(((8,((((13,15),14),16),17)),10),11)),12),18)),(((33,34),35),36)),43),(((37,38),40),39)),(41,42)),((44,45),46)),(64,65)),((((51,(52,53)),((54,56),55)),(((57,(58,59)),60),62)),(66,67))),((((47,48),50),49),(61,63))),68),(((((69,70),71),(72,73)),75),74)),(76,77))),3));
tree B_15.5 = [&U] [&W 1/80] (1,((2,((((((((((((((((4,5),6),(((((24,28),29),((25,26),27)),(30,31)),32)),(19,(((20,22),21),23))),((((7,9),(((8,((((13,15),14),16),17)),10),11)),12),18)),(((33,34),35),36)),43),((37,38),(39,40))),(41,42)),((44,45),46)),(64,65)),((((51,(52,53)),((54,56),55)),(((57,(58,59)),60),62)),(66,67))),((((47,48),50),49),(61,63))),68),(((69,70),71),((72,73),(74,75)))),(76,77))),3));
tree B_15.6 = [&U] [&W 1/80] (1,((2,((((((((((((((((4,5),6),(((((24,28),29),((25,26),27)),(30,31)),32)),(19,(((20,22),21),23))),((((7,9),(((8,((((13,15),14),16),17)),10),11)),12),18)),(((33,34),35),36)),43),(((37,38),39),40)),(41,42)),((44,45),46)),(64,65)),((((51,(52,53)),((54,56),55)),(((57,(58,59)),60),62)),(66,67))),((((47,48),50),49),(61,63))),68),(((69,70),71),((72,73),(74,75)))),(76,77))),3));
tree B_15.7 = [&U] [&W 1/80] (1,((2,((((((((((((((((4,5),6),(((((24,28),29),((25,26),27)),(30,31)),32)),(19,(((20,22),21),23))),((((7,9),(((8,((((13,15),14),16),17)),10),11)),12),18)),((33,(35,36)),34)),43),(((37,38),40),39)),(41,42)),((44,45),46)),(64,65)),((((51,(52,53)),((54,56),55)),(((57,(58,59)),60),62)),(66,67))),((((47,48),50),49),(61,63))),68),(((69,70),71),((72,73),(74,75)))),(76,77))),3));
tree B_15.8 = [&U] [&W 1/80] (1,((2,((((((((((((((((4,5),6),(((((24,28),29),((25,26),27)),(30,31)),32)),(19,(((20,22),21),23))),((((7,9),(((8,((((13,15),14),16),17)),10),11)),12),18)),(33,(34,(35,36)))),43),(((37,38),40),39)),(41,42)),((44,45),46)),(64,65)),((((51,(52,53)),((54,56),55)),(((57,(58,59)),60),62)),(66,67))),((((47,48),50),49),(61,63))),68),(((69,70),71),((72,73),(74,75)))),(76,77))),3));
tree B_15.9 = [&U] [&W 1/80] (1,((2,((((((((((((((((4,5),6),(((((24,28),29),((25,26),27)),(30,31)),32)),(19,(((20,22),21),23))),((((7,9),(((8,((((13,15),14),16),17)),10),11)),12),18)),(((33,34),35),36)),43),(((37,38),40),39)),(41,42)),((44,45),46)),(64,65)),((((51,(52,53)),((54,56),55)),(((57,(58,59)),60),62)),(66,67))),((((47,48),50),49),(61,63))),68),(((69,70),((72,73),(74,75))),71)),(76,77))),3));
tree B_15.10 = [&U] [&W 1/80] (1,((2,((((((((((((((((4,5),6),(((((24,28),29),((25,26),27)),(30,31)),32)),(19,(((20,22),21),23))),((((7,9),(((8,((((13,15),14),16),17)),10),11)),12),18)),(((33,34),35),36)),43),(((37,38),40),39)),(41,42)),((44,45),46)),(64,65)),((((51,(52,53)),(54,(55,56))),(((57,(58,59)),60),62)),(66,67))),((((47,48),50),49),(61,63))),68),(((69,70),71),((72,73),(74,75)))),(76,77))),3));
tree B_15.11 = [&U] [&W 1/80] (1,((2,((((((((((((((((4,5),6),(((((24,28),29),((25,26),27)),(30,31)),32)),(((19,(22,23)),21),20)),((((((7,9),10),11),(8,((((13,14),15),17),16))),12),18)),((33,(34,35)),36)),43),(((37,38),39),40)),(41,42)),((44,45),46)),(64,65)),(((((51,53),52),(54,(55,56))),(((57,(58,59)),60),62)),(66,67))),((((47,48),50),49),(61,63))),68),(((69,70),((72,73),(74,75))),71)),(76,77))),3));
tree B_15.12 = [&U] [&W 1/80] (1,((2,((((((((((((((((4,5),6),(((((24,28),29),((25,26),27)),(30,31)),32)),(((19,(22,23)),21),20)),((((((7,9),10),11),(8,((((13,14),15),17),16))),12),18)),((33,(34,35)),36)),43),(((37,38),39),40)),(41,42)),((44,45),46)),(64,65)),(((((51,53),52),((54,56),55)),(((57,(58,59)),60),62)),(66,67))),((((47,48),50),49),(61,63))),68),(((69,70),((72,73),(74,75))),71)),(76,77))),3));
tree B_15.13 = [&U] [&W 1/80] (1,((2,((((((((((((((((4,5),6),(((((24,28),29),((25,26),27)),(30,31)),32)),(((19,(22,23)),21),20)),((((((7,9),10),11),(8,((((13,14),15),17),16))),12),18)),((33,(34,35)),36)),43),(((37,38),39),40)),(41,42)),((44,45),46)),(64,65)),(((((51,53),52),((54,55),56)),(((57,(58,59)),60),62)),(66,67))),((((47,48),50),49),(61,63))),68),(((69,70),((72,73),(74,75))),71)),(76,77))),3));
tree B_15.14 = [&U] [&W 1/80] (1,((2,((((((((((((((((4,5),6),(((((24,28),29),((25,26),27)),(30,31)),32)),(((19,(22,23)),21),20)),((((((7,9),10),11),(8,((((13,14),15),17),16))),12),18)),((33,(34,35)),36)),43),(((37,38),39),40)),(41,42)),((44,45),46)),(64,65)),((((51,(52,53)),(54,(55,56))),(((57,(58,59)),60),62)),(66,67))),((((47,48),50),49),(61,63))),68),(((69,70),((72,73),(74,75))),71)),(76,77))),3));
tree B_15.15 = [&U] [&W 1/80] (1,((2,((((((((((((((((4,5),6),(((((24,28),29),((25,26),27)),(30,31)),32)),(((19,(22,23)),21),20)),((((((7,9),10),11),(8,((((13,14),15),17),16))),12),18)),((33,(34,35)),36)),43),(((37,38),39),40)),(41,42)),((44,45),46)),(64,65)),(((((51,52),53),(54,(55,56))),(((57,(58,59)),60),62)),(66,67))),((((47,48),50),49),(61,63))),68),(((69,70),((72,73),(74,75))),71)),(76,77))),3));
tree B_15.16 = [&U] [&W 1/80] (1,((2,((((((((((((((((4,5),6),(((((24,28),29),((25,26),27)),(30,31)),32)),(((19,(22,23)),21),20)),((((((7,9),10),11),(8,((((13,14),15),17),16))),12),18)),((33,(34,35)),36)),43),(((37,38),39),40)),(41,42)),((44,45),46)),(64,65)),(((((51,53),52),(54,(55,56))),(((57,(58,59)),60),62)),(66,67))),((((47,48),50),49),(61,63))),68),(76,77)),(((69,70),((72,73),(74,75))),71))),3));
tree B_15.17 = [&U] [&W 1/80] (1,((2,((((((((((((((((4,5),6),(((((24,28),29),((25,26),27)),(30,31)),32)),(((19,(22,23)),21),20)),((((((7,9),10),11),(8,((((13,14),15),17),16))),12),18)),((33,(34,35)),36)),43),(((37,38),39),40)),(41,42)),((44,45),46)),(64,65)),(((((51,53),52),(54,(55,56))),(((57,(58,59)),60),62)),(66,67))),((((47,48),50),49),(61,63))),68),(((((69,70),71),(72,73)),74),75)),(76,77))),3));
tree B_15.18 = [&U] [&W 1/80] (1,((2,((((((((((((((((4,5),6),(((((24,28),29),((25,26),27)),(30,31)),32)),(((19,(22,23)),21),20)),((((((7,9),10),11),(8,((((13,14),15),17),16))),12),18)),((33,(34,35)),36)),43),(((37,38),39),40)),(41,42)),((44,45),46)),(64,65)),(((((51,53),52),(54,(55,56))),(((57,(58,59)),60),62)),(66,67))),((((47,48),50),49),(61,63))),68),(((((69,70),71),(72,73)),75),74)),(76,77))),3));
tree B_15.19 = [&U] [&W 1/80] (1,((2,((((((((((((((((4,5),6),(((((24,28),29),((25,26),27)),(30,31)),32)),(((19,(22,23)),21),20)),((((((7,9),10),11),(8,((((13,14),15),17),16))),12),18)),((33,(34,35)),36)),43),(((37,38),39),40)),(41,42)),((44,45),46)),(64,65)),(((((51,53),52),(54,(55,56))),(((57,(58,59)),60),62)),(66,67))),((((47,48),50),49),(61,63))),68),(((69,70),71),(((72,73),74),75))),(76,77))),3));
tree B_15.20 = [&U] [&W 1/80] (1,((2,((((((((((((((((4,5),6),(((((24,28),29),((25,26),27)),(30,31)),32)),(((19,(22,23)),21),20)),((((((7,9),10),11),(8,((((13,14),15),17),16))),12),18)),((33,(34,35)),36)),43),(((37,38),39),40)),(41,42)),((44,45),46)),(64,65)),(((((51,53),52),(54,(55,56))),(((57,(58,59)),60),62)),(66,67))),((((47,48),50),49),(61,63))),68),(((69,70),71),((72,73),(74,75)))),(76,77))),3));
tree B_15.21 = [&U] [&W 1/80] (1,((2,((((((((((((((((4,5),6),((((24,(28,29)),((25,27),26)),(30,31)),32)),((((19,21),23),20),22)),((((7,9),((8,(((13,(14,15)),16),17)),(10,11))),12),18)),(((33,34),36),35)),43),(((37,38),39),40)),(41,42)),((44,45),46)),(64,65)),(((((51,52),53),((54,56),55)),(((57,(58,59)),60),62)),(66,67))),((((47,48),50),49),(61,63))),68),(((69,70),((72,73),(74,75))),71)),(76,77))),3));
tree B_15.22 = [&U] [&W 1/80] (1,((2,((((((((((((((((4,5),6),((((24,(28,29)),((25,27),26)),(30,31)),32)),((((19,21),23),20),22)),((((7,9),((8,(((13,(14,15)),16),17)),(10,11))),12),18)),(((33,34),36),35)),43),(((37,38),39),40)),(41,42)),((44,45),46)),(64,65)),(((((51,52),53),((54,56),55)),(((57,(58,59)),60),62)),(66,67))),((((47,48),50),49),(61,63))),68),(76,77)),(((69,70),((72,73),(74,75))),71))),3));
tree B_15.23 = [&U] [&W 1/80] (1,((2,((((((((((((((((4,5),6),((((24,(28,29)),((25,27),26)),(30,31)),32)),((((19,21),23),20),22)),((((7,9),((8,(((13,(14,15)),16),17)),(10,11))),12),18)),(((33,34),36),35)),43),(((37,38),39),40)),(41,42)),((44,45),46)),(64,65)),(((((51,52),53),((54,56),55)),(((57,(58,59)),60),62)),(66,67))),((((47,48),50),49),(61,63))),68),(((((69,70),71),(72,73)),74),75)),(76,77))),3));
tree B_15.24 = [&U] [&W 1/80] (1,((2,((((((((((((((((4,5),6),((((24,(28,29)),((25,27),26)),(30,31)),32)),((((19,21),23),20),22)),((((7,9),((8,(((13,(14,15)),16),17)),(10,11))),12),18)),(((33,34),36),35)),43),(((37,38),39),40)),(41,42)),((44,45),46)),(64,65)),(((((51,52),53),((54,56),55)),(((57,(58,59)),60),62)),(66,67))),((((47,48),50),49),(61,63))),68),(((((69,70),71),(72,73)),75),74)),(76,77))),3));
tree B_15.25 = [&U] [&W 1/80] (1,((2,((((((((((((((((4,5),6),((((24,(28,29)),((25,27),26)),(30,31)),32)),((((19,21),23),20),22)),((((7,9),((8,(((13,(14,15)),16),17)),(10,11))),12),18)),(((33,34),36),35)),43),((37,38),(39,40))),(41,42)),((44,45),46)),(64,65)),(((((51,52),53),((54,56),55)),(((57,(58,59)),60),62)),(66,67))),((((47,48),50),49),(61,63))),68),(((69,70),((72,73),(74,75))),71)),(76,77))),3));
tree B_15.26 = [&U] [&W 1/80] (1,((2,((((((((((((((((4,5),6),((((24,(28,29)),((25,27),26)),(30,31)),32)),((((19,21),23),20),22)),((((7,9),((8,(((13,(14,15)),16),17)),(10,11))),12),18)),(((33,34),36),35)),43),(((37,38),40),39)),(41,42)),((44,45),46)),(64,65)),(((((51,52),53),((54,56),55)),(((57,(58,59)),60),62)),(66,67))),((((47,48),50),49),(61,63))),68),(((69,70),((72,73),(74,75))),71)),(76,77))),3));
tree B_15.27 = [&U] [&W 1/80] (1,((2,((((((((((((((((4,5),6),((((24,(28,29)),((25,27),26)),(30,31)),32)),((((19,21),23),20),22)),((((7,9),((8,(((13,(14,15)),16),17)),(10,11))),12),18)),((33,(35,36)),34)),43),(((37,38),39),40)),(41,42)),((44,45),46)),(64,65)),(((((51,52),53),((54,56),55)),(((57,(58,59)),60),62)),(66,67))),((((47,48),50),49),(61,63))),68),(((69,70),((72,73),(74,75))),71)),(76,77))),3));
tree B_15.28 = [&U] [&W 1/80] (1,((2,((((((((((((((((4,5),6),((((24,(28,29)),((25,27),26)),(30,31)),32)),((((19,21),23),20),22)),((((7,9),((8,(((13,(14,15)),16),17)),(10,11))),12),18)),(33,(34,(35,36)))),43),(((37,38),39),40)),(41,42)),((44,45),46)),(64,65)),(((((51,52),53),((54,56),55)),(((57,(58,59)),60),62)),(66,67))),((((47,48),50),49),(61,63))),68),(((69,70),((72,73),(74,75))),71)),(76,77))),3));
tree B_15.29 = [&U] [&W 1/80] (1,((2,((((((((((((((((4,5),6),((((24,(28,29)),((25,27),26)),(30,31)),32)),((((19,21),23),20),22)),((((7,9),((8,(((13,(14,15)),16),17)),(10,11))),12),18)),(((33,34),36),35)),43),(((37,38),39),40)),(41,42)),((44,45),46)),(64,65)),(((((51,52),53),((54,56),55)),(((57,(58,59)),60),62)),(66,67))),((((47,48),50),49),(61,63))),68),(((69,70),71),(((72,73),74),75))),(76,77))),3));
tree B_15.30 = [&U] [&W 1/80] (1,((2,((((((((((((((((4,5),6),((((24,(28,29)),((25,27),26)),(30,31)),32)),((((19,21),23),20),22)),((((7,9),((8,(((13,(14,15)),16),17)),(10,11))),12),18)),(((33,34),36),35)),43),(((37,38),39),40)),(41,42)),((44,45),46)),(64,65)),(((((51,52),53),((54,56),55)),(((57,(58,59)),60),62)),(66,67))),((((47,48),50),49),(61,63))),68),(((69,70),71),((72,73),(74,75)))),(76,77))),3));
tree B_15.31 = [&U] [&W 1/80] (1,((2,((((((((((((((((4,5),6),((((24,(28,29)),((25,26),27)),(30,31)),32)),(((19,(21,23)),20),22)),((((((7,9),10),11),(8,(((13,(14,15)),17),16))),12),18)),(33,((34,36),35))),43),(((37,38),40),39)),(41,42)),((44,45),46)),(64,65)),(((((51,52),53),(54,(55,56))),(((57,(58,59)),60),62)),(66,67))),((((47,48),50),49),(61,63))),68),(((69,70),((72,73),(74,75))),71)),(76,77))),3));
tree B_15.32 = [&U] [&W 1/80] (1,((2,((((((((((((((((4,5),6),((((24,(28,29)),((25,26),27)),(30,31)),32)),((19,(20,22)),(21,23))),((((((7,9),10),11),(8,(((13,(14,15)),17),16))),12),18)),(33,((34,36),35))),43),(((37,38),40),39)),(41,42)),((44,45),46)),(64,65)),(((((51,52),53),(54,(55,56))),(((57,(58,59)),60),62)),(66,67))),((((47,48),50),49),(61,63))),68),(((69,70),((72,73),(74,75))),71)),(76,77))),3));
tree B_15.33 = [&U] [&W 1/80] (1,((2,((((((((((((((((4,5),6),((((24,(28,29)),((25,26),27)),(30,31)),32)),(19,((20,22),(21,23)))),((((((7,9),10),11),(8,(((13,(14,15)),17),16))),12),18)),(33,((34,36),35))),43),(((37,38),40),39)),(41,42)),((44,45),46)),(64,65)),(((((51,52),53),(54,(55,56))),(((57,(58,59)),60),62)),(66,67))),((((47,48),50),49),(61,63))),68),(((69,70),((72,73),(74,75))),71)),(76,77))),3));
tree B_15.34 = [&U] [&W 1/80] (1,((2,((((((((((((((((4,5),6),((((24,(28,29)),((25,26),27)),(30,31)),32)),(((19,(20,22)),21),23)),((((((7,9),10),11),(8,(((13,(14,15)),17),16))),12),18)),(33,((34,36),35))),43),(((37,38),40),39)),(41,42)),((44,45),46)),(64,65)),(((((51,52),53),(54,(55,56))),(((57,(58,59)),60),62)),(66,67))),((((47,48),50),49),(61,63))),68),(((69,70),((72,73),(74,75))),71)),(76,77))),3));
tree B_15.35 = [&U] [&W 1/80] (1,((2,((((((((((((((((4,5),6),((((24,(28,29)),((25,26),27)),(30,31)),32)),(((19,(20,22)),23),21)),((((((7,9),10),11),(8,(((13,(14,15)),17),16))),12),18)),(33,((34,36),35))),43),(((37,38),40),39)),(41,42)),((44,45),46)),(64,65)),(((((51,52),53),(54,(55,56))),(((57,(58,59)),60),62)),(66,67))),((((47,48),50),49),(61,63))),68),(((69,70),((72,73),(74,75))),71)),(76,77))),3));
tree B_15.36 = [&U] [&W 1/80] (1,((2,((((((((((((((((4,5),6),((((24,(28,29)),((25,26),27)),(30,31)),32)),((19,((21,23),22)),20)),((((((7,9),10),11),(8,(((13,(14,15)),17),16))),12),18)),(33,((34,36),35))),43),(((37,38),40),39)),(41,42)),((44,45),46)),(64,65)),(((((51,52),53),(54,(55,56))),(((57,(58,59)),60),62)),(66,67))),((((47,48),50),49),(61,63))),68),(((69,70),((72,73),(74,75))),71)),(76,77))),3));
tree B_15.37 = [&U] [&W 1/80] (1,((2,((((((((((((((((4,5),6),((((24,(28,29)),((25,26),27)),(30,31)),32)),(((19,22),(21,23)),20)),((((((7,9),10),11),(8,(((13,(14,15)),17),16))),12),18)),(33,((34,36),35))),43),(((37,38),40),39)),(41,42)),((44,45),46)),(64,65)),(((((51,52),53),(54,(55,56))),(((57,(58,59)),60),62)),(66,67))),((((47,48),50),49),(61,63))),68),(((69,70),((72,73),(74,75))),71)),(76,77))),3));
tree B_15.38 = [&U] [&W 1/80] (1,((2,((((((((((((((((4,5),6),((((24,(28,29)),((25,26),27)),(30,31)),32)),((19,(21,(22,23))),20)),((((((7,9),10),11),(8,(((13,(14,15)),17),16))),12),18)),(33,((34,36),35))),43),(((37,38),40),39)),(41,42)),((44,45),46)),(64,65)),(((((51,52),53),(54,(55,56))),(((57,(58,59)),60),62)),(66,67))),((((47,48),50),49),(61,63))),68),(((69,70),((72,73),(74,75))),71)),(76,77))),3));
tree B_15.39 = [&U] [&W 1/80] (1,((2,((((((((((((((((4,5),6),((((24,(28,29)),((25,26),27)),(30,31)),32)),((19,((21,22),23)),20)),((((((7,9),10),11),(8,(((13,(14,15)),17),16))),12),18)),(33,((34,36),35))),43),(((37,38),40),39)),(41,42)),((44,45),46)),(64,65)),(((((51,52),53),(54,(55,56))),(((57,(58,59)),60),62)),(66,67))),((((47,48),50),49),(61,63))),68),(((69,70),((72,73),(74,75))),71)),(76,77))),3));
tree B_15.40 = [&U] [&W 1/80] (1,((2,((((((((((((((((4,5),6),((((24,(28,29)),((25,26),27)),(30,31)),32)),((((19,20),21),23),22)),((((((7,9),10),11),(8,(((13,(14,15)),17),16))),12),18)),(33,((34,36),35))),43),(((37,38),40),39)),(41,42)),((44,45),46)),(64,65)),(((((51,52),53),(54,(55,56))),(((57,(58,59)),60),62)),(66,67))),((((47,48),50),49),(61,63))),68),(((69,70),((72,73),(74,75))),71)),(76,77))),3));
tree B_15.41 = [&U] [&W 1/80] (1,((2,((((((((((((((((4,5),6),(((((24,28),29),((25,27),26)),(30,31)),32)),(((19,(21,22)),23),20)),((((((7,9),11),(8,(((13,15),14),(16,17)))),10),12),18)),(33,(34,(35,36)))),43),(((37,38),39),40)),(41,42)),((44,45),46)),(64,65)),(((((51,53),52),(54,(55,56))),(((57,(58,59)),60),62)),(66,67))),((((47,48),50),49),(61,63))),68),(((69,70),71),((72,73),(74,75)))),(76,77))),3));
tree B_15.42 = [&U] [&W 1/80] (1,((2,((((((((((((((((4,5),6),(((((24,28),29),((25,27),26)),(30,31)),32)),(((19,(21,22)),23),20)),((((((7,9),11),(8,(((13,15),14),(16,17)))),10),12),18)),(33,(34,(35,36)))),43),(((37,38),39),40)),(41,42)),((44,45),46)),(64,65)),(((((51,53),52),(54,(55,56))),(((57,(58,59)),60),62)),(66,67))),((((47,48),50),49),(61,63))),68),(76,77)),(((69,70),((72,73),(74,75))),71))),3));
tree B_15.43 = [&U] [&W 1/80] (1,((2,((((((((((((((((4,5),6),(((((24,28),29),((25,27),26)),(30,31)),32)),(((19,(21,22)),23),20)),((((((7,9),11),(8,(((13,15),14),(16,17)))),10),12),18)),(33,(34,(35,36)))),43),(((37,38),39),40)),(41,42)),((44,45),46)),(64,65)),(((((51,53),52),(54,(55,56))),(((57,(58,59)),60),62)),(66,67))),((((47,48),50),49),(61,63))),68),(((((69,70),71),(72,73)),74),75)),(76,77))),3));
tree B_15.44 = [&U] [&W 1/80] (1,((2,((((((((((((((((4,5),6),(((((24,28),29),((25,27),26)),(30,31)),32)),(((19,(21,22)),23),20)),((((((7,9),11),(8,(((13,15),14),(16,17)))),10),12),18)),(33,(34,(35,36)))),43),(((37,38),39),40)),(41,42)),((44,45),46)),(64,65)),(((((51,53),52),(54,(55,56))),(((57,(58,59)),60),62)),(66,67))),((((47,48),50),49),(61,63))),68),(((((69,70),71),(72,73)),75),74)),(76,77))),3));
tree B_15.45 = [&U] [&W 1/80] (1,((2,((((((((((((((((4,5),6),(((((24,28),29),((25,27),26)),(30,31)),32)),(((19,(21,22)),23),20)),((((((7,9),11),(8,(((13,15),14),(16,17)))),10),12),18)),(33,(34,(35,36)))),43),((37,38),(39,40))),(41,42)),((44,45),46)),(64,65)),(((((51,53),52),(54,(55,56))),(((57,(58,59)),60),62)),(66,67))),((((47,48),50),49),(61,63))),68),(((69,70),71),((72,73),(74,75)))),(76,77))),3));
tree B_15.46 = [&U] [&W 1/80] (1,((2,((((((((((((((((4,5),6),(((((24,28),29),((25,27),26)),(30,31)),32)),(((19,(21,22)),23),20)),((((((7,9),11),(8,(((13,15),14),(16,17)))),10),12),18)),(33,(34,(35,36)))),43),(((37,38),40),39)),(41,42)),((44,45),46)),(64,65)),(((((51,53),52),(54,(55,56))),(((57,(58,59)),60),62)),(66,67))),((((47,48),50),49),(61,63))),68),(((69,70),71),((72,73),(74,75)))),(76,77))),3));
tree B_15.47 = [&U] [&W 1/80] (1,((2,((((((((((((((((4,5),6),(((((24,28),29),((25,27),26)),(30,31)),32)),(((19,(21,22)),23),20)),((((((7,9),11),(8,(((13,15),14),(16,17)))),10),12),18)),(((33,34),35),36)),43),(((37,38),39),40)),(41,42)),((44,45),46)),(64,65)),(((((51,53),52),(54,(55,56))),(((57,(58,59)),60),62)),(66,67))),((((47,48),50),49),(61,63))),68),(((69,70),71),((72,73),(74,75)))),(76,77))),3));
tree B_15.48 = [&U] [&W 1/80] (1,((2,((((((((((((((((4,5),6),(((((24,28),29),((25,27),26)),(30,31)),32)),(((19,(21,22)),23),20)),((((((7,9),11),(8,(((13,15),14),(16,17)))),10),12),18)),(((33,34),36),35)),43),(((37,38),39),40)),(41,42)),((44,45),46)),(64,65)),(((((51,53),52),(54,(55,56))),(((57,(58,59)),60),62)),(66,67))),((((47,48),50),49),(61,63))),68),(((69,70),71),((72,73),(74,75)))),(76,77))),3));
tree B_15.49 = [&U] [&W 1/80] (1,((2,((((((((((((((((4,5),6),(((((24,28),29),((25,27),26)),(30,31)),32)),(((19,(21,22)),23),20)),((((((7,9),11),(8,(((13,15),14),(16,17)))),10),12),18)),(33,(34,(35,36)))),43),(((37,38),39),40)),(41,42)),((44,45),46)),(64,65)),(((((51,53),52),(54,(55,56))),(((57,(58,59)),60),62)),(66,67))),((((47,48),50),49),(61,63))),68),(((69,70),((72,73),(74,75))),71)),(76,77))),3));
tree B_15.50 = [&U] [&W 1/80] (1,((2,((((((((((((((((4,5),6),(((((24,28),29),((25,27),26)),(30,31)),32)),(((19,(21,22)),23),20)),((((((7,9),11),(8,(((13,15),14),(16,17)))),10),12),18)),(33,(34,(35,36)))),43),(((37,38),39),40)),(41,42)),((44,45),46)),(64,65)),(((((51,53),52),((54,56),55)),(((57,(58,59)),60),62)),(66,67))),((((47,48),50),49),(61,63))),68),(((69,70),71),((72,73),(74,75)))),(76,77))),3));
tree B_15.51 = [&U] [&W 1/80] (1,((2,((((((((((((((((4,5),6),(((((24,28),29),((25,26),27)),(30,31)),32)),((((19,23),21),22),20)),((((((7,9),10),(8,(((13,(14,15)),16),17))),11),12),18)),(((33,34),35),36)),43),(((37,38),40),39)),(41,42)),((44,45),46)),(64,65)),(((((51,52),53),((54,56),55)),(((57,(58,59)),60),62)),(66,67))),((((47,48),50),49),(61,63))),68),(((69,70),71),((72,73),(74,75)))),(76,77))),3));
tree B_15.52 = [&U] [&W 1/80] (1,((2,((((((((((((((((4,5),6),(((((24,28),29),((25,26),27)),(30,31)),32)),((((19,23),21),22),20)),((((((7,9),10),(8,(((13,(14,15)),16),17))),11),12),18)),(((33,34),35),36)),43),(((37,38),40),39)),(41,42)),((44,45),46)),(64,65)),(((((51,52),53),((54,56),55)),(((57,(58,59)),60),62)),(66,67))),((((47,48),50),49),(61,63))),68),(76,77)),(((69,70),((72,73),(74,75))),71))),3));
tree B_15.53 = [&U] [&W 1/80] (1,((2,((((((((((((((((4,5),6),(((((24,28),29),((25,26),27)),(30,31)),32)),((((19,23),21),22),20)),((((((7,9),10),(8,(((13,(14,15)),16),17))),11),12),18)),(((33,34),35),36)),43),(((37,38),40),39)),(41,42)),((44,45),46)),(64,65)),(((((51,52),53),((54,56),55)),(((57,(58,59)),60),62)),(66,67))),((((47,48),50),49),(61,63))),68),(((((69,70),71),(72,73)),74),75)),(76,77))),3));
tree B_15.54 = [&U] [&W 1/80] (1,((2,((((((((((((((((4,5),6),(((((24,28),29),((25,26),27)),(30,31)),32)),((((19,23),21),22),20)),((((((7,9),10),(8,(((13,(14,15)),16),17))),11),12),18)),(((33,34),35),36)),43),(((37,38),40),39)),(41,42)),((44,45),46)),(64,65)),(((((51,52),53),((54,56),55)),(((57,(58,59)),60),62)),(66,67))),((((47,48),50),49),(61,63))),68),(((((69,70),71),(72,73)),75),74)),(76,77))),3));
tree B_15.55 = [&U] [&W 1/80] (1,((2,((((((((((((((((4,5),6),(((((24,28),29),((25,26),27)),(30,31)),32)),((((19,23),21),22),20)),((((((7,9),10),(8,(((13,(14,15)),16),17))),11),12),18)),(((33,34),35),36)),43),(((37,38),40),39)),(41,42)),((44,45),46)),(64,65)),(((((51,52),53),(54,(55,56))),(((57,(58,59)),60),62)),(66,67))),((((47,48),50),49),(61,63))),68),(((69,70),71),((72,73),(74,75)))),(76,77))),3));
tree B_15.56 = [&U] [&W 1/80] (1,((2,((((((((((((((((4,5),6),(((((24,28),29),((25,26),27)),(30,31)),32)),((((19,23),21),22),20)),((((((7,9),10),(8,(((13,(14,15)),16),17))),11),12),18)),(((33,34),35),36)),43),(((37,38),40),39)),(41,42)),((44,45),46)),(64,65)),(((((51,52),53),((54,55),56)),(((57,(58,59)),60),62)),(66,67))),((((47,48),50),49),(61,63))),68),(((69,70),71),((72,73),(74,75)))),(76,77))),3));
tree B_15.57 = [&U] [&W 1/80] (1,((2,((((((((((((((((4,5),6),(((((24,28),29),((25,26),27)),(30,31)),32)),((((19,23),21),22),20)),((((((7,9),10),(8,(((13,(14,15)),16),17))),11),12),18)),(((33,34),35),36)),43),(((37,38),40),39)),(41,42)),((44,45),46)),(64,65)),((((51,(52,53)),((54,56),55)),(((57,(58,59)),60),62)),(66,67))),((((47,48),50),49),(61,63))),68),(((69,70),71),((72,73),(74,75)))),(76,77))),3));
tree B_15.58 = [&U] [&W 1/80] (1,((2,((((((((((((((((4,5),6),(((((24,28),29),((25,26),27)),(30,31)),32)),((((19,23),21),22),20)),((((((7,9),10),(8,(((13,(14,15)),16),17))),11),12),18)),(((33,34),35),36)),43),(((37,38),40),39)),(41,42)),((44,45),46)),(64,65)),(((((51,53),52),((54,56),55)),(((57,(58,59)),60),62)),(66,67))),((((47,48),50),49),(61,63))),68),(((69,70),71),((72,73),(74,75)))),(76,77))),3));
tree B_15.59 = [&U] [&W 1/80] (1,((2,((((((((((((((((4,5),6),(((((24,28),29),((25,26),27)),(30,31)),32)),((((19,23),21),22),20)),((((((7,9),10),(8,(((13,(14,15)),16),17))),11),12),18)),(((33,34),35),36)),43),(((37,38),40),39)),(41,42)),((44,45),46)),(64,65)),(((((51,52),53),((54,56),55)),(((57,(58,59)),60),62)),(66,67))),((((47,48),50),49),(61,63))),68),(((69,70),((72,73),(74,75))),71)),(76,77))),3));
tree B_15.60 = [&U] [&W 1/80] (1,((2,((((((((((((((((4,5),6),(((((24,28),29),((25,26),27)),(30,31)),32)),((((19,23),21),22),20)),((((((7,9),10),(8,(((13,(14,15)),16),17))),11),12),18)),(((33,34),35),36)),43),(((37,38),40),39)),(41,42)),((44,45),46)),(64,65)),(((((51,52),53),((54,56),55)),(((57,(58,59)),60),62)),(66,67))),((((47,48),50),49),(61,63))),68),(((69,70),71),(((72,73),74),75))),(76,77))),3));
tree B_15.61 = [&U] [&W 1/80] (1,((2,((((((((((((((((4,5),6),(((((24,29),28),(25,(26,27))),(30,31)),32)),((((19,23),20),22),21)),((((((7,9),11),10),(8,((((13,14),15),17),16))),12),18)),(33,((34,36),35))),43),(((37,38),40),39)),(41,42)),((44,45),46)),(64,65)),((((51,(52,53)),((54,56),55)),(((57,(58,59)),60),62)),(66,67))),((((47,48),50),49),(61,63))),68),(((69,70),((72,73),(74,75))),71)),(76,77))),3));
tree B_15.62 = [&U] [&W 1/80] (1,((2,((((((((((((((((4,5),6),(((((24,29),28),(25,(26,27))),(30,31)),32)),((((19,23),20),22),21)),((((((7,9),11),10),(8,((((13,14),15),17),16))),12),18)),(33,((34,36),35))),43),(((37,38),40),39)),(41,42)),((44,45),46)),(64,65)),((((51,(52,53)),(54,(55,56))),(((57,(58,59)),60),62)),(66,67))),((((47,48),50),49),(61,63))),68),(((69,70),((72,73),(74,75))),71)),(76,77))),3));
tree B_15.63 = [&U] [&W 1/80] (1,((2,((((((((((((((((4,5),6),(((((24,29),28),(25,(26,27))),(30,31)),32)),((((19,23),20),22),21)),((((((7,9),11),10),(8,((((13,14),15),17),16))),12),18)),(33,((34,36),35))),43),(((37,38),40),39)),(41,42)),((44,45),46)),(64,65)),((((51,(52,53)),((54,55),56)),(((57,(58,59)),60),62)),(66,67))),((((47,48),50),49),(61,63))),68),(((69,70),((72,73),(74,75))),71)),(76,77))),3));
tree B_15.64 = [&U] [&W 1/80] (1,((2,((((((((((((((((4,5),6),(((((24,29),28),(25,(26,27))),(30,31)),32)),((((19,23),20),22),21)),((((((7,9),11),10),(8,((((13,14),15),17),16))),12),18)),(33,((34,36),35))),43),(((37,38),40),39)),(41,42)),((44,45),46)),(64,65)),(((((51,53),52),((54,56),55)),(((57,(58,59)),60),62)),(66,67))),((((47,48),50),49),(61,63))),68),(((69,70),((72,73),(74,75))),71)),(76,77))),3));
tree B_15.65 = [&U] [&W 1/80] (1,((2,((((((((((((((((4,5),6),(((((24,29),28),(25,(26,27))),(30,31)),32)),((((19,23),20),22),21)),((((((7,9),11),10),(8,((((13,14),15),17),16))),12),18)),(33,((34,36),35))),43),(((37,38),40),39)),(41,42)),((44,45),46)),(64,65)),(((((51,52),53),((54,56),55)),(((57,(58,59)),60),62)),(66,67))),((((47,48),50),49),(61,63))),68),(((69,70),((72,73),(74,75))),71)),(76,77))),3));
tree B_15.66 = [&U] [&W 1/80] (1,((2,((((((((((((((((4,5),6),(((((24,29),28),(25,(26,27))),(30,31)),32)),((((19,23),20),22),21)),((((((7,9),11),10),(8,((((13,14),15),17),16))),12),18)),(33,((34,36),35))),43),(((37,38),40),39)),(41,42)),((44,45),46)),(64,65)),((((51,(52,53)),((54,56),55)),(((57,(58,59)),60),62)),(66,67))),((((47,48),50),49),(61,63))),68),(76,77)),(((69,70),((72,73),(74,75))),71))),3));
tree B_15.67 = [&U] [&W 1/80] (1,((2,((((((((((((((((4,5),6),(((((24,29),28),(25,(26,27))),(30,31)),32)),((((19,23),20),22),21)),((((((7,9),11),10),(8,((((13,14),15),17),16))),12),18)),(33,((34,36),35))),43),(((37,38),40),39)),(41,42)),((44,45),46)),(64,65)),((((51,(52,53)),((54,56),55)),(((57,(58,59)),60),62)),(66,67))),((((47,48),50),49),(61,63))),68),(((((69,70),71),(72,73)),74),75)),(76,77))),3));
tree B_15.68 = [&U] [&W 1/80] (1,((2,((((((((((((((((4,5),6),(((((24,29),28),(25,(26,27))),(30,31)),32)),((((19,23),20),22),21)),((((((7,9),11),10),(8,((((13,14),15),17),16))),12),18)),(33,((34,36),35))),43),(((37,38),40),39)),(41,42)),((44,45),46)),(64,65)),((((51,(52,53)),((54,56),55)),(((57,(58,59)),60),62)),(66,67))),((((47,48),50),49),(61,63))),68),(((((69,70),71),(72,73)),75),74)),(76,77))),3));
tree B_15.69 = [&U] [&W 1/80] (1,((2,((((((((((((((((4,5),6),(((((24,29),28),(25,(26,27))),(30,31)),32)),((((19,23),20),22),21)),((((((7,9),11),10),(8,((((13,14),15),17),16))),12),18)),(33,((34,36),35))),43),(((37,38),40),39)),(41,42)),((44,45),46)),(64,65)),((((51,(52,53)),((54,56),55)),(((57,(58,59)),60),62)),(66,67))),((((47,48),50),49),(61,63))),68),(((69,70),71),(((72,73),74),75))),(76,77))),3));
tree B_15.70 = [&U] [&W 1/80] (1,((2,((((((((((((((((4,5),6),(((((24,29),28),(25,(26,27))),(30,31)),32)),((((19,23),20),22),21)),((((((7,9),11),10),(8,((((13,14),15),17),16))),12),18)),(33,((34,36),35))),43),(((37,38),40),39)),(41,42)),((44,45),46)),(64,65)),((((51,(52,53)),((54,56),55)),(((57,(58,59)),60),62)),(66,67))),((((47,48),50),49),(61,63))),68),(((69,70),71),((72,73),(74,75)))),(76,77))),3));
tree B_15.71 = [&U] [&W 1/80] (1,((2,((((((((((((((((4,5),6),(((((24,28),29),(25,(26,27))),(30,31)),32)),((((19,21),20),22),23)),(((((7,9),(8,((13,(14,15)),(16,17)))),(10,11)),12),18)),(((33,34),35),36)),43),(((37,38),39),40)),(41,42)),((44,45),46)),(64,65)),(((((51,53),52),((54,55),56)),(((57,(58,59)),60),62)),(66,67))),((((47,48),50),49),(61,63))),68),(76,77)),(((69,70),((72,73),(74,75))),71))),3));
tree B_15.72 = [&U] [&W 1/80] (1,((2,((((((((((((((((4,5),6),(((((24,28),29),(25,(26,27))),(30,31)),32)),((((19,21),20),22),23)),(((((7,9),(8,((13,(14,15)),(16,17)))),(10,11)),12),18)),(((33,34),35),36)),43),(((37,38),39),40)),(41,42)),((44,45),46)),(64,65)),(((((51,53),52),((54,55),56)),(((57,(58,59)),60),62)),(66,67))),((((47,48),50),49),(61,63))),68),(((69,70),((72,73),(74,75))),71)),(76,77))),3));
tree B_15.73 = [&U] [&W 1/80] (1,((2,((((((((((((((((4,5),6),(((((24,28),29),(25,(26,27))),(30,31)),32)),((((19,21),20),22),23)),(((((7,9),(8,((13,(14,15)),(16,17)))),(10,11)),12),18)),(((33,34),35),36)),43),(((37,38),39),40)),(41,42)),((44,45),46)),(64,65)),(((((51,53),52),((54,55),56)),(((57,(58,59)),60),62)),(66,67))),((((47,48),50),49),(61,63))),68),(((69,70),71),((72,73),(74,75)))),(76,77))),3));
tree B_15.74 = [&U] [&W 1/80] (1,((2,((((((((((((((((4,5),6),(((((24,28),29),(25,(26,27))),(30,31)),32)),((((19,21),20),22),23)),(((((7,9),(8,((13,(14,15)),(16,17)))),(10,11)),12),18)),(((33,34),35),36)),43),(((37,38),39),40)),(41,42)),((44,45),46)),(64,65)),(((((51,53),52),((54,55),56)),(((57,(58,59)),60),62)),(66,67))),((((47,48),50),49),(61,63))),68),(((((69,70),71),(72,73)),74),75)),(76,77))),3));
tree B_15.75 = [&U] [&W 1/80] (1,((2,((((((((((((((((4,5),6),(((((24,28),29),(25,(26,27))),(30,31)),32)),((((19,21),20),22),23)),(((((7,9),(8,((13,(14,15)),(16,17)))),(10,11)),12),18)),(((33,34),35),36)),43),(((37,38),39),40)),(41,42)),((44,45),46)),(64,65)),(((((51,53),52),((54,55),56)),(((57,(58,59)),60),62)),(66,67))),((((47,48),50),49),(61,63))),68),(((((69,70),71),(72,73)),75),74)),(76,77))),3));
tree B_15.76 = [&U] [&W 1/80] (1,((2,((((((((((((((((4,5),6),(((((24,28),29),(25,(26,27))),(30,31)),32)),((((19,21),20),22),23)),(((((7,9),(8,((13,(14,15)),(16,17)))),(10,11)),12),18)),(((33,34),35),36)),43),(((37,38),39),40)),(41,42)),((44,45),46)),(64,65)),(((((51,53),52),(54,(55,56))),(((57,(58,59)),60),62)),(66,67))),((((47,48),50),49),(61,63))),68),(76,77)),(((69,70),((72,73),(74,75))),71))),3));
tree B_15.77 = [&U] [&W 1/80] (1,((2,((((((((((((((((4,5),6),(((((24,28),29),(25,(26,27))),(30,31)),32)),((((19,21),20),22),23)),(((((7,9),(8,((13,(14,15)),(16,17)))),(10,11)),12),18)),(((33,34),35),36)),43),(((37,38),39),40)),(41,42)),((44,45),46)),(64,65)),(((((51,53),52),((54,56),55)),(((57,(58,59)),60),62)),(66,67))),((((47,48),50),49),(61,63))),68),(76,77)),(((69,70),((72,73),(74,75))),71))),3));
tree B_15.78 = [&U] [&W 1/80] (1,((2,((((((((((((((((4,5),6),(((((24,28),29),(25,(26,27))),(30,31)),32)),((((19,21),20),22),23)),(((((7,9),(8,((13,(14,15)),(16,17)))),(10,11)),12),18)),(((33,34),35),36)),43),(((37,38),39),40)),(41,42)),((44,45),46)),(64,65)),((((51,(52,53)),((54,55),56)),(((57,(58,59)),60),62)),(66,67))),((((47,48),50),49),(61,63))),68),(76,77)),(((69,70),((72,73),(74,75))),71))),3));
tree B_15.79 = [&U] [&W 1/80] (1,((2,((((((((((((((((4,5),6),(((((24,28),29),(25,(26,27))),(30,31)),32)),((((19,21),20),22),23)),(((((7,9),(8,((13,(14,15)),(16,17)))),(10,11)),12),18)),(((33,34),35),36)),43),(((37,38),39),40)),(41,42)),((44,45),46)),(64,65)),(((((51,52),53),((54,55),56)),(((57,(58,59)),60),62)),(66,67))),((((47,48),50),49),(61,63))),68),(76,77)),(((69,70),((72,73),(74,75))),71))),3));
tree B_15.80 = [&U] [&W 1/80] (1,((2,((((((((((((((((4,5),6),(((((24,28),29),(25,(26,27))),(30,31)),32)),((((19,21),20),22),23)),(((((7,9),(8,((13,(14,15)),(16,17)))),(10,11)),12),18)),(((33,34),35),36)),43),((37,38),(39,40))),(41,42)),((44,45),46)),(64,65)),(((((51,53),52),((54,55),56)),(((57,(58,59)),60),62)),(66,67))),((((47,48),50),49),(61,63))),68),(76,77)),(((69,70),((72,73),(74,75))),71))),3));

[Trees found in bootstrap replicate #16 (seed=1009182303)]
tree B_16.1 = [&U] [&W 1/110] (1,((2,((((((((4,5),(((((7,((8,((9,10),11)),12)),((((13,14),15),17),16)),18),((19,((20,23),22)),21)),((((24,28),(((25,26),27),29)),((30,31),32)),(((33,34),35),36)))),6),(((37,38),39),40)),(43,((((((((((44,45),46),61),62),((57,(58,59)),60)),(54,(55,56))),((51,53),52)),(((47,48),49),50)),((63,(64,65)),(66,67))),68))),(41,42)),(76,77)),(((69,70),(71,((72,73),74))),75))),3));
tree B_16.2 = [&U] [&W 1/110] (1,((2,((((((((4,5),(((((7,((8,((9,10),11)),12)),((((13,14),15),17),16)),18),((19,((20,23),22)),21)),((((24,28),(((25,26),27),29)),((30,31),32)),(((33,34),35),36)))),6),(((37,38),39),40)),(43,((((((((44,45),46),61),62),((((51,53),52),(54,(55,56))),((57,(58,59)),60))),(((47,48),49),50)),((63,(64,65)),(66,67))),68))),(41,42)),(76,77)),(((69,70),(71,((72,73),74))),75))),3));
tree B_16.3 = [&U] [&W 1/110] (1,((2,(((((((((4,5),(((((7,((8,((9,10),11)),12)),((((13,14),15),17),16)),18),((19,((20,23),22)),21)),((((24,28),(((25,26),27),29)),((30,31),32)),(((33,34),35),36)))),6),(((37,38),39),40)),43),((((((((((44,45),46),61),62),((57,(58,59)),60)),(54,(55,56))),((51,53),52)),(((47,48),49),50)),((63,(64,65)),(66,67))),68)),(41,42)),(76,77)),(((69,70),(71,((72,73),74))),75))),3));
tree B_16.4 = [&U] [&W 1/110] (1,((2,((((((((4,5),(((((7,((8,((9,10),11)),12)),((((13,14),15),17),16)),18),((19,((20,23),22)),21)),((((24,28),(((25,26),27),29)),((30,31),32)),(((33,34),35),36)))),6),(((37,38),39),40)),(43,((((((((((44,45),46),61),62),((54,55),56)),((57,(58,59)),60)),((51,53),52)),(((47,48),49),50)),((63,(64,65)),(66,67))),68))),(41,42)),(76,77)),(((69,70),(71,((72,73),74))),75))),3));
tree B_16.5 = [&U] [&W 1/110] (1,((2,((((((((4,5),(((((7,((8,((9,10),11)),12)),((((13,14),15),17),16)),18),((19,((20,23),22)),21)),((((24,28),(((25,26),27),29)),((30,31),32)),(((33,34),35),36)))),6),(((37,38),39),40)),(43,((((((((((44,45),46),61),62),((54,56),55)),((57,(58,59)),60)),((51,53),52)),(((47,48),49),50)),((63,(64,65)),(66,67))),68))),(41,42)),(76,77)),(((69,70),(71,((72,73),74))),75))),3));
tree B_16.6 = [&U] [&W 1/110] (1,((2,((((((((4,5),(((((7,((8,((9,10),11)),12)),((((13,14),15),17),16)),18),((19,((20,23),22)),21)),((((24,28),(((25,26),27),29)),((30,31),32)),(((33,34),35),36)))),6),(((37,38),39),40)),(43,((((((((((44,45),46),61),62),(54,(55,56))),((57,(58,59)),60)),((51,53),52)),(((47,48),49),50)),((63,(64,65)),(66,67))),68))),(41,42)),(76,77)),(((69,70),(71,((72,73),74))),75))),3));
tree B_16.7 = [&U] [&W 1/110] (1,((2,((((((((4,5),(((((7,((8,((9,10),11)),12)),((((13,14),15),17),16)),18),((19,((20,23),22)),21)),((((24,28),(((25,26),27),29)),((30,31),32)),(((33,34),35),36)))),6),(((37,38),39),40)),(43,((((((((44,45),46),61),62),(((51,53),52),((54,(55,56)),((57,(58,59)),60)))),(((47,48),49),50)),((63,(64,65)),(66,67))),68))),(41,42)),(76,77)),(((69,70),(71,((72,73),74))),75))),3));
tree B_16.8 = [&U] [&W 1/110] (1,((2,((((((((4,5),(((((7,((8,((9,10),11)),12)),((((13,14),15),17),16)),18),((19,((20,23),22)),21)),((((24,28),(((25,26),27),29)),((30,31),32)),(((33,34),35),36)))),6),(((37,38),39),40)),(43,((((((((((44,45),46),61),62),((57,(58,59)),60)),((54,56),55)),((51,53),52)),(((47,48),49),50)),((63,(64,65)),(66,67))),68))),(41,42)),(76,77)),(((69,70),(71,((72,73),74))),75))),3));
tree B_16.9 = [&U] [&W 1/110] (1,((2,((((((((4,5),(((((7,((8,((9,10),11)),12)),((((13,14),15),17),16)),18),((19,((20,23),22)),21)),((((24,28),(((25,26),27),29)),((30,31),32)),(((33,34),35),36)))),6),(((37,38),39),40)),(43,((((((((((44,45),46),61),62),((57,(58,59)),60)),((54,55),56)),((51,53),52)),(((47,48),49),50)),((63,(64,65)),(66,67))),68))),(41,42)),(76,77)),(((69,70),(71,((72,73),74))),75))),3));
tree B_16.10 = [&U] [&W 1/110] (1,((2,((((((((4,5),(((((7,((8,((9,10),11)),12)),((((13,14),15),17),16)),18),(((19,21),(20,23)),22)),((((24,28),(((25,26),27),29)),((30,31),32)),(((33,34),35),36)))),6),(((37,38),39),40)),(43,((((((((((44,45),46),61),62),((57,(58,59)),60)),(54,(55,56))),((51,53),52)),(((47,48),49),50)),((63,(64,65)),(66,67))),68))),(41,42)),(76,77)),(((69,70),(71,((72,73),74))),75))),3));
tree B_16.11 = [&U] [&W 1/110] (1,((2,((((((((4,5),(((((7,((((8,12),10),9),11)),((((13,14),15),17),16)),18),(19,(((20,22),21),23))),((((24,28),(((25,26),27),29)),((30,31),32)),(((33,36),34),35)))),6),(((37,38),39),40)),(43,((((((((((44,45),46),61),62),((57,(58,59)),60)),(54,(55,56))),((51,53),52)),(((47,48),49),50)),((63,(64,65)),(66,67))),68))),(41,42)),(76,77)),(((69,70),(71,((72,73),74))),75))),3));
tree B_16.12 = [&U] [&W 1/110] (1,((2,(((((((((4,5),(((((7,((((8,12),10),9),11)),((((13,14),15),17),16)),18),(19,(((20,22),21),23))),((((24,28),(((25,26),27),29)),((30,31),32)),(((33,36),34),35)))),6),(((37,38),39),40)),43),((((((((((44,45),46),61),62),((57,(58,59)),60)),(54,(55,56))),((51,53),52)),(((47,48),49),50)),((63,(64,65)),(66,67))),68)),(41,42)),(76,77)),(((69,70),(71,((72,73),74))),75))),3));
tree B_16.13 = [&U] [&W 1/110] (1,((2,((((((((4,5),(((((7,((((8,12),10),9),11)),((((13,14),15),17),16)),18),(19,(((20,22),21),23))),((((24,28),(((25,26),27),29)),((30,31),32)),(((33,36),34),35)))),6),(((37,38),39),40)),(43,((((((((44,45),46),61),62),((((51,53),52),(54,(55,56))),((57,(58,59)),60))),(((47,48),49),50)),((63,(64,65)),(66,67))),68))),(41,42)),(76,77)),(((69,70),(71,((72,73),74))),75))),3));
tree B_16.14 = [&U] [&W 1/110] (1,((2,((((((((4,5),(((((7,((((8,12),10),9),11)),((((13,14),15),17),16)),18),(19,(((20,22),21),23))),((((24,28),(((25,26),27),29)),((30,31),32)),(((33,36),34),35)))),6),(((37,38),39),40)),(43,((((((((((44,45),46),61),62),((54,55),56)),((57,(58,59)),60)),((51,53),52)),(((47,48),49),50)),((63,(64,65)),(66,67))),68))),(41,42)),(76,77)),(((69,70),(71,((72,73),74))),75))),3));
tree B_16.15 = [&U] [&W 1/110] (1,((2,((((((((4,5),(((((7,((((8,12),10),9),11)),((((13,14),15),17),16)),18),(19,(((20,22),21),23))),((((24,28),(((25,26),27),29)),((30,31),32)),(((33,36),34),35)))),6),(((37,38),39),40)),(43,((((((((((44,45),46),61),62),((54,56),55)),((57,(58,59)),60)),((51,53),52)),(((47,48),49),50)),((63,(64,65)),(66,67))),68))),(41,42)),(76,77)),(((69,70),(71,((72,73),74))),75))),3));
tree B_16.16 = [&U] [&W 1/110] (1,((2,((((((((4,5),(((((7,((((8,12),10),9),11)),((((13,14),15),17),16)),18),(19,(((20,22),21),23))),((((24,28),(((25,26),27),29)),((30,31),32)),(((33,36),34),35)))),6),(((37,38),39),40)),(43,((((((((((44,45),46),61),62),(54,(55,56))),((57,(58,59)),60)),((51,53),52)),(((47,48),49),50)),((63,(64,65)),(66,67))),68))),(41,42)),(76,77)),(((69,70),(71,((72,73),74))),75))),3));
tree B_16.17 = [&U] [&W 1/110] (1,((2,((((((((4,5),(((((7,((((8,12),10),9),11)),((((13,14),15),17),16)),18),(19,(((20,22),21),23))),((((24,28),(((25,26),27),29)),((30,31),32)),(((33,36),34),35)))),6),(((37,38),39),40)),(43,((((((((44,45),46),61),62),(((51,53),52),((54,(55,56)),((57,(58,59)),60)))),(((47,48),49),50)),((63,(64,65)),(66,67))),68))),(41,42)),(76,77)),(((69,70),(71,((72,73),74))),75))),3));
tree B_16.18 = [&U] [&W 1/110] (1,((2,((((((((4,5),(((((7,((((8,12),10),9),11)),((((13,14),15),17),16)),18),(19,(((20,22),21),23))),((((24,28),(((25,26),27),29)),((30,31),32)),(((33,36),34),35)))),6),(((37,38),39),40)),(43,((((((((((44,45),46),61),62),((57,(58,59)),60)),((54,56),55)),((51,53),52)),(((47,48),49),50)),((63,(64,65)),(66,67))),68))),(41,42)),(76,77)),(((69,70),(71,((72,73),74))),75))),3));
tree B_16.19 = [&U] [&W 1/110] (1,((2,((((((((4,5),(((((7,((((8,12),10),9),11)),((((13,14),15),17),16)),18),(19,(((20,22),21),23))),((((24,28),(((25,26),27),29)),((30,31),32)),(((33,36),34),35)))),6),(((37,38),39),40)),(43,((((((((((44,45),46),61),62),((57,(58,59)),60)),((54,55),56)),((51,53),52)),(((47,48),49),50)),((63,(64,65)),(66,67))),68))),(41,42)),(76,77)),(((69,70),(71,((72,73),74))),75))),3));
tree B_16.20 = [&U] [&W 1/110] (1,((2,((((((((4,5),(((((7,((((8,12),10),9),11)),((((13,14),15),17),16)),18),(19,(((20,22),21),23))),((((24,28),(((25,26),27),29)),((30,31),32)),((33,(34,35)),36)))),6),(((37,38),39),40)),(43,((((((((((44,45),46),61),62),((57,(58,59)),60)),(54,(55,56))),((51,53),52)),(((47,48),49),50)),((63,(64,65)),(66,67))),68))),(41,42)),(76,77)),(((69,70),(71,((72,73),74))),75))),3));
tree B_16.21 = [&U] [&W 1/110] (1,((2,(((((((((4,5),6),(((((((((7,12),11),9),10),8),18),((((13,14),15),17),16)),(((19,(21,22)),23),20)),((((24,28),(((25,26),27),29)),((30,31),32)),(((33,36),35),34)))),(((37,38),39),40)),43),((((((((((44,45),46),61),62),((54,56),55)),((57,(58,59)),60)),((51,53),52)),(((47,48),49),50)),((63,(64,65)),(66,67))),68)),(41,42)),(76,77)),(((69,70),(71,((72,73),74))),75))),3));
tree B_16.22 = [&U] [&W 1/110] (1,((2,(((((((((4,5),6),(((((((((7,12),11),9),10),8),18),((((13,14),15),17),16)),(((19,(21,22)),23),20)),((((24,28),(((25,26),27),29)),((30,31),32)),((33,(34,35)),36)))),(((37,38),39),40)),43),((((((((((44,45),46),61),62),((54,56),55)),((57,(58,59)),60)),((51,53),52)),(((47,48),49),50)),((63,(64,65)),(66,67))),68)),(41,42)),(76,77)),(((69,70),(71,((72,73),74))),75))),3));
tree B_16.23 = [&U] [&W 1/110] (1,((2,(((((((((4,5),6),(((((((((7,12),11),9),10),8),18),((((13,14),15),17),16)),(((19,(21,22)),23),20)),((((24,28),(((25,26),27),29)),((30,31),32)),(33,((34,35),36))))),(((37,38),39),40)),43),((((((((((44,45),46),61),62),((54,56),55)),((57,(58,59)),60)),((51,53),52)),(((47,48),49),50)),((63,(64,65)),(66,67))),68)),(41,42)),(76,77)),(((69,70),(71,((72,73),74))),75))),3));
tree B_16.24 = [&U] [&W 1/110] (1,((2,(((((((((4,5),6),(((((((((7,12),11),9),10),8),18),((((13,14),15),17),16)),((19,(20,23)),(21,22))),((((24,28),(((25,26),27),29)),((30,31),32)),(((33,36),35),34)))),(((37,38),39),40)),43),((((((((((44,45),46),61),62),((54,56),55)),((57,(58,59)),60)),((51,53),52)),(((47,48),49),50)),((63,(64,65)),(66,67))),68)),(41,42)),(76,77)),(((69,70),(71,((72,73),74))),75))),3));
tree B_16.25 = [&U] [&W 1/110] (1,((2,(((((((((4,5),6),(((((((((7,12),11),9),10),8),18),((((13,14),15),17),16)),(19,((20,23),(21,22)))),((((24,28),(((25,26),27),29)),((30,31),32)),(((33,36),35),34)))),(((37,38),39),40)),43),((((((((((44,45),46),61),62),((54,56),55)),((57,(58,59)),60)),((51,53),52)),(((47,48),49),50)),((63,(64,65)),(66,67))),68)),(41,42)),(76,77)),(((69,70),(71,((72,73),74))),75))),3));
tree B_16.26 = [&U] [&W 1/110] (1,((2,(((((((((4,5),6),(((((((((7,12),11),9),10),8),18),((((13,14),15),17),16)),(((19,(20,23)),21),22)),((((24,28),(((25,26),27),29)),((30,31),32)),(((33,36),35),34)))),(((37,38),39),40)),43),((((((((((44,45),46),61),62),((54,56),55)),((57,(58,59)),60)),((51,53),52)),(((47,48),49),50)),((63,(64,65)),(66,67))),68)),(41,42)),(76,77)),(((69,70),(71,((72,73),74))),75))),3));
tree B_16.27 = [&U] [&W 1/110] (1,((2,(((((((((4,5),6),(((((((((7,12),11),9),10),8),18),((((13,14),15),17),16)),(((19,(20,23)),22),21)),((((24,28),(((25,26),27),29)),((30,31),32)),(((33,36),35),34)))),(((37,38),39),40)),43),((((((((((44,45),46),61),62),((54,56),55)),((57,(58,59)),60)),((51,53),52)),(((47,48),49),50)),((63,(64,65)),(66,67))),68)),(41,42)),(76,77)),(((69,70),(71,((72,73),74))),75))),3));
tree B_16.28 = [&U] [&W 1/110] (1,((2,(((((((((4,5),6),(((((((((7,12),11),9),10),8),18),((((13,14),15),17),16)),(((19,(21,22)),23),20)),((((24,28),(((25,26),27),29)),((30,31),32)),((33,(34,36)),35)))),(((37,38),39),40)),43),((((((((((44,45),46),61),62),((54,56),55)),((57,(58,59)),60)),((51,53),52)),(((47,48),49),50)),((63,(64,65)),(66,67))),68)),(41,42)),(76,77)),(((69,70),(71,((72,73),74))),75))),3));
tree B_16.29 = [&U] [&W 1/110] (1,((2,(((((((((4,5),6),(((((((((7,12),11),9),10),8),18),((((13,14),15),17),16)),(((19,(21,22)),23),20)),((((24,28),(((25,26),27),29)),((30,31),32)),(((33,34),36),35)))),(((37,38),39),40)),43),((((((((((44,45),46),61),62),((54,56),55)),((57,(58,59)),60)),((51,53),52)),(((47,48),49),50)),((63,(64,65)),(66,67))),68)),(41,42)),(76,77)),(((69,70),(71,((72,73),74))),75))),3));
tree B_16.30 = [&U] [&W 1/110] (1,((2,(((((((((4,5),6),(((((((((7,12),11),9),10),8),18),((((13,14),15),17),16)),((19,(20,(21,22))),23)),((((24,28),(((25,26),27),29)),((30,31),32)),(((33,36),35),34)))),(((37,38),39),40)),43),((((((((((44,45),46),61),62),((54,56),55)),((57,(58,59)),60)),((51,53),52)),(((47,48),49),50)),((63,(64,65)),(66,67))),68)),(41,42)),(76,77)),(((69,70),(71,((72,73),74))),75))),3));
tree B_16.31 = [&U] [&W 1/110] (1,((2,(((((((((4,5),6),(((((((((7,11),9),10),8),12),(((13,14),15),(16,17))),18),((((19,22),23),21),20)),((((24,28),(((25,26),27),29)),((30,31),32)),(((33,34),36),35)))),(((37,38),39),40)),43),((((((((((44,45),46),61),62),((54,55),56)),((57,(58,59)),60)),((51,53),52)),(((47,48),49),50)),((63,(64,65)),(66,67))),68)),(41,42)),(76,77)),(((69,70),(71,((72,73),74))),75))),3));
tree B_16.32 = [&U] [&W 1/110] (1,((2,(((((((((4,5),6),(((((((((7,11),9),10),8),12),(((13,14),15),(16,17))),18),((((19,22),23),21),20)),((((24,28),(((25,26),27),29)),((30,31),32)),(((33,34),36),35)))),(((37,38),39),40)),43),((((((((((44,45),46),61),62),((57,(58,59)),60)),((54,56),55)),((51,53),52)),(((47,48),49),50)),((63,(64,65)),(66,67))),68)),(41,42)),(76,77)),(((69,70),(71,((72,73),74))),75))),3));
tree B_16.33 = [&U] [&W 1/110] (1,((2,(((((((((4,5),6),(((((((((7,11),9),10),8),12),(((13,14),15),(16,17))),18),((((19,22),23),21),20)),((((24,28),(((25,26),27),29)),((30,31),32)),(((33,34),36),35)))),(((37,38),39),40)),43),((((((((((44,45),46),61),62),((57,(58,59)),60)),(54,(55,56))),((51,53),52)),(((47,48),49),50)),((63,(64,65)),(66,67))),68)),(41,42)),(76,77)),(((69,70),(71,((72,73),74))),75))),3));
tree B_16.34 = [&U] [&W 1/110] (1,((2,(((((((((4,5),6),(((((((((7,11),9),10),8),12),(((13,14),15),(16,17))),18),((((19,22),23),21),20)),((((24,28),(((25,26),27),29)),((30,31),32)),(((33,34),36),35)))),(((37,38),39),40)),43),((((((((((44,45),46),61),62),((57,(58,59)),60)),((54,55),56)),((51,53),52)),(((47,48),49),50)),((63,(64,65)),(66,67))),68)),(41,42)),(76,77)),(((69,70),(71,((72,73),74))),75))),3));
tree B_16.35 = [&U] [&W 1/110] (1,((2,(((((((((4,5),6),(((((((((7,11),9),10),8),12),(((13,14),15),(16,17))),18),((((19,22),23),21),20)),((((24,28),(((25,26),27),29)),((30,31),32)),(((33,34),36),35)))),(((37,38),39),40)),43),((((((((44,45),46),61),62),(((51,53),52),(((54,55),56),((57,(58,59)),60)))),(((47,48),49),50)),((63,(64,65)),(66,67))),68)),(41,42)),(76,77)),(((69,70),(71,((72,73),74))),75))),3));
tree B_16.36 = [&U] [&W 1/110] (1,((2,(((((((((4,5),6),(((((((((7,11),9),10),8),12),(((13,14),15),(16,17))),18),((((19,22),23),21),20)),((((24,28),(((25,26),27),29)),((30,31),32)),(((33,34),36),35)))),(((37,38),39),40)),43),(((((((44,45),46),61),(((51,53),52),((((54,55),56),62),((57,(58,59)),60)))),(((47,48),49),50)),((63,(64,65)),(66,67))),68)),(41,42)),(76,77)),(((69,70),(71,((72,73),74))),75))),3));
tree B_16.37 = [&U] [&W 1/110] (1,((2,(((((((((4,5),6),(((((((((7,11),9),10),8),12),(((13,14),15),(16,17))),18),((((19,22),23),21),20)),((((24,28),(((25,26),27),29)),((30,31),32)),(((33,34),36),35)))),(((37,38),39),40)),43),((((((((((44,45),46),61),62),(54,(55,56))),((57,(58,59)),60)),((51,53),52)),(((47,48),49),50)),((63,(64,65)),(66,67))),68)),(41,42)),(76,77)),(((69,70),(71,((72,73),74))),75))),3));
tree B_16.38 = [&U] [&W 1/110] (1,((2,(((((((((4,5),6),(((((((((7,11),9),10),8),12),(((13,14),15),(16,17))),18),((((19,22),23),21),20)),((((24,28),(((25,26),27),29)),((30,31),32)),(((33,34),36),35)))),(((37,38),39),40)),43),((((((((((44,45),46),61),62),((54,56),55)),((57,(58,59)),60)),((51,53),52)),(((47,48),49),50)),((63,(64,65)),(66,67))),68)),(41,42)),(76,77)),(((69,70),(71,((72,73),74))),75))),3));
tree B_16.39 = [&U] [&W 1/110] (1,((2,(((((((((4,5),(((((((((7,11),9),10),8),12),(((13,14),15),(16,17))),18),((((19,22),23),21),20)),((((24,28),(((25,26),27),29)),((30,31),32)),(((33,34),36),35)))),6),(((37,38),39),40)),43),((((((((((44,45),46),61),62),((54,55),56)),((57,(58,59)),60)),((51,53),52)),(((47,48),49),50)),((63,(64,65)),(66,67))),68)),(41,42)),(76,77)),(((69,70),(71,((72,73),74))),75))),3));
tree B_16.40 = [&U] [&W 1/110] (1,((2,(((((((((4,5),6),(((((((((7,11),9),10),8),12),(((13,14),15),(16,17))),18),(((19,22),(20,21)),23)),((((24,28),(((25,26),27),29)),((30,31),32)),(((33,34),36),35)))),(((37,38),39),40)),43),((((((((((44,45),46),61),62),((54,55),56)),((57,(58,59)),60)),((51,53),52)),(((47,48),49),50)),((63,(64,65)),(66,67))),68)),(41,42)),(76,77)),(((69,70),(71,((72,73),74))),75))),3));
tree B_16.41 = [&U] [&W 1/110] (1,((2,(((((((((4,5),6),(((((((7,((10,11),12)),8),9),((((13,15),14),17),16)),18),(19,(((20,23),21),22))),((((24,28),(((25,26),27),29)),((30,31),32)),(((33,34),36),35)))),(((37,38),39),40)),43),((((((((((44,45),46),61),62),((57,(58,59)),60)),((54,55),56)),((51,53),52)),(((47,48),49),50)),((63,(64,65)),(66,67))),68)),(41,42)),(76,77)),(((69,70),(71,((72,73),74))),75))),3));
tree B_16.42 = [&U] [&W 1/110] (1,((2,(((((((((4,5),6),(((((((7,((10,11),12)),8),9),((((13,15),14),17),16)),18),(19,(((20,23),21),22))),((((24,28),(((25,26),27),29)),((30,31),32)),(((33,34),36),35)))),(((37,38),39),40)),43),((((((((((44,45),46),61),62),((54,55),56)),((57,(58,59)),60)),((51,53),52)),(((47,48),49),50)),((63,(64,65)),(66,67))),68)),(41,42)),(76,77)),(((69,70),(71,((72,73),74))),75))),3));
tree B_16.43 = [&U] [&W 1/110] (1,((2,(((((((((4,5),6),(((((((7,((10,11),12)),8),9),((((13,15),14),17),16)),18),(19,(((20,23),21),22))),((((24,28),(((25,26),27),29)),((30,31),32)),(((33,34),36),35)))),(((37,38),39),40)),43),((((((((44,45),46),61),62),(((51,53),52),(((54,55),56),((57,(58,59)),60)))),(((47,48),49),50)),((63,(64,65)),(66,67))),68)),(41,42)),(76,77)),(((69,70),(71,((72,73),74))),75))),3));
tree B_16.44 = [&U] [&W 1/110] (1,((2,(((((((((4,5),6),(((((((7,((10,11),12)),8),9),((((13,15),14),17),16)),18),(19,(((20,23),21),22))),((((24,28),(((25,26),27),29)),((30,31),32)),(((33,34),36),35)))),(((37,38),39),40)),43),((((((((((44,45),46),61),62),((54,56),55)),((57,(58,59)),60)),((51,53),52)),(((47,48),49),50)),((63,(64,65)),(66,67))),68)),(41,42)),(76,77)),(((69,70),(71,((72,73),74))),75))),3));
tree B_16.45 = [&U] [&W 1/110] (1,((2,(((((((((4,5),6),(((((((7,((10,11),12)),8),9),((((13,15),14),17),16)),18),(19,(((20,23),21),22))),((((24,28),(((25,26),27),29)),((30,31),32)),(((33,34),36),35)))),(((37,38),39),40)),43),((((((((((44,45),46),61),62),(54,(55,56))),((57,(58,59)),60)),((51,53),52)),(((47,48),49),50)),((63,(64,65)),(66,67))),68)),(41,42)),(76,77)),(((69,70),(71,((72,73),74))),75))),3));
tree B_16.46 = [&U] [&W 1/110] (1,((2,(((((((((4,5),6),(((((((7,((10,11),12)),8),9),((((13,15),14),17),16)),18),(19,(((20,23),21),22))),((((24,28),(((25,26),27),29)),((30,31),32)),(((33,34),36),35)))),(((37,38),39),40)),43),((((((((44,45),46),61),62),((((51,53),52),((54,55),56)),((57,(58,59)),60))),(((47,48),49),50)),((63,(64,65)),(66,67))),68)),(41,42)),(76,77)),(((69,70),(71,((72,73),74))),75))),3));
tree B_16.47 = [&U] [&W 1/110] (1,((2,(((((((((4,5),6),(((((((7,((10,11),12)),8),9),((((13,15),14),17),16)),18),(19,(((20,23),21),22))),((((24,28),(((25,26),27),29)),((30,31),32)),(((33,34),36),35)))),(((37,38),39),40)),43),((((((((((44,45),46),61),62),((57,(58,59)),60)),(54,(55,56))),((51,53),52)),(((47,48),49),50)),((63,(64,65)),(66,67))),68)),(41,42)),(76,77)),(((69,70),(71,((72,73),74))),75))),3));
tree B_16.48 = [&U] [&W 1/110] (1,((2,(((((((((4,5),6),(((((((7,((10,11),12)),8),9),((((13,15),14),17),16)),18),(19,(((20,23),21),22))),((((24,28),(((25,26),27),29)),((30,31),32)),(((33,34),36),35)))),(((37,38),39),40)),43),((((((((((44,45),46),61),62),((57,(58,59)),60)),((54,56),55)),((51,53),52)),(((47,48),49),50)),((63,(64,65)),(66,67))),68)),(41,42)),(76,77)),(((69,70),(71,((72,73),74))),75))),3));
tree B_16.49 = [&U] [&W 1/110] (1,((2,(((((((((4,5),(((((((7,((10,11),12)),8),9),((((13,15),14),17),16)),18),(19,(((20,23),21),22))),((((24,28),(((25,26),27),29)),((30,31),32)),(((33,34),36),35)))),6),(((37,38),39),40)),43),((((((((((44,45),46),61),62),((57,(58,59)),60)),((54,55),56)),((51,53),52)),(((47,48),49),50)),((63,(64,65)),(66,67))),68)),(41,42)),(76,77)),(((69,70),(71,((72,73),74))),75))),3));
tree B_16.50 = [&U] [&W 1/110] (1,((2,(((((((((4,5),6),(((((((7,((10,11),12)),8),9),((((13,15),14),17),16)),18),(19,(((20,23),21),22))),((((24,28),(((25,26),27),29)),((30,31),32)),((33,(35,36)),34)))),(((37,38),39),40)),43),((((((((((44,45),46),61),62),((57,(58,59)),60)),((54,55),56)),((51,53),52)),(((47,48),49),50)),((63,(64,65)),(66,67))),68)),(41,42)),(76,77)),(((69,70),(71,((72,73),74))),75))),3));
tree B_16.51 = [&U] [&W 1/110] (1,((2,(((((((((4,5),6),(((((((7,(9,(11,12))),8),10),(((13,14),15),(16,17))),18),((((19,21),23),22),20)),((((24,28),(((25,27),26),29)),((30,31),32)),(((33,35),36),34)))),(((37,38),39),40)),43),(((((((44,45),46),61),(((51,53),52),(((54,(55,56)),62),((57,(58,59)),60)))),(((47,48),49),50)),((63,(64,65)),(66,67))),68)),(41,42)),(76,77)),(((69,70),(71,((72,73),74))),75))),3));
tree B_16.52 = [&U] [&W 1/110] (1,((2,(((((((((4,5),6),(((((((7,(9,(11,12))),8),10),(((13,14),15),(16,17))),18),(((19,21),(20,22)),23)),((((24,28),(((25,27),26),29)),((30,31),32)),(((33,35),36),34)))),(((37,38),39),40)),43),(((((((44,45),46),61),(((51,53),52),(((54,(55,56)),62),((57,(58,59)),60)))),(((47,48),49),50)),((63,(64,65)),(66,67))),68)),(41,42)),(76,77)),(((69,70),(71,((72,73),74))),75))),3));
tree B_16.53 = [&U] [&W 1/110] (1,((2,(((((((((4,5),6),(((((((7,(9,(11,12))),8),10),(((13,14),15),(16,17))),18),((19,21),((20,22),23))),((((24,28),(((25,27),26),29)),((30,31),32)),(((33,35),36),34)))),(((37,38),39),40)),43),(((((((44,45),46),61),(((51,53),52),(((54,(55,56)),62),((57,(58,59)),60)))),(((47,48),49),50)),((63,(64,65)),(66,67))),68)),(41,42)),(76,77)),(((69,70),(71,((72,73),74))),75))),3));
tree B_16.54 = [&U] [&W 1/110] (1,((2,(((((((((4,5),6),(((((((7,(9,(11,12))),8),10),(((13,14),15),(16,17))),18),((19,((20,22),23)),21)),((((24,28),(((25,27),26),29)),((30,31),32)),(((33,35),36),34)))),(((37,38),39),40)),43),(((((((44,45),46),61),(((51,53),52),(((54,(55,56)),62),((57,(58,59)),60)))),(((47,48),49),50)),((63,(64,65)),(66,67))),68)),(41,42)),(76,77)),(((69,70),(71,((72,73),74))),75))),3));
tree B_16.55 = [&U] [&W 1/110] (1,((2,(((((((((4,5),6),(((((((7,(9,(11,12))),8),10),(((13,14),15),(16,17))),18),(19,(((20,22),23),21))),((((24,28),(((25,27),26),29)),((30,31),32)),(((33,35),36),34)))),(((37,38),39),40)),43),(((((((44,45),46),61),(((51,53),52),(((54,(55,56)),62),((57,(58,59)),60)))),(((47,48),49),50)),((63,(64,65)),(66,67))),68)),(41,42)),(76,77)),(((69,70),(71,((72,73),74))),75))),3));
tree B_16.56 = [&U] [&W 1/110] (1,((2,(((((((((4,5),6),(((((((7,(9,(11,12))),8),10),(((13,14),15),(16,17))),18),((((19,21),23),22),20)),((((24,28),(((25,27),26),29)),((30,31),32)),((33,(34,36)),35)))),(((37,38),39),40)),43),(((((((44,45),46),61),(((51,53),52),(((54,(55,56)),62),((57,(58,59)),60)))),(((47,48),49),50)),((63,(64,65)),(66,67))),68)),(41,42)),(76,77)),(((69,70),(71,((72,73),74))),75))),3));
tree B_16.57 = [&U] [&W 1/110] (1,((2,(((((((((4,5),6),(((((((7,(9,(11,12))),8),10),(((13,14),15),(16,17))),18),((((19,21),23),22),20)),((((24,28),(((25,27),26),29)),((30,31),32)),(33,((34,36),35))))),(((37,38),39),40)),43),(((((((44,45),46),61),(((51,53),52),(((54,(55,56)),62),((57,(58,59)),60)))),(((47,48),49),50)),((63,(64,65)),(66,67))),68)),(41,42)),(76,77)),(((69,70),(71,((72,73),74))),75))),3));
tree B_16.58 = [&U] [&W 1/110] (1,((2,(((((((((4,5),6),(((((((7,(9,(11,12))),8),10),(((13,14),15),(16,17))),18),(((19,21),(20,23)),22)),((((24,28),(((25,27),26),29)),((30,31),32)),(((33,35),36),34)))),(((37,38),39),40)),43),(((((((44,45),46),61),(((51,53),52),(((54,(55,56)),62),((57,(58,59)),60)))),(((47,48),49),50)),((63,(64,65)),(66,67))),68)),(41,42)),(76,77)),(((69,70),(71,((72,73),74))),75))),3));
tree B_16.59 = [&U] [&W 1/110] (1,((2,(((((((((4,5),6),(((((((7,(9,(11,12))),8),10),(((13,14),15),(16,17))),18),((((19,21),20),23),22)),((((24,28),(((25,27),26),29)),((30,31),32)),(((33,35),36),34)))),(((37,38),39),40)),43),(((((((44,45),46),61),(((51,53),52),(((54,(55,56)),62),((57,(58,59)),60)))),(((47,48),49),50)),((63,(64,65)),(66,67))),68)),(41,42)),(76,77)),(((69,70),(71,((72,73),74))),75))),3));
tree B_16.60 = [&U] [&W 1/110] (1,((2,(((((((((4,5),6),(((((((7,(9,(11,12))),8),10),(((13,14),15),(16,17))),18),(((19,(20,21)),23),22)),((((24,28),(((25,27),26),29)),((30,31),32)),(((33,35),36),34)))),(((37,38),39),40)),43),(((((((44,45),46),61),(((51,53),52),(((54,(55,56)),62),((57,(58,59)),60)))),(((47,48),49),50)),((63,(64,65)),(66,67))),68)),(41,42)),(76,77)),(((69,70),(71,((72,73),74))),75))),3));
tree B_16.61 = [&U] [&W 1/110] (1,((2,(((((((((4,5),6),((((((((7,(8,9)),10),11),12),(((13,(14,15)),16),17)),18),(((19,(21,23)),22),20)),((((24,28),(((25,26),27),29)),((30,31),32)),(33,((34,36),35))))),(((37,38),39),40)),43),((((((((44,45),46),61),62),((((51,52),53),((54,56),55)),((57,(58,59)),60))),(((47,48),49),50)),((63,(64,65)),(66,67))),68)),(41,42)),(76,77)),(((69,70),(71,((72,73),74))),75))),3));
tree B_16.62 = [&U] [&W 1/110] (1,((2,(((((((((4,5),6),((((((((7,(8,9)),10),11),12),(((13,(14,15)),16),17)),18),((19,(20,22)),(21,23))),((((24,28),(((25,26),27),29)),((30,31),32)),(33,((34,36),35))))),(((37,38),39),40)),43),((((((((44,45),46),61),62),((((51,52),53),((54,56),55)),((57,(58,59)),60))),(((47,48),49),50)),((63,(64,65)),(66,67))),68)),(41,42)),(76,77)),(((69,70),(71,((72,73),74))),75))),3));
tree B_16.63 = [&U] [&W 1/110] (1,((2,(((((((((4,5),6),((((((((7,(8,9)),10),11),12),(((13,(14,15)),16),17)),18),(19,((20,22),(21,23)))),((((24,28),(((25,26),27),29)),((30,31),32)),(33,((34,36),35))))),(((37,38),39),40)),43),((((((((44,45),46),61),62),((((51,52),53),((54,56),55)),((57,(58,59)),60))),(((47,48),49),50)),((63,(64,65)),(66,67))),68)),(41,42)),(76,77)),(((69,70),(71,((72,73),74))),75))),3));
tree B_16.64 = [&U] [&W 1/110] (1,((2,(((((((((4,5),6),((((((((7,(8,9)),10),11),12),(((13,(14,15)),16),17)),18),(((19,(20,22)),21),23)),((((24,28),(((25,26),27),29)),((30,31),32)),(33,((34,36),35))))),(((37,38),39),40)),43),((((((((44,45),46),61),62),((((51,52),53),((54,56),55)),((57,(58,59)),60))),(((47,48),49),50)),((63,(64,65)),(66,67))),68)),(41,42)),(76,77)),(((69,70),(71,((72,73),74))),75))),3));
tree B_16.65 = [&U] [&W 1/110] (1,((2,(((((((((4,5),6),((((((((7,(8,9)),10),11),12),(((13,(14,15)),16),17)),18),(((19,(20,22)),23),21)),((((24,28),(((25,26),27),29)),((30,31),32)),(33,((34,36),35))))),(((37,38),39),40)),43),((((((((44,45),46),61),62),((((51,52),53),((54,56),55)),((57,(58,59)),60))),(((47,48),49),50)),((63,(64,65)),(66,67))),68)),(41,42)),(76,77)),(((69,70),(71,((72,73),74))),75))),3));
tree B_16.66 = [&U] [&W 1/110] (1,((2,(((((((((4,5),6),((((((((7,(8,9)),10),11),12),(((13,(14,15)),16),17)),18),((((19,22),21),23),20)),((((24,28),(((25,26),27),29)),((30,31),32)),(33,((34,36),35))))),(((37,38),39),40)),43),((((((((44,45),46),61),62),((((51,52),53),((54,56),55)),((57,(58,59)),60))),(((47,48),49),50)),((63,(64,65)),(66,67))),68)),(41,42)),(76,77)),(((69,70),(71,((72,73),74))),75))),3));
tree B_16.67 = [&U] [&W 1/110] (1,((2,(((((((((4,5),6),((((((((7,(8,9)),10),11),12),(((13,(14,15)),16),17)),18),((((19,22),23),21),20)),((((24,28),(((25,26),27),29)),((30,31),32)),(33,((34,36),35))))),(((37,38),39),40)),43),((((((((44,45),46),61),62),((((51,52),53),((54,56),55)),((57,(58,59)),60))),(((47,48),49),50)),((63,(64,65)),(66,67))),68)),(41,42)),(76,77)),(((69,70),(71,((72,73),74))),75))),3));
tree B_16.68 = [&U] [&W 1/110] (1,((2,(((((((((4,5),6),((((((((7,(8,9)),10),11),12),(((13,(14,15)),16),17)),18),((19,(20,(21,23))),22)),((((24,28),(((25,26),27),29)),((30,31),32)),(33,((34,36),35))))),(((37,38),39),40)),43),((((((((44,45),46),61),62),((((51,52),53),((54,56),55)),((57,(58,59)),60))),(((47,48),49),50)),((63,(64,65)),(66,67))),68)),(41,42)),(76,77)),(((69,70),(71,((72,73),74))),75))),3));
tree B_16.69 = [&U] [&W 1/110] (1,((2,(((((((((4,5),6),((((((((7,(8,9)),10),11),12),(((13,(14,15)),16),17)),18),(((19,20),(21,23)),22)),((((24,28),(((25,26),27),29)),((30,31),32)),(33,((34,36),35))))),(((37,38),39),40)),43),((((((((44,45),46),61),62),((((51,52),53),((54,56),55)),((57,(58,59)),60))),(((47,48),49),50)),((63,(64,65)),(66,67))),68)),(41,42)),(76,77)),(((69,70),(71,((72,73),74))),75))),3));
tree B_16.70 = [&U] [&W 1/110] (1,((2,(((((((((4,5),6),((((((((7,(8,9)),10),11),12),(((13,(14,15)),16),17)),18),((19,((20,23),21)),22)),((((24,28),(((25,26),27),29)),((30,31),32)),(33,((34,36),35))))),(((37,38),39),40)),43),((((((((44,45),46),61),62),((((51,52),53),((54,56),55)),((57,(58,59)),60))),(((47,48),49),50)),((63,(64,65)),(66,67))),68)),(41,42)),(76,77)),(((69,70),(71,((72,73),74))),75))),3));
tree B_16.71 = [&U] [&W 1/110] (1,((2,((((((((4,5),(((((((7,(9,(10,12))),11),8),((((13,15),14),16),17)),18),(19,((20,(21,23)),22))),((((24,28),(((25,26),27),29)),((30,31),32)),((33,(34,35)),36)))),6),(((37,38),39),40)),(43,((((((((((44,45),46),61),62),(54,(55,56))),((57,(58,59)),60)),((51,53),52)),(((47,48),49),50)),((63,(64,65)),(66,67))),68))),(41,42)),(76,77)),(((69,70),(71,((72,73),74))),75))),3));
tree B_16.72 = [&U] [&W 1/110] (1,((2,((((((((4,5),(((((((7,(9,(10,12))),11),8),((((13,15),14),16),17)),18),(19,((20,(21,23)),22))),((((24,28),(((25,26),27),29)),((30,31),32)),(((33,36),34),35)))),6),(((37,38),39),40)),(43,((((((((((44,45),46),61),62),(54,(55,56))),((57,(58,59)),60)),((51,53),52)),(((47,48),49),50)),((63,(64,65)),(66,67))),68))),(41,42)),(76,77)),(((69,70),(71,((72,73),74))),75))),3));
tree B_16.73 = [&U] [&W 1/110] (1,((2,((((((((4,5),(((((((7,(9,(10,12))),11),8),((((13,15),14),16),17)),18),(19,((20,(21,23)),22))),((((24,28),(((25,26),27),29)),((30,31),32)),(((33,36),35),34)))),6),(((37,38),39),40)),(43,((((((((((44,45),46),61),62),(54,(55,56))),((57,(58,59)),60)),((51,53),52)),(((47,48),49),50)),((63,(64,65)),(66,67))),68))),(41,42)),(76,77)),(((69,70),(71,((72,73),74))),75))),3));
tree B_16.74 = [&U] [&W 1/110] (1,((2,((((((((4,5),(((((((7,(9,(10,12))),11),8),((((13,15),14),16),17)),18),(19,((20,(21,23)),22))),((((24,28),(((25,26),27),29)),((30,31),32)),(33,(34,(35,36)))))),6),(((37,38),39),40)),(43,((((((((((44,45),46),61),62),(54,(55,56))),((57,(58,59)),60)),((51,53),52)),(((47,48),49),50)),((63,(64,65)),(66,67))),68))),(41,42)),(76,77)),(((69,70),(71,((72,73),74))),75))),3));
tree B_16.75 = [&U] [&W 1/110] (1,((2,((((((((4,5),(((((((7,(9,(10,12))),11),8),((((13,15),14),16),17)),18),(19,((20,(21,23)),22))),((((24,28),(((25,26),27),29)),((30,31),32)),(33,((34,36),35))))),6),(((37,38),39),40)),(43,((((((((((44,45),46),61),62),(54,(55,56))),((57,(58,59)),60)),((51,53),52)),(((47,48),49),50)),((63,(64,65)),(66,67))),68))),(41,42)),(76,77)),(((69,70),(71,((72,73),74))),75))),3));
tree B_16.76 = [&U] [&W 1/110] (1,((2,((((((((4,5),(((((((7,(9,(10,12))),11),8),((((13,15),14),16),17)),18),(19,((20,(21,23)),22))),((((24,28),(((25,26),27),29)),((30,31),32)),(33,((34,35),36))))),6),(((37,38),39),40)),(43,((((((((((44,45),46),61),62),(54,(55,56))),((57,(58,59)),60)),((51,53),52)),(((47,48),49),50)),((63,(64,65)),(66,67))),68))),(41,42)),(76,77)),(((69,70),(71,((72,73),74))),75))),3));
tree B_16.77 = [&U] [&W 1/110] (1,((2,((((((((4,5),(((((((7,(9,(10,12))),11),8),((((13,15),14),16),17)),18),(19,((20,(21,23)),22))),((((24,28),(((25,26),27),29)),((30,31),32)),((33,36),(34,35))))),6),(((37,38),39),40)),(43,((((((((((44,45),46),61),62),(54,(55,56))),((57,(58,59)),60)),((51,53),52)),(((47,48),49),50)),((63,(64,65)),(66,67))),68))),(41,42)),(76,77)),(((69,70),(71,((72,73),74))),75))),3));
tree B_16.78 = [&U] [&W 1/110] (1,((2,((((((((4,5),(((((((7,(9,(10,12))),11),8),((((13,15),14),16),17)),18),(((19,22),20),(21,23))),((((24,28),(((25,26),27),29)),((30,31),32)),((33,(34,35)),36)))),6),(((37,38),39),40)),(43,((((((((((44,45),46),61),62),(54,(55,56))),((57,(58,59)),60)),((51,53),52)),(((47,48),49),50)),((63,(64,65)),(66,67))),68))),(41,42)),(76,77)),(((69,70),(71,((72,73),74))),75))),3));
tree B_16.79 = [&U] [&W 1/110] (1,((2,((((((((4,5),(((((((7,(9,(10,12))),11),8),((((13,15),14),16),17)),18),(((19,22),(21,23)),20)),((((24,28),(((25,26),27),29)),((30,31),32)),((33,(34,35)),36)))),6),(((37,38),39),40)),(43,((((((((((44,45),46),61),62),(54,(55,56))),((57,(58,59)),60)),((51,53),52)),(((47,48),49),50)),((63,(64,65)),(66,67))),68))),(41,42)),(76,77)),(((69,70),(71,((72,73),74))),75))),3));
tree B_16.80 = [&U] [&W 1/110] (1,((2,((((((((4,5),(((((((7,(9,(10,12))),11),8),((((13,15),14),16),17)),18),((((19,22),20),21),23)),((((24,28),(((25,26),27),29)),((30,31),32)),((33,(34,35)),36)))),6),(((37,38),39),40)),(43,((((((((((44,45),46),61),62),(54,(55,56))),((57,(58,59)),60)),((51,53),52)),(((47,48),49),50)),((63,(64,65)),(66,67))),68))),(41,42)),(76,77)),(((69,70),(71,((72,73),74))),75))),3));
tree B_16.81 = [&U] [&W 1/110] (1,((2,(((((((((4,5),6),((((((((7,10),8),12),9),11),((((13,14),15),(16,17)),18)),(19,((20,(21,23)),22))),(((((24,28),29),((25,27),26)),((30,31),32)),(((33,34),36),35)))),(((37,38),39),40)),43),(((((((44,45),46),61),(((51,53),52),((((54,56),55),62),((57,(58,59)),60)))),(((47,48),49),50)),((63,(64,65)),(66,67))),68)),(41,42)),(76,77)),(((69,70),(71,((72,73),74))),75))),3));
tree B_16.82 = [&U] [&W 1/110] (1,((2,(((((((((4,5),6),((((((((7,10),8),12),9),11),((((13,14),15),(16,17)),18)),(((19,22),20),(21,23))),(((((24,28),29),((25,27),26)),((30,31),32)),(((33,34),36),35)))),(((37,38),39),40)),43),(((((((44,45),46),61),(((51,53),52),((((54,56),55),62),((57,(58,59)),60)))),(((47,48),49),50)),((63,(64,65)),(66,67))),68)),(41,42)),(76,77)),(((69,70),(71,((72,73),74))),75))),3));
tree B_16.83 = [&U] [&W 1/110] (1,((2,(((((((((4,5),6),((((((((7,10),8),12),9),11),((((13,14),15),(16,17)),18)),(((19,22),(21,23)),20)),(((((24,28),29),((25,27),26)),((30,31),32)),(((33,34),36),35)))),(((37,38),39),40)),43),(((((((44,45),46),61),(((51,53),52),((((54,56),55),62),((57,(58,59)),60)))),(((47,48),49),50)),((63,(64,65)),(66,67))),68)),(41,42)),(76,77)),(((69,70),(71,((72,73),74))),75))),3));
tree B_16.84 = [&U] [&W 1/110] (1,((2,(((((((((4,5),6),((((((((7,10),8),12),9),11),((((13,14),15),(16,17)),18)),((((19,22),20),21),23)),(((((24,28),29),((25,27),26)),((30,31),32)),(((33,34),36),35)))),(((37,38),39),40)),43),(((((((44,45),46),61),(((51,53),52),((((54,56),55),62),((57,(58,59)),60)))),(((47,48),49),50)),((63,(64,65)),(66,67))),68)),(41,42)),(76,77)),(((69,70),(71,((72,73),74))),75))),3));
tree B_16.85 = [&U] [&W 1/110] (1,((2,(((((((((4,5),6),((((((((7,10),8),12),9),11),((((13,14),15),(16,17)),18)),((((19,22),20),23),21)),(((((24,28),29),((25,27),26)),((30,31),32)),(((33,34),36),35)))),(((37,38),39),40)),43),(((((((44,45),46),61),(((51,53),52),((((54,56),55),62),((57,(58,59)),60)))),(((47,48),49),50)),((63,(64,65)),(66,67))),68)),(41,42)),(76,77)),(((69,70),(71,((72,73),74))),75))),3));
tree B_16.86 = [&U] [&W 1/110] (1,((2,(((((((((4,5),6),((((((((7,10),8),12),9),11),((((13,14),15),(16,17)),18)),(19,(((20,22),21),23))),(((((24,28),29),((25,27),26)),((30,31),32)),(((33,34),36),35)))),(((37,38),39),40)),43),(((((((44,45),46),61),(((51,53),52),((((54,56),55),62),((57,(58,59)),60)))),(((47,48),49),50)),((63,(64,65)),(66,67))),68)),(41,42)),(76,77)),(((69,70),(71,((72,73),74))),75))),3));
tree B_16.87 = [&U] [&W 1/110] (1,((2,(((((((((4,5),6),((((((((7,10),8),12),9),11),((((13,14),15),(16,17)),18)),(19,(((20,22),23),21))),(((((24,28),29),((25,27),26)),((30,31),32)),(((33,34),36),35)))),(((37,38),39),40)),43),(((((((44,45),46),61),(((51,53),52),((((54,56),55),62),((57,(58,59)),60)))),(((47,48),49),50)),((63,(64,65)),(66,67))),68)),(41,42)),(76,77)),(((69,70),(71,((72,73),74))),75))),3));
tree B_16.88 = [&U] [&W 1/110] (1,((2,(((((((((4,5),6),((((((((7,10),8),12),9),11),((((13,14),15),(16,17)),18)),(((19,(21,23)),20),22)),(((((24,28),29),((25,27),26)),((30,31),32)),(((33,34),36),35)))),(((37,38),39),40)),43),(((((((44,45),46),61),(((51,53),52),((((54,56),55),62),((57,(58,59)),60)))),(((47,48),49),50)),((63,(64,65)),(66,67))),68)),(41,42)),(76,77)),(((69,70),(71,((72,73),74))),75))),3));
tree B_16.89 = [&U] [&W 1/110] (1,((2,(((((((((4,5),6),((((((((7,10),8),12),9),11),((((13,14),15),(16,17)),18)),(((19,20),(21,23)),22)),(((((24,28),29),((25,27),26)),((30,31),32)),(((33,34),36),35)))),(((37,38),39),40)),43),(((((((44,45),46),61),(((51,53),52),((((54,56),55),62),((57,(58,59)),60)))),(((47,48),49),50)),((63,(64,65)),(66,67))),68)),(41,42)),(76,77)),(((69,70),(71,((72,73),74))),75))),3));
tree B_16.90 = [&U] [&W 1/110] (1,((2,(((((((((4,5),6),((((((((7,10),8),12),9),11),((((13,14),15),(16,17)),18)),((((19,23),21),20),22)),(((((24,28),29),((25,27),26)),((30,31),32)),(((33,34),36),35)))),(((37,38),39),40)),43),(((((((44,45),46),61),(((51,53),52),((((54,56),55),62),((57,(58,59)),60)))),(((47,48),49),50)),((63,(64,65)),(66,67))),68)),(41,42)),(76,77)),(((69,70),(71,((72,73),74))),75))),3));
tree B_16.91 = [&U] [&W 1/110] (1,((2,(((((((((4,5),6),(((((((((7,11),8),9),10),12),((((13,14),15),17),16)),18),(19,(20,((21,23),22)))),(((((24,28),29),(25,(26,27))),((30,31),32)),(33,((34,35),36))))),(((37,38),39),40)),43),((((44,45),46),(((((47,48),49),50),(((51,53),52),(((54,56),55),(((57,(58,59)),60),(61,62))))),((63,(64,65)),(66,67)))),68)),(41,42)),(76,77)),(((69,70),(71,((72,73),74))),75))),3));
tree B_16.92 = [&U] [&W 1/110] (1,((2,(((((((((4,5),6),(((((((((7,11),8),9),10),12),((((13,14),15),17),16)),18),(19,(20,((21,23),22)))),(((((24,28),29),(25,(26,27))),((30,31),32)),(33,((34,35),36))))),(((37,38),39),40)),43),((((44,45),46),(((((47,48),49),50),(((51,53),52),((((54,55),56),(61,62)),((57,(58,59)),60)))),((63,(64,65)),(66,67)))),68)),(41,42)),(76,77)),(((69,70),(71,((72,73),74))),75))),3));
tree B_16.93 = [&U] [&W 1/110] (1,((2,(((((((((4,5),6),(((((((((7,11),8),9),10),12),((((13,14),15),17),16)),18),(19,(20,((21,23),22)))),(((((24,28),29),(25,(26,27))),((30,31),32)),(33,((34,35),36))))),(((37,38),39),40)),43),((((44,45),46),(((((47,48),49),50),(((51,53),52),(((54,(55,56)),(61,62)),((57,(58,59)),60)))),((63,(64,65)),(66,67)))),68)),(41,42)),(76,77)),(((69,70),(71,((72,73),74))),75))),3));
tree B_16.94 = [&U] [&W 1/110] (1,((2,(((((((((4,5),6),(((((((((7,11),8),9),10),12),((((13,14),15),17),16)),18),(19,(20,((21,23),22)))),(((((24,28),29),(25,(26,27))),((30,31),32)),(33,((34,35),36))))),(((37,38),39),40)),43),((((44,45),46),(((((47,48),49),50),(((51,53),52),((((54,56),55),(61,62)),((57,(58,59)),60)))),((63,(64,65)),(66,67)))),68)),(41,42)),(76,77)),(((69,70),(71,((72,73),74))),75))),3));
tree B_16.95 = [&U] [&W 1/110] (1,((2,(((((((((4,5),6),(((((((((7,11),8),9),10),12),((((13,14),15),17),16)),18),(19,(20,((21,23),22)))),(((((24,28),29),(25,(26,27))),((30,31),32)),(33,((34,35),36))))),(((37,38),39),40)),43),((((44,45),46),(((((47,48),49),50),(((51,53),52),((54,(55,56)),(((57,(58,59)),60),(61,62))))),((63,(64,65)),(66,67)))),68)),(41,42)),(76,77)),(((69,70),(71,((72,73),74))),75))),3));
tree B_16.96 = [&U] [&W 1/110] (1,((2,(((((((((4,5),6),(((((((((7,11),8),9),10),12),((((13,14),15),17),16)),18),(19,(20,((21,23),22)))),(((((24,28),29),(25,(26,27))),((30,31),32)),(33,((34,35),36))))),(((37,38),39),40)),43),((((44,45),46),(((((47,48),49),50),(((51,53),52),(((54,55),56),(((57,(58,59)),60),(61,62))))),((63,(64,65)),(66,67)))),68)),(41,42)),(76,77)),(((69,70),(71,((72,73),74))),75))),3));
tree B_16.97 = [&U] [&W 1/110] (1,((2,(((((((((4,5),(((((((((7,11),8),9),10),12),((((13,14),15),17),16)),18),(19,(20,((21,23),22)))),(((((24,28),29),(25,(26,27))),((30,31),32)),(33,((34,35),36))))),6),(((37,38),39),40)),43),((((44,45),46),(((((47,48),49),50),(((51,53),52),(((54,56),55),(((57,(58,59)),60),(61,62))))),((63,(64,65)),(66,67)))),68)),(41,42)),(76,77)),(((69,70),(71,((72,73),74))),75))),3));
tree B_16.98 = [&U] [&W 1/110] (1,((2,(((((((((4,5),6),(((((((((7,11),8),9),10),12),((((13,14),15),17),16)),18),(((19,20),(21,23)),22)),(((((24,28),29),(25,(26,27))),((30,31),32)),(33,((34,35),36))))),(((37,38),39),40)),43),((((44,45),46),(((((47,48),49),50),(((51,53),52),(((54,56),55),(((57,(58,59)),60),(61,62))))),((63,(64,65)),(66,67)))),68)),(41,42)),(76,77)),(((69,70),(71,((72,73),74))),75))),3));
tree B_16.99 = [&U] [&W 1/110] (1,((2,(((((((((4,5),6),(((((((((7,11),8),9),10),12),((((13,14),15),17),16)),18),(((19,20),22),(21,23))),(((((24,28),29),(25,(26,27))),((30,31),32)),(33,((34,35),36))))),(((37,38),39),40)),43),((((44,45),46),(((((47,48),49),50),(((51,53),52),(((54,56),55),(((57,(58,59)),60),(61,62))))),((63,(64,65)),(66,67)))),68)),(41,42)),(76,77)),(((69,70),(71,((72,73),74))),75))),3));
tree B_16.100 = [&U] [&W 1/110] (1,((2,(((((((((4,5),6),(((((((((7,11),8),9),10),12),((((13,14),15),17),16)),18),((((19,20),22),21),23)),(((((24,28),29),(25,(26,27))),((30,31),32)),(33,((34,35),36))))),(((37,38),39),40)),43),((((44,45),46),(((((47,48),49),50),(((51,53),52),(((54,56),55),(((57,(58,59)),60),(61,62))))),((63,(64,65)),(66,67)))),68)),(41,42)),(76,77)),(((69,70),(71,((72,73),74))),75))),3));
tree B_16.101 = [&U] [&W 1/110] (1,((2,(((((((((4,5),(((((7,((8,((9,11),10)),12)),((((13,14),15),16),17)),18),(((19,(20,22)),23),21)),((((24,28),(((25,27),26),29)),((30,31),32)),(((33,36),34),35)))),6),(((37,38),39),40)),43),((((44,45),46),(((((47,48),49),50),(((51,53),52),(((54,(55,56)),(61,62)),((57,(58,59)),60)))),((63,(64,65)),(66,67)))),68)),(41,42)),(76,77)),(((69,70),(71,((72,73),74))),75))),3));
tree B_16.102 = [&U] [&W 1/110] (1,((2,(((((((((4,5),6),(((((7,((8,((9,11),10)),12)),((((13,14),15),16),17)),18),(((19,(20,22)),23),21)),((((24,28),(((25,27),26),29)),((30,31),32)),(((33,36),34),35)))),(((37,38),39),40)),43),((((44,45),46),(((((47,48),49),50),(((51,53),52),(((54,(55,56)),(61,62)),((57,(58,59)),60)))),((63,(64,65)),(66,67)))),68)),(41,42)),(76,77)),(((69,70),(71,((72,73),74))),75))),3));
tree B_16.103 = [&U] [&W 1/110] (1,((2,(((((((((4,5),(((((7,((8,((9,11),10)),12)),((((13,14),15),16),17)),18),(((19,(20,22)),23),21)),((((24,28),(((25,27),26),29)),((30,31),32)),((33,(34,35)),36)))),6),(((37,38),39),40)),43),((((44,45),46),(((((47,48),49),50),(((51,53),52),(((54,(55,56)),(61,62)),((57,(58,59)),60)))),((63,(64,65)),(66,67)))),68)),(41,42)),(76,77)),(((69,70),(71,((72,73),74))),75))),3));
tree B_16.104 = [&U] [&W 1/110] (1,((2,(((((((((4,5),(((((7,((8,((9,11),10)),12)),((((13,14),15),16),17)),18),(((19,(20,22)),23),21)),((((24,28),(((25,27),26),29)),((30,31),32)),(33,((34,35),36))))),6),(((37,38),39),40)),43),((((44,45),46),(((((47,48),49),50),(((51,53),52),(((54,(55,56)),(61,62)),((57,(58,59)),60)))),((63,(64,65)),(66,67)))),68)),(41,42)),(76,77)),(((69,70),(71,((72,73),74))),75))),3));
tree B_16.105 = [&U] [&W 1/110] (1,((2,(((((((((4,5),(((((7,((8,((9,11),10)),12)),((((13,14),15),16),17)),18),((19,(21,23)),(20,22))),((((24,28),(((25,27),26),29)),((30,31),32)),(((33,36),34),35)))),6),(((37,38),39),40)),43),((((44,45),46),(((((47,48),49),50),(((51,53),52),(((54,(55,56)),(61,62)),((57,(58,59)),60)))),((63,(64,65)),(66,67)))),68)),(41,42)),(76,77)),(((69,70),(71,((72,73),74))),75))),3));
tree B_16.106 = [&U] [&W 1/110] (1,((2,(((((((((4,5),(((((7,((8,((9,11),10)),12)),((((13,14),15),16),17)),18),(19,((20,22),(21,23)))),((((24,28),(((25,27),26),29)),((30,31),32)),(((33,36),34),35)))),6),(((37,38),39),40)),43),((((44,45),46),(((((47,48),49),50),(((51,53),52),(((54,(55,56)),(61,62)),((57,(58,59)),60)))),((63,(64,65)),(66,67)))),68)),(41,42)),(76,77)),(((69,70),(71,((72,73),74))),75))),3));
tree B_16.107 = [&U] [&W 1/110] (1,((2,(((((((((4,5),(((((7,((8,((9,11),10)),12)),((((13,14),15),16),17)),18),(((19,(21,23)),20),22)),((((24,28),(((25,27),26),29)),((30,31),32)),(((33,36),34),35)))),6),(((37,38),39),40)),43),((((44,45),46),(((((47,48),49),50),(((51,53),52),(((54,(55,56)),(61,62)),((57,(58,59)),60)))),((63,(64,65)),(66,67)))),68)),(41,42)),(76,77)),(((69,70),(71,((72,73),74))),75))),3));
tree B_16.108 = [&U] [&W 1/110] (1,((2,(((((((((4,5),(((((7,((8,((9,11),10)),12)),((((13,14),15),16),17)),18),(((19,(21,23)),22),20)),((((24,28),(((25,27),26),29)),((30,31),32)),(((33,36),34),35)))),6),(((37,38),39),40)),43),((((44,45),46),(((((47,48),49),50),(((51,53),52),(((54,(55,56)),(61,62)),((57,(58,59)),60)))),((63,(64,65)),(66,67)))),68)),(41,42)),(76,77)),(((69,70),(71,((72,73),74))),75))),3));
tree B_16.109 = [&U] [&W 1/110] (1,((2,(((((((((4,5),(((((7,((8,((9,11),10)),12)),((((13,14),15),16),17)),18),(((19,(20,22)),23),21)),((((24,28),(((25,27),26),29)),((30,31),32)),((33,(35,36)),34)))),6),(((37,38),39),40)),43),((((44,45),46),(((((47,48),49),50),(((51,53),52),(((54,(55,56)),(61,62)),((57,(58,59)),60)))),((63,(64,65)),(66,67)))),68)),(41,42)),(76,77)),(((69,70),(71,((72,73),74))),75))),3));
tree B_16.110 = [&U] [&W 1/110] (1,((2,(((((((((4,5),(((((7,((8,((9,11),10)),12)),((((13,14),15),16),17)),18),(((19,(20,22)),23),21)),((((24,28),(((25,27),26),29)),((30,31),32)),(((33,35),36),34)))),6),(((37,38),39),40)),43),((((44,45),46),(((((47,48),49),50),(((51,53),52),(((54,(55,56)),(61,62)),((57,(58,59)),60)))),((63,(64,65)),(66,67)))),68)),(41,42)),(76,77)),(((69,70),(71,((72,73),74))),75))),3));

[Trees found in bootstrap replicate #17 (seed=1173581451)]
tree B_17.1 = [&U] [&W 1/10] (1,((2,(((((((((((((4,5),((((((7,9),8),(10,11)),12),((((13,14),15),17),16)),18)),(((((19,21),23),22),20),((((24,28),((25,(27,29)),26)),((30,31),32)),(33,((34,36),35))))),6),43),((37,(38,39)),40)),(44,45)),((46,61),((((51,53),52),((57,(58,59)),60)),((54,(55,56)),62)))),((63,(66,67)),(64,65))),((((47,48),50),49),68)),(76,77)),(((((41,42),70),((72,73),74)),71),69)),75)),3));
tree B_17.2 = [&U] [&W 1/10] (1,((2,(((((((((((((4,5),((((((7,9),8),(10,11)),12),((((13,14),15),17),16)),18)),(((((19,21),23),22),20),((((24,28),((25,(27,29)),26)),((30,31),32)),(33,((34,36),35))))),6),43),((37,(38,39)),40)),(44,45)),((46,61),((((51,53),52),((57,(58,59)),60)),(((54,56),55),62)))),((63,(66,67)),(64,65))),((((47,48),50),49),68)),(76,77)),(((((41,42),70),((72,73),74)),71),69)),75)),3));
tree B_17.3 = [&U] [&W 1/10] (1,((2,(((((((((((((4,5),((((((7,9),8),(10,11)),12),((((13,14),15),17),16)),18)),(((((19,21),23),22),20),((((24,28),((25,(27,29)),26)),((30,31),32)),(33,((34,36),35))))),6),43),((37,(38,39)),40)),(44,45)),((46,61),((((51,53),52),((57,(58,59)),60)),(((54,55),56),62)))),((63,(66,67)),(64,65))),((((47,48),50),49),68)),(76,77)),(((((41,42),70),((72,73),74)),71),69)),75)),3));
tree B_17.4 = [&U] [&W 1/10] (1,(2,(3,(((((((((((((4,5),((((((7,9),8),(10,11)),12),((((13,14),15),17),16)),18)),(((((19,21),23),22),20),((((24,28),((25,(27,29)),26)),((30,31),32)),(33,((34,36),35))))),6),43),((37,(38,39)),40)),(44,45)),((46,61),((((51,53),52),((57,(58,59)),60)),((54,(55,56)),62)))),((63,(66,67)),(64,65))),((((47,48),50),49),68)),(76,77)),(((((41,42),70),((72,73),74)),71),69)),75))));
tree B_17.5 = [&U] [&W 1/10] (1,((2,3),(((((((((((((4,5),((((((7,9),8),(10,11)),12),((((13,14),15),17),16)),18)),(((((19,21),23),22),20),((((24,28),((25,(27,29)),26)),((30,31),32)),(33,((34,36),35))))),6),43),((37,(38,39)),40)),(44,45)),((46,61),((((51,53),52),((57,(58,59)),60)),((54,(55,56)),62)))),((63,(66,67)),(64,65))),((((47,48),50),49),68)),(76,77)),(((((41,42),70),((72,73),74)),71),69)),75)));
tree B_17.6 = [&U] [&W 1/10] (1,((2,(((((((((((((4,5),((((((7,9),8),(10,11)),12),((((13,14),15),17),16)),18)),((((19,21),(20,22)),23),((((24,28),((25,(27,29)),26)),((30,31),32)),(33,((34,36),35))))),6),43),((37,(38,39)),40)),(44,45)),((46,61),((((51,53),52),((57,(58,59)),60)),((54,(55,56)),62)))),((63,(66,67)),(64,65))),((((47,48),50),49),68)),(76,77)),(((((41,42),70),((72,73),74)),71),69)),75)),3));
tree B_17.7 = [&U] [&W 1/10] (1,((2,(((((((((((((4,5),((((((7,9),8),(10,11)),12),((((13,14),15),17),16)),18)),(((19,21),((20,22),23)),((((24,28),((25,(27,29)),26)),((30,31),32)),(33,((34,36),35))))),6),43),((37,(38,39)),40)),(44,45)),((46,61),((((51,53),52),((57,(58,59)),60)),((54,(55,56)),62)))),((63,(66,67)),(64,65))),((((47,48),50),49),68)),(76,77)),(((((41,42),70),((72,73),74)),71),69)),75)),3));
tree B_17.8 = [&U] [&W 1/10] (1,((2,(((((((((((((4,5),((((((7,9),8),(10,11)),12),((((13,14),15),17),16)),18)),(((19,((20,22),23)),21),((((24,28),((25,(27,29)),26)),((30,31),32)),(33,((34,36),35))))),6),43),((37,(38,39)),40)),(44,45)),((46,61),((((51,53),52),((57,(58,59)),60)),((54,(55,56)),62)))),((63,(66,67)),(64,65))),((((47,48),50),49),68)),(76,77)),(((((41,42),70),((72,73),74)),71),69)),75)),3));
tree B_17.9 = [&U] [&W 1/10] (1,((2,(((((((((((((4,5),((((((7,9),8),(10,11)),12),((((13,14),15),17),16)),18)),((19,(((20,22),23),21)),((((24,28),((25,(27,29)),26)),((30,31),32)),(33,((34,36),35))))),6),43),((37,(38,39)),40)),(44,45)),((46,61),((((51,53),52),((57,(58,59)),60)),((54,(55,56)),62)))),((63,(66,67)),(64,65))),((((47,48),50),49),68)),(76,77)),(((((41,42),70),((72,73),74)),71),69)),75)),3));
tree B_17.10 = [&U] [&W 1/10] (1,((2,(((((((((((((4,5),((((((7,9),8),(10,11)),12),((((13,14),15),17),16)),18)),(((((19,21),23),22),20),((((24,28),((25,(27,29)),26)),((30,31),32)),(((33,35),34),36)))),6),43),((37,(38,39)),40)),(44,45)),((46,61),((((51,53),52),((57,(58,59)),60)),((54,(55,56)),62)))),((63,(66,67)),(64,65))),((((47,48),50),49),68)),(76,77)),(((((41,42),70),((72,73),74)),71),69)),75)),3));

[Trees found in bootstrap replicate #18 (seed=725186556)]
tree B_18.1 = [&U] [&W 1/80] (1,((2,((((((((((((4,5),6),(19,(((20,23),22),21))),(((33,36),34),35)),((((24,28),((25,(27,29)),26)),(30,31)),32)),(((((((7,9),8),11),10),12),((((13,14),15),16),17)),18)),(37,(38,(39,40)))),(43,((((((44,45),62),(((57,(58,59)),60),(61,68))),(((51,52),53),(54,(55,56)))),(((47,48),49),50)),(((46,(64,65)),63),(66,67))))),(41,42)),(76,77)),((69,(((72,73),74),75)),70)),71)),3));
tree B_18.2 = [&U] [&W 1/80] (1,((2,((((((((((((4,5),6),(19,(((20,23),22),21))),((33,(34,35)),36)),((((24,28),((25,(27,29)),26)),(30,31)),32)),(((((((7,9),8),11),10),12),((((13,14),15),16),17)),18)),(37,(38,(39,40)))),(43,((((((44,45),62),(((57,(58,59)),60),(61,68))),(((51,52),53),(54,(55,56)))),(((47,48),49),50)),(((46,(64,65)),63),(66,67))))),(41,42)),(76,77)),((69,(((72,73),74),75)),70)),71)),3));
tree B_18.3 = [&U] [&W 1/80] (1,((2,((((((((((((4,5),6),(19,(((20,23),22),21))),(33,((34,35),36))),((((24,28),((25,(27,29)),26)),(30,31)),32)),(((((((7,9),8),11),10),12),((((13,14),15),16),17)),18)),(37,(38,(39,40)))),(43,((((((44,45),62),(((57,(58,59)),60),(61,68))),(((51,52),53),(54,(55,56)))),(((47,48),49),50)),(((46,(64,65)),63),(66,67))))),(41,42)),(76,77)),((69,(((72,73),74),75)),70)),71)),3));
tree B_18.4 = [&U] [&W 1/80] (1,((2,((((((((((((4,5),6),(19,(((20,23),22),21))),(((33,36),34),35)),((((24,28),((25,(27,29)),26)),(30,31)),32)),(((((((7,9),8),11),10),12),((((13,14),15),16),17)),18)),(37,(38,(39,40)))),(43,((((((((44,45),62),(((57,(58,59)),60),(61,68))),(((51,52),53),(54,(55,56)))),(((46,(64,65)),63),(66,67))),50),(47,48)),49))),(41,42)),(76,77)),((69,(((72,73),74),75)),70)),71)),3));
tree B_18.5 = [&U] [&W 1/80] (1,((2,((((((((((((4,5),6),(19,(((20,23),22),21))),(((33,36),34),35)),((((24,28),((25,(27,29)),26)),(30,31)),32)),(((((((7,9),8),11),10),12),((((13,14),15),16),17)),18)),((37,(39,40)),38)),(43,((((((44,45),62),(((57,(58,59)),60),(61,68))),(((51,52),53),(54,(55,56)))),(((47,48),49),50)),(((46,(64,65)),63),(66,67))))),(41,42)),(76,77)),((69,(((72,73),74),75)),70)),71)),3));
tree B_18.6 = [&U] [&W 1/80] (1,((2,((((((((((((4,5),6),(((19,21),(20,23)),22)),(((33,36),34),35)),((((24,28),((25,(27,29)),26)),(30,31)),32)),(((((((7,9),8),11),10),12),((((13,14),15),16),17)),18)),(37,(38,(39,40)))),(43,((((((44,45),62),(((57,(58,59)),60),(61,68))),(((51,52),53),(54,(55,56)))),(((47,48),49),50)),(((46,(64,65)),63),(66,67))))),(41,42)),(76,77)),((69,(((72,73),74),75)),70)),71)),3));
tree B_18.7 = [&U] [&W 1/80] (1,((2,((((((((((((4,5),6),(((19,21),22),(20,23))),(((33,36),34),35)),((((24,28),((25,(27,29)),26)),(30,31)),32)),(((((((7,9),8),11),10),12),((((13,14),15),16),17)),18)),(37,(38,(39,40)))),(43,((((((44,45),62),(((57,(58,59)),60),(61,68))),(((51,52),53),(54,(55,56)))),(((47,48),49),50)),(((46,(64,65)),63),(66,67))))),(41,42)),(76,77)),((69,(((72,73),74),75)),70)),71)),3));
tree B_18.8 = [&U] [&W 1/80] (1,((2,((((((((((((4,5),6),((((19,21),22),20),23)),(((33,36),34),35)),((((24,28),((25,(27,29)),26)),(30,31)),32)),(((((((7,9),8),11),10),12),((((13,14),15),16),17)),18)),(37,(38,(39,40)))),(43,((((((44,45),62),(((57,(58,59)),60),(61,68))),(((51,52),53),(54,(55,56)))),(((47,48),49),50)),(((46,(64,65)),63),(66,67))))),(41,42)),(76,77)),((69,(((72,73),74),75)),70)),71)),3));
tree B_18.9 = [&U] [&W 1/80] (1,((2,((((((((((((4,5),6),((((19,21),22),23),20)),(((33,36),34),35)),((((24,28),((25,(27,29)),26)),(30,31)),32)),(((((((7,9),8),11),10),12),((((13,14),15),16),17)),18)),(37,(38,(39,40)))),(43,((((((44,45),62),(((57,(58,59)),60),(61,68))),(((51,52),53),(54,(55,56)))),(((47,48),49),50)),(((46,(64,65)),63),(66,67))))),(41,42)),(76,77)),((69,(((72,73),74),75)),70)),71)),3));
tree B_18.10 = [&U] [&W 1/80] (1,((2,((((((((((((4,5),6),(19,(((20,23),22),21))),((33,(35,36)),34)),((((24,28),((25,(27,29)),26)),(30,31)),32)),(((((((7,9),8),11),10),12),((((13,14),15),16),17)),18)),(37,(38,(39,40)))),(43,((((((44,45),62),(((57,(58,59)),60),(61,68))),(((51,52),53),(54,(55,56)))),(((47,48),49),50)),(((46,(64,65)),63),(66,67))))),(41,42)),(76,77)),((69,(((72,73),74),75)),70)),71)),3));
tree B_18.11 = [&U] [&W 1/80] (1,((2,((((((((((((4,5),6),(((19,(21,22)),20),23)),(33,(34,(35,36)))),((((24,28),(((25,29),27),26)),(30,31)),32)),((((((7,(8,9)),11),10),12),((((13,14),15),16),17)),18)),((37,(39,40)),38)),(43,((((44,45),46),((((((47,48),49),50),(63,(66,67))),(((51,53),52),((54,(55,56)),62))),((((57,58),59),60),(61,68)))),(64,65)))),(41,42)),(76,77)),((69,(72,73)),(70,(74,75)))),71)),3));
tree B_18.12 = [&U] [&W 1/80] (1,((2,((((((((((((4,5),6),(((19,(21,22)),20),23)),(((33,34),35),36)),((((24,28),(((25,29),27),26)),(30,31)),32)),((((((7,(8,9)),11),10),12),((((13,14),15),16),17)),18)),((37,(39,40)),38)),(43,((((44,45),46),((((((47,48),49),50),(63,(66,67))),(((51,53),52),((54,(55,56)),62))),((((57,58),59),60),(61,68)))),(64,65)))),(41,42)),(76,77)),((69,(72,73)),(70,(74,75)))),71)),3));
tree B_18.13 = [&U] [&W 1/80] (1,((2,((((((((((((4,5),6),(((19,(21,22)),20),23)),(((33,34),36),35)),((((24,28),(((25,29),27),26)),(30,31)),32)),((((((7,(8,9)),11),10),12),((((13,14),15),16),17)),18)),((37,(39,40)),38)),(43,((((44,45),46),((((((47,48),49),50),(63,(66,67))),(((51,53),52),((54,(55,56)),62))),((((57,58),59),60),(61,68)))),(64,65)))),(41,42)),(76,77)),((69,(72,73)),(70,(74,75)))),71)),3));
tree B_18.14 = [&U] [&W 1/80] (1,((2,((((((((((((4,5),6),((19,(20,23)),(21,22))),(33,(34,(35,36)))),((((24,28),(((25,29),27),26)),(30,31)),32)),((((((7,(8,9)),11),10),12),((((13,14),15),16),17)),18)),((37,(39,40)),38)),(43,((((44,45),46),((((((47,48),49),50),(63,(66,67))),(((51,53),52),((54,(55,56)),62))),((((57,58),59),60),(61,68)))),(64,65)))),(41,42)),(76,77)),((69,(72,73)),(70,(74,75)))),71)),3));
tree B_18.15 = [&U] [&W 1/80] (1,((2,((((((((((((4,5),6),(19,((20,23),(21,22)))),(33,(34,(35,36)))),((((24,28),(((25,29),27),26)),(30,31)),32)),((((((7,(8,9)),11),10),12),((((13,14),15),16),17)),18)),((37,(39,40)),38)),(43,((((44,45),46),((((((47,48),49),50),(63,(66,67))),(((51,53),52),((54,(55,56)),62))),((((57,58),59),60),(61,68)))),(64,65)))),(41,42)),(76,77)),((69,(72,73)),(70,(74,75)))),71)),3));
tree B_18.16 = [&U] [&W 1/80] (1,((2,((((((((((((4,5),6),(((19,(20,23)),21),22)),(33,(34,(35,36)))),((((24,28),(((25,29),27),26)),(30,31)),32)),((((((7,(8,9)),11),10),12),((((13,14),15),16),17)),18)),((37,(39,40)),38)),(43,((((44,45),46),((((((47,48),49),50),(63,(66,67))),(((51,53),52),((54,(55,56)),62))),((((57,58),59),60),(61,68)))),(64,65)))),(41,42)),(76,77)),((69,(72,73)),(70,(74,75)))),71)),3));
[truncated: 19,824,499 more chars]
