# Supplementary material for: Implications of molecular characters for the phylogeny of the Microbotryaceae (Basidiomycota: Urediniomycetes)
Source: BMC Evol Biol. 2006 Apr 25;6:35. doi: 10.1186/1471-2148-6-35 (PMC1526759; doi:10.1186/1471-2148-6-35)
Supplement: Additional File 1 — Alignment, Bootstrap trees, Trees. Dialign NEXUS file and concatenated MAFFT, PCMA, and POA NEXUS file. Likelihood and Parsimony bootstrap .tre and .log files and PhyML bootstrap .rtf file. Likelihood and Parsimony .tre, .log and .con files. [file 1471-2148-6-35-S1.zip › Bootstrap_Trees/Parsimony/MPheur_boot_poa.tre]

#NEXUS 

Begin trees;  [Treefile saved Sat Aug  6 03:51:35 2005]
[!>Trees found during each bootstrap replicate using data file '/Users/Shared/meins/poa/mic_combined3b.nex'...]
[!
>Bootstrap method with heuristic search:
>  Number of bootstrap replicates = 1000
>  Starting seed = 252936958
>  Optimality criterion = parsimony
>    Character-status summary:
>      247 characters are eliminated (zapped)
>      1915 characters are excluded
>      Of the remaining 287 included characters:
>        All characters are of type 'unord'
>        All characters have equal weight
>        All characters are parsimony-informative
>    Gaps are treated as "missing"
>    Multistate taxa interpreted as uncertainty
>  Starting tree(s) obtained via stepwise addition
>  Addition sequence: random
>    Number of replicates = 25
>    Starting seed = 1047345146
>  Number of trees held at each step during stepwise addition = 1
>  Branch-swapping algorithm: tree-bisection-reconnection (TBR)
>                             reconnection limit = 12
>  Steepest descent option not in effect
>  No more than 10 trees of score (length) greater than or equal to 1 will be saved in each replicate
>  Initial 'MaxTrees' setting = 1000 (will be auto-increased by 1000)
>  Zero-length branches not collapsed
>  'MulTrees' option in effect
>  Topological constraints not enforced
>  Trees are unrooted
]
	Translate
		1 M._bistortarum_mk070,
		2 M._bistortarum_mk071,
		3 M._bistortarum_mk080,
		4 M._violaceum_s.l._mk113,
		5 M._violaceum_s.l._mk143,
		6 M._violaceo_verrucosum_ml49,
		7 M._lychnidis_dioicae_mk115,
		8 M._lychnidis_dioicae_DB3636,
		9 M._lychnidis_dioicae_ml326,
		10 M._lychnidis_dioicae_ml215,
		11 M._lychnidis_dioicae_mk147,
		12 M._violaceo_irregulare_ml50,
		13 M._silenes_inflatae_ml605,
		14 M._silenes_inflatae_ml620,
		15 M._silenes_inflatae_mk208,
		16 M._silenes_inflatae_ml327,
		17 M._violaceum_s.str._ml344,
		18 M._major_mk279,
		19 M._stellariae_ml352,
		20 M._stellariae_DB3633,
		21 M._stellariae_ml507,
		22 M._stellariae_ml48,
		23 M._stellariae_HML791,
		24 M._dianthorum_mk119,
		25 M._dianthorum_ml354,
		26 M._dianthorum_ml328,
		27 M._dianthorum_mk167,
		28 M._dianthorum_ml622,
		29 M._dianthorum_ml333,
		30 M._dianthorum_DB3637,
		31 M._dianthorum_ml329,
		32 M._dianthorum_mk145,
		33 M._saponariae_mk142,
		34 M._saponariae_mk146,
		35 M._saponariae_ml310,
		36 M._saponariae_ml373,
		37 M._violaceum_s.l._AY014238,
		38 M._violaceum_s.l._AY014239,
		39 M._violaceum_s.l._AY014235,
		40 M._violaceum_s.l._AY014236,
		41 Bauerago_abstrusa_DB1888,
		42 Bauerago_vuyckii_DB1895,
		43 M._anomalum_mk067,
		44 M._scabiosae_NO3,
		45 M._scabiosae_AF045880,
		46 M._holostei_mk318,
		47 M._intermedium_mk087,
		48 M._intermedium_mk088,
		49 M._betonicae_mk069,
		50 M._pinguiculae_AF045881,
		51 M._cordae_mk315,
		52 M._cordae_AF045878,
		53 M._tenuisporum_mk153,
		54 M._reticulatum_mk122,
		55 M._reticulatum_mk123,
		56 M._reticulatum_mk112,
		57 M._scorzonerae_mk129,
		58 M._tragopo._pratensis_mk158,
		59 M._tragopo._pratensis_mk148,
		60 M._scorzonerae_mk131,
		61 M._scolymi_NO1,
		62 M._onopordi_mk104,
		63 M._parlatorei_mk277,
		64 M._stygium_mk139,
		65 M._stygium_mk140,
		66 M._shastense_mk133,
		67 M._vinosum_AF045876,
		68 M._kuehneanum_AF045879,
		69 M._bosniacum_mk082,
		70 M._pustulatum_mk327,
		71 M._nepalense_mk103,
		72 Sphac._poly._persicariae_AF444593,
		73 Sphac._poly._serrulati_NO2,
		74 Liroa_emodensis_DB1037,
		75 M._tuberculiforme_mk159,
		76 Ustilentyloma_fluitans_1040,
		77 Ustilentyloma_spec._3638
		;

[Trees found in bootstrap replicate #1 (seed=252936958)]
tree B_1.1 = [&U] [&W 1/30] (1,((2,(((((((((((((4,5),6),((((((7,9),(10,11)),(8,((((13,14),15),16),17))),12),18),(((((((24,28),29),(25,27)),26),(30,31)),32),(33,((34,36),35))))),(((19,(21,23)),20),22)),((37,(39,40)),38)),((44,45),46)),(64,65)),((((41,42),76),43),68)),((((47,48),49),50),(((51,(52,53)),((54,56),55)),(((57,(58,59)),60),(61,62))))),(66,67)),63),(((((69,70),71),74),(72,73)),75)),77)),3));
tree B_1.2 = [&U] [&W 1/30] (1,((2,(((((((((((((4,5),6),((((((7,9),(10,11)),(8,((((13,14),15),16),17))),12),18),(((((((24,28),29),(25,27)),26),(30,31)),32),(33,((34,36),35))))),((19,(20,22)),(21,23))),((37,(39,40)),38)),((44,45),46)),(64,65)),((((41,42),76),43),68)),((((47,48),49),50),(((51,(52,53)),((54,56),55)),(((57,(58,59)),60),(61,62))))),(66,67)),63),(((((69,70),71),74),(72,73)),75)),77)),3));
tree B_1.3 = [&U] [&W 1/30] (1,((2,(((((((((((((4,5),6),((((((7,9),(10,11)),(8,((((13,14),15),16),17))),12),18),(((((((24,28),29),(25,27)),26),(30,31)),32),(33,((34,36),35))))),(19,((20,22),(21,23)))),((37,(39,40)),38)),((44,45),46)),(64,65)),((((41,42),76),43),68)),((((47,48),49),50),(((51,(52,53)),((54,56),55)),(((57,(58,59)),60),(61,62))))),(66,67)),63),(((((69,70),71),74),(72,73)),75)),77)),3));
tree B_1.4 = [&U] [&W 1/30] (1,((2,(((((((((((((4,5),6),((((((7,9),(10,11)),(8,((((13,14),15),16),17))),12),18),(((((((24,28),29),(25,27)),26),(30,31)),32),(33,((34,36),35))))),(((19,(20,22)),21),23)),((37,(39,40)),38)),((44,45),46)),(64,65)),((((41,42),76),43),68)),((((47,48),49),50),(((51,(52,53)),((54,56),55)),(((57,(58,59)),60),(61,62))))),(66,67)),63),(((((69,70),71),74),(72,73)),75)),77)),3));
tree B_1.5 = [&U] [&W 1/30] (1,((2,(((((((((((((4,5),6),((((((7,9),(10,11)),(8,((((13,14),15),16),17))),12),18),(((((((24,28),29),(25,27)),26),(30,31)),32),(33,((34,36),35))))),(((19,(20,22)),23),21)),((37,(39,40)),38)),((44,45),46)),(64,65)),((((41,42),76),43),68)),((((47,48),49),50),(((51,(52,53)),((54,56),55)),(((57,(58,59)),60),(61,62))))),(66,67)),63),(((((69,70),71),74),(72,73)),75)),77)),3));
tree B_1.6 = [&U] [&W 1/30] (1,((2,(((((((((((((4,5),6),((((((7,9),(10,11)),(8,((((13,14),15),16),17))),12),18),(((((((24,28),29),(25,27)),26),(30,31)),32),(33,((34,36),35))))),((19,((21,23),22)),20)),((37,(39,40)),38)),((44,45),46)),(64,65)),((((41,42),76),43),68)),((((47,48),49),50),(((51,(52,53)),((54,56),55)),(((57,(58,59)),60),(61,62))))),(66,67)),63),(((((69,70),71),74),(72,73)),75)),77)),3));
tree B_1.7 = [&U] [&W 1/30] (1,((2,(((((((((((((4,5),6),((((((7,9),(10,11)),(8,((((13,14),15),16),17))),12),18),(((((((24,28),29),(25,27)),26),(30,31)),32),(33,((34,36),35))))),(((19,22),(21,23)),20)),((37,(39,40)),38)),((44,45),46)),(64,65)),((((41,42),76),43),68)),((((47,48),49),50),(((51,(52,53)),((54,56),55)),(((57,(58,59)),60),(61,62))))),(66,67)),63),(((((69,70),71),74),(72,73)),75)),77)),3));
tree B_1.8 = [&U] [&W 1/30] (1,((2,(((((((((((((4,5),6),((((((7,9),(10,11)),(8,((((13,14),15),16),17))),12),18),(((((((24,28),29),(25,27)),26),(30,31)),32),(33,((34,36),35))))),((19,(21,(22,23))),20)),((37,(39,40)),38)),((44,45),46)),(64,65)),((((41,42),76),43),68)),((((47,48),49),50),(((51,(52,53)),((54,56),55)),(((57,(58,59)),60),(61,62))))),(66,67)),63),(((((69,70),71),74),(72,73)),75)),77)),3));
tree B_1.9 = [&U] [&W 1/30] (1,((2,(((((((((((((4,5),6),((((((7,9),(10,11)),(8,((((13,14),15),16),17))),12),18),(((((((24,28),29),(25,27)),26),(30,31)),32),(33,((34,36),35))))),((19,((21,22),23)),20)),((37,(39,40)),38)),((44,45),46)),(64,65)),((((41,42),76),43),68)),((((47,48),49),50),(((51,(52,53)),((54,56),55)),(((57,(58,59)),60),(61,62))))),(66,67)),63),(((((69,70),71),74),(72,73)),75)),77)),3));
tree B_1.10 = [&U] [&W 1/30] (1,((2,(((((((((((((4,5),6),((((((7,9),(10,11)),(8,((((13,14),15),16),17))),12),18),(((((((24,28),29),(25,27)),26),(30,31)),32),(33,((34,36),35))))),((((19,20),21),23),22)),((37,(39,40)),38)),((44,45),46)),(64,65)),((((41,42),76),43),68)),((((47,48),49),50),(((51,(52,53)),((54,56),55)),(((57,(58,59)),60),(61,62))))),(66,67)),63),(((((69,70),71),74),(72,73)),75)),77)),3));
tree B_1.11 = [&U] [&W 1/30] (1,((2,3),(((((((((((((4,5),6),((((((7,9),(10,11)),(8,(((13,(14,15)),16),17))),12),18),(((((((24,28),29),(25,27)),26),(30,31)),32),(((33,34),35),36)))),(19,(((20,21),22),23))),((37,(39,40)),38)),((44,45),46)),(64,65)),((((41,42),76),43),68)),((((47,48),49),50),(((51,(52,53)),(54,(55,56))),(((57,(58,59)),60),(61,62))))),(66,67)),63),(((((69,70),71),74),(72,73)),75)),77)));
tree B_1.12 = [&U] [&W 1/30] (1,((2,3),(((((((((((((4,5),6),((((((7,9),(10,11)),(8,(((13,(14,15)),16),17))),12),18),(((((((24,28),29),(25,27)),26),(30,31)),32),(((33,34),35),36)))),(((19,23),(20,21)),22)),((37,(39,40)),38)),((44,45),46)),(64,65)),((((41,42),76),43),68)),((((47,48),49),50),(((51,(52,53)),(54,(55,56))),(((57,(58,59)),60),(61,62))))),(66,67)),63),(((((69,70),71),74),(72,73)),75)),77)));
tree B_1.13 = [&U] [&W 1/30] (1,((2,3),(((((((((((((4,5),6),((((((7,9),(10,11)),(8,(((13,(14,15)),16),17))),12),18),(((((((24,28),29),(25,27)),26),(30,31)),32),(((33,34),35),36)))),(((19,23),22),(20,21))),((37,(39,40)),38)),((44,45),46)),(64,65)),((((41,42),76),43),68)),((((47,48),49),50),(((51,(52,53)),(54,(55,56))),(((57,(58,59)),60),(61,62))))),(66,67)),63),(((((69,70),71),74),(72,73)),75)),77)));
tree B_1.14 = [&U] [&W 1/30] (1,((2,3),(((((((((((((4,5),6),((((((7,9),(10,11)),(8,(((13,(14,15)),16),17))),12),18),(((((((24,28),29),(25,27)),26),(30,31)),32),(((33,34),35),36)))),((((19,23),22),20),21)),((37,(39,40)),38)),((44,45),46)),(64,65)),((((41,42),76),43),68)),((((47,48),49),50),(((51,(52,53)),(54,(55,56))),(((57,(58,59)),60),(61,62))))),(66,67)),63),(((((69,70),71),74),(72,73)),75)),77)));
tree B_1.15 = [&U] [&W 1/30] (1,((2,3),(((((((((((((4,5),6),((((((7,9),(10,11)),(8,(((13,(14,15)),16),17))),12),18),(((((((24,28),29),(25,27)),26),(30,31)),32),(((33,34),35),36)))),((((19,23),22),21),20)),((37,(39,40)),38)),((44,45),46)),(64,65)),((((41,42),76),43),68)),((((47,48),49),50),(((51,(52,53)),(54,(55,56))),(((57,(58,59)),60),(61,62))))),(66,67)),63),(((((69,70),71),74),(72,73)),75)),77)));
tree B_1.16 = [&U] [&W 1/30] (1,((2,3),(((((((((((((4,5),6),((((((7,9),(10,11)),(8,(((13,(14,15)),16),17))),12),18),(((((((24,28),29),(25,27)),26),(30,31)),32),(((33,34),35),36)))),(19,((20,(22,23)),21))),((37,(39,40)),38)),((44,45),46)),(64,65)),((((41,42),76),43),68)),((((47,48),49),50),(((51,(52,53)),(54,(55,56))),(((57,(58,59)),60),(61,62))))),(66,67)),63),(((((69,70),71),74),(72,73)),75)),77)));
tree B_1.17 = [&U] [&W 1/30] (1,((2,3),(((((((((((((4,5),6),((((((7,9),(10,11)),(8,(((13,(14,15)),16),17))),12),18),(((((((24,28),29),(25,27)),26),(30,31)),32),(((33,34),35),36)))),(19,(20,(21,(22,23))))),((37,(39,40)),38)),((44,45),46)),(64,65)),((((41,42),76),43),68)),((((47,48),49),50),(((51,(52,53)),(54,(55,56))),(((57,(58,59)),60),(61,62))))),(66,67)),63),(((((69,70),71),74),(72,73)),75)),77)));
tree B_1.18 = [&U] [&W 1/30] (1,((2,3),(((((((((((((4,5),6),((((((7,9),(10,11)),(8,(((13,(14,15)),16),17))),12),18),(((((((24,28),29),(25,27)),26),(30,31)),32),(((33,34),35),36)))),(((19,22),(20,21)),23)),((37,(39,40)),38)),((44,45),46)),(64,65)),((((41,42),76),43),68)),((((47,48),49),50),(((51,(52,53)),(54,(55,56))),(((57,(58,59)),60),(61,62))))),(66,67)),63),(((((69,70),71),74),(72,73)),75)),77)));
tree B_1.19 = [&U] [&W 1/30] (1,((2,3),(((((((((((((4,5),6),((((((7,9),(10,11)),(8,(((13,(14,15)),16),17))),12),18),(((((((24,28),29),(25,27)),26),(30,31)),32),(((33,34),35),36)))),(((19,(20,21)),22),23)),((37,(39,40)),38)),((44,45),46)),(64,65)),((((41,42),76),43),68)),((((47,48),49),50),(((51,(52,53)),(54,(55,56))),(((57,(58,59)),60),(61,62))))),(66,67)),63),(((((69,70),71),74),(72,73)),75)),77)));
tree B_1.20 = [&U] [&W 1/30] (1,((2,3),(((((((((((((4,5),6),((((((7,9),(10,11)),(8,(((13,(14,15)),16),17))),12),18),(((((((24,28),29),(25,27)),26),(30,31)),32),(((33,34),35),36)))),((((19,21),20),22),23)),((37,(39,40)),38)),((44,45),46)),(64,65)),((((41,42),76),43),68)),((((47,48),49),50),(((51,(52,53)),(54,(55,56))),(((57,(58,59)),60),(61,62))))),(66,67)),63),(((((69,70),71),74),(72,73)),75)),77)));
tree B_1.21 = [&U] [&W 1/30] (1,(2,(3,((((((((((((4,5),6),(((((((7,9),11),10),(8,(((13,(14,15)),16),17))),12),18),(((((((24,29),28),(25,27)),26),(30,31)),32),(((33,34),36),35)))),(((19,(20,21)),22),23)),((37,(39,40)),38)),((44,45),46)),(64,65)),((((41,42),(76,77)),43),68)),(66,67)),63),((((47,48),49),50),(((51,(52,53)),((54,55),56)),(((57,(58,59)),60),(61,62))))),(((((69,70),71),74),(72,73)),75)))));
tree B_1.22 = [&U] [&W 1/30] (1,(2,(3,((((((((((((4,5),6),(((((((7,9),11),10),(8,(((13,(14,15)),16),17))),12),18),(((((((24,29),28),(25,27)),26),(30,31)),32),((33,(35,36)),34)))),(((19,(20,21)),22),23)),((37,(39,40)),38)),((44,45),46)),(64,65)),((((41,42),(76,77)),43),68)),(66,67)),63),((((47,48),49),50),(((51,(52,53)),((54,55),56)),(((57,(58,59)),60),(61,62))))),(((((69,70),71),74),(72,73)),75)))));
tree B_1.23 = [&U] [&W 1/30] (1,(2,(3,((((((((((((4,5),6),(((((((7,9),11),10),(8,(((13,(14,15)),16),17))),12),18),(((((((24,29),28),(25,27)),26),(30,31)),32),(33,(34,(35,36)))))),(((19,(20,21)),22),23)),((37,(39,40)),38)),((44,45),46)),(64,65)),((((41,42),(76,77)),43),68)),(66,67)),63),((((47,48),49),50),(((51,(52,53)),((54,55),56)),(((57,(58,59)),60),(61,62))))),(((((69,70),71),74),(72,73)),75)))));
tree B_1.24 = [&U] [&W 1/30] (1,(2,(3,((((((((((((4,5),6),(((((((7,9),11),10),(8,(((13,(14,15)),16),17))),12),18),(((((((24,29),28),(25,27)),26),(30,31)),32),(((33,34),36),35)))),((19,(22,23)),(20,21))),((37,(39,40)),38)),((44,45),46)),(64,65)),((((41,42),(76,77)),43),68)),(66,67)),63),((((47,48),49),50),(((51,(52,53)),((54,55),56)),(((57,(58,59)),60),(61,62))))),(((((69,70),71),74),(72,73)),75)))));
tree B_1.25 = [&U] [&W 1/30] (1,(2,(3,((((((((((((4,5),6),(((((((7,9),11),10),(8,(((13,(14,15)),16),17))),12),18),(((((((24,29),28),(25,27)),26),(30,31)),32),(((33,34),36),35)))),(19,((20,21),(22,23)))),((37,(39,40)),38)),((44,45),46)),(64,65)),((((41,42),(76,77)),43),68)),(66,67)),63),((((47,48),49),50),(((51,(52,53)),((54,55),56)),(((57,(58,59)),60),(61,62))))),(((((69,70),71),74),(72,73)),75)))));
tree B_1.26 = [&U] [&W 1/30] (1,(2,(3,((((((((((((4,5),6),(((((((7,9),11),10),(8,(((13,(14,15)),16),17))),12),18),(((((((24,29),28),(25,27)),26),(30,31)),32),(((33,34),36),35)))),(((19,(22,23)),20),21)),((37,(39,40)),38)),((44,45),46)),(64,65)),((((41,42),(76,77)),43),68)),(66,67)),63),((((47,48),49),50),(((51,(52,53)),((54,55),56)),(((57,(58,59)),60),(61,62))))),(((((69,70),71),74),(72,73)),75)))));
tree B_1.27 = [&U] [&W 1/30] (1,(2,(3,((((((((((((4,5),6),(((((((7,9),11),10),(8,(((13,(14,15)),16),17))),12),18),(((((((24,29),28),(25,27)),26),(30,31)),32),(((33,34),36),35)))),(((19,(22,23)),21),20)),((37,(39,40)),38)),((44,45),46)),(64,65)),((((41,42),(76,77)),43),68)),(66,67)),63),((((47,48),49),50),(((51,(52,53)),((54,55),56)),(((57,(58,59)),60),(61,62))))),(((((69,70),71),74),(72,73)),75)))));
tree B_1.28 = [&U] [&W 1/30] (1,(2,(3,((((((((((((4,5),6),(((((((7,9),11),10),(8,(((13,(14,15)),16),17))),12),18),(((((((24,29),28),(25,27)),26),(30,31)),32),((33,(34,35)),36)))),(((19,(20,21)),22),23)),((37,(39,40)),38)),((44,45),46)),(64,65)),((((41,42),(76,77)),43),68)),(66,67)),63),((((47,48),49),50),(((51,(52,53)),((54,55),56)),(((57,(58,59)),60),(61,62))))),(((((69,70),71),74),(72,73)),75)))));
tree B_1.29 = [&U] [&W 1/30] (1,(2,(3,((((((((((((4,5),6),(((((((7,9),11),10),(8,(((13,(14,15)),16),17))),12),18),(((((((24,29),28),(25,27)),26),(30,31)),32),(((33,35),34),36)))),(((19,(20,21)),22),23)),((37,(39,40)),38)),((44,45),46)),(64,65)),((((41,42),(76,77)),43),68)),(66,67)),63),((((47,48),49),50),(((51,(52,53)),((54,55),56)),(((57,(58,59)),60),(61,62))))),(((((69,70),71),74),(72,73)),75)))));
tree B_1.30 = [&U] [&W 1/30] (1,(2,(3,((((((((((((4,5),6),(((((((7,9),11),10),(8,(((13,(14,15)),16),17))),12),18),(((((((24,29),28),(25,27)),26),(30,31)),32),(((33,34),36),35)))),((19,((20,21),23)),22)),((37,(39,40)),38)),((44,45),46)),(64,65)),((((41,42),(76,77)),43),68)),(66,67)),63),((((47,48),49),50),(((51,(52,53)),((54,55),56)),(((57,(58,59)),60),(61,62))))),(((((69,70),71),74),(72,73)),75)))));

[Trees found in bootstrap replicate #2 (seed=237155405)]
tree B_2.1 = [&U] [&W 1/100] (1,((2,3),(((((((((4,5),6),(((((((((7,9),(8,((((13,15),14),16),17))),10),11),12),18),((((24,((25,27),26)),29),28),((30,31),32))),(((33,35),36),34)),(19,(20,((21,22),23))))),(((37,38),40),39)),(((44,45),46),(((((((47,48),49),50),(((((51,53),52),((54,56),55)),61),62)),((57,(58,59)),60)),(63,(66,67))),((64,65),68)))),43),((41,42),(76,77))),(((69,70),((72,73),75)),74)),71)));
tree B_2.2 = [&U] [&W 1/100] (1,((2,3),(((((((((4,5),6),(((((((((7,9),(8,((((13,15),14),16),17))),10),11),12),18),((((24,((25,27),26)),29),28),((30,31),32))),(((33,35),36),34)),(19,(20,((21,22),23))))),((37,(39,40)),38)),(((44,45),46),(((((((47,48),49),50),(((((51,53),52),((54,56),55)),61),62)),((57,(58,59)),60)),(63,(66,67))),((64,65),68)))),43),((41,42),(76,77))),(((69,70),((72,73),75)),74)),71)));
tree B_2.3 = [&U] [&W 1/100] (1,((2,3),(((((((((4,5),6),(((((((((7,9),(8,((((13,15),14),16),17))),10),11),12),18),((((24,((25,27),26)),29),28),((30,31),32))),(((33,35),36),34)),(19,(20,((21,22),23))))),(37,(38,(39,40)))),(((44,45),46),(((((((47,48),49),50),(((((51,53),52),((54,56),55)),61),62)),((57,(58,59)),60)),(63,(66,67))),((64,65),68)))),43),((41,42),(76,77))),(((69,70),((72,73),75)),74)),71)));
tree B_2.4 = [&U] [&W 1/100] (1,(2,(3,(((((((((4,5),6),(((((((((7,9),(8,((((13,15),14),16),17))),10),11),12),18),((((24,((25,27),26)),29),28),((30,31),32))),(((33,35),36),34)),(19,(20,((21,22),23))))),(((37,38),40),39)),(((44,45),46),(((((((47,48),49),50),(((((51,53),52),((54,56),55)),61),62)),((57,(58,59)),60)),(63,(66,67))),((64,65),68)))),43),((41,42),(76,77))),(((69,70),((72,73),75)),74)),71))));
tree B_2.5 = [&U] [&W 1/100] (1,((2,(((((((((4,5),6),(((((((((7,9),(8,((((13,15),14),16),17))),10),11),12),18),((((24,((25,27),26)),29),28),((30,31),32))),(((33,35),36),34)),(19,(20,((21,22),23))))),(((37,38),40),39)),(((44,45),46),(((((((47,48),49),50),(((((51,53),52),((54,56),55)),61),62)),((57,(58,59)),60)),(63,(66,67))),((64,65),68)))),43),((41,42),(76,77))),(((69,70),((72,73),75)),74)),71)),3));
tree B_2.6 = [&U] [&W 1/100] (1,((2,3),(((((((((4,5),6),(((((((((7,9),(8,((((13,15),14),16),17))),10),11),12),18),((((24,((25,27),26)),29),28),((30,31),32))),(((33,35),36),34)),(19,(20,((21,22),23))))),((37,(38,39)),40)),(((44,45),46),(((((((47,48),49),50),(((((51,53),52),((54,56),55)),61),62)),((57,(58,59)),60)),(63,(66,67))),((64,65),68)))),43),((41,42),(76,77))),(((69,70),((72,73),75)),74)),71)));
tree B_2.7 = [&U] [&W 1/100] (1,((2,3),(((((((((4,5),6),(((((((((7,9),(8,((((13,15),14),16),17))),10),11),12),18),((((24,((25,27),26)),29),28),((30,31),32))),(((33,35),36),34)),(19,(20,((21,22),23))))),(((37,39),38),40)),(((44,45),46),(((((((47,48),49),50),(((((51,53),52),((54,56),55)),61),62)),((57,(58,59)),60)),(63,(66,67))),((64,65),68)))),43),((41,42),(76,77))),(((69,70),((72,73),75)),74)),71)));
tree B_2.8 = [&U] [&W 1/100] (1,((2,3),(((((((((4,5),6),(((((((((7,9),(8,((((13,15),14),16),17))),10),11),12),18),((((24,((25,27),26)),29),28),((30,31),32))),(((33,35),36),34)),(19,(20,((21,22),23))))),((37,38),(39,40))),(((44,45),46),(((((((47,48),49),50),(((((51,53),52),((54,56),55)),61),62)),((57,(58,59)),60)),(63,(66,67))),((64,65),68)))),43),((41,42),(76,77))),(((69,70),((72,73),75)),74)),71)));
tree B_2.9 = [&U] [&W 1/100] (1,((2,3),(((((((((4,5),6),(((((((((7,9),(8,((((13,15),14),16),17))),10),11),12),18),((((24,((25,27),26)),29),28),((30,31),32))),(((33,35),36),34)),(19,(20,((21,22),23))))),(((37,38),39),40)),(((44,45),46),(((((((47,48),49),50),(((((51,53),52),((54,56),55)),61),62)),((57,(58,59)),60)),(63,(66,67))),((64,65),68)))),43),((41,42),(76,77))),(((69,70),((72,73),75)),74)),71)));
tree B_2.10 = [&U] [&W 1/100] (1,((2,3),(((((((((4,5),6),((((((((7,9),(8,((((13,15),14),16),17))),10),11),12),18),((((24,((25,27),26)),29),28),((30,31),32))),(((19,20),((21,22),23)),(((33,35),36),34)))),(((37,38),40),39)),(((44,45),46),(((((((47,48),49),50),(((((51,53),52),((54,56),55)),61),62)),((57,(58,59)),60)),(63,(66,67))),((64,65),68)))),43),((41,42),(76,77))),(((69,70),((72,73),75)),74)),71)));
tree B_2.11 = [&U] [&W 1/100] (1,(2,(3,(((((((((4,5),6),(((((((7,9),((8,(((13,(14,15)),16),17)),11)),10),12),18),((((24,29),((25,27),26)),28),((30,31),32))),(((((19,20),21),23),22),(((33,34),36),35)))),((37,(38,40)),39)),(((44,45),46),(((((((47,48),50),49),(((((51,53),52),((54,55),56)),61),62)),((57,(58,59)),60)),(63,(66,67))),((64,65),68)))),43),((41,42),(76,77))),(((69,70),((72,73),75)),74)),71))));
tree B_2.12 = [&U] [&W 1/100] (1,(2,(3,(((((((((4,5),6),(((((((7,9),((8,(((13,(14,15)),16),17)),11)),10),12),18),((((24,29),((25,27),26)),28),((30,31),32))),(((((19,20),21),23),22),(((33,34),36),35)))),(((37,39),38),40)),(((44,45),46),(((((((47,48),50),49),(((((51,53),52),((54,55),56)),61),62)),((57,(58,59)),60)),(63,(66,67))),((64,65),68)))),43),((41,42),(76,77))),(((69,70),((72,73),75)),74)),71))));
tree B_2.13 = [&U] [&W 1/100] (1,(2,(3,(((((((((4,5),6),(((((((7,9),((8,(((13,(14,15)),16),17)),11)),10),12),18),((((24,29),((25,27),26)),28),((30,31),32))),(((((19,20),21),23),22),(((33,34),36),35)))),(37,(38,(39,40)))),(((44,45),46),(((((((47,48),50),49),(((((51,53),52),((54,55),56)),61),62)),((57,(58,59)),60)),(63,(66,67))),((64,65),68)))),43),((41,42),(76,77))),(((69,70),((72,73),75)),74)),71))));
tree B_2.14 = [&U] [&W 1/100] (1,(2,(3,(((((((((4,5),6),(((((((7,9),((8,(((13,(14,15)),16),17)),11)),10),12),18),((((24,29),((25,27),26)),28),((30,31),32))),(((((19,20),21),23),22),(((33,34),36),35)))),(37,((38,39),40))),(((44,45),46),(((((((47,48),50),49),(((((51,53),52),((54,55),56)),61),62)),((57,(58,59)),60)),(63,(66,67))),((64,65),68)))),43),((41,42),(76,77))),(((69,70),((72,73),75)),74)),71))));
tree B_2.15 = [&U] [&W 1/100] (1,(2,(3,(((((((((4,5),6),(((((((7,9),((8,(((13,(14,15)),16),17)),11)),10),12),18),((((24,29),((25,27),26)),28),((30,31),32))),(((((19,20),21),23),22),(((33,34),36),35)))),(37,((38,40),39))),(((44,45),46),(((((((47,48),50),49),(((((51,53),52),((54,55),56)),61),62)),((57,(58,59)),60)),(63,(66,67))),((64,65),68)))),43),((41,42),(76,77))),(((69,70),((72,73),75)),74)),71))));
tree B_2.16 = [&U] [&W 1/100] (1,((2,(((((((((4,5),6),(((((((7,9),((8,(((13,(14,15)),16),17)),11)),10),12),18),((((24,29),((25,27),26)),28),((30,31),32))),(((((19,20),21),23),22),(((33,34),36),35)))),((37,(38,40)),39)),(((44,45),46),(((((((47,48),50),49),(((((51,53),52),((54,55),56)),61),62)),((57,(58,59)),60)),(63,(66,67))),((64,65),68)))),43),((41,42),(76,77))),(((69,70),((72,73),75)),74)),71)),3));
tree B_2.17 = [&U] [&W 1/100] (1,(2,(3,(((((((((4,5),6),(((((((7,9),((8,(((13,(14,15)),16),17)),11)),10),12),18),((((24,29),((25,27),26)),28),((30,31),32))),(((((19,20),21),23),22),(((33,34),36),35)))),(((37,40),38),39)),(((44,45),46),(((((((47,48),50),49),(((((51,53),52),((54,55),56)),61),62)),((57,(58,59)),60)),(63,(66,67))),((64,65),68)))),43),((41,42),(76,77))),(((69,70),((72,73),75)),74)),71))));
tree B_2.18 = [&U] [&W 1/100] (1,(2,(3,(((((((((4,5),6),(((((((7,9),((8,(((13,(14,15)),16),17)),11)),10),12),18),((((24,29),((25,27),26)),28),((30,31),32))),(((((19,20),21),23),22),(((33,34),36),35)))),((37,38),(39,40))),(((44,45),46),(((((((47,48),50),49),(((((51,53),52),((54,55),56)),61),62)),((57,(58,59)),60)),(63,(66,67))),((64,65),68)))),43),((41,42),(76,77))),(((69,70),((72,73),75)),74)),71))));
tree B_2.19 = [&U] [&W 1/100] (1,(2,(3,(((((((((4,5),6),(((((((7,9),((8,(((13,(14,15)),16),17)),11)),10),12),18),((((24,29),((25,27),26)),28),((30,31),32))),(((((19,20),21),23),22),(((33,34),36),35)))),(((37,38),39),40)),(((44,45),46),(((((((47,48),50),49),(((((51,53),52),((54,55),56)),61),62)),((57,(58,59)),60)),(63,(66,67))),((64,65),68)))),43),((41,42),(76,77))),(((69,70),((72,73),75)),74)),71))));
tree B_2.20 = [&U] [&W 1/100] (1,(2,(3,(((((((((4,5),6),(((((((7,9),((8,(((13,(14,15)),16),17)),11)),10),12),18),((((24,29),((25,27),26)),28),((30,31),32))),(((((19,20),21),23),22),(((33,34),36),35)))),(((37,38),40),39)),(((44,45),46),(((((((47,48),50),49),(((((51,53),52),((54,55),56)),61),62)),((57,(58,59)),60)),(63,(66,67))),((64,65),68)))),43),((41,42),(76,77))),(((69,70),((72,73),75)),74)),71))));
tree B_2.21 = [&U] [&W 1/100] (1,(2,(3,(((((((((4,5),6),(((((((7,9),(((8,(((13,(14,15)),16),17)),10),11)),12),18),(((24,(((25,27),26),28)),29),((30,31),32))),((((19,21),23),22),20)),((33,(35,36)),34))),(((37,38),39),40)),(((44,45),46),(((((((47,48),49),50),((((51,(52,53)),((54,55),56)),61),62)),((57,(58,59)),60)),(63,(66,67))),((64,65),68)))),43),((41,42),(76,77))),(((69,70),((72,73),75)),74)),71))));
tree B_2.22 = [&U] [&W 1/100] (1,(2,(3,(((((((((4,5),6),((((((7,9),(((8,(((13,(14,15)),16),17)),10),11)),12),18),(((24,(((25,27),26),28)),29),((30,31),32))),(((((19,21),23),22),20),((33,34),(35,36))))),(((37,38),39),40)),(((44,45),46),(((((((47,48),49),50),((((51,(52,53)),((54,55),56)),61),62)),((57,(58,59)),60)),(63,(66,67))),((64,65),68)))),43),((41,42),(76,77))),(((69,70),((72,73),75)),74)),71))));
tree B_2.23 = [&U] [&W 1/100] (1,(2,(3,(((((((((4,5),6),(((((((7,9),(((8,(((13,(14,15)),16),17)),10),11)),12),18),(((24,(((25,27),26),28)),29),((30,31),32))),((33,34),(35,36))),((((19,21),23),22),20))),(((37,38),39),40)),(((44,45),46),(((((((47,48),49),50),((((51,(52,53)),((54,55),56)),61),62)),((57,(58,59)),60)),(63,(66,67))),((64,65),68)))),43),((41,42),(76,77))),(((69,70),((72,73),75)),74)),71))));
tree B_2.24 = [&U] [&W 1/100] (1,(2,(3,(((((((((4,5),6),((((((7,9),(((8,(((13,(14,15)),16),17)),10),11)),12),18),(((24,(((25,27),26),28)),29),((30,31),32))),(((((19,21),23),22),20),(33,(34,(35,36)))))),(((37,38),39),40)),(((44,45),46),(((((((47,48),49),50),((((51,(52,53)),((54,55),56)),61),62)),((57,(58,59)),60)),(63,(66,67))),((64,65),68)))),43),((41,42),(76,77))),(((69,70),((72,73),75)),74)),71))));
tree B_2.25 = [&U] [&W 1/100] (1,(2,(3,(((((((((4,5),6),(((((((7,9),(((8,(((13,(14,15)),16),17)),10),11)),12),18),(((24,(((25,27),26),28)),29),((30,31),32))),(33,(34,(35,36)))),((((19,21),23),22),20))),(((37,38),39),40)),(((44,45),46),(((((((47,48),49),50),((((51,(52,53)),((54,55),56)),61),62)),((57,(58,59)),60)),(63,(66,67))),((64,65),68)))),43),((41,42),(76,77))),(((69,70),((72,73),75)),74)),71))));
tree B_2.26 = [&U] [&W 1/100] (1,(2,(3,(((((((((4,5),6),(((((((7,9),(((8,(((13,(14,15)),16),17)),10),11)),12),18),(((24,(((25,27),26),28)),29),((30,31),32))),((((19,21),23),22),20)),(((33,34),35),36))),(((37,38),39),40)),(((44,45),46),(((((((47,48),49),50),((((51,(52,53)),((54,55),56)),61),62)),((57,(58,59)),60)),(63,(66,67))),((64,65),68)))),43),((41,42),(76,77))),(((69,70),((72,73),75)),74)),71))));
tree B_2.27 = [&U] [&W 1/100] (1,(2,(3,(((((((((4,5),6),(((((((7,9),(((8,(((13,(14,15)),16),17)),10),11)),12),18),(((24,(((25,27),26),28)),29),((30,31),32))),((((19,21),23),22),20)),(((33,34),36),35))),(((37,38),39),40)),(((44,45),46),(((((((47,48),49),50),((((51,(52,53)),((54,55),56)),61),62)),((57,(58,59)),60)),(63,(66,67))),((64,65),68)))),43),((41,42),(76,77))),(((69,70),((72,73),75)),74)),71))));
tree B_2.28 = [&U] [&W 1/100] (1,(2,(3,(((((((((4,5),6),((((((7,9),(((8,(((13,(14,15)),16),17)),10),11)),12),18),(((24,(((25,27),26),28)),29),((30,31),32))),(((((19,21),23),22),20),(((33,34),35),36)))),(((37,38),39),40)),(((44,45),46),(((((((47,48),49),50),((((51,(52,53)),((54,55),56)),61),62)),((57,(58,59)),60)),(63,(66,67))),((64,65),68)))),43),((41,42),(76,77))),(((69,70),((72,73),75)),74)),71))));
tree B_2.29 = [&U] [&W 1/100] (1,(2,(3,(((((((((4,5),6),(((((((7,9),(((8,(((13,(14,15)),16),17)),10),11)),12),18),(((24,(((25,27),26),28)),29),((30,31),32))),(((33,34),35),36)),((((19,21),23),22),20))),(((37,38),39),40)),(((44,45),46),(((((((47,48),49),50),((((51,(52,53)),((54,55),56)),61),62)),((57,(58,59)),60)),(63,(66,67))),((64,65),68)))),43),((41,42),(76,77))),(((69,70),((72,73),75)),74)),71))));
tree B_2.30 = [&U] [&W 1/100] (1,(2,(3,(((((((((4,5),6),((((((7,9),(((8,(((13,(14,15)),16),17)),10),11)),12),18),(((24,(((25,27),26),28)),29),((30,31),32))),(((((19,21),23),22),20),(((33,34),36),35)))),(((37,38),39),40)),(((44,45),46),(((((((47,48),49),50),((((51,(52,53)),((54,55),56)),61),62)),((57,(58,59)),60)),(63,(66,67))),((64,65),68)))),43),((41,42),(76,77))),(((69,70),((72,73),75)),74)),71))));
tree B_2.31 = [&U] [&W 1/100] (1,(2,(3,(((((((((4,5),6),((((((((7,9),10),11),(8,((((13,14),15),16),17))),12),18),((((24,29),28),((25,27),26)),((30,31),32))),((19,(20,(21,(22,23)))),((33,(35,36)),34)))),(((37,38),40),39)),(((44,45),46),(((((((47,48),49),50),(((((51,53),52),((54,56),55)),61),62)),((57,(58,59)),60)),(63,(66,67))),((64,65),68)))),43),((41,42),(76,77))),(((69,70),((72,73),75)),74)),71))));
tree B_2.32 = [&U] [&W 1/100] (1,((2,(((((((((4,5),6),((((((((7,9),10),11),(8,((((13,14),15),16),17))),12),18),((((24,29),28),((25,27),26)),((30,31),32))),((19,(20,(21,(22,23)))),((33,(35,36)),34)))),(((37,38),40),39)),(((44,45),46),(((((((47,48),49),50),(((((51,53),52),((54,56),55)),61),62)),((57,(58,59)),60)),(63,(66,67))),((64,65),68)))),43),((41,42),(76,77))),(((69,70),((72,73),75)),74)),71)),3));
tree B_2.33 = [&U] [&W 1/100] (1,((2,3),(((((((((4,5),6),((((((((7,9),10),11),(8,((((13,14),15),16),17))),12),18),((((24,29),28),((25,27),26)),((30,31),32))),((19,(20,(21,(22,23)))),((33,(35,36)),34)))),(((37,38),40),39)),(((44,45),46),(((((((47,48),49),50),(((((51,53),52),((54,56),55)),61),62)),((57,(58,59)),60)),(63,(66,67))),((64,65),68)))),43),((41,42),(76,77))),(((69,70),((72,73),75)),74)),71)));
tree B_2.34 = [&U] [&W 1/100] (1,(2,(3,(((((((((4,5),6),((((((((7,9),10),11),(8,((((13,14),15),16),17))),12),18),((((24,29),28),((25,27),26)),((30,31),32))),((19,(20,(21,(22,23)))),((33,(35,36)),34)))),((37,(39,40)),38)),(((44,45),46),(((((((47,48),49),50),(((((51,53),52),((54,56),55)),61),62)),((57,(58,59)),60)),(63,(66,67))),((64,65),68)))),43),((41,42),(76,77))),(((69,70),((72,73),75)),74)),71))));
tree B_2.35 = [&U] [&W 1/100] (1,(2,(3,(((((((((4,5),6),((((((((7,9),10),11),(8,((((13,14),15),16),17))),12),18),((((24,29),28),((25,27),26)),((30,31),32))),((19,(20,(21,(22,23)))),((33,(35,36)),34)))),(37,(38,(39,40)))),(((44,45),46),(((((((47,48),49),50),(((((51,53),52),((54,56),55)),61),62)),((57,(58,59)),60)),(63,(66,67))),((64,65),68)))),43),((41,42),(76,77))),(((69,70),((72,73),75)),74)),71))));
tree B_2.36 = [&U] [&W 1/100] (1,(2,(3,(((((((((4,5),6),((((((((7,9),10),11),(8,((((13,14),15),16),17))),12),18),((((24,29),28),((25,27),26)),((30,31),32))),((19,(20,(21,(22,23)))),((33,(35,36)),34)))),((37,(38,39)),40)),(((44,45),46),(((((((47,48),49),50),(((((51,53),52),((54,56),55)),61),62)),((57,(58,59)),60)),(63,(66,67))),((64,65),68)))),43),((41,42),(76,77))),(((69,70),((72,73),75)),74)),71))));
tree B_2.37 = [&U] [&W 1/100] (1,(2,(3,(((((((((4,5),6),((((((((7,9),10),11),(8,((((13,14),15),16),17))),12),18),((((24,29),28),((25,27),26)),((30,31),32))),((19,(20,(21,(22,23)))),((33,(35,36)),34)))),(((37,39),38),40)),(((44,45),46),(((((((47,48),49),50),(((((51,53),52),((54,56),55)),61),62)),((57,(58,59)),60)),(63,(66,67))),((64,65),68)))),43),((41,42),(76,77))),(((69,70),((72,73),75)),74)),71))));
tree B_2.38 = [&U] [&W 1/100] (1,(2,(3,(((((((((4,5),6),((((((((7,9),10),11),(8,((((13,14),15),16),17))),12),18),((((24,29),28),((25,27),26)),((30,31),32))),((19,(20,(21,(22,23)))),((33,(35,36)),34)))),((37,38),(39,40))),(((44,45),46),(((((((47,48),49),50),(((((51,53),52),((54,56),55)),61),62)),((57,(58,59)),60)),(63,(66,67))),((64,65),68)))),43),((41,42),(76,77))),(((69,70),((72,73),75)),74)),71))));
tree B_2.39 = [&U] [&W 1/100] (1,(2,(3,(((((((((4,5),6),((((((((7,9),10),11),(8,((((13,14),15),16),17))),12),18),((((24,29),28),((25,27),26)),((30,31),32))),((19,(20,(21,(22,23)))),((33,(35,36)),34)))),(((37,38),39),40)),(((44,45),46),(((((((47,48),49),50),(((((51,53),52),((54,56),55)),61),62)),((57,(58,59)),60)),(63,(66,67))),((64,65),68)))),43),((41,42),(76,77))),(((69,70),((72,73),75)),74)),71))));
tree B_2.40 = [&U] [&W 1/100] (1,(2,(3,(((((((((4,5),6),((((((((7,9),10),11),(8,((((13,14),15),16),17))),12),18),((((24,29),28),((25,27),26)),((30,31),32))),((19,(20,(21,(22,23)))),((33,(35,36)),34)))),((37,(38,40)),39)),(((44,45),46),(((((((47,48),49),50),(((((51,53),52),((54,56),55)),61),62)),((57,(58,59)),60)),(63,(66,67))),((64,65),68)))),43),((41,42),(76,77))),(((69,70),((72,73),75)),74)),71))));
tree B_2.41 = [&U] [&W 1/100] (1,((2,3),(((((((((4,5),6),((((((((7,9),((8,(((13,(14,15)),16),17)),10)),11),12),18),((24,((((25,27),26),28),29)),((30,31),32))),((33,(35,36)),34)),(19,(20,((21,22),23))))),((37,(38,40)),39)),(((44,45),46),(((((((47,48),49),50),(((51,53),52),((((54,55),56),61),62))),((57,(58,59)),60)),(63,(66,67))),((64,65),68)))),43),((41,42),(76,77))),(((69,70),((72,73),75)),74)),71)));
tree B_2.42 = [&U] [&W 1/100] (1,((2,3),(((((((((4,5),6),((((((((7,9),((8,(((13,(14,15)),16),17)),10)),11),12),18),((24,((((25,27),26),28),29)),((30,31),32))),((33,(35,36)),34)),(19,(20,((21,22),23))))),(((37,39),38),40)),(((44,45),46),(((((((47,48),49),50),(((51,53),52),((((54,55),56),61),62))),((57,(58,59)),60)),(63,(66,67))),((64,65),68)))),43),((41,42),(76,77))),(((69,70),((72,73),75)),74)),71)));
tree B_2.43 = [&U] [&W 1/100] (1,((2,3),(((((((((4,5),6),((((((((7,9),((8,(((13,(14,15)),16),17)),10)),11),12),18),((24,((((25,27),26),28),29)),((30,31),32))),((33,(35,36)),34)),(19,(20,((21,22),23))))),(37,(38,(39,40)))),(((44,45),46),(((((((47,48),49),50),(((51,53),52),((((54,55),56),61),62))),((57,(58,59)),60)),(63,(66,67))),((64,65),68)))),43),((41,42),(76,77))),(((69,70),((72,73),75)),74)),71)));
tree B_2.44 = [&U] [&W 1/100] (1,((2,3),(((((((((4,5),6),((((((((7,9),((8,(((13,(14,15)),16),17)),10)),11),12),18),((24,((((25,27),26),28),29)),((30,31),32))),((33,(35,36)),34)),(19,(20,((21,22),23))))),(37,((38,39),40))),(((44,45),46),(((((((47,48),49),50),(((51,53),52),((((54,55),56),61),62))),((57,(58,59)),60)),(63,(66,67))),((64,65),68)))),43),((41,42),(76,77))),(((69,70),((72,73),75)),74)),71)));
tree B_2.45 = [&U] [&W 1/100] (1,((2,3),(((((((((4,5),6),((((((((7,9),((8,(((13,(14,15)),16),17)),10)),11),12),18),((24,((((25,27),26),28),29)),((30,31),32))),((33,(35,36)),34)),(19,(20,((21,22),23))))),((37,(38,40)),39)),(((44,45),46),(((((((47,48),49),50),(((((51,53),52),((54,55),56)),61),62)),((57,(58,59)),60)),(63,(66,67))),((64,65),68)))),43),((41,42),(76,77))),(((69,70),((72,73),75)),74)),71)));
tree B_2.46 = [&U] [&W 1/100] (1,((2,3),(((((((((4,5),6),((((((((7,9),((8,(((13,(14,15)),16),17)),10)),11),12),18),((24,((((25,27),26),28),29)),((30,31),32))),((33,(35,36)),34)),(19,(20,((21,22),23))))),((37,(38,40)),39)),(((44,45),46),(((((((47,48),49),50),(((((51,52),53),((54,55),56)),61),62)),((57,(58,59)),60)),(63,(66,67))),((64,65),68)))),43),((41,42),(76,77))),(((69,70),((72,73),75)),74)),71)));
tree B_2.47 = [&U] [&W 1/100] (1,((2,3),(((((((((4,5),6),((((((((7,9),((8,(((13,(14,15)),16),17)),10)),11),12),18),((24,((((25,27),26),28),29)),((30,31),32))),((33,(35,36)),34)),(19,(20,((21,22),23))))),((37,(38,40)),39)),(((44,45),46),(((((((47,48),49),50),((((51,(52,53)),((54,55),56)),61),62)),((57,(58,59)),60)),(63,(66,67))),((64,65),68)))),43),((41,42),(76,77))),(((69,70),((72,73),75)),74)),71)));
tree B_2.48 = [&U] [&W 1/100] (1,((2,3),(((((((((4,5),6),((((((((7,9),((8,(((13,(14,15)),16),17)),10)),11),12),18),((24,((((25,27),26),28),29)),((30,31),32))),((33,(35,36)),34)),(19,(20,((21,22),23))))),(37,((38,40),39))),(((44,45),46),(((((((47,48),49),50),(((51,53),52),((((54,55),56),61),62))),((57,(58,59)),60)),(63,(66,67))),((64,65),68)))),43),((41,42),(76,77))),(((69,70),((72,73),75)),74)),71)));
tree B_2.49 = [&U] [&W 1/100] (1,((2,3),(((((((((4,5),6),(((((((7,9),((8,(((13,(14,15)),16),17)),10)),11),12),18),((24,((((25,27),26),28),29)),((30,31),32))),(((19,20),((21,22),23)),((33,(35,36)),34)))),((37,(38,40)),39)),(((44,45),46),(((((((47,48),49),50),(((51,53),52),((((54,55),56),61),62))),((57,(58,59)),60)),(63,(66,67))),((64,65),68)))),43),((41,42),(76,77))),(((69,70),((72,73),75)),74)),71)));
tree B_2.50 = [&U] [&W 1/100] (1,((2,3),(((((((((4,5),6),((((((((7,9),((8,(((13,(14,15)),16),17)),10)),11),12),18),((24,((((25,27),26),28),29)),((30,31),32))),((19,20),((21,22),23))),((33,(35,36)),34))),((37,(38,40)),39)),(((44,45),46),(((((((47,48),49),50),(((51,53),52),((((54,55),56),61),62))),((57,(58,59)),60)),(63,(66,67))),((64,65),68)))),43),((41,42),(76,77))),(((69,70),((72,73),75)),74)),71)));
tree B_2.51 = [&U] [&W 1/100] (1,((2,(((((((((4,5),6),(((((((7,9),((8,(((13,(14,15)),16),17)),(10,11))),12),18),((24,((((25,27),26),29),28)),((30,31),32))),(((33,35),36),34)),(19,((20,(21,22)),23)))),(((37,38),39),40)),(((44,45),46),(((((((47,48),49),50),(((51,53),52),((((54,55),56),61),62))),((57,(58,59)),60)),(63,(66,67))),((64,65),68)))),43),((41,42),(76,77))),(((69,70),((72,73),75)),74)),71)),3));
tree B_2.52 = [&U] [&W 1/100] (1,(2,(3,(((((((((4,5),6),(((((((7,9),((8,(((13,(14,15)),16),17)),(10,11))),12),18),((24,((((25,27),26),29),28)),((30,31),32))),(((33,35),36),34)),(19,((20,(21,22)),23)))),(((37,38),39),40)),(((44,45),46),(((((((47,48),49),50),(((51,53),52),((((54,55),56),61),62))),((57,(58,59)),60)),(63,(66,67))),((64,65),68)))),43),((41,42),(76,77))),(((69,70),((72,73),75)),74)),71))));
tree B_2.53 = [&U] [&W 1/100] (1,((2,3),(((((((((4,5),6),(((((((7,9),((8,(((13,(14,15)),16),17)),(10,11))),12),18),((24,((((25,27),26),29),28)),((30,31),32))),(((33,35),36),34)),(19,((20,(21,22)),23)))),(((37,38),39),40)),(((44,45),46),(((((((47,48),49),50),(((51,53),52),((((54,55),56),61),62))),((57,(58,59)),60)),(63,(66,67))),((64,65),68)))),43),((41,42),(76,77))),(((69,70),((72,73),75)),74)),71)));
tree B_2.54 = [&U] [&W 1/100] (1,((2,(((((((((4,5),6),(((((((7,9),((8,(((13,(14,15)),16),17)),(10,11))),12),18),((24,((((25,27),26),29),28)),((30,31),32))),(((33,35),36),34)),(19,((20,(21,22)),23)))),((37,(39,40)),38)),(((44,45),46),(((((((47,48),49),50),(((51,53),52),((((54,55),56),61),62))),((57,(58,59)),60)),(63,(66,67))),((64,65),68)))),43),((41,42),(76,77))),(((69,70),((72,73),75)),74)),71)),3));
tree B_2.55 = [&U] [&W 1/100] (1,((2,(((((((((4,5),6),(((((((7,9),((8,(((13,(14,15)),16),17)),(10,11))),12),18),((24,((((25,27),26),29),28)),((30,31),32))),(((33,35),36),34)),(19,((20,(21,22)),23)))),(37,(38,(39,40)))),(((44,45),46),(((((((47,48),49),50),(((51,53),52),((((54,55),56),61),62))),((57,(58,59)),60)),(63,(66,67))),((64,65),68)))),43),((41,42),(76,77))),(((69,70),((72,73),75)),74)),71)),3));
tree B_2.56 = [&U] [&W 1/100] (1,((2,(((((((((4,5),6),(((((((7,9),((8,(((13,(14,15)),16),17)),(10,11))),12),18),((24,((((25,27),26),29),28)),((30,31),32))),(((33,35),36),34)),(19,((20,(21,22)),23)))),((37,(38,40)),39)),(((44,45),46),(((((((47,48),49),50),(((51,53),52),((((54,55),56),61),62))),((57,(58,59)),60)),(63,(66,67))),((64,65),68)))),43),((41,42),(76,77))),(((69,70),((72,73),75)),74)),71)),3));
tree B_2.57 = [&U] [&W 1/100] (1,((2,(((((((((4,5),6),(((((((7,9),((8,(((13,(14,15)),16),17)),(10,11))),12),18),((24,((((25,27),26),29),28)),((30,31),32))),(((33,35),36),34)),(19,((20,(21,22)),23)))),(((37,40),38),39)),(((44,45),46),(((((((47,48),49),50),(((51,53),52),((((54,55),56),61),62))),((57,(58,59)),60)),(63,(66,67))),((64,65),68)))),43),((41,42),(76,77))),(((69,70),((72,73),75)),74)),71)),3));
tree B_2.58 = [&U] [&W 1/100] (1,((2,(((((((((4,5),6),(((((((7,9),((8,(((13,(14,15)),16),17)),(10,11))),12),18),((24,((((25,27),26),29),28)),((30,31),32))),(((33,35),36),34)),(19,((20,(21,22)),23)))),((37,38),(39,40))),(((44,45),46),(((((((47,48),49),50),(((51,53),52),((((54,55),56),61),62))),((57,(58,59)),60)),(63,(66,67))),((64,65),68)))),43),((41,42),(76,77))),(((69,70),((72,73),75)),74)),71)),3));
tree B_2.59 = [&U] [&W 1/100] (1,((2,(((((((((4,5),6),(((((((7,9),((8,(((13,(14,15)),16),17)),(10,11))),12),18),((24,((((25,27),26),29),28)),((30,31),32))),(((33,35),36),34)),(19,((20,(21,22)),23)))),(((37,38),40),39)),(((44,45),46),(((((((47,48),49),50),(((51,53),52),((((54,55),56),61),62))),((57,(58,59)),60)),(63,(66,67))),((64,65),68)))),43),((41,42),(76,77))),(((69,70),((72,73),75)),74)),71)),3));
tree B_2.60 = [&U] [&W 1/100] (1,((2,(((((((((4,5),6),((((((7,9),((8,(((13,(14,15)),16),17)),(10,11))),12),18),((24,((((25,27),26),29),28)),((30,31),32))),(((19,(20,(21,22))),23),(((33,35),36),34)))),(((37,38),39),40)),(((44,45),46),(((((((47,48),49),50),(((51,53),52),((((54,55),56),61),62))),((57,(58,59)),60)),(63,(66,67))),((64,65),68)))),43),((41,42),(76,77))),(((69,70),((72,73),75)),74)),71)),3));
tree B_2.61 = [&U] [&W 1/100] (1,((2,(((((((((4,5),6),((((((((7,9),(10,11)),(8,(((13,(14,15)),16),17))),12),18),(((24,(((25,27),26),28)),29),((30,31),32))),((19,((20,22),23)),21)),(((33,36),35),34))),(((37,40),38),39)),(((44,45),46),(((((((47,48),49),50),((((51,(52,53)),((54,55),56)),61),62)),((57,(58,59)),60)),(63,(66,67))),((64,65),68)))),43),((41,42),(76,77))),(((69,70),((72,73),75)),74)),71)),3));
tree B_2.62 = [&U] [&W 1/100] (1,((2,(((((((((4,5),6),((((((((7,9),(10,11)),(8,(((13,(14,15)),16),17))),12),18),(((24,(((25,27),26),28)),29),((30,31),32))),((19,((20,22),23)),21)),(((33,36),35),34))),(((37,40),38),39)),(((44,45),46),(((((((47,48),50),49),((((51,(52,53)),((54,55),56)),61),62)),((57,(58,59)),60)),(63,(66,67))),((64,65),68)))),43),((41,42),(76,77))),(((69,70),((72,73),75)),74)),71)),3));
tree B_2.63 = [&U] [&W 1/100] (1,((2,(((((((((4,5),6),((((((((7,9),(10,11)),(8,(((13,(14,15)),16),17))),12),18),(((24,(((25,27),26),28)),29),((30,31),32))),((19,((20,22),23)),21)),(((33,36),35),34))),(((37,40),38),39)),(((44,45),46),(((((((47,48),49),50),(((51,53),52),((((54,55),56),61),62))),((57,(58,59)),60)),(63,(66,67))),((64,65),68)))),43),((41,42),(76,77))),(((69,70),((72,73),75)),74)),71)),3));
tree B_2.64 = [&U] [&W 1/100] (1,((2,(((((((((4,5),6),((((((((7,9),(10,11)),(8,(((13,(14,15)),16),17))),12),18),(((24,(((25,27),26),28)),29),((30,31),32))),((19,((20,22),23)),21)),(((33,36),35),34))),((37,(38,39)),40)),(((44,45),46),(((((((47,48),49),50),((((51,(52,53)),((54,55),56)),61),62)),((57,(58,59)),60)),(63,(66,67))),((64,65),68)))),43),((41,42),(76,77))),(((69,70),((72,73),75)),74)),71)),3));
tree B_2.65 = [&U] [&W 1/100] (1,((2,(((((((((4,5),6),((((((((7,9),(10,11)),(8,(((13,(14,15)),16),17))),12),18),(((24,(((25,27),26),28)),29),((30,31),32))),((19,((20,22),23)),21)),(((33,36),35),34))),(37,((38,39),40))),(((44,45),46),(((((((47,48),49),50),((((51,(52,53)),((54,55),56)),61),62)),((57,(58,59)),60)),(63,(66,67))),((64,65),68)))),43),((41,42),(76,77))),(((69,70),((72,73),75)),74)),71)),3));
tree B_2.66 = [&U] [&W 1/100] (1,((2,(((((((((4,5),6),((((((((7,9),(10,11)),(8,(((13,(14,15)),16),17))),12),18),(((24,(((25,27),26),28)),29),((30,31),32))),((19,((20,22),23)),21)),(((33,36),35),34))),((37,(39,40)),38)),(((44,45),46),(((((((47,48),49),50),((((51,(52,53)),((54,55),56)),61),62)),((57,(58,59)),60)),(63,(66,67))),((64,65),68)))),43),((41,42),(76,77))),(((69,70),((72,73),75)),74)),71)),3));
tree B_2.67 = [&U] [&W 1/100] (1,((2,(((((((((4,5),6),((((((((7,9),(10,11)),(8,(((13,(14,15)),16),17))),12),18),(((24,(((25,27),26),28)),29),((30,31),32))),((19,((20,22),23)),21)),(((33,36),35),34))),(((37,40),38),39)),(((44,45),46),(((((((47,48),49),50),((((51,(52,53)),(54,(55,56))),61),62)),((57,(58,59)),60)),(63,(66,67))),((64,65),68)))),43),((41,42),(76,77))),(((69,70),((72,73),75)),74)),71)),3));
tree B_2.68 = [&U] [&W 1/100] (1,((2,(((((((((4,5),6),((((((((7,9),(10,11)),(8,(((13,(14,15)),16),17))),12),18),(((24,(((25,27),26),28)),29),((30,31),32))),((19,((20,22),23)),21)),(((33,36),35),34))),(((37,40),38),39)),(((44,45),46),(((((((47,48),49),50),((((51,(52,53)),((54,56),55)),61),62)),((57,(58,59)),60)),(63,(66,67))),((64,65),68)))),43),((41,42),(76,77))),(((69,70),((72,73),75)),74)),71)),3));
tree B_2.69 = [&U] [&W 1/100] (1,((2,(((((((((4,5),6),((((((((7,9),(10,11)),(8,(((13,(14,15)),16),17))),12),18),(((24,(((25,27),26),28)),29),((30,31),32))),((19,((20,22),23)),21)),(((33,36),35),34))),(((37,40),38),39)),(((44,45),46),(((((((47,48),49),50),(((((51,53),52),((54,55),56)),61),62)),((57,(58,59)),60)),(63,(66,67))),((64,65),68)))),43),((41,42),(76,77))),(((69,70),((72,73),75)),74)),71)),3));
tree B_2.70 = [&U] [&W 1/100] (1,((2,(((((((((4,5),6),((((((((7,9),(10,11)),(8,(((13,(14,15)),16),17))),12),18),(((24,(((25,27),26),28)),29),((30,31),32))),((19,((20,22),23)),21)),(((33,36),35),34))),(((37,40),38),39)),(((44,45),46),(((((((47,48),49),50),(((((51,52),53),((54,55),56)),61),62)),((57,(58,59)),60)),(63,(66,67))),((64,65),68)))),43),((41,42),(76,77))),(((69,70),((72,73),75)),74)),71)),3));
tree B_2.71 = [&U] [&W 1/100] (1,((2,3),(((((((((4,5),6),(((((((7,9),(((8,((((13,14),15),16),17)),10),11)),12),18),((24,(((25,27),26),(28,29))),((30,31),32))),(((33,35),34),36)),(19,(((20,22),21),23)))),(((37,38),40),39)),(((44,45),46),(((((((47,48),50),49),(((((51,53),52),((54,56),55)),61),62)),((57,(58,59)),60)),(63,(66,67))),((64,65),68)))),43),((41,42),(76,77))),(((69,70),((72,73),75)),74)),71)));
tree B_2.72 = [&U] [&W 1/100] (1,((2,3),(((((((((4,5),6),(((((((7,9),(((8,((((13,14),15),16),17)),10),11)),12),18),((24,(((25,27),26),(28,29))),((30,31),32))),(((33,35),34),36)),(19,(((20,22),21),23)))),((37,(39,40)),38)),(((44,45),46),(((((((47,48),50),49),(((((51,53),52),((54,56),55)),61),62)),((57,(58,59)),60)),(63,(66,67))),((64,65),68)))),43),((41,42),(76,77))),(((69,70),((72,73),75)),74)),71)));
tree B_2.73 = [&U] [&W 1/100] (1,((2,3),(((((((((4,5),6),(((((((7,9),(((8,((((13,14),15),16),17)),10),11)),12),18),((24,(((25,27),26),(28,29))),((30,31),32))),(((33,35),34),36)),(19,(((20,22),21),23)))),(37,(38,(39,40)))),(((44,45),46),(((((((47,48),50),49),(((((51,53),52),((54,56),55)),61),62)),((57,(58,59)),60)),(63,(66,67))),((64,65),68)))),43),((41,42),(76,77))),(((69,70),((72,73),75)),74)),71)));
tree B_2.74 = [&U] [&W 1/100] (1,(2,(3,(((((((((4,5),6),(((((((7,9),(((8,((((13,14),15),16),17)),10),11)),12),18),((24,(((25,27),26),(28,29))),((30,31),32))),(((33,35),34),36)),(19,(((20,22),21),23)))),(((37,38),40),39)),(((44,45),46),(((((((47,48),50),49),(((((51,53),52),((54,56),55)),61),62)),((57,(58,59)),60)),(63,(66,67))),((64,65),68)))),43),((41,42),(76,77))),(((69,70),((72,73),75)),74)),71))));
tree B_2.75 = [&U] [&W 1/100] (1,((2,(((((((((4,5),6),(((((((7,9),(((8,((((13,14),15),16),17)),10),11)),12),18),((24,(((25,27),26),(28,29))),((30,31),32))),(((33,35),34),36)),(19,(((20,22),21),23)))),(((37,38),40),39)),(((44,45),46),(((((((47,48),50),49),(((((51,53),52),((54,56),55)),61),62)),((57,(58,59)),60)),(63,(66,67))),((64,65),68)))),43),((41,42),(76,77))),(((69,70),((72,73),75)),74)),71)),3));
tree B_2.76 = [&U] [&W 1/100] (1,((2,3),(((((((((4,5),6),(((((((7,9),(((8,((((13,14),15),16),17)),10),11)),12),18),((24,(((25,27),26),(28,29))),((30,31),32))),(((33,35),34),36)),(19,(((20,22),21),23)))),((37,(38,39)),40)),(((44,45),46),(((((((47,48),50),49),(((((51,53),52),((54,56),55)),61),62)),((57,(58,59)),60)),(63,(66,67))),((64,65),68)))),43),((41,42),(76,77))),(((69,70),((72,73),75)),74)),71)));
tree B_2.77 = [&U] [&W 1/100] (1,((2,3),(((((((((4,5),6),(((((((7,9),(((8,((((13,14),15),16),17)),10),11)),12),18),((24,(((25,27),26),(28,29))),((30,31),32))),(((33,35),34),36)),(19,(((20,22),21),23)))),(((37,39),38),40)),(((44,45),46),(((((((47,48),50),49),(((((51,53),52),((54,56),55)),61),62)),((57,(58,59)),60)),(63,(66,67))),((64,65),68)))),43),((41,42),(76,77))),(((69,70),((72,73),75)),74)),71)));
tree B_2.78 = [&U] [&W 1/100] (1,((2,3),(((((((((4,5),6),(((((((7,9),(((8,((((13,14),15),16),17)),10),11)),12),18),((24,(((25,27),26),(28,29))),((30,31),32))),(((33,35),34),36)),(19,(((20,22),21),23)))),((37,38),(39,40))),(((44,45),46),(((((((47,48),50),49),(((((51,53),52),((54,56),55)),61),62)),((57,(58,59)),60)),(63,(66,67))),((64,65),68)))),43),((41,42),(76,77))),(((69,70),((72,73),75)),74)),71)));
tree B_2.79 = [&U] [&W 1/100] (1,((2,3),(((((((((4,5),6),(((((((7,9),(((8,((((13,14),15),16),17)),10),11)),12),18),((24,(((25,27),26),(28,29))),((30,31),32))),(((33,35),34),36)),(19,(((20,22),21),23)))),(((37,38),39),40)),(((44,45),46),(((((((47,48),50),49),(((((51,53),52),((54,56),55)),61),62)),((57,(58,59)),60)),(63,(66,67))),((64,65),68)))),43),((41,42),(76,77))),(((69,70),((72,73),75)),74)),71)));
tree B_2.80 = [&U] [&W 1/100] (1,((2,3),(((((((((4,5),6),((((((7,9),(((8,((((13,14),15),16),17)),10),11)),12),18),((24,(((25,27),26),(28,29))),((30,31),32))),(((19,((20,22),21)),23),(((33,35),34),36)))),(((37,38),40),39)),(((44,45),46),(((((((47,48),50),49),(((((51,53),52),((54,56),55)),61),62)),((57,(58,59)),60)),(63,(66,67))),((64,65),68)))),43),((41,42),(76,77))),(((69,70),((72,73),75)),74)),71)));
tree B_2.81 = [&U] [&W 1/100] (1,(2,(3,(((((((((4,5),6),((((((((7,9),10),((8,((((13,14),15),16),17)),11)),12),18),((((24,((25,27),26)),29),28),((30,31),32))),(33,(34,(35,36)))),((19,((21,23),22)),20))),(((37,40),38),39)),(((44,45),46),(((((((47,48),49),50),((((51,(52,53)),((54,55),56)),61),62)),((57,(58,59)),60)),(63,(66,67))),((64,65),68)))),43),((41,42),(76,77))),(((69,70),((72,73),75)),74)),71))));
tree B_2.82 = [&U] [&W 1/100] (1,((2,(((((((((4,5),6),((((((((7,9),10),((8,((((13,14),15),16),17)),11)),12),18),((((24,((25,27),26)),29),28),((30,31),32))),(33,(34,(35,36)))),((19,((21,23),22)),20))),(((37,40),38),39)),(((44,45),46),(((((((47,48),49),50),((((51,(52,53)),((54,55),56)),61),62)),((57,(58,59)),60)),(63,(66,67))),((64,65),68)))),43),((41,42),(76,77))),(((69,70),((72,73),75)),74)),71)),3));
tree B_2.83 = [&U] [&W 1/100] (1,((2,3),(((((((((4,5),6),((((((((7,9),10),((8,((((13,14),15),16),17)),11)),12),18),((((24,((25,27),26)),29),28),((30,31),32))),(33,(34,(35,36)))),((19,((21,23),22)),20))),(((37,40),38),39)),(((44,45),46),(((((((47,48),49),50),((((51,(52,53)),((54,55),56)),61),62)),((57,(58,59)),60)),(63,(66,67))),((64,65),68)))),43),((41,42),(76,77))),(((69,70),((72,73),75)),74)),71)));
tree B_2.84 = [&U] [&W 1/100] (1,(2,(3,(((((((((4,5),6),((((((((7,9),10),((8,((((13,14),15),16),17)),11)),12),18),((((24,((25,27),26)),29),28),((30,31),32))),(33,(34,(35,36)))),((19,((21,23),22)),20))),((37,(38,39)),40)),(((44,45),46),(((((((47,48),49),50),((((51,(52,53)),((54,55),56)),61),62)),((57,(58,59)),60)),(63,(66,67))),((64,65),68)))),43),((41,42),(76,77))),(((69,70),((72,73),75)),74)),71))));
tree B_2.85 = [&U] [&W 1/100] (1,(2,(3,(((((((((4,5),6),((((((((7,9),10),((8,((((13,14),15),16),17)),11)),12),18),((((24,((25,27),26)),29),28),((30,31),32))),(33,(34,(35,36)))),((19,((21,23),22)),20))),(37,((38,39),40))),(((44,45),46),(((((((47,48),49),50),((((51,(52,53)),((54,55),56)),61),62)),((57,(58,59)),60)),(63,(66,67))),((64,65),68)))),43),((41,42),(76,77))),(((69,70),((72,73),75)),74)),71))));
tree B_2.86 = [&U] [&W 1/100] (1,(2,(3,(((((((((4,5),6),((((((((7,9),10),((8,((((13,14),15),16),17)),11)),12),18),((((24,((25,27),26)),29),28),((30,31),32))),(33,(34,(35,36)))),((19,((21,23),22)),20))),((37,(39,40)),38)),(((44,45),46),(((((((47,48),49),50),((((51,(52,53)),((54,55),56)),61),62)),((57,(58,59)),60)),(63,(66,67))),((64,65),68)))),43),((41,42),(76,77))),(((69,70),((72,73),75)),74)),71))));
tree B_2.87 = [&U] [&W 1/100] (1,(2,(3,(((((((((4,5),6),(((((((7,9),10),((8,((((13,14),15),16),17)),11)),12),18),((((24,((25,27),26)),29),28),((30,31),32))),(((19,20),((21,23),22)),(33,(34,(35,36)))))),(((37,40),38),39)),(((44,45),46),(((((((47,48),49),50),((((51,(52,53)),((54,55),56)),61),62)),((57,(58,59)),60)),(63,(66,67))),((64,65),68)))),43),((41,42),(76,77))),(((69,70),((72,73),75)),74)),71))));
tree B_2.88 = [&U] [&W 1/100] (1,(2,(3,(((((((((4,5),6),((((((((7,9),10),((8,((((13,14),15),16),17)),11)),12),18),((((24,((25,27),26)),29),28),((30,31),32))),((19,20),((21,23),22))),(33,(34,(35,36))))),(((37,40),38),39)),(((44,45),46),(((((((47,48),49),50),((((51,(52,53)),((54,55),56)),61),62)),((57,(58,59)),60)),(63,(66,67))),((64,65),68)))),43),((41,42),(76,77))),(((69,70),((72,73),75)),74)),71))));
tree B_2.89 = [&U] [&W 1/100] (1,(2,(3,(((((((((4,5),6),(((((((7,9),10),((8,((((13,14),15),16),17)),11)),12),18),((((24,((25,27),26)),29),28),((30,31),32))),((19,(20,((21,23),22))),(33,(34,(35,36)))))),(((37,40),38),39)),(((44,45),46),(((((((47,48),49),50),((((51,(52,53)),((54,55),56)),61),62)),((57,(58,59)),60)),(63,(66,67))),((64,65),68)))),43),((41,42),(76,77))),(((69,70),((72,73),75)),74)),71))));
tree B_2.90 = [&U] [&W 1/100] (1,(2,(3,(((((((((4,5),6),((((((((7,9),10),((8,((((13,14),15),16),17)),11)),12),18),((((24,((25,27),26)),29),28),((30,31),32))),(19,(20,((21,23),22)))),(33,(34,(35,36))))),(((37,40),38),39)),(((44,45),46),(((((((47,48),49),50),((((51,(52,53)),((54,55),56)),61),62)),((57,(58,59)),60)),(63,(66,67))),((64,65),68)))),43),((41,42),(76,77))),(((69,70),((72,73),75)),74)),71))));
tree B_2.91 = [&U] [&W 1/100] (1,((2,(((((((((4,5),6),(((((((7,9),10),((8,(((13,(14,15)),16),17)),11)),12),18),((24,((((25,27),26),29),28)),((30,31),32))),(((19,((20,22),23)),21),(33,((34,35),36))))),(((37,38),40),39)),(((44,45),46),(((((((47,48),49),50),(((51,53),52),(((54,(55,56)),61),62))),((57,(58,59)),60)),(63,(66,67))),((64,65),68)))),43),((41,42),(76,77))),(((69,70),((72,73),75)),74)),71)),3));
tree B_2.92 = [&U] [&W 1/100] (1,((2,(((((((((4,5),6),((((((((7,9),10),(8,(((13,(14,15)),16),17))),11),12),18),((24,((((25,27),26),29),28)),((30,31),32))),(((19,((20,22),23)),21),(33,((34,35),36))))),(((37,38),40),39)),(((44,45),46),(((((((47,48),49),50),(((51,53),52),(((54,(55,56)),61),62))),((57,(58,59)),60)),(63,(66,67))),((64,65),68)))),43),((41,42),(76,77))),(((69,70),((72,73),75)),74)),71)),3));
tree B_2.93 = [&U] [&W 1/100] (1,((2,(((((((((4,5),6),(((((((7,9),((8,(((13,(14,15)),16),17)),10)),11),12),18),((24,((((25,27),26),29),28)),((30,31),32))),(((19,((20,22),23)),21),(33,((34,35),36))))),(((37,38),40),39)),(((44,45),46),(((((((47,48),49),50),(((51,53),52),(((54,(55,56)),61),62))),((57,(58,59)),60)),(63,(66,67))),((64,65),68)))),43),((41,42),(76,77))),(((69,70),((72,73),75)),74)),71)),3));
tree B_2.94 = [&U] [&W 1/100] (1,((2,(((((((((4,5),6),((((((((7,9),(8,(((13,(14,15)),16),17))),10),11),12),18),((24,((((25,27),26),29),28)),((30,31),32))),(((19,((20,22),23)),21),(33,((34,35),36))))),(((37,38),40),39)),(((44,45),46),(((((((47,48),49),50),(((51,53),52),(((54,(55,56)),61),62))),((57,(58,59)),60)),(63,(66,67))),((64,65),68)))),43),((41,42),(76,77))),(((69,70),((72,73),75)),74)),71)),3));
tree B_2.95 = [&U] [&W 1/100] (1,((2,(((((((((4,5),6),((((((((7,9),10),11),(8,(((13,(14,15)),16),17))),12),18),((24,((((25,27),26),29),28)),((30,31),32))),(((19,((20,22),23)),21),(33,((34,35),36))))),(((37,38),40),39)),(((44,45),46),(((((((47,48),49),50),(((51,53),52),(((54,(55,56)),61),62))),((57,(58,59)),60)),(63,(66,67))),((64,65),68)))),43),((41,42),(76,77))),(((69,70),((72,73),75)),74)),71)),3));
tree B_2.96 = [&U] [&W 1/100] (1,((2,(((((((((4,5),6),(((((((7,9),(10,11)),(8,(((13,(14,15)),16),17))),12),18),((24,((((25,27),26),29),28)),((30,31),32))),(((19,((20,22),23)),21),(33,((34,35),36))))),(((37,38),40),39)),(((44,45),46),(((((((47,48),49),50),(((51,53),52),(((54,(55,56)),61),62))),((57,(58,59)),60)),(63,(66,67))),((64,65),68)))),43),((41,42),(76,77))),(((69,70),((72,73),75)),74)),71)),3));
tree B_2.97 = [&U] [&W 1/100] (1,((2,(((((((((4,5),6),((((((((7,9),11),10),(8,(((13,(14,15)),16),17))),12),18),((24,((((25,27),26),29),28)),((30,31),32))),(((19,((20,22),23)),21),(33,((34,35),36))))),(((37,38),40),39)),(((44,45),46),(((((((47,48),49),50),(((51,53),52),(((54,(55,56)),61),62))),((57,(58,59)),60)),(63,(66,67))),((64,65),68)))),43),((41,42),(76,77))),(((69,70),((72,73),75)),74)),71)),3));
tree B_2.98 = [&U] [&W 1/100] (1,((2,(((((((((4,5),6),((((((7,9),(((8,(((13,(14,15)),16),17)),11),10)),12),18),((24,((((25,27),26),29),28)),((30,31),32))),(((19,((20,22),23)),21),(33,((34,35),36))))),(((37,38),40),39)),(((44,45),46),(((((((47,48),49),50),(((51,53),52),(((54,(55,56)),61),62))),((57,(58,59)),60)),(63,(66,67))),((64,65),68)))),43),((41,42),(76,77))),(((69,70),((72,73),75)),74)),71)),3));
tree B_2.99 = [&U] [&W 1/100] (1,((2,(((((((((4,5),6),((((((7,9),(((8,(((13,(14,15)),16),17)),10),11)),12),18),((24,((((25,27),26),29),28)),((30,31),32))),(((19,((20,22),23)),21),(33,((34,35),36))))),(((37,38),40),39)),(((44,45),46),(((((((47,48),49),50),(((51,53),52),(((54,(55,56)),61),62))),((57,(58,59)),60)),(63,(66,67))),((64,65),68)))),43),((41,42),(76,77))),(((69,70),((72,73),75)),74)),71)),3));
tree B_2.100 = [&U] [&W 1/100] (1,((2,(((((((((4,5),6),((((((7,9),((8,(((13,(14,15)),16),17)),(10,11))),12),18),((24,((((25,27),26),29),28)),((30,31),32))),(((19,((20,22),23)),21),(33,((34,35),36))))),(((37,38),40),39)),(((44,45),46),(((((((47,48),49),50),(((51,53),52),(((54,(55,56)),61),62))),((57,(58,59)),60)),(63,(66,67))),((64,65),68)))),43),((41,42),(76,77))),(((69,70),((72,73),75)),74)),71)),3));

[Trees found in bootstrap replicate #3 (seed=740365231)]
tree B_3.1 = [&U] [&W 1/40] (1,((2,((((((((((((((4,5),6),((30,31),32)),((((19,21),20),23),22)),(((24,((25,(26,27)),29)),28),(((33,36),35),34))),((((7,9),((8,((((13,15),14),16),17)),10)),11),12)),18),(((37,39),38),40)),((44,45),46)),((((((47,48),50),49),(66,67)),(((51,53),52),(((54,(55,56)),((((57,(58,59)),60),61),62)),63))),68)),(64,65)),43),((41,42),(76,77))),(((((69,70),(72,73)),74),75),71))),3));
tree B_3.2 = [&U] [&W 1/40] (1,((2,((((((((((((((4,5),6),((30,31),32)),((((19,21),20),23),22)),(((24,((25,(26,27)),29)),28),(((33,36),35),34))),((((7,9),((8,((((13,15),14),16),17)),10)),11),12)),18),(((37,39),38),40)),((44,45),46)),((((((47,48),50),49),(66,67)),(((51,53),52),((((54,56),55),((((57,(58,59)),60),61),62)),63))),68)),(64,65)),43),((41,42),(76,77))),(((((69,70),(72,73)),74),75),71))),3));
tree B_3.3 = [&U] [&W 1/40] (1,((2,((((((((((((((4,5),6),((30,31),32)),((((19,21),20),23),22)),(((24,((25,(26,27)),29)),28),(((33,36),35),34))),((((7,9),((8,((((13,15),14),16),17)),10)),11),12)),18),(((37,39),38),40)),((44,45),46)),((((((47,48),50),49),(66,67)),(((51,53),52),((((54,55),56),((((57,(58,59)),60),61),62)),63))),68)),(64,65)),43),((41,42),(76,77))),(((((69,70),(72,73)),74),75),71))),3));
tree B_3.4 = [&U] [&W 1/40] (1,((2,((((((((((((((4,5),6),((30,31),32)),((((19,21),20),23),22)),(((24,((25,(26,27)),29)),28),(((33,36),35),34))),((((7,9),((8,((((13,15),14),16),17)),10)),11),12)),18),(37,((38,40),39))),((44,45),46)),((((((47,48),50),49),(66,67)),(((51,53),52),(((54,(55,56)),((((57,(58,59)),60),61),62)),63))),68)),(64,65)),43),((41,42),(76,77))),(((((69,70),(72,73)),74),75),71))),3));
tree B_3.5 = [&U] [&W 1/40] (1,((2,((((((((((((((4,5),6),((30,31),32)),((((19,21),20),23),22)),(((24,((25,(26,27)),29)),28),(((33,36),35),34))),((((7,9),((8,((((13,15),14),16),17)),10)),11),12)),18),((37,(39,40)),38)),((44,45),46)),((((((47,48),50),49),(66,67)),(((51,53),52),(((54,(55,56)),((((57,(58,59)),60),61),62)),63))),68)),(64,65)),43),((41,42),(76,77))),(((((69,70),(72,73)),74),75),71))),3));
tree B_3.6 = [&U] [&W 1/40] (1,(2,(3,((((((((((((((4,5),6),((30,31),32)),((((19,21),20),23),22)),(((24,((25,(26,27)),29)),28),(((33,36),35),34))),((((7,9),((8,((((13,15),14),16),17)),10)),11),12)),18),(((37,39),38),40)),((44,45),46)),((((((47,48),50),49),(66,67)),(((51,53),52),(((54,(55,56)),((((57,(58,59)),60),61),62)),63))),68)),(64,65)),43),((41,42),(76,77))),(((((69,70),(72,73)),74),75),71)))));
tree B_3.7 = [&U] [&W 1/40] (1,((2,3),((((((((((((((4,5),6),((30,31),32)),((((19,21),20),23),22)),(((24,((25,(26,27)),29)),28),(((33,36),35),34))),((((7,9),((8,((((13,15),14),16),17)),10)),11),12)),18),(((37,39),38),40)),((44,45),46)),((((((47,48),50),49),(66,67)),(((51,53),52),(((54,(55,56)),((((57,(58,59)),60),61),62)),63))),68)),(64,65)),43),((41,42),(76,77))),(((((69,70),(72,73)),74),75),71))));
tree B_3.8 = [&U] [&W 1/40] (1,((2,((((((((((((((4,5),6),((30,31),32)),((((19,21),20),23),22)),(((24,((25,(26,27)),29)),28),(((33,36),35),34))),(((((7,9),11),(8,((((13,15),14),16),17))),10),12)),18),(((37,39),38),40)),((44,45),46)),((((((47,48),50),49),(66,67)),(((51,53),52),(((54,(55,56)),((((57,(58,59)),60),61),62)),63))),68)),(64,65)),43),((41,42),(76,77))),(((((69,70),(72,73)),74),75),71))),3));
tree B_3.9 = [&U] [&W 1/40] (1,((2,((((((((((((((4,5),6),((30,31),32)),((((19,21),20),23),22)),(((24,((25,(26,27)),29)),28),(((33,36),35),34))),(((((7,9),11),10),(8,((((13,15),14),16),17))),12)),18),(((37,39),38),40)),((44,45),46)),((((((47,48),50),49),(66,67)),(((51,53),52),(((54,(55,56)),((((57,(58,59)),60),61),62)),63))),68)),(64,65)),43),((41,42),(76,77))),(((((69,70),(72,73)),74),75),71))),3));
tree B_3.10 = [&U] [&W 1/40] (1,((2,(((((((((((((4,5),6),((30,31),32)),((((19,21),20),23),22)),(((((7,9),((8,((((13,15),14),16),17)),10)),11),12),(((24,((25,(26,27)),29)),28),(((33,36),35),34)))),18),(((37,39),38),40)),((44,45),46)),((((((47,48),50),49),(66,67)),(((51,53),52),(((54,(55,56)),((((57,(58,59)),60),61),62)),63))),68)),(64,65)),43),((41,42),(76,77))),(((((69,70),(72,73)),74),75),71))),3));
tree B_3.11 = [&U] [&W 1/40] (1,((2,(((((((((((((((4,5),6),((30,31),32)),((((19,21),20),22),23)),(((24,28),(((25,26),27),29)),((33,(35,36)),34))),(((((7,9),8),10),11),12)),(((13,(14,15)),16),17)),18),((37,(39,40)),38)),((44,45),46)),((((((47,48),50),49),(66,67)),(((51,53),52),((((54,55),56),((((57,(58,59)),60),61),62)),63))),68)),(64,65)),43),((41,42),(76,77))),(((((69,70),(72,73)),74),75),71))),3));
tree B_3.12 = [&U] [&W 1/40] (1,((2,(((((((((((((((4,5),6),((30,31),32)),((((19,21),20),22),23)),(((24,28),(((25,26),27),29)),((33,(35,36)),34))),(((((7,9),8),10),11),12)),(((13,(14,15)),16),17)),18),((37,(39,40)),38)),((44,45),46)),((((((47,48),50),49),(66,67)),(((51,53),52),(((54,(55,56)),((((57,(58,59)),60),61),62)),63))),68)),(64,65)),43),((41,42),(76,77))),(((((69,70),(72,73)),74),75),71))),3));
tree B_3.13 = [&U] [&W 1/40] (1,((2,(((((((((((((((4,5),6),((30,31),32)),((((19,21),20),22),23)),(((24,28),(((25,26),27),29)),((33,(35,36)),34))),(((((7,9),8),10),11),12)),(((13,(14,15)),16),17)),18),((37,(39,40)),38)),((44,45),46)),((((((47,48),50),49),(66,67)),(((51,53),52),((((54,56),55),((((57,(58,59)),60),61),62)),63))),68)),(64,65)),43),((41,42),(76,77))),(((((69,70),(72,73)),74),75),71))),3));
tree B_3.14 = [&U] [&W 1/40] (1,((2,(((((((((((((((4,5),6),((30,31),32)),((((19,21),20),22),23)),(((24,28),(((25,26),27),29)),((33,(35,36)),34))),(((((7,9),8),10),11),12)),(((13,(14,15)),16),17)),18),(((37,38),39),40)),((44,45),46)),((((((47,48),50),49),(66,67)),(((51,53),52),((((54,55),56),((((57,(58,59)),60),61),62)),63))),68)),(64,65)),43),((41,42),(76,77))),(((((69,70),(72,73)),74),75),71))),3));
tree B_3.15 = [&U] [&W 1/40] (1,((2,(((((((((((((((4,5),6),((30,31),32)),((((19,21),20),22),23)),(((24,28),(((25,26),27),29)),((33,(35,36)),34))),(((((7,9),8),10),11),12)),(((13,(14,15)),16),17)),18),(37,((38,40),39))),((44,45),46)),((((((47,48),50),49),(66,67)),(((51,53),52),((((54,55),56),((((57,(58,59)),60),61),62)),63))),68)),(64,65)),43),((41,42),(76,77))),(((((69,70),(72,73)),74),75),71))),3));
tree B_3.16 = [&U] [&W 1/40] (1,((2,(((((((((((((((4,5),6),((30,31),32)),((((19,21),20),22),23)),(((24,28),(((25,26),27),29)),((33,(35,36)),34))),(((((7,9),8),10),11),12)),(((13,(14,15)),16),17)),18),(37,((38,39),40))),((44,45),46)),((((((47,48),50),49),(66,67)),(((51,53),52),((((54,55),56),((((57,(58,59)),60),61),62)),63))),68)),(64,65)),43),((41,42),(76,77))),(((((69,70),(72,73)),74),75),71))),3));
tree B_3.17 = [&U] [&W 1/40] (1,((2,(((((((((((((4,5),6),((30,31),32)),((((19,21),20),22),23)),(((((((7,9),8),10),11),12),(((13,(14,15)),16),17)),(((24,28),(((25,26),27),29)),((33,(35,36)),34)))),18),((37,(39,40)),38)),((44,45),46)),((((((47,48),50),49),(66,67)),(((51,53),52),((((54,55),56),((((57,(58,59)),60),61),62)),63))),68)),(64,65)),43),((41,42),(76,77))),(((((69,70),(72,73)),74),75),71))),3));
tree B_3.18 = [&U] [&W 1/40] (1,(2,(3,(((((((((((((((4,5),6),((30,31),32)),((((19,21),20),22),23)),(((24,28),(((25,26),27),29)),((33,(35,36)),34))),(((((7,9),8),10),11),12)),(((13,(14,15)),16),17)),18),((37,(39,40)),38)),((44,45),46)),((((((47,48),50),49),(66,67)),(((51,53),52),((((54,55),56),((((57,(58,59)),60),61),62)),63))),68)),(64,65)),43),((41,42),(76,77))),(((((69,70),(72,73)),74),75),71)))));
tree B_3.19 = [&U] [&W 1/40] (1,((2,(((((((((((((((4,5),6),((30,31),32)),((((19,21),20),22),23)),(((24,28),(((25,26),27),29)),((33,(35,36)),34))),(((((7,9),8),10),11),12)),(((13,(14,15)),16),17)),18),(37,(38,(39,40)))),((44,45),46)),((((((47,48),50),49),(66,67)),(((51,53),52),((((54,55),56),((((57,(58,59)),60),61),62)),63))),68)),(64,65)),43),((41,42),(76,77))),(((((69,70),(72,73)),74),75),71))),3));
tree B_3.20 = [&U] [&W 1/40] (1,((2,(((((((((((((((4,5),6),((30,31),32)),((((19,21),20),22),23)),(((24,28),(((25,26),27),29)),((33,(35,36)),34))),(((((7,9),8),10),11),12)),(((13,(14,15)),16),17)),18),((37,38),(39,40))),((44,45),46)),((((((47,48),50),49),(66,67)),(((51,53),52),((((54,55),56),((((57,(58,59)),60),61),62)),63))),68)),(64,65)),43),((41,42),(76,77))),(((((69,70),(72,73)),74),75),71))),3));
tree B_3.21 = [&U] [&W 1/40] (1,(2,(3,((((((((((((((4,5),6),((((19,23),21),20),22)),((30,31),32)),((((((7,9),8),10),11),12),(((13,(14,15)),16),17))),(((24,28),((25,(26,27)),29)),(((33,34),36),35))),18),((37,(38,39)),40)),((44,45),46)),((((((47,48),50),49),(66,67)),(((51,53),52),(((54,55),56),((((57,(58,59)),60),61),62)))),63)),((64,65),68)),43),((41,42),(76,77))),(((((69,70),(72,73)),74),75),71)))));
tree B_3.22 = [&U] [&W 1/40] (1,(2,(3,((((((((((((((4,5),6),((((19,23),21),20),22)),((30,31),32)),((((((7,9),8),10),11),12),(((13,(14,15)),16),17))),(((24,28),((25,(26,27)),29)),(((33,34),36),35))),18),((37,(38,39)),40)),((44,45),46)),((((((47,48),50),49),(66,67)),(((51,53),52),((54,(55,56)),((((57,(58,59)),60),61),62)))),63)),((64,65),68)),43),((41,42),(76,77))),(((((69,70),(72,73)),74),75),71)))));
tree B_3.23 = [&U] [&W 1/40] (1,(2,(3,((((((((((((((4,5),6),((((19,23),21),20),22)),((30,31),32)),((((((7,9),8),10),11),12),(((13,(14,15)),16),17))),(((24,28),((25,(26,27)),29)),(((33,34),36),35))),18),((37,(38,39)),40)),((44,45),46)),((((((47,48),50),49),(66,67)),(((51,53),52),(((54,56),55),((((57,(58,59)),60),61),62)))),63)),((64,65),68)),43),((41,42),(76,77))),(((((69,70),(72,73)),74),75),71)))));
tree B_3.24 = [&U] [&W 1/40] (1,(2,(3,((((((((((((((4,5),6),((((19,23),21),20),22)),((30,31),32)),((((((7,9),8),10),11),12),(((13,(14,15)),16),17))),(((24,28),((25,(26,27)),29)),(((33,34),36),35))),18),(37,(38,(39,40)))),((44,45),46)),((((((47,48),50),49),(66,67)),(((51,53),52),(((54,55),56),((((57,(58,59)),60),61),62)))),63)),((64,65),68)),43),((41,42),(76,77))),(((((69,70),(72,73)),74),75),71)))));
tree B_3.25 = [&U] [&W 1/40] (1,(2,(3,((((((((((((((4,5),6),((((19,23),21),20),22)),((30,31),32)),((((((7,9),8),10),11),12),(((13,(14,15)),16),17))),(((24,28),((25,(26,27)),29)),(((33,34),36),35))),18),(37,((38,40),39))),((44,45),46)),((((((47,48),50),49),(66,67)),(((51,53),52),(((54,55),56),((((57,(58,59)),60),61),62)))),63)),((64,65),68)),43),((41,42),(76,77))),(((((69,70),(72,73)),74),75),71)))));
tree B_3.26 = [&U] [&W 1/40] (1,((2,((((((((((((((4,5),6),((((19,23),21),20),22)),((30,31),32)),((((((7,9),8),10),11),12),(((13,(14,15)),16),17))),(((24,28),((25,(26,27)),29)),(((33,34),36),35))),18),((37,(38,39)),40)),((44,45),46)),((((((47,48),50),49),(66,67)),(((51,53),52),(((54,55),56),((((57,(58,59)),60),61),62)))),63)),((64,65),68)),43),((41,42),(76,77))),(((((69,70),(72,73)),74),75),71))),3));
tree B_3.27 = [&U] [&W 1/40] (1,(2,(3,((((((((((((((4,5),6),((((19,23),21),20),22)),((30,31),32)),((((((7,9),8),10),11),12),(((13,(14,15)),16),17))),(((24,28),((25,(26,27)),29)),(((33,34),36),35))),18),(37,((38,39),40))),((44,45),46)),((((((47,48),50),49),(66,67)),(((51,53),52),(((54,55),56),((((57,(58,59)),60),61),62)))),63)),((64,65),68)),43),((41,42),(76,77))),(((((69,70),(72,73)),74),75),71)))));
tree B_3.28 = [&U] [&W 1/40] (1,((2,3),((((((((((((((4,5),6),((((19,23),21),20),22)),((30,31),32)),((((((7,9),8),10),11),12),(((13,(14,15)),16),17))),(((24,28),((25,(26,27)),29)),(((33,34),36),35))),18),((37,(38,39)),40)),((44,45),46)),((((((47,48),50),49),(66,67)),(((51,53),52),(((54,55),56),((((57,(58,59)),60),61),62)))),63)),((64,65),68)),43),((41,42),(76,77))),(((((69,70),(72,73)),74),75),71))));
tree B_3.29 = [&U] [&W 1/40] (1,(2,(3,((((((((((((((4,5),6),((((19,23),21),20),22)),((30,31),32)),((((((7,9),8),10),11),12),(((13,(14,15)),16),17))),(((24,28),((25,(26,27)),29)),(((33,34),36),35))),18),(((37,39),38),40)),((44,45),46)),((((((47,48),50),49),(66,67)),(((51,53),52),(((54,55),56),((((57,(58,59)),60),61),62)))),63)),((64,65),68)),43),((41,42),(76,77))),(((((69,70),(72,73)),74),75),71)))));
tree B_3.30 = [&U] [&W 1/40] (1,(2,(3,((((((((((((((4,5),6),((((19,23),21),20),22)),((30,31),32)),((((((7,9),8),10),11),12),(((13,(14,15)),16),17))),(((24,28),((25,(26,27)),29)),(((33,34),36),35))),18),((37,38),(39,40))),((44,45),46)),((((((47,48),50),49),(66,67)),(((51,53),52),(((54,55),56),((((57,(58,59)),60),61),62)))),63)),((64,65),68)),43),((41,42),(76,77))),(((((69,70),(72,73)),74),75),71)))));
tree B_3.31 = [&U] [&W 1/40] (1,((2,(((((((((((((((4,5),6),((30,31),32)),(19,((20,(21,22)),23))),((24,((((25,27),26),29),28)),((33,(34,35)),36))),(((13,(14,15)),16),17)),(((((7,9),8),10),11),12)),18),(((37,39),38),40)),((44,45),46)),((((((47,48),50),49),(66,67)),(((51,53),52),((54,(55,56)),((((57,(58,59)),60),61),62)))),63)),((64,65),68)),43),((41,42),(76,77))),(((((69,70),(72,73)),74),75),71))),3));
tree B_3.32 = [&U] [&W 1/40] (1,((2,(((((((((((((((4,5),6),((30,31),32)),(19,((20,(21,22)),23))),((24,((((25,27),26),29),28)),((33,(34,35)),36))),(((13,(14,15)),16),17)),(((((7,9),8),10),11),12)),18),(((37,39),38),40)),((44,45),46)),((((((47,48),50),49),(66,67)),(((51,53),52),(((54,56),55),((((57,(58,59)),60),61),62)))),63)),((64,65),68)),43),((41,42),(76,77))),(((((69,70),(72,73)),74),75),71))),3));
tree B_3.33 = [&U] [&W 1/40] (1,((2,(((((((((((((((4,5),6),((30,31),32)),(19,((20,(21,22)),23))),((24,((((25,27),26),29),28)),((33,(34,35)),36))),(((13,(14,15)),16),17)),(((((7,9),8),10),11),12)),18),(((37,39),38),40)),((44,45),46)),((((((47,48),50),49),(66,67)),(((51,53),52),(((54,55),56),((((57,(58,59)),60),61),62)))),63)),((64,65),68)),43),((41,42),(76,77))),(((((69,70),(72,73)),74),75),71))),3));
tree B_3.34 = [&U] [&W 1/40] (1,((2,(((((((((((((((4,5),6),((30,31),32)),(19,((20,(21,22)),23))),((24,((((25,27),26),29),28)),((33,(34,35)),36))),(((13,(14,15)),16),17)),(((((7,9),8),10),11),12)),18),(37,((38,40),39))),((44,45),46)),((((((47,48),50),49),(66,67)),(((51,53),52),((54,(55,56)),((((57,(58,59)),60),61),62)))),63)),((64,65),68)),43),((41,42),(76,77))),(((((69,70),(72,73)),74),75),71))),3));
tree B_3.35 = [&U] [&W 1/40] (1,((2,(((((((((((((((4,5),6),((30,31),32)),(19,((20,(21,22)),23))),((24,((((25,27),26),29),28)),((33,(34,35)),36))),(((13,(14,15)),16),17)),(((((7,9),8),10),11),12)),18),((37,(39,40)),38)),((44,45),46)),((((((47,48),50),49),(66,67)),(((51,53),52),((54,(55,56)),((((57,(58,59)),60),61),62)))),63)),((64,65),68)),43),((41,42),(76,77))),(((((69,70),(72,73)),74),75),71))),3));
tree B_3.36 = [&U] [&W 1/40] (1,((2,(((((((((((((4,5),6),((30,31),32)),(19,((20,(21,22)),23))),(((((((7,9),8),10),11),12),(((13,(14,15)),16),17)),((24,((((25,27),26),29),28)),((33,(34,35)),36)))),18),(((37,39),38),40)),((44,45),46)),((((((47,48),50),49),(66,67)),(((51,53),52),((54,(55,56)),((((57,(58,59)),60),61),62)))),63)),((64,65),68)),43),((41,42),(76,77))),(((((69,70),(72,73)),74),75),71))),3));
tree B_3.37 = [&U] [&W 1/40] (1,(2,(3,(((((((((((((((4,5),6),((30,31),32)),(19,((20,(21,22)),23))),((24,((((25,27),26),29),28)),((33,(34,35)),36))),(((13,(14,15)),16),17)),(((((7,9),8),10),11),12)),18),(((37,39),38),40)),((44,45),46)),((((((47,48),50),49),(66,67)),(((51,53),52),((54,(55,56)),((((57,(58,59)),60),61),62)))),63)),((64,65),68)),43),((41,42),(76,77))),(((((69,70),(72,73)),74),75),71)))));
tree B_3.38 = [&U] [&W 1/40] (1,((2,3),(((((((((((((((4,5),6),((30,31),32)),(19,((20,(21,22)),23))),((24,((((25,27),26),29),28)),((33,(34,35)),36))),(((13,(14,15)),16),17)),(((((7,9),8),10),11),12)),18),(((37,39),38),40)),((44,45),46)),((((((47,48),50),49),(66,67)),(((51,53),52),((54,(55,56)),((((57,(58,59)),60),61),62)))),63)),((64,65),68)),43),((41,42),(76,77))),(((((69,70),(72,73)),74),75),71))));
tree B_3.39 = [&U] [&W 1/40] (1,((2,(((((((((((((((4,5),6),((30,31),32)),(19,((20,(21,22)),23))),((24,((((25,27),26),29),28)),((33,(34,35)),36))),(((13,(14,15)),16),17)),(((((7,9),8),10),11),12)),18),((37,(38,39)),40)),((44,45),46)),((((((47,48),50),49),(66,67)),(((51,53),52),((54,(55,56)),((((57,(58,59)),60),61),62)))),63)),((64,65),68)),43),((41,42),(76,77))),(((((69,70),(72,73)),74),75),71))),3));
tree B_3.40 = [&U] [&W 1/40] (1,((2,(((((((((((((((4,5),6),((30,31),32)),(19,((20,(21,22)),23))),((24,((((25,27),26),29),28)),((33,(34,35)),36))),(((13,(14,15)),16),17)),(((((7,9),8),10),11),12)),18),((37,38),(39,40))),((44,45),46)),((((((47,48),50),49),(66,67)),(((51,53),52),((54,(55,56)),((((57,(58,59)),60),61),62)))),63)),((64,65),68)),43),((41,42),(76,77))),(((((69,70),(72,73)),74),75),71))),3));

[Trees found in bootstrap replicate #4 (seed=1131845594)]
tree B_4.1 = [&U] [&W 1/50] (1,(2,(3,((((((((4,5),(((((19,20),21),23),22),((((24,(25,27)),(26,(28,29))),((30,31),32)),((33,(35,36)),34)))),(((((6,10),(7,9)),11),(8,((((13,14),15),16),17))),12)),18),(((37,39),38),40)),((((43,68),(((((((47,48),49),50),(61,62)),(((57,59),58),60)),(((((51,52),53),55),54),56)),(63,(66,67)))),(64,65)),((44,45),46))),((41,42),(76,77))),((((69,70),((72,73),74)),75),71)))));
tree B_4.2 = [&U] [&W 1/50] (1,(2,(3,((((((((4,5),(((((19,20),21),23),22),((((((24,(25,27)),26),28),29),((30,31),32)),((33,(35,36)),34)))),(((((6,10),(7,9)),11),(8,((((13,14),15),16),17))),12)),18),(((37,39),38),40)),((((43,68),(((((((47,48),49),50),(61,62)),(((57,59),58),60)),(((((51,52),53),55),54),56)),(63,(66,67)))),(64,65)),((44,45),46))),((41,42),(76,77))),((((69,70),((72,73),74)),75),71)))));
tree B_4.3 = [&U] [&W 1/50] (1,(2,(3,((((((((4,5),(((((19,20),21),23),22),((((((24,(25,27)),26),29),28),((30,31),32)),((33,(35,36)),34)))),(((((6,10),(7,9)),11),(8,((((13,14),15),16),17))),12)),18),(((37,39),38),40)),((((43,68),(((((((47,48),49),50),(61,62)),(((57,59),58),60)),(((((51,52),53),55),54),56)),(63,(66,67)))),(64,65)),((44,45),46))),((41,42),(76,77))),((((69,70),((72,73),74)),75),71)))));
tree B_4.4 = [&U] [&W 1/50] (1,(2,(3,((((((((4,5),(((((19,20),21),23),22),((((((24,(25,27)),29),28),26),((30,31),32)),((33,(35,36)),34)))),(((((6,10),(7,9)),11),(8,((((13,14),15),16),17))),12)),18),(((37,39),38),40)),((((43,68),(((((((47,48),49),50),(61,62)),(((57,59),58),60)),(((((51,52),53),55),54),56)),(63,(66,67)))),(64,65)),((44,45),46))),((41,42),(76,77))),((((69,70),((72,73),74)),75),71)))));
tree B_4.5 = [&U] [&W 1/50] (1,(2,(3,((((((((4,5),(((((19,20),21),23),22),((((((24,(25,27)),28),29),26),((30,31),32)),((33,(35,36)),34)))),(((((6,10),(7,9)),11),(8,((((13,14),15),16),17))),12)),18),(((37,39),38),40)),((((43,68),(((((((47,48),49),50),(61,62)),(((57,59),58),60)),(((((51,52),53),55),54),56)),(63,(66,67)))),(64,65)),((44,45),46))),((41,42),(76,77))),((((69,70),((72,73),74)),75),71)))));
tree B_4.6 = [&U] [&W 1/50] (1,(2,(3,((((((((4,5),(((((19,20),21),23),22),(((24,((25,27),((26,28),29))),((30,31),32)),((33,(35,36)),34)))),(((((6,10),(7,9)),11),(8,((((13,14),15),16),17))),12)),18),(((37,39),38),40)),((((43,68),(((((((47,48),49),50),(61,62)),(((57,59),58),60)),(((((51,52),53),55),54),56)),(63,(66,67)))),(64,65)),((44,45),46))),((41,42),(76,77))),((((69,70),((72,73),74)),75),71)))));
tree B_4.7 = [&U] [&W 1/50] (1,(2,(3,((((((((4,5),(((((19,20),21),23),22),((((24,((26,28),29)),(25,27)),((30,31),32)),((33,(35,36)),34)))),(((((6,10),(7,9)),11),(8,((((13,14),15),16),17))),12)),18),(((37,39),38),40)),((((43,68),(((((((47,48),49),50),(61,62)),(((57,59),58),60)),(((((51,52),53),55),54),56)),(63,(66,67)))),(64,65)),((44,45),46))),((41,42),(76,77))),((((69,70),((72,73),74)),75),71)))));
tree B_4.8 = [&U] [&W 1/50] (1,(2,(3,((((((((4,5),(((((19,20),21),23),22),(((24,((25,27),((26,29),28))),((30,31),32)),((33,(35,36)),34)))),(((((6,10),(7,9)),11),(8,((((13,14),15),16),17))),12)),18),(((37,39),38),40)),((((43,68),(((((((47,48),49),50),(61,62)),(((57,59),58),60)),(((((51,52),53),55),54),56)),(63,(66,67)))),(64,65)),((44,45),46))),((41,42),(76,77))),((((69,70),((72,73),74)),75),71)))));
tree B_4.9 = [&U] [&W 1/50] (1,(2,(3,((((((((4,5),(((((19,20),21),23),22),((((24,((26,29),28)),(25,27)),((30,31),32)),((33,(35,36)),34)))),(((((6,10),(7,9)),11),(8,((((13,14),15),16),17))),12)),18),(((37,39),38),40)),((((43,68),(((((((47,48),49),50),(61,62)),(((57,59),58),60)),(((((51,52),53),55),54),56)),(63,(66,67)))),(64,65)),((44,45),46))),((41,42),(76,77))),((((69,70),((72,73),74)),75),71)))));
tree B_4.10 = [&U] [&W 1/50] (1,(2,(3,((((((((4,5),(((((19,20),21),23),22),((((24,(25,27)),(26,(28,29))),((30,31),32)),(((33,34),35),36)))),(((((6,10),(7,9)),11),(8,((((13,14),15),16),17))),12)),18),(((37,39),38),40)),((((43,68),(((((((47,48),49),50),(61,62)),(((57,59),58),60)),(((((51,52),53),55),54),56)),(63,(66,67)))),(64,65)),((44,45),46))),((41,42),(76,77))),((((69,70),((72,73),74)),75),71)))));
tree B_4.11 = [&U] [&W 1/50] (1,(2,(3,((((((((4,5),((((19,(21,22)),23),20),((((((24,29),(25,27)),28),26),((30,31),32)),(((33,35),36),34)))),(((((6,10),11),(7,9)),(8,((((13,15),14),16),17))),12)),18),(((37,38),39),40)),((43,((((((((47,48),49),50),((((51,52),53),(54,(55,56))),(61,62))),((57,(58,59)),60)),(64,65)),(63,(66,67))),68)),((44,45),46))),((41,42),(76,77))),((((69,70),((72,73),74)),75),71)))));
tree B_4.12 = [&U] [&W 1/50] (1,(2,(3,((((((((4,5),((((19,(21,22)),23),20),((((((24,29),(25,27)),28),26),((30,31),32)),(((33,35),36),34)))),((((6,10),((7,9),11)),(8,((((13,15),14),16),17))),12)),18),(((37,38),39),40)),((43,((((((((47,48),49),50),((((51,52),53),(54,(55,56))),(61,62))),((57,(58,59)),60)),(64,65)),(63,(66,67))),68)),((44,45),46))),((41,42),(76,77))),((((69,70),((72,73),74)),75),71)))));
tree B_4.13 = [&U] [&W 1/50] (1,(2,(3,((((((((4,5),((((19,(21,22)),23),20),((((((24,29),(25,27)),28),26),((30,31),32)),(((33,35),36),34)))),(((((6,10),(7,9)),11),(8,((((13,15),14),16),17))),12)),18),(((37,38),39),40)),((43,((((((((47,48),49),50),((((51,52),53),(54,(55,56))),(61,62))),((57,(58,59)),60)),(64,65)),(63,(66,67))),68)),((44,45),46))),((41,42),(76,77))),((((69,70),((72,73),74)),75),71)))));
tree B_4.14 = [&U] [&W 1/50] (1,(2,(3,((((((((4,5),(((19,(20,23)),(21,22)),((((((24,29),(25,27)),28),26),((30,31),32)),(((33,35),36),34)))),(((((6,10),11),(7,9)),(8,((((13,15),14),16),17))),12)),18),(((37,38),39),40)),((43,((((((((47,48),49),50),((((51,52),53),(54,(55,56))),(61,62))),((57,(58,59)),60)),(64,65)),(63,(66,67))),68)),((44,45),46))),((41,42),(76,77))),((((69,70),((72,73),74)),75),71)))));
tree B_4.15 = [&U] [&W 1/50] (1,(2,(3,((((((((4,5),((19,((20,23),(21,22))),((((((24,29),(25,27)),28),26),((30,31),32)),(((33,35),36),34)))),(((((6,10),11),(7,9)),(8,((((13,15),14),16),17))),12)),18),(((37,38),39),40)),((43,((((((((47,48),49),50),((((51,52),53),(54,(55,56))),(61,62))),((57,(58,59)),60)),(64,65)),(63,(66,67))),68)),((44,45),46))),((41,42),(76,77))),((((69,70),((72,73),74)),75),71)))));
tree B_4.16 = [&U] [&W 1/50] (1,(2,(3,((((((((4,5),((((19,(20,23)),21),22),((((((24,29),(25,27)),28),26),((30,31),32)),(((33,35),36),34)))),(((((6,10),11),(7,9)),(8,((((13,15),14),16),17))),12)),18),(((37,38),39),40)),((43,((((((((47,48),49),50),((((51,52),53),(54,(55,56))),(61,62))),((57,(58,59)),60)),(64,65)),(63,(66,67))),68)),((44,45),46))),((41,42),(76,77))),((((69,70),((72,73),74)),75),71)))));
tree B_4.17 = [&U] [&W 1/50] (1,(2,(3,((((((((4,5),((((19,(20,23)),22),21),((((((24,29),(25,27)),28),26),((30,31),32)),(((33,35),36),34)))),(((((6,10),11),(7,9)),(8,((((13,15),14),16),17))),12)),18),(((37,38),39),40)),((43,((((((((47,48),49),50),((((51,52),53),(54,(55,56))),(61,62))),((57,(58,59)),60)),(64,65)),(63,(66,67))),68)),((44,45),46))),((41,42),(76,77))),((((69,70),((72,73),74)),75),71)))));
tree B_4.18 = [&U] [&W 1/50] (1,(2,(3,((((((((4,5),((((19,(21,22)),23),20),((((((24,29),(25,27)),28),26),((30,31),32)),((33,(34,36)),35)))),(((((6,10),11),(7,9)),(8,((((13,15),14),16),17))),12)),18),(((37,38),39),40)),((43,((((((((47,48),49),50),((((51,52),53),(54,(55,56))),(61,62))),((57,(58,59)),60)),(64,65)),(63,(66,67))),68)),((44,45),46))),((41,42),(76,77))),((((69,70),((72,73),74)),75),71)))));
tree B_4.19 = [&U] [&W 1/50] (1,(2,(3,((((((((4,5),((((19,(21,22)),23),20),((((((24,29),(25,27)),28),26),((30,31),32)),(33,((34,36),35))))),(((((6,10),11),(7,9)),(8,((((13,15),14),16),17))),12)),18),(((37,38),39),40)),((43,((((((((47,48),49),50),((((51,52),53),(54,(55,56))),(61,62))),((57,(58,59)),60)),(64,65)),(63,(66,67))),68)),((44,45),46))),((41,42),(76,77))),((((69,70),((72,73),74)),75),71)))));
tree B_4.20 = [&U] [&W 1/50] (1,(2,(3,((((((((4,5),(((19,(20,(21,22))),23),((((((24,29),(25,27)),28),26),((30,31),32)),(((33,35),36),34)))),(((((6,10),11),(7,9)),(8,((((13,15),14),16),17))),12)),18),(((37,38),39),40)),((43,((((((((47,48),49),50),((((51,52),53),(54,(55,56))),(61,62))),((57,(58,59)),60)),(64,65)),(63,(66,67))),68)),((44,45),46))),((41,42),(76,77))),((((69,70),((72,73),74)),75),71)))));
tree B_4.21 = [&U] [&W 1/50] (1,((2,((((((((4,5),(((((19,20),22),23),21),(((24,((((25,27),29),28),26)),((30,31),32)),(((33,36),35),34)))),(((((6,10),11),(7,9)),(8,((((13,14),15),16),17))),12)),18),(((37,39),38),40)),((43,(((((((((47,48),49),50),(61,62)),(((51,52),53),((54,55),56))),(((57,58),59),60)),(64,65)),(63,(66,67))),68)),((44,45),46))),((41,42),(76,77))),((((69,70),((72,73),74)),75),71))),3));
tree B_4.22 = [&U] [&W 1/50] (1,((2,((((((((4,5),(((((19,20),22),23),21),(((((24,26),((25,27),29)),28),((30,31),32)),(((33,36),35),34)))),(((((6,10),11),(7,9)),(8,((((13,14),15),16),17))),12)),18),(((37,39),38),40)),((43,(((((((((47,48),49),50),(61,62)),(((51,52),53),((54,55),56))),(((57,58),59),60)),(64,65)),(63,(66,67))),68)),((44,45),46))),((41,42),(76,77))),((((69,70),((72,73),74)),75),71))),3));
tree B_4.23 = [&U] [&W 1/50] (1,((2,((((((((4,5),(((((19,20),22),23),21),(((((24,26),28),((25,27),29)),((30,31),32)),(((33,36),35),34)))),(((((6,10),11),(7,9)),(8,((((13,14),15),16),17))),12)),18),(((37,39),38),40)),((43,(((((((((47,48),49),50),(61,62)),(((51,52),53),((54,55),56))),(((57,58),59),60)),(64,65)),(63,(66,67))),68)),((44,45),46))),((41,42),(76,77))),((((69,70),((72,73),74)),75),71))),3));
tree B_4.24 = [&U] [&W 1/50] (1,((2,((((((((4,5),(((((19,20),22),23),21),((((((24,26),28),(25,27)),29),((30,31),32)),(((33,36),35),34)))),(((((6,10),11),(7,9)),(8,((((13,14),15),16),17))),12)),18),(((37,39),38),40)),((43,(((((((((47,48),49),50),(61,62)),(((51,52),53),((54,55),56))),(((57,58),59),60)),(64,65)),(63,(66,67))),68)),((44,45),46))),((41,42),(76,77))),((((69,70),((72,73),74)),75),71))),3));
tree B_4.25 = [&U] [&W 1/50] (1,((2,((((((((4,5),(((((19,20),22),23),21),((((((24,26),28),29),(25,27)),((30,31),32)),(((33,36),35),34)))),(((((6,10),11),(7,9)),(8,((((13,14),15),16),17))),12)),18),(((37,39),38),40)),((43,(((((((((47,48),49),50),(61,62)),(((51,52),53),((54,55),56))),(((57,58),59),60)),(64,65)),(63,(66,67))),68)),((44,45),46))),((41,42),(76,77))),((((69,70),((72,73),74)),75),71))),3));
tree B_4.26 = [&U] [&W 1/50] (1,((2,((((((((4,5),(((((19,20),22),23),21),(((24,((((25,27),29),28),26)),((30,31),32)),((33,(34,35)),36)))),(((((6,10),11),(7,9)),(8,((((13,14),15),16),17))),12)),18),(((37,39),38),40)),((43,(((((((((47,48),49),50),(61,62)),(((51,52),53),((54,55),56))),(((57,58),59),60)),(64,65)),(63,(66,67))),68)),((44,45),46))),((41,42),(76,77))),((((69,70),((72,73),74)),75),71))),3));
tree B_4.27 = [&U] [&W 1/50] (1,((2,((((((((4,5),(((((19,20),22),23),21),(((24,((((25,27),29),28),26)),((30,31),32)),(33,((34,35),36))))),(((((6,10),11),(7,9)),(8,((((13,14),15),16),17))),12)),18),(((37,39),38),40)),((43,(((((((((47,48),49),50),(61,62)),(((51,52),53),((54,55),56))),(((57,58),59),60)),(64,65)),(63,(66,67))),68)),((44,45),46))),((41,42),(76,77))),((((69,70),((72,73),74)),75),71))),3));
tree B_4.28 = [&U] [&W 1/50] (1,((2,((((((((4,5),(((((19,20),22),23),21),(((24,(((25,27),(26,28)),29)),((30,31),32)),(((33,36),35),34)))),(((((6,10),11),(7,9)),(8,((((13,14),15),16),17))),12)),18),(((37,39),38),40)),((43,(((((((((47,48),49),50),(61,62)),(((51,52),53),((54,55),56))),(((57,58),59),60)),(64,65)),(63,(66,67))),68)),((44,45),46))),((41,42),(76,77))),((((69,70),((72,73),74)),75),71))),3));
tree B_4.29 = [&U] [&W 1/50] (1,((2,((((((((4,5),(((((19,20),22),23),21),(((24,((25,27),((26,28),29))),((30,31),32)),(((33,36),35),34)))),(((((6,10),11),(7,9)),(8,((((13,14),15),16),17))),12)),18),(((37,39),38),40)),((43,(((((((((47,48),49),50),(61,62)),(((51,52),53),((54,55),56))),(((57,58),59),60)),(64,65)),(63,(66,67))),68)),((44,45),46))),((41,42),(76,77))),((((69,70),((72,73),74)),75),71))),3));
tree B_4.30 = [&U] [&W 1/50] (1,((2,((((((((4,5),(((((19,20),22),23),21),(((((24,28),((25,27),29)),26),((30,31),32)),(((33,36),35),34)))),(((((6,10),11),(7,9)),(8,((((13,14),15),16),17))),12)),18),(((37,39),38),40)),((43,(((((((((47,48),49),50),(61,62)),(((51,52),53),((54,55),56))),(((57,58),59),60)),(64,65)),(63,(66,67))),68)),((44,45),46))),((41,42),(76,77))),((((69,70),((72,73),74)),75),71))),3));
tree B_4.31 = [&U] [&W 1/50] (1,((2,((((((((((4,5),(((19,(20,(22,23))),21),(((24,((((25,27),26),28),29)),((30,31),32)),(33,(34,(35,36)))))),(((((6,10),11),(7,9)),(8,((((13,14),15),16),17))),12)),18),((37,(38,39)),40)),((44,45),46)),(((43,((64,65),68)),(63,(66,67))),((((47,48),49),50),(((51,(52,53)),((54,55),56)),((((57,58),59),60),(61,62)))))),((41,42),(76,77))),(((69,70),((72,73),74)),75)),71)),3));
tree B_4.32 = [&U] [&W 1/50] (1,(2,(3,((((((((((4,5),(((19,(20,(22,23))),21),(((24,((((25,27),26),28),29)),((30,31),32)),(33,(34,(35,36)))))),(((((6,10),11),(7,9)),(8,((((13,14),15),16),17))),12)),18),((37,(38,39)),40)),((44,45),46)),(((43,((64,65),68)),(63,(66,67))),((((47,48),49),50),(((51,(52,53)),((54,55),56)),((((57,58),59),60),(61,62)))))),((41,42),(76,77))),(((69,70),((72,73),74)),75)),71))));
tree B_4.33 = [&U] [&W 1/50] (1,((2,3),((((((((((4,5),(((19,(20,(22,23))),21),(((24,((((25,27),26),28),29)),((30,31),32)),(33,(34,(35,36)))))),(((((6,10),11),(7,9)),(8,((((13,14),15),16),17))),12)),18),((37,(38,39)),40)),((44,45),46)),(((43,((64,65),68)),(63,(66,67))),((((47,48),49),50),(((51,(52,53)),((54,55),56)),((((57,58),59),60),(61,62)))))),((41,42),(76,77))),(((69,70),((72,73),74)),75)),71)));
tree B_4.34 = [&U] [&W 1/50] (1,((2,((((((((((4,5),(((19,(20,(22,23))),21),(((24,((((25,27),26),28),29)),((30,31),32)),(33,(34,(35,36)))))),(((((6,10),11),(7,9)),(8,((((13,14),15),16),17))),12)),18),((37,(38,39)),40)),((44,45),46)),(((43,((64,65),68)),(63,(66,67))),((((47,48),49),50),(((51,(52,53)),((54,55),56)),((((57,58),59),60),(61,62)))))),((41,42),(76,77))),((69,70),(((72,73),74),75))),71)),3));
tree B_4.35 = [&U] [&W 1/50] (1,((2,((((((((((4,5),(((19,(20,(22,23))),21),(((24,((((25,27),26),28),29)),((30,31),32)),(33,(34,(35,36)))))),(((((6,10),11),(7,9)),(8,((((13,14),15),16),17))),12)),18),((37,(38,39)),40)),((44,45),46)),(((43,((64,65),68)),(63,(66,67))),((((47,48),49),50),(((51,(52,53)),(54,(55,56))),((((57,58),59),60),(61,62)))))),((41,42),(76,77))),(((69,70),((72,73),74)),75)),71)),3));
tree B_4.36 = [&U] [&W 1/50] (1,((2,((((((((((4,5),(((19,(20,(22,23))),21),(((24,((((25,27),26),28),29)),((30,31),32)),(33,(34,(35,36)))))),(((((6,10),11),(7,9)),(8,((((13,14),15),16),17))),12)),18),((37,(38,39)),40)),((44,45),46)),(((43,((64,65),68)),(63,(66,67))),((((47,48),49),50),(((51,(52,53)),((54,56),55)),((((57,58),59),60),(61,62)))))),((41,42),(76,77))),(((69,70),((72,73),74)),75)),71)),3));
tree B_4.37 = [&U] [&W 1/50] (1,((2,((((((((((4,5),(((19,(20,(22,23))),21),(((24,((((25,27),26),28),29)),((30,31),32)),(33,(34,(35,36)))))),(((((6,10),11),(7,9)),(8,((((13,14),15),16),17))),12)),18),((37,(38,39)),40)),((44,45),46)),(((43,((64,65),68)),(63,(66,67))),((((47,48),49),50),((((51,53),52),((54,55),56)),((((57,58),59),60),(61,62)))))),((41,42),(76,77))),(((69,70),((72,73),74)),75)),71)),3));
tree B_4.38 = [&U] [&W 1/50] (1,((2,((((((((((4,5),(((19,(20,(22,23))),21),(((24,((((25,27),26),28),29)),((30,31),32)),(33,(34,(35,36)))))),(((((6,10),11),(7,9)),(8,((((13,14),15),16),17))),12)),18),((37,(38,39)),40)),((44,45),46)),(((43,((64,65),68)),(63,(66,67))),((((47,48),49),50),((((51,52),53),((54,55),56)),((((57,58),59),60),(61,62)))))),((41,42),(76,77))),(((69,70),((72,73),74)),75)),71)),3));
tree B_4.39 = [&U] [&W 1/50] (1,((2,((((((((((4,5),(((19,(20,(22,23))),21),(((24,((((25,27),26),28),29)),((30,31),32)),(33,(34,(35,36)))))),(((((6,10),11),(7,9)),(8,((((13,14),15),16),17))),12)),18),(((37,39),38),40)),((44,45),46)),(((43,((64,65),68)),(63,(66,67))),((((47,48),49),50),(((51,(52,53)),((54,55),56)),((((57,58),59),60),(61,62)))))),((41,42),(76,77))),(((69,70),((72,73),74)),75)),71)),3));
tree B_4.40 = [&U] [&W 1/50] (1,((2,((((((((((4,5),(((19,(20,(22,23))),21),(((24,((((25,27),26),28),29)),((30,31),32)),(33,(34,(35,36)))))),(((((6,10),11),(7,9)),(8,((((13,14),15),16),17))),12)),18),(((37,38),39),40)),((44,45),46)),(((43,((64,65),68)),(63,(66,67))),((((47,48),49),50),(((51,(52,53)),((54,55),56)),((((57,58),59),60),(61,62)))))),((41,42),(76,77))),(((69,70),((72,73),74)),75)),71)),3));
tree B_4.41 = [&U] [&W 1/50] (1,((2,((((((((4,5),(((19,((21,23),22)),20),((((((24,(25,27)),29),28),26),((30,31),32)),((33,(34,35)),36)))),(((((6,10),(7,9)),11),(8,((((13,15),14),16),17))),12)),18),(((37,39),38),40)),((43,(((((((((47,48),49),50),(61,62)),(((51,52),53),((54,55),56))),(((57,58),59),60)),(64,65)),(63,(66,67))),68)),((44,45),46))),((41,42),(76,77))),((((69,70),((72,73),74)),75),71))),3));
tree B_4.42 = [&U] [&W 1/50] (1,((2,((((((((4,5),((((19,20),(21,23)),22),((((((24,(25,27)),29),28),26),((30,31),32)),((33,(34,35)),36)))),(((((6,10),(7,9)),11),(8,((((13,15),14),16),17))),12)),18),(((37,39),38),40)),((43,(((((((((47,48),49),50),(61,62)),(((51,52),53),((54,55),56))),(((57,58),59),60)),(64,65)),(63,(66,67))),68)),((44,45),46))),((41,42),(76,77))),((((69,70),((72,73),74)),75),71))),3));
tree B_4.43 = [&U] [&W 1/50] (1,((2,((((((((4,5),((((19,20),22),(21,23)),((((((24,(25,27)),29),28),26),((30,31),32)),((33,(34,35)),36)))),(((((6,10),(7,9)),11),(8,((((13,15),14),16),17))),12)),18),(((37,39),38),40)),((43,(((((((((47,48),49),50),(61,62)),(((51,52),53),((54,55),56))),(((57,58),59),60)),(64,65)),(63,(66,67))),68)),((44,45),46))),((41,42),(76,77))),((((69,70),((72,73),74)),75),71))),3));
tree B_4.44 = [&U] [&W 1/50] (1,((2,((((((((4,5),(((((19,20),22),21),23),((((((24,(25,27)),29),28),26),((30,31),32)),((33,(34,35)),36)))),(((((6,10),(7,9)),11),(8,((((13,15),14),16),17))),12)),18),(((37,39),38),40)),((43,(((((((((47,48),49),50),(61,62)),(((51,52),53),((54,55),56))),(((57,58),59),60)),(64,65)),(63,(66,67))),68)),((44,45),46))),((41,42),(76,77))),((((69,70),((72,73),74)),75),71))),3));
tree B_4.45 = [&U] [&W 1/50] (1,((2,((((((((4,5),(((((19,20),22),23),21),((((((24,(25,27)),29),28),26),((30,31),32)),((33,(34,35)),36)))),(((((6,10),(7,9)),11),(8,((((13,15),14),16),17))),12)),18),(((37,39),38),40)),((43,(((((((((47,48),49),50),(61,62)),(((51,52),53),((54,55),56))),(((57,58),59),60)),(64,65)),(63,(66,67))),68)),((44,45),46))),((41,42),(76,77))),((((69,70),((72,73),74)),75),71))),3));
tree B_4.46 = [&U] [&W 1/50] (1,((2,((((((((4,5),(((19,((21,23),22)),20),((((((24,(25,27)),29),28),26),((30,31),32)),(((33,36),34),35)))),(((((6,10),(7,9)),11),(8,((((13,15),14),16),17))),12)),18),(((37,39),38),40)),((43,(((((((((47,48),49),50),(61,62)),(((51,52),53),((54,55),56))),(((57,58),59),60)),(64,65)),(63,(66,67))),68)),((44,45),46))),((41,42),(76,77))),((((69,70),((72,73),74)),75),71))),3));
tree B_4.47 = [&U] [&W 1/50] (1,((2,((((((((4,5),(((19,((21,23),22)),20),((((((24,(25,27)),29),28),26),((30,31),32)),(((33,36),35),34)))),(((((6,10),(7,9)),11),(8,((((13,15),14),16),17))),12)),18),(((37,39),38),40)),((43,(((((((((47,48),49),50),(61,62)),(((51,52),53),((54,55),56))),(((57,58),59),60)),(64,65)),(63,(66,67))),68)),((44,45),46))),((41,42),(76,77))),((((69,70),((72,73),74)),75),71))),3));
tree B_4.48 = [&U] [&W 1/50] (1,((2,((((((((4,5),((19,((20,22),(21,23))),((((((24,(25,27)),29),28),26),((30,31),32)),((33,(34,35)),36)))),(((((6,10),(7,9)),11),(8,((((13,15),14),16),17))),12)),18),(((37,39),38),40)),((43,(((((((((47,48),49),50),(61,62)),(((51,52),53),((54,55),56))),(((57,58),59),60)),(64,65)),(63,(66,67))),68)),((44,45),46))),((41,42),(76,77))),((((69,70),((72,73),74)),75),71))),3));
tree B_4.49 = [&U] [&W 1/50] (1,((2,((((((((4,5),((19,((20,(21,23)),22)),((((((24,(25,27)),29),28),26),((30,31),32)),((33,(34,35)),36)))),(((((6,10),(7,9)),11),(8,((((13,15),14),16),17))),12)),18),(((37,39),38),40)),((43,(((((((((47,48),49),50),(61,62)),(((51,52),53),((54,55),56))),(((57,58),59),60)),(64,65)),(63,(66,67))),68)),((44,45),46))),((41,42),(76,77))),((((69,70),((72,73),74)),75),71))),3));
tree B_4.50 = [&U] [&W 1/50] (1,((2,((((((((4,5),((19,(((20,23),21),22)),((((((24,(25,27)),29),28),26),((30,31),32)),((33,(34,35)),36)))),(((((6,10),(7,9)),11),(8,((((13,15),14),16),17))),12)),18),(((37,39),38),40)),((43,(((((((((47,48),49),50),(61,62)),(((51,52),53),((54,55),56))),(((57,58),59),60)),(64,65)),(63,(66,67))),68)),((44,45),46))),((41,42),(76,77))),((((69,70),((72,73),74)),75),71))),3));

[Trees found in bootstrap replicate #5 (seed=276685630)]
tree B_5.1 = [&U] [&W 1/50] (1,(2,(3,((((((((((((((4,5),6),(((24,(28,29)),((25,26),27)),((30,31),32))),((((((7,9),10),11),(8,(((13,(14,15)),16),17))),12),(33,(34,(35,36))))),18),((((19,20),21),23),22)),(((37,38),40),39)),46),(44,45)),(((((((((47,48),50),49),(66,67)),63),((((51,53),52),((54,56),55)),(61,62))),((57,(58,59)),60)),(64,65)),68)),43),(76,77)),(41,42)),((((69,70),((72,73),74)),75),71)))));
tree B_5.2 = [&U] [&W 1/50] (1,(2,(3,((((((((((((((4,5),6),(((24,(28,29)),((25,26),27)),((30,31),32))),((((((7,9),10),11),(8,(((13,(14,15)),16),17))),12),(((33,34),35),36))),18),((((19,20),21),23),22)),(((37,38),40),39)),46),(44,45)),(((((((((47,48),50),49),(66,67)),63),((((51,53),52),((54,56),55)),(61,62))),((57,(58,59)),60)),(64,65)),68)),43),(76,77)),(41,42)),((((69,70),((72,73),74)),75),71)))));
tree B_5.3 = [&U] [&W 1/50] (1,(2,(3,((((((((((((((4,5),6),(((24,(28,29)),((25,26),27)),((30,31),32))),((((((7,9),10),11),(8,(((13,(14,15)),16),17))),12),(((33,34),36),35))),18),((((19,20),21),23),22)),(((37,38),40),39)),46),(44,45)),(((((((((47,48),50),49),(66,67)),63),((((51,53),52),((54,56),55)),(61,62))),((57,(58,59)),60)),(64,65)),68)),43),(76,77)),(41,42)),((((69,70),((72,73),74)),75),71)))));
tree B_5.4 = [&U] [&W 1/50] (1,(2,(3,((((((((((((((4,5),6),(((24,(28,29)),((25,26),27)),((30,31),32))),((((((7,9),10),11),(8,(((13,(14,15)),16),17))),12),(((33,36),35),34))),18),((((19,20),21),23),22)),(((37,38),40),39)),46),(44,45)),(((((((((47,48),50),49),(66,67)),63),((((51,53),52),((54,56),55)),(61,62))),((57,(58,59)),60)),(64,65)),68)),43),(76,77)),(41,42)),((((69,70),((72,73),74)),75),71)))));
tree B_5.5 = [&U] [&W 1/50] (1,(2,(3,((((((((((((((4,5),6),(((24,(28,29)),((25,26),27)),((30,31),32))),((((((7,9),10),11),(8,(((13,(14,15)),16),17))),12),(((33,35),36),34))),18),((((19,20),21),23),22)),(((37,38),40),39)),46),(44,45)),(((((((((47,48),50),49),(66,67)),63),((((51,53),52),((54,56),55)),(61,62))),((57,(58,59)),60)),(64,65)),68)),43),(76,77)),(41,42)),((((69,70),((72,73),74)),75),71)))));
tree B_5.6 = [&U] [&W 1/50] (1,(2,(3,((((((((((((((4,5),6),(((24,(28,29)),((25,26),27)),((30,31),32))),((((((7,9),10),11),(8,(((13,(14,15)),16),17))),12),((33,(35,36)),34))),18),((((19,20),21),23),22)),(((37,38),40),39)),46),(44,45)),(((((((((47,48),50),49),(66,67)),63),((((51,53),52),((54,56),55)),(61,62))),((57,(58,59)),60)),(64,65)),68)),43),(76,77)),(41,42)),((((69,70),((72,73),74)),75),71)))));
tree B_5.7 = [&U] [&W 1/50] (1,(2,(3,((((((((((((((4,5),6),(((24,(28,29)),((25,26),27)),((30,31),32))),((((((7,9),10),11),(8,(((13,(14,15)),16),17))),12),((33,34),(35,36)))),18),((((19,20),21),23),22)),(((37,38),40),39)),46),(44,45)),(((((((((47,48),50),49),(66,67)),63),((((51,53),52),((54,56),55)),(61,62))),((57,(58,59)),60)),(64,65)),68)),43),(76,77)),(41,42)),((((69,70),((72,73),74)),75),71)))));
tree B_5.8 = [&U] [&W 1/50] (1,(2,(3,(((((((((((((4,5),6),(((((((7,9),10),11),(8,(((13,(14,15)),16),17))),12),((((24,(28,29)),((25,26),27)),32),(30,31))),(33,(34,(35,36))))),18),((((19,20),21),23),22)),(((37,38),40),39)),46),(44,45)),(((((((((47,48),50),49),(66,67)),63),((((51,53),52),((54,56),55)),(61,62))),((57,(58,59)),60)),(64,65)),68)),43),(76,77)),(41,42)),((((69,70),((72,73),74)),75),71)))));
tree B_5.9 = [&U] [&W 1/50] (1,(2,(3,((((((((((((((4,5),6),(((24,(28,29)),((25,26),27)),((30,31),32))),((((((7,9),10),11),(8,(((13,(14,15)),16),17))),12),(33,((34,36),35)))),18),((((19,20),21),23),22)),(((37,38),40),39)),46),(44,45)),(((((((((47,48),50),49),(66,67)),63),((((51,53),52),((54,56),55)),(61,62))),((57,(58,59)),60)),(64,65)),68)),43),(76,77)),(41,42)),((((69,70),((72,73),74)),75),71)))));
tree B_5.10 = [&U] [&W 1/50] (1,(2,(3,((((((((((((((4,5),6),(((24,(28,29)),((25,26),27)),((30,31),32))),((((((7,9),10),11),(8,(((13,(14,15)),16),17))),12),((33,36),(34,35)))),18),((((19,20),21),23),22)),(((37,38),40),39)),46),(44,45)),(((((((((47,48),50),49),(66,67)),63),((((51,53),52),((54,56),55)),(61,62))),((57,(58,59)),60)),(64,65)),68)),43),(76,77)),(41,42)),((((69,70),((72,73),74)),75),71)))));
tree B_5.11 = [&U] [&W 1/50] (1,(2,(3,(((((((((((((((4,5),6),(((((24,29),28),((25,26),27)),32),(30,31))),((((7,9),(10,11)),(8,((((13,15),14),16),17))),12)),(33,((34,36),35))),18),((((19,20),21),22),23)),(((37,38),40),39)),46),(44,45)),(((((((((47,48),50),49),(66,67)),63),(((51,(52,53)),((54,56),55)),(61,62))),((57,(58,59)),60)),(64,65)),68)),43),(76,77)),(41,42)),((((69,70),((72,73),74)),75),71)))));
tree B_5.12 = [&U] [&W 1/50] (1,(2,(3,(((((((((((((((4,5),6),(((((24,29),28),((25,26),27)),32),(30,31))),((((7,9),(10,11)),(8,((((13,15),14),16),17))),12)),(33,((34,36),35))),18),((((19,20),21),22),23)),(((37,38),40),39)),46),(44,45)),(((((((((47,48),50),49),(66,67)),63),((((51,53),52),((54,56),55)),(61,62))),((57,(58,59)),60)),(64,65)),68)),43),(76,77)),(41,42)),((((69,70),((72,73),74)),75),71)))));
tree B_5.13 = [&U] [&W 1/50] (1,(2,(3,(((((((((((((((4,5),6),(((((24,29),28),((25,26),27)),32),(30,31))),((((7,9),(10,11)),(8,((((13,15),14),16),17))),12)),(33,((34,36),35))),18),((((19,20),21),22),23)),(((37,38),40),39)),46),(44,45)),(((((((((47,48),50),49),(66,67)),63),((((51,52),53),((54,56),55)),(61,62))),((57,(58,59)),60)),(64,65)),68)),43),(76,77)),(41,42)),((((69,70),((72,73),74)),75),71)))));
tree B_5.14 = [&U] [&W 1/50] (1,(2,(3,(((((((((((((((4,5),6),(((((24,29),28),((25,26),27)),32),(30,31))),((((7,9),(10,11)),(8,((((13,15),14),16),17))),12)),(33,((34,36),35))),18),((((19,20),21),22),23)),(((37,38),40),39)),46),(44,45)),(((((((((47,48),50),49),(66,67)),63),(((51,(52,53)),(54,(55,56))),(61,62))),((57,(58,59)),60)),(64,65)),68)),43),(76,77)),(41,42)),((((69,70),((72,73),74)),75),71)))));
tree B_5.15 = [&U] [&W 1/50] (1,(2,(3,(((((((((((((((4,5),6),(((((24,29),28),((25,26),27)),32),(30,31))),((((7,9),(10,11)),(8,((((13,15),14),16),17))),12)),(33,((34,36),35))),18),((((19,20),21),22),23)),(((37,38),40),39)),46),(44,45)),(((((((((47,48),50),49),(66,67)),63),(((51,(52,53)),((54,55),56)),(61,62))),((57,(58,59)),60)),(64,65)),68)),43),(76,77)),(41,42)),((((69,70),((72,73),74)),75),71)))));
tree B_5.16 = [&U] [&W 1/50] (1,((2,(((((((((((((((4,5),6),(((((24,29),28),((25,26),27)),32),(30,31))),((((7,9),(10,11)),(8,((((13,15),14),16),17))),12)),(33,((34,36),35))),18),((((19,20),21),22),23)),(((37,38),40),39)),46),(44,45)),(((((((((47,48),50),49),(66,67)),63),(((51,(52,53)),((54,56),55)),(61,62))),((57,(58,59)),60)),(64,65)),68)),43),(76,77)),(41,42)),((((69,70),((72,73),74)),75),71))),3));
tree B_5.17 = [&U] [&W 1/50] (1,(2,(3,(((((((((((((((4,5),6),(((((24,29),28),((25,26),27)),32),(30,31))),((((7,9),(10,11)),(8,((((13,15),14),16),17))),12)),(33,((34,36),35))),18),(((19,20),(22,23)),21)),(((37,38),40),39)),46),(44,45)),(((((((((47,48),50),49),(66,67)),63),(((51,(52,53)),((54,56),55)),(61,62))),((57,(58,59)),60)),(64,65)),68)),43),(76,77)),(41,42)),((((69,70),((72,73),74)),75),71)))));
tree B_5.18 = [&U] [&W 1/50] (1,(2,(3,(((((((((((((((4,5),6),(((((24,29),28),((25,26),27)),32),(30,31))),((((7,9),(10,11)),(8,((((13,15),14),16),17))),12)),(33,((34,36),35))),18),((19,20),(21,(22,23)))),(((37,38),40),39)),46),(44,45)),(((((((((47,48),50),49),(66,67)),63),(((51,(52,53)),((54,56),55)),(61,62))),((57,(58,59)),60)),(64,65)),68)),43),(76,77)),(41,42)),((((69,70),((72,73),74)),75),71)))));
tree B_5.19 = [&U] [&W 1/50] (1,(2,(3,(((((((((((((((4,5),6),(((((24,29),28),((25,26),27)),32),(30,31))),((((7,9),(10,11)),(8,((((13,15),14),16),17))),12)),(33,((34,36),35))),18),((19,(21,(22,23))),20)),(((37,38),40),39)),46),(44,45)),(((((((((47,48),50),49),(66,67)),63),(((51,(52,53)),((54,56),55)),(61,62))),((57,(58,59)),60)),(64,65)),68)),43),(76,77)),(41,42)),((((69,70),((72,73),74)),75),71)))));
tree B_5.20 = [&U] [&W 1/50] (1,(2,(3,(((((((((((((((4,5),6),(((((24,29),28),((25,26),27)),32),(30,31))),((((7,9),(10,11)),(8,((((13,15),14),16),17))),12)),(33,((34,36),35))),18),(19,(20,(21,(22,23))))),(((37,38),40),39)),46),(44,45)),(((((((((47,48),50),49),(66,67)),63),(((51,(52,53)),((54,56),55)),(61,62))),((57,(58,59)),60)),(64,65)),68)),43),(76,77)),(41,42)),((((69,70),((72,73),74)),75),71)))));
tree B_5.21 = [&U] [&W 1/50] (1,(2,(3,(((((((((((((4,5),6),(((((((7,9),10),11),(8,((((13,15),14),16),17))),12),(((24,(((25,(26,27)),29),28)),32),(30,31))),((33,34),(35,36)))),18),(19,(((20,22),21),23))),(((37,38),40),39)),46),(44,45)),(((((((((47,48),50),49),(66,67)),63),(((51,(52,53)),(54,(55,56))),(61,62))),((57,(58,59)),60)),(64,65)),68)),43),(76,77)),(41,42)),((((69,70),((72,73),74)),75),71)))));
tree B_5.22 = [&U] [&W 1/50] (1,(2,(3,(((((((((((((4,5),6),(((((((7,9),10),11),(8,((((13,15),14),16),17))),12),(((24,(((25,(26,27)),29),28)),32),(30,31))),((33,34),(35,36)))),18),(19,(((20,22),21),23))),((37,(38,40)),39)),46),(44,45)),(((((((((47,48),50),49),(66,67)),63),(((51,(52,53)),(54,(55,56))),(61,62))),((57,(58,59)),60)),(64,65)),68)),43),(76,77)),(41,42)),((((69,70),((72,73),74)),75),71)))));
tree B_5.23 = [&U] [&W 1/50] (1,(2,(3,(((((((((((((4,5),6),(((((((7,9),10),11),(8,((((13,15),14),16),17))),12),(((24,(((25,(26,27)),29),28)),32),(30,31))),((33,34),(35,36)))),18),(19,(((20,22),21),23))),(((37,40),38),39)),46),(44,45)),(((((((((47,48),50),49),(66,67)),63),(((51,(52,53)),(54,(55,56))),(61,62))),((57,(58,59)),60)),(64,65)),68)),43),(76,77)),(41,42)),((((69,70),((72,73),74)),75),71)))));
tree B_5.24 = [&U] [&W 1/50] (1,(2,(3,(((((((((((((4,5),6),(((((((7,9),10),11),(8,((((13,15),14),16),17))),12),(((24,(((25,(26,27)),29),28)),32),(30,31))),((33,34),(35,36)))),18),(((19,23),(20,22)),21)),(((37,38),40),39)),46),(44,45)),(((((((((47,48),50),49),(66,67)),63),(((51,(52,53)),(54,(55,56))),(61,62))),((57,(58,59)),60)),(64,65)),68)),43),(76,77)),(41,42)),((((69,70),((72,73),74)),75),71)))));
tree B_5.25 = [&U] [&W 1/50] (1,(2,(3,(((((((((((((4,5),6),(((((((7,9),10),11),(8,((((13,15),14),16),17))),12),(((24,(((25,(26,27)),29),28)),32),(30,31))),((33,34),(35,36)))),18),(((19,23),21),(20,22))),(((37,38),40),39)),46),(44,45)),(((((((((47,48),50),49),(66,67)),63),(((51,(52,53)),(54,(55,56))),(61,62))),((57,(58,59)),60)),(64,65)),68)),43),(76,77)),(41,42)),((((69,70),((72,73),74)),75),71)))));
tree B_5.26 = [&U] [&W 1/50] (1,(2,(3,(((((((((((((4,5),6),(((((((7,9),10),11),(8,((((13,15),14),16),17))),12),(((24,(((25,(26,27)),29),28)),32),(30,31))),((33,34),(35,36)))),18),((((19,23),21),20),22)),(((37,38),40),39)),46),(44,45)),(((((((((47,48),50),49),(66,67)),63),(((51,(52,53)),(54,(55,56))),(61,62))),((57,(58,59)),60)),(64,65)),68)),43),(76,77)),(41,42)),((((69,70),((72,73),74)),75),71)))));
tree B_5.27 = [&U] [&W 1/50] (1,(2,(3,(((((((((((((4,5),6),(((((((7,9),10),11),(8,((((13,15),14),16),17))),12),(((24,(((25,(26,27)),29),28)),32),(30,31))),((33,34),(35,36)))),18),((((19,23),21),22),20)),(((37,38),40),39)),46),(44,45)),(((((((((47,48),50),49),(66,67)),63),(((51,(52,53)),(54,(55,56))),(61,62))),((57,(58,59)),60)),(64,65)),68)),43),(76,77)),(41,42)),((((69,70),((72,73),74)),75),71)))));
tree B_5.28 = [&U] [&W 1/50] (1,(2,(3,(((((((((((((4,5),6),(((((((7,9),10),11),(8,((((13,15),14),16),17))),12),(((24,(((25,(26,27)),29),28)),32),(30,31))),((33,34),(35,36)))),18),(19,((20,(21,23)),22))),(((37,38),40),39)),46),(44,45)),(((((((((47,48),50),49),(66,67)),63),(((51,(52,53)),(54,(55,56))),(61,62))),((57,(58,59)),60)),(64,65)),68)),43),(76,77)),(41,42)),((((69,70),((72,73),74)),75),71)))));
tree B_5.29 = [&U] [&W 1/50] (1,(2,(3,(((((((((((((4,5),6),(((((((7,9),10),11),(8,((((13,15),14),16),17))),12),(((24,(((25,(26,27)),29),28)),32),(30,31))),((33,34),(35,36)))),18),(19,(20,((21,23),22)))),(((37,38),40),39)),46),(44,45)),(((((((((47,48),50),49),(66,67)),63),(((51,(52,53)),(54,(55,56))),(61,62))),((57,(58,59)),60)),(64,65)),68)),43),(76,77)),(41,42)),((((69,70),((72,73),74)),75),71)))));
tree B_5.30 = [&U] [&W 1/50] (1,(2,(3,(((((((((((((4,5),6),(((((((7,9),10),11),(8,((((13,15),14),16),17))),12),(((24,(((25,(26,27)),29),28)),32),(30,31))),((33,34),(35,36)))),18),(((19,21),(20,22)),23)),(((37,38),40),39)),46),(44,45)),(((((((((47,48),50),49),(66,67)),63),(((51,(52,53)),(54,(55,56))),(61,62))),((57,(58,59)),60)),(64,65)),68)),43),(76,77)),(41,42)),((((69,70),((72,73),74)),75),71)))));
tree B_5.31 = [&U] [&W 1/50] (1,(2,(3,((((((((((((((((4,5),6),((((24,28),29),(25,(26,27))),((30,31),32))),((((((7,9),11),10),(8,(((13,(14,15)),16),17))),12),(((33,35),36),34))),18),(19,(20,((21,22),23)))),(((37,38),40),39)),46),(44,45)),(64,65)),(((((47,48),49),50),((((51,52),53),((54,55),56)),(((57,(58,59)),60),(61,62)))),(63,(66,67)))),68),43),(76,77)),(41,42)),((((69,70),((72,73),74)),75),71)))));
tree B_5.32 = [&U] [&W 1/50] (1,(2,(3,((((((((((((((((4,5),6),((((24,28),29),(25,(26,27))),((30,31),32))),((((((7,9),11),10),(8,(((13,(14,15)),16),17))),12),(((33,35),36),34))),18),(((19,20),(21,22)),23)),(((37,38),40),39)),46),(44,45)),(64,65)),(((((47,48),49),50),((((51,52),53),((54,55),56)),(((57,(58,59)),60),(61,62)))),(63,(66,67)))),68),43),(76,77)),(41,42)),((((69,70),((72,73),74)),75),71)))));
tree B_5.33 = [&U] [&W 1/50] (1,(2,(3,((((((((((((((((4,5),6),((((24,28),29),(25,(26,27))),((30,31),32))),((((((7,9),11),10),(8,(((13,(14,15)),16),17))),12),(((33,35),36),34))),18),(((19,20),23),(21,22))),(((37,38),40),39)),46),(44,45)),(64,65)),(((((47,48),49),50),((((51,52),53),((54,55),56)),(((57,(58,59)),60),(61,62)))),(63,(66,67)))),68),43),(76,77)),(41,42)),((((69,70),((72,73),74)),75),71)))));
tree B_5.34 = [&U] [&W 1/50] (1,(2,(3,((((((((((((((((4,5),6),((((24,28),29),(25,(26,27))),((30,31),32))),((((((7,9),11),10),(8,(((13,(14,15)),16),17))),12),(((33,35),36),34))),18),((((19,20),23),21),22)),(((37,38),40),39)),46),(44,45)),(64,65)),(((((47,48),49),50),((((51,52),53),((54,55),56)),(((57,(58,59)),60),(61,62)))),(63,(66,67)))),68),43),(76,77)),(41,42)),((((69,70),((72,73),74)),75),71)))));
tree B_5.35 = [&U] [&W 1/50] (1,(2,(3,((((((((((((((((4,5),6),((((24,28),29),(25,(26,27))),((30,31),32))),((((((7,9),11),10),(8,(((13,(14,15)),16),17))),12),(((33,35),36),34))),18),((((19,20),23),22),21)),(((37,38),40),39)),46),(44,45)),(64,65)),(((((47,48),49),50),((((51,52),53),((54,55),56)),(((57,(58,59)),60),(61,62)))),(63,(66,67)))),68),43),(76,77)),(41,42)),((((69,70),((72,73),74)),75),71)))));
tree B_5.36 = [&U] [&W 1/50] (1,((2,((((((((((((((((4,5),6),((((24,28),29),(25,(26,27))),((30,31),32))),((((((7,9),11),10),(8,(((13,(14,15)),16),17))),12),(((33,35),36),34))),18),(19,(20,((21,22),23)))),(((37,38),40),39)),46),(44,45)),(64,65)),(((((47,48),49),50),((((51,52),53),((54,55),56)),(((57,(58,59)),60),(61,62)))),(63,(66,67)))),68),43),(76,77)),(41,42)),((((69,70),((72,73),74)),75),71))),3));
tree B_5.37 = [&U] [&W 1/50] (1,(2,(3,((((((((((((((((4,5),6),((((24,28),29),(25,(26,27))),((30,31),32))),((((((7,9),11),10),(8,(((13,(14,15)),16),17))),12),(((33,35),36),34))),18),(19,(((20,23),21),22))),(((37,38),40),39)),46),(44,45)),(64,65)),(((((47,48),49),50),((((51,52),53),((54,55),56)),(((57,(58,59)),60),(61,62)))),(63,(66,67)))),68),43),(76,77)),(41,42)),((((69,70),((72,73),74)),75),71)))));
tree B_5.38 = [&U] [&W 1/50] (1,(2,(3,((((((((((((((((4,5),6),((((24,28),29),(25,(26,27))),((30,31),32))),((((((7,9),11),10),(8,(((13,(14,15)),16),17))),12),(((33,35),36),34))),18),(19,(((20,23),22),21))),(((37,38),40),39)),46),(44,45)),(64,65)),(((((47,48),49),50),((((51,52),53),((54,55),56)),(((57,(58,59)),60),(61,62)))),(63,(66,67)))),68),43),(76,77)),(41,42)),((((69,70),((72,73),74)),75),71)))));
tree B_5.39 = [&U] [&W 1/50] (1,(2,(3,((((((((((((((((4,5),6),((((24,28),29),(25,(26,27))),((30,31),32))),((((((7,9),11),10),(8,(((13,(14,15)),16),17))),12),(((33,35),36),34))),18),(((19,23),(21,22)),20)),(((37,38),40),39)),46),(44,45)),(64,65)),(((((47,48),49),50),((((51,52),53),((54,55),56)),(((57,(58,59)),60),(61,62)))),(63,(66,67)))),68),43),(76,77)),(41,42)),((((69,70),((72,73),74)),75),71)))));
tree B_5.40 = [&U] [&W 1/50] (1,(2,(3,((((((((((((((((4,5),6),((((24,28),29),(25,(26,27))),((30,31),32))),((((((7,9),11),10),(8,(((13,(14,15)),16),17))),12),(((33,35),36),34))),18),(((19,(21,22)),23),20)),(((37,38),40),39)),46),(44,45)),(64,65)),(((((47,48),49),50),((((51,52),53),((54,55),56)),(((57,(58,59)),60),(61,62)))),(63,(66,67)))),68),43),(76,77)),(41,42)),((((69,70),((72,73),74)),75),71)))));
tree B_5.41 = [&U] [&W 1/50] (1,(2,(3,(((((((((((((((4,5),6),((((((7,9),(10,11)),(8,(((13,(14,15)),16),17))),12),(((((24,28),29),((25,26),27)),32),(30,31))),(33,(34,(35,36))))),18),((((19,21),20),23),22)),(((37,40),38),39)),46),(44,45)),(64,65)),(((((47,48),49),50),(((51,(52,53)),((54,55),56)),(((57,(58,59)),60),(61,62)))),(63,(66,67)))),68),43),(76,77)),(41,42)),((((69,70),((72,73),74)),75),71)))));
tree B_5.42 = [&U] [&W 1/50] (1,(2,(3,(((((((((((((((4,5),6),((((((7,9),(10,11)),(8,(((13,(14,15)),16),17))),12),(((((24,28),29),((25,26),27)),32),(30,31))),(33,(34,(35,36))))),18),((((19,21),20),23),22)),(((37,40),38),39)),46),(44,45)),(64,65)),(((((47,48),49),50),((((51,52),53),((54,55),56)),(((57,(58,59)),60),(61,62)))),(63,(66,67)))),68),43),(76,77)),(41,42)),((((69,70),((72,73),74)),75),71)))));
tree B_5.43 = [&U] [&W 1/50] (1,(2,(3,(((((((((((((((4,5),6),((((((7,9),(10,11)),(8,(((13,(14,15)),16),17))),12),(((((24,28),29),((25,26),27)),32),(30,31))),(33,(34,(35,36))))),18),((((19,21),20),23),22)),(((37,40),38),39)),46),(44,45)),(64,65)),(((((47,48),49),50),((((51,53),52),((54,55),56)),(((57,(58,59)),60),(61,62)))),(63,(66,67)))),68),43),(76,77)),(41,42)),((((69,70),((72,73),74)),75),71)))));
tree B_5.44 = [&U] [&W 1/50] (1,(2,(3,(((((((((((((((4,5),6),((((((7,9),(10,11)),(8,(((13,(14,15)),16),17))),12),(((((24,28),29),((25,26),27)),32),(30,31))),(33,(34,(35,36))))),18),((((19,21),20),23),22)),(((37,40),38),39)),46),(44,45)),(64,65)),(((((47,48),49),50),(((51,(52,53)),(54,(55,56))),(((57,(58,59)),60),(61,62)))),(63,(66,67)))),68),43),(76,77)),(41,42)),((((69,70),((72,73),74)),75),71)))));
tree B_5.45 = [&U] [&W 1/50] (1,(2,(3,(((((((((((((((4,5),6),((((((7,9),(10,11)),(8,(((13,(14,15)),16),17))),12),(((((24,28),29),((25,26),27)),32),(30,31))),(33,(34,(35,36))))),18),((((19,21),20),23),22)),(((37,40),38),39)),46),(44,45)),(64,65)),(((((47,48),49),50),(((51,(52,53)),((54,56),55)),(((57,(58,59)),60),(61,62)))),(63,(66,67)))),68),43),(76,77)),(41,42)),((((69,70),((72,73),74)),75),71)))));
tree B_5.46 = [&U] [&W 1/50] (1,((2,(((((((((((((((4,5),6),((((((7,9),(10,11)),(8,(((13,(14,15)),16),17))),12),(((((24,28),29),((25,26),27)),32),(30,31))),(33,(34,(35,36))))),18),((((19,21),20),23),22)),(((37,40),38),39)),46),(44,45)),(64,65)),(((((47,48),49),50),(((51,(52,53)),((54,55),56)),(((57,(58,59)),60),(61,62)))),(63,(66,67)))),68),43),(76,77)),(41,42)),((((69,70),((72,73),74)),75),71))),3));
tree B_5.47 = [&U] [&W 1/50] (1,(2,(3,(((((((((((((((4,5),6),((((((7,9),(10,11)),(8,(((13,(14,15)),16),17))),12),(((((24,28),29),((25,26),27)),32),(30,31))),(33,(34,(35,36))))),18),(((19,21),(22,23)),20)),(((37,40),38),39)),46),(44,45)),(64,65)),(((((47,48),49),50),(((51,(52,53)),((54,55),56)),(((57,(58,59)),60),(61,62)))),(63,(66,67)))),68),43),(76,77)),(41,42)),((((69,70),((72,73),74)),75),71)))));
tree B_5.48 = [&U] [&W 1/50] (1,(2,(3,(((((((((((((((4,5),6),((((((7,9),(10,11)),(8,(((13,(14,15)),16),17))),12),(((((24,28),29),((25,26),27)),32),(30,31))),(33,(34,(35,36))))),18),((19,21),(20,(22,23)))),(((37,40),38),39)),46),(44,45)),(64,65)),(((((47,48),49),50),(((51,(52,53)),((54,55),56)),(((57,(58,59)),60),(61,62)))),(63,(66,67)))),68),43),(76,77)),(41,42)),((((69,70),((72,73),74)),75),71)))));
tree B_5.49 = [&U] [&W 1/50] (1,(2,(3,(((((((((((((((4,5),6),((((((7,9),(10,11)),(8,(((13,(14,15)),16),17))),12),(((((24,28),29),((25,26),27)),32),(30,31))),(33,(34,(35,36))))),18),((19,(20,(22,23))),21)),(((37,40),38),39)),46),(44,45)),(64,65)),(((((47,48),49),50),(((51,(52,53)),((54,55),56)),(((57,(58,59)),60),(61,62)))),(63,(66,67)))),68),43),(76,77)),(41,42)),((((69,70),((72,73),74)),75),71)))));
tree B_5.50 = [&U] [&W 1/50] (1,(2,(3,(((((((((((((((4,5),6),((((((7,9),(10,11)),(8,(((13,(14,15)),16),17))),12),(((((24,28),29),((25,26),27)),32),(30,31))),(33,(34,(35,36))))),18),(19,((20,(22,23)),21))),(((37,40),38),39)),46),(44,45)),(64,65)),(((((47,48),49),50),(((51,(52,53)),((54,55),56)),(((57,(58,59)),60),(61,62)))),(63,(66,67)))),68),43),(76,77)),(41,42)),((((69,70),((72,73),74)),75),71)))));

[Trees found in bootstrap replicate #6 (seed=34317294)]
tree B_6.1 = [&U] [&W 1/40] (1,(2,(3,(((((((((((((((((4,5),((((((7,11),9),10),(8,(((13,(14,15)),16),17))),12),18)),(((((24,(((25,27),26),29)),28),(30,31)),32),((33,(34,35)),36))),((19,((20,21),22)),23)),6),(37,((38,40),39))),(((41,42),(76,77)),43)),63),(((47,48),49),50)),((51,53),52)),(((64,65),68),(66,67))),((54,56),55)),(((((57,58),59),60),61),62)),((44,45),46)),(69,70)),(71,((72,73),74))),75))));
tree B_6.2 = [&U] [&W 1/40] (1,(2,(3,(((((((((((((((((4,5),((((((7,11),9),10),(8,(((13,(14,15)),16),17))),12),18)),(((((24,(((25,27),26),29)),28),(30,31)),32),((33,(34,35)),36))),((19,((20,21),22)),23)),6),(37,((38,40),39))),(((41,42),(76,77)),43)),63),(((47,48),49),50)),((51,53),52)),(((64,65),68),(66,67))),(54,(55,56))),(((((57,58),59),60),61),62)),((44,45),46)),(69,70)),(71,((72,73),74))),75))));
tree B_6.3 = [&U] [&W 1/40] (1,(2,(3,(((((((((((((((((4,5),((((((7,11),9),10),(8,(((13,(14,15)),16),17))),12),18)),(((((24,(((25,27),26),29)),28),(30,31)),32),((33,(34,35)),36))),((19,((20,21),22)),23)),6),(37,((38,40),39))),(((41,42),(76,77)),43)),63),(((47,48),49),50)),((51,53),52)),(((64,65),68),(66,67))),((54,55),56)),(((((57,58),59),60),61),62)),((44,45),46)),(69,70)),(71,((72,73),74))),75))));
tree B_6.4 = [&U] [&W 1/40] (1,(2,(3,(((((((((((((((((4,5),((((((7,11),9),10),(8,(((13,(14,15)),16),17))),12),18)),(((((24,(((25,27),26),29)),28),(30,31)),32),((33,(34,35)),36))),((19,((20,21),22)),23)),6),(37,((38,40),39))),(((41,42),(76,77)),43)),63),(((47,48),49),50)),((51,53),52)),(((64,65),68),(66,67))),((54,56),55)),((((57,(58,59)),60),61),62)),((44,45),46)),(69,70)),(71,((72,73),74))),75))));
tree B_6.5 = [&U] [&W 1/40] (1,(2,(3,(((((((((((((((((4,5),((((((7,11),9),10),(8,(((13,(14,15)),16),17))),12),18)),(((((24,(((25,27),26),29)),28),(30,31)),32),((33,(34,35)),36))),((19,((20,21),22)),23)),6),(37,((38,40),39))),(((41,42),(76,77)),43)),63),(((47,48),49),50)),((51,53),52)),(((64,65),68),(66,67))),((54,56),55)),(((((57,59),58),60),61),62)),((44,45),46)),(69,70)),(71,((72,73),74))),75))));
tree B_6.6 = [&U] [&W 1/40] (1,((2,(((((((((((((((((4,5),((((((7,11),9),10),(8,(((13,(14,15)),16),17))),12),18)),(((((24,(((25,27),26),29)),28),(30,31)),32),((33,(34,35)),36))),((19,((20,21),22)),23)),6),(37,((38,40),39))),(((41,42),(76,77)),43)),63),(((47,48),49),50)),((51,53),52)),(((64,65),68),(66,67))),((54,56),55)),(((((57,58),59),60),61),62)),((44,45),46)),(69,70)),(71,((72,73),74))),75)),3));
tree B_6.7 = [&U] [&W 1/40] (1,(2,(3,((((((((((((((((((4,5),((((((7,11),9),10),(8,(((13,(14,15)),16),17))),12),18)),(((((24,(((25,27),26),29)),28),(30,31)),32),((33,(34,35)),36))),((19,((20,21),22)),23)),6),(37,((38,40),39))),(((41,42),(76,77)),43)),63),(((47,48),49),50)),((51,53),52)),(((64,65),68),(66,67))),((54,56),55)),(((((57,58),59),60),61),62)),((44,45),46)),(69,70)),71),((72,73),74)),75))));
tree B_6.8 = [&U] [&W 1/40] (1,((2,3),(((((((((((((((((4,5),((((((7,11),9),10),(8,(((13,(14,15)),16),17))),12),18)),(((((24,(((25,27),26),29)),28),(30,31)),32),((33,(34,35)),36))),((19,((20,21),22)),23)),6),(37,((38,40),39))),(((41,42),(76,77)),43)),63),(((47,48),49),50)),((51,53),52)),(((64,65),68),(66,67))),((54,56),55)),(((((57,58),59),60),61),62)),((44,45),46)),(69,70)),(71,((72,73),74))),75)));
tree B_6.9 = [&U] [&W 1/40] (1,(2,(3,(((((((((((((((((4,5),((((((7,11),9),10),(8,(((13,(14,15)),16),17))),12),18)),(((((24,(((25,27),26),29)),28),(30,31)),32),((33,(34,35)),36))),(((19,23),(20,21)),22)),6),(37,((38,40),39))),(((41,42),(76,77)),43)),63),(((47,48),49),50)),((51,53),52)),(((64,65),68),(66,67))),((54,56),55)),(((((57,58),59),60),61),62)),((44,45),46)),(69,70)),(71,((72,73),74))),75))));
tree B_6.10 = [&U] [&W 1/40] (1,(2,(3,(((((((((((((((((4,5),((((((7,11),9),10),(8,(((13,(14,15)),16),17))),12),18)),(((((24,(((25,27),26),29)),28),(30,31)),32),((33,(34,35)),36))),(((19,23),22),(20,21))),6),(37,((38,40),39))),(((41,42),(76,77)),43)),63),(((47,48),49),50)),((51,53),52)),(((64,65),68),(66,67))),((54,56),55)),(((((57,58),59),60),61),62)),((44,45),46)),(69,70)),(71,((72,73),74))),75))));
tree B_6.11 = [&U] [&W 1/40] (1,(2,(3,(((((((((((((((((4,5),((((7,(8,((((13,15),14),16),17))),((9,11),10)),12),18)),(((((24,(((25,27),26),29)),28),(30,31)),32),(((33,36),35),34))),(((19,21),20),(22,23))),6),((37,(39,40)),38)),(((41,42),(76,77)),43)),63),(((47,48),49),50)),((51,53),52)),(((64,65),68),(66,67))),((54,55),56)),(((((57,59),58),60),61),62)),((44,45),46)),(69,70)),(71,((72,73),74))),75))));
tree B_6.12 = [&U] [&W 1/40] (1,(2,(3,(((((((((((((((((4,5),((((7,(8,((((13,15),14),16),17))),((9,11),10)),12),18)),(((((24,(((25,27),26),29)),28),(30,31)),32),(((33,36),35),34))),(((19,21),20),(22,23))),6),((37,(39,40)),38)),(((41,42),(76,77)),43)),63),(((47,48),49),50)),((51,53),52)),(((64,65),68),(66,67))),(54,(55,56))),(((((57,59),58),60),61),62)),((44,45),46)),(69,70)),(71,((72,73),74))),75))));
tree B_6.13 = [&U] [&W 1/40] (1,(2,(3,(((((((((((((((((4,5),((((7,(8,((((13,15),14),16),17))),((9,11),10)),12),18)),(((((24,(((25,27),26),29)),28),(30,31)),32),(((33,36),35),34))),(((19,21),20),(22,23))),6),((37,(39,40)),38)),(((41,42),(76,77)),43)),63),(((47,48),49),50)),((51,53),52)),(((64,65),68),(66,67))),((54,56),55)),(((((57,59),58),60),61),62)),((44,45),46)),(69,70)),(71,((72,73),74))),75))));
tree B_6.14 = [&U] [&W 1/40] (1,(2,(3,(((((((((((((((((4,5),((((7,(8,((((13,15),14),16),17))),((9,11),10)),12),18)),(((((24,(((25,27),26),29)),28),(30,31)),32),(((33,36),35),34))),(((19,21),20),(22,23))),6),((37,(39,40)),38)),(((41,42),(76,77)),43)),63),(((47,48),49),50)),((51,53),52)),(((64,65),68),(66,67))),((54,55),56)),((((57,(58,59)),60),61),62)),((44,45),46)),(69,70)),(71,((72,73),74))),75))));
tree B_6.15 = [&U] [&W 1/40] (1,(2,(3,(((((((((((((((((4,5),((((7,(8,((((13,15),14),16),17))),((9,11),10)),12),18)),(((((24,(((25,27),26),29)),28),(30,31)),32),(((33,36),35),34))),(((19,21),20),(22,23))),6),((37,(39,40)),38)),(((41,42),(76,77)),43)),63),(((47,48),49),50)),((51,53),52)),(((64,65),68),(66,67))),((54,55),56)),(((((57,58),59),60),61),62)),((44,45),46)),(69,70)),(71,((72,73),74))),75))));
tree B_6.16 = [&U] [&W 1/40] (1,((2,(((((((((((((((((4,5),((((7,(8,((((13,15),14),16),17))),((9,11),10)),12),18)),(((((24,(((25,27),26),29)),28),(30,31)),32),(((33,36),35),34))),(((19,21),20),(22,23))),6),((37,(39,40)),38)),(((41,42),(76,77)),43)),63),(((47,48),49),50)),((51,53),52)),(((64,65),68),(66,67))),((54,55),56)),(((((57,59),58),60),61),62)),((44,45),46)),(69,70)),(71,((72,73),74))),75)),3));
tree B_6.17 = [&U] [&W 1/40] (1,(2,(3,((((((((((((((((((4,5),((((7,(8,((((13,15),14),16),17))),((9,11),10)),12),18)),(((((24,(((25,27),26),29)),28),(30,31)),32),(((33,36),35),34))),(((19,21),20),(22,23))),6),((37,(39,40)),38)),(((41,42),(76,77)),43)),63),(((47,48),49),50)),((51,53),52)),(((64,65),68),(66,67))),((54,55),56)),(((((57,59),58),60),61),62)),((44,45),46)),(69,70)),71),((72,73),74)),75))));
tree B_6.18 = [&U] [&W 1/40] (1,((2,3),(((((((((((((((((4,5),((((7,(8,((((13,15),14),16),17))),((9,11),10)),12),18)),(((((24,(((25,27),26),29)),28),(30,31)),32),(((33,36),35),34))),(((19,21),20),(22,23))),6),((37,(39,40)),38)),(((41,42),(76,77)),43)),63),(((47,48),49),50)),((51,53),52)),(((64,65),68),(66,67))),((54,55),56)),(((((57,59),58),60),61),62)),((44,45),46)),(69,70)),(71,((72,73),74))),75)));
tree B_6.19 = [&U] [&W 1/40] (1,(2,(3,(((((((((((((((((4,5),((((7,(8,((((13,15),14),16),17))),((9,11),10)),12),18)),(((((24,(((25,27),26),29)),28),(30,31)),32),(((33,36),35),34))),(((19,21),20),(22,23))),6),(37,((38,40),39))),(((41,42),(76,77)),43)),63),(((47,48),49),50)),((51,53),52)),(((64,65),68),(66,67))),((54,55),56)),(((((57,59),58),60),61),62)),((44,45),46)),(69,70)),(71,((72,73),74))),75))));
tree B_6.20 = [&U] [&W 1/40] (1,(2,(3,(((((((((((((((((4,5),((((7,(8,((((13,15),14),16),17))),((9,11),10)),12),18)),(((((24,(((25,27),26),29)),28),(30,31)),32),(((33,36),35),34))),(((19,21),20),(22,23))),6),(37,((38,39),40))),(((41,42),(76,77)),43)),63),(((47,48),49),50)),((51,53),52)),(((64,65),68),(66,67))),((54,55),56)),(((((57,59),58),60),61),62)),((44,45),46)),(69,70)),(71,((72,73),74))),75))));
tree B_6.21 = [&U] [&W 1/40] (1,((2,3),((((((((((((((((((4,5),(((7,((8,(((13,(14,15)),16),17)),(9,(10,11)))),12),18)),(((((24,(((25,27),26),29)),28),(30,31)),32),(((33,34),36),35))),(19,(((20,23),21),22))),6),((37,(39,40)),38)),(((41,42),(76,77)),43)),63),(((47,48),49),50)),((51,53),52)),(((64,65),68),(66,67))),((54,55),56)),((((57,(58,59)),60),61),62)),((44,45),46)),(69,70)),71),((72,73),74)),75)));
tree B_6.22 = [&U] [&W 1/40] (1,((2,3),((((((((((((((((((4,5),(((7,((8,(((13,(14,15)),16),17)),(9,(10,11)))),12),18)),(((((24,(((25,27),26),29)),28),(30,31)),32),(((33,34),36),35))),(19,(((20,23),21),22))),6),(37,((38,40),39))),(((41,42),(76,77)),43)),63),(((47,48),49),50)),((51,53),52)),(((64,65),68),(66,67))),((54,55),56)),((((57,(58,59)),60),61),62)),((44,45),46)),(69,70)),71),((72,73),74)),75)));
tree B_6.23 = [&U] [&W 1/40] (1,((2,3),((((((((((((((((((4,5),(((7,((8,(((13,(14,15)),16),17)),(9,(10,11)))),12),18)),(((((24,(((25,27),26),29)),28),(30,31)),32),(((33,34),36),35))),(19,(((20,23),21),22))),6),(37,((38,39),40))),(((41,42),(76,77)),43)),63),(((47,48),49),50)),((51,53),52)),(((64,65),68),(66,67))),((54,55),56)),((((57,(58,59)),60),61),62)),((44,45),46)),(69,70)),71),((72,73),74)),75)));
tree B_6.24 = [&U] [&W 1/40] (1,((2,3),((((((((((((((((((4,5),(((7,((8,(((13,(14,15)),16),17)),(9,(10,11)))),12),18)),(((((24,(((25,27),26),29)),28),(30,31)),32),(((33,34),36),35))),(19,(((20,23),21),22))),6),(37,(38,(39,40)))),(((41,42),(76,77)),43)),63),(((47,48),49),50)),((51,53),52)),(((64,65),68),(66,67))),((54,55),56)),((((57,(58,59)),60),61),62)),((44,45),46)),(69,70)),71),((72,73),74)),75)));
tree B_6.25 = [&U] [&W 1/40] (1,((2,3),((((((((((((((((((4,5),(((7,((8,(((13,(14,15)),16),17)),(9,(10,11)))),12),18)),(((((24,(((25,27),26),29)),28),(30,31)),32),(((33,34),36),35))),(19,(((20,23),21),22))),6),((37,38),(39,40))),(((41,42),(76,77)),43)),63),(((47,48),49),50)),((51,53),52)),(((64,65),68),(66,67))),((54,55),56)),((((57,(58,59)),60),61),62)),((44,45),46)),(69,70)),71),((72,73),74)),75)));
tree B_6.26 = [&U] [&W 1/40] (1,((2,3),((((((((((((((((((4,5),(((7,((8,(((13,(14,15)),16),17)),(9,(10,11)))),12),18)),(((((24,(((25,27),26),29)),28),(30,31)),32),(((33,34),36),35))),(((19,22),(20,23)),21)),6),((37,(39,40)),38)),(((41,42),(76,77)),43)),63),(((47,48),49),50)),((51,53),52)),(((64,65),68),(66,67))),((54,55),56)),((((57,(58,59)),60),61),62)),((44,45),46)),(69,70)),71),((72,73),74)),75)));
tree B_6.27 = [&U] [&W 1/40] (1,((2,3),((((((((((((((((((4,5),(((7,((8,(((13,(14,15)),16),17)),(9,(10,11)))),12),18)),(((((24,(((25,27),26),29)),28),(30,31)),32),(((33,34),36),35))),(((19,22),21),(20,23))),6),((37,(39,40)),38)),(((41,42),(76,77)),43)),63),(((47,48),49),50)),((51,53),52)),(((64,65),68),(66,67))),((54,55),56)),((((57,(58,59)),60),61),62)),((44,45),46)),(69,70)),71),((72,73),74)),75)));
tree B_6.28 = [&U] [&W 1/40] (1,((2,3),((((((((((((((((((4,5),(((7,((8,(((13,(14,15)),16),17)),(9,(10,11)))),12),18)),(((((24,(((25,27),26),29)),28),(30,31)),32),(((33,34),36),35))),((((19,22),21),20),23)),6),((37,(39,40)),38)),(((41,42),(76,77)),43)),63),(((47,48),49),50)),((51,53),52)),(((64,65),68),(66,67))),((54,55),56)),((((57,(58,59)),60),61),62)),((44,45),46)),(69,70)),71),((72,73),74)),75)));
tree B_6.29 = [&U] [&W 1/40] (1,((2,3),((((((((((((((((((4,5),(((7,((8,(((13,(14,15)),16),17)),(9,(10,11)))),12),18)),(((((24,(((25,27),26),29)),28),(30,31)),32),(((33,34),36),35))),((((19,22),21),23),20)),6),((37,(39,40)),38)),(((41,42),(76,77)),43)),63),(((47,48),49),50)),((51,53),52)),(((64,65),68),(66,67))),((54,55),56)),((((57,(58,59)),60),61),62)),((44,45),46)),(69,70)),71),((72,73),74)),75)));
tree B_6.30 = [&U] [&W 1/40] (1,((2,3),((((((((((((((((((4,5),(((7,((8,(((13,(14,15)),16),17)),(9,(10,11)))),12),18)),(((((24,(((25,27),26),29)),28),(30,31)),32),(((33,34),36),35))),(19,((20,(21,22)),23))),6),((37,(39,40)),38)),(((41,42),(76,77)),43)),63),(((47,48),49),50)),((51,53),52)),(((64,65),68),(66,67))),((54,55),56)),((((57,(58,59)),60),61),62)),((44,45),46)),(69,70)),71),((72,73),74)),75)));
tree B_6.31 = [&U] [&W 1/40] (1,(2,(3,((((((((((((((((((4,5),(((7,((8,((((13,14),15),16),17)),(9,(10,11)))),12),18)),(((((24,(((25,27),26),29)),28),(30,31)),32),(((33,35),36),34))),((((19,23),22),21),20)),6),((37,(39,40)),38)),(((41,42),(76,77)),43)),63),(((47,48),49),50)),((51,53),52)),(((64,65),68),(66,67))),((54,56),55)),(((((57,58),59),60),61),62)),((44,45),46)),(69,70)),71),((72,73),74)),75))));
tree B_6.32 = [&U] [&W 1/40] (1,(2,(3,((((((((((((((((((4,5),(((7,((8,((((13,14),15),16),17)),(9,(10,11)))),12),18)),(((((24,(((25,27),26),29)),28),(30,31)),32),(((33,35),36),34))),((((19,23),22),21),20)),6),(37,((38,40),39))),(((41,42),(76,77)),43)),63),(((47,48),49),50)),((51,53),52)),(((64,65),68),(66,67))),((54,56),55)),(((((57,58),59),60),61),62)),((44,45),46)),(69,70)),71),((72,73),74)),75))));
tree B_6.33 = [&U] [&W 1/40] (1,(2,(3,((((((((((((((((((4,5),(((7,((8,((((13,14),15),16),17)),(9,(10,11)))),12),18)),(((((24,(((25,27),26),29)),28),(30,31)),32),(((33,35),36),34))),((((19,23),22),21),20)),6),(37,((38,39),40))),(((41,42),(76,77)),43)),63),(((47,48),49),50)),((51,53),52)),(((64,65),68),(66,67))),((54,56),55)),(((((57,58),59),60),61),62)),((44,45),46)),(69,70)),71),((72,73),74)),75))));
tree B_6.34 = [&U] [&W 1/40] (1,(2,(3,((((((((((((((((((4,5),(((7,((8,((((13,14),15),16),17)),(9,(10,11)))),12),18)),(((((24,(((25,27),26),29)),28),(30,31)),32),(((33,35),36),34))),((((19,23),22),21),20)),6),(37,(38,(39,40)))),(((41,42),(76,77)),43)),63),(((47,48),49),50)),((51,53),52)),(((64,65),68),(66,67))),((54,56),55)),(((((57,58),59),60),61),62)),((44,45),46)),(69,70)),71),((72,73),74)),75))));
tree B_6.35 = [&U] [&W 1/40] (1,(2,(3,((((((((((((((((((4,5),(((7,((8,((((13,14),15),16),17)),(9,(10,11)))),12),18)),(((((24,(((25,27),26),29)),28),(30,31)),32),(((33,35),36),34))),((((19,23),22),21),20)),6),((37,38),(39,40))),(((41,42),(76,77)),43)),63),(((47,48),49),50)),((51,53),52)),(((64,65),68),(66,67))),((54,56),55)),(((((57,58),59),60),61),62)),((44,45),46)),(69,70)),71),((72,73),74)),75))));
tree B_6.36 = [&U] [&W 1/40] (1,(2,(3,((((((((((((((((((4,5),(((7,((8,((((13,14),15),16),17)),(9,(10,11)))),12),18)),(((((24,(((25,27),26),29)),28),(30,31)),32),(((33,35),36),34))),(((19,23),(20,21)),22)),6),((37,(39,40)),38)),(((41,42),(76,77)),43)),63),(((47,48),49),50)),((51,53),52)),(((64,65),68),(66,67))),((54,56),55)),(((((57,58),59),60),61),62)),((44,45),46)),(69,70)),71),((72,73),74)),75))));
tree B_6.37 = [&U] [&W 1/40] (1,(2,(3,((((((((((((((((((4,5),(((7,((8,((((13,14),15),16),17)),(9,(10,11)))),12),18)),(((((24,(((25,27),26),29)),28),(30,31)),32),(((33,35),36),34))),((19,23),((20,21),22))),6),((37,(39,40)),38)),(((41,42),(76,77)),43)),63),(((47,48),49),50)),((51,53),52)),(((64,65),68),(66,67))),((54,56),55)),(((((57,58),59),60),61),62)),((44,45),46)),(69,70)),71),((72,73),74)),75))));
tree B_6.38 = [&U] [&W 1/40] (1,(2,(3,((((((((((((((((((4,5),(((7,((8,((((13,14),15),16),17)),(9,(10,11)))),12),18)),(((((24,(((25,27),26),29)),28),(30,31)),32),(((33,35),36),34))),((19,((20,21),22)),23)),6),((37,(39,40)),38)),(((41,42),(76,77)),43)),63),(((47,48),49),50)),((51,53),52)),(((64,65),68),(66,67))),((54,56),55)),(((((57,58),59),60),61),62)),((44,45),46)),(69,70)),71),((72,73),74)),75))));
tree B_6.39 = [&U] [&W 1/40] (1,(2,(3,((((((((((((((((((4,5),(((7,((8,((((13,14),15),16),17)),(9,(10,11)))),12),18)),(((((24,(((25,27),26),29)),28),(30,31)),32),(((33,35),36),34))),(19,(((20,21),22),23))),6),((37,(39,40)),38)),(((41,42),(76,77)),43)),63),(((47,48),49),50)),((51,53),52)),(((64,65),68),(66,67))),((54,56),55)),(((((57,58),59),60),61),62)),((44,45),46)),(69,70)),71),((72,73),74)),75))));
tree B_6.40 = [&U] [&W 1/40] (1,(2,(3,((((((((((((((((((4,5),(((7,((8,((((13,14),15),16),17)),(9,(10,11)))),12),18)),(((((24,(((25,27),26),29)),28),(30,31)),32),(((33,35),36),34))),(((19,23),(20,22)),21)),6),((37,(39,40)),38)),(((41,42),(76,77)),43)),63),(((47,48),49),50)),((51,53),52)),(((64,65),68),(66,67))),((54,56),55)),(((((57,58),59),60),61),62)),((44,45),46)),(69,70)),71),((72,73),74)),75))));

[Trees found in bootstrap replicate #7 (seed=2095947420)]
tree B_7.1 = [&U] [&W 1/120] (1,(2,(3,(((((((((((4,5),6),(((((((7,9),8),(((13,(14,15)),16),17)),(10,11)),12),18),(((((24,28),29),((25,27),26)),((30,31),32)),((33,(35,36)),34)))),((((19,21),20),22),23)),(((37,39),38),40)),46),(44,45)),((((((47,48),50),49),((((51,52),53),(54,(55,56))),(((((57,58),59),60),61),62))),(63,(66,67))),((64,65),68))),43),((41,42),(76,77))),(((69,70),(71,((72,73),74))),75)))));
tree B_7.2 = [&U] [&W 1/120] (1,(2,(3,(((((((((((((4,5),6),(((((24,28),29),((25,27),26)),((30,31),32)),((33,(35,36)),34))),(((((7,9),8),(((13,(14,15)),16),17)),(10,11)),12)),18),((((19,21),20),22),23)),(((37,39),38),40)),46),(44,45)),((((((47,48),50),49),((((51,52),53),(54,(55,56))),(((((57,58),59),60),61),62))),(63,(66,67))),((64,65),68))),43),((41,42),(76,77))),(((69,70),(71,((72,73),74))),75)))));
tree B_7.3 = [&U] [&W 1/120] (1,(2,(3,(((((((((((4,5),6),(((((((7,9),8),(((13,(14,15)),16),17)),(10,11)),12),18),(((((24,28),29),((25,27),26)),((30,31),32)),(((33,34),35),36)))),((((19,21),20),22),23)),(((37,39),38),40)),46),(44,45)),((((((47,48),50),49),((((51,52),53),(54,(55,56))),(((((57,58),59),60),61),62))),(63,(66,67))),((64,65),68))),43),((41,42),(76,77))),(((69,70),(71,((72,73),74))),75)))));
tree B_7.4 = [&U] [&W 1/120] (1,(2,(3,(((((((((((4,5),6),(((((((7,9),8),(((13,(14,15)),16),17)),(10,11)),12),18),(((((24,28),29),((25,27),26)),((30,31),32)),(((33,34),36),35)))),((((19,21),20),22),23)),(((37,39),38),40)),46),(44,45)),((((((47,48),50),49),((((51,52),53),(54,(55,56))),(((((57,58),59),60),61),62))),(63,(66,67))),((64,65),68))),43),((41,42),(76,77))),(((69,70),(71,((72,73),74))),75)))));
tree B_7.5 = [&U] [&W 1/120] (1,(2,(3,(((((((((((4,5),6),((((((((7,9),8),(((13,(14,15)),16),17)),11),10),12),18),(((((24,28),29),((25,27),26)),((30,31),32)),((33,(35,36)),34)))),((((19,21),20),22),23)),(((37,39),38),40)),46),(44,45)),((((((47,48),50),49),((((51,52),53),(54,(55,56))),(((((57,58),59),60),61),62))),(63,(66,67))),((64,65),68))),43),((41,42),(76,77))),(((69,70),(71,((72,73),74))),75)))));
tree B_7.6 = [&U] [&W 1/120] (1,(2,(3,(((((((((((4,5),6),(((((((7,9),8),(11,(((13,(14,15)),16),17))),10),12),18),(((((24,28),29),((25,27),26)),((30,31),32)),((33,(35,36)),34)))),((((19,21),20),22),23)),(((37,39),38),40)),46),(44,45)),((((((47,48),50),49),((((51,52),53),(54,(55,56))),(((((57,58),59),60),61),62))),(63,(66,67))),((64,65),68))),43),((41,42),(76,77))),(((69,70),(71,((72,73),74))),75)))));
tree B_7.7 = [&U] [&W 1/120] (1,(2,(3,(((((((((((4,5),6),((((((((7,9),8),11),(((13,(14,15)),16),17)),10),12),18),(((((24,28),29),((25,27),26)),((30,31),32)),((33,(35,36)),34)))),((((19,21),20),22),23)),(((37,39),38),40)),46),(44,45)),((((((47,48),50),49),((((51,52),53),(54,(55,56))),(((((57,58),59),60),61),62))),(63,(66,67))),((64,65),68))),43),((41,42),(76,77))),(((69,70),(71,((72,73),74))),75)))));
tree B_7.8 = [&U] [&W 1/120] (1,(2,(3,(((((((((((4,5),6),((((((((7,9),8),(((13,(14,15)),16),17)),10),11),12),18),(((((24,28),29),((25,27),26)),((30,31),32)),((33,(35,36)),34)))),((((19,21),20),22),23)),(((37,39),38),40)),46),(44,45)),((((((47,48),50),49),((((51,52),53),(54,(55,56))),(((((57,58),59),60),61),62))),(63,(66,67))),((64,65),68))),43),((41,42),(76,77))),(((69,70),(71,((72,73),74))),75)))));
tree B_7.9 = [&U] [&W 1/120] (1,(2,(3,(((((((((((4,5),6),(((((((7,9),8),(10,(((13,(14,15)),16),17))),11),12),18),(((((24,28),29),((25,27),26)),((30,31),32)),((33,(35,36)),34)))),((((19,21),20),22),23)),(((37,39),38),40)),46),(44,45)),((((((47,48),50),49),((((51,52),53),(54,(55,56))),(((((57,58),59),60),61),62))),(63,(66,67))),((64,65),68))),43),((41,42),(76,77))),(((69,70),(71,((72,73),74))),75)))));
tree B_7.10 = [&U] [&W 1/120] (1,(2,(3,(((((((((((4,5),6),((((((((7,9),8),10),(((13,(14,15)),16),17)),11),12),18),(((((24,28),29),((25,27),26)),((30,31),32)),((33,(35,36)),34)))),((((19,21),20),22),23)),(((37,39),38),40)),46),(44,45)),((((((47,48),50),49),((((51,52),53),(54,(55,56))),(((((57,58),59),60),61),62))),(63,(66,67))),((64,65),68))),43),((41,42),(76,77))),(((69,70),(71,((72,73),74))),75)))));
tree B_7.11 = [&U] [&W 1/120] (1,((2,(((((((((((((4,5),6),(((((24,28),29),((25,27),26)),((30,31),32)),(((33,34),35),36))),((((((7,9),8),11),10),(((13,(14,15)),16),17)),12)),18),(19,(((20,21),22),23))),(((37,39),38),40)),46),(44,45)),((((((47,48),50),49),((((51,52),53),((54,55),56)),(((((57,59),58),60),61),62))),(63,(66,67))),((64,65),68))),43),((41,42),(76,77))),((69,(70,(71,((72,73),74)))),75))),3));
tree B_7.12 = [&U] [&W 1/120] (1,(2,(3,(((((((((((((4,5),6),(((((24,28),29),((25,27),26)),((30,31),32)),(((33,34),35),36))),((((((7,9),8),11),10),(((13,(14,15)),16),17)),12)),18),(19,(((20,21),22),23))),(((37,39),38),40)),46),(44,45)),((((((47,48),50),49),((((51,52),53),((54,55),56)),(((((57,59),58),60),61),62))),(63,(66,67))),((64,65),68))),43),((41,42),(76,77))),((69,(70,(71,((72,73),74)))),75)))));
tree B_7.13 = [&U] [&W 1/120] (1,((2,(((((((((((((4,5),6),(((((24,28),29),((25,27),26)),((30,31),32)),(((33,34),35),36))),((((((7,9),8),11),10),(((13,(14,15)),16),17)),12)),18),(19,(((20,21),22),23))),(((37,39),38),40)),46),(44,45)),((((((47,48),50),49),((((51,52),53),((54,55),56)),(((((57,59),58),60),61),62))),(63,(66,67))),((64,65),68))),43),((41,42),(76,77))),(((69,70),(71,((72,73),74))),75))),3));
tree B_7.14 = [&U] [&W 1/120] (1,((2,3),(((((((((((((4,5),6),(((((24,28),29),((25,27),26)),((30,31),32)),(((33,34),35),36))),((((((7,9),8),11),10),(((13,(14,15)),16),17)),12)),18),(19,(((20,21),22),23))),(((37,39),38),40)),46),(44,45)),((((((47,48),50),49),((((51,52),53),((54,55),56)),(((((57,59),58),60),61),62))),(63,(66,67))),((64,65),68))),43),((41,42),(76,77))),((69,(70,(71,((72,73),74)))),75))));
tree B_7.15 = [&U] [&W 1/120] (1,((2,(((((((((((((4,5),6),(((((24,28),29),((25,27),26)),((30,31),32)),(((33,34),35),36))),((((((7,9),8),11),10),(((13,(14,15)),16),17)),12)),18),(19,(((20,21),22),23))),(((37,39),38),40)),46),(44,45)),((((((47,48),50),49),(((51,(53,((54,55),56))),52),(((((57,59),58),60),61),62))),(63,(66,67))),((64,65),68))),43),((41,42),(76,77))),((69,(70,(71,((72,73),74)))),75))),3));
tree B_7.16 = [&U] [&W 1/120] (1,((2,(((((((((((((4,5),6),(((((24,28),29),((25,27),26)),((30,31),32)),(((33,34),35),36))),((((((7,9),8),11),10),(((13,(14,15)),16),17)),12)),18),(((19,23),(20,21)),22)),(((37,39),38),40)),46),(44,45)),((((((47,48),50),49),((((51,52),53),((54,55),56)),(((((57,59),58),60),61),62))),(63,(66,67))),((64,65),68))),43),((41,42),(76,77))),((69,(70,(71,((72,73),74)))),75))),3));
tree B_7.17 = [&U] [&W 1/120] (1,((2,(((((((((((((4,5),6),(((((24,28),29),((25,27),26)),((30,31),32)),(((33,34),35),36))),((((((7,9),8),11),10),(((13,(14,15)),16),17)),12)),18),(((19,23),22),(20,21))),(((37,39),38),40)),46),(44,45)),((((((47,48),50),49),((((51,52),53),((54,55),56)),(((((57,59),58),60),61),62))),(63,(66,67))),((64,65),68))),43),((41,42),(76,77))),((69,(70,(71,((72,73),74)))),75))),3));
tree B_7.18 = [&U] [&W 1/120] (1,((2,(((((((((((((4,5),6),(((((24,28),29),((25,27),26)),((30,31),32)),(((33,34),35),36))),((((((7,9),8),11),10),(((13,(14,15)),16),17)),12)),18),((((19,23),22),20),21)),(((37,39),38),40)),46),(44,45)),((((((47,48),50),49),((((51,52),53),((54,55),56)),(((((57,59),58),60),61),62))),(63,(66,67))),((64,65),68))),43),((41,42),(76,77))),((69,(70,(71,((72,73),74)))),75))),3));
tree B_7.19 = [&U] [&W 1/120] (1,((2,(((((((((((((4,5),6),(((((24,28),29),((25,27),26)),((30,31),32)),(((33,34),35),36))),((((((7,9),8),11),10),(((13,(14,15)),16),17)),12)),18),((((19,23),22),21),20)),(((37,39),38),40)),46),(44,45)),((((((47,48),50),49),((((51,52),53),((54,55),56)),(((((57,59),58),60),61),62))),(63,(66,67))),((64,65),68))),43),((41,42),(76,77))),((69,(70,(71,((72,73),74)))),75))),3));
tree B_7.20 = [&U] [&W 1/120] (1,((2,(((((((((((4,5),6),((((((((7,9),8),11),10),(((13,(14,15)),16),17)),12),18),(((((24,28),29),((25,27),26)),((30,31),32)),(((33,34),35),36)))),(19,(((20,21),22),23))),(((37,39),38),40)),46),(44,45)),((((((47,48),50),49),((((51,52),53),((54,55),56)),(((((57,59),58),60),61),62))),(63,(66,67))),((64,65),68))),43),((41,42),(76,77))),((69,(70,(71,((72,73),74)))),75))),3));
tree B_7.21 = [&U] [&W 1/120] (1,(2,(3,(((((((((((((4,5),6),(((((24,28),29),((25,27),26)),((30,31),32)),((33,(35,36)),34))),((((7,(8,9)),11),(10,((((13,15),14),16),17))),12)),18),((((19,21),22),20),23)),(((37,39),38),40)),46),(44,45)),((((((47,48),50),49),((((51,52),53),((54,56),55)),(((((57,58),59),60),61),62))),(63,(66,67))),((64,65),68))),43),((41,42),(76,77))),((69,(70,(71,((72,73),74)))),75)))));
tree B_7.22 = [&U] [&W 1/120] (1,(2,(3,((((((((((((((4,5),6),((((24,28),29),((25,27),26)),((30,31),32))),((33,(35,36)),34)),((((7,(8,9)),11),(10,((((13,15),14),16),17))),12)),18),((((19,21),22),20),23)),(((37,39),38),40)),46),(44,45)),((((((47,48),50),49),((((51,52),53),((54,56),55)),(((((57,58),59),60),61),62))),(63,(66,67))),((64,65),68))),43),((41,42),(76,77))),((69,(70,(71,((72,73),74)))),75)))));
tree B_7.23 = [&U] [&W 1/120] (1,(2,(3,((((((((((((((4,5),6),((((24,28),29),((25,27),26)),((30,31),32))),((33,34),(35,36))),((((7,(8,9)),11),(10,((((13,15),14),16),17))),12)),18),((((19,21),22),20),23)),(((37,39),38),40)),46),(44,45)),((((((47,48),50),49),((((51,52),53),((54,56),55)),(((((57,58),59),60),61),62))),(63,(66,67))),((64,65),68))),43),((41,42),(76,77))),((69,(70,(71,((72,73),74)))),75)))));
tree B_7.24 = [&U] [&W 1/120] (1,(2,(3,((((((((((((((4,5),6),((((24,28),29),((25,27),26)),((30,31),32))),(33,(34,(35,36)))),((((7,(8,9)),11),(10,((((13,15),14),16),17))),12)),18),((((19,21),22),20),23)),(((37,39),38),40)),46),(44,45)),((((((47,48),50),49),((((51,52),53),((54,56),55)),(((((57,58),59),60),61),62))),(63,(66,67))),((64,65),68))),43),((41,42),(76,77))),((69,(70,(71,((72,73),74)))),75)))));
tree B_7.25 = [&U] [&W 1/120] (1,(2,(3,(((((((((((((4,5),6),(((((24,28),29),((25,27),26)),((30,31),32)),(((33,34),35),36))),((((7,(8,9)),11),(10,((((13,15),14),16),17))),12)),18),((((19,21),22),20),23)),(((37,39),38),40)),46),(44,45)),((((((47,48),50),49),((((51,52),53),((54,56),55)),(((((57,58),59),60),61),62))),(63,(66,67))),((64,65),68))),43),((41,42),(76,77))),((69,(70,(71,((72,73),74)))),75)))));
tree B_7.26 = [&U] [&W 1/120] (1,(2,(3,(((((((((((((4,5),6),(((((24,28),29),((25,27),26)),((30,31),32)),(((33,34),36),35))),((((7,(8,9)),11),(10,((((13,15),14),16),17))),12)),18),((((19,21),22),20),23)),(((37,39),38),40)),46),(44,45)),((((((47,48),50),49),((((51,52),53),((54,56),55)),(((((57,58),59),60),61),62))),(63,(66,67))),((64,65),68))),43),((41,42),(76,77))),((69,(70,(71,((72,73),74)))),75)))));
tree B_7.27 = [&U] [&W 1/120] (1,(2,(3,((((((((((((((4,5),6),((((24,28),29),((25,27),26)),((30,31),32))),(((33,34),35),36)),((((7,(8,9)),11),(10,((((13,15),14),16),17))),12)),18),((((19,21),22),20),23)),(((37,39),38),40)),46),(44,45)),((((((47,48),50),49),((((51,52),53),((54,56),55)),(((((57,58),59),60),61),62))),(63,(66,67))),((64,65),68))),43),((41,42),(76,77))),((69,(70,(71,((72,73),74)))),75)))));
tree B_7.28 = [&U] [&W 1/120] (1,(2,(3,((((((((((((((4,5),6),((((24,28),29),((25,27),26)),((30,31),32))),(((33,34),36),35)),((((7,(8,9)),11),(10,((((13,15),14),16),17))),12)),18),((((19,21),22),20),23)),(((37,39),38),40)),46),(44,45)),((((((47,48),50),49),((((51,52),53),((54,56),55)),(((((57,58),59),60),61),62))),(63,(66,67))),((64,65),68))),43),((41,42),(76,77))),((69,(70,(71,((72,73),74)))),75)))));
tree B_7.29 = [&U] [&W 1/120] (1,(2,(3,(((((((((((((((4,5),6),((30,31),32)),(((24,28),29),((25,27),26))),((33,(35,36)),34)),((((7,(8,9)),11),(10,((((13,15),14),16),17))),12)),18),((((19,21),22),20),23)),(((37,39),38),40)),46),(44,45)),((((((47,48),50),49),((((51,52),53),((54,56),55)),(((((57,58),59),60),61),62))),(63,(66,67))),((64,65),68))),43),((41,42),(76,77))),((69,(70,(71,((72,73),74)))),75)))));
tree B_7.30 = [&U] [&W 1/120] (1,(2,(3,(((((((((((((4,5),6),(((((24,28),29),((25,27),26)),((30,31),32)),(33,((34,36),35)))),((((7,(8,9)),11),(10,((((13,15),14),16),17))),12)),18),((((19,21),22),20),23)),(((37,39),38),40)),46),(44,45)),((((((47,48),50),49),((((51,52),53),((54,56),55)),(((((57,58),59),60),61),62))),(63,(66,67))),((64,65),68))),43),((41,42),(76,77))),((69,(70,(71,((72,73),74)))),75)))));
tree B_7.31 = [&U] [&W 1/120] (1,((2,3),(((((((((((((4,5),6),(((((24,28),29),((25,27),26)),((30,31),32)),((33,(34,36)),35))),((((7,(8,9)),((((13,15),14),16),17)),(10,11)),12)),18),(((19,(20,21)),22),23)),(((37,39),38),40)),46),(44,45)),((((((47,48),50),49),((((51,53),52),((54,55),56)),((((57,(58,59)),60),61),62))),(63,(66,67))),((64,65),68))),43),((41,42),(76,77))),(((69,70),(71,((72,73),74))),75))));
tree B_7.32 = [&U] [&W 1/120] (1,((2,3),(((((((((((((4,5),6),(((((24,28),29),((25,27),26)),((30,31),32)),((33,(34,36)),35))),((((7,(8,9)),((((13,15),14),16),17)),(10,11)),12)),18),(((19,(20,21)),22),23)),(((37,39),38),40)),46),(44,45)),((((((47,48),50),49),(((51,(53,((54,55),56))),52),((((57,(58,59)),60),61),62))),(63,(66,67))),((64,65),68))),43),((41,42),(76,77))),(((69,70),(71,((72,73),74))),75))));
tree B_7.33 = [&U] [&W 1/120] (1,((2,3),(((((((((((((4,5),6),(((((24,28),29),((25,27),26)),((30,31),32)),((33,(34,36)),35))),((((7,(8,9)),((((13,15),14),16),17)),(10,11)),12)),18),(((19,(20,21)),22),23)),(((37,39),38),40)),46),(44,45)),((((((47,48),50),49),(((51,(53,((54,56),55))),52),((((57,(58,59)),60),61),62))),(63,(66,67))),((64,65),68))),43),((41,42),(76,77))),(((69,70),(71,((72,73),74))),75))));
tree B_7.34 = [&U] [&W 1/120] (1,((2,3),(((((((((((((4,5),6),(((((24,28),29),((25,27),26)),((30,31),32)),((33,(34,36)),35))),((((7,(8,9)),((((13,15),14),16),17)),(10,11)),12)),18),(((19,(20,21)),22),23)),(((37,39),38),40)),46),(44,45)),((((((47,48),50),49),(((51,(53,(54,(55,56)))),52),((((57,(58,59)),60),61),62))),(63,(66,67))),((64,65),68))),43),((41,42),(76,77))),(((69,70),(71,((72,73),74))),75))));
tree B_7.35 = [&U] [&W 1/120] (1,((2,3),(((((((((((((4,5),6),(((((24,28),29),((25,27),26)),((30,31),32)),((33,(34,36)),35))),((((7,(8,9)),((((13,15),14),16),17)),(10,11)),12)),18),((19,(22,23)),(20,21))),(((37,39),38),40)),46),(44,45)),((((((47,48),50),49),((((51,53),52),((54,55),56)),((((57,(58,59)),60),61),62))),(63,(66,67))),((64,65),68))),43),((41,42),(76,77))),(((69,70),(71,((72,73),74))),75))));
tree B_7.36 = [&U] [&W 1/120] (1,((2,3),(((((((((((((4,5),6),(((((24,28),29),((25,27),26)),((30,31),32)),((33,(34,36)),35))),((((7,(8,9)),((((13,15),14),16),17)),(10,11)),12)),18),(19,((20,21),(22,23)))),(((37,39),38),40)),46),(44,45)),((((((47,48),50),49),((((51,53),52),((54,55),56)),((((57,(58,59)),60),61),62))),(63,(66,67))),((64,65),68))),43),((41,42),(76,77))),(((69,70),(71,((72,73),74))),75))));
tree B_7.37 = [&U] [&W 1/120] (1,((2,3),(((((((((((((4,5),6),(((((24,28),29),((25,27),26)),((30,31),32)),((33,(34,36)),35))),((((7,(8,9)),((((13,15),14),16),17)),(10,11)),12)),18),(((19,(22,23)),20),21)),(((37,39),38),40)),46),(44,45)),((((((47,48),50),49),((((51,53),52),((54,55),56)),((((57,(58,59)),60),61),62))),(63,(66,67))),((64,65),68))),43),((41,42),(76,77))),(((69,70),(71,((72,73),74))),75))));
tree B_7.38 = [&U] [&W 1/120] (1,((2,3),(((((((((((((4,5),6),(((((24,28),29),((25,27),26)),((30,31),32)),((33,(34,36)),35))),((((7,(8,9)),((((13,15),14),16),17)),(10,11)),12)),18),(((19,(22,23)),21),20)),(((37,39),38),40)),46),(44,45)),((((((47,48),50),49),((((51,53),52),((54,55),56)),((((57,(58,59)),60),61),62))),(63,(66,67))),((64,65),68))),43),((41,42),(76,77))),(((69,70),(71,((72,73),74))),75))));
tree B_7.39 = [&U] [&W 1/120] (1,((2,3),(((((((((((4,5),6),((((((7,(8,9)),((((13,15),14),16),17)),(10,11)),12),18),(((((24,28),29),((25,27),26)),((30,31),32)),((33,(34,36)),35)))),(((19,(20,21)),22),23)),(((37,39),38),40)),46),(44,45)),((((((47,48),50),49),((((51,53),52),((54,55),56)),((((57,(58,59)),60),61),62))),(63,(66,67))),((64,65),68))),43),((41,42),(76,77))),(((69,70),(71,((72,73),74))),75))));
tree B_7.40 = [&U] [&W 1/120] (1,((2,3),(((((((((((((4,5),6),(((((24,28),29),((25,27),26)),((30,31),32)),((33,(34,36)),35))),((((7,(8,9)),((((13,15),14),16),17)),(10,11)),12)),18),(((19,(20,21)),22),23)),(((37,39),38),40)),46),(44,45)),((((((47,48),50),49),((((51,53),52),(54,(55,56))),((((57,(58,59)),60),61),62))),(63,(66,67))),((64,65),68))),43),((41,42),(76,77))),(((69,70),(71,((72,73),74))),75))));
tree B_7.41 = [&U] [&W 1/120] (1,((2,(((((((((((((4,5),6),(((((24,28),29),((25,27),26)),((30,31),32)),(33,((34,35),36)))),((((7,9),8),(10,(11,((((13,15),14),16),17)))),12)),18),(((19,(20,22)),21),23)),(((37,39),38),40)),46),(44,45)),((((((47,48),50),49),((((51,52),53),(54,(55,56))),(((((57,58),59),60),61),62))),(63,(66,67))),((64,65),68))),43),((41,42),(76,77))),(((69,70),(71,((72,73),74))),75))),3));
tree B_7.42 = [&U] [&W 1/120] (1,((2,((((((((((((((4,5),6),((((24,28),29),((25,27),26)),((30,31),32))),(33,((34,35),36))),((((7,9),8),(10,(11,((((13,15),14),16),17)))),12)),18),(((19,(20,22)),21),23)),(((37,39),38),40)),46),(44,45)),((((((47,48),50),49),((((51,52),53),(54,(55,56))),(((((57,58),59),60),61),62))),(63,(66,67))),((64,65),68))),43),((41,42),(76,77))),(((69,70),(71,((72,73),74))),75))),3));
tree B_7.43 = [&U] [&W 1/120] (1,((2,((((((((((((((4,5),6),((((24,28),29),((25,27),26)),((30,31),32))),((33,(34,35)),36)),((((7,9),8),(10,(11,((((13,15),14),16),17)))),12)),18),(((19,(20,22)),21),23)),(((37,39),38),40)),46),(44,45)),((((((47,48),50),49),((((51,52),53),(54,(55,56))),(((((57,58),59),60),61),62))),(63,(66,67))),((64,65),68))),43),((41,42),(76,77))),(((69,70),(71,((72,73),74))),75))),3));
tree B_7.44 = [&U] [&W 1/120] (1,((2,((((((((((((((4,5),6),((((24,28),29),((25,27),26)),((30,31),32))),((33,36),(34,35))),((((7,9),8),(10,(11,((((13,15),14),16),17)))),12)),18),(((19,(20,22)),21),23)),(((37,39),38),40)),46),(44,45)),((((((47,48),50),49),((((51,52),53),(54,(55,56))),(((((57,58),59),60),61),62))),(63,(66,67))),((64,65),68))),43),((41,42),(76,77))),(((69,70),(71,((72,73),74))),75))),3));
tree B_7.45 = [&U] [&W 1/120] (1,((2,(((((((((((((4,5),6),(((((24,28),29),((25,27),26)),((30,31),32)),(((33,36),34),35))),((((7,9),8),(10,(11,((((13,15),14),16),17)))),12)),18),(((19,(20,22)),21),23)),(((37,39),38),40)),46),(44,45)),((((((47,48),50),49),((((51,52),53),(54,(55,56))),(((((57,58),59),60),61),62))),(63,(66,67))),((64,65),68))),43),((41,42),(76,77))),(((69,70),(71,((72,73),74))),75))),3));
tree B_7.46 = [&U] [&W 1/120] (1,((2,(((((((((((((4,5),6),(((((24,28),29),((25,27),26)),((30,31),32)),(((33,36),35),34))),((((7,9),8),(10,(11,((((13,15),14),16),17)))),12)),18),(((19,(20,22)),21),23)),(((37,39),38),40)),46),(44,45)),((((((47,48),50),49),((((51,52),53),(54,(55,56))),(((((57,58),59),60),61),62))),(63,(66,67))),((64,65),68))),43),((41,42),(76,77))),(((69,70),(71,((72,73),74))),75))),3));
tree B_7.47 = [&U] [&W 1/120] (1,((2,((((((((((((((4,5),6),((((24,28),29),((25,27),26)),((30,31),32))),(((33,36),34),35)),((((7,9),8),(10,(11,((((13,15),14),16),17)))),12)),18),(((19,(20,22)),21),23)),(((37,39),38),40)),46),(44,45)),((((((47,48),50),49),((((51,52),53),(54,(55,56))),(((((57,58),59),60),61),62))),(63,(66,67))),((64,65),68))),43),((41,42),(76,77))),(((69,70),(71,((72,73),74))),75))),3));
tree B_7.48 = [&U] [&W 1/120] (1,((2,((((((((((((((4,5),6),((((24,28),29),((25,27),26)),((30,31),32))),(((33,36),35),34)),((((7,9),8),(10,(11,((((13,15),14),16),17)))),12)),18),(((19,(20,22)),21),23)),(((37,39),38),40)),46),(44,45)),((((((47,48),50),49),((((51,52),53),(54,(55,56))),(((((57,58),59),60),61),62))),(63,(66,67))),((64,65),68))),43),((41,42),(76,77))),(((69,70),(71,((72,73),74))),75))),3));
tree B_7.49 = [&U] [&W 1/120] (1,((2,(((((((((((((((4,5),6),((30,31),32)),(((24,28),29),((25,27),26))),(33,((34,35),36))),((((7,9),8),(10,(11,((((13,15),14),16),17)))),12)),18),(((19,(20,22)),21),23)),(((37,39),38),40)),46),(44,45)),((((((47,48),50),49),((((51,52),53),(54,(55,56))),(((((57,58),59),60),61),62))),(63,(66,67))),((64,65),68))),43),((41,42),(76,77))),(((69,70),(71,((72,73),74))),75))),3));
tree B_7.50 = [&U] [&W 1/120] (1,((2,(((((((((((((4,5),6),(((((24,28),29),((25,27),26)),((30,31),32)),(((33,35),34),36))),((((7,9),8),(10,(11,((((13,15),14),16),17)))),12)),18),(((19,(20,22)),21),23)),(((37,39),38),40)),46),(44,45)),((((((47,48),50),49),((((51,52),53),(54,(55,56))),(((((57,58),59),60),61),62))),(63,(66,67))),((64,65),68))),43),((41,42),(76,77))),(((69,70),(71,((72,73),74))),75))),3));
tree B_7.51 = [&U] [&W 1/120] (1,((2,3),(((((((((((((4,5),6),(((((24,28),29),((25,27),26)),((30,31),32)),((33,(34,36)),35))),(((((7,(8,9)),(((13,(14,15)),16),17)),10),11),12)),18),(19,(((20,21),23),22))),(((37,39),38),40)),46),(44,45)),((((((47,48),50),49),(((51,(53,((54,56),55))),52),(((((57,58),59),60),61),62))),(63,(66,67))),((64,65),68))),43),((41,42),(76,77))),(((69,70),(71,((72,73),74))),75))));
tree B_7.52 = [&U] [&W 1/120] (1,((2,3),(((((((((((((4,5),6),(((((24,28),29),((25,27),26)),((30,31),32)),((33,(34,36)),35))),(((((7,(8,9)),(((13,(14,15)),16),17)),10),11),12)),18),(19,(((20,21),23),22))),(((37,39),38),40)),46),(44,45)),((((((47,48),50),49),((((51,52),53),((54,56),55)),(((((57,58),59),60),61),62))),(63,(66,67))),((64,65),68))),43),((41,42),(76,77))),(((69,70),(71,((72,73),74))),75))));
tree B_7.53 = [&U] [&W 1/120] (1,((2,3),(((((((((((((4,5),6),(((((24,28),29),((25,27),26)),((30,31),32)),((33,(34,36)),35))),(((((7,(8,9)),(((13,(14,15)),16),17)),10),11),12)),18),(19,(((20,21),23),22))),(((37,39),38),40)),46),(44,45)),((((((47,48),50),49),((((51,53),52),((54,56),55)),(((((57,58),59),60),61),62))),(63,(66,67))),((64,65),68))),43),((41,42),(76,77))),(((69,70),(71,((72,73),74))),75))));
tree B_7.54 = [&U] [&W 1/120] (1,((2,3),(((((((((((((4,5),6),(((((24,28),29),((25,27),26)),((30,31),32)),((33,(34,36)),35))),(((((7,(8,9)),(((13,(14,15)),16),17)),10),11),12)),18),(19,(((20,21),23),22))),(((37,39),38),40)),46),(44,45)),((((((47,48),50),49),((((51,53),52),((54,55),56)),(((((57,58),59),60),61),62))),(63,(66,67))),((64,65),68))),43),((41,42),(76,77))),(((69,70),(71,((72,73),74))),75))));
tree B_7.55 = [&U] [&W 1/120] (1,((2,3),(((((((((((((4,5),6),(((((24,28),29),((25,27),26)),((30,31),32)),((33,(34,36)),35))),(((((7,(8,9)),(((13,(14,15)),16),17)),10),11),12)),18),(19,(((20,21),23),22))),(((37,39),38),40)),46),(44,45)),((((((47,48),50),49),((((51,53),52),(54,(55,56))),(((((57,58),59),60),61),62))),(63,(66,67))),((64,65),68))),43),((41,42),(76,77))),(((69,70),(71,((72,73),74))),75))));
tree B_7.56 = [&U] [&W 1/120] (1,((2,3),(((((((((((((4,5),6),(((((24,28),29),((25,27),26)),((30,31),32)),((33,(34,36)),35))),(((((7,(8,9)),(((13,(14,15)),16),17)),10),11),12)),18),(19,(((20,21),23),22))),(((37,39),38),40)),46),(44,45)),((((((47,48),50),49),(((51,(53,((54,56),55))),52),((((57,(58,59)),60),61),62))),(63,(66,67))),((64,65),68))),43),((41,42),(76,77))),(((69,70),(71,((72,73),74))),75))));
tree B_7.57 = [&U] [&W 1/120] (1,((2,3),(((((((((((((4,5),6),(((((24,28),29),((25,27),26)),((30,31),32)),((33,(34,36)),35))),(((((7,(8,9)),(((13,(14,15)),16),17)),10),11),12)),18),(19,(((20,21),23),22))),(((37,39),38),40)),46),(44,45)),((((((47,48),50),49),(((51,(53,((54,56),55))),52),(((((57,59),58),60),61),62))),(63,(66,67))),((64,65),68))),43),((41,42),(76,77))),(((69,70),(71,((72,73),74))),75))));
tree B_7.58 = [&U] [&W 1/120] (1,((2,3),(((((((((((((4,5),6),(((((24,28),29),((25,27),26)),((30,31),32)),((33,(34,36)),35))),(((((7,(8,9)),(((13,(14,15)),16),17)),10),11),12)),18),(19,(((20,21),23),22))),(((37,39),38),40)),46),(44,45)),((((((47,48),50),49),(((51,(53,(54,(55,56)))),52),(((((57,58),59),60),61),62))),(63,(66,67))),((64,65),68))),43),((41,42),(76,77))),(((69,70),(71,((72,73),74))),75))));
tree B_7.59 = [&U] [&W 1/120] (1,((2,3),(((((((((((((4,5),6),(((((24,28),29),((25,27),26)),((30,31),32)),((33,(34,36)),35))),(((((7,(8,9)),(((13,(14,15)),16),17)),10),11),12)),18),(19,(((20,21),23),22))),(((37,39),38),40)),46),(44,45)),((((((47,48),50),49),(((51,(53,((54,55),56))),52),(((((57,58),59),60),61),62))),(63,(66,67))),((64,65),68))),43),((41,42),(76,77))),(((69,70),(71,((72,73),74))),75))));
tree B_7.60 = [&U] [&W 1/120] (1,((2,3),(((((((((((((4,5),6),(((((24,28),29),((25,27),26)),((30,31),32)),((33,(34,36)),35))),(((((7,(8,9)),(((13,(14,15)),16),17)),10),11),12)),18),(((19,22),(20,21)),23)),(((37,39),38),40)),46),(44,45)),((((((47,48),50),49),(((51,(53,((54,56),55))),52),(((((57,58),59),60),61),62))),(63,(66,67))),((64,65),68))),43),((41,42),(76,77))),(((69,70),(71,((72,73),74))),75))));
tree B_7.61 = [&U] [&W 1/120] (1,(2,(3,(((((((((((4,5),6),((((((7,8),9),((10,11),(((13,(14,15)),16),17))),12),18),(((((24,28),29),((25,27),26)),((30,31),32)),(((33,35),36),34)))),((((19,20),23),21),22)),(((37,39),38),40)),46),(44,45)),((((((47,48),50),49),(((51,(52,53)),((54,55),56)),(((((57,59),58),60),61),62))),(63,(66,67))),((64,65),68))),43),((41,42),(76,77))),((69,(70,(71,((72,73),74)))),75)))));
tree B_7.62 = [&U] [&W 1/120] (1,((2,(((((((((((4,5),6),((((((7,8),9),((10,11),(((13,(14,15)),16),17))),12),18),(((((24,28),29),((25,27),26)),((30,31),32)),(((33,35),36),34)))),((((19,20),23),21),22)),(((37,39),38),40)),46),(44,45)),((((((47,48),50),49),(((51,(52,53)),((54,55),56)),(((((57,59),58),60),61),62))),(63,(66,67))),((64,65),68))),43),((41,42),(76,77))),((69,(70,(71,((72,73),74)))),75))),3));
tree B_7.63 = [&U] [&W 1/120] (1,(2,(3,(((((((((((4,5),6),((((((7,8),9),((10,11),(((13,(14,15)),16),17))),12),18),(((((24,28),29),((25,27),26)),((30,31),32)),(((33,35),36),34)))),((((19,20),23),21),22)),(((37,39),38),40)),46),(44,45)),((((((47,48),50),49),(((51,(52,53)),((54,55),56)),(((((57,59),58),60),61),62))),(63,(66,67))),((64,65),68))),43),((41,42),(76,77))),(((69,70),(71,((72,73),74))),75)))));
tree B_7.64 = [&U] [&W 1/120] (1,((2,3),(((((((((((4,5),6),((((((7,8),9),((10,11),(((13,(14,15)),16),17))),12),18),(((((24,28),29),((25,27),26)),((30,31),32)),(((33,35),36),34)))),((((19,20),23),21),22)),(((37,39),38),40)),46),(44,45)),((((((47,48),50),49),(((51,(52,53)),((54,55),56)),(((((57,59),58),60),61),62))),(63,(66,67))),((64,65),68))),43),((41,42),(76,77))),((69,(70,(71,((72,73),74)))),75))));
tree B_7.65 = [&U] [&W 1/120] (1,(2,(3,(((((((((((4,5),6),((((((7,8),9),((10,11),(((13,(14,15)),16),17))),12),18),(((((24,28),29),((25,27),26)),((30,31),32)),(((33,35),36),34)))),(((19,20),(21,22)),23)),(((37,39),38),40)),46),(44,45)),((((((47,48),50),49),(((51,(52,53)),((54,55),56)),(((((57,59),58),60),61),62))),(63,(66,67))),((64,65),68))),43),((41,42),(76,77))),((69,(70,(71,((72,73),74)))),75)))));
tree B_7.66 = [&U] [&W 1/120] (1,(2,(3,(((((((((((4,5),6),((((((7,8),9),((10,11),(((13,(14,15)),16),17))),12),18),(((((24,28),29),((25,27),26)),((30,31),32)),(((33,35),36),34)))),((19,20),((21,22),23))),(((37,39),38),40)),46),(44,45)),((((((47,48),50),49),(((51,(52,53)),((54,55),56)),(((((57,59),58),60),61),62))),(63,(66,67))),((64,65),68))),43),((41,42),(76,77))),((69,(70,(71,((72,73),74)))),75)))));
tree B_7.67 = [&U] [&W 1/120] (1,(2,(3,(((((((((((4,5),6),((((((7,8),9),((10,11),(((13,(14,15)),16),17))),12),18),(((((24,28),29),((25,27),26)),((30,31),32)),(((33,35),36),34)))),((19,((21,22),23)),20)),(((37,39),38),40)),46),(44,45)),((((((47,48),50),49),(((51,(52,53)),((54,55),56)),(((((57,59),58),60),61),62))),(63,(66,67))),((64,65),68))),43),((41,42),(76,77))),((69,(70,(71,((72,73),74)))),75)))));
tree B_7.68 = [&U] [&W 1/120] (1,(2,(3,(((((((((((4,5),6),((((((7,8),9),((10,11),(((13,(14,15)),16),17))),12),18),(((((24,28),29),((25,27),26)),((30,31),32)),(((33,35),36),34)))),(19,(20,((21,22),23)))),(((37,39),38),40)),46),(44,45)),((((((47,48),50),49),(((51,(52,53)),((54,55),56)),(((((57,59),58),60),61),62))),(63,(66,67))),((64,65),68))),43),((41,42),(76,77))),((69,(70,(71,((72,73),74)))),75)))));
tree B_7.69 = [&U] [&W 1/120] (1,(2,(3,(((((((((((((4,5),6),(((((24,28),29),((25,27),26)),((30,31),32)),(((33,35),36),34))),((((7,8),9),((10,11),(((13,(14,15)),16),17))),12)),18),((((19,20),23),21),22)),(((37,39),38),40)),46),(44,45)),((((((47,48),50),49),(((51,(52,53)),((54,55),56)),(((((57,59),58),60),61),62))),(63,(66,67))),((64,65),68))),43),((41,42),(76,77))),((69,(70,(71,((72,73),74)))),75)))));
tree B_7.70 = [&U] [&W 1/120] (1,(2,(3,(((((((((((4,5),6),((((((7,8),9),((10,11),(((13,(14,15)),16),17))),12),18),(((((24,28),29),((25,27),26)),((30,31),32)),(((33,35),36),34)))),(((19,20),(22,23)),21)),(((37,39),38),40)),46),(44,45)),((((((47,48),50),49),(((51,(52,53)),((54,55),56)),(((((57,59),58),60),61),62))),(63,(66,67))),((64,65),68))),43),((41,42),(76,77))),((69,(70,(71,((72,73),74)))),75)))));
tree B_7.71 = [&U] [&W 1/120] (1,(2,(3,((((((((((((((4,5),6),((((24,28),29),((25,27),26)),((30,31),32))),(((33,36),35),34)),((((((7,9),8),(((13,(14,15)),16),17)),10),11),12)),18),((((19,22),23),20),21)),(((37,39),38),40)),46),(44,45)),((((((47,48),50),49),((((51,52),53),((54,56),55)),((((57,(58,59)),60),61),62))),(63,(66,67))),((64,65),68))),43),((41,42),(76,77))),((69,(70,(71,((72,73),74)))),75)))));
tree B_7.72 = [&U] [&W 1/120] (1,(2,(3,((((((((((((((4,5),6),((((24,28),29),((25,27),26)),((30,31),32))),(((33,36),35),34)),((((((7,9),8),(((13,(14,15)),16),17)),10),11),12)),18),(((19,22),(20,21)),23)),(((37,39),38),40)),46),(44,45)),((((((47,48),50),49),((((51,52),53),((54,56),55)),((((57,(58,59)),60),61),62))),(63,(66,67))),((64,65),68))),43),((41,42),(76,77))),((69,(70,(71,((72,73),74)))),75)))));
tree B_7.73 = [&U] [&W 1/120] (1,(2,(3,((((((((((((((4,5),6),((((24,28),29),((25,27),26)),((30,31),32))),(((33,36),35),34)),((((((7,9),8),(((13,(14,15)),16),17)),10),11),12)),18),((19,22),((20,21),23))),(((37,39),38),40)),46),(44,45)),((((((47,48),50),49),((((51,52),53),((54,56),55)),((((57,(58,59)),60),61),62))),(63,(66,67))),((64,65),68))),43),((41,42),(76,77))),((69,(70,(71,((72,73),74)))),75)))));
tree B_7.74 = [&U] [&W 1/120] (1,(2,(3,((((((((((((((4,5),6),((((24,28),29),((25,27),26)),((30,31),32))),(((33,36),35),34)),((((((7,9),8),(((13,(14,15)),16),17)),10),11),12)),18),((19,((20,21),23)),22)),(((37,39),38),40)),46),(44,45)),((((((47,48),50),49),((((51,52),53),((54,56),55)),((((57,(58,59)),60),61),62))),(63,(66,67))),((64,65),68))),43),((41,42),(76,77))),((69,(70,(71,((72,73),74)))),75)))));
tree B_7.75 = [&U] [&W 1/120] (1,(2,(3,((((((((((((((4,5),6),((((24,28),29),((25,27),26)),((30,31),32))),(((33,36),35),34)),((((((7,9),8),(((13,(14,15)),16),17)),10),11),12)),18),(19,(((20,21),23),22))),(((37,39),38),40)),46),(44,45)),((((((47,48),50),49),((((51,52),53),((54,56),55)),((((57,(58,59)),60),61),62))),(63,(66,67))),((64,65),68))),43),((41,42),(76,77))),((69,(70,(71,((72,73),74)))),75)))));
tree B_7.76 = [&U] [&W 1/120] (1,(2,(3,((((((((((((((4,5),6),((((24,28),29),((25,27),26)),((30,31),32))),(((33,36),35),34)),((((((7,9),8),(((13,(14,15)),16),17)),10),11),12)),18),(((19,22),(21,23)),20)),(((37,39),38),40)),46),(44,45)),((((((47,48),50),49),((((51,52),53),((54,56),55)),((((57,(58,59)),60),61),62))),(63,(66,67))),((64,65),68))),43),((41,42),(76,77))),((69,(70,(71,((72,73),74)))),75)))));
tree B_7.77 = [&U] [&W 1/120] (1,(2,(3,((((((((((((((4,5),6),((((24,28),29),((25,27),26)),((30,31),32))),(((33,36),35),34)),((((((7,9),8),(((13,(14,15)),16),17)),10),11),12)),18),((((19,22),21),23),20)),(((37,39),38),40)),46),(44,45)),((((((47,48),50),49),((((51,52),53),((54,56),55)),((((57,(58,59)),60),61),62))),(63,(66,67))),((64,65),68))),43),((41,42),(76,77))),((69,(70,(71,((72,73),74)))),75)))));
tree B_7.78 = [&U] [&W 1/120] (1,(2,(3,((((((((((((((4,5),6),((((24,28),29),((25,27),26)),((30,31),32))),(((33,36),35),34)),((((((7,9),8),(((13,(14,15)),16),17)),10),11),12)),18),(((19,(21,22)),23),20)),(((37,39),38),40)),46),(44,45)),((((((47,48),50),49),((((51,52),53),((54,56),55)),((((57,(58,59)),60),61),62))),(63,(66,67))),((64,65),68))),43),((41,42),(76,77))),((69,(70,(71,((72,73),74)))),75)))));
tree B_7.79 = [&U] [&W 1/120] (1,(2,(3,((((((((((((((4,5),6),((((24,28),29),((25,27),26)),((30,31),32))),(((33,36),35),34)),((((((7,9),8),(((13,(14,15)),16),17)),10),11),12)),18),((((19,21),22),23),20)),(((37,39),38),40)),46),(44,45)),((((((47,48),50),49),((((51,52),53),((54,56),55)),((((57,(58,59)),60),61),62))),(63,(66,67))),((64,65),68))),43),((41,42),(76,77))),((69,(70,(71,((72,73),74)))),75)))));
tree B_7.80 = [&U] [&W 1/120] (1,(2,(3,((((((((((((((4,5),6),((((24,28),29),((25,27),26)),((30,31),32))),(((33,36),35),34)),((((((7,9),8),(((13,(14,15)),16),17)),10),11),12)),18),(((19,(20,23)),22),21)),(((37,39),38),40)),46),(44,45)),((((((47,48),50),49),((((51,52),53),((54,56),55)),((((57,(58,59)),60),61),62))),(63,(66,67))),((64,65),68))),43),((41,42),(76,77))),((69,(70,(71,((72,73),74)))),75)))));
tree B_7.81 = [&U] [&W 1/120] (1,((2,3),(((((((((((((4,5),6),(((((24,28),29),((25,27),26)),((30,31),32)),(((33,36),35),34))),((((7,(8,9)),((((13,14),15),16),17)),(10,11)),12)),18),((19,(20,(21,22))),23)),(((37,39),38),40)),46),(44,45)),((((((47,48),50),49),((((51,53),52),((54,55),56)),((((57,(58,59)),60),61),62))),(63,(66,67))),((64,65),68))),43),((41,42),(76,77))),((69,(70,(71,((72,73),74)))),75))));
tree B_7.82 = [&U] [&W 1/120] (1,((2,3),(((((((((((((4,5),6),(((((24,28),29),((25,27),26)),((30,31),32)),(((33,36),35),34))),((((7,(8,9)),((((13,14),15),16),17)),(10,11)),12)),18),((19,(20,(21,22))),23)),(((37,39),38),40)),46),(44,45)),((((((47,48),50),49),(((51,(53,((54,55),56))),52),((((57,(58,59)),60),61),62))),(63,(66,67))),((64,65),68))),43),((41,42),(76,77))),((69,(70,(71,((72,73),74)))),75))));
tree B_7.83 = [&U] [&W 1/120] (1,((2,3),(((((((((((((4,5),6),(((((24,28),29),((25,27),26)),((30,31),32)),(((33,36),35),34))),((((7,(8,9)),((((13,14),15),16),17)),(10,11)),12)),18),((19,(20,(21,22))),23)),(((37,39),38),40)),46),(44,45)),((((((47,48),50),49),(((51,(53,((54,56),55))),52),((((57,(58,59)),60),61),62))),(63,(66,67))),((64,65),68))),43),((41,42),(76,77))),((69,(70,(71,((72,73),74)))),75))));
tree B_7.84 = [&U] [&W 1/120] (1,((2,3),(((((((((((((4,5),6),(((((24,28),29),((25,27),26)),((30,31),32)),(((33,36),35),34))),((((7,(8,9)),((((13,14),15),16),17)),(10,11)),12)),18),((19,(20,(21,22))),23)),(((37,39),38),40)),46),(44,45)),((((((47,48),50),49),(((51,(53,(54,(55,56)))),52),((((57,(58,59)),60),61),62))),(63,(66,67))),((64,65),68))),43),((41,42),(76,77))),((69,(70,(71,((72,73),74)))),75))));
tree B_7.85 = [&U] [&W 1/120] (1,((2,3),(((((((((((((4,5),6),(((((24,28),29),((25,27),26)),((30,31),32)),(((33,36),35),34))),((((7,(8,9)),((((13,14),15),16),17)),(10,11)),12)),18),((19,(20,(21,22))),23)),(((37,39),38),40)),46),(44,45)),((((((47,48),50),49),((((51,53),52),(54,(55,56))),((((57,(58,59)),60),61),62))),(63,(66,67))),((64,65),68))),43),((41,42),(76,77))),((69,(70,(71,((72,73),74)))),75))));
tree B_7.86 = [&U] [&W 1/120] (1,((2,3),(((((((((((((4,5),6),(((((24,28),29),((25,27),26)),((30,31),32)),(((33,36),35),34))),((((7,(8,9)),((((13,14),15),16),17)),(10,11)),12)),18),((19,(20,(21,22))),23)),(((37,39),38),40)),46),(44,45)),((((((47,48),50),49),((((51,53),52),((54,56),55)),((((57,(58,59)),60),61),62))),(63,(66,67))),((64,65),68))),43),((41,42),(76,77))),((69,(70,(71,((72,73),74)))),75))));
tree B_7.87 = [&U] [&W 1/120] (1,((2,3),(((((((((((((4,5),6),(((((24,28),29),((25,27),26)),((30,31),32)),(((33,36),35),34))),((((7,(8,9)),((((13,14),15),16),17)),(10,11)),12)),18),((19,(20,(21,22))),23)),(((37,39),38),40)),46),(44,45)),((((((47,48),50),49),(((51,(52,53)),((54,55),56)),((((57,(58,59)),60),61),62))),(63,(66,67))),((64,65),68))),43),((41,42),(76,77))),((69,(70,(71,((72,73),74)))),75))));
tree B_7.88 = [&U] [&W 1/120] (1,((2,3),(((((((((((((4,5),6),(((((24,28),29),((25,27),26)),((30,31),32)),(((33,36),35),34))),((((7,(8,9)),((((13,14),15),16),17)),(10,11)),12)),18),((19,(20,(21,22))),23)),(((37,39),38),40)),46),(44,45)),((((((47,48),50),49),((((51,52),53),((54,55),56)),((((57,(58,59)),60),61),62))),(63,(66,67))),((64,65),68))),43),((41,42),(76,77))),((69,(70,(71,((72,73),74)))),75))));
tree B_7.89 = [&U] [&W 1/120] (1,((2,3),(((((((((((((4,5),6),(((((24,28),29),((25,27),26)),((30,31),32)),(((33,36),35),34))),((((7,(8,9)),((((13,14),15),16),17)),(10,11)),12)),18),((19,(20,(21,22))),23)),(((37,39),38),40)),46),(44,45)),((((((47,48),50),49),((((51,53),52),((54,55),56)),(((((57,59),58),60),61),62))),(63,(66,67))),((64,65),68))),43),((41,42),(76,77))),((69,(70,(71,((72,73),74)))),75))));
tree B_7.90 = [&U] [&W 1/120] (1,((2,3),(((((((((((((4,5),6),(((((24,28),29),((25,27),26)),((30,31),32)),(((33,36),35),34))),((((7,(8,9)),((((13,14),15),16),17)),(10,11)),12)),18),((19,(20,(21,22))),23)),(((37,39),38),40)),46),(44,45)),((((((47,48),50),49),((((51,53),52),((54,55),56)),(((((57,58),59),60),61),62))),(63,(66,67))),((64,65),68))),43),((41,42),(76,77))),((69,(70,(71,((72,73),74)))),75))));
tree B_7.91 = [&U] [&W 1/120] (1,((2,3),(((((((((((((4,5),6),(((((24,28),29),((25,27),26)),((30,31),32)),(33,(34,(35,36))))),(((((7,(8,9)),(((13,(14,15)),16),17)),11),10),12)),18),((((19,23),22),21),20)),(((37,39),38),40)),46),(44,45)),((((((47,48),50),49),((((51,52),53),((54,55),56)),(((((57,59),58),60),61),62))),(63,(66,67))),((64,65),68))),43),((41,42),(76,77))),((69,(70,(71,((72,73),74)))),75))));
tree B_7.92 = [&U] [&W 1/120] (1,((2,3),(((((((((((((4,5),6),(((((24,28),29),((25,27),26)),((30,31),32)),(33,(34,(35,36))))),(((((7,(8,9)),(((13,(14,15)),16),17)),11),10),12)),18),((((19,23),22),21),20)),(((37,39),38),40)),46),(44,45)),((((((47,48),50),49),((((51,52),53),((54,55),56)),(((((57,59),58),60),61),62))),(63,(66,67))),((64,65),68))),43),((41,42),(76,77))),(((69,70),(71,((72,73),74))),75))));
tree B_7.93 = [&U] [&W 1/120] (1,(2,(3,(((((((((((((4,5),6),(((((24,28),29),((25,27),26)),((30,31),32)),(33,(34,(35,36))))),(((((7,(8,9)),(((13,(14,15)),16),17)),11),10),12)),18),((((19,23),22),21),20)),(((37,39),38),40)),46),(44,45)),((((((47,48),50),49),((((51,52),53),((54,55),56)),(((((57,59),58),60),61),62))),(63,(66,67))),((64,65),68))),43),((41,42),(76,77))),((69,(70,(71,((72,73),74)))),75)))));
tree B_7.94 = [&U] [&W 1/120] (1,((2,(((((((((((((4,5),6),(((((24,28),29),((25,27),26)),((30,31),32)),(33,(34,(35,36))))),(((((7,(8,9)),(((13,(14,15)),16),17)),11),10),12)),18),((((19,23),22),21),20)),(((37,39),38),40)),46),(44,45)),((((((47,48),50),49),((((51,52),53),((54,55),56)),(((((57,59),58),60),61),62))),(63,(66,67))),((64,65),68))),43),((41,42),(76,77))),((69,(70,(71,((72,73),74)))),75))),3));
tree B_7.95 = [&U] [&W 1/120] (1,((2,3),(((((((((((((4,5),6),(((((24,28),29),((25,27),26)),((30,31),32)),(33,(34,(35,36))))),(((((7,(8,9)),(((13,(14,15)),16),17)),11),10),12)),18),((((19,23),22),21),20)),(((37,39),38),40)),46),(44,45)),((((((47,48),50),49),(((51,(53,((54,55),56))),52),(((((57,59),58),60),61),62))),(63,(66,67))),((64,65),68))),43),((41,42),(76,77))),((69,(70,(71,((72,73),74)))),75))));
tree B_7.96 = [&U] [&W 1/120] (1,((2,3),(((((((((((((4,5),6),(((((24,28),29),((25,27),26)),((30,31),32)),(33,(34,(35,36))))),(((((7,(8,9)),(((13,(14,15)),16),17)),11),10),12)),18),(((19,23),(20,21)),22)),(((37,39),38),40)),46),(44,45)),((((((47,48),50),49),((((51,52),53),((54,55),56)),(((((57,59),58),60),61),62))),(63,(66,67))),((64,65),68))),43),((41,42),(76,77))),((69,(70,(71,((72,73),74)))),75))));
tree B_7.97 = [&U] [&W 1/120] (1,((2,3),(((((((((((((4,5),6),(((((24,28),29),((25,27),26)),((30,31),32)),(33,(34,(35,36))))),(((((7,(8,9)),(((13,(14,15)),16),17)),11),10),12)),18),((19,23),((20,21),22))),(((37,39),38),40)),46),(44,45)),((((((47,48),50),49),((((51,52),53),((54,55),56)),(((((57,59),58),60),61),62))),(63,(66,67))),((64,65),68))),43),((41,42),(76,77))),((69,(70,(71,((72,73),74)))),75))));
tree B_7.98 = [&U] [&W 1/120] (1,((2,3),(((((((((((((4,5),6),(((((24,28),29),((25,27),26)),((30,31),32)),(33,(34,(35,36))))),(((((7,(8,9)),(((13,(14,15)),16),17)),11),10),12)),18),((19,((20,21),22)),23)),(((37,39),38),40)),46),(44,45)),((((((47,48),50),49),((((51,52),53),((54,55),56)),(((((57,59),58),60),61),62))),(63,(66,67))),((64,65),68))),43),((41,42),(76,77))),((69,(70,(71,((72,73),74)))),75))));
tree B_7.99 = [&U] [&W 1/120] (1,((2,3),(((((((((((((4,5),6),(((((24,28),29),((25,27),26)),((30,31),32)),(33,(34,(35,36))))),(((((7,(8,9)),(((13,(14,15)),16),17)),11),10),12)),18),(19,(((20,21),22),23))),(((37,39),38),40)),46),(44,45)),((((((47,48),50),49),((((51,52),53),((54,55),56)),(((((57,59),58),60),61),62))),(63,(66,67))),((64,65),68))),43),((41,42),(76,77))),((69,(70,(71,((72,73),74)))),75))));
tree B_7.100 = [&U] [&W 1/120] (1,((2,3),(((((((((((4,5),6),(((((((7,(8,9)),(((13,(14,15)),16),17)),11),10),12),18),(((((24,28),29),((25,27),26)),((30,31),32)),(33,(34,(35,36)))))),((((19,23),22),21),20)),(((37,39),38),40)),46),(44,45)),((((((47,48),50),49),((((51,52),53),((54,55),56)),(((((57,59),58),60),61),62))),(63,(66,67))),((64,65),68))),43),((41,42),(76,77))),((69,(70,(71,((72,73),74)))),75))));
tree B_7.101 = [&U] [&W 1/120] (1,((2,3),(((((((((((((4,5),6),(((((24,28),29),((25,27),26)),((30,31),32)),(33,((34,35),36)))),((((((7,8),9),11),10),(((13,(14,15)),16),17)),12)),18),((((19,20),23),21),22)),(((37,39),38),40)),46),(44,45)),((((((47,48),50),49),(((51,(53,((54,55),56))),52),(((((57,59),58),60),61),62))),(63,(66,67))),((64,65),68))),43),((41,42),(76,77))),((69,(70,(71,((72,73),74)))),75))));
tree B_7.102 = [&U] [&W 1/120] (1,((2,3),(((((((((((((4,5),6),(((((24,28),29),((25,27),26)),((30,31),32)),(33,((34,35),36)))),((((((7,8),9),11),10),(((13,(14,15)),16),17)),12)),18),((((19,20),23),21),22)),(((37,39),38),40)),46),(44,45)),((((((47,48),50),49),(((51,(53,((54,55),56))),52),(((((57,59),58),60),61),62))),(63,(66,67))),((64,65),68))),43),((41,42),(76,77))),(((69,70),(71,((72,73),74))),75))));
tree B_7.103 = [&U] [&W 1/120] (1,(2,(3,(((((((((((((4,5),6),(((((24,28),29),((25,27),26)),((30,31),32)),(33,((34,35),36)))),((((((7,8),9),11),10),(((13,(14,15)),16),17)),12)),18),((((19,20),23),21),22)),(((37,39),38),40)),46),(44,45)),((((((47,48),50),49),(((51,(53,((54,55),56))),52),(((((57,59),58),60),61),62))),(63,(66,67))),((64,65),68))),43),((41,42),(76,77))),((69,(70,(71,((72,73),74)))),75)))));
tree B_7.104 = [&U] [&W 1/120] (1,((2,(((((((((((((4,5),6),(((((24,28),29),((25,27),26)),((30,31),32)),(33,((34,35),36)))),((((((7,8),9),11),10),(((13,(14,15)),16),17)),12)),18),((((19,20),23),21),22)),(((37,39),38),40)),46),(44,45)),((((((47,48),50),49),(((51,(53,((54,55),56))),52),(((((57,59),58),60),61),62))),(63,(66,67))),((64,65),68))),43),((41,42),(76,77))),((69,(70,(71,((72,73),74)))),75))),3));
tree B_7.105 = [&U] [&W 1/120] (1,((2,3),(((((((((((((4,5),6),(((((24,28),29),((25,27),26)),((30,31),32)),(33,((34,35),36)))),((((((7,8),9),11),10),(((13,(14,15)),16),17)),12)),18),(((19,20),(21,22)),23)),(((37,39),38),40)),46),(44,45)),((((((47,48),50),49),(((51,(53,((54,55),56))),52),(((((57,59),58),60),61),62))),(63,(66,67))),((64,65),68))),43),((41,42),(76,77))),((69,(70,(71,((72,73),74)))),75))));
tree B_7.106 = [&U] [&W 1/120] (1,((2,3),(((((((((((((4,5),6),(((((24,28),29),((25,27),26)),((30,31),32)),(33,((34,35),36)))),((((((7,8),9),11),10),(((13,(14,15)),16),17)),12)),18),((19,20),((21,22),23))),(((37,39),38),40)),46),(44,45)),((((((47,48),50),49),(((51,(53,((54,55),56))),52),(((((57,59),58),60),61),62))),(63,(66,67))),((64,65),68))),43),((41,42),(76,77))),((69,(70,(71,((72,73),74)))),75))));
tree B_7.107 = [&U] [&W 1/120] (1,((2,3),(((((((((((((4,5),6),(((((24,28),29),((25,27),26)),((30,31),32)),(33,((34,35),36)))),((((((7,8),9),11),10),(((13,(14,15)),16),17)),12)),18),((19,((21,22),23)),20)),(((37,39),38),40)),46),(44,45)),((((((47,48),50),49),(((51,(53,((54,55),56))),52),(((((57,59),58),60),61),62))),(63,(66,67))),((64,65),68))),43),((41,42),(76,77))),((69,(70,(71,((72,73),74)))),75))));
tree B_7.108 = [&U] [&W 1/120] (1,((2,3),(((((((((((((4,5),6),(((((24,28),29),((25,27),26)),((30,31),32)),(33,((34,35),36)))),((((((7,8),9),11),10),(((13,(14,15)),16),17)),12)),18),(19,(20,((21,22),23)))),(((37,39),38),40)),46),(44,45)),((((((47,48),50),49),(((51,(53,((54,55),56))),52),(((((57,59),58),60),61),62))),(63,(66,67))),((64,65),68))),43),((41,42),(76,77))),((69,(70,(71,((72,73),74)))),75))));
tree B_7.109 = [&U] [&W 1/120] (1,((2,3),(((((((((((4,5),6),((((((((7,8),9),11),10),(((13,(14,15)),16),17)),12),18),(((((24,28),29),((25,27),26)),((30,31),32)),(33,((34,35),36))))),((((19,20),23),21),22)),(((37,39),38),40)),46),(44,45)),((((((47,48),50),49),(((51,(53,((54,55),56))),52),(((((57,59),58),60),61),62))),(63,(66,67))),((64,65),68))),43),((41,42),(76,77))),((69,(70,(71,((72,73),74)))),75))));
tree B_7.110 = [&U] [&W 1/120] (1,((2,3),(((((((((((((4,5),6),(((((24,28),29),((25,27),26)),((30,31),32)),(33,((34,35),36)))),((((((7,8),9),11),10),(((13,(14,15)),16),17)),12)),18),((((19,20),23),21),22)),(((37,39),38),40)),46),(44,45)),((((((47,48),50),49),((((51,52),53),((54,55),56)),(((((57,59),58),60),61),62))),(63,(66,67))),((64,65),68))),43),((41,42),(76,77))),((69,(70,(71,((72,73),74)))),75))));
tree B_7.111 = [&U] [&W 1/120] (1,((2,3),(((((((((((((((4,5),6),((30,31),32)),(((24,28),29),((25,27),26))),(33,(34,(35,36)))),((((7,9),8),((10,11),((((13,15),14),16),17))),12)),18),((((19,20),22),21),23)),(((37,39),38),40)),46),(44,45)),((((((47,48),50),49),((((51,53),52),((54,56),55)),(((((57,58),59),60),61),62))),(63,(66,67))),((64,65),68))),43),((41,42),(76,77))),((69,(70,(71,((72,73),74)))),75))));
tree B_7.112 = [&U] [&W 1/120] (1,((2,3),(((((((((((((((4,5),6),((30,31),32)),(((24,28),29),((25,27),26))),(33,(34,(35,36)))),(((((7,9),8),((((13,15),14),16),17)),(10,11)),12)),18),((((19,20),22),21),23)),(((37,39),38),40)),46),(44,45)),((((((47,48),50),49),((((51,53),52),((54,56),55)),(((((57,58),59),60),61),62))),(63,(66,67))),((64,65),68))),43),((41,42),(76,77))),((69,(70,(71,((72,73),74)))),75))));
tree B_7.113 = [&U] [&W 1/120] (1,((2,3),(((((((((((((((4,5),6),((30,31),32)),(((24,28),29),((25,27),26))),(33,(34,(35,36)))),(((((7,9),8),(10,11)),((((13,15),14),16),17)),12)),18),((((19,20),22),21),23)),(((37,39),38),40)),46),(44,45)),((((((47,48),50),49),((((51,53),52),((54,56),55)),(((((57,58),59),60),61),62))),(63,(66,67))),((64,65),68))),43),((41,42),(76,77))),((69,(70,(71,((72,73),74)))),75))));
tree B_7.114 = [&U] [&W 1/120] (1,((2,3),(((((((((((((((4,5),6),((30,31),32)),(((24,28),29),((25,27),26))),(33,(34,(35,36)))),((((((7,9),8),11),10),((((13,15),14),16),17)),12)),18),((((19,20),22),21),23)),(((37,39),38),40)),46),(44,45)),((((((47,48),50),49),((((51,53),52),((54,56),55)),(((((57,58),59),60),61),62))),(63,(66,67))),((64,65),68))),43),((41,42),(76,77))),((69,(70,(71,((72,73),74)))),75))));
tree B_7.115 = [&U] [&W 1/120] (1,((2,3),(((((((((((((((4,5),6),((30,31),32)),(((24,28),29),((25,27),26))),(33,(34,(35,36)))),((((((7,9),8),10),11),((((13,15),14),16),17)),12)),18),((((19,20),22),21),23)),(((37,39),38),40)),46),(44,45)),((((((47,48),50),49),((((51,53),52),((54,56),55)),(((((57,58),59),60),61),62))),(63,(66,67))),((64,65),68))),43),((41,42),(76,77))),((69,(70,(71,((72,73),74)))),75))));
tree B_7.116 = [&U] [&W 1/120] (1,((2,3),(((((((((((((((4,5),6),((30,31),32)),(((24,28),29),((25,27),26))),(33,(34,(35,36)))),(((((7,8),9),((((13,15),14),16),17)),(10,11)),12)),18),((((19,20),22),21),23)),(((37,39),38),40)),46),(44,45)),((((((47,48),50),49),((((51,53),52),((54,56),55)),(((((57,58),59),60),61),62))),(63,(66,67))),((64,65),68))),43),((41,42),(76,77))),((69,(70,(71,((72,73),74)))),75))));
tree B_7.117 = [&U] [&W 1/120] (1,((2,3),(((((((((((((((4,5),6),((30,31),32)),(((24,28),29),((25,27),26))),(33,(34,(35,36)))),(((((7,8),9),(10,11)),((((13,15),14),16),17)),12)),18),((((19,20),22),21),23)),(((37,39),38),40)),46),(44,45)),((((((47,48),50),49),((((51,53),52),((54,56),55)),(((((57,58),59),60),61),62))),(63,(66,67))),((64,65),68))),43),((41,42),(76,77))),((69,(70,(71,((72,73),74)))),75))));
tree B_7.118 = [&U] [&W 1/120] (1,((2,3),(((((((((((((((4,5),6),((30,31),32)),(((24,28),29),((25,27),26))),(33,(34,(35,36)))),((((7,(8,9)),((((13,15),14),16),17)),(10,11)),12)),18),((((19,20),22),21),23)),(((37,39),38),40)),46),(44,45)),((((((47,48),50),49),((((51,53),52),((54,56),55)),(((((57,58),59),60),61),62))),(63,(66,67))),((64,65),68))),43),((41,42),(76,77))),((69,(70,(71,((72,73),74)))),75))));
tree B_7.119 = [&U] [&W 1/120] (1,((2,3),(((((((((((((((4,5),6),((30,31),32)),(((24,28),29),((25,27),26))),(33,(34,(35,36)))),((((7,(8,9)),(10,11)),((((13,15),14),16),17)),12)),18),((((19,20),22),21),23)),(((37,39),38),40)),46),(44,45)),((((((47,48),50),49),((((51,53),52),((54,56),55)),(((((57,58),59),60),61),62))),(63,(66,67))),((64,65),68))),43),((41,42),(76,77))),((69,(70,(71,((72,73),74)))),75))));
tree B_7.120 = [&U] [&W 1/120] (1,((2,3),(((((((((((((((4,5),6),((30,31),32)),(((24,28),29),((25,27),26))),(33,(34,(35,36)))),((((((7,8),9),11),10),((((13,15),14),16),17)),12)),18),((((19,20),22),21),23)),(((37,39),38),40)),46),(44,45)),((((((47,48),50),49),((((51,53),52),((54,56),55)),(((((57,58),59),60),61),62))),(63,(66,67))),((64,65),68))),43),((41,42),(76,77))),((69,(70,(71,((72,73),74)))),75))));

[Trees found in bootstrap replicate #8 (seed=627510492)]
tree B_8.1 = [&U] [&W 1/30] (1,((2,((((((((((((((4,5),6),((((24,28),29),((25,27),26)),((30,31),32))),(((((((7,9),8),11),10),12),(((13,(14,15)),16),17)),18)),(33,((34,35),36))),((((19,22),21),23),20)),(((37,(39,40)),38),43)),46),(44,45)),((((47,48),49),50),((((51,(52,53)),((54,55),56)),(61,62)),(((57,(58,59)),60),((63,(66,67)),(64,65)))))),68),(41,42)),((69,70),(((71,75),74),(72,73)))),(76,77))),3));
tree B_8.2 = [&U] [&W 1/30] (1,((2,((((((((((((((4,5),6),((((24,28),29),((25,27),26)),((30,31),32))),(((((((7,9),8),11),10),12),(((13,(14,15)),16),17)),18)),(((33,36),34),35)),((((19,22),21),23),20)),(((37,(39,40)),38),43)),46),(44,45)),((((47,48),49),50),((((51,(52,53)),((54,55),56)),(61,62)),(((57,(58,59)),60),((63,(66,67)),(64,65)))))),68),(41,42)),((69,70),(((71,75),74),(72,73)))),(76,77))),3));
tree B_8.3 = [&U] [&W 1/30] (1,((2,((((((((((((((4,5),6),((((24,28),29),((25,27),26)),((30,31),32))),(((((((7,9),8),11),10),12),(((13,(14,15)),16),17)),18)),(((33,36),35),34)),((((19,22),21),23),20)),(((37,(39,40)),38),43)),46),(44,45)),((((47,48),49),50),((((51,(52,53)),((54,55),56)),(61,62)),(((57,(58,59)),60),((63,(66,67)),(64,65)))))),68),(41,42)),((69,70),(((71,75),74),(72,73)))),(76,77))),3));
tree B_8.4 = [&U] [&W 1/30] (1,((2,((((((((((((((4,5),6),((((24,28),29),((25,27),26)),((30,31),32))),(((((((7,9),8),11),10),12),(((13,(14,15)),16),17)),18)),(33,((34,35),36))),(((19,22),(20,23)),21)),(((37,(39,40)),38),43)),46),(44,45)),((((47,48),49),50),((((51,(52,53)),((54,55),56)),(61,62)),(((57,(58,59)),60),((63,(66,67)),(64,65)))))),68),(41,42)),((69,70),(((71,75),74),(72,73)))),(76,77))),3));
tree B_8.5 = [&U] [&W 1/30] (1,((2,((((((((((((((4,5),6),((((24,28),29),((25,27),26)),((30,31),32))),(((((((7,9),8),11),10),12),(((13,(14,15)),16),17)),18)),(33,((34,35),36))),((19,22),((20,23),21))),(((37,(39,40)),38),43)),46),(44,45)),((((47,48),49),50),((((51,(52,53)),((54,55),56)),(61,62)),(((57,(58,59)),60),((63,(66,67)),(64,65)))))),68),(41,42)),((69,70),(((71,75),74),(72,73)))),(76,77))),3));
tree B_8.6 = [&U] [&W 1/30] (1,((2,((((((((((((((4,5),6),((((24,28),29),((25,27),26)),((30,31),32))),(((((((7,9),8),11),10),12),(((13,(14,15)),16),17)),18)),(33,((34,35),36))),((19,((20,23),21)),22)),(((37,(39,40)),38),43)),46),(44,45)),((((47,48),49),50),((((51,(52,53)),((54,55),56)),(61,62)),(((57,(58,59)),60),((63,(66,67)),(64,65)))))),68),(41,42)),((69,70),(((71,75),74),(72,73)))),(76,77))),3));
tree B_8.7 = [&U] [&W 1/30] (1,((2,((((((((((((((4,5),6),((((24,28),29),((25,27),26)),((30,31),32))),(((((((7,9),8),11),10),12),(((13,(14,15)),16),17)),18)),(33,((34,35),36))),(19,(((20,23),21),22))),(((37,(39,40)),38),43)),46),(44,45)),((((47,48),49),50),((((51,(52,53)),((54,55),56)),(61,62)),(((57,(58,59)),60),((63,(66,67)),(64,65)))))),68),(41,42)),((69,70),(((71,75),74),(72,73)))),(76,77))),3));
tree B_8.8 = [&U] [&W 1/30] (1,((2,((((((((((((((4,5),6),((((24,28),29),((25,27),26)),((30,31),32))),(((((((7,9),8),11),10),12),(((13,(14,15)),16),17)),18)),(((33,35),34),36)),((((19,22),21),23),20)),(((37,(39,40)),38),43)),46),(44,45)),((((47,48),49),50),((((51,(52,53)),((54,55),56)),(61,62)),(((57,(58,59)),60),((63,(66,67)),(64,65)))))),68),(41,42)),((69,70),(((71,75),74),(72,73)))),(76,77))),3));
tree B_8.9 = [&U] [&W 1/30] (1,((2,((((((((((((((4,5),6),((((24,28),29),((25,27),26)),((30,31),32))),(((((((7,9),8),11),10),12),(((13,(14,15)),16),17)),18)),(((33,34),35),36)),((((19,22),21),23),20)),(((37,(39,40)),38),43)),46),(44,45)),((((47,48),49),50),((((51,(52,53)),((54,55),56)),(61,62)),(((57,(58,59)),60),((63,(66,67)),(64,65)))))),68),(41,42)),((69,70),(((71,75),74),(72,73)))),(76,77))),3));
tree B_8.10 = [&U] [&W 1/30] (1,((2,((((((((((((((4,5),6),((((24,28),29),((25,27),26)),((30,31),32))),(((((((7,9),8),11),10),12),(((13,(14,15)),16),17)),18)),(33,((34,35),36))),(((19,22),(20,21)),23)),(((37,(39,40)),38),43)),46),(44,45)),((((47,48),49),50),((((51,(52,53)),((54,55),56)),(61,62)),(((57,(58,59)),60),((63,(66,67)),(64,65)))))),68),(41,42)),((69,70),(((71,75),74),(72,73)))),(76,77))),3));
tree B_8.11 = [&U] [&W 1/30] (1,((2,3),((((((((((((((4,5),6),((((24,28),29),((25,27),26)),((30,31),32))),(((((((7,9),8),10),11),12),((((13,15),14),16),17)),18)),((33,(34,36)),35)),(19,(((20,21),22),23))),(((37,(39,40)),38),43)),46),(44,45)),(((((47,48),49),50),(((((51,53),52),(54,(55,56))),(((57,(58,59)),60),(64,65))),(61,62))),(63,(66,67)))),68),(41,42)),((69,70),(((71,75),74),(72,73)))),(76,77))));
tree B_8.12 = [&U] [&W 1/30] (1,((2,3),((((((((((((((4,5),6),((((24,28),29),((25,27),26)),((30,31),32))),(((((((7,9),8),10),11),12),((((13,15),14),16),17)),18)),((33,(34,36)),35)),(19,(((20,21),22),23))),(((37,(39,40)),38),43)),46),(44,45)),(((((47,48),49),50),(((((51,53),52),(54,(55,56))),(61,62)),(((57,(58,59)),60),(64,65)))),(63,(66,67)))),68),(41,42)),((69,70),(((71,75),74),(72,73)))),(76,77))));
tree B_8.13 = [&U] [&W 1/30] (1,((2,3),((((((((((((((4,5),6),((((24,28),29),((25,27),26)),((30,31),32))),(((((((7,9),8),10),11),12),((((13,15),14),16),17)),18)),((33,(34,36)),35)),(19,(((20,21),22),23))),(((37,(39,40)),38),43)),46),(44,45)),((((47,48),49),50),(((((51,53),52),(54,(55,56))),(((57,(58,59)),60),((63,(66,67)),(64,65)))),(61,62)))),68),(41,42)),((69,70),(((71,75),74),(72,73)))),(76,77))));
tree B_8.14 = [&U] [&W 1/30] (1,((2,3),((((((((((((((4,5),6),((((24,28),29),((25,27),26)),((30,31),32))),(((((((7,9),8),10),11),12),((((13,15),14),16),17)),18)),((33,(34,36)),35)),(19,(((20,21),22),23))),(((37,(39,40)),38),43)),46),(44,45)),(((((47,48),49),50),((((51,(52,53)),(54,(55,56))),(((57,(58,59)),60),(64,65))),(61,62))),(63,(66,67)))),68),(41,42)),((69,70),(((71,75),74),(72,73)))),(76,77))));
tree B_8.15 = [&U] [&W 1/30] (1,((2,3),((((((((((((((4,5),6),((((24,28),29),((25,27),26)),((30,31),32))),(((((((7,9),8),10),11),12),((((13,15),14),16),17)),18)),((33,(34,36)),35)),(19,(((20,21),22),23))),(((37,(39,40)),38),43)),46),(44,45)),(((((47,48),49),50),(((((51,52),53),(54,(55,56))),(((57,(58,59)),60),(64,65))),(61,62))),(63,(66,67)))),68),(41,42)),((69,70),(((71,75),74),(72,73)))),(76,77))));
tree B_8.16 = [&U] [&W 1/30] (1,((2,3),((((((((((((((4,5),6),((((24,28),29),((25,27),26)),((30,31),32))),(((((((7,9),8),10),11),12),((((13,15),14),16),17)),18)),((33,(34,36)),35)),(19,(((20,21),22),23))),(((37,(39,40)),38),43)),46),(44,45)),(((((47,48),49),50),(((((51,53),52),((54,56),55)),(((57,(58,59)),60),(64,65))),(61,62))),(63,(66,67)))),68),(41,42)),((69,70),(((71,75),74),(72,73)))),(76,77))));
tree B_8.17 = [&U] [&W 1/30] (1,((2,3),((((((((((((((4,5),6),((((24,28),29),((25,27),26)),((30,31),32))),(((((((7,9),8),10),11),12),((((13,15),14),16),17)),18)),((33,(34,36)),35)),(19,(((20,21),22),23))),(((37,(39,40)),38),43)),46),(44,45)),(((((47,48),49),50),(((((51,53),52),((54,55),56)),(((57,(58,59)),60),(64,65))),(61,62))),(63,(66,67)))),68),(41,42)),((69,70),(((71,75),74),(72,73)))),(76,77))));
tree B_8.18 = [&U] [&W 1/30] (1,((2,3),((((((((((((((4,5),6),((((24,28),29),((25,27),26)),((30,31),32))),(((((((7,9),8),10),11),12),((((13,15),14),16),17)),18)),((33,(34,36)),35)),(((19,23),(20,21)),22)),(((37,(39,40)),38),43)),46),(44,45)),(((((47,48),49),50),(((((51,53),52),(54,(55,56))),(((57,(58,59)),60),(64,65))),(61,62))),(63,(66,67)))),68),(41,42)),((69,70),(((71,75),74),(72,73)))),(76,77))));
tree B_8.19 = [&U] [&W 1/30] (1,((2,3),((((((((((((((4,5),6),((((24,28),29),((25,27),26)),((30,31),32))),(((((((7,9),8),10),11),12),((((13,15),14),16),17)),18)),((33,(34,36)),35)),(((19,23),22),(20,21))),(((37,(39,40)),38),43)),46),(44,45)),(((((47,48),49),50),(((((51,53),52),(54,(55,56))),(((57,(58,59)),60),(64,65))),(61,62))),(63,(66,67)))),68),(41,42)),((69,70),(((71,75),74),(72,73)))),(76,77))));
tree B_8.20 = [&U] [&W 1/30] (1,((2,3),((((((((((((((4,5),6),((((24,28),29),((25,27),26)),((30,31),32))),(((((((7,9),8),10),11),12),((((13,15),14),16),17)),18)),((33,(34,36)),35)),((((19,23),22),20),21)),(((37,(39,40)),38),43)),46),(44,45)),(((((47,48),49),50),(((((51,53),52),(54,(55,56))),(((57,(58,59)),60),(64,65))),(61,62))),(63,(66,67)))),68),(41,42)),((69,70),(((71,75),74),(72,73)))),(76,77))));
tree B_8.21 = [&U] [&W 1/30] (1,((2,3),((((((((((((((4,5),6),((((24,28),29),((25,27),26)),((30,31),32))),((((((7,9),8),(10,11)),12),((((13,14),15),16),17)),18)),(((33,36),34),35)),((((19,20),22),23),21)),(((37,(39,40)),38),43)),46),(44,45)),((((47,48),49),50),(((((51,53),52),(54,(55,56))),(((57,(58,59)),60),((63,(66,67)),(64,65)))),(61,62)))),68),(41,42)),((69,70),(((71,75),74),(72,73)))),(76,77))));
tree B_8.22 = [&U] [&W 1/30] (1,((2,3),((((((((((((((4,5),6),((((24,28),29),((25,27),26)),((30,31),32))),((((((7,9),8),(10,11)),12),((((13,14),15),16),17)),18)),(((33,36),34),35)),((((19,20),22),23),21)),(((37,(39,40)),38),43)),46),(44,45)),((((47,48),49),50),(((((51,53),52),(54,(55,56))),(61,62)),(((57,(58,59)),60),((63,(66,67)),(64,65)))))),68),(41,42)),((69,70),(((71,75),74),(72,73)))),(76,77))));
tree B_8.23 = [&U] [&W 1/30] (1,(2,(3,((((((((((((((4,5),6),((((24,28),29),((25,27),26)),((30,31),32))),((((((7,9),8),(10,11)),12),((((13,14),15),16),17)),18)),(((33,36),34),35)),((((19,20),22),23),21)),(((37,(39,40)),38),43)),46),(44,45)),((((47,48),49),50),(((((51,53),52),(54,(55,56))),(((57,(58,59)),60),((63,(66,67)),(64,65)))),(61,62)))),68),(41,42)),((69,70),(((71,75),74),(72,73)))),(76,77)))));
tree B_8.24 = [&U] [&W 1/30] (1,((2,((((((((((((((4,5),6),((((24,28),29),((25,27),26)),((30,31),32))),((((((7,9),8),(10,11)),12),((((13,14),15),16),17)),18)),(((33,36),34),35)),((((19,20),22),23),21)),(((37,(39,40)),38),43)),46),(44,45)),((((47,48),49),50),(((((51,53),52),(54,(55,56))),(((57,(58,59)),60),((63,(66,67)),(64,65)))),(61,62)))),68),(41,42)),((69,70),(((71,75),74),(72,73)))),(76,77))),3));
tree B_8.25 = [&U] [&W 1/30] (1,((2,3),((((((((((((((4,5),6),((((24,28),29),((25,27),26)),((30,31),32))),((((((7,9),8),(10,11)),12),((((13,14),15),16),17)),18)),(((33,36),34),35)),(((19,20),(21,23)),22)),(((37,(39,40)),38),43)),46),(44,45)),((((47,48),49),50),(((((51,53),52),(54,(55,56))),(((57,(58,59)),60),((63,(66,67)),(64,65)))),(61,62)))),68),(41,42)),((69,70),(((71,75),74),(72,73)))),(76,77))));
tree B_8.26 = [&U] [&W 1/30] (1,((2,3),((((((((((((((4,5),6),((((24,28),29),((25,27),26)),((30,31),32))),((((((7,9),8),(10,11)),12),((((13,14),15),16),17)),18)),(((33,36),34),35)),((19,20),((21,23),22))),(((37,(39,40)),38),43)),46),(44,45)),((((47,48),49),50),(((((51,53),52),(54,(55,56))),(((57,(58,59)),60),((63,(66,67)),(64,65)))),(61,62)))),68),(41,42)),((69,70),(((71,75),74),(72,73)))),(76,77))));
tree B_8.27 = [&U] [&W 1/30] (1,((2,3),((((((((((((((4,5),6),((((24,28),29),((25,27),26)),((30,31),32))),((((((7,9),8),(10,11)),12),((((13,14),15),16),17)),18)),(((33,36),34),35)),((19,((21,23),22)),20)),(((37,(39,40)),38),43)),46),(44,45)),((((47,48),49),50),(((((51,53),52),(54,(55,56))),(((57,(58,59)),60),((63,(66,67)),(64,65)))),(61,62)))),68),(41,42)),((69,70),(((71,75),74),(72,73)))),(76,77))));
tree B_8.28 = [&U] [&W 1/30] (1,((2,3),((((((((((((((4,5),6),((((24,28),29),((25,27),26)),((30,31),32))),((((((7,9),8),(10,11)),12),((((13,14),15),16),17)),18)),(((33,36),34),35)),(19,(20,((21,23),22)))),(((37,(39,40)),38),43)),46),(44,45)),((((47,48),49),50),(((((51,53),52),(54,(55,56))),(((57,(58,59)),60),((63,(66,67)),(64,65)))),(61,62)))),68),(41,42)),((69,70),(((71,75),74),(72,73)))),(76,77))));
tree B_8.29 = [&U] [&W 1/30] (1,((2,3),((((((((((((((4,5),6),((((24,28),29),((25,27),26)),((30,31),32))),((((((7,9),8),(10,11)),12),((((13,14),15),16),17)),18)),(((33,36),34),35)),(((19,20),(21,22)),23)),(((37,(39,40)),38),43)),46),(44,45)),((((47,48),49),50),(((((51,53),52),(54,(55,56))),(((57,(58,59)),60),((63,(66,67)),(64,65)))),(61,62)))),68),(41,42)),((69,70),(((71,75),74),(72,73)))),(76,77))));
tree B_8.30 = [&U] [&W 1/30] (1,((2,3),((((((((((((((4,5),6),((((24,28),29),((25,27),26)),((30,31),32))),((((((7,9),8),(10,11)),12),((((13,14),15),16),17)),18)),(((33,36),34),35)),((((19,20),21),22),23)),(((37,(39,40)),38),43)),46),(44,45)),((((47,48),49),50),(((((51,53),52),(54,(55,56))),(((57,(58,59)),60),((63,(66,67)),(64,65)))),(61,62)))),68),(41,42)),((69,70),(((71,75),74),(72,73)))),(76,77))));

[Trees found in bootstrap replicate #9 (seed=329642831)]
tree B_9.1 = [&U] [&W 1/90] (1,(2,(3,((((((((((((((4,6),5),(((((((7,9),10),11),(8,((((13,15),14),16),17))),12),18),(((((24,28),29),((25,27),26)),((30,31),32)),(((33,36),34),35)))),((((19,21),22),20),23)),(((37,38),39),40)),((44,45),46)),((((54,56),55),61),62)),(((51,53),52),(((57,(58,59)),60),((64,65),(66,67))))),((((41,42),(76,77)),43),(((47,48),50),49))),63),68),(((72,73),74),75)),(69,70)),71))));
tree B_9.2 = [&U] [&W 1/90] (1,(2,(3,((((((((((((((4,6),5),(((((((7,9),10),11),(8,((((13,15),14),16),17))),12),18),((((24,28),(((25,26),27),29)),((30,31),32)),(((33,36),34),35)))),((((19,21),22),20),23)),(((37,38),39),40)),((44,45),46)),((((54,56),55),61),62)),(((51,53),52),(((57,(58,59)),60),((64,65),(66,67))))),((((41,42),(76,77)),43),(((47,48),50),49))),63),68),(((72,73),74),75)),(69,70)),71))));
tree B_9.3 = [&U] [&W 1/90] (1,(2,(3,((((((((((((((4,6),5),(((((((7,9),10),11),(8,((((13,15),14),16),17))),12),18),((((24,28),((25,(26,27)),29)),((30,31),32)),(((33,36),34),35)))),((((19,21),22),20),23)),(((37,38),39),40)),((44,45),46)),((((54,56),55),61),62)),(((51,53),52),(((57,(58,59)),60),((64,65),(66,67))))),((((41,42),(76,77)),43),(((47,48),50),49))),63),68),(((72,73),74),75)),(69,70)),71))));
tree B_9.4 = [&U] [&W 1/90] (1,(2,(3,((((((((((((((4,6),5),(((((((7,9),10),11),(8,((((13,15),14),16),17))),12),18),(((((24,28),29),((25,27),26)),((30,31),32)),((33,(34,35)),36)))),((((19,21),22),20),23)),(((37,38),39),40)),((44,45),46)),((((54,56),55),61),62)),(((51,53),52),(((57,(58,59)),60),((64,65),(66,67))))),((((41,42),(76,77)),43),(((47,48),50),49))),63),68),(((72,73),74),75)),(69,70)),71))));
tree B_9.5 = [&U] [&W 1/90] (1,(2,(3,((((((((((((((4,6),5),(((((((7,9),10),11),(8,((((13,15),14),16),17))),12),18),(((((24,28),29),((25,27),26)),((30,31),32)),(33,((34,35),36))))),((((19,21),22),20),23)),(((37,38),39),40)),((44,45),46)),((((54,56),55),61),62)),(((51,53),52),(((57,(58,59)),60),((64,65),(66,67))))),((((41,42),(76,77)),43),(((47,48),50),49))),63),68),(((72,73),74),75)),(69,70)),71))));
tree B_9.6 = [&U] [&W 1/90] (1,(2,(3,((((((((((((((4,6),5),(((((((7,9),10),11),(8,((((13,15),14),16),17))),12),18),((((24,28),(((25,27),26),29)),((30,31),32)),(((33,36),34),35)))),((((19,21),22),20),23)),(((37,38),39),40)),((44,45),46)),((((54,56),55),61),62)),(((51,53),52),(((57,(58,59)),60),((64,65),(66,67))))),((((41,42),(76,77)),43),(((47,48),50),49))),63),68),(((72,73),74),75)),(69,70)),71))));
tree B_9.7 = [&U] [&W 1/90] (1,(2,(3,((((((((((((((4,6),5),(((((((7,9),10),11),(8,((((13,15),14),16),17))),12),18),(((((24,28),29),((25,27),26)),((30,31),32)),((33,(35,36)),34)))),((((19,21),22),20),23)),(((37,38),39),40)),((44,45),46)),((((54,56),55),61),62)),(((51,53),52),(((57,(58,59)),60),((64,65),(66,67))))),((((41,42),(76,77)),43),(((47,48),50),49))),63),68),(((72,73),74),75)),(69,70)),71))));
tree B_9.8 = [&U] [&W 1/90] (1,(2,(3,((((((((((((((4,6),5),(((((((7,9),10),11),(8,((((13,15),14),16),17))),12),18),(((((24,28),29),((25,27),26)),((30,31),32)),(((33,35),36),34)))),((((19,21),22),20),23)),(((37,38),39),40)),((44,45),46)),((((54,56),55),61),62)),(((51,53),52),(((57,(58,59)),60),((64,65),(66,67))))),((((41,42),(76,77)),43),(((47,48),50),49))),63),68),(((72,73),74),75)),(69,70)),71))));
tree B_9.9 = [&U] [&W 1/90] (1,(2,(3,((((((((((((((4,6),5),(((((((7,9),10),11),(8,((((13,15),14),16),17))),12),18),(((((24,28),29),(25,(26,27))),((30,31),32)),(((33,36),34),35)))),((((19,21),22),20),23)),(((37,38),39),40)),((44,45),46)),((((54,56),55),61),62)),(((51,53),52),(((57,(58,59)),60),((64,65),(66,67))))),((((41,42),(76,77)),43),(((47,48),50),49))),63),68),(((72,73),74),75)),(69,70)),71))));
tree B_9.10 = [&U] [&W 1/90] (1,(2,(3,((((((((((((((4,6),5),(((((((7,9),10),11),(8,((((13,15),14),16),17))),12),18),(((((24,28),29),((25,26),27)),((30,31),32)),(((33,36),34),35)))),((((19,21),22),20),23)),(((37,38),39),40)),((44,45),46)),((((54,56),55),61),62)),(((51,53),52),(((57,(58,59)),60),((64,65),(66,67))))),((((41,42),(76,77)),43),(((47,48),50),49))),63),68),(((72,73),74),75)),(69,70)),71))));
tree B_9.11 = [&U] [&W 1/90] (1,((2,((((((((((((((4,6),5),((((((7,9),11),10),(8,(((13,(14,15)),16),17))),(12,18)),((((24,28),(((25,26),27),29)),((30,31),32)),(33,((34,36),35))))),(19,((20,(22,23)),21))),(((37,38),39),40)),((44,45),46)),((((54,55),56),61),62)),(((51,53),52),(((57,(58,59)),60),((64,65),(66,67))))),((((41,42),(76,77)),43),(((47,48),50),49))),63),68),(((72,73),74),75)),(69,70)),71)),3));
tree B_9.12 = [&U] [&W 1/90] (1,((2,((((((((((((((4,6),5),((((((7,9),11),10),(8,(((13,(14,15)),16),17))),(12,18)),((((24,28),(((25,26),27),29)),((30,31),32)),(33,((34,36),35))))),(19,((20,(22,23)),21))),(((37,38),39),40)),((44,45),46)),((((54,55),56),61),62)),((51,(52,53)),(((57,(58,59)),60),((64,65),(66,67))))),((((41,42),(76,77)),43),(((47,48),50),49))),63),68),(((72,73),74),75)),(69,70)),71)),3));
tree B_9.13 = [&U] [&W 1/90] (1,((2,((((((((((((((4,6),5),((((((7,9),11),10),(8,(((13,(14,15)),16),17))),(12,18)),((((24,28),(((25,26),27),29)),((30,31),32)),(33,((34,36),35))))),(19,((20,(22,23)),21))),(((37,38),39),40)),((44,45),46)),((((54,55),56),61),62)),(((51,52),53),(((57,(58,59)),60),((64,65),(66,67))))),((((41,42),(76,77)),43),(((47,48),50),49))),63),68),(((72,73),74),75)),(69,70)),71)),3));
tree B_9.14 = [&U] [&W 1/90] (1,((2,((((((((((((((4,6),5),((((((7,9),11),10),(8,(((13,(14,15)),16),17))),(12,18)),((((24,28),(((25,26),27),29)),((30,31),32)),(33,((34,36),35))))),(((19,21),20),(22,23))),(((37,38),39),40)),((44,45),46)),((((54,55),56),61),62)),(((51,53),52),(((57,(58,59)),60),((64,65),(66,67))))),((((41,42),(76,77)),43),(((47,48),50),49))),63),68),(((72,73),74),75)),(69,70)),71)),3));
tree B_9.15 = [&U] [&W 1/90] (1,((2,((((((((((((((4,6),5),((((((7,9),11),10),(8,(((13,(14,15)),16),17))),(12,18)),((((24,28),(((25,26),27),29)),((30,31),32)),(33,((34,36),35))))),(((19,21),(22,23)),20)),(((37,38),39),40)),((44,45),46)),((((54,55),56),61),62)),(((51,53),52),(((57,(58,59)),60),((64,65),(66,67))))),((((41,42),(76,77)),43),(((47,48),50),49))),63),68),(((72,73),74),75)),(69,70)),71)),3));
tree B_9.16 = [&U] [&W 1/90] (1,((2,((((((((((((((4,6),5),((((((7,9),11),10),(8,(((13,(14,15)),16),17))),(12,18)),((((24,28),(((25,26),27),29)),((30,31),32)),(33,((34,36),35))))),((((19,21),20),22),23)),(((37,38),39),40)),((44,45),46)),((((54,55),56),61),62)),(((51,53),52),(((57,(58,59)),60),((64,65),(66,67))))),((((41,42),(76,77)),43),(((47,48),50),49))),63),68),(((72,73),74),75)),(69,70)),71)),3));
tree B_9.17 = [&U] [&W 1/90] (1,((2,((((((((((((((4,6),5),((((((7,9),11),10),(8,(((13,(14,15)),16),17))),(12,18)),((((24,28),(((25,26),27),29)),((30,31),32)),(33,((34,36),35))))),((((19,21),20),23),22)),(((37,38),39),40)),((44,45),46)),((((54,55),56),61),62)),(((51,53),52),(((57,(58,59)),60),((64,65),(66,67))))),((((41,42),(76,77)),43),(((47,48),50),49))),63),68),(((72,73),74),75)),(69,70)),71)),3));
tree B_9.18 = [&U] [&W 1/90] (1,((2,((((((((((((((4,6),5),((((((7,9),11),10),(8,(((13,(14,15)),16),17))),(12,18)),((((24,28),(((25,26),27),29)),((30,31),32)),(33,((34,36),35))))),(19,((20,(22,23)),21))),(((37,38),39),40)),((44,45),46)),(((54,(55,56)),61),62)),(((51,53),52),(((57,(58,59)),60),((64,65),(66,67))))),((((41,42),(76,77)),43),(((47,48),50),49))),63),68),(((72,73),74),75)),(69,70)),71)),3));
tree B_9.19 = [&U] [&W 1/90] (1,((2,((((((((((((((4,6),5),((((((7,9),11),10),(8,(((13,(14,15)),16),17))),(12,18)),((((24,28),(((25,26),27),29)),((30,31),32)),(33,((34,36),35))))),(19,((20,(22,23)),21))),(((37,38),39),40)),((44,45),46)),((((54,56),55),61),62)),(((51,53),52),(((57,(58,59)),60),((64,65),(66,67))))),((((41,42),(76,77)),43),(((47,48),50),49))),63),68),(((72,73),74),75)),(69,70)),71)),3));
tree B_9.20 = [&U] [&W 1/90] (1,((2,((((((((((((((4,6),5),((((((7,9),11),10),(8,(((13,(14,15)),16),17))),(12,18)),((((24,28),(((25,26),27),29)),((30,31),32)),(33,((34,36),35))))),(19,(((20,21),22),23))),(((37,38),39),40)),((44,45),46)),((((54,55),56),61),62)),(((51,53),52),(((57,(58,59)),60),((64,65),(66,67))))),((((41,42),(76,77)),43),(((47,48),50),49))),63),68),(((72,73),74),75)),(69,70)),71)),3));
tree B_9.21 = [&U] [&W 1/90] (1,(2,(3,((((((((((((((4,6),5),((((((7,9),11),10),(8,((((13,15),14),16),17))),(12,18)),(((((24,28),29),((25,27),26)),((30,31),32)),(33,((34,35),36))))),((((19,23),21),20),22)),(((37,39),38),40)),((44,45),46)),((((54,56),55),61),62)),((51,(52,53)),(((57,(58,59)),60),((64,65),(66,67))))),((((41,42),(76,77)),43),(((47,48),50),49))),63),68),(((72,73),74),75)),(69,70)),71))));
tree B_9.22 = [&U] [&W 1/90] (1,(2,(3,((((((((((((((4,6),5),((((((7,9),11),10),(8,((((13,15),14),16),17))),(12,18)),(((((24,28),29),((25,27),26)),((30,31),32)),(33,((34,35),36))))),((((19,23),21),20),22)),(((37,39),38),40)),((44,45),46)),((((54,56),55),61),62)),(((51,53),52),(((57,(58,59)),60),((64,65),(66,67))))),((((41,42),(76,77)),43),(((47,48),50),49))),63),68),(((72,73),74),75)),(69,70)),71))));
tree B_9.23 = [&U] [&W 1/90] (1,(2,(3,((((((((((((((4,6),5),((((((7,9),11),10),(8,((((13,15),14),16),17))),(12,18)),(((((24,28),29),((25,27),26)),((30,31),32)),(33,((34,35),36))))),((((19,23),21),20),22)),(((37,39),38),40)),((44,45),46)),((((54,56),55),61),62)),(((51,52),53),(((57,(58,59)),60),((64,65),(66,67))))),((((41,42),(76,77)),43),(((47,48),50),49))),63),68),(((72,73),74),75)),(69,70)),71))));
tree B_9.24 = [&U] [&W 1/90] (1,(2,(3,((((((((((((((4,6),5),((((((7,9),11),10),(8,((((13,15),14),16),17))),(12,18)),(((((24,28),29),((25,27),26)),((30,31),32)),(33,((34,35),36))))),(((19,23),(20,22)),21)),(((37,39),38),40)),((44,45),46)),((((54,56),55),61),62)),((51,(52,53)),(((57,(58,59)),60),((64,65),(66,67))))),((((41,42),(76,77)),43),(((47,48),50),49))),63),68),(((72,73),74),75)),(69,70)),71))));
tree B_9.25 = [&U] [&W 1/90] (1,(2,(3,((((((((((((((4,6),5),((((((7,9),11),10),(8,((((13,15),14),16),17))),(12,18)),(((((24,28),29),((25,27),26)),((30,31),32)),(33,((34,35),36))))),((19,23),((20,22),21))),(((37,39),38),40)),((44,45),46)),((((54,56),55),61),62)),((51,(52,53)),(((57,(58,59)),60),((64,65),(66,67))))),((((41,42),(76,77)),43),(((47,48),50),49))),63),68),(((72,73),74),75)),(69,70)),71))));
tree B_9.26 = [&U] [&W 1/90] (1,(2,(3,((((((((((((((4,6),5),((((((7,9),11),10),(8,((((13,15),14),16),17))),(12,18)),(((((24,28),29),((25,27),26)),((30,31),32)),(33,((34,35),36))))),((19,((20,22),21)),23)),(((37,39),38),40)),((44,45),46)),((((54,56),55),61),62)),((51,(52,53)),(((57,(58,59)),60),((64,65),(66,67))))),((((41,42),(76,77)),43),(((47,48),50),49))),63),68),(((72,73),74),75)),(69,70)),71))));
tree B_9.27 = [&U] [&W 1/90] (1,(2,(3,((((((((((((((4,6),5),((((((7,9),11),10),(8,((((13,15),14),16),17))),(12,18)),(((((24,28),29),((25,27),26)),((30,31),32)),(33,((34,35),36))))),(19,(((20,22),21),23))),(((37,39),38),40)),((44,45),46)),((((54,56),55),61),62)),((51,(52,53)),(((57,(58,59)),60),((64,65),(66,67))))),((((41,42),(76,77)),43),(((47,48),50),49))),63),68),(((72,73),74),75)),(69,70)),71))));
tree B_9.28 = [&U] [&W 1/90] (1,(2,(3,((((((((((((((4,6),5),((((((7,9),11),10),(8,((((13,15),14),16),17))),(12,18)),(((((24,28),29),((25,27),26)),((30,31),32)),(33,((34,35),36))))),(((19,23),(21,22)),20)),(((37,39),38),40)),((44,45),46)),((((54,56),55),61),62)),((51,(52,53)),(((57,(58,59)),60),((64,65),(66,67))))),((((41,42),(76,77)),43),(((47,48),50),49))),63),68),(((72,73),74),75)),(69,70)),71))));
tree B_9.29 = [&U] [&W 1/90] (1,(2,(3,((((((((((((((4,6),5),((((((7,9),11),10),(8,((((13,15),14),16),17))),(12,18)),(((((24,28),29),((25,27),26)),((30,31),32)),(33,((34,35),36))))),((((19,23),22),21),20)),(((37,39),38),40)),((44,45),46)),((((54,56),55),61),62)),((51,(52,53)),(((57,(58,59)),60),((64,65),(66,67))))),((((41,42),(76,77)),43),(((47,48),50),49))),63),68),(((72,73),74),75)),(69,70)),71))));
tree B_9.30 = [&U] [&W 1/90] (1,(2,(3,((((((((((((((4,6),5),((((((7,9),11),10),(8,((((13,15),14),16),17))),(12,18)),(((((24,28),29),((25,27),26)),((30,31),32)),(33,((34,35),36))))),(((19,(22,23)),21),20)),(((37,39),38),40)),((44,45),46)),((((54,56),55),61),62)),((51,(52,53)),(((57,(58,59)),60),((64,65),(66,67))))),((((41,42),(76,77)),43),(((47,48),50),49))),63),68),(((72,73),74),75)),(69,70)),71))));
tree B_9.31 = [&U] [&W 1/90] (1,((2,3),((((((((((((((4,6),5),((((((7,9),11),10),(8,(((13,(14,15)),16),17))),(12,18)),(((((24,28),29),(25,(26,27))),((30,31),32)),(((33,36),34),35)))),((((19,20),21),23),22)),(((37,39),38),40)),((44,45),46)),(((54,(55,56)),61),62)),(((51,52),53),(((57,(58,59)),60),((64,65),(66,67))))),((((41,42),(76,77)),43),(((47,48),50),49))),63),68),(((72,73),74),75)),(69,70)),71)));
tree B_9.32 = [&U] [&W 1/90] (1,((2,3),(((((((((((((4,6),5),((((((7,9),11),10),(8,(((13,(14,15)),16),17))),(12,18)),(((((24,28),29),(25,(26,27))),((30,31),32)),(((33,36),34),35)))),((((19,20),21),23),22)),(((37,39),38),40)),((44,45),46)),(((54,(55,56)),61),62)),(((51,52),53),(((57,(58,59)),60),((64,65),(66,67))))),((((41,42),(76,77)),43),(((47,48),50),49))),63),68),((71,75),((72,73),74))),(69,70))));
tree B_9.33 = [&U] [&W 1/90] (1,(2,(3,((((((((((((((4,6),5),((((((7,9),11),10),(8,(((13,(14,15)),16),17))),(12,18)),(((((24,28),29),(25,(26,27))),((30,31),32)),(((33,36),34),35)))),((((19,20),21),23),22)),(((37,39),38),40)),((44,45),46)),(((54,(55,56)),61),62)),(((51,52),53),(((57,(58,59)),60),((64,65),(66,67))))),((((41,42),(76,77)),43),(((47,48),50),49))),63),68),(((72,73),74),75)),(69,70)),71))));
tree B_9.34 = [&U] [&W 1/90] (1,((2,((((((((((((((4,6),5),((((((7,9),11),10),(8,(((13,(14,15)),16),17))),(12,18)),(((((24,28),29),(25,(26,27))),((30,31),32)),(((33,36),34),35)))),((((19,20),21),23),22)),(((37,39),38),40)),((44,45),46)),(((54,(55,56)),61),62)),(((51,52),53),(((57,(58,59)),60),((64,65),(66,67))))),((((41,42),(76,77)),43),(((47,48),50),49))),63),68),(((72,73),74),75)),(69,70)),71)),3));
tree B_9.35 = [&U] [&W 1/90] (1,((2,3),((((((((((((((4,6),5),((((((7,9),11),10),(8,(((13,(14,15)),16),17))),(12,18)),(((((24,28),29),(25,(26,27))),((30,31),32)),(((33,36),34),35)))),((((19,20),21),23),22)),(((37,39),38),40)),((44,45),46)),(((54,(55,56)),61),62)),((51,(52,53)),(((57,(58,59)),60),((64,65),(66,67))))),((((41,42),(76,77)),43),(((47,48),50),49))),63),68),(((72,73),74),75)),(69,70)),71)));
tree B_9.36 = [&U] [&W 1/90] (1,((2,3),((((((((((((((4,6),5),((((((7,9),11),10),(8,(((13,(14,15)),16),17))),(12,18)),(((((24,28),29),(25,(26,27))),((30,31),32)),(((33,36),34),35)))),((((19,20),21),23),22)),(((37,39),38),40)),((44,45),46)),(((54,(55,56)),61),62)),(((51,53),52),(((57,(58,59)),60),((64,65),(66,67))))),((((41,42),(76,77)),43),(((47,48),50),49))),63),68),(((72,73),74),75)),(69,70)),71)));
tree B_9.37 = [&U] [&W 1/90] (1,((2,3),((((((((((((((4,6),5),((((((7,9),11),10),(8,(((13,(14,15)),16),17))),(12,18)),(((((24,28),29),(25,(26,27))),((30,31),32)),(((33,36),34),35)))),(((19,20),(22,23)),21)),(((37,39),38),40)),((44,45),46)),(((54,(55,56)),61),62)),(((51,52),53),(((57,(58,59)),60),((64,65),(66,67))))),((((41,42),(76,77)),43),(((47,48),50),49))),63),68),(((72,73),74),75)),(69,70)),71)));
tree B_9.38 = [&U] [&W 1/90] (1,((2,3),((((((((((((((4,6),5),((((((7,9),11),10),(8,(((13,(14,15)),16),17))),(12,18)),(((((24,28),29),(25,(26,27))),((30,31),32)),(((33,36),34),35)))),((19,20),(21,(22,23)))),(((37,39),38),40)),((44,45),46)),(((54,(55,56)),61),62)),(((51,52),53),(((57,(58,59)),60),((64,65),(66,67))))),((((41,42),(76,77)),43),(((47,48),50),49))),63),68),(((72,73),74),75)),(69,70)),71)));
tree B_9.39 = [&U] [&W 1/90] (1,((2,3),((((((((((((((4,6),5),((((((7,9),11),10),(8,(((13,(14,15)),16),17))),(12,18)),(((((24,28),29),(25,(26,27))),((30,31),32)),(((33,36),34),35)))),((19,(21,(22,23))),20)),(((37,39),38),40)),((44,45),46)),(((54,(55,56)),61),62)),(((51,52),53),(((57,(58,59)),60),((64,65),(66,67))))),((((41,42),(76,77)),43),(((47,48),50),49))),63),68),(((72,73),74),75)),(69,70)),71)));
tree B_9.40 = [&U] [&W 1/90] (1,((2,3),((((((((((((((4,6),5),((((((7,9),11),10),(8,(((13,(14,15)),16),17))),(12,18)),(((((24,28),29),(25,(26,27))),((30,31),32)),(((33,36),34),35)))),(19,(20,(21,(22,23))))),(((37,39),38),40)),((44,45),46)),(((54,(55,56)),61),62)),(((51,52),53),(((57,(58,59)),60),((64,65),(66,67))))),((((41,42),(76,77)),43),(((47,48),50),49))),63),68),(((72,73),74),75)),(69,70)),71)));
tree B_9.41 = [&U] [&W 1/90] (1,((2,3),((((((((((((((4,6),5),(((((((7,9),11),10),(8,(((13,(14,15)),16),17))),12),18),(((((24,28),29),(25,(26,27))),((30,31),32)),(33,((34,35),36))))),((((19,20),22),21),23)),(((37,38),39),40)),((44,45),46)),((((54,56),55),61),62)),(((51,53),52),(((57,(58,59)),60),((64,65),(66,67))))),((((41,42),(76,77)),43),(((47,48),50),49))),63),68),(((72,73),74),75)),(69,70)),71)));
tree B_9.42 = [&U] [&W 1/90] (1,((2,3),((((((((((((((4,6),5),(((((((7,9),11),10),(8,(((13,(14,15)),16),17))),12),18),(((((24,28),29),(25,(26,27))),((30,31),32)),(33,((34,35),36))))),((((19,20),22),21),23)),(((37,38),39),40)),((44,45),46)),((((54,56),55),61),62)),((51,(52,53)),(((57,(58,59)),60),((64,65),(66,67))))),((((41,42),(76,77)),43),(((47,48),50),49))),63),68),(((72,73),74),75)),(69,70)),71)));
tree B_9.43 = [&U] [&W 1/90] (1,((2,3),((((((((((((((4,6),5),(((((((7,9),11),10),(8,(((13,(14,15)),16),17))),12),18),(((((24,28),29),(25,(26,27))),((30,31),32)),(33,((34,35),36))))),((((19,20),22),21),23)),(((37,38),39),40)),((44,45),46)),((((54,56),55),61),62)),(((51,52),53),(((57,(58,59)),60),((64,65),(66,67))))),((((41,42),(76,77)),43),(((47,48),50),49))),63),68),(((72,73),74),75)),(69,70)),71)));
tree B_9.44 = [&U] [&W 1/90] (1,((2,3),((((((((((((((4,6),5),(((((((7,9),11),10),(8,(((13,(14,15)),16),17))),12),18),(((((24,28),29),(25,(26,27))),((30,31),32)),(33,((34,35),36))))),(((19,20),(21,23)),22)),(((37,38),39),40)),((44,45),46)),((((54,56),55),61),62)),(((51,53),52),(((57,(58,59)),60),((64,65),(66,67))))),((((41,42),(76,77)),43),(((47,48),50),49))),63),68),(((72,73),74),75)),(69,70)),71)));
tree B_9.45 = [&U] [&W 1/90] (1,((2,3),((((((((((((((4,6),5),(((((((7,9),11),10),(8,(((13,(14,15)),16),17))),12),18),(((((24,28),29),(25,(26,27))),((30,31),32)),(33,((34,35),36))))),((19,20),((21,23),22))),(((37,38),39),40)),((44,45),46)),((((54,56),55),61),62)),(((51,53),52),(((57,(58,59)),60),((64,65),(66,67))))),((((41,42),(76,77)),43),(((47,48),50),49))),63),68),(((72,73),74),75)),(69,70)),71)));
tree B_9.46 = [&U] [&W 1/90] (1,((2,3),((((((((((((((4,6),5),(((((((7,9),11),10),(8,(((13,(14,15)),16),17))),12),18),(((((24,28),29),(25,(26,27))),((30,31),32)),(33,((34,35),36))))),((19,((21,23),22)),20)),(((37,38),39),40)),((44,45),46)),((((54,56),55),61),62)),(((51,53),52),(((57,(58,59)),60),((64,65),(66,67))))),((((41,42),(76,77)),43),(((47,48),50),49))),63),68),(((72,73),74),75)),(69,70)),71)));
tree B_9.47 = [&U] [&W 1/90] (1,((2,3),((((((((((((((4,6),5),(((((((7,9),11),10),(8,(((13,(14,15)),16),17))),12),18),(((((24,28),29),(25,(26,27))),((30,31),32)),(33,((34,35),36))))),(19,(20,((21,23),22)))),(((37,38),39),40)),((44,45),46)),((((54,56),55),61),62)),(((51,53),52),(((57,(58,59)),60),((64,65),(66,67))))),((((41,42),(76,77)),43),(((47,48),50),49))),63),68),(((72,73),74),75)),(69,70)),71)));
tree B_9.48 = [&U] [&W 1/90] (1,((2,3),((((((((((((((4,6),5),(((((((7,9),11),10),(8,(((13,(14,15)),16),17))),12),18),(((((24,28),29),(25,(26,27))),((30,31),32)),(33,((34,35),36))))),((((19,20),22),21),23)),(((37,38),39),40)),((44,45),46)),(((54,(55,56)),61),62)),(((51,53),52),(((57,(58,59)),60),((64,65),(66,67))))),((((41,42),(76,77)),43),(((47,48),50),49))),63),68),(((72,73),74),75)),(69,70)),71)));
tree B_9.49 = [&U] [&W 1/90] (1,((2,3),((((((((((((((4,6),5),(((((((7,9),11),10),(8,(((13,(14,15)),16),17))),12),18),(((((24,28),29),(25,(26,27))),((30,31),32)),(33,((34,35),36))))),((((19,20),22),21),23)),(((37,38),39),40)),((44,45),46)),((((54,55),56),61),62)),(((51,53),52),(((57,(58,59)),60),((64,65),(66,67))))),((((41,42),(76,77)),43),(((47,48),50),49))),63),68),(((72,73),74),75)),(69,70)),71)));
tree B_9.50 = [&U] [&W 1/90] (1,((2,3),((((((((((((((4,6),5),(((((((7,9),11),10),(8,(((13,(14,15)),16),17))),12),18),(((((24,28),29),(25,(26,27))),((30,31),32)),(33,((34,35),36))))),(((19,20),(22,23)),21)),(((37,38),39),40)),((44,45),46)),((((54,56),55),61),62)),(((51,53),52),(((57,(58,59)),60),((64,65),(66,67))))),((((41,42),(76,77)),43),(((47,48),50),49))),63),68),(((72,73),74),75)),(69,70)),71)));
tree B_9.51 = [&U] [&W 1/90] (1,((2,3),((((((((((((((4,6),5),(((((((7,9),10),11),(8,((((13,15),14),16),17))),12),18),((((24,28),(((25,26),27),29)),((30,31),32)),(((33,35),34),36)))),((((19,22),21),23),20)),(((37,39),38),40)),((44,45),46)),(((54,(55,56)),61),62)),((51,(52,53)),(((57,(58,59)),60),((64,65),(66,67))))),((((41,42),(76,77)),43),(((47,48),50),49))),63),68),(((72,73),74),75)),(69,70)),71)));
tree B_9.52 = [&U] [&W 1/90] (1,((2,3),((((((((((((((4,6),5),(((((((7,9),10),11),(8,((((13,15),14),16),17))),12),18),((((24,28),(((25,26),27),29)),((30,31),32)),(((33,35),34),36)))),((((19,22),21),23),20)),(((37,39),38),40)),((44,45),46)),(((54,(55,56)),61),62)),(((51,53),52),(((57,(58,59)),60),((64,65),(66,67))))),((((41,42),(76,77)),43),(((47,48),50),49))),63),68),(((72,73),74),75)),(69,70)),71)));
tree B_9.53 = [&U] [&W 1/90] (1,((2,3),((((((((((((((4,6),5),(((((((7,9),10),11),(8,((((13,15),14),16),17))),12),18),((((24,28),(((25,26),27),29)),((30,31),32)),(((33,35),34),36)))),((((19,22),21),23),20)),(((37,39),38),40)),((44,45),46)),(((54,(55,56)),61),62)),(((51,52),53),(((57,(58,59)),60),((64,65),(66,67))))),((((41,42),(76,77)),43),(((47,48),50),49))),63),68),(((72,73),74),75)),(69,70)),71)));
tree B_9.54 = [&U] [&W 1/90] (1,((2,3),(((((((((((((4,6),5),(((((((7,9),10),11),(8,((((13,15),14),16),17))),12),18),((((24,28),(((25,26),27),29)),((30,31),32)),(((33,35),34),36)))),((((19,22),21),23),20)),(((37,39),38),40)),((44,45),46)),(((54,(55,56)),61),62)),((51,(52,53)),(((57,(58,59)),60),((64,65),(66,67))))),((((41,42),(76,77)),43),(((47,48),50),49))),63),68),((71,75),((72,73),74))),(69,70))));
tree B_9.55 = [&U] [&W 1/90] (1,((2,3),((((((((((((((4,6),5),(((((((7,9),10),11),(8,((((13,15),14),16),17))),12),18),((((24,28),(((25,26),27),29)),((30,31),32)),(((33,35),34),36)))),(((19,22),(20,23)),21)),(((37,39),38),40)),((44,45),46)),(((54,(55,56)),61),62)),((51,(52,53)),(((57,(58,59)),60),((64,65),(66,67))))),((((41,42),(76,77)),43),(((47,48),50),49))),63),68),(((72,73),74),75)),(69,70)),71)));
tree B_9.56 = [&U] [&W 1/90] (1,((2,3),((((((((((((((4,6),5),(((((((7,9),10),11),(8,((((13,15),14),16),17))),12),18),((((24,28),(((25,26),27),29)),((30,31),32)),(((33,35),34),36)))),((19,22),((20,23),21))),(((37,39),38),40)),((44,45),46)),(((54,(55,56)),61),62)),((51,(52,53)),(((57,(58,59)),60),((64,65),(66,67))))),((((41,42),(76,77)),43),(((47,48),50),49))),63),68),(((72,73),74),75)),(69,70)),71)));
tree B_9.57 = [&U] [&W 1/90] (1,((2,3),((((((((((((((4,6),5),(((((((7,9),10),11),(8,((((13,15),14),16),17))),12),18),((((24,28),(((25,26),27),29)),((30,31),32)),(((33,35),34),36)))),((19,((20,23),21)),22)),(((37,39),38),40)),((44,45),46)),(((54,(55,56)),61),62)),((51,(52,53)),(((57,(58,59)),60),((64,65),(66,67))))),((((41,42),(76,77)),43),(((47,48),50),49))),63),68),(((72,73),74),75)),(69,70)),71)));
tree B_9.58 = [&U] [&W 1/90] (1,((2,3),((((((((((((((4,6),5),(((((((7,9),10),11),(8,((((13,15),14),16),17))),12),18),((((24,28),(((25,26),27),29)),((30,31),32)),(((33,35),34),36)))),(19,(((20,23),21),22))),(((37,39),38),40)),((44,45),46)),(((54,(55,56)),61),62)),((51,(52,53)),(((57,(58,59)),60),((64,65),(66,67))))),((((41,42),(76,77)),43),(((47,48),50),49))),63),68),(((72,73),74),75)),(69,70)),71)));
tree B_9.59 = [&U] [&W 1/90] (1,((2,3),((((((((((((((4,6),5),(((((((7,9),10),11),(8,((((13,15),14),16),17))),12),18),((((24,28),(((25,26),27),29)),((30,31),32)),(((33,35),34),36)))),((((19,22),21),23),20)),(((37,39),38),40)),((44,45),46)),((((54,56),55),61),62)),((51,(52,53)),(((57,(58,59)),60),((64,65),(66,67))))),((((41,42),(76,77)),43),(((47,48),50),49))),63),68),(((72,73),74),75)),(69,70)),71)));
tree B_9.60 = [&U] [&W 1/90] (1,((2,3),((((((((((((((4,6),5),(((((((7,9),10),11),(8,((((13,15),14),16),17))),12),18),((((24,28),(((25,26),27),29)),((30,31),32)),(((33,35),34),36)))),((((19,22),21),23),20)),(((37,39),38),40)),((44,45),46)),((((54,55),56),61),62)),((51,(52,53)),(((57,(58,59)),60),((64,65),(66,67))))),((((41,42),(76,77)),43),(((47,48),50),49))),63),68),(((72,73),74),75)),(69,70)),71)));
tree B_9.61 = [&U] [&W 1/90] (1,((2,((((((((((((((4,6),5),(((((((7,9),10),11),(8,((((13,14),15),16),17))),18),12),(((((24,28),29),(25,(26,27))),((30,31),32)),((33,(35,36)),34)))),(((19,(22,23)),21),20)),(((37,38),39),40)),((44,45),46)),(((54,(55,56)),61),62)),(((51,53),52),(((57,(58,59)),60),((64,65),(66,67))))),((((41,42),(76,77)),43),(((47,48),50),49))),63),68),(((72,73),74),75)),(69,70)),71)),3));
tree B_9.62 = [&U] [&W 1/90] (1,((2,((((((((((((((4,6),5),(((((((7,9),10),11),(8,((((13,14),15),16),17))),12),18),(((((24,28),29),(25,(26,27))),((30,31),32)),((33,(35,36)),34)))),(((19,(22,23)),21),20)),(((37,38),39),40)),((44,45),46)),(((54,(55,56)),61),62)),(((51,53),52),(((57,(58,59)),60),((64,65),(66,67))))),((((41,42),(76,77)),43),(((47,48),50),49))),63),68),(((72,73),74),75)),(69,70)),71)),3));
tree B_9.63 = [&U] [&W 1/90] (1,((2,((((((((((((((4,6),5),((((((7,9),10),11),(8,((((13,14),15),16),17))),(12,18)),(((((24,28),29),(25,(26,27))),((30,31),32)),((33,(35,36)),34)))),(((19,(22,23)),21),20)),(((37,38),39),40)),((44,45),46)),(((54,(55,56)),61),62)),(((51,53),52),(((57,(58,59)),60),((64,65),(66,67))))),((((41,42),(76,77)),43),(((47,48),50),49))),63),68),(((72,73),74),75)),(69,70)),71)),3));
tree B_9.64 = [&U] [&W 1/90] (1,((2,((((((((((((((4,6),5),((((((7,9),(10,11)),(8,((((13,14),15),16),17))),18),12),(((((24,28),29),(25,(26,27))),((30,31),32)),((33,(35,36)),34)))),(((19,(22,23)),21),20)),(((37,38),39),40)),((44,45),46)),(((54,(55,56)),61),62)),(((51,53),52),(((57,(58,59)),60),((64,65),(66,67))))),((((41,42),(76,77)),43),(((47,48),50),49))),63),68),(((72,73),74),75)),(69,70)),71)),3));
tree B_9.65 = [&U] [&W 1/90] (1,((2,((((((((((((((4,6),5),(((((((7,9),11),10),(8,((((13,14),15),16),17))),18),12),(((((24,28),29),(25,(26,27))),((30,31),32)),((33,(35,36)),34)))),(((19,(22,23)),21),20)),(((37,38),39),40)),((44,45),46)),(((54,(55,56)),61),62)),(((51,53),52),(((57,(58,59)),60),((64,65),(66,67))))),((((41,42),(76,77)),43),(((47,48),50),49))),63),68),(((72,73),74),75)),(69,70)),71)),3));
tree B_9.66 = [&U] [&W 1/90] (1,((2,((((((((((((((4,6),5),(((((((7,9),10),11),(8,(((13,(14,15)),16),17))),18),12),(((((24,28),29),(25,(26,27))),((30,31),32)),((33,(35,36)),34)))),(((19,(22,23)),21),20)),(((37,38),39),40)),((44,45),46)),(((54,(55,56)),61),62)),(((51,53),52),(((57,(58,59)),60),((64,65),(66,67))))),((((41,42),(76,77)),43),(((47,48),50),49))),63),68),(((72,73),74),75)),(69,70)),71)),3));
tree B_9.67 = [&U] [&W 1/90] (1,((2,((((((((((((((4,6),5),(((((((7,9),10),11),(8,((((13,15),14),16),17))),18),12),(((((24,28),29),(25,(26,27))),((30,31),32)),((33,(35,36)),34)))),(((19,(22,23)),21),20)),(((37,38),39),40)),((44,45),46)),(((54,(55,56)),61),62)),(((51,53),52),(((57,(58,59)),60),((64,65),(66,67))))),((((41,42),(76,77)),43),(((47,48),50),49))),63),68),(((72,73),74),75)),(69,70)),71)),3));
tree B_9.68 = [&U] [&W 1/90] (1,((2,((((((((((((((4,6),5),(((((((7,9),10),11),(8,((((13,14),15),16),17))),18),12),(((((24,28),29),(25,(26,27))),((30,31),32)),(((33,34),35),36)))),(((19,(22,23)),21),20)),(((37,38),39),40)),((44,45),46)),(((54,(55,56)),61),62)),(((51,53),52),(((57,(58,59)),60),((64,65),(66,67))))),((((41,42),(76,77)),43),(((47,48),50),49))),63),68),(((72,73),74),75)),(69,70)),71)),3));
tree B_9.69 = [&U] [&W 1/90] (1,((2,((((((((((((((4,6),5),(((((((7,9),10),11),(8,((((13,14),15),16),17))),18),12),(((((24,28),29),(25,(26,27))),((30,31),32)),(((33,34),36),35)))),(((19,(22,23)),21),20)),(((37,38),39),40)),((44,45),46)),(((54,(55,56)),61),62)),(((51,53),52),(((57,(58,59)),60),((64,65),(66,67))))),((((41,42),(76,77)),43),(((47,48),50),49))),63),68),(((72,73),74),75)),(69,70)),71)),3));
tree B_9.70 = [&U] [&W 1/90] (1,((2,((((((((((((((4,6),5),(((((((7,9),10),11),(8,((((13,14),15),16),17))),18),12),(((((24,28),29),(25,(26,27))),((30,31),32)),((33,(35,36)),34)))),((19,(20,21)),(22,23))),(((37,38),39),40)),((44,45),46)),(((54,(55,56)),61),62)),(((51,53),52),(((57,(58,59)),60),((64,65),(66,67))))),((((41,42),(76,77)),43),(((47,48),50),49))),63),68),(((72,73),74),75)),(69,70)),71)),3));
tree B_9.71 = [&U] [&W 1/90] (1,((2,((((((((((((((4,6),5),(((((((7,9),11),10),(8,(((13,(14,15)),16),17))),18),12),((((24,28),(((25,27),26),29)),((30,31),32)),((33,(34,36)),35)))),((((19,23),21),20),22)),(((37,39),38),40)),((44,45),46)),((((54,55),56),61),62)),((51,(52,53)),(((57,(58,59)),60),((64,65),(66,67))))),((((41,42),(76,77)),43),(((47,48),50),49))),63),68),(((72,73),74),75)),(69,70)),71)),3));
tree B_9.72 = [&U] [&W 1/90] (1,((2,((((((((((((((4,6),5),(((((((7,9),11),10),(8,(((13,(14,15)),16),17))),12),18),((((24,28),(((25,27),26),29)),((30,31),32)),((33,(34,36)),35)))),((((19,23),21),20),22)),(((37,39),38),40)),((44,45),46)),((((54,55),56),61),62)),((51,(52,53)),(((57,(58,59)),60),((64,65),(66,67))))),((((41,42),(76,77)),43),(((47,48),50),49))),63),68),(((72,73),74),75)),(69,70)),71)),3));
tree B_9.73 = [&U] [&W 1/90] (1,((2,((((((((((((((4,6),5),((((((7,9),11),10),(8,(((13,(14,15)),16),17))),(12,18)),((((24,28),(((25,27),26),29)),((30,31),32)),((33,(34,36)),35)))),((((19,23),21),20),22)),(((37,39),38),40)),((44,45),46)),((((54,55),56),61),62)),((51,(52,53)),(((57,(58,59)),60),((64,65),(66,67))))),((((41,42),(76,77)),43),(((47,48),50),49))),63),68),(((72,73),74),75)),(69,70)),71)),3));
tree B_9.74 = [&U] [&W 1/90] (1,((2,((((((((((((((4,6),5),((((((7,9),(10,11)),(8,(((13,(14,15)),16),17))),18),12),((((24,28),(((25,27),26),29)),((30,31),32)),((33,(34,36)),35)))),((((19,23),21),20),22)),(((37,39),38),40)),((44,45),46)),((((54,55),56),61),62)),((51,(52,53)),(((57,(58,59)),60),((64,65),(66,67))))),((((41,42),(76,77)),43),(((47,48),50),49))),63),68),(((72,73),74),75)),(69,70)),71)),3));
tree B_9.75 = [&U] [&W 1/90] (1,((2,((((((((((((((4,6),5),(((((((7,9),10),11),(8,(((13,(14,15)),16),17))),18),12),((((24,28),(((25,27),26),29)),((30,31),32)),((33,(34,36)),35)))),((((19,23),21),20),22)),(((37,39),38),40)),((44,45),46)),((((54,55),56),61),62)),((51,(52,53)),(((57,(58,59)),60),((64,65),(66,67))))),((((41,42),(76,77)),43),(((47,48),50),49))),63),68),(((72,73),74),75)),(69,70)),71)),3));
tree B_9.76 = [&U] [&W 1/90] (1,((2,((((((((((((((4,6),5),(((((((7,9),11),10),(8,((((13,15),14),16),17))),18),12),((((24,28),(((25,27),26),29)),((30,31),32)),((33,(34,36)),35)))),((((19,23),21),20),22)),(((37,39),38),40)),((44,45),46)),((((54,55),56),61),62)),((51,(52,53)),(((57,(58,59)),60),((64,65),(66,67))))),((((41,42),(76,77)),43),(((47,48),50),49))),63),68),(((72,73),74),75)),(69,70)),71)),3));
tree B_9.77 = [&U] [&W 1/90] (1,((2,((((((((((((((4,6),5),(((((((7,9),11),10),(8,((((13,14),15),16),17))),18),12),((((24,28),(((25,27),26),29)),((30,31),32)),((33,(34,36)),35)))),((((19,23),21),20),22)),(((37,39),38),40)),((44,45),46)),((((54,55),56),61),62)),((51,(52,53)),(((57,(58,59)),60),((64,65),(66,67))))),((((41,42),(76,77)),43),(((47,48),50),49))),63),68),(((72,73),74),75)),(69,70)),71)),3));
tree B_9.78 = [&U] [&W 1/90] (1,((2,((((((((((((((4,6),5),(((((((7,9),11),10),(8,(((13,(14,15)),16),17))),18),12),((((24,28),(((25,27),26),29)),((30,31),32)),(((33,35),34),36)))),((((19,23),21),20),22)),(((37,39),38),40)),((44,45),46)),((((54,55),56),61),62)),((51,(52,53)),(((57,(58,59)),60),((64,65),(66,67))))),((((41,42),(76,77)),43),(((47,48),50),49))),63),68),(((72,73),74),75)),(69,70)),71)),3));
tree B_9.79 = [&U] [&W 1/90] (1,((2,((((((((((((((4,6),5),(((((((7,9),11),10),(8,(((13,(14,15)),16),17))),18),12),((((24,28),(((25,27),26),29)),((30,31),32)),(((33,35),36),34)))),((((19,23),21),20),22)),(((37,39),38),40)),((44,45),46)),((((54,55),56),61),62)),((51,(52,53)),(((57,(58,59)),60),((64,65),(66,67))))),((((41,42),(76,77)),43),(((47,48),50),49))),63),68),(((72,73),74),75)),(69,70)),71)),3));
tree B_9.80 = [&U] [&W 1/90] (1,((2,((((((((((((((4,6),5),(((((((7,9),11),10),(8,(((13,(14,15)),16),17))),18),12),((((24,28),(((25,27),26),29)),((30,31),32)),((33,(34,36)),35)))),(((19,23),(20,22)),21)),(((37,39),38),40)),((44,45),46)),((((54,55),56),61),62)),((51,(52,53)),(((57,(58,59)),60),((64,65),(66,67))))),((((41,42),(76,77)),43),(((47,48),50),49))),63),68),(((72,73),74),75)),(69,70)),71)),3));
tree B_9.81 = [&U] [&W 1/90] (1,(2,(3,((((((((((((((4,6),5),(((((((7,9),10),11),(8,((((13,15),14),16),17))),18),12),((((24,28),(((25,27),26),29)),((30,31),32)),(33,(34,(35,36)))))),(19,(((20,22),21),23))),((37,(38,39)),40)),((44,45),46)),((((54,56),55),61),62)),(((51,52),53),(((57,(58,59)),60),((64,65),(66,67))))),((((41,42),(76,77)),43),(((47,48),50),49))),63),68),(((72,73),74),75)),(69,70)),71))));
tree B_9.82 = [&U] [&W 1/90] (1,(2,(3,((((((((((((((4,6),5),(((((((7,9),10),11),(8,((((13,15),14),16),17))),18),12),((((24,28),(((25,27),26),29)),((30,31),32)),(33,(34,(35,36)))))),(19,(((20,22),21),23))),((37,(38,39)),40)),((44,45),46)),((((54,56),55),61),62)),(((51,53),52),(((57,(58,59)),60),((64,65),(66,67))))),((((41,42),(76,77)),43),(((47,48),50),49))),63),68),(((72,73),74),75)),(69,70)),71))));
tree B_9.83 = [&U] [&W 1/90] (1,(2,(3,((((((((((((((4,6),5),(((((((7,9),10),11),(8,((((13,15),14),16),17))),18),12),((((24,28),(((25,27),26),29)),((30,31),32)),(33,(34,(35,36)))))),(19,(((20,22),21),23))),((37,(38,39)),40)),((44,45),46)),((((54,56),55),61),62)),((51,(52,53)),(((57,(58,59)),60),((64,65),(66,67))))),((((41,42),(76,77)),43),(((47,48),50),49))),63),68),(((72,73),74),75)),(69,70)),71))));
tree B_9.84 = [&U] [&W 1/90] (1,(2,(3,((((((((((((((4,6),5),(((((((7,9),10),11),(8,((((13,15),14),16),17))),18),12),((((24,28),(((25,27),26),29)),((30,31),32)),(33,(34,(35,36)))))),(((19,23),(20,22)),21)),((37,(38,39)),40)),((44,45),46)),((((54,56),55),61),62)),(((51,52),53),(((57,(58,59)),60),((64,65),(66,67))))),((((41,42),(76,77)),43),(((47,48),50),49))),63),68),(((72,73),74),75)),(69,70)),71))));
tree B_9.85 = [&U] [&W 1/90] (1,(2,(3,((((((((((((((4,6),5),(((((((7,9),10),11),(8,((((13,15),14),16),17))),18),12),((((24,28),(((25,27),26),29)),((30,31),32)),(33,(34,(35,36)))))),(((19,23),21),(20,22))),((37,(38,39)),40)),((44,45),46)),((((54,56),55),61),62)),(((51,52),53),(((57,(58,59)),60),((64,65),(66,67))))),((((41,42),(76,77)),43),(((47,48),50),49))),63),68),(((72,73),74),75)),(69,70)),71))));
tree B_9.86 = [&U] [&W 1/90] (1,(2,(3,((((((((((((((4,6),5),(((((((7,9),10),11),(8,((((13,15),14),16),17))),18),12),((((24,28),(((25,27),26),29)),((30,31),32)),(33,(34,(35,36)))))),((((19,23),21),20),22)),((37,(38,39)),40)),((44,45),46)),((((54,56),55),61),62)),(((51,52),53),(((57,(58,59)),60),((64,65),(66,67))))),((((41,42),(76,77)),43),(((47,48),50),49))),63),68),(((72,73),74),75)),(69,70)),71))));
tree B_9.87 = [&U] [&W 1/90] (1,(2,(3,((((((((((((((4,6),5),(((((((7,9),10),11),(8,((((13,15),14),16),17))),18),12),((((24,28),(((25,27),26),29)),((30,31),32)),(33,(34,(35,36)))))),((((19,23),21),22),20)),((37,(38,39)),40)),((44,45),46)),((((54,56),55),61),62)),(((51,52),53),(((57,(58,59)),60),((64,65),(66,67))))),((((41,42),(76,77)),43),(((47,48),50),49))),63),68),(((72,73),74),75)),(69,70)),71))));
tree B_9.88 = [&U] [&W 1/90] (1,(2,(3,((((((((((((((4,6),5),(((((((7,9),10),11),(8,((((13,15),14),16),17))),18),12),((((24,28),(((25,27),26),29)),((30,31),32)),(33,(34,(35,36)))))),(19,(((20,22),21),23))),((37,(38,39)),40)),((44,45),46)),(((54,(55,56)),61),62)),(((51,52),53),(((57,(58,59)),60),((64,65),(66,67))))),((((41,42),(76,77)),43),(((47,48),50),49))),63),68),(((72,73),74),75)),(69,70)),71))));
tree B_9.89 = [&U] [&W 1/90] (1,(2,(3,((((((((((((((4,6),5),(((((((7,9),10),11),(8,((((13,15),14),16),17))),18),12),((((24,28),(((25,27),26),29)),((30,31),32)),(33,(34,(35,36)))))),(19,(((20,22),21),23))),((37,(38,39)),40)),((44,45),46)),((((54,55),56),61),62)),(((51,52),53),(((57,(58,59)),60),((64,65),(66,67))))),((((41,42),(76,77)),43),(((47,48),50),49))),63),68),(((72,73),74),75)),(69,70)),71))));
tree B_9.90 = [&U] [&W 1/90] (1,(2,(3,((((((((((((((4,6),5),(((((((7,9),10),11),(8,((((13,15),14),16),17))),18),12),((((24,28),(((25,27),26),29)),((30,31),32)),(33,(34,(35,36)))))),(19,((20,(21,23)),22))),((37,(38,39)),40)),((44,45),46)),((((54,56),55),61),62)),(((51,52),53),(((57,(58,59)),60),((64,65),(66,67))))),((((41,42),(76,77)),43),(((47,48),50),49))),63),68),(((72,73),74),75)),(69,70)),71))));

[Trees found in bootstrap replicate #10 (seed=831017799)]
tree B_10.1 = [&U] [&W 1/20] (1,(2,(3,(((((((((((4,5),((((19,20),21),22),23)),((33,(34,35)),36)),(6,(((24,28),(((25,27),26),29)),((30,31),32)))),(((((((7,9),10),11),8),12),17),((13,(14,15)),16))),18),((37,(38,40)),39)),((44,45),46)),(((((((41,42),(76,77)),43),(64,65)),(66,67)),(((47,48),50),49)),(((((51,52),53),(((54,(55,56)),61),62)),((57,(58,59)),60)),63))),68),(((((69,70),74),(72,73)),75),71)))));
tree B_10.2 = [&U] [&W 1/20] (1,((2,(((((((((((4,5),((((19,20),21),22),23)),((33,(34,35)),36)),(6,(((24,28),(((25,27),26),29)),((30,31),32)))),(((((((7,9),10),11),8),12),17),((13,(14,15)),16))),18),((37,(38,40)),39)),((44,45),46)),(((((((41,42),(76,77)),43),(64,65)),(66,67)),(((47,48),50),49)),(((((51,52),53),(((54,(55,56)),61),62)),((57,(58,59)),60)),63))),68),(((((69,70),74),(72,73)),75),71))),3));
tree B_10.3 = [&U] [&W 1/20] (1,((2,3),(((((((((((4,5),((((19,20),21),22),23)),((33,(34,35)),36)),(6,(((24,28),(((25,27),26),29)),((30,31),32)))),(((((((7,9),10),11),8),12),17),((13,(14,15)),16))),18),((37,(38,40)),39)),((44,45),46)),(((((((41,42),(76,77)),43),(64,65)),(66,67)),(((47,48),50),49)),(((((51,52),53),(((54,(55,56)),61),62)),((57,(58,59)),60)),63))),68),(((((69,70),74),(72,73)),75),71))));
tree B_10.4 = [&U] [&W 1/20] (1,(2,(3,(((((((((((4,5),((((19,20),21),22),23)),((33,(34,35)),36)),(6,(((24,28),(((25,27),26),29)),((30,31),32)))),(((((((7,9),10),11),8),12),17),((13,(14,15)),16))),18),((37,(38,40)),39)),((44,45),46)),(((((((41,42),(76,77)),43),(64,65)),(66,67)),(((47,48),50),49)),(((((51,52),53),(((54,(55,56)),61),62)),((57,(58,59)),60)),63))),68),((((69,70),((72,73),74)),75),71)))));
tree B_10.5 = [&U] [&W 1/20] (1,(2,(3,(((((((((((4,5),((((19,20),21),22),23)),((33,(34,35)),36)),(6,(((24,28),(((25,27),26),29)),((30,31),32)))),(((((((7,9),10),11),8),12),17),((13,(14,15)),16))),18),(37,(38,(39,40)))),((44,45),46)),(((((((41,42),(76,77)),43),(64,65)),(66,67)),(((47,48),50),49)),(((((51,52),53),(((54,(55,56)),61),62)),((57,(58,59)),60)),63))),68),(((((69,70),74),(72,73)),75),71)))));
tree B_10.6 = [&U] [&W 1/20] (1,(2,(3,(((((((((((4,5),((((19,20),21),22),23)),((33,(34,35)),36)),(6,(((24,28),(((25,27),26),29)),((30,31),32)))),(((((((7,9),10),11),8),12),17),((13,(14,15)),16))),18),(37,((38,39),40))),((44,45),46)),(((((((41,42),(76,77)),43),(64,65)),(66,67)),(((47,48),50),49)),(((((51,52),53),(((54,(55,56)),61),62)),((57,(58,59)),60)),63))),68),(((((69,70),74),(72,73)),75),71)))));
tree B_10.7 = [&U] [&W 1/20] (1,(2,(3,(((((((((((4,5),((((19,20),21),22),23)),((33,(34,35)),36)),(6,(((24,28),(((25,27),26),29)),((30,31),32)))),(((((((7,9),10),11),8),12),17),((13,(14,15)),16))),18),(37,((38,40),39))),((44,45),46)),(((((((41,42),(76,77)),43),(64,65)),(66,67)),(((47,48),50),49)),(((((51,52),53),(((54,(55,56)),61),62)),((57,(58,59)),60)),63))),68),(((((69,70),74),(72,73)),75),71)))));
tree B_10.8 = [&U] [&W 1/20] (1,(2,(3,(((((((((((4,5),((((19,20),21),22),23)),((33,(34,35)),36)),(6,(((24,28),(((25,27),26),29)),((30,31),32)))),(((((((7,9),10),11),8),12),17),((13,(14,15)),16))),18),((37,(38,40)),39)),((44,45),46)),(((((((41,42),(76,77)),43),(64,65)),(66,67)),(((47,48),50),49)),((((51,52),53),((((54,(55,56)),61),62),((57,(58,59)),60))),63))),68),(((((69,70),74),(72,73)),75),71)))));
tree B_10.9 = [&U] [&W 1/20] (1,(2,(3,(((((((((((4,5),((((19,20),21),22),23)),((33,(34,35)),36)),(6,(((24,28),(((25,27),26),29)),((30,31),32)))),(((((((7,9),10),11),8),12),17),((13,(14,15)),16))),18),((37,(38,40)),39)),((44,45),46)),(((((((41,42),(76,77)),43),(64,65)),(66,67)),(((47,48),50),49)),(((((51,52),53),((57,(58,59)),60)),(((54,(55,56)),61),62)),63))),68),(((((69,70),74),(72,73)),75),71)))));
tree B_10.10 = [&U] [&W 1/20] (1,(2,(3,(((((((((((4,5),((((19,20),21),22),23)),((33,(34,35)),36)),(6,(((24,28),(((25,27),26),29)),((30,31),32)))),(((((((7,9),10),11),8),12),17),((13,(14,15)),16))),18),((37,(38,40)),39)),((44,45),46)),(((((((41,42),(76,77)),43),(64,65)),(66,67)),(((47,48),50),49)),(((((51,53),52),((57,(58,59)),60)),(((54,(55,56)),61),62)),63))),68),(((((69,70),74),(72,73)),75),71)))));
tree B_10.11 = [&U] [&W 1/20] (1,((2,3),(((((((((((4,5),(((33,35),36),34)),((((19,20),23),21),22)),(6,(((24,28),(((25,27),26),29)),((30,31),32)))),((((((7,9),11),10),8),12),((((13,15),14),16),17))),18),((37,(39,40)),38)),((44,45),46)),(((((((41,42),(76,77)),43),(64,65)),(66,67)),(((47,48),50),49)),(((((51,53),52),(((54,55),56),61)),(((57,(58,59)),62),60)),63))),68),(((((69,70),74),(72,73)),75),71))));
tree B_10.12 = [&U] [&W 1/20] (1,((2,3),(((((((((((4,5),(((33,35),36),34)),((((19,20),23),21),22)),(6,(((24,28),(((25,27),26),29)),((30,31),32)))),((((((7,9),11),10),8),12),((((13,15),14),16),17))),18),(((37,38),40),39)),((44,45),46)),(((((((41,42),(76,77)),43),(64,65)),(66,67)),(((47,48),50),49)),(((((51,53),52),(((54,55),56),61)),(((57,(58,59)),62),60)),63))),68),(((((69,70),74),(72,73)),75),71))));
tree B_10.13 = [&U] [&W 1/20] (1,((2,3),(((((((((((4,5),(((33,35),36),34)),((((19,20),23),21),22)),(6,(((24,28),(((25,27),26),29)),((30,31),32)))),((((((7,9),11),10),8),12),((((13,15),14),16),17))),18),((37,(39,40)),38)),((44,45),46)),(((((((41,42),(76,77)),43),(64,65)),(66,67)),(((47,48),50),49)),((((51,53),52),((((54,55),56),61),(((57,(58,59)),62),60))),63))),68),(((((69,70),74),(72,73)),75),71))));
tree B_10.14 = [&U] [&W 1/20] (1,((2,3),(((((((((((4,5),(((33,35),36),34)),((((19,20),23),21),22)),(6,(((24,28),(((25,27),26),29)),((30,31),32)))),((((((7,9),11),10),8),12),((((13,15),14),16),17))),18),((37,(39,40)),38)),((44,45),46)),(((((((41,42),(76,77)),43),(64,65)),(66,67)),(((47,48),50),49)),(((((51,53),52),(((57,(58,59)),62),60)),(((54,55),56),61)),63))),68),(((((69,70),74),(72,73)),75),71))));
tree B_10.15 = [&U] [&W 1/20] (1,((2,3),(((((((((((4,5),(((33,35),36),34)),((((19,20),23),21),22)),(6,(((24,28),(((25,27),26),29)),((30,31),32)))),((((((7,9),11),10),8),12),((((13,15),14),16),17))),18),((37,(39,40)),38)),((44,45),46)),(((((((41,42),(76,77)),43),(64,65)),(66,67)),(((47,48),50),49)),(((((51,52),53),(((57,(58,59)),62),60)),(((54,55),56),61)),63))),68),(((((69,70),74),(72,73)),75),71))));
tree B_10.16 = [&U] [&W 1/20] (1,((2,3),(((((((((((4,5),(((33,35),36),34)),((((19,20),23),21),22)),(6,(((24,28),(((25,27),26),29)),((30,31),32)))),((((((7,9),11),10),8),12),((((13,15),14),16),17))),18),((37,(39,40)),38)),((44,45),46)),(((((((41,42),(76,77)),43),(64,65)),(66,67)),(((47,48),50),49)),((((51,52),53),((((54,55),56),61),(((57,(58,59)),62),60))),63))),68),(((((69,70),74),(72,73)),75),71))));
tree B_10.17 = [&U] [&W 1/20] (1,((2,3),(((((((((((4,5),(((33,35),36),34)),((((19,20),23),21),22)),(6,(((24,28),(((25,27),26),29)),((30,31),32)))),((((((7,9),11),10),8),12),((((13,15),14),16),17))),18),((37,(39,40)),38)),((44,45),46)),(((((((41,42),(76,77)),43),(64,65)),(66,67)),(((47,48),50),49)),((((51,(52,53)),(((57,(58,59)),62),60)),(((54,55),56),61)),63))),68),(((((69,70),74),(72,73)),75),71))));
tree B_10.18 = [&U] [&W 1/20] (1,((2,3),(((((((((((4,5),(((33,35),36),34)),((((19,20),23),21),22)),(6,(((24,28),(((25,27),26),29)),((30,31),32)))),((((((7,9),11),10),8),12),((((13,15),14),16),17))),18),((37,(39,40)),38)),((44,45),46)),(((((((41,42),(76,77)),43),(64,65)),(66,67)),(((47,48),50),49)),(((51,(52,53)),((((54,55),56),61),(((57,(58,59)),62),60))),63))),68),(((((69,70),74),(72,73)),75),71))));
tree B_10.19 = [&U] [&W 1/20] (1,((2,3),(((((((((((4,5),(((33,35),36),34)),((((19,20),23),21),22)),(6,(((24,28),(((25,27),26),29)),((30,31),32)))),((((((7,9),11),10),8),12),((((13,15),14),16),17))),18),(37,((38,40),39))),((44,45),46)),(((((((41,42),(76,77)),43),(64,65)),(66,67)),(((47,48),50),49)),(((((51,53),52),(((54,55),56),61)),(((57,(58,59)),62),60)),63))),68),(((((69,70),74),(72,73)),75),71))));
tree B_10.20 = [&U] [&W 1/20] (1,((2,3),(((((((((((4,5),(((33,35),36),34)),((((19,20),23),21),22)),(6,(((24,28),(((25,27),26),29)),((30,31),32)))),((((((7,9),11),10),8),12),((((13,15),14),16),17))),18),(37,((38,39),40))),((44,45),46)),(((((((41,42),(76,77)),43),(64,65)),(66,67)),(((47,48),50),49)),(((((51,53),52),(((54,55),56),61)),(((57,(58,59)),62),60)),63))),68),(((((69,70),74),(72,73)),75),71))));

[Trees found in bootstrap replicate #11 (seed=1356699922)]
tree B_11.1 = [&U] [&W 1/70] (1,((2,(((((((((((4,5),6),(((((((7,8),((9,10),11)),12),(((13,(14,15)),16),17)),18),(((((((24,28),29),26),25),27),(30,31)),32)),(33,((34,36),35)))),((((19,20),21),23),22)),((37,(39,40)),38)),((44,45),46)),(((((47,48),49),50),(((((51,52),53),((54,55),56)),((((57,59),58),60),(63,(66,67)))),(61,62))),((64,65),68))),43),(41,42)),(76,77)),(((69,70),(((72,73),74),75)),71))),3));
tree B_11.2 = [&U] [&W 1/70] (1,((2,(((((((((((4,5),6),(((((((7,8),((9,10),11)),12),(((13,(14,15)),16),17)),18),(((((((24,28),29),26),25),27),(30,31)),32)),(33,((34,36),35)))),((((19,20),21),23),22)),((37,(39,40)),38)),((44,45),46)),(((((47,48),49),50),(((((51,52),53),(54,(55,56))),((((57,59),58),60),(63,(66,67)))),(61,62))),((64,65),68))),43),(41,42)),(76,77)),(((69,70),(((72,73),74),75)),71))),3));
tree B_11.3 = [&U] [&W 1/70] (1,((2,(((((((((((4,5),6),(((((((7,8),((9,10),11)),12),(((13,(14,15)),16),17)),18),(((((((24,28),29),26),25),27),(30,31)),32)),(33,((34,36),35)))),((((19,20),21),23),22)),((37,(39,40)),38)),((44,45),46)),(((((47,48),49),50),(((((51,52),53),((54,56),55)),((((57,59),58),60),(63,(66,67)))),(61,62))),((64,65),68))),43),(41,42)),(76,77)),(((69,70),(((72,73),74),75)),71))),3));
tree B_11.4 = [&U] [&W 1/70] (1,((2,(((((((((((4,5),6),(((((((7,8),((9,10),11)),12),(((13,(14,15)),16),17)),18),(((((((24,28),29),26),25),27),(30,31)),32)),(33,((34,36),35)))),((((19,20),21),23),22)),((37,(39,40)),38)),((44,45),46)),(((((47,48),49),50),((((51,(52,53)),((54,55),56)),((((57,59),58),60),(63,(66,67)))),(61,62))),((64,65),68))),43),(41,42)),(76,77)),(((69,70),(((72,73),74),75)),71))),3));
tree B_11.5 = [&U] [&W 1/70] (1,((2,(((((((((((4,5),6),(((((((7,8),((9,10),11)),12),(((13,(14,15)),16),17)),18),(((((((24,28),29),26),25),27),(30,31)),32)),(33,((34,36),35)))),((((19,20),21),23),22)),((37,(39,40)),38)),((44,45),46)),(((((47,48),49),50),(((((51,53),52),((54,55),56)),((((57,59),58),60),(63,(66,67)))),(61,62))),((64,65),68))),43),(41,42)),(76,77)),(((69,70),(((72,73),74),75)),71))),3));
tree B_11.6 = [&U] [&W 1/70] (1,((2,(((((((((((4,5),6),(((((((7,8),((9,10),11)),12),(((13,(14,15)),16),17)),18),(((((((24,28),29),26),25),27),(30,31)),32)),(33,((34,36),35)))),((((19,20),21),23),22)),((37,(39,40)),38)),((44,45),46)),(((((47,48),50),49),(((((51,52),53),((54,55),56)),((((57,59),58),60),(63,(66,67)))),(61,62))),((64,65),68))),43),(41,42)),(76,77)),(((69,70),(((72,73),74),75)),71))),3));
tree B_11.7 = [&U] [&W 1/70] (1,((2,(((((((((((4,5),6),(((((((7,8),((9,10),11)),12),(((13,(14,15)),16),17)),18),(((((((24,28),29),26),25),27),(30,31)),32)),(33,((34,36),35)))),((((19,20),21),23),22)),((37,(39,40)),38)),((44,45),46)),(((((47,48),49),50),(((((51,52),53),((54,55),56)),(((57,(58,59)),60),(63,(66,67)))),(61,62))),((64,65),68))),43),(41,42)),(76,77)),(((69,70),(((72,73),74),75)),71))),3));
tree B_11.8 = [&U] [&W 1/70] (1,((2,(((((((((((4,5),6),(((((((7,8),((9,10),11)),12),(((13,(14,15)),16),17)),18),(((((((24,28),29),26),25),27),(30,31)),32)),(33,((34,36),35)))),((((19,20),21),23),22)),((37,(39,40)),38)),((44,45),46)),(((((47,48),49),50),(((((51,52),53),((54,55),56)),((((57,58),59),60),(63,(66,67)))),(61,62))),((64,65),68))),43),(41,42)),(76,77)),(((69,70),(((72,73),74),75)),71))),3));
tree B_11.9 = [&U] [&W 1/70] (1,((2,((((((((((4,5),6),(((((((7,8),((9,10),11)),12),(((13,(14,15)),16),17)),18),(((((((24,28),29),26),25),27),(30,31)),32)),(33,((34,36),35)))),((((19,20),21),23),22)),((37,(39,40)),38)),((44,45),46)),(((((47,48),49),50),(((((51,52),53),((54,55),56)),((((57,59),58),60),(63,(66,67)))),(61,62))),((64,65),68))),43),((41,42),(76,77))),(((69,70),(((72,73),74),75)),71))),3));
tree B_11.10 = [&U] [&W 1/70] (1,((2,((((((((((((4,5),6),(((((((7,8),((9,10),11)),12),(((13,(14,15)),16),17)),18),(((((((24,28),29),26),25),27),(30,31)),32)),(33,((34,36),35)))),((((19,20),21),23),22)),((37,(39,40)),38)),46),(44,45)),(((((47,48),49),50),(((((51,52),53),((54,55),56)),((((57,59),58),60),(63,(66,67)))),(61,62))),((64,65),68))),43),(41,42)),(76,77)),(((69,70),(((72,73),74),75)),71))),3));
tree B_11.11 = [&U] [&W 1/70] (1,((2,3),((((((((((4,5),6),(((((((((7,9),10),11),8),12),(((13,(14,15)),16),17)),18),((((24,28),(25,((26,27),29))),(30,31)),32)),(((33,34),36),35))),((((19,21),20),22),23)),((37,(39,40)),38)),((44,45),46)),(((((47,48),50),49),(((((51,53),52),((54,56),55)),((((57,58),59),60),(63,(66,67)))),(61,62))),((64,65),68))),43),((41,42),(76,77))),((((69,70),75),((72,73),74)),71))));
tree B_11.12 = [&U] [&W 1/70] (1,((2,3),((((((((((4,5),6),((((((((7,(10,11)),9),8),12),(((13,(14,15)),16),17)),18),((((24,28),(25,((26,27),29))),(30,31)),32)),(((33,34),36),35))),((((19,21),20),22),23)),((37,(39,40)),38)),((44,45),46)),(((((47,48),50),49),(((((51,53),52),((54,56),55)),((((57,58),59),60),(63,(66,67)))),(61,62))),((64,65),68))),43),((41,42),(76,77))),((((69,70),75),((72,73),74)),71))));
tree B_11.13 = [&U] [&W 1/70] (1,((2,3),((((((((((4,5),6),(((((((7,(9,(10,11))),8),12),(((13,(14,15)),16),17)),18),((((24,28),(25,((26,27),29))),(30,31)),32)),(((33,34),36),35))),((((19,21),20),22),23)),((37,(39,40)),38)),((44,45),46)),(((((47,48),50),49),(((((51,53),52),((54,56),55)),((((57,58),59),60),(63,(66,67)))),(61,62))),((64,65),68))),43),((41,42),(76,77))),((((69,70),75),((72,73),74)),71))));
tree B_11.14 = [&U] [&W 1/70] (1,((2,3),((((((((((4,5),6),(((((((((7,9),10),11),8),12),(((13,(14,15)),16),17)),18),((((24,28),(25,((26,27),29))),(30,31)),32)),((33,(35,36)),34))),((((19,21),20),22),23)),((37,(39,40)),38)),((44,45),46)),(((((47,48),50),49),(((((51,53),52),((54,56),55)),((((57,58),59),60),(63,(66,67)))),(61,62))),((64,65),68))),43),((41,42),(76,77))),((((69,70),75),((72,73),74)),71))));
tree B_11.15 = [&U] [&W 1/70] (1,((2,3),((((((((((4,5),6),(((((((((7,9),10),11),8),12),(((13,(14,15)),16),17)),18),((((24,28),(25,((26,27),29))),(30,31)),32)),(33,(34,(35,36))))),((((19,21),20),22),23)),((37,(39,40)),38)),((44,45),46)),(((((47,48),50),49),(((((51,53),52),((54,56),55)),((((57,58),59),60),(63,(66,67)))),(61,62))),((64,65),68))),43),((41,42),(76,77))),((((69,70),75),((72,73),74)),71))));
tree B_11.16 = [&U] [&W 1/70] (1,((2,3),((((((((((4,5),6),(((((((((7,9),10),11),8),12),((((13,15),14),16),17)),18),((((24,28),(25,((26,27),29))),(30,31)),32)),(((33,34),36),35))),((((19,21),20),22),23)),((37,(39,40)),38)),((44,45),46)),(((((47,48),50),49),(((((51,53),52),((54,56),55)),((((57,58),59),60),(63,(66,67)))),(61,62))),((64,65),68))),43),((41,42),(76,77))),((((69,70),75),((72,73),74)),71))));
tree B_11.17 = [&U] [&W 1/70] (1,((2,3),((((((((((4,5),6),(((((((((7,9),10),11),8),12),((((13,14),15),16),17)),18),((((24,28),(25,((26,27),29))),(30,31)),32)),(((33,34),36),35))),((((19,21),20),22),23)),((37,(39,40)),38)),((44,45),46)),(((((47,48),50),49),(((((51,53),52),((54,56),55)),((((57,58),59),60),(63,(66,67)))),(61,62))),((64,65),68))),43),((41,42),(76,77))),((((69,70),75),((72,73),74)),71))));
tree B_11.18 = [&U] [&W 1/70] (1,((2,3),((((((((((4,5),6),(((((((((7,9),10),11),8),12),(((13,(14,15)),16),17)),18),((((24,28),(25,((26,27),29))),(30,31)),32)),((33,(34,35)),36))),((((19,21),20),22),23)),((37,(39,40)),38)),((44,45),46)),(((((47,48),50),49),(((((51,53),52),((54,56),55)),((((57,58),59),60),(63,(66,67)))),(61,62))),((64,65),68))),43),((41,42),(76,77))),((((69,70),75),((72,73),74)),71))));
tree B_11.19 = [&U] [&W 1/70] (1,((2,3),((((((((((4,5),6),(((((((((7,9),10),11),8),12),(((13,(14,15)),16),17)),18),((((24,28),(25,((26,27),29))),(30,31)),32)),(((33,35),34),36))),((((19,21),20),22),23)),((37,(39,40)),38)),((44,45),46)),(((((47,48),50),49),(((((51,53),52),((54,56),55)),((((57,58),59),60),(63,(66,67)))),(61,62))),((64,65),68))),43),((41,42),(76,77))),((((69,70),75),((72,73),74)),71))));
tree B_11.20 = [&U] [&W 1/70] (1,((2,3),((((((((((4,5),6),((((((((7,9),(10,11)),8),12),(((13,(14,15)),16),17)),18),((((24,28),(25,((26,27),29))),(30,31)),32)),(((33,34),36),35))),((((19,21),20),22),23)),((37,(39,40)),38)),((44,45),46)),(((((47,48),50),49),(((((51,53),52),((54,56),55)),((((57,58),59),60),(63,(66,67)))),(61,62))),((64,65),68))),43),((41,42),(76,77))),((((69,70),75),((72,73),74)),71))));
tree B_11.21 = [&U] [&W 1/70] (1,((2,((((((((((4,5),6),(((((((7,8),((9,11),10)),12),(((13,(14,15)),16),17)),18),(((((((24,28),29),27),26),25),(30,31)),32)),(((33,35),34),36))),((((19,21),23),20),22)),((37,(39,40)),38)),((44,45),46)),(((((47,48),49),50),(((((51,53),52),((54,55),56)),((((57,58),59),60),(63,(66,67)))),(61,62))),((64,65),68))),43),((41,42),(76,77))),((((69,70),((72,73),74)),75),71))),3));
tree B_11.22 = [&U] [&W 1/70] (1,((2,(((((((((((4,5),6),(((((((7,8),((9,11),10)),12),(((13,(14,15)),16),17)),18),(((((((24,28),29),27),26),25),(30,31)),32)),(((33,35),34),36))),((((19,21),23),20),22)),((37,(39,40)),38)),46),(44,45)),(((((47,48),49),50),(((((51,53),52),((54,55),56)),((((57,58),59),60),(63,(66,67)))),(61,62))),((64,65),68))),43),((41,42),(76,77))),((((69,70),((72,73),74)),75),71))),3));
tree B_11.23 = [&U] [&W 1/70] (1,((2,((((((((((4,5),6),(((((((7,8),((9,11),10)),12),(((13,(14,15)),16),17)),18),(((((((24,28),29),27),26),25),(30,31)),32)),(((33,35),34),36))),(((19,21),(20,22)),23)),((37,(39,40)),38)),((44,45),46)),(((((47,48),49),50),(((((51,53),52),((54,55),56)),((((57,58),59),60),(63,(66,67)))),(61,62))),((64,65),68))),43),((41,42),(76,77))),((((69,70),((72,73),74)),75),71))),3));
tree B_11.24 = [&U] [&W 1/70] (1,((2,((((((((((4,5),6),(((((((7,8),((9,11),10)),12),(((13,(14,15)),16),17)),18),(((((((24,28),29),27),26),25),(30,31)),32)),(((33,35),34),36))),((19,21),((20,22),23))),((37,(39,40)),38)),((44,45),46)),(((((47,48),49),50),(((((51,53),52),((54,55),56)),((((57,58),59),60),(63,(66,67)))),(61,62))),((64,65),68))),43),((41,42),(76,77))),((((69,70),((72,73),74)),75),71))),3));
tree B_11.25 = [&U] [&W 1/70] (1,((2,((((((((((4,5),6),(((((((7,8),((9,11),10)),12),(((13,(14,15)),16),17)),18),(((((((24,28),29),27),26),25),(30,31)),32)),(((33,35),34),36))),((19,((20,22),23)),21)),((37,(39,40)),38)),((44,45),46)),(((((47,48),49),50),(((((51,53),52),((54,55),56)),((((57,58),59),60),(63,(66,67)))),(61,62))),((64,65),68))),43),((41,42),(76,77))),((((69,70),((72,73),74)),75),71))),3));
tree B_11.26 = [&U] [&W 1/70] (1,((2,((((((((((4,5),6),(((((((7,8),((9,11),10)),12),(((13,(14,15)),16),17)),18),(((((((24,28),29),27),26),25),(30,31)),32)),(((33,35),34),36))),(19,(((20,22),23),21))),((37,(39,40)),38)),((44,45),46)),(((((47,48),49),50),(((((51,53),52),((54,55),56)),((((57,58),59),60),(63,(66,67)))),(61,62))),((64,65),68))),43),((41,42),(76,77))),((((69,70),((72,73),74)),75),71))),3));
tree B_11.27 = [&U] [&W 1/70] (1,((2,((((((((((4,5),6),(((((((7,8),((9,11),10)),12),(((13,(14,15)),16),17)),18),(((((((24,28),29),27),26),25),(30,31)),32)),(((33,35),34),36))),(((19,21),(22,23)),20)),((37,(39,40)),38)),((44,45),46)),(((((47,48),49),50),(((((51,53),52),((54,55),56)),((((57,58),59),60),(63,(66,67)))),(61,62))),((64,65),68))),43),((41,42),(76,77))),((((69,70),((72,73),74)),75),71))),3));
tree B_11.28 = [&U] [&W 1/70] (1,((2,((((((((((4,5),6),(((((((7,8),((9,11),10)),12),(((13,(14,15)),16),17)),18),(((((((24,28),29),27),26),25),(30,31)),32)),(((33,35),34),36))),((((19,21),22),23),20)),((37,(39,40)),38)),((44,45),46)),(((((47,48),49),50),(((((51,53),52),((54,55),56)),((((57,58),59),60),(63,(66,67)))),(61,62))),((64,65),68))),43),((41,42),(76,77))),((((69,70),((72,73),74)),75),71))),3));
tree B_11.29 = [&U] [&W 1/70] (1,((2,((((((((((4,5),6),(((((((7,8),((9,11),10)),12),(((13,(14,15)),16),17)),18),(((((((24,28),29),27),26),25),(30,31)),32)),(((33,35),34),36))),(((19,(21,22)),23),20)),((37,(39,40)),38)),((44,45),46)),(((((47,48),49),50),(((((51,53),52),((54,55),56)),((((57,58),59),60),(63,(66,67)))),(61,62))),((64,65),68))),43),((41,42),(76,77))),((((69,70),((72,73),74)),75),71))),3));
tree B_11.30 = [&U] [&W 1/70] (1,((2,((((((((((4,5),6),(((((((7,8),((9,11),10)),12),(((13,(14,15)),16),17)),18),(((((((24,28),29),27),26),25),(30,31)),32)),(((33,35),34),36))),((((19,22),21),23),20)),((37,(39,40)),38)),((44,45),46)),(((((47,48),49),50),(((((51,53),52),((54,55),56)),((((57,58),59),60),(63,(66,67)))),(61,62))),((64,65),68))),43),((41,42),(76,77))),((((69,70),((72,73),74)),75),71))),3));
tree B_11.31 = [&U] [&W 1/70] (1,(2,(3,(((((((((((4,5),6),(((((((7,8),(9,(10,11))),12),((((13,15),14),16),17)),18),(((((24,((25,26),29)),27),28),(30,31)),32)),((33,(34,36)),35))),(19,((20,(21,23)),22))),((37,(39,40)),38)),((44,45),46)),(((((47,48),49),50),(((((51,52),53),((54,56),55)),(((57,(58,59)),60),(63,(66,67)))),(61,62))),((64,65),68))),43),(41,42)),(76,77)),((((69,70),75),((72,73),74)),71)))));
tree B_11.32 = [&U] [&W 1/70] (1,(2,(3,(((((((((((4,5),6),(((((((7,8),(9,(10,11))),12),((((13,15),14),16),17)),18),(((((24,((25,26),29)),27),28),(30,31)),32)),(((33,35),34),36))),(19,((20,(21,23)),22))),((37,(39,40)),38)),((44,45),46)),(((((47,48),49),50),(((((51,52),53),((54,56),55)),(((57,(58,59)),60),(63,(66,67)))),(61,62))),((64,65),68))),43),(41,42)),(76,77)),((((69,70),75),((72,73),74)),71)))));
tree B_11.33 = [&U] [&W 1/70] (1,(2,(3,(((((((((((4,5),6),(((((((7,8),(9,(10,11))),12),((((13,15),14),16),17)),18),(((((24,((25,26),29)),27),28),(30,31)),32)),(((33,35),36),34))),(19,((20,(21,23)),22))),((37,(39,40)),38)),((44,45),46)),(((((47,48),49),50),(((((51,52),53),((54,56),55)),(((57,(58,59)),60),(63,(66,67)))),(61,62))),((64,65),68))),43),(41,42)),(76,77)),((((69,70),75),((72,73),74)),71)))));
tree B_11.34 = [&U] [&W 1/70] (1,(2,(3,(((((((((((4,5),6),(((((((7,8),(9,(10,11))),12),((((13,15),14),16),17)),18),(((((24,((25,26),29)),27),28),(30,31)),32)),(33,(34,(35,36))))),(19,((20,(21,23)),22))),((37,(39,40)),38)),((44,45),46)),(((((47,48),49),50),(((((51,52),53),((54,56),55)),(((57,(58,59)),60),(63,(66,67)))),(61,62))),((64,65),68))),43),(41,42)),(76,77)),((((69,70),75),((72,73),74)),71)))));
tree B_11.35 = [&U] [&W 1/70] (1,(2,(3,(((((((((((4,5),6),(((((((7,8),(9,(10,11))),12),((((13,15),14),16),17)),18),(((((24,((25,26),29)),27),28),(30,31)),32)),(33,((34,35),36)))),(19,((20,(21,23)),22))),((37,(39,40)),38)),((44,45),46)),(((((47,48),49),50),(((((51,52),53),((54,56),55)),(((57,(58,59)),60),(63,(66,67)))),(61,62))),((64,65),68))),43),(41,42)),(76,77)),((((69,70),75),((72,73),74)),71)))));
tree B_11.36 = [&U] [&W 1/70] (1,(2,(3,(((((((((((4,5),6),(((((((7,8),(9,(10,11))),12),((((13,15),14),16),17)),18),(((((24,((25,26),29)),27),28),(30,31)),32)),(33,((34,36),35)))),(19,((20,(21,23)),22))),((37,(39,40)),38)),((44,45),46)),(((((47,48),49),50),(((((51,52),53),((54,56),55)),(((57,(58,59)),60),(63,(66,67)))),(61,62))),((64,65),68))),43),(41,42)),(76,77)),((((69,70),75),((72,73),74)),71)))));
tree B_11.37 = [&U] [&W 1/70] (1,(2,(3,(((((((((((4,5),6),(((((((7,8),(9,(10,11))),12),((((13,15),14),16),17)),18),(((((24,((25,26),29)),27),28),(30,31)),32)),((33,35),(34,36)))),(19,((20,(21,23)),22))),((37,(39,40)),38)),((44,45),46)),(((((47,48),49),50),(((((51,52),53),((54,56),55)),(((57,(58,59)),60),(63,(66,67)))),(61,62))),((64,65),68))),43),(41,42)),(76,77)),((((69,70),75),((72,73),74)),71)))));
tree B_11.38 = [&U] [&W 1/70] (1,(2,(3,(((((((((((4,5),6),(((((((7,8),(9,(10,11))),12),((((13,15),14),16),17)),18),(((((24,((25,26),29)),27),28),(30,31)),32)),((33,(34,36)),35))),(((19,22),20),(21,23))),((37,(39,40)),38)),((44,45),46)),(((((47,48),49),50),(((((51,52),53),((54,56),55)),(((57,(58,59)),60),(63,(66,67)))),(61,62))),((64,65),68))),43),(41,42)),(76,77)),((((69,70),75),((72,73),74)),71)))));
tree B_11.39 = [&U] [&W 1/70] (1,(2,(3,(((((((((((4,5),6),(((((((7,8),(9,(10,11))),12),((((13,15),14),16),17)),18),(((((24,((25,26),29)),27),28),(30,31)),32)),((33,(34,36)),35))),(((19,22),(21,23)),20)),((37,(39,40)),38)),((44,45),46)),(((((47,48),49),50),(((((51,52),53),((54,56),55)),(((57,(58,59)),60),(63,(66,67)))),(61,62))),((64,65),68))),43),(41,42)),(76,77)),((((69,70),75),((72,73),74)),71)))));
tree B_11.40 = [&U] [&W 1/70] (1,(2,(3,(((((((((((4,5),6),(((((((7,8),(9,(10,11))),12),((((13,15),14),16),17)),18),(((((24,((25,26),29)),27),28),(30,31)),32)),((33,(34,36)),35))),((((19,22),20),21),23)),((37,(39,40)),38)),((44,45),46)),(((((47,48),49),50),(((((51,52),53),((54,56),55)),(((57,(58,59)),60),(63,(66,67)))),(61,62))),((64,65),68))),43),(41,42)),(76,77)),((((69,70),75),((72,73),74)),71)))));
tree B_11.41 = [&U] [&W 1/70] (1,((2,3),((((((((((((4,5),6),(((((((7,8),(9,(10,11))),12),((((13,15),14),16),17)),18),((((24,((27,28),29)),(25,26)),(30,31)),32)),(((33,36),35),34))),(19,((20,(21,22)),23))),((37,(39,40)),38)),46),(44,45)),(((((47,48),49),50),((((51,(52,53)),((54,56),55)),((((57,59),58),60),(63,(66,67)))),(61,62))),((64,65),68))),43),(41,42)),(76,77)),((((69,70),75),((72,73),74)),71))));
tree B_11.42 = [&U] [&W 1/70] (1,((2,3),(((((((((((4,5),6),(((((((7,8),(9,(10,11))),12),((((13,15),14),16),17)),18),((((24,((27,28),29)),(25,26)),(30,31)),32)),(((33,36),35),34))),(19,((20,(21,22)),23))),((37,(39,40)),38)),((44,45),46)),(((((47,48),49),50),((((51,(52,53)),((54,56),55)),((((57,59),58),60),(63,(66,67)))),(61,62))),((64,65),68))),43),(41,42)),(76,77)),((((69,70),75),((72,73),74)),71))));
tree B_11.43 = [&U] [&W 1/70] (1,((2,3),((((((((((((4,5),6),(((((((7,8),(9,(10,11))),12),((((13,15),14),16),17)),18),((((24,((27,28),29)),(25,26)),(30,31)),32)),(((33,36),35),34))),(((19,23),20),(21,22))),((37,(39,40)),38)),46),(44,45)),(((((47,48),49),50),((((51,(52,53)),((54,56),55)),((((57,59),58),60),(63,(66,67)))),(61,62))),((64,65),68))),43),(41,42)),(76,77)),((((69,70),75),((72,73),74)),71))));
tree B_11.44 = [&U] [&W 1/70] (1,((2,3),((((((((((((4,5),6),(((((((7,8),(9,(10,11))),12),((((13,15),14),16),17)),18),((((24,((27,28),29)),(25,26)),(30,31)),32)),(((33,36),35),34))),(((19,23),(21,22)),20)),((37,(39,40)),38)),46),(44,45)),(((((47,48),49),50),((((51,(52,53)),((54,56),55)),((((57,59),58),60),(63,(66,67)))),(61,62))),((64,65),68))),43),(41,42)),(76,77)),((((69,70),75),((72,73),74)),71))));
tree B_11.45 = [&U] [&W 1/70] (1,((2,3),((((((((((((4,5),6),(((((((7,8),(9,(10,11))),12),((((13,15),14),16),17)),18),((((24,((27,28),29)),(25,26)),(30,31)),32)),(((33,36),35),34))),((((19,23),20),21),22)),((37,(39,40)),38)),46),(44,45)),(((((47,48),49),50),((((51,(52,53)),((54,56),55)),((((57,59),58),60),(63,(66,67)))),(61,62))),((64,65),68))),43),(41,42)),(76,77)),((((69,70),75),((72,73),74)),71))));
tree B_11.46 = [&U] [&W 1/70] (1,((2,3),((((((((((((4,5),6),(((((((7,8),(9,(10,11))),12),((((13,15),14),16),17)),18),((((24,((27,28),29)),(25,26)),(30,31)),32)),(((33,36),35),34))),((((19,23),20),22),21)),((37,(39,40)),38)),46),(44,45)),(((((47,48),49),50),((((51,(52,53)),((54,56),55)),((((57,59),58),60),(63,(66,67)))),(61,62))),((64,65),68))),43),(41,42)),(76,77)),((((69,70),75),((72,73),74)),71))));
tree B_11.47 = [&U] [&W 1/70] (1,((2,3),((((((((((((4,5),6),(((((((7,8),(9,(10,11))),12),((((13,15),14),16),17)),18),((((24,((27,28),29)),(25,26)),(30,31)),32)),(((33,36),35),34))),(19,(((20,23),21),22))),((37,(39,40)),38)),46),(44,45)),(((((47,48),49),50),((((51,(52,53)),((54,56),55)),((((57,59),58),60),(63,(66,67)))),(61,62))),((64,65),68))),43),(41,42)),(76,77)),((((69,70),75),((72,73),74)),71))));
tree B_11.48 = [&U] [&W 1/70] (1,((2,3),((((((((((((4,5),6),(((((((7,8),(9,(10,11))),12),((((13,15),14),16),17)),18),((((24,((27,28),29)),(25,26)),(30,31)),32)),(((33,36),35),34))),(19,(((20,23),22),21))),((37,(39,40)),38)),46),(44,45)),(((((47,48),49),50),((((51,(52,53)),((54,56),55)),((((57,59),58),60),(63,(66,67)))),(61,62))),((64,65),68))),43),(41,42)),(76,77)),((((69,70),75),((72,73),74)),71))));
tree B_11.49 = [&U] [&W 1/70] (1,((2,3),((((((((((((4,5),6),(((((((7,8),(9,(10,11))),12),((((13,15),14),16),17)),18),((((24,((27,28),29)),(25,26)),(30,31)),32)),(((33,36),35),34))),(((19,(21,22)),20),23)),((37,(39,40)),38)),46),(44,45)),(((((47,48),49),50),((((51,(52,53)),((54,56),55)),((((57,59),58),60),(63,(66,67)))),(61,62))),((64,65),68))),43),(41,42)),(76,77)),((((69,70),75),((72,73),74)),71))));
tree B_11.50 = [&U] [&W 1/70] (1,((2,3),((((((((((((4,5),6),(((((((7,8),(9,(10,11))),12),((((13,15),14),16),17)),18),((((24,((27,28),29)),(25,26)),(30,31)),32)),(((33,36),35),34))),(((19,20),(21,22)),23)),((37,(39,40)),38)),46),(44,45)),(((((47,48),49),50),((((51,(52,53)),((54,56),55)),((((57,59),58),60),(63,(66,67)))),(61,62))),((64,65),68))),43),(41,42)),(76,77)),((((69,70),75),((72,73),74)),71))));
tree B_11.51 = [&U] [&W 1/70] (1,((2,(((((((((((4,5),6),((((((((7,9),(10,11)),8),12),((((13,14),15),16),17)),18),((((24,(((25,26),29),28)),27),(30,31)),32)),(33,((34,35),36)))),(((19,(20,23)),22),21)),((37,(39,40)),38)),((44,45),46)),(((((47,48),49),50),(((((51,53),52),((54,56),55)),((((57,59),58),60),(63,(66,67)))),(61,62))),((64,65),68))),43),(41,42)),(76,77)),(((69,70),(((72,73),74),75)),71))),3));
tree B_11.52 = [&U] [&W 1/70] (1,((2,(((((((((((4,5),6),((((((((7,9),(10,11)),8),12),((((13,14),15),16),17)),18),((((24,(((25,26),29),28)),27),(30,31)),32)),(33,((34,35),36)))),((19,(21,22)),(20,23))),((37,(39,40)),38)),((44,45),46)),(((((47,48),49),50),(((((51,53),52),((54,56),55)),((((57,59),58),60),(63,(66,67)))),(61,62))),((64,65),68))),43),(41,42)),(76,77)),(((69,70),(((72,73),74),75)),71))),3));
tree B_11.53 = [&U] [&W 1/70] (1,((2,(((((((((((4,5),6),((((((((7,9),(10,11)),8),12),((((13,14),15),16),17)),18),((((24,(((25,26),29),28)),27),(30,31)),32)),(33,((34,35),36)))),(19,((20,23),(21,22)))),((37,(39,40)),38)),((44,45),46)),(((((47,48),49),50),(((((51,53),52),((54,56),55)),((((57,59),58),60),(63,(66,67)))),(61,62))),((64,65),68))),43),(41,42)),(76,77)),(((69,70),(((72,73),74),75)),71))),3));
tree B_11.54 = [&U] [&W 1/70] (1,((2,(((((((((((4,5),6),((((((((7,9),(10,11)),8),12),((((13,14),15),16),17)),18),((((24,(((25,26),29),28)),27),(30,31)),32)),(33,((34,35),36)))),(((19,(21,22)),20),23)),((37,(39,40)),38)),((44,45),46)),(((((47,48),49),50),(((((51,53),52),((54,56),55)),((((57,59),58),60),(63,(66,67)))),(61,62))),((64,65),68))),43),(41,42)),(76,77)),(((69,70),(((72,73),74),75)),71))),3));
tree B_11.55 = [&U] [&W 1/70] (1,((2,(((((((((((4,5),6),((((((((7,9),(10,11)),8),12),((((13,14),15),16),17)),18),((((24,(((25,26),29),28)),27),(30,31)),32)),(33,((34,35),36)))),(((19,(21,22)),23),20)),((37,(39,40)),38)),((44,45),46)),(((((47,48),49),50),(((((51,53),52),((54,56),55)),((((57,59),58),60),(63,(66,67)))),(61,62))),((64,65),68))),43),(41,42)),(76,77)),(((69,70),(((72,73),74),75)),71))),3));
tree B_11.56 = [&U] [&W 1/70] (1,((2,((((((((((((4,5),6),((((((((7,9),(10,11)),8),12),((((13,14),15),16),17)),18),((((24,(((25,26),29),28)),27),(30,31)),32)),(33,((34,35),36)))),(((19,(20,23)),22),21)),((37,(39,40)),38)),46),(44,45)),(((((47,48),49),50),(((((51,53),52),((54,56),55)),((((57,59),58),60),(63,(66,67)))),(61,62))),((64,65),68))),43),(41,42)),(76,77)),(((69,70),(((72,73),74),75)),71))),3));
tree B_11.57 = [&U] [&W 1/70] (1,((2,(((((((((((4,5),6),((((((((7,9),(10,11)),8),12),((((13,14),15),16),17)),18),((((24,(((25,26),29),28)),27),(30,31)),32)),(33,((34,35),36)))),((19,((20,23),21)),22)),((37,(39,40)),38)),((44,45),46)),(((((47,48),49),50),(((((51,53),52),((54,56),55)),((((57,59),58),60),(63,(66,67)))),(61,62))),((64,65),68))),43),(41,42)),(76,77)),(((69,70),(((72,73),74),75)),71))),3));
tree B_11.58 = [&U] [&W 1/70] (1,((2,(((((((((((4,5),6),((((((((7,9),(10,11)),8),12),((((13,14),15),16),17)),18),((((24,(((25,26),29),28)),27),(30,31)),32)),(33,((34,35),36)))),(((19,21),(20,23)),22)),((37,(39,40)),38)),((44,45),46)),(((((47,48),49),50),(((((51,53),52),((54,56),55)),((((57,59),58),60),(63,(66,67)))),(61,62))),((64,65),68))),43),(41,42)),(76,77)),(((69,70),(((72,73),74),75)),71))),3));
tree B_11.59 = [&U] [&W 1/70] (1,((2,(((((((((((4,5),6),((((((((7,9),(10,11)),8),12),((((13,14),15),16),17)),18),((((24,(((25,26),29),28)),27),(30,31)),32)),(33,((34,35),36)))),((19,(20,(21,23))),22)),((37,(39,40)),38)),((44,45),46)),(((((47,48),49),50),(((((51,53),52),((54,56),55)),((((57,59),58),60),(63,(66,67)))),(61,62))),((64,65),68))),43),(41,42)),(76,77)),(((69,70),(((72,73),74),75)),71))),3));
tree B_11.60 = [&U] [&W 1/70] (1,((2,(((((((((((4,5),6),((((((((7,9),(10,11)),8),12),((((13,14),15),16),17)),18),((((24,(((25,26),29),28)),27),(30,31)),32)),(33,((34,35),36)))),((19,((20,21),23)),22)),((37,(39,40)),38)),((44,45),46)),(((((47,48),49),50),(((((51,53),52),((54,56),55)),((((57,59),58),60),(63,(66,67)))),(61,62))),((64,65),68))),43),(41,42)),(76,77)),(((69,70),(((72,73),74),75)),71))),3));
tree B_11.61 = [&U] [&W 1/70] (1,((2,((((((((((((4,5),6),(((((((7,8),(9,(10,11))),12),(((13,(14,15)),16),17)),18),((((((24,29),28),(25,26)),27),(30,31)),32)),(33,((34,35),36)))),((((19,20),23),21),22)),((37,(39,40)),38)),46),(44,45)),(((((47,48),49),50),(((((51,52),53),(54,(55,56))),((((57,59),58),60),(63,(66,67)))),(61,62))),((64,65),68))),43),(41,42)),(76,77)),(((69,70),(((72,73),74),75)),71))),3));
tree B_11.62 = [&U] [&W 1/70] (1,((2,((((((((((((4,5),6),(((((((7,8),(9,(10,11))),12),(((13,(14,15)),16),17)),18),((((((24,29),28),(25,26)),27),(30,31)),32)),(33,((34,35),36)))),(((19,20),(21,22)),23)),((37,(39,40)),38)),46),(44,45)),(((((47,48),49),50),(((((51,52),53),(54,(55,56))),((((57,59),58),60),(63,(66,67)))),(61,62))),((64,65),68))),43),(41,42)),(76,77)),(((69,70),(((72,73),74),75)),71))),3));
tree B_11.63 = [&U] [&W 1/70] (1,((2,((((((((((((4,5),6),(((((((7,8),(9,(10,11))),12),(((13,(14,15)),16),17)),18),((((((24,29),28),(25,26)),27),(30,31)),32)),(33,((34,35),36)))),((19,20),((21,22),23))),((37,(39,40)),38)),46),(44,45)),(((((47,48),49),50),(((((51,52),53),(54,(55,56))),((((57,59),58),60),(63,(66,67)))),(61,62))),((64,65),68))),43),(41,42)),(76,77)),(((69,70),(((72,73),74),75)),71))),3));
tree B_11.64 = [&U] [&W 1/70] (1,((2,((((((((((((4,5),6),(((((((7,8),(9,(10,11))),12),(((13,(14,15)),16),17)),18),((((((24,29),28),(25,26)),27),(30,31)),32)),(33,((34,35),36)))),((19,((21,22),23)),20)),((37,(39,40)),38)),46),(44,45)),(((((47,48),49),50),(((((51,52),53),(54,(55,56))),((((57,59),58),60),(63,(66,67)))),(61,62))),((64,65),68))),43),(41,42)),(76,77)),(((69,70),(((72,73),74),75)),71))),3));
tree B_11.65 = [&U] [&W 1/70] (1,((2,((((((((((((4,5),6),(((((((7,8),(9,(10,11))),12),(((13,(14,15)),16),17)),18),((((((24,29),28),(25,26)),27),(30,31)),32)),(33,((34,35),36)))),(19,(20,((21,22),23)))),((37,(39,40)),38)),46),(44,45)),(((((47,48),49),50),(((((51,52),53),(54,(55,56))),((((57,59),58),60),(63,(66,67)))),(61,62))),((64,65),68))),43),(41,42)),(76,77)),(((69,70),(((72,73),74),75)),71))),3));
tree B_11.66 = [&U] [&W 1/70] (1,((2,((((((((((((4,5),6),(((((((7,8),(9,(10,11))),12),(((13,(14,15)),16),17)),18),((((((24,29),28),(25,26)),27),(30,31)),32)),(((33,36),34),35))),((((19,20),23),21),22)),((37,(39,40)),38)),46),(44,45)),(((((47,48),49),50),(((((51,52),53),(54,(55,56))),((((57,59),58),60),(63,(66,67)))),(61,62))),((64,65),68))),43),(41,42)),(76,77)),(((69,70),(((72,73),74),75)),71))),3));
tree B_11.67 = [&U] [&W 1/70] (1,((2,((((((((((((4,5),6),(((((((7,8),(9,(10,11))),12),(((13,(14,15)),16),17)),18),((((((24,29),28),(25,26)),27),(30,31)),32)),(((33,36),35),34))),((((19,20),23),21),22)),((37,(39,40)),38)),46),(44,45)),(((((47,48),49),50),(((((51,52),53),(54,(55,56))),((((57,59),58),60),(63,(66,67)))),(61,62))),((64,65),68))),43),(41,42)),(76,77)),(((69,70),(((72,73),74),75)),71))),3));
tree B_11.68 = [&U] [&W 1/70] (1,((2,((((((((((((4,5),6),(((((((7,8),(9,(10,11))),12),(((13,(14,15)),16),17)),18),((((((24,29),28),(25,26)),27),(30,31)),32)),(33,((34,35),36)))),(((19,20),(22,23)),21)),((37,(39,40)),38)),46),(44,45)),(((((47,48),49),50),(((((51,52),53),(54,(55,56))),((((57,59),58),60),(63,(66,67)))),(61,62))),((64,65),68))),43),(41,42)),(76,77)),(((69,70),(((72,73),74),75)),71))),3));
tree B_11.69 = [&U] [&W 1/70] (1,((2,((((((((((((4,5),6),(((((((7,8),(9,(10,11))),12),(((13,(14,15)),16),17)),18),((((((24,29),28),(25,26)),27),(30,31)),32)),(33,((34,35),36)))),((((19,20),22),23),21)),((37,(39,40)),38)),46),(44,45)),(((((47,48),49),50),(((((51,52),53),(54,(55,56))),((((57,59),58),60),(63,(66,67)))),(61,62))),((64,65),68))),43),(41,42)),(76,77)),(((69,70),(((72,73),74),75)),71))),3));
tree B_11.70 = [&U] [&W 1/70] (1,((2,((((((((((((4,5),6),(((((((7,8),(9,(10,11))),12),(((13,(14,15)),16),17)),18),((((((24,29),28),(25,26)),27),(30,31)),32)),(33,((34,35),36)))),(((19,(20,22)),23),21)),((37,(39,40)),38)),46),(44,45)),(((((47,48),49),50),(((((51,52),53),(54,(55,56))),((((57,59),58),60),(63,(66,67)))),(61,62))),((64,65),68))),43),(41,42)),(76,77)),(((69,70),(((72,73),74),75)),71))),3));

[Trees found in bootstrap replicate #12 (seed=1813151121)]
tree B_12.1 = [&U] [&W 1/100] (1,((2,3),((((((4,5),6),((((19,23),22),20),21)),((((((((7,9),11),10),((((13,14),15),16),17)),8),12),18),(((((24,28),29),(25,(26,27))),((30,31),32)),(((33,35),34),36)))),((((37,38),39),40),((((((41,42),(76,77)),43),(((((47,48),49),50),(((((51,53),52),(54,(55,56))),62),(((((57,59),58),60),(64,65)),(61,68)))),(63,(66,67)))),(44,45)),46))),((69,70),((71,((72,73),74)),75)))));
tree B_12.2 = [&U] [&W 1/100] (1,((2,3),((((((4,5),6),((((19,23),22),20),21)),((((((((7,9),11),10),((((13,14),15),16),17)),8),12),18),(((((24,28),29),(25,(26,27))),((30,31),32)),(((33,35),34),36)))),((((37,38),39),40),((((((41,42),(76,77)),43),(((((47,48),49),50),(((((51,53),52),(54,(55,56))),62),((((57,59),58),60),((61,68),(64,65))))),(63,(66,67)))),(44,45)),46))),((69,70),((71,((72,73),74)),75)))));
tree B_12.3 = [&U] [&W 1/100] (1,((2,3),((((((4,5),6),((((19,23),22),20),21)),((((((((7,9),11),10),((((13,14),15),16),17)),8),12),18),(((((24,28),29),(25,(26,27))),((30,31),32)),(((33,35),34),36)))),((((37,38),39),40),((((((41,42),(76,77)),43),(((((47,48),49),50),(((((51,53),52),((54,56),55)),62),(((((57,59),58),60),(64,65)),(61,68)))),(63,(66,67)))),(44,45)),46))),((69,70),((71,((72,73),74)),75)))));
tree B_12.4 = [&U] [&W 1/100] (1,((2,3),((((((4,5),6),((((19,23),22),20),21)),((((((((7,9),11),10),((((13,14),15),16),17)),8),12),18),(((((24,28),29),(25,(26,27))),((30,31),32)),(((33,35),34),36)))),((((37,38),39),40),((((((41,42),(76,77)),43),(((((47,48),49),50),(((((51,53),52),((54,55),56)),62),(((((57,59),58),60),(64,65)),(61,68)))),(63,(66,67)))),(44,45)),46))),((69,70),((71,((72,73),74)),75)))));
tree B_12.5 = [&U] [&W 1/100] (1,((2,3),((((((4,5),6),((((19,23),22),20),21)),((((((((7,9),11),10),((((13,14),15),16),17)),8),12),18),(((((24,28),29),(25,(26,27))),((30,31),32)),(((33,35),34),36)))),((((37,38),39),40),((((((41,42),(76,77)),43),(((((47,48),49),50),((((51,(52,53)),(54,(55,56))),62),(((((57,59),58),60),(64,65)),(61,68)))),(63,(66,67)))),(44,45)),46))),((69,70),((71,((72,73),74)),75)))));
tree B_12.6 = [&U] [&W 1/100] (1,((2,3),((((((4,5),6),((((19,23),22),20),21)),((((((((7,9),11),10),((((13,14),15),16),17)),8),12),18),(((((24,28),29),(25,(26,27))),((30,31),32)),(((33,35),34),36)))),((((37,38),39),40),((((((41,42),(76,77)),43),(((((47,48),49),50),(((((51,52),53),(54,(55,56))),62),(((((57,59),58),60),(64,65)),(61,68)))),(63,(66,67)))),(44,45)),46))),((69,70),((71,((72,73),74)),75)))));
tree B_12.7 = [&U] [&W 1/100] (1,((2,3),((((((4,5),6),((((19,23),22),20),21)),((((((((7,9),11),10),((((13,14),15),16),17)),8),12),18),(((((24,28),29),(25,(26,27))),((30,31),32)),(((33,35),34),36)))),((((37,38),39),40),((((((41,42),(76,77)),43),(((((47,48),49),50),(((((51,53),52),(54,(55,56))),62),((((57,(58,59)),60),(64,65)),(61,68)))),(63,(66,67)))),(44,45)),46))),((69,70),((71,((72,73),74)),75)))));
tree B_12.8 = [&U] [&W 1/100] (1,((2,3),((((((4,5),6),((((19,23),22),20),21)),((((((((7,9),11),10),((((13,14),15),16),17)),8),12),18),(((((24,28),29),(25,(26,27))),((30,31),32)),(((33,35),34),36)))),((((37,38),39),40),((((((41,42),(76,77)),43),(((((47,48),49),50),(((((51,53),52),(54,(55,56))),62),(((((57,58),59),60),(64,65)),(61,68)))),(63,(66,67)))),(44,45)),46))),((69,70),((71,((72,73),74)),75)))));
tree B_12.9 = [&U] [&W 1/100] (1,((2,3),((((((4,5),6),((((19,23),22),20),21)),((((((((7,9),11),10),((((13,14),15),16),17)),8),12),18),(((((24,28),29),(25,(26,27))),((30,31),32)),(((33,35),34),36)))),(((37,(39,40)),38),((((((41,42),(76,77)),43),(((((47,48),49),50),(((((51,53),52),(54,(55,56))),62),(((((57,59),58),60),(64,65)),(61,68)))),(63,(66,67)))),(44,45)),46))),((69,70),((71,((72,73),74)),75)))));
tree B_12.10 = [&U] [&W 1/100] (1,((2,3),((((((4,5),6),((((19,23),22),20),21)),((((((((7,9),11),10),((((13,14),15),16),17)),8),12),18),(((((24,28),29),(25,(26,27))),((30,31),32)),(((33,35),34),36)))),((37,(38,(39,40))),((((((41,42),(76,77)),43),(((((47,48),49),50),(((((51,53),52),(54,(55,56))),62),(((((57,59),58),60),(64,65)),(61,68)))),(63,(66,67)))),(44,45)),46))),((69,70),((71,((72,73),74)),75)))));
tree B_12.11 = [&U] [&W 1/100] (1,((2,((((((4,5),6),(((((((7,9),11),10),(8,((((13,14),15),16),17))),12),18),(((((24,28),29),((25,26),27)),((30,31),32)),((33,(35,36)),34)))),((19,(20,(21,23))),22)),((((37,38),39),40),((((((41,42),(76,77)),43),(((((47,48),49),50),(((((51,53),52),((54,55),56)),62),(((((57,59),58),60),(64,65)),(61,68)))),(63,(66,67)))),(44,45)),46))),((69,70),((71,((72,73),74)),75)))),3));
tree B_12.12 = [&U] [&W 1/100] (1,((2,((((((4,5),6),(((((((7,9),11),10),(8,((((13,14),15),16),17))),12),18),(((((24,28),29),((25,26),27)),((30,31),32)),((33,(35,36)),34)))),((19,(20,(21,23))),22)),((((37,38),39),40),((((((41,42),(76,77)),43),(((((47,48),49),50),(((((51,53),52),((54,55),56)),62),((((57,59),58),60),((61,68),(64,65))))),(63,(66,67)))),(44,45)),46))),((69,70),((71,((72,73),74)),75)))),3));
tree B_12.13 = [&U] [&W 1/100] (1,((2,((((((4,5),6),(((((((7,9),11),10),(8,((((13,14),15),16),17))),12),18),(((((24,28),29),((25,26),27)),((30,31),32)),((33,(35,36)),34)))),((19,(20,(21,23))),22)),((((37,38),39),40),((((((41,42),(76,77)),43),(((((47,48),49),50),(((((51,53),52),(54,(55,56))),62),(((((57,59),58),60),(64,65)),(61,68)))),(63,(66,67)))),(44,45)),46))),((69,70),((71,((72,73),74)),75)))),3));
tree B_12.14 = [&U] [&W 1/100] (1,((2,((((((4,5),6),(((((((7,9),11),10),(8,((((13,14),15),16),17))),12),18),(((((24,28),29),((25,26),27)),((30,31),32)),((33,(35,36)),34)))),((19,(20,(21,23))),22)),((((37,38),39),40),((((((41,42),(76,77)),43),(((((47,48),49),50),(((((51,53),52),((54,56),55)),62),(((((57,59),58),60),(64,65)),(61,68)))),(63,(66,67)))),(44,45)),46))),((69,70),((71,((72,73),74)),75)))),3));
tree B_12.15 = [&U] [&W 1/100] (1,((2,((((((4,5),6),(((((((7,9),11),10),(8,((((13,14),15),16),17))),12),18),(((((24,28),29),((25,26),27)),((30,31),32)),((33,(35,36)),34)))),((19,(20,(21,23))),22)),((((37,38),39),40),((((((41,42),(76,77)),43),(((((47,48),49),50),((((51,(52,53)),((54,55),56)),62),(((((57,59),58),60),(64,65)),(61,68)))),(63,(66,67)))),(44,45)),46))),((69,70),((71,((72,73),74)),75)))),3));
tree B_12.16 = [&U] [&W 1/100] (1,((2,((((((4,5),6),(((((((7,9),11),10),(8,((((13,14),15),16),17))),12),18),(((((24,28),29),((25,26),27)),((30,31),32)),((33,(35,36)),34)))),((19,(20,(21,23))),22)),((((37,38),39),40),((((((41,42),(76,77)),43),(((((47,48),49),50),(((((51,52),53),((54,55),56)),62),(((((57,59),58),60),(64,65)),(61,68)))),(63,(66,67)))),(44,45)),46))),((69,70),((71,((72,73),74)),75)))),3));
tree B_12.17 = [&U] [&W 1/100] (1,((2,((((((4,5),6),(((((((7,9),11),10),(8,((((13,14),15),16),17))),12),18),(((((24,28),29),((25,26),27)),((30,31),32)),((33,(35,36)),34)))),((19,(20,(21,23))),22)),((((37,38),39),40),((((((41,42),(76,77)),43),(((((47,48),49),50),(((((51,53),52),((54,55),56)),62),((((57,(58,59)),60),(64,65)),(61,68)))),(63,(66,67)))),(44,45)),46))),((69,70),((71,((72,73),74)),75)))),3));
tree B_12.18 = [&U] [&W 1/100] (1,((2,((((((4,5),6),(((((((7,9),11),10),(8,((((13,14),15),16),17))),12),18),(((((24,28),29),((25,26),27)),((30,31),32)),((33,(35,36)),34)))),((19,(20,(21,23))),22)),((((37,38),39),40),((((((41,42),(76,77)),43),(((((47,48),49),50),(((((51,53),52),((54,55),56)),62),(((((57,58),59),60),(64,65)),(61,68)))),(63,(66,67)))),(44,45)),46))),((69,70),((71,((72,73),74)),75)))),3));
tree B_12.19 = [&U] [&W 1/100] (1,((2,((((((4,5),6),(((((((7,9),11),10),(8,((((13,14),15),16),17))),12),18),(((((24,28),29),((25,26),27)),((30,31),32)),((33,(35,36)),34)))),((19,(20,(21,23))),22)),(((37,(39,40)),38),((((((41,42),(76,77)),43),(((((47,48),49),50),(((((51,53),52),((54,55),56)),62),(((((57,59),58),60),(64,65)),(61,68)))),(63,(66,67)))),(44,45)),46))),((69,70),((71,((72,73),74)),75)))),3));
tree B_12.20 = [&U] [&W 1/100] (1,((2,((((((4,5),6),(((((((7,9),11),10),(8,((((13,14),15),16),17))),12),18),(((((24,28),29),((25,26),27)),((30,31),32)),((33,(35,36)),34)))),((19,(20,(21,23))),22)),((37,(38,(39,40))),((((((41,42),(76,77)),43),(((((47,48),49),50),(((((51,53),52),((54,55),56)),62),(((((57,59),58),60),(64,65)),(61,68)))),(63,(66,67)))),(44,45)),46))),((69,70),((71,((72,73),74)),75)))),3));
tree B_12.21 = [&U] [&W 1/100] (1,((2,3),((((((4,5),6),((((19,20),21),22),23)),(((((((7,9),11),10),(8,((((13,15),14),16),17))),12),18),((((24,(28,29)),((25,27),26)),((30,31),32)),((33,(34,35)),36)))),((((37,40),38),39),((((((41,42),(76,77)),43),((((((47,48),49),50),((((51,53),52),((54,55),56)),(((((57,58),59),60),61),62))),((64,65),68)),(63,(66,67)))),(44,45)),46))),((69,70),((71,((72,73),74)),75)))));
tree B_12.22 = [&U] [&W 1/100] (1,((2,3),((((((4,5),6),((((19,20),21),22),23)),(((((((7,9),11),10),(8,((((13,15),14),16),17))),12),18),((((24,(28,29)),((25,27),26)),((30,31),32)),((33,(34,35)),36)))),((((37,40),38),39),((((((41,42),(76,77)),43),(((((((47,48),49),50),((((51,53),52),((54,55),56)),(((((57,58),59),60),61),62))),((64,65),68)),63),(66,67))),(44,45)),46))),((69,70),((71,((72,73),74)),75)))));
tree B_12.23 = [&U] [&W 1/100] (1,((2,3),((((((4,5),6),((((19,20),21),22),23)),(((((((7,9),11),10),(8,((((13,15),14),16),17))),12),18),((((24,(28,29)),((25,27),26)),((30,31),32)),((33,(34,35)),36)))),((((37,40),38),39),((((((41,42),(76,77)),43),(((((((47,48),49),50),((((51,53),52),((54,55),56)),(((((57,58),59),60),61),62))),((64,65),68)),(66,67)),63)),(44,45)),46))),((69,70),((71,((72,73),74)),75)))));
tree B_12.24 = [&U] [&W 1/100] (1,((2,3),((((((4,5),6),((((19,20),21),22),23)),(((((((7,9),11),10),(8,((((13,15),14),16),17))),12),18),((((24,(28,29)),((25,27),26)),((30,31),32)),((33,(34,35)),36)))),(((37,(38,39)),40),((((((41,42),(76,77)),43),((((((47,48),49),50),((((51,53),52),((54,55),56)),(((((57,58),59),60),61),62))),((64,65),68)),(63,(66,67)))),(44,45)),46))),((69,70),((71,((72,73),74)),75)))));
tree B_12.25 = [&U] [&W 1/100] (1,((2,3),((((((4,5),6),((((19,20),21),22),23)),(((((((7,9),11),10),(8,((((13,15),14),16),17))),12),18),((((24,(28,29)),((25,27),26)),((30,31),32)),((33,(34,35)),36)))),((37,((38,39),40)),((((((41,42),(76,77)),43),((((((47,48),49),50),((((51,53),52),((54,55),56)),(((((57,58),59),60),61),62))),((64,65),68)),(63,(66,67)))),(44,45)),46))),((69,70),((71,((72,73),74)),75)))));
tree B_12.26 = [&U] [&W 1/100] (1,((2,3),((((((4,5),6),((((19,20),21),22),23)),(((((((7,9),11),10),(8,((((13,15),14),16),17))),12),18),((((24,(28,29)),((25,27),26)),((30,31),32)),((33,(34,35)),36)))),(((37,(39,40)),38),((((((41,42),(76,77)),43),((((((47,48),49),50),((((51,53),52),((54,55),56)),(((((57,58),59),60),61),62))),((64,65),68)),(63,(66,67)))),(44,45)),46))),((69,70),((71,((72,73),74)),75)))));
tree B_12.27 = [&U] [&W 1/100] (1,((2,3),((((((4,5),6),(((((((7,9),11),10),(8,((((13,15),14),16),17))),12),18),((((24,(28,29)),((25,27),26)),((30,31),32)),((33,(34,35)),36)))),((((19,20),21),22),23)),((((37,40),38),39),((((((41,42),(76,77)),43),((((((47,48),49),50),((((51,53),52),((54,55),56)),(((((57,58),59),60),61),62))),((64,65),68)),(63,(66,67)))),(44,45)),46))),((69,70),((71,((72,73),74)),75)))));
tree B_12.28 = [&U] [&W 1/100] (1,((2,3),((((((4,5),6),(((((((7,9),11),10),(8,((((13,15),14),16),17))),12),18),((((24,(28,29)),((25,27),26)),((30,31),32)),((33,(34,35)),36)))),((((19,20),21),23),22)),((((37,40),38),39),((((((41,42),(76,77)),43),((((((47,48),49),50),((((51,53),52),((54,55),56)),(((((57,58),59),60),61),62))),((64,65),68)),(63,(66,67)))),(44,45)),46))),((69,70),((71,((72,73),74)),75)))));
tree B_12.29 = [&U] [&W 1/100] (1,((2,3),((((((4,5),6),(((((((7,9),11),10),(8,((((13,15),14),16),17))),12),18),((((24,(28,29)),((25,27),26)),((30,31),32)),((33,(34,35)),36)))),(((19,20),21),(22,23))),((((37,40),38),39),((((((41,42),(76,77)),43),((((((47,48),49),50),((((51,53),52),((54,55),56)),(((((57,58),59),60),61),62))),((64,65),68)),(63,(66,67)))),(44,45)),46))),((69,70),((71,((72,73),74)),75)))));
tree B_12.30 = [&U] [&W 1/100] (1,((2,3),((((((4,5),6),(((19,20),(22,23)),21)),(((((((7,9),11),10),(8,((((13,15),14),16),17))),12),18),((((24,(28,29)),((25,27),26)),((30,31),32)),((33,(34,35)),36)))),((((37,40),38),39),((((((41,42),(76,77)),43),((((((47,48),49),50),((((51,53),52),((54,55),56)),(((((57,58),59),60),61),62))),((64,65),68)),(63,(66,67)))),(44,45)),46))),((69,70),((71,((72,73),74)),75)))));
tree B_12.31 = [&U] [&W 1/100] (1,((2,((((((4,5),6),((((19,20),22),21),23)),((((((7,9),(10,11)),(8,(((13,(14,15)),16),17))),12),(((((24,28),29),((25,26),27)),((30,31),32)),((33,(34,36)),35))),18)),((37,((38,40),39)),((((((41,42),(76,77)),43),(((((47,48),49),50),(((((51,53),52),((54,55),56)),62),(((((57,58),59),60),(64,65)),(61,68)))),(63,(66,67)))),(44,45)),46))),((69,70),((71,((72,73),74)),75)))),3));
tree B_12.32 = [&U] [&W 1/100] (1,((2,((((((4,5),6),((((19,20),22),21),23)),((((((7,9),(10,11)),(8,(((13,(14,15)),16),17))),12),(((((24,28),29),((25,26),27)),((30,31),32)),((33,(34,36)),35))),18)),((((37,39),38),40),((((((41,42),(76,77)),43),(((((47,48),49),50),(((((51,53),52),((54,55),56)),62),(((((57,58),59),60),(64,65)),(61,68)))),(63,(66,67)))),(44,45)),46))),((69,70),((71,((72,73),74)),75)))),3));
tree B_12.33 = [&U] [&W 1/100] (1,((2,((((((4,5),6),((((19,20),22),21),23)),((((((7,9),(10,11)),(8,(((13,(14,15)),16),17))),12),(((((24,28),29),((25,26),27)),((30,31),32)),((33,(34,36)),35))),18)),((37,((38,40),39)),((((((41,42),(76,77)),43),(((((47,48),49),50),(((((51,53),52),((54,55),56)),62),((((57,58),59),60),((61,68),(64,65))))),(63,(66,67)))),(44,45)),46))),((69,70),((71,((72,73),74)),75)))),3));
tree B_12.34 = [&U] [&W 1/100] (1,((2,((((((4,5),6),((((19,20),22),21),23)),((((((7,9),(10,11)),(8,(((13,(14,15)),16),17))),12),(((((24,28),29),((25,26),27)),((30,31),32)),((33,(34,36)),35))),18)),((((37,40),38),39),((((((41,42),(76,77)),43),(((((47,48),49),50),(((((51,53),52),((54,55),56)),62),(((((57,58),59),60),(64,65)),(61,68)))),(63,(66,67)))),(44,45)),46))),((69,70),((71,((72,73),74)),75)))),3));
tree B_12.35 = [&U] [&W 1/100] (1,((2,((((((4,5),6),((((19,20),22),21),23)),((((((7,9),(10,11)),(8,(((13,(14,15)),16),17))),12),(((((24,28),29),((25,26),27)),((30,31),32)),((33,(34,36)),35))),18)),((((37,38),40),39),((((((41,42),(76,77)),43),(((((47,48),49),50),(((((51,53),52),((54,55),56)),62),(((((57,58),59),60),(64,65)),(61,68)))),(63,(66,67)))),(44,45)),46))),((69,70),((71,((72,73),74)),75)))),3));
tree B_12.36 = [&U] [&W 1/100] (1,(2,(3,((((((4,5),6),((((19,20),22),21),23)),((((((7,9),(10,11)),(8,(((13,(14,15)),16),17))),12),(((((24,28),29),((25,26),27)),((30,31),32)),((33,(34,36)),35))),18)),((37,((38,40),39)),((((((41,42),(76,77)),43),(((((47,48),49),50),(((((51,53),52),((54,55),56)),62),(((((57,58),59),60),(64,65)),(61,68)))),(63,(66,67)))),(44,45)),46))),((69,70),((71,((72,73),74)),75))))));
tree B_12.37 = [&U] [&W 1/100] (1,((2,((((((4,5),6),((((((7,9),(10,11)),(8,(((13,(14,15)),16),17))),12),18),(((((24,28),29),((25,26),27)),((30,31),32)),((33,(34,36)),35)))),((((19,20),22),21),23)),((37,((38,40),39)),((((((41,42),(76,77)),43),(((((47,48),49),50),(((((51,53),52),((54,55),56)),62),(((((57,58),59),60),(64,65)),(61,68)))),(63,(66,67)))),(44,45)),46))),((69,70),((71,((72,73),74)),75)))),3));
tree B_12.38 = [&U] [&W 1/100] (1,((2,((((((4,5),6),((((19,20),22),21),23)),((((((7,9),(10,11)),(8,(((13,(14,15)),16),17))),12),(((((24,28),29),((25,26),27)),((30,31),32)),((33,(34,36)),35))),18)),(((37,(38,40)),39),((((((41,42),(76,77)),43),(((((47,48),49),50),(((((51,53),52),((54,55),56)),62),(((((57,58),59),60),(64,65)),(61,68)))),(63,(66,67)))),(44,45)),46))),((69,70),((71,((72,73),74)),75)))),3));
tree B_12.39 = [&U] [&W 1/100] (1,((2,((((((4,5),6),((((19,20),22),21),23)),((((((7,9),(10,11)),(8,(((13,(14,15)),16),17))),12),(((((24,28),29),((25,26),27)),((30,31),32)),((33,(34,36)),35))),18)),((37,((38,40),39)),((((((41,42),(76,77)),43),(((((47,48),49),50),(((((51,52),53),((54,55),56)),62),(((((57,58),59),60),(64,65)),(61,68)))),(63,(66,67)))),(44,45)),46))),((69,70),((71,((72,73),74)),75)))),3));
tree B_12.40 = [&U] [&W 1/100] (1,((2,((((((4,5),6),((((19,20),22),21),23)),((((((7,9),(10,11)),(8,(((13,(14,15)),16),17))),12),(((((24,28),29),((25,26),27)),((30,31),32)),((33,(34,36)),35))),18)),((37,((38,40),39)),((((((41,42),(76,77)),43),(((((47,48),49),50),((((51,(52,53)),((54,55),56)),62),(((((57,58),59),60),(64,65)),(61,68)))),(63,(66,67)))),(44,45)),46))),((69,70),((71,((72,73),74)),75)))),3));
tree B_12.41 = [&U] [&W 1/100] (1,(2,(3,((((((4,5),6),((((((((7,9),10),11),((((13,14),15),16),17)),8),12),18),(((((24,28),29),((25,27),26)),((30,31),32)),(33,((34,36),35))))),(19,(20,(21,(22,23))))),((37,((38,40),39)),((((((41,42),(76,77)),43),((((((47,48),49),50),(((51,(52,53)),(54,(55,56))),((((57,(58,59)),60),61),62))),((64,65),68)),(63,(66,67)))),(44,45)),46))),((69,70),((71,((72,73),74)),75))))));
tree B_12.42 = [&U] [&W 1/100] (1,(2,(3,((((((4,5),6),((((((((7,9),10),11),((((13,14),15),16),17)),8),12),18),(((((24,28),29),((25,26),27)),((30,31),32)),(33,((34,36),35))))),(19,(20,(21,(22,23))))),((37,((38,40),39)),((((((41,42),(76,77)),43),((((((47,48),49),50),(((51,(52,53)),(54,(55,56))),((((57,(58,59)),60),61),62))),((64,65),68)),(63,(66,67)))),(44,45)),46))),((69,70),((71,((72,73),74)),75))))));
tree B_12.43 = [&U] [&W 1/100] (1,(2,(3,((((((4,5),6),((((((((7,9),10),11),((((13,14),15),16),17)),8),12),18),(((((24,28),29),(25,(26,27))),((30,31),32)),(33,((34,36),35))))),(19,(20,(21,(22,23))))),((37,((38,40),39)),((((((41,42),(76,77)),43),((((((47,48),49),50),(((51,(52,53)),(54,(55,56))),((((57,(58,59)),60),61),62))),((64,65),68)),(63,(66,67)))),(44,45)),46))),((69,70),((71,((72,73),74)),75))))));
tree B_12.44 = [&U] [&W 1/100] (1,(2,(3,((((((4,5),6),((((((((7,9),10),11),((((13,14),15),16),17)),8),12),18),(((((24,28),29),((25,27),26)),((30,31),32)),(((33,35),34),36)))),(19,(20,(21,(22,23))))),((37,((38,40),39)),((((((41,42),(76,77)),43),((((((47,48),49),50),(((51,(52,53)),(54,(55,56))),((((57,(58,59)),60),61),62))),((64,65),68)),(63,(66,67)))),(44,45)),46))),((69,70),((71,((72,73),74)),75))))));
tree B_12.45 = [&U] [&W 1/100] (1,(2,(3,((((((4,5),6),((((((((7,9),10),11),((((13,14),15),16),17)),8),12),18),(((((24,28),29),((25,27),26)),((30,31),32)),(((33,35),36),34)))),(19,(20,(21,(22,23))))),((37,((38,40),39)),((((((41,42),(76,77)),43),((((((47,48),49),50),(((51,(52,53)),(54,(55,56))),((((57,(58,59)),60),61),62))),((64,65),68)),(63,(66,67)))),(44,45)),46))),((69,70),((71,((72,73),74)),75))))));
tree B_12.46 = [&U] [&W 1/100] (1,(2,(3,((((((4,5),6),((((((((7,9),10),11),((((13,14),15),16),17)),8),12),18),((((24,(28,29)),((25,27),26)),((30,31),32)),(33,((34,36),35))))),(19,(20,(21,(22,23))))),((37,((38,40),39)),((((((41,42),(76,77)),43),((((((47,48),49),50),(((51,(52,53)),(54,(55,56))),((((57,(58,59)),60),61),62))),((64,65),68)),(63,(66,67)))),(44,45)),46))),((69,70),((71,((72,73),74)),75))))));
tree B_12.47 = [&U] [&W 1/100] (1,(2,(3,((((((4,5),6),((((((((7,9),10),11),((((13,14),15),16),17)),8),12),18),(((((24,29),28),((25,27),26)),((30,31),32)),(33,((34,36),35))))),(19,(20,(21,(22,23))))),((37,((38,40),39)),((((((41,42),(76,77)),43),((((((47,48),49),50),(((51,(52,53)),(54,(55,56))),((((57,(58,59)),60),61),62))),((64,65),68)),(63,(66,67)))),(44,45)),46))),((69,70),((71,((72,73),74)),75))))));
tree B_12.48 = [&U] [&W 1/100] (1,(2,(3,((((((4,5),6),(19,(20,(21,(22,23))))),((((((((7,9),10),11),((((13,14),15),16),17)),8),12),(((((24,28),29),((25,27),26)),((30,31),32)),(33,((34,36),35)))),18)),((37,((38,40),39)),((((((41,42),(76,77)),43),((((((47,48),49),50),(((51,(52,53)),(54,(55,56))),((((57,(58,59)),60),61),62))),((64,65),68)),(63,(66,67)))),(44,45)),46))),((69,70),((71,((72,73),74)),75))))));
tree B_12.49 = [&U] [&W 1/100] (1,(2,(3,((((((4,5),6),((((((((7,9),10),11),((((13,14),15),16),17)),8),12),18),(((((24,28),29),((25,27),26)),((30,31),32)),(((33,36),34),35)))),(19,(20,(21,(22,23))))),((37,((38,40),39)),((((((41,42),(76,77)),43),((((((47,48),49),50),(((51,(52,53)),(54,(55,56))),((((57,(58,59)),60),61),62))),((64,65),68)),(63,(66,67)))),(44,45)),46))),((69,70),((71,((72,73),74)),75))))));
tree B_12.50 = [&U] [&W 1/100] (1,(2,(3,((((((4,5),6),((((((((7,9),10),11),((((13,14),15),16),17)),8),12),18),(((((24,28),29),((25,27),26)),((30,31),32)),(((33,34),36),35)))),(19,(20,(21,(22,23))))),((37,((38,40),39)),((((((41,42),(76,77)),43),((((((47,48),49),50),(((51,(52,53)),(54,(55,56))),((((57,(58,59)),60),61),62))),((64,65),68)),(63,(66,67)))),(44,45)),46))),((69,70),((71,((72,73),74)),75))))));
tree B_12.51 = [&U] [&W 1/100] (1,((2,((((((4,5),6),((((((((7,9),11),10),8),((((13,15),14),16),17)),12),18),(((((24,28),29),((25,26),27)),((30,31),32)),(((33,36),34),35)))),((((19,20),22),23),21)),((((37,38),40),39),((((((41,42),(76,77)),43),((((((47,48),49),50),((((51,52),53),(54,(55,56))),(((((57,58),59),60),61),62))),((64,65),68)),(63,(66,67)))),(44,45)),46))),((69,70),((71,((72,73),74)),75)))),3));
tree B_12.52 = [&U] [&W 1/100] (1,((2,((((((4,5),6),(((((((7,9),11),10),(8,((((13,15),14),16),17))),12),18),(((((24,28),29),((25,26),27)),((30,31),32)),(((33,36),34),35)))),((((19,20),22),23),21)),((((37,38),40),39),((((((41,42),(76,77)),43),((((((47,48),49),50),((((51,52),53),(54,(55,56))),(((((57,58),59),60),61),62))),((64,65),68)),(63,(66,67)))),(44,45)),46))),((69,70),((71,((72,73),74)),75)))),3));
tree B_12.53 = [&U] [&W 1/100] (1,((2,((((((4,5),6),((((((((7,9),11),10),((((13,15),14),16),17)),8),12),18),(((((24,28),29),((25,26),27)),((30,31),32)),(((33,36),34),35)))),((((19,20),22),23),21)),((((37,38),40),39),((((((41,42),(76,77)),43),((((((47,48),49),50),((((51,52),53),(54,(55,56))),(((((57,58),59),60),61),62))),((64,65),68)),(63,(66,67)))),(44,45)),46))),((69,70),((71,((72,73),74)),75)))),3));
tree B_12.54 = [&U] [&W 1/100] (1,((2,((((((4,5),6),((((((((7,9),10),11),((((13,15),14),16),17)),8),12),18),(((((24,28),29),((25,26),27)),((30,31),32)),(((33,36),34),35)))),((((19,20),22),23),21)),((((37,38),40),39),((((((41,42),(76,77)),43),((((((47,48),49),50),((((51,52),53),(54,(55,56))),(((((57,58),59),60),61),62))),((64,65),68)),(63,(66,67)))),(44,45)),46))),((69,70),((71,((72,73),74)),75)))),3));
tree B_12.55 = [&U] [&W 1/100] (1,((2,((((((4,5),6),(((((((7,9),10),11),(8,((((13,15),14),16),17))),12),18),(((((24,28),29),((25,26),27)),((30,31),32)),(((33,36),34),35)))),((((19,20),22),23),21)),((((37,38),40),39),((((((41,42),(76,77)),43),((((((47,48),49),50),((((51,52),53),(54,(55,56))),(((((57,58),59),60),61),62))),((64,65),68)),(63,(66,67)))),(44,45)),46))),((69,70),((71,((72,73),74)),75)))),3));
tree B_12.56 = [&U] [&W 1/100] (1,((2,((((((4,5),6),(((((((7,9),(10,11)),((((13,15),14),16),17)),8),12),18),(((((24,28),29),((25,26),27)),((30,31),32)),(((33,36),34),35)))),((((19,20),22),23),21)),((((37,38),40),39),((((((41,42),(76,77)),43),((((((47,48),49),50),((((51,52),53),(54,(55,56))),(((((57,58),59),60),61),62))),((64,65),68)),(63,(66,67)))),(44,45)),46))),((69,70),((71,((72,73),74)),75)))),3));
tree B_12.57 = [&U] [&W 1/100] (1,((2,((((((4,5),6),((((((7,9),(10,11)),(8,((((13,15),14),16),17))),12),18),(((((24,28),29),((25,26),27)),((30,31),32)),(((33,36),34),35)))),((((19,20),22),23),21)),((((37,38),40),39),((((((41,42),(76,77)),43),((((((47,48),49),50),((((51,52),53),(54,(55,56))),(((((57,58),59),60),61),62))),((64,65),68)),(63,(66,67)))),(44,45)),46))),((69,70),((71,((72,73),74)),75)))),3));
tree B_12.58 = [&U] [&W 1/100] (1,((2,((((((4,5),6),((((19,20),22),23),21)),((((((((7,9),11),10),8),((((13,15),14),16),17)),12),(((((24,28),29),((25,26),27)),((30,31),32)),(((33,36),34),35))),18)),((((37,38),40),39),((((((41,42),(76,77)),43),((((((47,48),49),50),((((51,52),53),(54,(55,56))),(((((57,58),59),60),61),62))),((64,65),68)),(63,(66,67)))),(44,45)),46))),((69,70),((71,((72,73),74)),75)))),3));
tree B_12.59 = [&U] [&W 1/100] (1,((2,((((((4,5),6),(((((((7,9),(10,11)),8),((((13,15),14),16),17)),12),18),(((((24,28),29),((25,26),27)),((30,31),32)),(((33,36),34),35)))),((((19,20),22),23),21)),((((37,38),40),39),((((((41,42),(76,77)),43),((((((47,48),49),50),((((51,52),53),(54,(55,56))),(((((57,58),59),60),61),62))),((64,65),68)),(63,(66,67)))),(44,45)),46))),((69,70),((71,((72,73),74)),75)))),3));
tree B_12.60 = [&U] [&W 1/100] (1,((2,((((((4,5),6),((((((((7,9),10),11),8),((((13,15),14),16),17)),12),18),(((((24,28),29),((25,26),27)),((30,31),32)),(((33,36),34),35)))),((((19,20),22),23),21)),((((37,38),40),39),((((((41,42),(76,77)),43),((((((47,48),49),50),((((51,52),53),(54,(55,56))),(((((57,58),59),60),61),62))),((64,65),68)),(63,(66,67)))),(44,45)),46))),((69,70),((71,((72,73),74)),75)))),3));
tree B_12.61 = [&U] [&W 1/100] (1,((2,3),((((((4,5),6),(((((((7,9),10),11),(8,(((13,(14,15)),16),17))),12),18),((((24,(28,29)),((25,26),27)),((30,31),32)),(((33,36),34),35)))),((((19,23),22),20),21)),((((37,38),40),39),((((((41,42),(76,77)),43),(((((47,48),49),50),(((((51,53),52),((54,56),55)),62),(((57,(58,59)),60),((61,68),(64,65))))),(63,(66,67)))),(44,45)),46))),((69,70),((71,((72,73),74)),75)))));
tree B_12.62 = [&U] [&W 1/100] (1,((2,3),((((((4,5),6),(((((((7,9),10),11),(8,(((13,(14,15)),16),17))),12),18),((((24,(28,29)),((25,26),27)),((30,31),32)),(((33,36),34),35)))),((((19,23),22),20),21)),((((37,38),40),39),((((((41,42),(76,77)),43),(((((47,48),49),50),(((((51,53),52),((54,56),55)),62),((((57,(58,59)),60),(64,65)),(61,68)))),(63,(66,67)))),(44,45)),46))),((69,70),((71,((72,73),74)),75)))));
tree B_12.63 = [&U] [&W 1/100] (1,((2,3),((((((4,5),6),(((((((7,9),10),11),(8,(((13,(14,15)),16),17))),12),18),((((24,(28,29)),((25,26),27)),((30,31),32)),(((33,36),34),35)))),((((19,23),22),20),21)),((((37,38),40),39),((((((41,42),(76,77)),43),(((((47,48),49),50),(((((51,53),52),(54,(55,56))),62),(((57,(58,59)),60),((61,68),(64,65))))),(63,(66,67)))),(44,45)),46))),((69,70),((71,((72,73),74)),75)))));
tree B_12.64 = [&U] [&W 1/100] (1,((2,3),((((((4,5),6),(((((((7,9),10),11),(8,(((13,(14,15)),16),17))),12),18),((((24,(28,29)),((25,26),27)),((30,31),32)),(((33,36),34),35)))),((((19,23),22),20),21)),((((37,38),40),39),((((((41,42),(76,77)),43),(((((47,48),49),50),(((((51,53),52),((54,55),56)),62),(((57,(58,59)),60),((61,68),(64,65))))),(63,(66,67)))),(44,45)),46))),((69,70),((71,((72,73),74)),75)))));
tree B_12.65 = [&U] [&W 1/100] (1,((2,3),((((((4,5),6),(((((((7,9),10),11),(8,(((13,(14,15)),16),17))),12),18),((((24,(28,29)),((25,26),27)),((30,31),32)),(((33,36),34),35)))),((((19,23),22),20),21)),((((37,38),40),39),((((((41,42),(76,77)),43),(((((47,48),49),50),((((51,(52,53)),((54,56),55)),62),(((57,(58,59)),60),((61,68),(64,65))))),(63,(66,67)))),(44,45)),46))),((69,70),((71,((72,73),74)),75)))));
tree B_12.66 = [&U] [&W 1/100] (1,((2,3),((((((4,5),6),(((((((7,9),10),11),(8,(((13,(14,15)),16),17))),12),18),((((24,(28,29)),((25,26),27)),((30,31),32)),(((33,36),34),35)))),((((19,23),22),20),21)),((((37,38),40),39),((((((41,42),(76,77)),43),(((((47,48),49),50),(((((51,52),53),((54,56),55)),62),(((57,(58,59)),60),((61,68),(64,65))))),(63,(66,67)))),(44,45)),46))),((69,70),((71,((72,73),74)),75)))));
tree B_12.67 = [&U] [&W 1/100] (1,((2,3),((((((4,5),6),(((((((7,9),10),11),(8,(((13,(14,15)),16),17))),12),18),((((24,(28,29)),((25,26),27)),((30,31),32)),(((33,36),34),35)))),((((19,23),22),20),21)),((((37,38),40),39),((((((41,42),(76,77)),43),(((((47,48),49),50),(((((51,53),52),((54,56),55)),62),((((57,59),58),60),((61,68),(64,65))))),(63,(66,67)))),(44,45)),46))),((69,70),((71,((72,73),74)),75)))));
tree B_12.68 = [&U] [&W 1/100] (1,((2,3),((((((4,5),6),(((((((7,9),10),11),(8,(((13,(14,15)),16),17))),12),18),((((24,(28,29)),((25,26),27)),((30,31),32)),(((33,36),34),35)))),((((19,23),22),20),21)),((((37,38),40),39),((((((41,42),(76,77)),43),(((((47,48),49),50),(((((51,53),52),((54,56),55)),62),((((57,58),59),60),((61,68),(64,65))))),(63,(66,67)))),(44,45)),46))),((69,70),((71,((72,73),74)),75)))));
tree B_12.69 = [&U] [&W 1/100] (1,((2,3),((((((4,5),6),(((((((7,9),10),11),(8,(((13,(14,15)),16),17))),12),18),((((24,(28,29)),((25,26),27)),((30,31),32)),(((33,36),34),35)))),((((19,23),22),20),21)),(((37,(39,40)),38),((((((41,42),(76,77)),43),(((((47,48),49),50),(((((51,53),52),((54,56),55)),62),(((57,(58,59)),60),((61,68),(64,65))))),(63,(66,67)))),(44,45)),46))),((69,70),((71,((72,73),74)),75)))));
tree B_12.70 = [&U] [&W 1/100] (1,((2,3),((((((4,5),6),(((((((7,9),10),11),(8,(((13,(14,15)),16),17))),12),18),((((24,(28,29)),((25,26),27)),((30,31),32)),(((33,36),34),35)))),((((19,23),22),20),21)),((37,(38,(39,40))),((((((41,42),(76,77)),43),(((((47,48),49),50),(((((51,53),52),((54,56),55)),62),(((57,(58,59)),60),((61,68),(64,65))))),(63,(66,67)))),(44,45)),46))),((69,70),((71,((72,73),74)),75)))));
tree B_12.71 = [&U] [&W 1/100] (1,((2,3),((((((4,5),6),((((19,22),21),20),23)),((((((((7,9),11),10),8),(((13,(14,15)),16),17)),12),18),((((24,(28,29)),((25,26),27)),((30,31),32)),(((33,35),34),36)))),((((37,38),40),39),((((((41,42),(76,77)),43),(((((((47,48),49),50),((((51,52),53),((54,56),55)),(((((57,58),59),60),61),62))),((64,65),68)),(66,67)),63)),(44,45)),46))),((69,70),((71,((72,73),74)),75)))));
tree B_12.72 = [&U] [&W 1/100] (1,((2,3),((((((4,5),6),((((19,22),21),20),23)),((((((((7,9),11),10),8),(((13,(14,15)),16),17)),12),18),((((24,(28,29)),((25,26),27)),((30,31),32)),(((33,35),34),36)))),((((37,38),40),39),((((((41,42),(76,77)),43),((((((47,48),49),50),((((51,52),53),((54,56),55)),(((((57,58),59),60),61),62))),((64,65),68)),(63,(66,67)))),(44,45)),46))),((69,70),((71,((72,73),74)),75)))));
tree B_12.73 = [&U] [&W 1/100] (1,((2,3),((((((4,5),6),((((19,22),21),20),23)),((((((((7,9),11),10),8),(((13,(14,15)),16),17)),12),18),((((24,(28,29)),((25,26),27)),((30,31),32)),(((33,35),34),36)))),((((37,38),40),39),((((((41,42),(76,77)),43),(((((((47,48),49),50),((((51,52),53),((54,56),55)),(((((57,58),59),60),61),62))),((64,65),68)),63),(66,67))),(44,45)),46))),((69,70),((71,((72,73),74)),75)))));
tree B_12.74 = [&U] [&W 1/100] (1,((2,3),((((((4,5),6),((((19,22),21),20),23)),((((((((7,9),11),10),8),(((13,(14,15)),16),17)),12),18),((((24,(28,29)),((25,26),27)),((30,31),32)),(((33,35),34),36)))),(((37,(39,40)),38),((((((41,42),(76,77)),43),(((((((47,48),49),50),((((51,52),53),((54,56),55)),(((((57,58),59),60),61),62))),((64,65),68)),(66,67)),63)),(44,45)),46))),((69,70),((71,((72,73),74)),75)))));
tree B_12.75 = [&U] [&W 1/100] (1,((2,3),((((((4,5),6),((((19,22),21),20),23)),((((((((7,9),11),10),8),(((13,(14,15)),16),17)),12),18),((((24,(28,29)),((25,26),27)),((30,31),32)),(((33,35),34),36)))),((37,(38,(39,40))),((((((41,42),(76,77)),43),(((((((47,48),49),50),((((51,52),53),((54,56),55)),(((((57,58),59),60),61),62))),((64,65),68)),(66,67)),63)),(44,45)),46))),((69,70),((71,((72,73),74)),75)))));
tree B_12.76 = [&U] [&W 1/100] (1,((2,3),((((((4,5),6),((((19,22),21),20),23)),((((((((7,9),11),10),8),(((13,(14,15)),16),17)),12),18),((((24,(28,29)),((25,26),27)),((30,31),32)),(((33,35),34),36)))),(((37,(38,39)),40),((((((41,42),(76,77)),43),(((((((47,48),49),50),((((51,52),53),((54,56),55)),(((((57,58),59),60),61),62))),((64,65),68)),(66,67)),63)),(44,45)),46))),((69,70),((71,((72,73),74)),75)))));
tree B_12.77 = [&U] [&W 1/100] (1,((2,3),((((((4,5),6),((((19,22),21),20),23)),((((((((7,9),11),10),8),(((13,(14,15)),16),17)),12),18),((((24,(28,29)),((25,26),27)),((30,31),32)),(((33,35),34),36)))),((((37,39),38),40),((((((41,42),(76,77)),43),(((((((47,48),49),50),((((51,52),53),((54,56),55)),(((((57,58),59),60),61),62))),((64,65),68)),(66,67)),63)),(44,45)),46))),((69,70),((71,((72,73),74)),75)))));
tree B_12.78 = [&U] [&W 1/100] (1,((2,3),((((((4,5),6),((((19,22),21),20),23)),((((((((7,9),11),10),8),(((13,(14,15)),16),17)),12),18),((((24,(28,29)),((25,26),27)),((30,31),32)),(((33,35),34),36)))),((((37,38),40),39),((((((41,42),(76,77)),43),(((((((47,48),49),50),((((51,52),53),(54,(55,56))),(((((57,58),59),60),61),62))),((64,65),68)),(66,67)),63)),(44,45)),46))),((69,70),((71,((72,73),74)),75)))));
tree B_12.79 = [&U] [&W 1/100] (1,((2,3),((((((4,5),6),((((19,22),21),20),23)),((((((((7,9),11),10),8),(((13,(14,15)),16),17)),12),18),((((24,(28,29)),((25,26),27)),((30,31),32)),(((33,35),34),36)))),((((37,38),40),39),((((((41,42),(76,77)),43),(((((((47,48),49),50),((((51,52),53),((54,55),56)),(((((57,58),59),60),61),62))),((64,65),68)),(66,67)),63)),(44,45)),46))),((69,70),((71,((72,73),74)),75)))));
tree B_12.80 = [&U] [&W 1/100] (1,((2,3),((((((4,5),6),((((19,22),21),20),23)),((((((((7,9),11),10),8),(((13,(14,15)),16),17)),12),18),((((24,(28,29)),((25,26),27)),((30,31),32)),(((33,35),34),36)))),((((37,38),40),39),((((((41,42),(76,77)),43),(((((((47,48),49),50),(((51,(52,53)),((54,56),55)),(((((57,58),59),60),61),62))),((64,65),68)),(66,67)),63)),(44,45)),46))),((69,70),((71,((72,73),74)),75)))));
tree B_12.81 = [&U] [&W 1/100] (1,((2,3),((((((4,5),6),((((((((7,9),10),11),8),((((13,15),14),16),17)),12),18),(((((24,29),28),(25,(26,27))),((30,31),32)),((33,(35,36)),34)))),(((19,(20,22)),23),21)),(((37,(39,40)),38),((((((41,42),(76,77)),43),((((((47,48),49),50),((((51,52),53),((54,55),56)),(((((57,58),59),60),61),62))),((64,65),68)),(63,(66,67)))),(44,45)),46))),((69,70),((71,((72,73),74)),75)))));
tree B_12.82 = [&U] [&W 1/100] (1,((2,3),((((((4,5),6),((((((((7,9),10),11),8),((((13,15),14),16),17)),12),18),(((((24,29),28),(25,(26,27))),((30,31),32)),((33,(35,36)),34)))),(((19,(20,22)),23),21)),((((37,38),39),40),((((((41,42),(76,77)),43),((((((47,48),49),50),((((51,52),53),((54,55),56)),(((((57,58),59),60),61),62))),((64,65),68)),(63,(66,67)))),(44,45)),46))),((69,70),((71,((72,73),74)),75)))));
tree B_12.83 = [&U] [&W 1/100] (1,((2,3),((((((4,5),6),((((((((7,9),10),11),8),((((13,15),14),16),17)),12),18),(((((24,29),28),(25,(26,27))),((30,31),32)),((33,(35,36)),34)))),(((19,(20,22)),23),21)),((((37,38),40),39),((((((41,42),(76,77)),43),((((((47,48),49),50),((((51,52),53),((54,55),56)),(((((57,58),59),60),61),62))),((64,65),68)),(63,(66,67)))),(44,45)),46))),((69,70),((71,((72,73),74)),75)))));
tree B_12.84 = [&U] [&W 1/100] (1,((2,3),((((((4,5),6),(((19,(20,22)),21),23)),((((((((7,9),10),11),8),((((13,15),14),16),17)),12),18),(((((24,29),28),(25,(26,27))),((30,31),32)),((33,(35,36)),34)))),(((37,(39,40)),38),((((((41,42),(76,77)),43),((((((47,48),49),50),((((51,52),53),((54,55),56)),(((((57,58),59),60),61),62))),((64,65),68)),(63,(66,67)))),(44,45)),46))),((69,70),((71,((72,73),74)),75)))));
tree B_12.85 = [&U] [&W 1/100] (1,((2,3),((((((4,5),6),((19,(20,22)),(21,23))),((((((((7,9),10),11),8),((((13,15),14),16),17)),12),18),(((((24,29),28),(25,(26,27))),((30,31),32)),((33,(35,36)),34)))),(((37,(39,40)),38),((((((41,42),(76,77)),43),((((((47,48),49),50),((((51,52),53),((54,55),56)),(((((57,58),59),60),61),62))),((64,65),68)),(63,(66,67)))),(44,45)),46))),((69,70),((71,((72,73),74)),75)))));
tree B_12.86 = [&U] [&W 1/100] (1,((2,3),((((((4,5),6),((((((((7,9),10),11),8),((((13,15),14),16),17)),12),18),(((((24,29),28),(25,(26,27))),((30,31),32)),((33,(35,36)),34)))),((19,(21,23)),(20,22))),(((37,(39,40)),38),((((((41,42),(76,77)),43),((((((47,48),49),50),((((51,52),53),((54,55),56)),(((((57,58),59),60),61),62))),((64,65),68)),(63,(66,67)))),(44,45)),46))),((69,70),((71,((72,73),74)),75)))));
tree B_12.87 = [&U] [&W 1/100] (1,((2,3),((((((4,5),6),((((((((7,9),10),11),8),((((13,15),14),16),17)),12),18),(((((24,29),28),(25,(26,27))),((30,31),32)),((33,(35,36)),34)))),(19,((20,22),(21,23)))),(((37,(39,40)),38),((((((41,42),(76,77)),43),((((((47,48),49),50),((((51,52),53),((54,55),56)),(((((57,58),59),60),61),62))),((64,65),68)),(63,(66,67)))),(44,45)),46))),((69,70),((71,((72,73),74)),75)))));
tree B_12.88 = [&U] [&W 1/100] (1,((2,3),((((((4,5),6),((19,(21,23)),(20,22))),((((((((7,9),10),11),8),((((13,15),14),16),17)),12),18),(((((24,29),28),(25,(26,27))),((30,31),32)),((33,(35,36)),34)))),(((37,(39,40)),38),((((((41,42),(76,77)),43),((((((47,48),49),50),((((51,52),53),((54,55),56)),(((((57,58),59),60),61),62))),((64,65),68)),(63,(66,67)))),(44,45)),46))),((69,70),((71,((72,73),74)),75)))));
tree B_12.89 = [&U] [&W 1/100] (1,((2,3),((((((4,5),6),(19,((20,22),(21,23)))),((((((((7,9),10),11),8),((((13,15),14),16),17)),12),18),(((((24,29),28),(25,(26,27))),((30,31),32)),((33,(35,36)),34)))),(((37,(39,40)),38),((((((41,42),(76,77)),43),((((((47,48),49),50),((((51,52),53),((54,55),56)),(((((57,58),59),60),61),62))),((64,65),68)),(63,(66,67)))),(44,45)),46))),((69,70),((71,((72,73),74)),75)))));
tree B_12.90 = [&U] [&W 1/100] (1,((2,3),((((((4,5),6),((((((((7,9),10),11),8),((((13,15),14),16),17)),12),18),(((((24,29),28),(25,(26,27))),((30,31),32)),((33,(35,36)),34)))),(((19,(21,23)),20),22)),(((37,(39,40)),38),((((((41,42),(76,77)),43),((((((47,48),49),50),((((51,52),53),((54,55),56)),(((((57,58),59),60),61),62))),((64,65),68)),(63,(66,67)))),(44,45)),46))),((69,70),((71,((72,73),74)),75)))));
tree B_12.91 = [&U] [&W 1/100] (1,(2,(3,((((((4,5),6),((((19,21),22),23),20)),((((((((7,9),11),10),8),(((13,(14,15)),16),17)),12),(((((24,28),29),((25,27),26)),((30,31),32)),(33,((34,36),35)))),18)),((((37,38),39),40),((((((41,42),(76,77)),43),(((((((47,48),49),50),((((51,53),52),(54,(55,56))),((((57,(58,59)),60),61),62))),((64,65),68)),(66,67)),63)),(44,45)),46))),((69,70),((71,((72,73),74)),75))))));
tree B_12.92 = [&U] [&W 1/100] (1,(2,(3,((((((4,5),6),((((19,21),22),23),20)),((((((((7,9),11),10),8),(((13,(14,15)),16),17)),12),(((((24,28),29),((25,27),26)),((30,31),32)),(33,((34,36),35)))),18)),((((37,38),39),40),((((((41,42),(76,77)),43),(((((((47,48),49),50),((((51,53),52),(54,(55,56))),((((57,(58,59)),60),61),62))),((64,65),68)),63),(66,67))),(44,45)),46))),((69,70),((71,((72,73),74)),75))))));
tree B_12.93 = [&U] [&W 1/100] (1,(2,(3,((((((4,5),6),((((19,21),22),23),20)),((((((((7,9),11),10),8),(((13,(14,15)),16),17)),12),(((((24,28),29),((25,27),26)),((30,31),32)),(33,((34,36),35)))),18)),((((37,38),39),40),((((((41,42),(76,77)),43),((((((47,48),49),50),((((51,53),52),(54,(55,56))),((((57,(58,59)),60),61),62))),((64,65),68)),(63,(66,67)))),(44,45)),46))),((69,70),((71,((72,73),74)),75))))));
tree B_12.94 = [&U] [&W 1/100] (1,(2,(3,((((((4,5),6),((((19,21),22),23),20)),((((((((7,9),11),10),8),(((13,(14,15)),16),17)),12),(((((24,28),29),((25,27),26)),((30,31),32)),(33,((34,36),35)))),18)),((((37,38),39),40),((((((41,42),(76,77)),43),(((((((47,48),49),50),((((51,53),52),((54,56),55)),((((57,(58,59)),60),61),62))),((64,65),68)),(66,67)),63)),(44,45)),46))),((69,70),((71,((72,73),74)),75))))));
tree B_12.95 = [&U] [&W 1/100] (1,(2,(3,((((((4,5),6),((((19,21),22),23),20)),((((((((7,9),11),10),8),(((13,(14,15)),16),17)),12),(((((24,28),29),((25,27),26)),((30,31),32)),(33,((34,36),35)))),18)),((((37,38),39),40),((((((41,42),(76,77)),43),(((((((47,48),49),50),((((51,53),52),((54,55),56)),((((57,(58,59)),60),61),62))),((64,65),68)),(66,67)),63)),(44,45)),46))),((69,70),((71,((72,73),74)),75))))));
tree B_12.96 = [&U] [&W 1/100] (1,(2,(3,((((((4,5),6),((((19,21),22),23),20)),((((((((7,9),11),10),8),(((13,(14,15)),16),17)),12),(((((24,28),29),((25,27),26)),((30,31),32)),(33,((34,36),35)))),18)),((((37,38),39),40),((((((41,42),(76,77)),43),(((((((47,48),49),50),(((51,(52,53)),(54,(55,56))),((((57,(58,59)),60),61),62))),((64,65),68)),(66,67)),63)),(44,45)),46))),((69,70),((71,((72,73),74)),75))))));
tree B_12.97 = [&U] [&W 1/100] (1,(2,(3,((((((4,5),6),((((19,21),22),23),20)),((((((((7,9),11),10),8),(((13,(14,15)),16),17)),12),(((((24,28),29),((25,27),26)),((30,31),32)),(33,((34,36),35)))),18)),((((37,38),39),40),((((((41,42),(76,77)),43),(((((((47,48),49),50),((((51,52),53),(54,(55,56))),((((57,(58,59)),60),61),62))),((64,65),68)),(66,67)),63)),(44,45)),46))),((69,70),((71,((72,73),74)),75))))));
tree B_12.98 = [&U] [&W 1/100] (1,(2,(3,((((((4,5),6),((((19,21),22),23),20)),((((((((7,9),11),10),8),(((13,(14,15)),16),17)),12),(((((24,28),29),((25,27),26)),((30,31),32)),(33,((34,36),35)))),18)),(((37,(39,40)),38),((((((41,42),(76,77)),43),(((((((47,48),49),50),((((51,53),52),(54,(55,56))),((((57,(58,59)),60),61),62))),((64,65),68)),(66,67)),63)),(44,45)),46))),((69,70),((71,((72,73),74)),75))))));
tree B_12.99 = [&U] [&W 1/100] (1,(2,(3,((((((4,5),6),((((19,21),22),23),20)),((((((((7,9),11),10),8),(((13,(14,15)),16),17)),12),(((((24,28),29),((25,27),26)),((30,31),32)),(33,((34,36),35)))),18)),((37,(38,(39,40))),((((((41,42),(76,77)),43),(((((((47,48),49),50),((((51,53),52),(54,(55,56))),((((57,(58,59)),60),61),62))),((64,65),68)),(66,67)),63)),(44,45)),46))),((69,70),((71,((72,73),74)),75))))));
tree B_12.100 = [&U] [&W 1/100] (1,(2,(3,((((((4,5),6),((((19,21),22),23),20)),((((((((7,9),11),10),8),(((13,(14,15)),16),17)),12),(((((24,28),29),((25,27),26)),((30,31),32)),(33,((34,36),35)))),18)),(((37,(38,40)),39),((((((41,42),(76,77)),43),(((((((47,48),49),50),((((51,53),52),(54,(55,56))),((((57,(58,59)),60),61),62))),((64,65),68)),(66,67)),63)),(44,45)),46))),((69,70),((71,((72,73),74)),75))))));

[Trees found in bootstrap replicate #13 (seed=1590961324)]
tree B_13.1 = [&U] [&W 1/30] (1,((2,((((((((((((((((4,5),(6,((((24,28),29),((25,27),26)),((30,31),32)))),(((((((7,9),10),11),(8,((((13,14),15),16),17))),12),18),(33,((34,36),35)))),((19,((21,22),23)),20)),(((37,39),38),40)),((44,45),46)),(64,65)),((51,(53,((54,56),55))),52)),(61,62)),((57,(58,59)),60)),68),((((47,48),49),50),(66,67))),63),43),((41,42),(76,77))),(((69,70),(((72,73),75),74)),71))),3));
tree B_13.2 = [&U] [&W 1/30] (1,((2,((((((((((((((((4,5),(6,((((24,28),29),((25,27),26)),((30,31),32)))),(((((((7,9),10),11),(8,((((13,14),15),16),17))),12),18),(33,((34,36),35)))),(((19,20),(21,22)),23)),(((37,39),38),40)),((44,45),46)),(64,65)),((51,(53,((54,56),55))),52)),(61,62)),((57,(58,59)),60)),68),((((47,48),49),50),(66,67))),63),43),((41,42),(76,77))),(((69,70),(((72,73),75),74)),71))),3));
tree B_13.3 = [&U] [&W 1/30] (1,((2,((((((((((((((((4,5),(6,((((24,28),29),((25,27),26)),((30,31),32)))),(((((((7,9),10),11),(8,((((13,14),15),16),17))),12),18),(33,((34,36),35)))),(((19,20),23),(21,22))),(((37,39),38),40)),((44,45),46)),(64,65)),((51,(53,((54,56),55))),52)),(61,62)),((57,(58,59)),60)),68),((((47,48),49),50),(66,67))),63),43),((41,42),(76,77))),(((69,70),(((72,73),75),74)),71))),3));
tree B_13.4 = [&U] [&W 1/30] (1,((2,((((((((((((((((4,5),(6,((((24,28),29),((25,27),26)),((30,31),32)))),(((((((7,9),10),11),(8,((((13,14),15),16),17))),12),18),(33,((34,36),35)))),((((19,20),23),21),22)),(((37,39),38),40)),((44,45),46)),(64,65)),((51,(53,((54,56),55))),52)),(61,62)),((57,(58,59)),60)),68),((((47,48),49),50),(66,67))),63),43),((41,42),(76,77))),(((69,70),(((72,73),75),74)),71))),3));
tree B_13.5 = [&U] [&W 1/30] (1,((2,((((((((((((((((4,5),(6,((((24,28),29),((25,27),26)),((30,31),32)))),(((((((7,9),10),11),(8,((((13,14),15),16),17))),12),18),(33,((34,36),35)))),((((19,20),23),22),21)),(((37,39),38),40)),((44,45),46)),(64,65)),((51,(53,((54,56),55))),52)),(61,62)),((57,(58,59)),60)),68),((((47,48),49),50),(66,67))),63),43),((41,42),(76,77))),(((69,70),(((72,73),75),74)),71))),3));
tree B_13.6 = [&U] [&W 1/30] (1,((2,((((((((((((((((4,5),(6,((((24,28),29),((25,27),26)),((30,31),32)))),(((((((7,9),10),11),(8,((((13,14),15),16),17))),12),18),(((33,35),34),36))),((19,((21,22),23)),20)),(((37,39),38),40)),((44,45),46)),(64,65)),((51,(53,((54,56),55))),52)),(61,62)),((57,(58,59)),60)),68),((((47,48),49),50),(66,67))),63),43),((41,42),(76,77))),(((69,70),(((72,73),75),74)),71))),3));
tree B_13.7 = [&U] [&W 1/30] (1,((2,((((((((((((((((4,5),(6,((((24,28),29),((25,27),26)),((30,31),32)))),(((((((7,9),10),11),(8,((((13,14),15),16),17))),12),18),(((33,35),36),34))),((19,((21,22),23)),20)),(((37,39),38),40)),((44,45),46)),(64,65)),((51,(53,((54,56),55))),52)),(61,62)),((57,(58,59)),60)),68),((((47,48),49),50),(66,67))),63),43),((41,42),(76,77))),(((69,70),(((72,73),75),74)),71))),3));
tree B_13.8 = [&U] [&W 1/30] (1,((2,((((((((((((((((4,5),(6,((((24,28),29),((25,27),26)),((30,31),32)))),(((((((7,9),10),11),(8,((((13,14),15),16),17))),12),18),(33,((34,36),35)))),(19,((20,23),(21,22)))),(((37,39),38),40)),((44,45),46)),(64,65)),((51,(53,((54,56),55))),52)),(61,62)),((57,(58,59)),60)),68),((((47,48),49),50),(66,67))),63),43),((41,42),(76,77))),(((69,70),(((72,73),75),74)),71))),3));
tree B_13.9 = [&U] [&W 1/30] (1,((2,((((((((((((((((4,5),(6,((((24,28),29),((25,27),26)),((30,31),32)))),(((((((7,9),10),11),(8,((((13,14),15),16),17))),12),18),(33,((34,36),35)))),(19,((20,(21,22)),23))),(((37,39),38),40)),((44,45),46)),(64,65)),((51,(53,((54,56),55))),52)),(61,62)),((57,(58,59)),60)),68),((((47,48),49),50),(66,67))),63),43),((41,42),(76,77))),(((69,70),(((72,73),75),74)),71))),3));
tree B_13.10 = [&U] [&W 1/30] (1,((2,((((((((((((((((4,5),(6,((((24,28),29),((25,27),26)),((30,31),32)))),(((((((7,9),10),11),(8,((((13,14),15),16),17))),12),18),(33,((34,36),35)))),(19,(((20,22),21),23))),(((37,39),38),40)),((44,45),46)),(64,65)),((51,(53,((54,56),55))),52)),(61,62)),((57,(58,59)),60)),68),((((47,48),49),50),(66,67))),63),43),((41,42),(76,77))),(((69,70),(((72,73),75),74)),71))),3));
tree B_13.11 = [&U] [&W 1/30] (1,(2,(3,((((((((((4,5),(6,((((24,28),29),((25,27),26)),((30,31),32)))),(((((((7,9),11),10),(8,(((13,(14,15)),16),17))),12),18),(((33,34),36),35))),(19,(((20,22),23),21))),(((37,39),38),40)),((44,45),46)),(((43,68),(((((47,48),49),50),(66,67)),63)),((((51,53),52),(((57,(58,59)),60),(61,62))),((54,55),56)))),(64,65)),((41,42),(76,77))),(((69,70),(((72,73),75),74)),71)))));
tree B_13.12 = [&U] [&W 1/30] (1,((2,((((((((((4,5),(6,((((24,28),29),((25,27),26)),((30,31),32)))),(((((((7,9),11),10),(8,(((13,(14,15)),16),17))),12),18),(((33,34),36),35))),(19,(((20,22),23),21))),(((37,39),38),40)),((44,45),46)),(((43,68),(((((47,48),49),50),(66,67)),63)),((((51,53),52),(((57,(58,59)),60),(61,62))),((54,55),56)))),(64,65)),((41,42),(76,77))),(((69,70),(((72,73),75),74)),71))),3));
tree B_13.13 = [&U] [&W 1/30] (1,((2,3),((((((((((4,5),(6,((((24,28),29),((25,27),26)),((30,31),32)))),(((((((7,9),11),10),(8,(((13,(14,15)),16),17))),12),18),(((33,34),36),35))),(19,(((20,22),23),21))),(((37,39),38),40)),((44,45),46)),(((43,68),(((((47,48),49),50),(66,67)),63)),((((51,53),52),(((57,(58,59)),60),(61,62))),((54,55),56)))),(64,65)),((41,42),(76,77))),(((69,70),(((72,73),75),74)),71))));
tree B_13.14 = [&U] [&W 1/30] (1,(2,(3,((((((((((4,5),(6,((((24,28),29),((25,27),26)),((30,31),32)))),(((((((7,9),11),10),(8,(((13,(14,15)),16),17))),12),18),(((33,34),36),35))),(((19,21),(20,22)),23)),(((37,39),38),40)),((44,45),46)),(((43,68),(((((47,48),49),50),(66,67)),63)),((((51,53),52),(((57,(58,59)),60),(61,62))),((54,55),56)))),(64,65)),((41,42),(76,77))),(((69,70),(((72,73),75),74)),71)))));
tree B_13.15 = [&U] [&W 1/30] (1,(2,(3,((((((((((4,5),(6,((((24,28),29),((25,27),26)),((30,31),32)))),(((((((7,9),11),10),(8,(((13,(14,15)),16),17))),12),18),(((33,34),36),35))),(((19,21),23),(20,22))),(((37,39),38),40)),((44,45),46)),(((43,68),(((((47,48),49),50),(66,67)),63)),((((51,53),52),(((57,(58,59)),60),(61,62))),((54,55),56)))),(64,65)),((41,42),(76,77))),(((69,70),(((72,73),75),74)),71)))));
tree B_13.16 = [&U] [&W 1/30] (1,(2,(3,((((((((((4,5),(6,((((24,28),29),((25,27),26)),((30,31),32)))),(((((((7,9),11),10),(8,(((13,(14,15)),16),17))),12),18),(((33,34),36),35))),((((19,21),23),20),22)),(((37,39),38),40)),((44,45),46)),(((43,68),(((((47,48),49),50),(66,67)),63)),((((51,53),52),(((57,(58,59)),60),(61,62))),((54,55),56)))),(64,65)),((41,42),(76,77))),(((69,70),(((72,73),75),74)),71)))));
tree B_13.17 = [&U] [&W 1/30] (1,(2,(3,((((((((((4,5),(6,((((24,28),29),((25,27),26)),((30,31),32)))),(((((((7,9),11),10),(8,(((13,(14,15)),16),17))),12),18),(((33,34),36),35))),((((19,21),23),22),20)),(((37,39),38),40)),((44,45),46)),(((43,68),(((((47,48),49),50),(66,67)),63)),((((51,53),52),(((57,(58,59)),60),(61,62))),((54,55),56)))),(64,65)),((41,42),(76,77))),(((69,70),(((72,73),75),74)),71)))));
tree B_13.18 = [&U] [&W 1/30] (1,(2,(3,((((((((((4,5),(6,((((24,28),29),((25,27),26)),((30,31),32)))),(((((((7,9),11),10),(8,(((13,(14,15)),16),17))),12),18),(((33,34),36),35))),(19,(((20,22),23),21))),(((37,39),38),40)),((44,45),46)),(((43,68),(((((47,48),49),50),(66,67)),63)),((((51,53),52),(((57,(58,59)),60),(61,62))),(54,(55,56))))),(64,65)),((41,42),(76,77))),(((69,70),(((72,73),75),74)),71)))));
tree B_13.19 = [&U] [&W 1/30] (1,(2,(3,((((((((((4,5),(6,((((24,28),29),((25,27),26)),((30,31),32)))),(((((((7,9),11),10),(8,(((13,(14,15)),16),17))),12),18),(((33,34),36),35))),(19,(((20,22),23),21))),(((37,39),38),40)),((44,45),46)),(((43,68),(((((47,48),49),50),(66,67)),63)),((((51,53),52),(((57,(58,59)),60),(61,62))),((54,56),55)))),(64,65)),((41,42),(76,77))),(((69,70),(((72,73),75),74)),71)))));
tree B_13.20 = [&U] [&W 1/30] (1,(2,(3,((((((((((4,5),(6,((((24,28),29),((25,27),26)),((30,31),32)))),(((((((7,9),11),10),(8,(((13,(14,15)),16),17))),12),18),(((33,34),36),35))),(19,((20,(21,23)),22))),(((37,39),38),40)),((44,45),46)),(((43,68),(((((47,48),49),50),(66,67)),63)),((((51,53),52),(((57,(58,59)),60),(61,62))),((54,55),56)))),(64,65)),((41,42),(76,77))),(((69,70),(((72,73),75),74)),71)))));
tree B_13.21 = [&U] [&W 1/30] (1,((2,3),(((((((((((((4,5),(6,((((24,28),29),((25,27),26)),((30,31),32)))),((((((7,9),(10,11)),12),(8,((((13,14),15),16),17))),18),(33,(34,(35,36))))),((((19,23),22),20),21)),(((37,39),38),40)),((44,45),46)),(((43,68),(((((47,48),49),50),(66,67)),63)),(((51,(53,(54,(55,56)))),52),(((57,(58,59)),60),(61,62))))),(64,65)),((41,42),(76,77))),74),71),((72,73),75)),(69,70))));
tree B_13.22 = [&U] [&W 1/30] (1,((2,3),(((((((((((((4,5),(6,((((24,28),29),((25,27),26)),((30,31),32)))),(((((7,9),(10,11)),((8,((((13,14),15),16),17)),12)),18),(33,(34,(35,36))))),((((19,23),22),20),21)),(((37,39),38),40)),((44,45),46)),(((43,68),(((((47,48),49),50),(66,67)),63)),(((51,(53,(54,(55,56)))),52),(((57,(58,59)),60),(61,62))))),(64,65)),((41,42),(76,77))),74),71),((72,73),75)),(69,70))));
tree B_13.23 = [&U] [&W 1/30] (1,((2,3),(((((((((((((4,5),(6,((((24,28),29),((25,27),26)),((30,31),32)))),((((((7,9),(10,11)),(8,((((13,14),15),16),17))),12),18),(33,(34,(35,36))))),((((19,23),22),20),21)),(((37,39),38),40)),((44,45),46)),(((43,68),(((((47,48),49),50),(66,67)),63)),(((51,(53,(54,(55,56)))),52),(((57,(58,59)),60),(61,62))))),(64,65)),((41,42),(76,77))),74),71),((72,73),75)),(69,70))));
tree B_13.24 = [&U] [&W 1/30] (1,((2,3),(((((((((((((4,5),(6,((((24,28),29),((25,27),26)),((30,31),32)))),(((((((7,9),10),11),(8,((((13,14),15),16),17))),12),18),(33,(34,(35,36))))),((((19,23),22),20),21)),(((37,39),38),40)),((44,45),46)),(((43,68),(((((47,48),49),50),(66,67)),63)),(((51,(53,(54,(55,56)))),52),(((57,(58,59)),60),(61,62))))),(64,65)),((41,42),(76,77))),74),71),((72,73),75)),(69,70))));
tree B_13.25 = [&U] [&W 1/30] (1,((2,3),(((((((((((((4,5),(6,((((24,28),29),((25,27),26)),((30,31),32)))),((((((7,9),10),11),((8,((((13,14),15),16),17)),12)),18),(33,(34,(35,36))))),((((19,23),22),20),21)),(((37,39),38),40)),((44,45),46)),(((43,68),(((((47,48),49),50),(66,67)),63)),(((51,(53,(54,(55,56)))),52),(((57,(58,59)),60),(61,62))))),(64,65)),((41,42),(76,77))),74),71),((72,73),75)),(69,70))));
tree B_13.26 = [&U] [&W 1/30] (1,((2,3),(((((((((((((4,5),(6,((((24,28),29),((25,27),26)),((30,31),32)))),(((((((7,9),11),10),(8,((((13,14),15),16),17))),12),18),(33,(34,(35,36))))),((((19,23),22),20),21)),(((37,39),38),40)),((44,45),46)),(((43,68),(((((47,48),49),50),(66,67)),63)),(((51,(53,(54,(55,56)))),52),(((57,(58,59)),60),(61,62))))),(64,65)),((41,42),(76,77))),74),71),((72,73),75)),(69,70))));
tree B_13.27 = [&U] [&W 1/30] (1,((2,3),(((((((((((((4,5),(6,((((24,28),29),((25,27),26)),((30,31),32)))),((((((7,9),11),10),((8,((((13,14),15),16),17)),12)),18),(33,(34,(35,36))))),((((19,23),22),20),21)),(((37,39),38),40)),((44,45),46)),(((43,68),(((((47,48),49),50),(66,67)),63)),(((51,(53,(54,(55,56)))),52),(((57,(58,59)),60),(61,62))))),(64,65)),((41,42),(76,77))),74),71),((72,73),75)),(69,70))));
tree B_13.28 = [&U] [&W 1/30] (1,((2,3),(((((((((((((4,5),(6,((((24,28),29),((25,27),26)),((30,31),32)))),((((((7,9),(10,11)),12),(8,((((13,14),15),16),17))),18),(((33,34),35),36))),((((19,23),22),20),21)),(((37,39),38),40)),((44,45),46)),(((43,68),(((((47,48),49),50),(66,67)),63)),(((51,(53,(54,(55,56)))),52),(((57,(58,59)),60),(61,62))))),(64,65)),((41,42),(76,77))),74),71),((72,73),75)),(69,70))));
tree B_13.29 = [&U] [&W 1/30] (1,((2,3),(((((((((((((4,5),(6,((((24,28),29),((25,27),26)),((30,31),32)))),((((((7,9),(10,11)),12),(8,((((13,14),15),16),17))),18),(((33,34),36),35))),((((19,23),22),20),21)),(((37,39),38),40)),((44,45),46)),(((43,68),(((((47,48),49),50),(66,67)),63)),(((51,(53,(54,(55,56)))),52),(((57,(58,59)),60),(61,62))))),(64,65)),((41,42),(76,77))),74),71),((72,73),75)),(69,70))));
tree B_13.30 = [&U] [&W 1/30] (1,((2,3),(((((((((((((4,5),(6,((((24,28),29),((25,27),26)),((30,31),32)))),((((((7,9),(10,11)),12),(8,((((13,14),15),16),17))),18),(((33,36),35),34))),((((19,23),22),20),21)),(((37,39),38),40)),((44,45),46)),(((43,68),(((((47,48),49),50),(66,67)),63)),(((51,(53,(54,(55,56)))),52),(((57,(58,59)),60),(61,62))))),(64,65)),((41,42),(76,77))),74),71),((72,73),75)),(69,70))));

[Trees found in bootstrap replicate #14 (seed=28235547)]
tree B_14.1 = [&U] [&W 1/50] (1,((2,((((((((((((((((4,5),6),((((19,23),21),22),20)),((((((((24,27),28),29),25),26),(30,31)),32),(((33,35),36),34))),((7,(17,18)),((((8,(((13,14),15),16)),(10,11)),9),12))),43),(((((37,40),38),39),(44,45)),46)),68),(64,65)),((((((47,48),49),50),((((51,(52,53)),((54,56),55)),62),((((57,59),58),60),61))),63),(66,67))),((41,42),(76,77))),70),69),((72,73),74)),75),71)),3));
tree B_14.2 = [&U] [&W 1/50] (1,(2,(3,((((((((((((((((4,5),6),((((19,23),21),22),20)),((((((((24,27),28),29),25),26),(30,31)),32),(((33,35),36),34))),((7,(17,18)),((((8,(((13,14),15),16)),(10,11)),9),12))),43),(((((37,40),38),39),(44,45)),46)),68),(64,65)),((((((47,48),49),50),((((51,(52,53)),((54,56),55)),62),((((57,59),58),60),61))),63),(66,67))),((41,42),(76,77))),70),69),((72,73),74)),75),71))));
tree B_14.3 = [&U] [&W 1/50] (1,((2,3),((((((((((((((((4,5),6),((((19,23),21),22),20)),((((((((24,27),28),29),25),26),(30,31)),32),(((33,35),36),34))),((7,(17,18)),((((8,(((13,14),15),16)),(10,11)),9),12))),43),(((((37,40),38),39),(44,45)),46)),68),(64,65)),((((((47,48),49),50),((((51,(52,53)),((54,56),55)),62),((((57,59),58),60),61))),63),(66,67))),((41,42),(76,77))),70),69),((72,73),74)),75),71)));
tree B_14.4 = [&U] [&W 1/50] (1,((2,((((((((((((((((4,5),6),((((19,23),21),22),20)),((((((((24,27),28),29),25),26),(30,31)),32),(((33,35),36),34))),((7,(17,18)),((((8,(((13,14),15),16)),(10,11)),9),12))),43),(((((37,40),38),39),(44,45)),46)),68),(64,65)),((((((47,48),49),50),((((51,(52,53)),((54,56),55)),(61,62)),(((57,59),58),60))),63),(66,67))),((41,42),(76,77))),70),69),((72,73),74)),75),71)),3));
tree B_14.5 = [&U] [&W 1/50] (1,((2,((((((((((((((((4,5),6),((((19,23),21),22),20)),((((((((24,27),28),29),25),26),(30,31)),32),(((33,35),36),34))),((7,(17,18)),((((8,(((13,14),15),16)),(10,11)),9),12))),43),(((((37,40),38),39),(44,45)),46)),68),(64,65)),((((((47,48),49),50),(((51,(52,53)),((54,56),55)),(((((57,59),58),60),61),62))),63),(66,67))),((41,42),(76,77))),70),69),((72,73),74)),75),71)),3));
tree B_14.6 = [&U] [&W 1/50] (1,((2,((((((((((((((((4,5),6),((((19,23),21),22),20)),((((((((24,27),28),29),25),26),(30,31)),32),(((33,35),36),34))),((7,(17,18)),((((8,(((13,14),15),16)),(10,11)),9),12))),43),(((((37,40),38),39),(44,45)),46)),68),(64,65)),((((((47,48),49),50),(((51,(52,53)),((54,56),55)),((((57,59),58),60),(61,62)))),63),(66,67))),((41,42),(76,77))),70),69),((72,73),74)),75),71)),3));
tree B_14.7 = [&U] [&W 1/50] (1,((2,((((((((((((((((4,5),6),((((19,23),21),22),20)),((((((((24,27),28),29),25),26),(30,31)),32),(((33,35),36),34))),((7,(17,18)),((((8,(((13,14),15),16)),(10,11)),9),12))),43),(((((37,40),38),39),(44,45)),46)),68),(64,65)),((((((47,48),49),50),((((51,(52,53)),((54,56),55)),((((57,59),58),60),61)),62)),63),(66,67))),((41,42),(76,77))),70),69),((72,73),74)),75),71)),3));
tree B_14.8 = [&U] [&W 1/50] (1,((2,((((((((((((((((4,5),6),((((19,23),21),22),20)),((((((((24,27),28),29),25),26),(30,31)),32),(((33,35),36),34))),((7,(17,18)),((((8,(((13,14),15),16)),(10,11)),9),12))),43),(((((37,40),38),39),(44,45)),46)),68),(64,65)),((((((47,48),49),50),(((51,53),52),((((54,56),55),62),((((57,59),58),60),61)))),63),(66,67))),((41,42),(76,77))),70),69),((72,73),74)),75),71)),3));
tree B_14.9 = [&U] [&W 1/50] (1,((2,((((((((((((((((4,5),6),((((19,23),21),22),20)),((((((((24,27),28),29),25),26),(30,31)),32),(((33,35),36),34))),((7,(17,18)),((((8,(((13,14),15),16)),(10,11)),9),12))),43),(((((37,40),38),39),(44,45)),46)),68),(64,65)),(((((((47,48),49),50),((51,53),52)),((((54,56),55),62),((((57,59),58),60),61))),63),(66,67))),((41,42),(76,77))),70),69),((72,73),74)),75),71)),3));
tree B_14.10 = [&U] [&W 1/50] (1,((2,((((((((((((((((4,5),6),((((19,23),21),22),20)),((((((((24,27),28),29),25),26),(30,31)),32),(((33,35),36),34))),((7,(17,18)),(((((8,(((13,14),15),16)),9),10),11),12))),43),(((((37,40),38),39),(44,45)),46)),68),(64,65)),((((((47,48),49),50),((((51,(52,53)),((54,56),55)),62),((((57,59),58),60),61))),63),(66,67))),((41,42),(76,77))),70),69),((72,73),74)),75),71)),3));
tree B_14.11 = [&U] [&W 1/50] (1,(2,(3,(((((((((((((((((4,5),6),((((((((7,9),((10,11),12)),8),(((13,14),15),16)),17),18),(((19,(20,21)),22),23)),(((((((24,29),28),(25,26)),27),(30,31)),((33,34),(35,36))),32))),43),(((37,38),40),39)),46),(44,45)),68),(64,65)),(((((((47,48),49),50),(66,67)),(((51,53),52),(54,(55,56)))),(61,62)),(((57,59),58),60))),63),((41,42),(76,77))),70),69),((72,73),74)),75),71))));
tree B_14.12 = [&U] [&W 1/50] (1,(2,(3,(((((((((((((((((4,5),6),((((((((7,9),((10,11),12)),8),(((13,14),15),16)),17),18),(((19,(20,21)),22),23)),(((((((24,29),28),(25,26)),27),(30,31)),((33,34),(35,36))),32))),43),(((37,38),40),39)),46),(44,45)),68),(64,65)),(((((((47,48),49),50),(66,67)),(((51,53),52),(54,(55,56)))),62),((((57,59),58),60),61))),63),((41,42),(76,77))),70),69),((72,73),74)),75),71))));
tree B_14.13 = [&U] [&W 1/50] (1,(2,(3,((((((((((((((((4,5),6),((((((((7,9),((10,11),12)),8),(((13,14),15),16)),17),18),(((19,(20,21)),22),23)),(((((((24,29),28),(25,26)),27),(30,31)),((33,34),(35,36))),32))),43),(((37,38),40),39)),((44,45),46)),68),(64,65)),(((((((47,48),49),50),(66,67)),(((51,53),52),(54,(55,56)))),(61,62)),(((57,59),58),60))),63),((41,42),(76,77))),70),69),((72,73),74)),75),71))));
tree B_14.14 = [&U] [&W 1/50] (1,(2,(3,(((((((((((((((((4,5),6),((((((((7,9),((10,11),12)),8),(((13,14),15),16)),17),18),(((19,(20,21)),22),23)),(((((((24,29),28),(25,26)),27),(30,31)),((33,34),(35,36))),32))),43),(((37,38),40),39)),46),(44,45)),68),(64,65)),(((((((47,48),49),50),(66,67)),(((51,53),52),(54,(55,56)))),(61,62)),((57,(58,59)),60))),63),((41,42),(76,77))),70),69),((72,73),74)),75),71))));
tree B_14.15 = [&U] [&W 1/50] (1,(2,(3,(((((((((((((((((4,5),6),((((((((7,9),((10,11),12)),8),(((13,14),15),16)),17),18),(((19,(20,21)),22),23)),(((((((24,29),28),(25,26)),27),(30,31)),((33,34),(35,36))),32))),43),(((37,38),40),39)),46),(44,45)),68),(64,65)),(((((((47,48),49),50),(66,67)),(((51,53),52),(54,(55,56)))),(61,62)),(((57,58),59),60))),63),((41,42),(76,77))),70),69),((72,73),74)),75),71))));
tree B_14.16 = [&U] [&W 1/50] (1,((2,(((((((((((((((((4,5),6),((((((((7,9),((10,11),12)),8),(((13,14),15),16)),17),18),(((19,(20,21)),22),23)),(((((((24,29),28),(25,26)),27),(30,31)),((33,34),(35,36))),32))),43),(((37,38),40),39)),46),(44,45)),68),(64,65)),(((((((47,48),49),50),(66,67)),(((51,53),52),(54,(55,56)))),(61,62)),(((57,59),58),60))),63),((41,42),(76,77))),70),69),((72,73),74)),75),71)),3));
tree B_14.17 = [&U] [&W 1/50] (1,((2,3),(((((((((((((((((4,5),6),((((((((7,9),((10,11),12)),8),(((13,14),15),16)),17),18),(((19,(20,21)),22),23)),(((((((24,29),28),(25,26)),27),(30,31)),((33,34),(35,36))),32))),43),(((37,38),40),39)),46),(44,45)),68),(64,65)),(((((((47,48),49),50),(66,67)),(((51,53),52),(54,(55,56)))),(61,62)),(((57,59),58),60))),63),((41,42),(76,77))),70),69),((72,73),74)),75),71)));
tree B_14.18 = [&U] [&W 1/50] (1,(2,(3,(((((((((((((((((4,5),6),((((((((7,9),((10,11),12)),8),(((13,14),15),16)),17),18),(((19,(20,21)),22),23)),(((((((24,29),28),(25,26)),27),(30,31)),((33,34),(35,36))),32))),43),(((37,38),40),39)),46),(44,45)),68),(64,65)),(((((((47,48),49),50),(66,67)),(((51,53),52),((54,56),55))),(61,62)),(((57,59),58),60))),63),((41,42),(76,77))),70),69),((72,73),74)),75),71))));
tree B_14.19 = [&U] [&W 1/50] (1,(2,(3,(((((((((((((((((4,5),6),((((((((7,9),((10,11),12)),8),(((13,14),15),16)),17),18),(((19,(20,21)),22),23)),(((((((24,29),28),(25,26)),27),(30,31)),((33,34),(35,36))),32))),43),(((37,38),40),39)),46),(44,45)),68),(64,65)),(((((((47,48),49),50),(66,67)),(((51,53),52),((54,55),56))),(61,62)),(((57,59),58),60))),63),((41,42),(76,77))),70),69),((72,73),74)),75),71))));
tree B_14.20 = [&U] [&W 1/50] (1,(2,(3,(((((((((((((((((4,5),6),((((((((7,9),((10,11),12)),8),(((13,14),15),16)),17),18),(((19,(20,21)),22),23)),(((((((24,29),28),(25,26)),27),(30,31)),((33,34),(35,36))),32))),43),(((37,38),40),39)),46),(44,45)),68),(64,65)),(((((((47,48),49),50),(66,67)),((51,(52,53)),(54,(55,56)))),(61,62)),(((57,59),58),60))),63),((41,42),(76,77))),70),69),((72,73),74)),75),71))));
tree B_14.21 = [&U] [&W 1/50] (1,((2,(((((((((((((((((4,5),6),((((((((((7,9),10),11),12),8),(((13,14),15),16)),17),18),(19,((20,(21,23)),22))),(((((((24,29),28),27),(25,26)),(30,31)),(((33,34),35),36)),32))),43),(((37,38),40),39)),46),(44,45)),68),(64,65)),(((((((47,48),49),50),(66,67)),(((51,53),52),((54,55),56))),(61,62)),(((57,59),58),60))),63),((41,42),(76,77))),70),69),((72,73),74)),75),71)),3));
tree B_14.22 = [&U] [&W 1/50] (1,((2,(((((((((((((((((4,5),6),((((((((((7,9),10),11),12),8),(((13,14),15),16)),17),18),(19,((20,(21,23)),22))),(((((((24,29),28),27),(25,26)),(30,31)),(((33,34),35),36)),32))),43),(((37,38),40),39)),46),(44,45)),68),(64,65)),(((((((47,48),49),50),(66,67)),(((51,53),52),((54,55),56))),62),((((57,59),58),60),61))),63),((41,42),(76,77))),70),69),((72,73),74)),75),71)),3));
tree B_14.23 = [&U] [&W 1/50] (1,((2,((((((((((((((((4,5),6),((((((((((7,9),10),11),12),8),(((13,14),15),16)),17),18),(19,((20,(21,23)),22))),(((((((24,29),28),27),(25,26)),(30,31)),(((33,34),35),36)),32))),43),(((37,38),40),39)),((44,45),46)),68),(64,65)),(((((((47,48),49),50),(66,67)),(((51,53),52),((54,55),56))),(61,62)),(((57,59),58),60))),63),((41,42),(76,77))),70),69),((72,73),74)),75),71)),3));
tree B_14.24 = [&U] [&W 1/50] (1,((2,(((((((((((((((((4,5),6),((((((((((7,9),10),11),12),8),(((13,14),15),16)),17),18),(19,((20,(21,23)),22))),(((((((24,29),28),27),(25,26)),(30,31)),(((33,34),35),36)),32))),43),(((37,38),40),39)),46),(44,45)),68),(64,65)),(((((((47,48),49),50),(66,67)),(((51,53),52),((54,55),56))),(61,62)),((57,(58,59)),60))),63),((41,42),(76,77))),70),69),((72,73),74)),75),71)),3));
tree B_14.25 = [&U] [&W 1/50] (1,((2,(((((((((((((((((4,5),6),((((((((((7,9),10),11),12),8),(((13,14),15),16)),17),18),(19,((20,(21,23)),22))),(((((((24,29),28),27),(25,26)),(30,31)),(((33,34),35),36)),32))),43),(((37,38),40),39)),46),(44,45)),68),(64,65)),(((((((47,48),49),50),(66,67)),(((51,53),52),((54,55),56))),(61,62)),(((57,58),59),60))),63),((41,42),(76,77))),70),69),((72,73),74)),75),71)),3));
tree B_14.26 = [&U] [&W 1/50] (1,(2,(3,(((((((((((((((((4,5),6),((((((((((7,9),10),11),12),8),(((13,14),15),16)),17),18),(19,((20,(21,23)),22))),(((((((24,29),28),27),(25,26)),(30,31)),(((33,34),35),36)),32))),43),(((37,38),40),39)),46),(44,45)),68),(64,65)),(((((((47,48),49),50),(66,67)),(((51,53),52),((54,55),56))),(61,62)),(((57,59),58),60))),63),((41,42),(76,77))),70),69),((72,73),74)),75),71))));
tree B_14.27 = [&U] [&W 1/50] (1,((2,3),(((((((((((((((((4,5),6),((((((((((7,9),10),11),12),8),(((13,14),15),16)),17),18),(19,((20,(21,23)),22))),(((((((24,29),28),27),(25,26)),(30,31)),(((33,34),35),36)),32))),43),(((37,38),40),39)),46),(44,45)),68),(64,65)),(((((((47,48),49),50),(66,67)),(((51,53),52),((54,55),56))),(61,62)),(((57,59),58),60))),63),((41,42),(76,77))),70),69),((72,73),74)),75),71)));
tree B_14.28 = [&U] [&W 1/50] (1,((2,(((((((((((((((((4,5),6),((((((((((7,9),10),11),12),8),(((13,14),15),16)),17),18),(19,((20,(21,23)),22))),(((((((24,29),28),27),(25,26)),(30,31)),(((33,34),35),36)),32))),43),(((37,38),40),39)),46),(44,45)),68),(64,65)),(((((((47,48),49),50),(66,67)),(((51,53),52),(54,(55,56)))),(61,62)),(((57,59),58),60))),63),((41,42),(76,77))),70),69),((72,73),74)),75),71)),3));
tree B_14.29 = [&U] [&W 1/50] (1,((2,(((((((((((((((((4,5),6),((((((((((7,9),10),11),12),8),(((13,14),15),16)),17),18),(19,((20,(21,23)),22))),(((((((24,29),28),27),(25,26)),(30,31)),(((33,34),35),36)),32))),43),(((37,38),40),39)),46),(44,45)),68),(64,65)),(((((((47,48),49),50),(66,67)),(((51,53),52),((54,56),55))),(61,62)),(((57,59),58),60))),63),((41,42),(76,77))),70),69),((72,73),74)),75),71)),3));
tree B_14.30 = [&U] [&W 1/50] (1,((2,(((((((((((((((((4,5),6),((((((((((7,9),10),11),12),8),(((13,14),15),16)),17),18),(19,((20,(21,23)),22))),(((((((24,29),28),27),(25,26)),(30,31)),(((33,34),35),36)),32))),43),(((37,38),40),39)),46),(44,45)),68),(64,65)),(((((((47,48),49),50),(66,67)),((51,(52,53)),((54,55),56))),(61,62)),(((57,59),58),60))),63),((41,42),(76,77))),70),69),((72,73),74)),75),71)),3));
tree B_14.31 = [&U] [&W 1/50] (1,((2,(((((((((((((((((4,5),6),(((((((7,(((9,10),11),12)),8),(((13,14),15),16)),17),18),((((19,20),22),23),21)),(((((((24,27),28),29),(25,26)),(30,31)),(((33,35),34),36)),32))),43),((37,(38,40)),39)),46),(44,45)),68),(64,65)),(((((((47,48),49),50),(66,67)),((51,(52,53)),((54,55),56))),62),((((57,59),58),60),61))),63),((41,42),(76,77))),70),69),((72,73),74)),75),71)),3));
tree B_14.32 = [&U] [&W 1/50] (1,((2,(((((((((((((((((4,5),6),(((((((7,(((9,10),11),12)),8),(((13,14),15),16)),17),18),((((19,20),22),23),21)),(((((((24,27),28),29),(25,26)),(30,31)),(((33,35),34),36)),32))),43),((37,(38,40)),39)),46),(44,45)),68),(64,65)),(((((((47,48),49),50),(66,67)),((51,(52,53)),((54,55),56))),(61,62)),(((57,59),58),60))),63),((41,42),(76,77))),70),69),((72,73),74)),75),71)),3));
tree B_14.33 = [&U] [&W 1/50] (1,((2,((((((((((((((((4,5),6),(((((((7,(((9,10),11),12)),8),(((13,14),15),16)),17),18),((((19,20),22),23),21)),(((((((24,27),28),29),(25,26)),(30,31)),(((33,35),34),36)),32))),43),((37,(38,40)),39)),((44,45),46)),68),(64,65)),(((((((47,48),49),50),(66,67)),((51,(52,53)),((54,55),56))),62),((((57,59),58),60),61))),63),((41,42),(76,77))),70),69),((72,73),74)),75),71)),3));
tree B_14.34 = [&U] [&W 1/50] (1,((2,(((((((((((((((((4,5),6),(((((((7,(((9,10),11),12)),8),(((13,14),15),16)),17),18),((((19,20),22),23),21)),(((((((24,27),28),29),(25,26)),(30,31)),(((33,35),34),36)),32))),43),((37,(38,40)),39)),46),(44,45)),68),(64,65)),(((((((47,48),49),50),(66,67)),((51,(52,53)),((54,55),56))),62),(((57,(58,59)),60),61))),63),((41,42),(76,77))),70),69),((72,73),74)),75),71)),3));
tree B_14.35 = [&U] [&W 1/50] (1,((2,(((((((((((((((((4,5),6),(((((((7,(((9,10),11),12)),8),(((13,14),15),16)),17),18),((((19,20),22),23),21)),(((((((24,27),28),29),(25,26)),(30,31)),(((33,35),34),36)),32))),43),((37,(38,40)),39)),46),(44,45)),68),(64,65)),(((((((47,48),49),50),(66,67)),((51,(52,53)),((54,55),56))),62),((((57,58),59),60),61))),63),((41,42),(76,77))),70),69),((72,73),74)),75),71)),3));
tree B_14.36 = [&U] [&W 1/50] (1,((2,(((((((((((((((((4,5),6),(((((((7,(((9,10),11),12)),8),(((13,14),15),16)),17),18),((((19,20),22),23),21)),(((((((24,27),28),29),(25,26)),(30,31)),(((33,35),34),36)),32))),43),((37,(38,40)),39)),46),(44,45)),68),(64,65)),(((((((47,48),49),50),(66,67)),((51,(52,53)),(54,(55,56)))),62),((((57,59),58),60),61))),63),((41,42),(76,77))),70),69),((72,73),74)),75),71)),3));
tree B_14.37 = [&U] [&W 1/50] (1,((2,(((((((((((((((((4,5),6),(((((((7,(((9,10),11),12)),8),(((13,14),15),16)),17),18),((((19,20),22),23),21)),(((((((24,27),28),29),(25,26)),(30,31)),(((33,35),34),36)),32))),43),((37,(38,40)),39)),46),(44,45)),68),(64,65)),(((((((47,48),49),50),(66,67)),((51,(52,53)),((54,56),55))),62),((((57,59),58),60),61))),63),((41,42),(76,77))),70),69),((72,73),74)),75),71)),3));
tree B_14.38 = [&U] [&W 1/50] (1,((2,(((((((((((((((((4,5),6),(((((((7,(((9,10),11),12)),8),(((13,14),15),16)),17),18),((((19,20),22),23),21)),(((((((24,27),28),29),(25,26)),(30,31)),(((33,35),34),36)),32))),43),((37,(38,40)),39)),46),(44,45)),68),(64,65)),(((((((47,48),49),50),(66,67)),(((51,53),52),((54,55),56))),62),((((57,59),58),60),61))),63),((41,42),(76,77))),70),69),((72,73),74)),75),71)),3));
tree B_14.39 = [&U] [&W 1/50] (1,((2,(((((((((((((((((4,5),6),(((((((7,(((9,10),11),12)),8),(((13,14),15),16)),17),18),((((19,20),22),23),21)),(((((((24,27),28),29),(25,26)),(30,31)),(((33,35),34),36)),32))),43),((37,(38,40)),39)),46),(44,45)),68),(64,65)),(((((((47,48),49),50),(66,67)),(((51,52),53),((54,55),56))),62),((((57,59),58),60),61))),63),((41,42),(76,77))),70),69),((72,73),74)),75),71)),3));
tree B_14.40 = [&U] [&W 1/50] (1,(2,(3,(((((((((((((((((4,5),6),(((((((7,(((9,10),11),12)),8),(((13,14),15),16)),17),18),((((19,20),22),23),21)),(((((((24,27),28),29),(25,26)),(30,31)),(((33,35),34),36)),32))),43),((37,(38,40)),39)),46),(44,45)),68),(64,65)),(((((((47,48),49),50),(66,67)),((51,(52,53)),((54,55),56))),62),((((57,59),58),60),61))),63),((41,42),(76,77))),70),69),((72,73),74)),75),71))));
tree B_14.41 = [&U] [&W 1/50] (1,((2,3),(((((((((((((((((4,5),6),((((((((((7,12),11),9),10),8),((13,(14,15)),16)),17),18),((((19,22),23),21),20)),(((((((24,(27,28)),29),26),25),(30,31)),(((33,35),36),34)),32))),43),(((37,40),38),39)),46),(44,45)),68),(64,65)),(((((((47,48),49),50),(66,67)),(((51,53),52),(54,(55,56)))),62),((((57,58),59),60),61))),63),((41,42),(76,77))),70),69),((72,73),74)),75),71)));
tree B_14.42 = [&U] [&W 1/50] (1,((2,3),(((((((((((((((((4,5),6),((((((7,12),((((8,((13,(14,15)),16)),10),9),11)),17),18),((((19,22),23),21),20)),(((((((24,(27,28)),29),26),25),(30,31)),(((33,35),36),34)),32))),43),(((37,40),38),39)),46),(44,45)),68),(64,65)),(((((((47,48),49),50),(66,67)),(((51,53),52),(54,(55,56)))),62),((((57,58),59),60),61))),63),((41,42),(76,77))),70),69),((72,73),74)),75),71)));
tree B_14.43 = [&U] [&W 1/50] (1,((2,3),(((((((((((((((((4,5),6),(((((((((7,12),(9,10)),11),8),((13,(14,15)),16)),17),18),((((19,22),23),21),20)),(((((((24,(27,28)),29),26),25),(30,31)),(((33,35),36),34)),32))),43),(((37,40),38),39)),46),(44,45)),68),(64,65)),(((((((47,48),49),50),(66,67)),(((51,53),52),(54,(55,56)))),62),((((57,58),59),60),61))),63),((41,42),(76,77))),70),69),((72,73),74)),75),71)));
tree B_14.44 = [&U] [&W 1/50] (1,((2,3),(((((((((((((((((4,5),6),((((((((7,12),((9,10),11)),8),((13,(14,15)),16)),17),18),((((19,22),23),21),20)),(((((((24,(27,28)),29),26),25),(30,31)),(((33,35),36),34)),32))),43),(((37,40),38),39)),46),(44,45)),68),(64,65)),(((((((47,48),49),50),(66,67)),(((51,53),52),(54,(55,56)))),62),((((57,58),59),60),61))),63),((41,42),(76,77))),70),69),((72,73),74)),75),71)));
tree B_14.45 = [&U] [&W 1/50] (1,((2,3),(((((((((((((((((4,5),6),((((((((7,((9,10),11)),12),8),((13,(14,15)),16)),17),18),((((19,22),23),21),20)),(((((((24,(27,28)),29),26),25),(30,31)),(((33,35),36),34)),32))),43),(((37,40),38),39)),46),(44,45)),68),(64,65)),(((((((47,48),49),50),(66,67)),(((51,53),52),(54,(55,56)))),62),((((57,58),59),60),61))),63),((41,42),(76,77))),70),69),((72,73),74)),75),71)));
tree B_14.46 = [&U] [&W 1/50] (1,((2,3),(((((((((((((((((4,5),6),(((((((7,(((9,10),11),12)),8),((13,(14,15)),16)),17),18),((((19,22),23),21),20)),(((((((24,(27,28)),29),26),25),(30,31)),(((33,35),36),34)),32))),43),(((37,40),38),39)),46),(44,45)),68),(64,65)),(((((((47,48),49),50),(66,67)),(((51,53),52),(54,(55,56)))),62),((((57,58),59),60),61))),63),((41,42),(76,77))),70),69),((72,73),74)),75),71)));
tree B_14.47 = [&U] [&W 1/50] (1,((2,3),(((((((((((((((((4,5),6),((((((((((7,12),11),9),10),8),((13,(14,15)),16)),17),18),(((19,22),(20,21)),23)),(((((((24,(27,28)),29),26),25),(30,31)),(((33,35),36),34)),32))),43),(((37,40),38),39)),46),(44,45)),68),(64,65)),(((((((47,48),49),50),(66,67)),(((51,53),52),(54,(55,56)))),62),((((57,58),59),60),61))),63),((41,42),(76,77))),70),69),((72,73),74)),75),71)));
tree B_14.48 = [&U] [&W 1/50] (1,((2,3),(((((((((((((((((4,5),6),((((((((((7,12),11),9),10),8),((13,(14,15)),16)),17),18),((19,22),((20,21),23))),(((((((24,(27,28)),29),26),25),(30,31)),(((33,35),36),34)),32))),43),(((37,40),38),39)),46),(44,45)),68),(64,65)),(((((((47,48),49),50),(66,67)),(((51,53),52),(54,(55,56)))),62),((((57,58),59),60),61))),63),((41,42),(76,77))),70),69),((72,73),74)),75),71)));
tree B_14.49 = [&U] [&W 1/50] (1,((2,3),(((((((((((((((((4,5),6),((((((((((7,12),11),9),10),8),((13,(14,15)),16)),17),18),((19,((20,21),23)),22)),(((((((24,(27,28)),29),26),25),(30,31)),(((33,35),36),34)),32))),43),(((37,40),38),39)),46),(44,45)),68),(64,65)),(((((((47,48),49),50),(66,67)),(((51,53),52),(54,(55,56)))),62),((((57,58),59),60),61))),63),((41,42),(76,77))),70),69),((72,73),74)),75),71)));
tree B_14.50 = [&U] [&W 1/50] (1,((2,3),(((((((((((((((((4,5),6),((((((((((7,12),11),9),10),8),((13,(14,15)),16)),17),18),(19,(((20,21),23),22))),(((((((24,(27,28)),29),26),25),(30,31)),(((33,35),36),34)),32))),43),(((37,40),38),39)),46),(44,45)),68),(64,65)),(((((((47,48),49),50),(66,67)),(((51,53),52),(54,(55,56)))),62),((((57,58),59),60),61))),63),((41,42),(76,77))),70),69),((72,73),74)),75),71)));

[Trees found in bootstrap replicate #15 (seed=1670736119)]
tree B_15.1 = [&U] [&W 1/10] (1,((2,3),((((((((((((((((((4,5),((((((7,9),10),11),((((13,14),15),16),17)),8),12)),((19,22),(20,(21,23)))),((33,(35,36)),34)),18),(6,(((24,(((25,27),26),29)),28),((30,31),32)))),(((37,38),39),40)),43),63),((((51,53),52),((54,56),55)),(61,62))),((((44,45),46),(64,65)),(((57,58),59),60))),((((47,48),49),50),(66,67))),68),(41,42)),(((72,73),74),75)),(69,70)),71),(76,77))));
tree B_15.2 = [&U] [&W 1/10] (1,((2,3),((((((((((((((((((4,5),((((((7,9),8),10),11),((((13,14),15),16),17)),12)),((19,22),(20,(21,23)))),((33,(35,36)),34)),18),(6,(((24,(((25,27),26),29)),28),((30,31),32)))),(((37,38),39),40)),43),63),((((51,53),52),((54,56),55)),(61,62))),((((44,45),46),(64,65)),(((57,58),59),60))),((((47,48),49),50),(66,67))),68),(41,42)),(((72,73),74),75)),(69,70)),71),(76,77))));
tree B_15.3 = [&U] [&W 1/10] (1,((2,3),((((((((((((((((((4,5),((((((7,9),10),11),8),((((13,14),15),16),17)),12)),((19,22),(20,(21,23)))),((33,(35,36)),34)),18),(6,(((24,(((25,27),26),29)),28),((30,31),32)))),(((37,38),39),40)),43),63),((((51,53),52),((54,56),55)),(61,62))),((((44,45),46),(64,65)),(((57,58),59),60))),((((47,48),49),50),(66,67))),68),(41,42)),(((72,73),74),75)),(69,70)),71),(76,77))));
tree B_15.4 = [&U] [&W 1/10] (1,((2,3),((((((((((((((((((4,5),(((((7,9),(10,11)),8),((((13,14),15),16),17)),12)),((19,22),(20,(21,23)))),((33,(35,36)),34)),18),(6,(((24,(((25,27),26),29)),28),((30,31),32)))),(((37,38),39),40)),43),63),((((51,53),52),((54,56),55)),(61,62))),((((44,45),46),(64,65)),(((57,58),59),60))),((((47,48),49),50),(66,67))),68),(41,42)),(((72,73),74),75)),(69,70)),71),(76,77))));
tree B_15.5 = [&U] [&W 1/10] (1,((2,3),((((((((((((((((((4,5),((((7,9),(10,11)),(8,((((13,14),15),16),17))),12)),((19,22),(20,(21,23)))),((33,(35,36)),34)),18),(6,(((24,(((25,27),26),29)),28),((30,31),32)))),(((37,38),39),40)),43),63),((((51,53),52),((54,56),55)),(61,62))),((((44,45),46),(64,65)),(((57,58),59),60))),((((47,48),49),50),(66,67))),68),(41,42)),(((72,73),74),75)),(69,70)),71),(76,77))));
tree B_15.6 = [&U] [&W 1/10] (1,((2,3),((((((((((((((((((4,5),((((((7,9),11),10),8),((((13,14),15),16),17)),12)),((19,22),(20,(21,23)))),((33,(35,36)),34)),18),(6,(((24,(((25,27),26),29)),28),((30,31),32)))),(((37,38),39),40)),43),63),((((51,53),52),((54,56),55)),(61,62))),((((44,45),46),(64,65)),(((57,58),59),60))),((((47,48),49),50),(66,67))),68),(41,42)),(((72,73),74),75)),(69,70)),71),(76,77))));
tree B_15.7 = [&U] [&W 1/10] (1,((2,3),((((((((((((((((((4,5),(((((7,9),11),10),(8,((((13,14),15),16),17))),12)),((19,22),(20,(21,23)))),((33,(35,36)),34)),18),(6,(((24,(((25,27),26),29)),28),((30,31),32)))),(((37,38),39),40)),43),63),((((51,53),52),((54,56),55)),(61,62))),((((44,45),46),(64,65)),(((57,58),59),60))),((((47,48),49),50),(66,67))),68),(41,42)),(((72,73),74),75)),(69,70)),71),(76,77))));
tree B_15.8 = [&U] [&W 1/10] (1,((2,3),((((((((((((((((((4,5),(((((7,9),10),11),(8,((((13,14),15),16),17))),12)),((19,22),(20,(21,23)))),((33,(35,36)),34)),18),(6,(((24,(((25,27),26),29)),28),((30,31),32)))),(((37,38),39),40)),43),63),((((51,53),52),((54,56),55)),(61,62))),((((44,45),46),(64,65)),(((57,58),59),60))),((((47,48),49),50),(66,67))),68),(41,42)),(((72,73),74),75)),(69,70)),71),(76,77))));
tree B_15.9 = [&U] [&W 1/10] (1,((2,3),((((((((((((((((((4,5),((((((7,9),11),10),((((13,14),15),16),17)),8),12)),((19,22),(20,(21,23)))),((33,(35,36)),34)),18),(6,(((24,(((25,27),26),29)),28),((30,31),32)))),(((37,38),39),40)),43),63),((((51,53),52),((54,56),55)),(61,62))),((((44,45),46),(64,65)),(((57,58),59),60))),((((47,48),49),50),(66,67))),68),(41,42)),(((72,73),74),75)),(69,70)),71),(76,77))));
tree B_15.10 = [&U] [&W 1/10] (1,((2,3),((((((((((((((((((4,5),((((7,9),8),((10,11),((((13,14),15),16),17))),12)),((19,22),(20,(21,23)))),((33,(35,36)),34)),18),(6,(((24,(((25,27),26),29)),28),((30,31),32)))),(((37,38),39),40)),43),63),((((51,53),52),((54,56),55)),(61,62))),((((44,45),46),(64,65)),(((57,58),59),60))),((((47,48),49),50),(66,67))),68),(41,42)),(((72,73),74),75)),(69,70)),71),(76,77))));

[Trees found in bootstrap replicate #16 (seed=1609720989)]
tree B_16.1 = [&U] [&W 1/40] (1,((2,(((((((((((4,5),6),((((24,28),(((25,27),26),29)),((30,31),32)),(((33,35),36),34))),(((7,(8,((((13,15),14),16),17))),((9,11),10)),12)),18),(((19,(20,23)),21),22)),(((37,38),39),40)),((((((41,42),(76,77)),43),68),(64,65)),((44,45),(((((47,48),49),50),((((51,52),53),(54,(55,56))),((((57,(58,59)),60),61),62))),(63,(66,67)))))),46),((69,70),(((72,73),75),74))),71)),3));
tree B_16.2 = [&U] [&W 1/40] (1,((2,((((((((((4,5),6),((((7,(8,((((13,15),14),16),17))),((9,11),10)),12),((((24,28),(((25,27),26),29)),((30,31),32)),(((33,35),36),34)))),(((19,(20,23)),21),22)),18),(((37,38),39),40)),((((((41,42),(76,77)),43),68),(64,65)),((44,45),(((((47,48),49),50),((((51,52),53),(54,(55,56))),((((57,(58,59)),60),61),62))),(63,(66,67)))))),46),((69,70),(((72,73),75),74))),71)),3));
tree B_16.3 = [&U] [&W 1/40] (1,((2,((((((((((((4,5),6),((7,(8,((((13,15),14),16),17))),((9,11),10))),12),((((24,28),(((25,27),26),29)),((30,31),32)),(((33,35),36),34))),18),(((19,(20,23)),21),22)),(((37,38),39),40)),((((((41,42),(76,77)),43),68),(64,65)),((44,45),(((((47,48),49),50),((((51,52),53),(54,(55,56))),((((57,(58,59)),60),61),62))),(63,(66,67)))))),46),((69,70),(((72,73),75),74))),71)),3));
tree B_16.4 = [&U] [&W 1/40] (1,((2,((((((((((((4,6),5),((7,(8,((((13,15),14),16),17))),((9,11),10))),12),((((24,28),(((25,27),26),29)),((30,31),32)),(((33,35),36),34))),18),(((19,(20,23)),21),22)),(((37,38),39),40)),((((((41,42),(76,77)),43),68),(64,65)),((44,45),(((((47,48),49),50),((((51,52),53),(54,(55,56))),((((57,(58,59)),60),61),62))),(63,(66,67)))))),46),((69,70),(((72,73),75),74))),71)),3));
tree B_16.5 = [&U] [&W 1/40] (1,((2,((((((((((4,5),6),((((7,(8,((((13,15),14),16),17))),((9,11),10)),12),((((24,28),(((25,27),26),29)),((30,31),32)),(((33,35),36),34)))),18),(((19,(20,23)),21),22)),(((37,38),39),40)),((((((41,42),(76,77)),43),68),(64,65)),((44,45),(((((47,48),49),50),((((51,52),53),(54,(55,56))),((((57,(58,59)),60),61),62))),(63,(66,67)))))),46),((69,70),(((72,73),75),74))),71)),3));
tree B_16.6 = [&U] [&W 1/40] (1,((2,(((((((((((4,5),6),((((24,28),(((25,27),26),29)),((30,31),32)),((33,(34,36)),35))),(((7,(8,((((13,15),14),16),17))),((9,11),10)),12)),18),(((19,(20,23)),21),22)),(((37,38),39),40)),((((((41,42),(76,77)),43),68),(64,65)),((44,45),(((((47,48),49),50),((((51,52),53),(54,(55,56))),((((57,(58,59)),60),61),62))),(63,(66,67)))))),46),((69,70),(((72,73),75),74))),71)),3));
tree B_16.7 = [&U] [&W 1/40] (1,((2,(((((((((((4,5),6),((((24,28),(((25,27),26),29)),((30,31),32)),(33,((34,36),35)))),(((7,(8,((((13,15),14),16),17))),((9,11),10)),12)),18),(((19,(20,23)),21),22)),(((37,38),39),40)),((((((41,42),(76,77)),43),68),(64,65)),((44,45),(((((47,48),49),50),((((51,52),53),(54,(55,56))),((((57,(58,59)),60),61),62))),(63,(66,67)))))),46),((69,70),(((72,73),75),74))),71)),3));
tree B_16.8 = [&U] [&W 1/40] (1,((2,(((((((((((4,5),6),((((24,28),(((25,27),26),29)),((30,31),32)),(((33,35),36),34))),(((7,(8,((((13,15),14),16),17))),((9,11),10)),12)),18),((19,(21,22)),(20,23))),(((37,38),39),40)),((((((41,42),(76,77)),43),68),(64,65)),((44,45),(((((47,48),49),50),((((51,52),53),(54,(55,56))),((((57,(58,59)),60),61),62))),(63,(66,67)))))),46),((69,70),(((72,73),75),74))),71)),3));
tree B_16.9 = [&U] [&W 1/40] (1,((2,(((((((((((4,5),6),((((24,28),(((25,27),26),29)),((30,31),32)),(((33,35),36),34))),(((7,(8,((((13,15),14),16),17))),((9,11),10)),12)),18),(19,((20,23),(21,22)))),(((37,38),39),40)),((((((41,42),(76,77)),43),68),(64,65)),((44,45),(((((47,48),49),50),((((51,52),53),(54,(55,56))),((((57,(58,59)),60),61),62))),(63,(66,67)))))),46),((69,70),(((72,73),75),74))),71)),3));
tree B_16.10 = [&U] [&W 1/40] (1,((2,(((((((((((4,5),6),((((24,28),(((25,27),26),29)),((30,31),32)),(((33,35),36),34))),(((7,(8,((((13,15),14),16),17))),((9,11),10)),12)),18),(((19,(21,22)),20),23)),(((37,38),39),40)),((((((41,42),(76,77)),43),68),(64,65)),((44,45),(((((47,48),49),50),((((51,52),53),(54,(55,56))),((((57,(58,59)),60),61),62))),(63,(66,67)))))),46),((69,70),(((72,73),75),74))),71)),3));
tree B_16.11 = [&U] [&W 1/40] (1,((2,3),((((((((((4,5),6),(((7,((8,((((13,15),14),16),17)),((9,11),10))),12),((((((24,28),29),(25,27)),26),((30,31),32)),(33,((34,36),35))))),(((19,(22,23)),20),21)),18),((37,(38,39)),40)),((((((41,42),(76,77)),43),68),(64,65)),((44,45),(((((47,48),49),50),(((51,(52,53)),(54,(55,56))),(((((57,58),59),60),61),62))),(63,(66,67)))))),46),((69,70),(((72,73),75),74))),71)));
tree B_16.12 = [&U] [&W 1/40] (1,((2,3),((((((((((4,5),6),(((7,((8,((((13,15),14),16),17)),((9,11),10))),12),((((((24,28),29),(25,27)),26),((30,31),32)),(33,((34,36),35))))),(((19,(22,23)),20),21)),18),((37,(38,39)),40)),((((((41,42),(76,77)),43),68),(64,65)),((44,45),(((((47,48),49),50),(((51,(52,53)),((54,56),55)),(((((57,58),59),60),61),62))),(63,(66,67)))))),46),((69,70),(((72,73),75),74))),71)));
tree B_16.13 = [&U] [&W 1/40] (1,((2,3),((((((((((4,5),6),(((7,((8,((((13,15),14),16),17)),((9,11),10))),12),((((((24,28),29),(25,27)),26),((30,31),32)),(33,((34,36),35))))),(((19,(22,23)),20),21)),18),((37,(38,39)),40)),((((((41,42),(76,77)),43),68),(64,65)),((44,45),(((((47,48),49),50),(((51,(52,53)),((54,55),56)),(((((57,58),59),60),61),62))),(63,(66,67)))))),46),((69,70),(((72,73),75),74))),71)));
tree B_16.14 = [&U] [&W 1/40] (1,((2,3),((((((((((4,5),6),(((7,((8,((((13,15),14),16),17)),((9,11),10))),12),((((((24,28),29),(25,27)),26),((30,31),32)),(33,((34,36),35))))),(((19,(22,23)),20),21)),18),((37,(38,39)),40)),((((((41,42),(76,77)),43),68),(64,65)),((44,45),(((((47,48),49),50),((((51,53),52),(54,(55,56))),(((((57,58),59),60),61),62))),(63,(66,67)))))),46),((69,70),(((72,73),75),74))),71)));
tree B_16.15 = [&U] [&W 1/40] (1,((2,3),((((((((((4,5),6),(((7,((8,((((13,15),14),16),17)),((9,11),10))),12),((((((24,28),29),(25,27)),26),((30,31),32)),(33,((34,36),35))))),(((19,(22,23)),20),21)),18),((37,(38,39)),40)),((((((41,42),(76,77)),43),68),(64,65)),((44,45),(((((47,48),49),50),((((51,52),53),(54,(55,56))),(((((57,58),59),60),61),62))),(63,(66,67)))))),46),((69,70),(((72,73),75),74))),71)));
tree B_16.16 = [&U] [&W 1/40] (1,((2,3),((((((((((4,5),6),(((7,((8,((((13,15),14),16),17)),((9,11),10))),12),((((((24,28),29),(25,27)),26),((30,31),32)),(33,((34,36),35))))),(((19,(22,23)),20),21)),18),((37,(38,39)),40)),((((((41,42),(76,77)),43),68),(64,65)),((44,45),(((((47,48),49),50),(((51,(52,53)),(54,(55,56))),((((57,(58,59)),60),61),62))),(63,(66,67)))))),46),((69,70),(((72,73),75),74))),71)));
tree B_16.17 = [&U] [&W 1/40] (1,((2,3),((((((((((4,5),6),(((7,((8,((((13,15),14),16),17)),((9,11),10))),12),((((((24,28),29),(25,27)),26),((30,31),32)),(33,((34,36),35))))),(((19,(22,23)),20),21)),18),((37,(38,39)),40)),((((((41,42),(76,77)),43),68),(64,65)),((44,45),(((((47,48),49),50),(((51,(52,53)),(54,(55,56))),(((((57,59),58),60),61),62))),(63,(66,67)))))),46),((69,70),(((72,73),75),74))),71)));
tree B_16.18 = [&U] [&W 1/40] (1,((2,3),((((((((((4,5),6),(((7,((8,((((13,15),14),16),17)),((9,11),10))),12),((((((24,28),29),(25,27)),26),((30,31),32)),(33,((34,36),35))))),((19,(20,21)),(22,23))),18),((37,(38,39)),40)),((((((41,42),(76,77)),43),68),(64,65)),((44,45),(((((47,48),49),50),(((51,(52,53)),(54,(55,56))),(((((57,58),59),60),61),62))),(63,(66,67)))))),46),((69,70),(((72,73),75),74))),71)));
tree B_16.19 = [&U] [&W 1/40] (1,((2,3),((((((((((4,5),6),(((7,((8,((((13,15),14),16),17)),((9,11),10))),12),((((((24,28),29),(25,27)),26),((30,31),32)),(33,((34,36),35))))),(19,((20,21),(22,23)))),18),((37,(38,39)),40)),((((((41,42),(76,77)),43),68),(64,65)),((44,45),(((((47,48),49),50),(((51,(52,53)),(54,(55,56))),(((((57,58),59),60),61),62))),(63,(66,67)))))),46),((69,70),(((72,73),75),74))),71)));
tree B_16.20 = [&U] [&W 1/40] (1,((2,3),((((((((((4,5),6),(((7,((8,((((13,15),14),16),17)),((9,11),10))),12),((((((24,28),29),(25,27)),26),((30,31),32)),(33,((34,36),35))))),(((19,(20,21)),22),23)),18),((37,(38,39)),40)),((((((41,42),(76,77)),43),68),(64,65)),((44,45),(((((47,48),49),50),(((51,(52,53)),(54,(55,56))),(((((57,58),59),60),61),62))),(63,(66,67)))))),46),((69,70),(((72,73),75),74))),71)));
tree B_16.21 = [&U] [&W 1/40] (1,((2,3),(((((((((((4,6),5),((((24,28),(((25,27),26),29)),((30,31),32)),(((33,35),36),34))),((7,((8,((((13,14),15),16),17)),((9,11),10))),12)),18),(19,(((20,22),23),21))),(((37,38),39),40)),((((((41,42),(76,77)),43),68),(64,65)),((44,45),(((((47,48),49),50),((((51,52),53),(54,(55,56))),((((57,(58,59)),60),61),62))),(63,(66,67)))))),46),((69,70),(((72,73),75),74))),71)));
tree B_16.22 = [&U] [&W 1/40] (1,((2,3),(((((((((((4,6),5),((((24,28),(((25,27),26),29)),((30,31),32)),(((33,35),36),34))),(((7,(8,((((13,14),15),16),17))),((9,11),10)),12)),18),(19,(((20,22),23),21))),(((37,38),39),40)),((((((41,42),(76,77)),43),68),(64,65)),((44,45),(((((47,48),49),50),((((51,52),53),(54,(55,56))),((((57,(58,59)),60),61),62))),(63,(66,67)))))),46),((69,70),(((72,73),75),74))),71)));
tree B_16.23 = [&U] [&W 1/40] (1,((2,3),(((((((((((4,6),5),((((24,28),(((25,27),26),29)),((30,31),32)),(((33,35),36),34))),(((7,((9,11),10)),(8,((((13,14),15),16),17))),12)),18),(19,(((20,22),23),21))),(((37,38),39),40)),((((((41,42),(76,77)),43),68),(64,65)),((44,45),(((((47,48),49),50),((((51,52),53),(54,(55,56))),((((57,(58,59)),60),61),62))),(63,(66,67)))))),46),((69,70),(((72,73),75),74))),71)));
tree B_16.24 = [&U] [&W 1/40] (1,((2,3),(((((((((((4,6),5),((((24,28),(((25,27),26),29)),((30,31),32)),(((33,35),36),34))),(((7,((9,10),11)),(8,((((13,14),15),16),17))),12)),18),(19,(((20,22),23),21))),(((37,38),39),40)),((((((41,42),(76,77)),43),68),(64,65)),((44,45),(((((47,48),49),50),((((51,52),53),(54,(55,56))),((((57,(58,59)),60),61),62))),(63,(66,67)))))),46),((69,70),(((72,73),75),74))),71)));
tree B_16.25 = [&U] [&W 1/40] (1,((2,3),(((((((((((4,6),5),((((24,28),(((25,27),26),29)),((30,31),32)),(((33,35),36),34))),(((7,(8,((((13,14),15),16),17))),((9,10),11)),12)),18),(19,(((20,22),23),21))),(((37,38),39),40)),((((((41,42),(76,77)),43),68),(64,65)),((44,45),(((((47,48),49),50),((((51,52),53),(54,(55,56))),((((57,(58,59)),60),61),62))),(63,(66,67)))))),46),((69,70),(((72,73),75),74))),71)));
tree B_16.26 = [&U] [&W 1/40] (1,((2,3),(((((((((((4,6),5),((((24,28),(((25,27),26),29)),((30,31),32)),(((33,35),36),34))),(((7,(9,(10,11))),(8,((((13,14),15),16),17))),12)),18),(19,(((20,22),23),21))),(((37,38),39),40)),((((((41,42),(76,77)),43),68),(64,65)),((44,45),(((((47,48),49),50),((((51,52),53),(54,(55,56))),((((57,(58,59)),60),61),62))),(63,(66,67)))))),46),((69,70),(((72,73),75),74))),71)));
tree B_16.27 = [&U] [&W 1/40] (1,((2,3),(((((((((((4,6),5),((((24,28),(((25,27),26),29)),((30,31),32)),(((33,35),36),34))),(((7,(8,((((13,14),15),16),17))),(9,(10,11))),12)),18),(19,(((20,22),23),21))),(((37,38),39),40)),((((((41,42),(76,77)),43),68),(64,65)),((44,45),(((((47,48),49),50),((((51,52),53),(54,(55,56))),((((57,(58,59)),60),61),62))),(63,(66,67)))))),46),((69,70),(((72,73),75),74))),71)));
tree B_16.28 = [&U] [&W 1/40] (1,((2,3),(((((((((((4,6),5),((((24,28),(((25,27),26),29)),((30,31),32)),(((33,35),36),34))),((((7,10),(9,11)),(8,((((13,14),15),16),17))),12)),18),(19,(((20,22),23),21))),(((37,38),39),40)),((((((41,42),(76,77)),43),68),(64,65)),((44,45),(((((47,48),49),50),((((51,52),53),(54,(55,56))),((((57,(58,59)),60),61),62))),(63,(66,67)))))),46),((69,70),(((72,73),75),74))),71)));
tree B_16.29 = [&U] [&W 1/40] (1,((2,3),(((((((((((4,6),5),((((24,28),(((25,27),26),29)),((30,31),32)),(((33,35),36),34))),((((7,(9,11)),10),(8,((((13,14),15),16),17))),12)),18),(19,(((20,22),23),21))),(((37,38),39),40)),((((((41,42),(76,77)),43),68),(64,65)),((44,45),(((((47,48),49),50),((((51,52),53),(54,(55,56))),((((57,(58,59)),60),61),62))),(63,(66,67)))))),46),((69,70),(((72,73),75),74))),71)));
tree B_16.30 = [&U] [&W 1/40] (1,((2,3),(((((((((((4,6),5),((((24,28),(((25,27),26),29)),((30,31),32)),(((33,35),36),34))),(((((7,11),9),10),(8,((((13,14),15),16),17))),12)),18),(19,(((20,22),23),21))),(((37,38),39),40)),((((((41,42),(76,77)),43),68),(64,65)),((44,45),(((((47,48),49),50),((((51,52),53),(54,(55,56))),((((57,(58,59)),60),61),62))),(63,(66,67)))))),46),((69,70),(((72,73),75),74))),71)));
tree B_16.31 = [&U] [&W 1/40] (1,((2,((((((((((((4,6),5),((7,(8,(((13,(14,15)),16),17))),((9,10),11))),12),((((24,28),(((25,27),26),29)),((30,31),32)),(33,((34,36),35)))),18),((19,((20,23),22)),21)),((37,(38,39)),40)),((((((41,42),(76,77)),43),68),(64,65)),((44,45),(((((47,48),49),50),((((51,52),53),((54,56),55)),(((((57,58),59),60),61),62))),(63,(66,67)))))),46),(((69,70),((72,73),75)),74)),71)),3));
tree B_16.32 = [&U] [&W 1/40] (1,((2,((((((((((((4,6),5),((7,(8,(((13,(14,15)),16),17))),((9,10),11))),12),((((24,28),(((25,27),26),29)),((30,31),32)),(33,((34,36),35)))),18),((19,((20,23),22)),21)),((37,(38,39)),40)),((((((41,42),(76,77)),43),68),(64,65)),((44,45),(((((47,48),49),50),((((51,52),53),(54,(55,56))),(((((57,58),59),60),61),62))),(63,(66,67)))))),46),(((69,70),((72,73),75)),74)),71)),3));
tree B_16.33 = [&U] [&W 1/40] (1,((2,((((((((((((4,6),5),((7,(8,(((13,(14,15)),16),17))),((9,10),11))),12),((((24,28),(((25,27),26),29)),((30,31),32)),(33,((34,36),35)))),18),((19,((20,23),22)),21)),((37,(38,39)),40)),((((((41,42),(76,77)),43),68),(64,65)),((44,45),(((((47,48),49),50),((((51,52),53),((54,55),56)),(((((57,58),59),60),61),62))),(63,(66,67)))))),46),(((69,70),((72,73),75)),74)),71)),3));
tree B_16.34 = [&U] [&W 1/40] (1,((2,((((((((((((4,6),5),((7,(8,(((13,(14,15)),16),17))),((9,10),11))),12),((((24,28),(((25,27),26),29)),((30,31),32)),(33,((34,36),35)))),18),((19,((20,23),22)),21)),((37,(38,39)),40)),((((((41,42),(76,77)),43),68),(64,65)),((44,45),(((((47,48),49),50),(((51,(52,53)),((54,56),55)),(((((57,58),59),60),61),62))),(63,(66,67)))))),46),(((69,70),((72,73),75)),74)),71)),3));
tree B_16.35 = [&U] [&W 1/40] (1,((2,((((((((((((4,6),5),((7,(8,(((13,(14,15)),16),17))),((9,10),11))),12),((((24,28),(((25,27),26),29)),((30,31),32)),(33,((34,36),35)))),18),((19,((20,23),22)),21)),((37,(38,39)),40)),((((((41,42),(76,77)),43),68),(64,65)),((44,45),(((((47,48),49),50),((((51,53),52),((54,56),55)),(((((57,58),59),60),61),62))),(63,(66,67)))))),46),(((69,70),((72,73),75)),74)),71)),3));
tree B_16.36 = [&U] [&W 1/40] (1,((2,((((((((((((4,6),5),((7,(8,(((13,(14,15)),16),17))),((9,10),11))),12),((((24,28),(((25,27),26),29)),((30,31),32)),(33,((34,36),35)))),18),((19,((20,23),22)),21)),((37,(38,39)),40)),((((((41,42),(76,77)),43),68),(64,65)),((44,45),(((((47,48),49),50),((((51,52),53),((54,56),55)),((((57,(58,59)),60),61),62))),(63,(66,67)))))),46),(((69,70),((72,73),75)),74)),71)),3));
tree B_16.37 = [&U] [&W 1/40] (1,((2,((((((((((((4,6),5),((7,(8,(((13,(14,15)),16),17))),((9,10),11))),12),((((24,28),(((25,27),26),29)),((30,31),32)),(33,((34,36),35)))),18),((19,((20,23),22)),21)),((37,(38,39)),40)),((((((41,42),(76,77)),43),68),(64,65)),((44,45),(((((47,48),49),50),((((51,52),53),((54,56),55)),(((((57,59),58),60),61),62))),(63,(66,67)))))),46),(((69,70),((72,73),75)),74)),71)),3));
tree B_16.38 = [&U] [&W 1/40] (1,((2,((((((((((((4,6),5),((7,(8,(((13,(14,15)),16),17))),((9,10),11))),12),((((24,28),(((25,27),26),29)),((30,31),32)),(33,((34,36),35)))),18),(((19,21),(20,23)),22)),((37,(38,39)),40)),((((((41,42),(76,77)),43),68),(64,65)),((44,45),(((((47,48),49),50),((((51,52),53),((54,56),55)),(((((57,58),59),60),61),62))),(63,(66,67)))))),46),(((69,70),((72,73),75)),74)),71)),3));
tree B_16.39 = [&U] [&W 1/40] (1,((2,((((((((((((4,6),5),((7,(8,(((13,(14,15)),16),17))),((9,10),11))),12),((((24,28),(((25,27),26),29)),((30,31),32)),(33,((34,36),35)))),18),(((19,21),22),(20,23))),((37,(38,39)),40)),((((((41,42),(76,77)),43),68),(64,65)),((44,45),(((((47,48),49),50),((((51,52),53),((54,56),55)),(((((57,58),59),60),61),62))),(63,(66,67)))))),46),(((69,70),((72,73),75)),74)),71)),3));
tree B_16.40 = [&U] [&W 1/40] (1,((2,((((((((((((4,6),5),((7,(8,(((13,(14,15)),16),17))),((9,10),11))),12),((((24,28),(((25,27),26),29)),((30,31),32)),(33,((34,36),35)))),18),((((19,21),22),20),23)),((37,(38,39)),40)),((((((41,42),(76,77)),43),68),(64,65)),((44,45),(((((47,48),49),50),((((51,52),53),((54,56),55)),(((((57,58),59),60),61),62))),(63,(66,67)))))),46),(((69,70),((72,73),75)),74)),71)),3));

[Trees found in bootstrap replicate #17 (seed=800378781)]
tree B_17.1 = [&U] [&W 1/40] (1,((2,3),(((((((((4,5),6),((((((((7,8),9),11),10),12),((((13,15),14),16),17)),18),((((24,28),(((25,27),26),29)),((30,31),32)),(((33,34),36),35)))),(((19,(21,22)),20),23)),(((37,39),38),40)),(((44,45),46),((((((((((((47,48),49),50),((51,53),52)),62),((57,58),59)),60),61),(63,(66,67))),((54,55),56)),68),(64,65)))),43),((41,42),(76,77))),((((69,70),((72,73),74)),75),71))));
tree B_17.2 = [&U] [&W 1/40] (1,((2,3),(((((((((4,5),6),((((((((7,8),9),11),10),12),((((13,15),14),16),17)),18),((((24,28),(((25,27),26),29)),((30,31),32)),(((33,34),36),35)))),(((19,(21,22)),20),23)),(((37,39),38),40)),(((44,45),46),((((((((((((47,48),49),50),((51,53),52)),62),((57,58),59)),60),61),((54,55),56)),(63,(66,67))),68),(64,65)))),43),((41,42),(76,77))),((((69,70),((72,73),74)),75),71))));
tree B_17.3 = [&U] [&W 1/40] (1,((2,3),(((((((((4,5),6),((((((((7,8),9),11),10),12),((((13,15),14),16),17)),18),((((24,28),(((25,27),26),29)),((30,31),32)),(((33,34),36),35)))),(((19,(21,22)),20),23)),(((37,39),38),40)),(((44,45),46),(((((((((((47,48),49),50),((51,53),52)),62),(((57,58),59),60)),61),(63,(66,67))),((54,55),56)),68),(64,65)))),43),((41,42),(76,77))),((((69,70),((72,73),74)),75),71))));
tree B_17.4 = [&U] [&W 1/40] (1,((2,3),(((((((((4,5),6),((((((((7,8),9),11),10),12),((((13,15),14),16),17)),18),((((24,28),(((25,27),26),29)),((30,31),32)),(((33,34),36),35)))),(((19,(21,22)),20),23)),(((37,39),38),40)),(((44,45),46),(((((((((((47,48),49),50),((51,53),52)),62),(((57,59),58),60)),61),(63,(66,67))),((54,55),56)),68),(64,65)))),43),((41,42),(76,77))),((((69,70),((72,73),74)),75),71))));
tree B_17.5 = [&U] [&W 1/40] (1,((2,3),(((((((((4,5),6),((((((((7,8),9),11),10),12),((((13,15),14),16),17)),18),((((24,28),(((25,27),26),29)),((30,31),32)),(((33,34),36),35)))),(((19,(21,22)),20),23)),(((37,39),38),40)),(((44,45),46),((((((((((((47,48),49),50),((51,53),52)),62),60),((57,59),58)),61),(63,(66,67))),((54,55),56)),68),(64,65)))),43),((41,42),(76,77))),((((69,70),((72,73),74)),75),71))));
tree B_17.6 = [&U] [&W 1/40] (1,((2,3),(((((((((4,5),6),((((((((7,8),9),11),10),12),((((13,15),14),16),17)),18),((((24,28),(((25,27),26),29)),((30,31),32)),(((33,34),36),35)))),(((19,(21,22)),20),23)),(((37,39),38),40)),(((44,45),46),(((((((((((47,48),49),50),((51,53),52)),62),((57,(58,59)),60)),61),(63,(66,67))),((54,55),56)),68),(64,65)))),43),((41,42),(76,77))),((((69,70),((72,73),74)),75),71))));
tree B_17.7 = [&U] [&W 1/40] (1,((2,3),(((((((((4,5),6),((((((((7,8),9),11),10),12),((((13,15),14),16),17)),18),((((24,28),(((25,27),26),29)),((30,31),32)),(((33,34),36),35)))),(((19,(21,22)),20),23)),(((37,39),38),40)),(((44,45),46),((((((((((((47,48),49),50),((51,53),52)),62),60),(57,(58,59))),61),(63,(66,67))),((54,55),56)),68),(64,65)))),43),((41,42),(76,77))),((((69,70),((72,73),74)),75),71))));
tree B_17.8 = [&U] [&W 1/40] (1,((2,3),(((((((((4,5),6),((((((((7,8),9),11),10),12),((((13,15),14),16),17)),18),((((24,28),(((25,27),26),29)),((30,31),32)),(((33,34),36),35)))),(((19,(21,22)),20),23)),(((37,39),38),40)),(((44,45),46),((((((((((((47,48),49),50),((51,53),52)),62),60),((57,58),59)),61),(63,(66,67))),((54,55),56)),68),(64,65)))),43),((41,42),(76,77))),((((69,70),((72,73),74)),75),71))));
tree B_17.9 = [&U] [&W 1/40] (1,((2,3),(((((((((4,5),6),((((((((7,8),9),11),10),12),((((13,15),14),16),17)),18),((((24,28),(((25,27),26),29)),((30,31),32)),(((33,34),36),35)))),(((19,(21,22)),20),23)),(((37,39),38),40)),(((44,45),46),((((((((((((47,48),49),50),62),((51,53),52)),60),((57,58),59)),61),(63,(66,67))),((54,55),56)),68),(64,65)))),43),((41,42),(76,77))),((((69,70),((72,73),74)),75),71))));
tree B_17.10 = [&U] [&W 1/40] (1,((2,3),(((((((((4,5),6),((((((((7,8),9),11),10),12),((((13,15),14),16),17)),18),((((24,28),(((25,27),26),29)),((30,31),32)),(((33,34),36),35)))),(((19,(21,22)),20),23)),(((37,39),38),40)),(((44,45),46),(((((((((((47,48),49),50),62),((51,53),52)),(((57,58),59),60)),61),(63,(66,67))),((54,55),56)),68),(64,65)))),43),((41,42),(76,77))),((((69,70),((72,73),74)),75),71))));
tree B_17.11 = [&U] [&W 1/40] (1,(2,(3,((((((((((((4,5),6),((((24,28),(((25,27),26),29)),((30,31),32)),((33,(34,35)),36))),((((((7,9),8),(10,11)),12),((((13,14),15),16),17)),18)),(19,((20,(21,23)),22))),(((37,40),39),38)),46),(44,45)),((((((((((((47,48),49),50),62),((51,53),52)),(((57,58),59),60)),61),((54,55),56)),(66,67)),63),(64,65)),68)),43),((41,42),(76,77))),((((69,70),((72,73),74)),75),71)))));
tree B_17.12 = [&U] [&W 1/40] (1,(2,(3,((((((((((((4,5),6),((((24,28),(((25,27),26),29)),((30,31),32)),(((33,36),34),35))),((((((7,9),8),(10,11)),12),((((13,14),15),16),17)),18)),(19,((20,(21,23)),22))),(((37,40),39),38)),46),(44,45)),((((((((((((47,48),49),50),62),((51,53),52)),(((57,58),59),60)),61),((54,55),56)),(66,67)),63),(64,65)),68)),43),((41,42),(76,77))),((((69,70),((72,73),74)),75),71)))));
tree B_17.13 = [&U] [&W 1/40] (1,(2,(3,((((((((((((4,5),6),((((24,28),(((25,27),26),29)),((30,31),32)),(((33,36),35),34))),((((((7,9),8),(10,11)),12),((((13,14),15),16),17)),18)),(19,((20,(21,23)),22))),(((37,40),39),38)),46),(44,45)),((((((((((((47,48),49),50),62),((51,53),52)),(((57,58),59),60)),61),((54,55),56)),(66,67)),63),(64,65)),68)),43),((41,42),(76,77))),((((69,70),((72,73),74)),75),71)))));
tree B_17.14 = [&U] [&W 1/40] (1,(2,(3,(((((((((((4,5),6),(((((((7,9),8),(10,11)),12),((((13,14),15),16),17)),18),((((24,28),(((25,27),26),29)),((30,31),32)),((33,(34,35)),36)))),(19,((20,(21,23)),22))),(((37,40),39),38)),46),(44,45)),((((((((((((47,48),49),50),62),((51,53),52)),(((57,58),59),60)),61),((54,55),56)),(66,67)),63),(64,65)),68)),43),((41,42),(76,77))),((((69,70),((72,73),74)),75),71)))));
tree B_17.15 = [&U] [&W 1/40] (1,(2,(3,((((((((((((4,5),6),((((((7,9),8),(10,11)),12),((((13,14),15),16),17)),18)),((((24,28),(((25,27),26),29)),((30,31),32)),((33,(34,35)),36))),(19,((20,(21,23)),22))),(((37,40),39),38)),46),(44,45)),((((((((((((47,48),49),50),62),((51,53),52)),(((57,58),59),60)),61),((54,55),56)),(66,67)),63),(64,65)),68)),43),((41,42),(76,77))),((((69,70),((72,73),74)),75),71)))));
tree B_17.16 = [&U] [&W 1/40] (1,(2,(3,((((((((((((4,5),6),((((24,28),(((25,27),26),29)),((30,31),32)),(33,(34,(35,36))))),((((((7,9),8),(10,11)),12),((((13,14),15),16),17)),18)),(19,((20,(21,23)),22))),(((37,40),39),38)),46),(44,45)),((((((((((((47,48),49),50),62),((51,53),52)),(((57,58),59),60)),61),((54,55),56)),(66,67)),63),(64,65)),68)),43),((41,42),(76,77))),((((69,70),((72,73),74)),75),71)))));
tree B_17.17 = [&U] [&W 1/40] (1,(2,(3,((((((((((((4,5),6),((((24,28),(((25,27),26),29)),((30,31),32)),(33,((34,36),35)))),((((((7,9),8),(10,11)),12),((((13,14),15),16),17)),18)),(19,((20,(21,23)),22))),(((37,40),39),38)),46),(44,45)),((((((((((((47,48),49),50),62),((51,53),52)),(((57,58),59),60)),61),((54,55),56)),(66,67)),63),(64,65)),68)),43),((41,42),(76,77))),((((69,70),((72,73),74)),75),71)))));
tree B_17.18 = [&U] [&W 1/40] (1,(2,(3,((((((((((((4,5),6),((((24,28),(((25,27),26),29)),((30,31),32)),(33,((34,35),36)))),((((((7,9),8),(10,11)),12),((((13,14),15),16),17)),18)),(19,((20,(21,23)),22))),(((37,40),39),38)),46),(44,45)),((((((((((((47,48),49),50),62),((51,53),52)),(((57,58),59),60)),61),((54,55),56)),(66,67)),63),(64,65)),68)),43),((41,42),(76,77))),((((69,70),((72,73),74)),75),71)))));
tree B_17.19 = [&U] [&W 1/40] (1,(2,(3,((((((((((((4,5),6),((((24,28),(((25,27),26),29)),((30,31),32)),((33,36),(34,35)))),((((((7,9),8),(10,11)),12),((((13,14),15),16),17)),18)),(19,((20,(21,23)),22))),(((37,40),39),38)),46),(44,45)),((((((((((((47,48),49),50),62),((51,53),52)),(((57,58),59),60)),61),((54,55),56)),(66,67)),63),(64,65)),68)),43),((41,42),(76,77))),((((69,70),((72,73),74)),75),71)))));
tree B_17.20 = [&U] [&W 1/40] (1,(2,(3,((((((((((((4,5),6),((((24,28),(((25,27),26),29)),((30,31),32)),((33,(34,35)),36))),((((((7,9),8),(10,11)),12),((((13,14),15),16),17)),18)),(((19,22),20),(21,23))),(((37,40),39),38)),46),(44,45)),((((((((((((47,48),49),50),62),((51,53),52)),(((57,58),59),60)),61),((54,55),56)),(66,67)),63),(64,65)),68)),43),((41,42),(76,77))),((((69,70),((72,73),74)),75),71)))));
tree B_17.21 = [&U] [&W 1/40] (1,(2,(3,((((((((((((4,5),6),(((((((7,9),8),10),11),12),(((13,(14,15)),16),17)),18)),((((24,28),(((25,27),26),29)),((30,31),32)),(((33,36),34),35))),(((19,(20,21)),23),22)),((37,39),(38,40))),46),(44,45)),(((((((((((47,48),49),50),(((51,53),52),62)),(((57,59),58),60)),61),((54,56),55)),(66,67)),63),(64,65)),68)),43),((41,42),(76,77))),((((69,70),((72,73),74)),75),71)))));
tree B_17.22 = [&U] [&W 1/40] (1,(2,(3,((((((((((((4,5),6),(((((((7,9),8),10),11),12),(((13,(14,15)),16),17)),18)),((((24,28),(((25,27),26),29)),((30,31),32)),((33,(34,35)),36))),(((19,(20,21)),23),22)),((37,39),(38,40))),46),(44,45)),(((((((((((47,48),49),50),(((51,53),52),62)),(((57,59),58),60)),61),((54,56),55)),(66,67)),63),(64,65)),68)),43),((41,42),(76,77))),((((69,70),((72,73),74)),75),71)))));
tree B_17.23 = [&U] [&W 1/40] (1,(2,(3,((((((((((((4,5),6),(((((((7,9),8),10),11),12),(((13,(14,15)),16),17)),18)),((((24,28),(((25,27),26),29)),((30,31),32)),(33,((34,35),36)))),(((19,(20,21)),23),22)),((37,39),(38,40))),46),(44,45)),(((((((((((47,48),49),50),(((51,53),52),62)),(((57,59),58),60)),61),((54,56),55)),(66,67)),63),(64,65)),68)),43),((41,42),(76,77))),((((69,70),((72,73),74)),75),71)))));
tree B_17.24 = [&U] [&W 1/40] (1,(2,(3,((((((((((((4,5),6),(((((((7,9),8),10),11),12),(((13,(14,15)),16),17)),18)),((((24,28),(((25,27),26),29)),((30,31),32)),((33,(35,36)),34))),(((19,(20,21)),23),22)),((37,39),(38,40))),46),(44,45)),(((((((((((47,48),49),50),(((51,53),52),62)),(((57,59),58),60)),61),((54,56),55)),(66,67)),63),(64,65)),68)),43),((41,42),(76,77))),((((69,70),((72,73),74)),75),71)))));
tree B_17.25 = [&U] [&W 1/40] (1,(2,(3,((((((((((((4,5),6),(((((((7,9),8),10),11),12),(((13,(14,15)),16),17)),18)),((((24,28),(((25,27),26),29)),((30,31),32)),(((33,35),36),34))),(((19,(20,21)),23),22)),((37,39),(38,40))),46),(44,45)),(((((((((((47,48),49),50),(((51,53),52),62)),(((57,59),58),60)),61),((54,56),55)),(66,67)),63),(64,65)),68)),43),((41,42),(76,77))),((((69,70),((72,73),74)),75),71)))));
tree B_17.26 = [&U] [&W 1/40] (1,(2,(3,((((((((((((4,5),6),(((((((7,9),8),10),11),12),(((13,(14,15)),16),17)),18)),((((24,28),(((25,27),26),29)),((30,31),32)),(((33,36),34),35))),((19,(22,23)),(20,21))),((37,39),(38,40))),46),(44,45)),(((((((((((47,48),49),50),(((51,53),52),62)),(((57,59),58),60)),61),((54,56),55)),(66,67)),63),(64,65)),68)),43),((41,42),(76,77))),((((69,70),((72,73),74)),75),71)))));
tree B_17.27 = [&U] [&W 1/40] (1,(2,(3,((((((((((((4,5),6),(((((((7,9),8),10),11),12),(((13,(14,15)),16),17)),18)),((((24,28),(((25,27),26),29)),((30,31),32)),(((33,36),34),35))),(19,((20,21),(22,23)))),((37,39),(38,40))),46),(44,45)),(((((((((((47,48),49),50),(((51,53),52),62)),(((57,59),58),60)),61),((54,56),55)),(66,67)),63),(64,65)),68)),43),((41,42),(76,77))),((((69,70),((72,73),74)),75),71)))));
tree B_17.28 = [&U] [&W 1/40] (1,(2,(3,((((((((((((4,5),6),(((((((7,9),8),10),11),12),(((13,(14,15)),16),17)),18)),((((24,28),(((25,27),26),29)),((30,31),32)),(((33,36),34),35))),(((19,(22,23)),20),21)),((37,39),(38,40))),46),(44,45)),(((((((((((47,48),49),50),(((51,53),52),62)),(((57,59),58),60)),61),((54,56),55)),(66,67)),63),(64,65)),68)),43),((41,42),(76,77))),((((69,70),((72,73),74)),75),71)))));
tree B_17.29 = [&U] [&W 1/40] (1,(2,(3,((((((((((((4,5),6),(((((((7,9),8),10),11),12),(((13,(14,15)),16),17)),18)),((((24,28),(((25,27),26),29)),((30,31),32)),(((33,36),34),35))),(((19,(22,23)),21),20)),((37,39),(38,40))),46),(44,45)),(((((((((((47,48),49),50),(((51,53),52),62)),(((57,59),58),60)),61),((54,56),55)),(66,67)),63),(64,65)),68)),43),((41,42),(76,77))),((((69,70),((72,73),74)),75),71)))));
tree B_17.30 = [&U] [&W 1/40] (1,(2,(3,(((((((((((4,5),6),((((((((7,9),8),10),11),12),(((13,(14,15)),16),17)),18),((((24,28),(((25,27),26),29)),((30,31),32)),(((33,36),34),35)))),(((19,(20,21)),23),22)),((37,39),(38,40))),46),(44,45)),(((((((((((47,48),49),50),(((51,53),52),62)),(((57,59),58),60)),61),((54,56),55)),(66,67)),63),(64,65)),68)),43),((41,42),(76,77))),((((69,70),((72,73),74)),75),71)))));
tree B_17.31 = [&U] [&W 1/40] (1,((2,((((((((((((4,5),6),((((24,28),(((25,27),26),29)),((30,31),32)),((33,34),(35,36)))),(((((((7,8),9),10),11),12),(((13,(14,15)),16),17)),18)),(((19,(20,22)),23),21)),((37,39),(38,40))),46),(44,45)),(((((((((((((47,48),49),50),62),(51,(52,53))),((57,59),58)),60),61),((54,56),55)),(66,67)),63),(64,65)),68)),43),((41,42),(76,77))),((((69,70),((72,73),74)),75),71))),3));
tree B_17.32 = [&U] [&W 1/40] (1,(2,(3,((((((((((((4,5),6),((((24,28),(((25,27),26),29)),((30,31),32)),((33,34),(35,36)))),(((((((7,8),9),10),11),12),(((13,(14,15)),16),17)),18)),(((19,(20,22)),23),21)),((37,39),(38,40))),46),(44,45)),(((((((((((((47,48),49),50),62),(51,(52,53))),((57,59),58)),60),61),((54,56),55)),(66,67)),63),(64,65)),68)),43),((41,42),(76,77))),((((69,70),((72,73),74)),75),71)))));
tree B_17.33 = [&U] [&W 1/40] (1,((2,3),((((((((((((4,5),6),((((24,28),(((25,27),26),29)),((30,31),32)),((33,34),(35,36)))),(((((((7,8),9),10),11),12),(((13,(14,15)),16),17)),18)),(((19,(20,22)),23),21)),((37,39),(38,40))),46),(44,45)),(((((((((((((47,48),49),50),62),(51,(52,53))),((57,59),58)),60),61),((54,56),55)),(66,67)),63),(64,65)),68)),43),((41,42),(76,77))),((((69,70),((72,73),74)),75),71))));
tree B_17.34 = [&U] [&W 1/40] (1,((2,((((((((((((4,5),6),((((24,28),(((25,27),26),29)),((30,31),32)),((33,34),(35,36)))),(((((((7,8),9),10),11),12),(((13,(14,15)),16),17)),18)),(((19,(20,22)),23),21)),((37,39),(38,40))),46),(44,45)),((((((((((((47,48),49),50),62),(51,(52,53))),((57,59),58)),60),61),((54,56),55)),(63,(66,67))),68),(64,65))),43),((41,42),(76,77))),((((69,70),((72,73),74)),75),71))),3));
tree B_17.35 = [&U] [&W 1/40] (1,((2,((((((((((((4,5),6),((((24,28),(((25,27),26),29)),((30,31),32)),((33,34),(35,36)))),(((((((7,8),9),10),11),12),(((13,(14,15)),16),17)),18)),(((19,(20,22)),23),21)),((37,39),(38,40))),46),(44,45)),((((((((((((47,48),49),50),62),(51,(52,53))),((57,59),58)),60),61),(63,(66,67))),((54,56),55)),68),(64,65))),43),((41,42),(76,77))),((((69,70),((72,73),74)),75),71))),3));
tree B_17.36 = [&U] [&W 1/40] (1,((2,((((((((((((4,5),6),((((24,28),(((25,27),26),29)),((30,31),32)),((33,34),(35,36)))),(((((((7,8),9),10),11),12),(((13,(14,15)),16),17)),18)),((19,(21,23)),(20,22))),((37,39),(38,40))),46),(44,45)),(((((((((((((47,48),49),50),62),(51,(52,53))),((57,59),58)),60),61),((54,56),55)),(66,67)),63),(64,65)),68)),43),((41,42),(76,77))),((((69,70),((72,73),74)),75),71))),3));
tree B_17.37 = [&U] [&W 1/40] (1,((2,((((((((((((4,5),6),((((24,28),(((25,27),26),29)),((30,31),32)),((33,34),(35,36)))),(((((((7,8),9),10),11),12),(((13,(14,15)),16),17)),18)),(19,((20,22),(21,23)))),((37,39),(38,40))),46),(44,45)),(((((((((((((47,48),49),50),62),(51,(52,53))),((57,59),58)),60),61),((54,56),55)),(66,67)),63),(64,65)),68)),43),((41,42),(76,77))),((((69,70),((72,73),74)),75),71))),3));
tree B_17.38 = [&U] [&W 1/40] (1,((2,((((((((((((4,5),6),((((24,28),(((25,27),26),29)),((30,31),32)),((33,34),(35,36)))),(((((((7,8),9),10),11),12),(((13,(14,15)),16),17)),18)),(((19,(21,23)),20),22)),((37,39),(38,40))),46),(44,45)),(((((((((((((47,48),49),50),62),(51,(52,53))),((57,59),58)),60),61),((54,56),55)),(66,67)),63),(64,65)),68)),43),((41,42),(76,77))),((((69,70),((72,73),74)),75),71))),3));
tree B_17.39 = [&U] [&W 1/40] (1,((2,((((((((((((4,5),6),((((24,28),(((25,27),26),29)),((30,31),32)),((33,34),(35,36)))),(((((((7,8),9),10),11),12),(((13,(14,15)),16),17)),18)),(((19,(21,23)),22),20)),((37,39),(38,40))),46),(44,45)),(((((((((((((47,48),49),50),62),(51,(52,53))),((57,59),58)),60),61),((54,56),55)),(66,67)),63),(64,65)),68)),43),((41,42),(76,77))),((((69,70),((72,73),74)),75),71))),3));
tree B_17.40 = [&U] [&W 1/40] (1,((2,((((((((((((4,5),6),((((24,28),(((25,27),26),29)),((30,31),32)),((33,34),(35,36)))),(((((((7,8),9),10),11),12),(((13,(14,15)),16),17)),18)),((19,((20,22),21)),23)),((37,39),(38,40))),46),(44,45)),(((((((((((((47,48),49),50),62),(51,(52,53))),((57,59),58)),60),61),((54,56),55)),(66,67)),63),(64,65)),68)),43),((41,42),(76,77))),((((69,70),((72,73),74)),75),71))),3));

[Trees found in bootstrap replicate #18 (seed=1939211382)]
tree B_18.1 = [&U] [&W 1/40] (1,((2,3),((((((((((((((4,5),6),((30,31),32)),((((24,28),29),(25,26)),27)),((33,(34,35)),36)),((((19,20),21),23),22)),(((((((7,9),11),10),8),12),(((13,(14,15)),16),17)),18)),((37,38),(39,40))),46),(44,45)),((((((((47,48),49),50),(((51,53),52),((((54,55),56),62),(((57,(58,59)),60),61)))),63),(66,67)),(64,65)),68)),43),((41,42),(76,77))),((((69,70),75),((72,73),74)),71))));
tree B_18.2 = [&U] [&W 1/40] (1,((2,3),((((((((((((((4,5),6),((30,31),32)),((((24,28),29),(25,26)),27)),((33,(34,35)),36)),((((19,20),21),23),22)),(((((((7,9),11),10),8),12),(((13,(14,15)),16),17)),18)),((37,38),(39,40))),46),(44,45)),((((((((47,48),49),50),(((51,53),52),(((54,(55,56)),62),(((57,(58,59)),60),61)))),63),(66,67)),(64,65)),68)),43),((41,42),(76,77))),((((69,70),75),((72,73),74)),71))));
tree B_18.3 = [&U] [&W 1/40] (1,((2,3),((((((((((((((4,5),6),((30,31),32)),((((24,28),29),(25,26)),27)),((33,(34,35)),36)),((((19,20),21),23),22)),(((((((7,9),11),10),8),12),(((13,(14,15)),16),17)),18)),((37,38),(39,40))),46),(44,45)),((((((((47,48),49),50),(((51,53),52),((((54,56),55),62),(((57,(58,59)),60),61)))),63),(66,67)),(64,65)),68)),43),((41,42),(76,77))),((((69,70),75),((72,73),74)),71))));
tree B_18.4 = [&U] [&W 1/40] (1,(2,(3,((((((((((((((4,5),6),((30,31),32)),((((24,28),29),(25,26)),27)),((33,(34,35)),36)),((((19,20),21),23),22)),(((((((7,9),11),10),8),12),(((13,(14,15)),16),17)),18)),((37,38),(39,40))),46),(44,45)),((((((((47,48),49),50),(((51,53),52),((((54,55),56),62),(((57,(58,59)),60),61)))),63),(66,67)),(64,65)),68)),43),((41,42),(76,77))),((((69,70),75),((72,73),74)),71)))));
tree B_18.5 = [&U] [&W 1/40] (1,((2,((((((((((((((4,5),6),((30,31),32)),((((24,28),29),(25,26)),27)),((33,(34,35)),36)),((((19,20),21),23),22)),(((((((7,9),11),10),8),12),(((13,(14,15)),16),17)),18)),((37,38),(39,40))),46),(44,45)),((((((((47,48),49),50),(((51,53),52),((((54,55),56),62),(((57,(58,59)),60),61)))),63),(66,67)),(64,65)),68)),43),((41,42),(76,77))),((((69,70),75),((72,73),74)),71))),3));
tree B_18.6 = [&U] [&W 1/40] (1,((2,3),((((((((((((((4,5),6),((30,31),32)),((((24,28),29),(25,26)),27)),((33,(34,35)),36)),((((19,20),21),23),22)),(((((((7,9),11),10),8),12),(((13,(14,15)),16),17)),18)),(((37,38),40),39)),46),(44,45)),((((((((47,48),49),50),(((51,53),52),((((54,55),56),62),(((57,(58,59)),60),61)))),63),(66,67)),(64,65)),68)),43),((41,42),(76,77))),((((69,70),75),((72,73),74)),71))));
tree B_18.7 = [&U] [&W 1/40] (1,((2,3),((((((((((((((4,5),6),((30,31),32)),((((24,28),29),(25,26)),27)),((33,(34,35)),36)),((((19,20),21),23),22)),(((((((7,9),11),10),8),12),(((13,(14,15)),16),17)),18)),((37,(38,40)),39)),46),(44,45)),((((((((47,48),49),50),(((51,53),52),((((54,55),56),62),(((57,(58,59)),60),61)))),63),(66,67)),(64,65)),68)),43),((41,42),(76,77))),((((69,70),75),((72,73),74)),71))));
tree B_18.8 = [&U] [&W 1/40] (1,((2,3),((((((((((((((4,5),6),((30,31),32)),((((24,28),29),(25,26)),27)),((33,(34,35)),36)),((((19,20),21),23),22)),(((((((7,9),11),10),8),12),(((13,(14,15)),16),17)),18)),(((37,40),38),39)),46),(44,45)),((((((((47,48),49),50),(((51,53),52),((((54,55),56),62),(((57,(58,59)),60),61)))),63),(66,67)),(64,65)),68)),43),((41,42),(76,77))),((((69,70),75),((72,73),74)),71))));
tree B_18.9 = [&U] [&W 1/40] (1,((2,3),((((((((((((((4,5),6),((30,31),32)),((((24,28),29),(25,26)),27)),((33,(34,35)),36)),((((19,20),21),23),22)),(((((((7,9),11),10),8),12),(((13,(14,15)),16),17)),18)),(37,(38,(39,40)))),46),(44,45)),((((((((47,48),49),50),(((51,53),52),((((54,55),56),62),(((57,(58,59)),60),61)))),63),(66,67)),(64,65)),68)),43),((41,42),(76,77))),((((69,70),75),((72,73),74)),71))));
tree B_18.10 = [&U] [&W 1/40] (1,((2,3),((((((((((((((4,5),6),((30,31),32)),((((24,28),29),(25,26)),27)),((33,(34,35)),36)),((((19,20),21),23),22)),(((((((7,9),11),10),8),12),(((13,(14,15)),16),17)),18)),(37,((38,40),39))),46),(44,45)),((((((((47,48),49),50),(((51,53),52),((((54,55),56),62),(((57,(58,59)),60),61)))),63),(66,67)),(64,65)),68)),43),((41,42),(76,77))),((((69,70),75),((72,73),74)),71))));
tree B_18.11 = [&U] [&W 1/40] (1,((2,((((((((((((((4,5),6),((30,31),32)),((((24,28),29),(26,27)),25)),((33,(34,36)),35)),((19,((20,22),21)),23)),(((((((7,9),11),10),8),12),(((13,(14,15)),16),17)),18)),(37,((38,39),40))),46),(44,45)),((((((((47,48),49),50),(((51,53),52),(((54,(55,56)),62),(((57,(58,59)),60),61)))),63),(66,67)),(64,65)),68)),43),((41,42),(76,77))),((((69,70),75),((72,73),74)),71))),3));
tree B_18.12 = [&U] [&W 1/40] (1,((2,((((((((((((((4,5),6),((30,31),32)),((((24,28),29),(26,27)),25)),((33,(34,36)),35)),((19,((20,22),21)),23)),(((((((7,9),11),10),8),12),(((13,(14,15)),16),17)),18)),(37,((38,39),40))),46),(44,45)),((((((((47,48),49),50),(((51,53),52),((((54,56),55),62),(((57,(58,59)),60),61)))),63),(66,67)),(64,65)),68)),43),((41,42),(76,77))),((((69,70),75),((72,73),74)),71))),3));
tree B_18.13 = [&U] [&W 1/40] (1,((2,((((((((((((((4,5),6),((30,31),32)),((((24,28),29),(26,27)),25)),((33,(34,36)),35)),((19,((20,22),21)),23)),(((((((7,9),11),10),8),12),(((13,(14,15)),16),17)),18)),(37,((38,39),40))),46),(44,45)),((((((((47,48),49),50),(((51,53),52),((((54,55),56),62),(((57,(58,59)),60),61)))),63),(66,67)),(64,65)),68)),43),((41,42),(76,77))),((((69,70),75),((72,73),74)),71))),3));
tree B_18.14 = [&U] [&W 1/40] (1,(2,(3,((((((((((((((4,5),6),((30,31),32)),((((24,28),29),(26,27)),25)),((33,(34,36)),35)),((19,((20,22),21)),23)),(((((((7,9),11),10),8),12),(((13,(14,15)),16),17)),18)),(37,((38,39),40))),46),(44,45)),((((((((47,48),49),50),(((51,53),52),(((54,(55,56)),62),(((57,(58,59)),60),61)))),63),(66,67)),(64,65)),68)),43),((41,42),(76,77))),((((69,70),75),((72,73),74)),71)))));
tree B_18.15 = [&U] [&W 1/40] (1,((2,((((((((((((((4,5),6),((30,31),32)),((((24,28),29),(26,27)),25)),((33,(34,36)),35)),((19,((20,22),21)),23)),(((((((7,9),11),10),8),12),(((13,(14,15)),16),17)),18)),(((37,40),38),39)),46),(44,45)),((((((((47,48),49),50),(((51,53),52),(((54,(55,56)),62),(((57,(58,59)),60),61)))),63),(66,67)),(64,65)),68)),43),((41,42),(76,77))),((((69,70),75),((72,73),74)),71))),3));
tree B_18.16 = [&U] [&W 1/40] (1,((2,3),((((((((((((((4,5),6),((30,31),32)),((((24,28),29),(26,27)),25)),((33,(34,36)),35)),((19,((20,22),21)),23)),(((((((7,9),11),10),8),12),(((13,(14,15)),16),17)),18)),(37,((38,39),40))),46),(44,45)),((((((((47,48),49),50),(((51,53),52),(((54,(55,56)),62),(((57,(58,59)),60),61)))),63),(66,67)),(64,65)),68)),43),((41,42),(76,77))),((((69,70),75),((72,73),74)),71))));
tree B_18.17 = [&U] [&W 1/40] (1,((2,((((((((((((((4,5),6),((30,31),32)),((((24,28),29),(26,27)),25)),((33,(34,36)),35)),(((19,23),(20,22)),21)),(((((((7,9),11),10),8),12),(((13,(14,15)),16),17)),18)),(37,((38,39),40))),46),(44,45)),((((((((47,48),49),50),(((51,53),52),(((54,(55,56)),62),(((57,(58,59)),60),61)))),63),(66,67)),(64,65)),68)),43),((41,42),(76,77))),((((69,70),75),((72,73),74)),71))),3));
tree B_18.18 = [&U] [&W 1/40] (1,((2,((((((((((((((4,5),6),((30,31),32)),((((24,28),29),(26,27)),25)),((33,(34,36)),35)),(((19,23),21),(20,22))),(((((((7,9),11),10),8),12),(((13,(14,15)),16),17)),18)),(37,((38,39),40))),46),(44,45)),((((((((47,48),49),50),(((51,53),52),(((54,(55,56)),62),(((57,(58,59)),60),61)))),63),(66,67)),(64,65)),68)),43),((41,42),(76,77))),((((69,70),75),((72,73),74)),71))),3));
tree B_18.19 = [&U] [&W 1/40] (1,((2,((((((((((((((4,5),6),((30,31),32)),((((24,28),29),(26,27)),25)),((33,(34,36)),35)),((((19,23),21),20),22)),(((((((7,9),11),10),8),12),(((13,(14,15)),16),17)),18)),(37,((38,39),40))),46),(44,45)),((((((((47,48),49),50),(((51,53),52),(((54,(55,56)),62),(((57,(58,59)),60),61)))),63),(66,67)),(64,65)),68)),43),((41,42),(76,77))),((((69,70),75),((72,73),74)),71))),3));
tree B_18.20 = [&U] [&W 1/40] (1,((2,((((((((((((((4,5),6),((30,31),32)),((((24,28),29),(26,27)),25)),((33,(34,36)),35)),((((19,23),21),22),20)),(((((((7,9),11),10),8),12),(((13,(14,15)),16),17)),18)),(37,((38,39),40))),46),(44,45)),((((((((47,48),49),50),(((51,53),52),(((54,(55,56)),62),(((57,(58,59)),60),61)))),63),(66,67)),(64,65)),68)),43),((41,42),(76,77))),((((69,70),75),((72,73),74)),71))),3));
tree B_18.21 = [&U] [&W 1/40] (1,(2,(3,((((((((((((((4,5),6),((30,31),32)),(((24,28),29),((25,27),26))),(33,(34,(35,36)))),((((19,22),20),23),21)),(((((((7,9),11),10),8),12),(((13,(14,15)),16),17)),18)),((37,38),(39,40))),46),(44,45)),((((((((47,48),49),50),(((51,53),52),((((54,55),56),62),(((57,(58,59)),60),61)))),63),(66,67)),(64,65)),68)),43),((41,42),(76,77))),((((69,70),75),((72,73),74)),71)))));
tree B_18.22 = [&U] [&W 1/40] (1,(2,(3,((((((((((((((4,5),6),((30,31),32)),(((24,28),29),((25,27),26))),(33,(34,(35,36)))),((((19,22),20),23),21)),(((((((7,9),11),10),8),12),(((13,(14,15)),16),17)),18)),((37,38),(39,40))),46),(44,45)),((((((((47,48),49),50),(((51,53),52),(((54,(55,56)),62),(((57,(58,59)),60),61)))),63),(66,67)),(64,65)),68)),43),((41,42),(76,77))),((((69,70),75),((72,73),74)),71)))));
tree B_18.23 = [&U] [&W 1/40] (1,(2,(3,((((((((((((((4,5),6),((30,31),32)),(((24,28),29),((25,27),26))),(33,(34,(35,36)))),((((19,22),20),23),21)),(((((((7,9),11),10),8),12),(((13,(14,15)),16),17)),18)),((37,38),(39,40))),46),(44,45)),((((((((47,48),49),50),(((51,53),52),((((54,56),55),62),(((57,(58,59)),60),61)))),63),(66,67)),(64,65)),68)),43),((41,42),(76,77))),((((69,70),75),((72,73),74)),71)))));
tree B_18.24 = [&U] [&W 1/40] (1,((2,((((((((((((((4,5),6),((30,31),32)),(((24,28),29),((25,27),26))),(33,(34,(35,36)))),((((19,22),20),23),21)),(((((((7,9),11),10),8),12),(((13,(14,15)),16),17)),18)),((37,38),(39,40))),46),(44,45)),((((((((47,48),49),50),(((51,53),52),((((54,55),56),62),(((57,(58,59)),60),61)))),63),(66,67)),(64,65)),68)),43),((41,42),(76,77))),((((69,70),75),((72,73),74)),71))),3));
tree B_18.25 = [&U] [&W 1/40] (1,((2,3),((((((((((((((4,5),6),((30,31),32)),(((24,28),29),((25,27),26))),(33,(34,(35,36)))),((((19,22),20),23),21)),(((((((7,9),11),10),8),12),(((13,(14,15)),16),17)),18)),((37,38),(39,40))),46),(44,45)),((((((((47,48),49),50),(((51,53),52),((((54,55),56),62),(((57,(58,59)),60),61)))),63),(66,67)),(64,65)),68)),43),((41,42),(76,77))),((((69,70),75),((72,73),74)),71))));
tree B_18.26 = [&U] [&W 1/40] (1,(2,(3,((((((((((((((4,5),6),((30,31),32)),(((24,28),29),((25,27),26))),(33,(34,(35,36)))),((((19,22),20),23),21)),(((((((7,9),11),10),8),12),(((13,(14,15)),16),17)),18)),(((37,38),40),39)),46),(44,45)),((((((((47,48),49),50),(((51,53),52),((((54,55),56),62),(((57,(58,59)),60),61)))),63),(66,67)),(64,65)),68)),43),((41,42),(76,77))),((((69,70),75),((72,73),74)),71)))));
tree B_18.27 = [&U] [&W 1/40] (1,(2,(3,((((((((((((((4,5),6),((30,31),32)),(((24,28),29),((25,27),26))),(33,(34,(35,36)))),((((19,22),20),23),21)),(((((((7,9),11),10),8),12),(((13,(14,15)),16),17)),18)),((37,(38,40)),39)),46),(44,45)),((((((((47,48),49),50),(((51,53),52),((((54,55),56),62),(((57,(58,59)),60),61)))),63),(66,67)),(64,65)),68)),43),((41,42),(76,77))),((((69,70),75),((72,73),74)),71)))));
tree B_18.28 = [&U] [&W 1/40] (1,(2,(3,((((((((((((((4,5),6),((30,31),32)),(((24,28),29),((25,27),26))),(33,(34,(35,36)))),((((19,22),20),23),21)),(((((((7,9),11),10),8),12),(((13,(14,15)),16),17)),18)),(((37,40),38),39)),46),(44,45)),((((((((47,48),49),50),(((51,53),52),((((54,55),56),62),(((57,(58,59)),60),61)))),63),(66,67)),(64,65)),68)),43),((41,42),(76,77))),((((69,70),75),((72,73),74)),71)))));
tree B_18.29 = [&U] [&W 1/40] (1,(2,(3,((((((((((((((4,5),6),((30,31),32)),(((24,28),29),((25,27),26))),(33,(34,(35,36)))),((((19,22),20),23),21)),(((((((7,9),11),10),8),12),(((13,(14,15)),16),17)),18)),(37,(38,(39,40)))),46),(44,45)),((((((((47,48),49),50),(((51,53),52),((((54,55),56),62),(((57,(58,59)),60),61)))),63),(66,67)),(64,65)),68)),43),((41,42),(76,77))),((((69,70),75),((72,73),74)),71)))));
tree B_18.30 = [&U] [&W 1/40] (1,(2,(3,((((((((((((((4,5),6),((30,31),32)),(((24,28),29),((25,27),26))),(33,(34,(35,36)))),((((19,22),20),23),21)),(((((((7,9),11),10),8),12),(((13,(14,15)),16),17)),18)),(37,((38,40),39))),46),(44,45)),((((((((47,48),49),50),(((51,53),52),((((54,55),56),62),(((57,(58,59)),60),61)))),63),(66,67)),(64,65)),68)),43),((41,42),(76,77))),((((69,70),75),((72,73),74)),71)))));
tree B_18.31 = [&U] [&W 1/40] (1,((2,3),((((((((((((((4,5),6),((30,31),32)),(((((24,28),29),25),26),27)),((33,(35,36)),34)),(((19,(22,23)),21),20)),(((((((7,9),11),10),8),12),((((13,14),15),16),17)),18)),((37,38),(39,40))),46),(44,45)),((((((((47,48),49),50),(((51,53),52),(((54,(55,56)),62),(((57,(58,59)),60),61)))),63),(66,67)),(64,65)),68)),43),((41,42),(76,77))),((((69,70),75),((72,73),74)),71))));
tree B_18.32 = [&U] [&W 1/40] (1,((2,3),((((((((((((((4,5),6),((30,31),32)),(((((24,28),29),26),25),27)),((33,(35,36)),34)),(((19,(22,23)),21),20)),(((((((7,9),11),10),8),12),((((13,14),15),16),17)),18)),((37,38),(39,40))),46),(44,45)),((((((((47,48),49),50),(((51,53),52),(((54,(55,56)),62),(((57,(58,59)),60),61)))),63),(66,67)),(64,65)),68)),43),((41,42),(76,77))),((((69,70),75),((72,73),74)),71))));
tree B_18.33 = [&U] [&W 1/40] (1,((2,3),((((((((((((((4,5),6),((30,31),32)),((((24,28),29),27),(25,26))),((33,(35,36)),34)),(((19,(22,23)),21),20)),(((((((7,9),11),10),8),12),((((13,14),15),16),17)),18)),((37,38),(39,40))),46),(44,45)),((((((((47,48),49),50),(((51,53),52),(((54,(55,56)),62),(((57,(58,59)),60),61)))),63),(66,67)),(64,65)),68)),43),((41,42),(76,77))),((((69,70),75),((72,73),74)),71))));
tree B_18.34 = [&U] [&W 1/40] (1,((2,3),((((((((((((((4,5),6),((30,31),32)),(((24,28),29),((25,26),27))),((33,(35,36)),34)),(((19,(22,23)),21),20)),(((((((7,9),11),10),8),12),((((13,14),15),16),17)),18)),((37,38),(39,40))),46),(44,45)),((((((((47,48),49),50),(((51,53),52),(((54,(55,56)),62),(((57,(58,59)),60),61)))),63),(66,67)),(64,65)),68)),43),((41,42),(76,77))),((((69,70),75),((72,73),74)),71))));
tree B_18.35 = [&U] [&W 1/40] (1,((2,3),((((((((((((((4,5),6),((30,31),32)),((((24,28),29),(25,26)),27)),((33,(35,36)),34)),(((19,(22,23)),21),20)),(((((((7,9),11),10),8),12),((((13,14),15),16),17)),18)),((37,38),(39,40))),46),(44,45)),((((((((47,48),49),50),(((51,53),52),(((54,(55,56)),62),(((57,(58,59)),60),61)))),63),(66,67)),(64,65)),68)),43),((41,42),(76,77))),((((69,70),75),((72,73),74)),71))));
tree B_18.36 = [&U] [&W 1/40] (1,((2,3),((((((((((((((4,5),6),((30,31),32)),((((24,28),29),26),(25,27))),((33,(35,36)),34)),(((19,(22,23)),21),20)),(((((((7,9),11),10),8),12),((((13,14),15),16),17)),18)),((37,38),(39,40))),46),(44,45)),((((((((47,48),49),50),(((51,53),52),(((54,(55,56)),62),(((57,(58,59)),60),61)))),63),(66,67)),(64,65)),68)),43),((41,42),(76,77))),((((69,70),75),((72,73),74)),71))));
tree B_18.37 = [&U] [&W 1/40] (1,((2,3),((((((((((((((4,5),6),((30,31),32)),(((((24,28),29),26),27),25)),((33,(35,36)),34)),(((19,(22,23)),21),20)),(((((((7,9),11),10),8),12),((((13,14),15),16),17)),18)),((37,38),(39,40))),46),(44,45)),((((((((47,48),49),50),(((51,53),52),(((54,(55,56)),62),(((57,(58,59)),60),61)))),63),(66,67)),(64,65)),68)),43),((41,42),(76,77))),((((69,70),75),((72,73),74)),71))));
tree B_18.38 = [&U] [&W 1/40] (1,((2,3),((((((((((((((4,5),6),((30,31),32)),(((((24,28),29),25),27),26)),((33,(35,36)),34)),(((19,(22,23)),21),20)),(((((((7,9),11),10),8),12),((((13,14),15),16),17)),18)),((37,38),(39,40))),46),(44,45)),((((((((47,48),49),50),(((51,53),52),(((54,(55,56)),62),(((57,(58,59)),60),61)))),63),(66,67)),(64,65)),68)),43),((41,42),(76,77))),((((69,70),75),((72,73),74)),71))));
tree B_18.39 = [&U] [&W 1/40] (1,((2,3),((((((((((((((4,5),6),((30,31),32)),((((24,28),29),25),(26,27))),((33,(35,36)),34)),(((19,(22,23)),21),20)),(((((((7,9),11),10),8),12),((((13,14),15),16),17)),18)),((37,38),(39,40))),46),(44,45)),((((((((47,48),49),50),(((51,53),52),(((54,(55,56)),62),(((57,(58,59)),60),61)))),63),(66,67)),(64,65)),68)),43),((41,42),(76,77))),((((69,70),75),((72,73),74)),71))));
tree B_18.40 = [&U] [&W 1/40] (1,((2,3),((((((((((((((4,5),6),((30,31),32)),((((24,28),29),(25,27)),26)),((33,(35,36)),34)),(((19,(22,23)),21),20)),(((((((7,9),11),10),8),12),((((13,14),15),16),17)),18)),((37,38),(39,40))),46),(44,45)),((((((((47,48),49),50),(((51,53),52),(((54,(55,56)),62),(((57,(58,59)),60),61)))),63),(66,67)),(64,65)),68)),43),((41,42),(76,77))),((((69,70),75),((72,73),74)),71))));

[Trees found in bootstrap replicate #19 (seed=2097651058)]
tree B_19.1 = [&U] [&W 1/100] (1,((2,3),((((((((((((((((4,5),((((((((6,10),9),11),(7,8)),((((13,15),14),16),17)),12),18),((((24,28),(((25,27),26),29)),((30,31),32)),(33,((34,36),35))))),((((19,20),22),21),23)),(((37,40),38),39)),46),(44,45)),(64,65)),(((51,52),53),(54,(55,56)))),(61,62)),60),(57,(58,59))),(((47,48),49),50)),((43,68),(66,67))),63),((41,42),(76,77))),((69,70),((71,74),((72,73),75))))));
tree B_19.2 = [&U] [&W 1/100] (1,((2,3),(((((((((((((((4,5),((((((((6,10),9),11),(7,8)),((((13,15),14),16),17)),12),18),((((24,28),(((25,27),26),29)),((30,31),32)),(33,((34,36),35))))),((((19,20),22),21),23)),(((37,40),38),39)),46),(44,45)),(64,65)),(((51,52),53),(54,(55,56)))),(60,(61,62))),(57,(58,59))),(((47,48),49),50)),((43,68),(66,67))),63),((41,42),(76,77))),((69,70),((71,74),((72,73),75))))));
tree B_19.3 = [&U] [&W 1/100] (1,((2,3),((((((((((((((((4,5),((((((((6,10),9),11),(7,8)),((((13,15),14),16),17)),12),18),((((24,28),(((25,27),26),29)),((30,31),32)),(33,((34,36),35))))),((((19,20),22),21),23)),(((37,40),38),39)),46),(44,45)),(64,65)),(((51,52),53),(54,(55,56)))),60),(61,62)),(57,(58,59))),(((47,48),49),50)),((43,68),(66,67))),63),((41,42),(76,77))),((69,70),((71,74),((72,73),75))))));
tree B_19.4 = [&U] [&W 1/100] (1,((2,3),((((((((((((((((4,5),((((((((6,10),9),11),(7,8)),((((13,15),14),16),17)),12),18),((((24,28),(((25,27),26),29)),((30,31),32)),(33,((34,36),35))))),((((19,20),22),21),23)),(((37,40),38),39)),46),(44,45)),(64,65)),(((51,52),53),(54,(55,56)))),(61,62)),60),(57,(58,59))),(((47,48),49),50)),((43,68),(66,67))),63),((41,42),(76,77))),((((69,70),(71,74)),(72,73)),75))));
tree B_19.5 = [&U] [&W 1/100] (1,((2,3),((((((((((((((4,5),((((((((6,10),9),11),(7,8)),((((13,15),14),16),17)),12),18),((((24,28),(((25,27),26),29)),((30,31),32)),(33,((34,36),35))))),((((19,20),22),21),23)),(((37,40),38),39)),(((44,45),46),(64,65))),(((51,52),53),(54,(55,56)))),(61,62)),60),(57,(58,59))),(((47,48),49),50)),((43,68),(66,67))),63),((41,42),(76,77))),((69,70),((71,74),((72,73),75))))));
tree B_19.6 = [&U] [&W 1/100] (1,((2,3),((((((((((((((((4,5),((((((((6,10),9),11),(7,8)),((((13,15),14),16),17)),12),18),((((24,28),(((25,27),26),29)),((30,31),32)),(33,((34,36),35))))),((((19,20),22),21),23)),(((37,40),38),39)),46),(44,45)),(64,65)),(((51,52),53),((54,56),55))),(61,62)),60),(57,(58,59))),(((47,48),49),50)),((43,68),(66,67))),63),((41,42),(76,77))),((69,70),((71,74),((72,73),75))))));
tree B_19.7 = [&U] [&W 1/100] (1,((2,3),((((((((((((((((4,5),((((((((6,10),9),11),(7,8)),((((13,15),14),16),17)),12),18),((((24,28),(((25,27),26),29)),((30,31),32)),(33,((34,36),35))))),((((19,20),22),21),23)),(((37,40),38),39)),46),(44,45)),(64,65)),(((51,52),53),((54,55),56))),(61,62)),60),(57,(58,59))),(((47,48),49),50)),((43,68),(66,67))),63),((41,42),(76,77))),((69,70),((71,74),((72,73),75))))));
tree B_19.8 = [&U] [&W 1/100] (1,((2,3),((((((((((((((((4,5),((((((((6,10),9),11),(7,8)),((((13,15),14),16),17)),12),18),((((24,28),(((25,27),26),29)),((30,31),32)),(33,((34,36),35))))),((((19,20),22),21),23)),(((37,40),38),39)),46),(44,45)),(64,65)),((51,(52,53)),(54,(55,56)))),(61,62)),60),(57,(58,59))),(((47,48),49),50)),((43,68),(66,67))),63),((41,42),(76,77))),((69,70),((71,74),((72,73),75))))));
tree B_19.9 = [&U] [&W 1/100] (1,((2,3),((((((((((((((((4,5),((((((((6,10),9),11),(7,8)),((((13,15),14),16),17)),12),18),((((24,28),(((25,27),26),29)),((30,31),32)),(33,((34,36),35))))),((((19,20),22),21),23)),(((37,40),38),39)),46),(44,45)),(64,65)),(((51,53),52),(54,(55,56)))),(61,62)),60),(57,(58,59))),(((47,48),49),50)),((43,68),(66,67))),63),((41,42),(76,77))),((69,70),((71,74),((72,73),75))))));
tree B_19.10 = [&U] [&W 1/100] (1,(2,(3,((((((((((((((((4,5),((((((((6,10),9),11),(7,8)),((((13,15),14),16),17)),12),18),((((24,28),(((25,27),26),29)),((30,31),32)),(33,((34,36),35))))),((((19,20),22),21),23)),(((37,40),38),39)),46),(44,45)),(64,65)),(((51,52),53),(54,(55,56)))),(61,62)),60),(57,(58,59))),(((47,48),49),50)),((43,68),(66,67))),63),((41,42),(76,77))),((69,70),((71,74),((72,73),75)))))));
tree B_19.11 = [&U] [&W 1/100] (1,(2,(3,((((((((((((((((4,5),((((((((6,10),(7,9)),11),(((13,(14,15)),16),17)),8),12),18),((((24,28),(((25,26),27),29)),((30,31),32)),((33,(35,36)),34)))),(19,(((20,21),22),23))),((37,(38,40)),39)),46),(44,45)),(64,65)),(((51,52),53),((54,56),55))),60),(61,62)),(57,(58,59))),(((47,48),49),50)),((43,68),(66,67))),63),((41,42),(76,77))),((69,70),((71,74),((72,73),75)))))));
tree B_19.12 = [&U] [&W 1/100] (1,(2,(3,(((((((((((((((4,5),((((((((6,10),(7,9)),11),(((13,(14,15)),16),17)),8),12),18),((((24,28),(((25,26),27),29)),((30,31),32)),((33,(35,36)),34)))),(19,(((20,21),22),23))),((37,(38,40)),39)),46),(44,45)),(64,65)),(((51,52),53),((54,56),55))),(60,(61,62))),(57,(58,59))),(((47,48),49),50)),((43,68),(66,67))),63),((41,42),(76,77))),((69,70),((71,74),((72,73),75)))))));
tree B_19.13 = [&U] [&W 1/100] (1,(2,(3,((((((((((((((((4,5),((((((((6,10),(7,9)),11),(((13,(14,15)),16),17)),8),12),18),((((24,28),(((25,26),27),29)),((30,31),32)),((33,(35,36)),34)))),(19,(((20,21),22),23))),((37,(38,40)),39)),46),(44,45)),(64,65)),(((51,52),53),((54,56),55))),(61,62)),60),(57,(58,59))),(((47,48),49),50)),((43,68),(66,67))),63),((41,42),(76,77))),((69,70),((71,74),((72,73),75)))))));
tree B_19.14 = [&U] [&W 1/100] (1,(2,(3,((((((((((((((((4,5),((((((((6,10),(7,9)),11),(((13,(14,15)),16),17)),8),12),18),((((24,28),(((25,26),27),29)),((30,31),32)),((33,(35,36)),34)))),(19,(((20,21),22),23))),((37,(38,40)),39)),46),(44,45)),(64,65)),(((51,52),53),((54,56),55))),60),(61,62)),(57,(58,59))),(((47,48),49),50)),((43,68),(66,67))),63),((41,42),(76,77))),((((69,70),(71,74)),(72,73)),75)))));
tree B_19.15 = [&U] [&W 1/100] (1,((2,((((((((((((((((4,5),((((((((6,10),(7,9)),11),(((13,(14,15)),16),17)),8),12),18),((((24,28),(((25,26),27),29)),((30,31),32)),((33,(35,36)),34)))),(19,(((20,21),22),23))),((37,(38,40)),39)),46),(44,45)),(64,65)),(((51,52),53),((54,56),55))),60),(61,62)),(57,(58,59))),(((47,48),49),50)),((43,68),(66,67))),63),((41,42),(76,77))),((69,70),((71,74),((72,73),75))))),3));
tree B_19.16 = [&U] [&W 1/100] (1,(2,(3,((((((((((((((((4,5),((((((((6,10),(7,9)),11),(((13,(14,15)),16),17)),8),12),18),((((24,28),(((25,26),27),29)),((30,31),32)),((33,(35,36)),34)))),(19,(((20,21),22),23))),((37,(38,40)),39)),46),(44,45)),(64,65)),(((51,52),53),(54,(55,56)))),60),(61,62)),(57,(58,59))),(((47,48),49),50)),((43,68),(66,67))),63),((41,42),(76,77))),((69,70),((71,74),((72,73),75)))))));
tree B_19.17 = [&U] [&W 1/100] (1,(2,(3,((((((((((((((((4,5),((((((((6,10),(7,9)),11),(((13,(14,15)),16),17)),8),12),18),((((24,28),(((25,26),27),29)),((30,31),32)),((33,(35,36)),34)))),(19,(((20,21),22),23))),((37,(38,40)),39)),46),(44,45)),(64,65)),(((51,52),53),((54,55),56))),60),(61,62)),(57,(58,59))),(((47,48),49),50)),((43,68),(66,67))),63),((41,42),(76,77))),((69,70),((71,74),((72,73),75)))))));
tree B_19.18 = [&U] [&W 1/100] (1,(2,(3,((((((((((((((((4,5),((((((((6,10),(7,9)),11),(((13,(14,15)),16),17)),8),12),18),((((24,28),(((25,26),27),29)),((30,31),32)),((33,(35,36)),34)))),(19,(((20,21),22),23))),((37,(38,40)),39)),46),(44,45)),(64,65)),((51,(52,53)),((54,56),55))),60),(61,62)),(57,(58,59))),(((47,48),49),50)),((43,68),(66,67))),63),((41,42),(76,77))),((69,70),((71,74),((72,73),75)))))));
tree B_19.19 = [&U] [&W 1/100] (1,(2,(3,((((((((((((((((4,5),((((((((6,10),(7,9)),11),(((13,(14,15)),16),17)),8),12),18),((((24,28),(((25,26),27),29)),((30,31),32)),((33,(35,36)),34)))),(19,(((20,21),22),23))),((37,(38,40)),39)),46),(44,45)),(64,65)),(((51,53),52),((54,56),55))),60),(61,62)),(57,(58,59))),(((47,48),49),50)),((43,68),(66,67))),63),((41,42),(76,77))),((69,70),((71,74),((72,73),75)))))));
tree B_19.20 = [&U] [&W 1/100] (1,(2,(3,((((((((((((((4,5),((((((((6,10),(7,9)),11),(((13,(14,15)),16),17)),8),12),18),((((24,28),(((25,26),27),29)),((30,31),32)),((33,(35,36)),34)))),(19,(((20,21),22),23))),((37,(38,40)),39)),(((44,45),46),(64,65))),(((51,52),53),((54,56),55))),60),(61,62)),(57,(58,59))),(((47,48),49),50)),((43,68),(66,67))),63),((41,42),(76,77))),((69,70),((71,74),((72,73),75)))))));
tree B_19.21 = [&U] [&W 1/100] (1,(2,(3,((((((((((((((((4,5),(((((((6,10),((7,9),11)),((((13,15),14),16),17)),8),12),18),((((24,28),(((25,26),27),29)),((30,31),32)),((33,(34,35)),36)))),((((19,23),20),21),22)),((37,(38,40)),39)),46),(44,45)),(64,65)),(((51,52),53),(54,(55,56)))),(61,62)),60),(57,(58,59))),(((47,48),49),50)),((43,68),(66,67))),63),((41,42),(76,77))),(((69,70),(71,74)),((72,73),75))))));
tree B_19.22 = [&U] [&W 1/100] (1,((2,((((((((((((((((4,5),(((((((6,10),((7,9),11)),((((13,15),14),16),17)),8),12),18),((((24,28),(((25,26),27),29)),((30,31),32)),((33,(34,35)),36)))),((((19,23),20),21),22)),((37,(38,40)),39)),46),(44,45)),(64,65)),(((51,52),53),(54,(55,56)))),(61,62)),60),(57,(58,59))),(((47,48),49),50)),((43,68),(66,67))),63),((41,42),(76,77))),(((69,70),(71,74)),((72,73),75)))),3));
tree B_19.23 = [&U] [&W 1/100] (1,((2,3),((((((((((((((((4,5),(((((((6,10),((7,9),11)),((((13,15),14),16),17)),8),12),18),((((24,28),(((25,26),27),29)),((30,31),32)),((33,(34,35)),36)))),((((19,23),20),21),22)),((37,(38,40)),39)),46),(44,45)),(64,65)),(((51,52),53),(54,(55,56)))),(61,62)),60),(57,(58,59))),(((47,48),49),50)),((43,68),(66,67))),63),((41,42),(76,77))),(((69,70),(71,74)),((72,73),75)))));
tree B_19.24 = [&U] [&W 1/100] (1,(2,(3,((((((((((((((((4,5),(((((((6,10),((7,9),11)),((((13,15),14),16),17)),8),12),18),((((24,28),(((25,26),27),29)),((30,31),32)),((33,(34,35)),36)))),((((19,23),20),21),22)),((37,(38,40)),39)),46),(44,45)),(64,65)),(((51,52),53),(54,(55,56)))),60),(61,62)),(57,(58,59))),(((47,48),49),50)),((43,68),(66,67))),63),((41,42),(76,77))),(((69,70),(71,74)),((72,73),75))))));
tree B_19.25 = [&U] [&W 1/100] (1,(2,(3,(((((((((((((((4,5),(((((((6,10),((7,9),11)),((((13,15),14),16),17)),8),12),18),((((24,28),(((25,26),27),29)),((30,31),32)),((33,(34,35)),36)))),((((19,23),20),21),22)),((37,(38,40)),39)),46),(44,45)),(64,65)),(((51,52),53),(54,(55,56)))),(60,(61,62))),(57,(58,59))),(((47,48),49),50)),((43,68),(66,67))),63),((41,42),(76,77))),(((69,70),(71,74)),((72,73),75))))));
tree B_19.26 = [&U] [&W 1/100] (1,(2,(3,((((((((((((((((4,5),(((((((6,10),((7,9),11)),((((13,15),14),16),17)),8),12),18),((((24,28),(((25,26),27),29)),((30,31),32)),((33,(34,35)),36)))),((((19,23),20),21),22)),((37,(38,40)),39)),46),(44,45)),(64,65)),(((51,52),53),(54,(55,56)))),(61,62)),60),(57,(58,59))),(((47,48),49),50)),((43,68),(66,67))),63),((41,42),(76,77))),((69,70),((71,74),((72,73),75)))))));
[truncated: 24,762,136 more chars]
